# Supplementary material for: Proteome-wide determinants of co-translational chaperone binding in bacteria
Source: Nat Commun. 2025 May 10;16:4361. doi: 10.1038/s41467-025-59067-9 (PMC12065913; doi:10.1038/s41467-025-59067-9)
Supplement: Supplementary file 3 — Supplementary Data 1 [file 41467_2025_59067_MOESM3_ESM.xlsx]

## Sheet: Factors_ranked_list
Supplementary_Data_1 Factors ranked lists
		TF_ranked_list			Table_S1_DnaK_ranked_list					Table_S1_GroEL_ranked_list
rank	gene	score	localization		rank	gene	score	localization		rank	gene	score	localization
1	oppA	9.633666164676825	PP		1	rpoH	31.253697790215192	CP		1	sdhA	192.51729689391567	CP
2	mdoG	8.997665231183692	PP		2	barA	22.657203375499122	IMP		2	frdA	186.44894623975347	CP
3	aceE	8.8477790487183	CP		3	recC	21.038061952039715	CP		3	ydcP	66.60533881904644	CP
4	cueO	8.766171257697835	PP		4	uvrA	16.859221285451547	CP		4	sbcB	64.88801856317448	CP
5	ompA	8.624455888788201	OMP		5	valS	16.202228238168146	CP		5	ybhJ	51.63648647819607	CP
6	dapD	8.360624419080043	CP		6	plsB	15.659639238082558	CP		6	tgt	50.73194037133399	CP
7	nanA	8.354759650970543	CP		7	yhjK	15.48982388798481	IMP		7	mnmG	47.286234270684666	CP
8	ansB	8.300697957460978	PP		8	leuS	14.884919917453335	CP		8	bisC	32.14005259826513	CP
9	imp	8.271155537529564	OMP		9	yegE	14.430426701552904	IMP		9	speC	29.508165990807896	CP
10	znuA	8.23889599605603	PP		10	speC	14.18724293549652	CP		10	ptrB	28.284077451029443	CP
11	cirA	8.234822413224995	OMP		11	yejF	13.623696562021898	IMP		11	yejF	26.979332665990498	IMP
12	parC	8.215859819900016	CP		12	ptrB	13.52020366108417	CP		12	imp	26.764243701326897	OMP
13	ileS	8.162321440395013	CP		13	uvrB	11.79505923792074	CP		13	leuA	26.620227654275013	CP
14	tolC	8.09653999092744	OMP		14	metH	11.390797696991825	CP		14	gdhA	24.433639779505498	CP
15	fepA	8.077158566888093	OMP		15	aas	10.37358854258998	IMP		15	nrdE	22.902277510472683	CP
16	fhuA	8.070274367179906	OMP		16	aceE	10.311987847754146	CP		16	ydiU	20.363384226308582	uk
17	dppA	8.061085771360714	PP		17	waaA	10.161735254917172	CP		17	ldcC	19.64110531835787	CP
18	tsx	8.05182581529656	OMP		18	gsiA	10.092824123500655	IMP		18	ftsP	19.15741921550631	PP
19	fadL	8.044094380334636	OMP		19	rbsK	9.999129294394004	CP		19	ade	17.78489833246749	uk
20	lolB	7.973026894213168	OMP		20	rcsC	9.903344662765994	CP		20	ygdH	16.4709294912999	uk
21	ompF	7.925114395924256	OMP		21	topA	9.659090414582732	CP		21	dgoD	16.391095444379047	CP
22	lysS	7.775617955730935	CP		22	ybhJ	9.412842350204585	CP		22	proS	15.559308985925973	CP
23	ksgA	7.732284786635805	uk		23	gltB	9.297764648661708	CP		23	yajO	15.325447433063758	CP
24	fhuE	7.707729983482707	OMP		24	hsdM	9.154696936212275	CP		24	frdB	15.001819773930574	CP
25	mipA	7.655267393746971	OMP		25	nuoC	8.48985751458061	CP		25	sucA	14.926422546117845	CP
26	vacJ	7.629602977173683	uk		26	purL	8.237049844997772	CP		26	gltB	13.773155989526863	CP
27	hsdS	7.624538602333647	CP		27	maeB	8.181650586534134	CP		27	lldD	12.577228975461477	IMP
28	gapA	7.622577301972727	CP		28	cyaA	8.080203312084166	CP		28	sthA	12.474315617553973	CP
29	pal	7.535469058426608	OMP		29	rne	7.901956253539058	CP		29	gshA	12.211485643779852	CP
30	glmM	7.51212630193864	CP		30	nfrB	7.7408624692871815	IMP		30	katE	12.089339969713713	CP
31	topB	7.4990201818281665	CP		31	lhr	7.628318431563989	IMP		31	maeA	11.989072093438926	CP
32	ompC	7.4768631403479	OMP		32	pyrG	7.612530870040935	CP		32	entC	11.286332830228924	CP
33	lysU	7.424060422618222	CP		33	ftsK	7.596016052382711	IMP		33	ygiQ	11.27245172490536	CP
34	lpd	7.4171901621723295	CP		34	speA	7.591138580342138	PP		34	katG	11.145505482364225	CP
35	fkpA	7.3571992758855425	PP		35	ileS	7.588367089858427	CP		35	sdhB	11.029363073094753	IMP
36	ompX	7.3399305318427	OMP		36	ppk	7.572470880610666	CP		36	metK	10.691212816515343	CP
37	pcnB	7.309945685116675	CP		37	yliE	7.547352304786674	uk		37	dxs	10.487820146138244	CP
38	mukB	7.273753307574251	CP		38	ydbK	7.513260227695719	IMP		38	prmB	10.304970887653834	CP
39	deoD	7.271445700716443	CP		39	hisI	7.504886367806606	CP		39	ydiJ	9.820682031897672	CP
40	ydiU	7.26322278074446	uk		40	hepA	7.48119968824168	uk		40	btuB	9.80017692800731	OMP
41	ompT	7.241403359381289	OMP		41	ydcP	7.47582036923405	CP		41	ppk	9.747247274424687	CP
42	speB	7.239157030323396	CP		42	ldcC	7.467936866023569	CP		42	fhuA	9.630313082243404	OMP
43	aphA	7.2104989998439155	PP		43	spoT	7.301188887279275	CP		43	malZ	9.625457672006402	CP
44	pstS	7.072869626756413	PP		44	narZ	7.1051595925074835	IMP		44	rbbA	9.49089159315962	IMP
45	sthA	7.05064566716286	CP		45	rpoD	7.073445755871637	CP		45	asd	9.396426067581425	CP
46	purK	6.990289247021637	CP		46	ycgV	7.05032582025726	uk		46	gltA	9.357398827979917	CP
47	nrdB	6.962349297060806	CP		47	yfiQ	7.046107027798081	uk		47	bioA	9.274588689620295	CP
48	inaA	6.953822915149599	CP		48	flu	7.02952510466484	OMP		48	recF	7.875636128676324	CP
49	mdoD	6.928598353827187	PP		49	xdhD	6.867852971725478	IMP		49	ybiU	7.873832193712788	CP
50	pfkA	6.926404019033264	CP		50	yfjK	6.812344498369102	uk		50	pabB	7.540523027611149	CP
51	uvrC	6.922232079729365	CP		51	ispB	6.735393292730555	CP		51	livG	7.522561427142184	IMP
52	purL	6.894851783092165	CP		52	cls	6.730033517549575	uk		52	argG	7.403901473934983	CP
53	glf	6.869652549462815	CP		53	narQ	6.488802992125747	IMP		53	tldD	7.275705914214246	CP
54	rpoC	6.8422111784142485	CP		54	leuA	6.3858453778403135	CP		54	pbpC	7.200356305423741	PP
55	purF	6.831658903130711	CP		55	gmr	6.370871141391639	uk		55	aidB	6.988735130085454	CP
56	livK	6.824930941629809	PP		56	rcsD	6.351686368167066	IMP		56	glgB	6.772209823642654	CP
57	gst	6.794798688076847	uk		57	amyA	6.249846001738192	CP		57	hipA	6.770608396749206	CP
58	atpA	6.780667283709514	IMP		58	pncA	6.23306552424721	CP		58	glgA	6.538581594448243	CP
59	proS	6.737956051698896	CP		59	tldD	6.172208143061779	CP		59	gudD	6.458121165230208	CP
60	rho	6.712919670688821	CP		60	entF	6.078907098696506	CP		60	rsxC	6.438734984089615	CP
61	maeA	6.686844651029674	CP		61	rihA	6.036125032379967	CP		61	dadX	6.431474632188078	CP
62	glyS	6.678060055050416	CP		62	gutQ	6.029443512384719	CP		62	metG	6.390194410340534	CP
63	yncE	6.67572090842493	PP		63	fiu	6.009698593594073	OMP		63	parC	6.379556583867652	CP
64	pldA	6.670722571312858	OMP		64	dhaR	5.953814829327314	CP		64	hrpB	6.378131771349851	IMP
65	ydiY	6.657857364381436	OMP		65	typA	5.921798259072979	uk		65	fecA	6.238135657559115	OMP
66	amiA	6.624402523291357	PP		66	hrpB	5.897878552388683	IMP		66	narZ	6.237657545953822	IMP
67	tpiA	6.574200189018672	CP		67	glgB	5.845139974054878	CP		67	yegD	6.189644753472743	CP
68	ydgA	6.557525081336735	IMP		68	ydhQ	5.784626052514764	uk		68	torA	6.167446248007053	PP
69	lon	6.550535072946513	CP		69	putA	5.781638151904191	CP		69	ushA	6.078404444414505	PP
70	degP	6.539880178126785	CP		70	metG	5.771802286504657	CP		70	argD	6.0211240544510165	CP
71	gor	6.477612012842268	CP		71	ytfL	5.760931351126812	uk		71	yddB	5.975051865745981	OMP
72	hrpA	6.4713804535156925	CP		72	rbbA	5.716882825528273	IMP		72	uvrB	5.88332726644977	CP
73	gltF	6.459625517428476	PP		73	hscA	5.694125614091081	CP		73	yhbW	5.881639189613246	CP
74	argT	6.452184694293356	PP		74	ptsP	5.692004826287439	CP		74	yncD	5.809095714547576	OMP
75	ybgK	6.426332523171014	uk		75	mnmC	5.665855546498692	CP		75	glpA	5.664449668427679	CP
76	bglX	6.41928557571306	PP		76	glgP	5.548845882925506	CP		76	ytfM	5.651805547859241	uk
77	ygfA	6.399933124935576	uk		77	fadD	5.540732152681633	CP		77	bglX	5.564586498475222	PP
78	mppA	6.365780147991483	PP		78	fhlA	5.503897269270909	CP		78	mnmA	5.454089609737046	CP
79	argG	6.355650385317741	CP		79	maeA	5.4975676205149	CP		79	yjjU	5.3911061640396305	uk
80	yhiR	6.345226764578798	uk		80	rpoN	5.479857722985017	CP		80	gpmA	5.368961174586106	CP
81	yaiW	6.330494901988684	CP		81	proS	5.462783777018653	CP		81	mnmC	5.3246846266601295	CP
82	hemN	6.308337459060672	CP		82	fadJ	5.454268457098641	CP		82	gltD	5.301865728684588	CP
83	rluC	6.273943823754533	CP		83	lpxK	5.3695737785328514	CP		83	spoT	5.266126152787814	CP
84	yggS	6.260941361327513	CP		84	sucA	5.330567293063261	CP		84	treC	5.236266411374986	CP
85	ybbL	6.258153392267221	uk		85	rmuC	5.1494147567430755	IMP		85	fiu	5.233303681028289	OMP
86	artP	6.232317634895464	IMP		86	ycbZ	5.147319647185004	CP		86	fabB	5.157049186153569	CP
87	cpdB	6.211597919741545	PP		87	csrD	5.139196654267323	IMP		87	yafD	5.120850927334466	CP
88	pssA	6.209462355035979	CP		88	rpoB	5.124359196866042	CP		88	speB	5.058018306279267	CP
89	hepA	6.187800899449402	uk		89	asnS	5.120456675384949	CP		89	purL	5.013689289857705	CP
90	rsxC	6.1718256245931435	CP		90	sgrR	5.076833373621819	CP		90	cyaA	5.001668641158204	CP
91	sdiA	6.170207387883096	CP		91	mfd	5.019722790177164	CP		91	speA	4.875629813245494	PP
92	gfcE	6.138531702021838	OMP		92	katE	5.009353047101368	CP		92	yfjK	4.8352646123797705	uk
93	mnmG	6.0925868796083105	CP		93	recB	4.973345892058424	CP		93	entF	4.819138881317205	CP
94	pdxY	6.085896714216709	CP		94	adiA	4.928689536265087	CP		94	plsB	4.7431276263625515	CP
95	rpoB	6.0661476006666195	CP		95	parC	4.927454444449684	CP		95	yfgC	4.734118319736564	uk
96	ycaO	6.059263156692389	CP		96	glmS	4.915720330696764	CP		96	metH	4.714652827438718	CP
97	xthA	6.057381018471566	CP		97	dcuS	4.9079641172589366	CP		97	fepA	4.685581425492838	OMP
98	galT	6.034132881369507	CP		98	pta	4.804682172719069	CP		98	tus	4.662849090596319	CP
99	hemE	5.988784526479774	CP		99	evgS	4.773839653135898	CP		99	secF	4.655097618197857	IMP
100	rfbA	5.986195260103237	CP		100	yjeP	4.754345636977526	uk		100	tas	4.642362750598677	CP
101	speA	5.984686762392102	PP		101	mnmG	4.734162043873592	CP		101	fhuE	4.605849210040951	OMP
102	ybbB	5.95850219147973	uk		102	nfrA	4.683980303737489	OMP		102	acnA	4.5493564803207605	CP
103	artJ	5.929922919989789	PP		103	corA	4.681314617184153	IMP		103	yehI	4.5006642403390344	IMP
104	ftsE	5.912973278292219	CP		104	nrdE	4.610783355916859	CP		104	ybhF	4.489080689207169	IMP
105	tdh	5.906839713440236	CP		105	uvrD	4.591368569824753	CP		105	cueO	4.470677248595094	PP
106	yegQ	5.8842247741188185	uk		106	yhdH	4.5504550888202555	CP		106	kdpD	4.468411033889845	CP
107	ygiB	5.879877576189064	OMP		107	cysI	4.549531267591801	uk		107	poxB	4.439912186655206	CP
108	fumA	5.842116611078691	CP		108	yghJ	4.535599045419375	IMP		108	yeeF	4.401062331711643	uk
109	ruvB	5.83575222043321	CP		109	acnA	4.511181361317067	CP		109	atpD	4.390265350907364	IMP
110	efeO	5.820788809737218	PP		110	arcB	4.506134558453644	CP		110	gsiA	4.354626899805894	IMP
111	metG	5.753604838924927	CP		111	metK	4.495912395311748	CP		111	fadK	4.331264234735754	CP
112	icd	5.74279759413829	CP		112	frdA	4.478778061641307	CP		112	polB	4.293742503658663	CP
113	ushA	5.730511356517313	PP		113	narL	4.448453128951492	CP		113	malP	4.2849534940499865	CP
114	entC	5.7150242538097995	CP		114	ygiC	4.435124114165976	CP		114	frsA	4.272168945388795	CP
115	queC	5.703004340568032	CP		115	sgbH	4.434049024796117	CP		115	ydbK	4.24410662037808	IMP
116	tas	5.700501464206039	CP		116	aspC	4.429848341645453	CP		116	chiA	4.219397026419991	PP
117	dcyD	5.685752824428183	CP		117	yegD	4.399855615975383	CP		117	ansP	4.207890502552949	IMP
118	sapF	5.629629357630238	CP		118	eptA	4.394408292354123	IMP		118	pldA	4.192396975180692	OMP
119	aspS	5.597905038507491	CP		119	deoB	4.39426546072956	CP		119	rnd	4.169056903270127	CP
120	yhiN	5.59525374479515	CP		120	copA	4.360147972005002	CP		120	glpD	4.14038069978083	CP
121	rfbC	5.589283350257816	CP		121	aidB	4.3391533080581635	CP		121	fadL	4.0891253309495905	OMP
122	nemA	5.583959015312125	CP		122	lepA	4.334908703563887	CP		122	nrdA	4.053741981139069	CP
123	murI	5.561414023146187	CP		123	yiiM	4.3092994031338705	CP		123	entS	4.049762481189616	IMP
124	gltB	5.5327075118326725	CP		124	fbaB	4.281329029002369	CP		124	ydbH	4.0364552259347235	IMP
125	rlmF	5.521312467468497	CP		125	ynfF	4.267095206859018	CP		125	anmK	3.9637768537800397	IMP
126	moaA	5.474101687517544	CP		126	yoaA	4.260840075302079	CP		126	fadD	3.9415914068937354	CP
127	asnS	5.4723261911825585	CP		127	thrA	4.219790654308515	CP		127	mngB	3.914041528595247	CP
128	btuB	5.434513543177575	OMP		128	yjbB	4.1614770631146545	IMP		128	bioF	3.872424260513458	CP
129	allR	5.415651685095905	CP		129	deoC	4.147065762471367	CP		129	tppB	3.834922904708831	uk
130	gltD	5.399754109793005	CP		130	yecD	4.129640942091411	CP		130	ydhF	3.8152765540866564	CP
131	frmB	5.387445380483095	CP		131	mgtA	4.104331724398187	IMP		131	aas	3.7907401450860405	IMP
132	ygiQ	5.385799648649492	CP		132	ydeE	4.0855112551458745	IMP		132	yghZ	3.782697184294814	CP
133	udk	5.3715090400201655	CP		133	ppc	4.077641132498569	CP		133	brnQ	3.7751137966007535	IMP
134	potF	5.364975836434879	PP		134	ydeP	4.056910268771629	CP		134	ppx	3.756677619029831	CP
135	leuD	5.358290089699044	CP		135	selA	4.045189823018537	CP		135	glnA	3.7500858135409536	CP
136	solA	5.331125679910266	CP		136	hsdS	4.042053503127068	CP		136	yieG	3.727337881413984	uk
137	pepA	5.297882571175466	CP		137	ubiB	4.006841660430038	IMP		137	napA	3.7223072764097243	PP
138	crp	5.254666790124846	CP		138	ygdH	4.003884400808264	uk		138	torZ	3.7187964769906596	PP
139	ynjE	5.2442733543255375	PP		139	bisC	4.003091121425836	CP		139	cadA	3.699919624844216	CP
140	purM	5.227632533028331	CP		140	gshA	3.997064960782927	CP		140	nuoC	3.6994764625449768	CP
141	rnc	5.213319803827759	CP		141	yehU	3.9889840756353285	uk		141	sgrR	3.6972014742147836	CP
142	ybhA	5.210461696103757	CP		142	ypdA	3.974731112050936	IMP		142	yhjE	3.6958988053131536	IMP
143	ispD	5.188273978675215	CP		143	fumC	3.959825119203469	CP		143	ybiC	3.6590696611155473	uk
144	rob	5.186019383392953	CP		144	pmbA	3.9255272518296294	CP		144	cyoB	3.6584539677809387	IMP
145	fabI	5.161446833845749	CP		145	gsp	3.924738395802314	uk		145	lysP	3.658221655237365	PP
146	dadA	5.133469777900677	CP		146	ade	3.921744480562627	uk		146	hyaB	3.6354496721447904	PP
147	ydcL	5.1197936355870635	PP		147	eptB	3.91115556709964	IMP		147	yphG	3.619270189221153	CP
148	fusA	5.104798280307713	CP		148	phoA	3.9080059314458198	PP		148	sppA	3.611839040217026	IMP
149	nadB	5.089886970542392	CP		149	tktB	3.877736715353498	CP		149	flu	3.596828184046805	OMP
150	yigL	5.077685438957641	CP		150	ydhF	3.8347060246279288	CP		150	tsgA	3.583172806098769	IMP
151	livJ	5.0709758198548744	PP		151	guaB	3.8318626917596745	CP		151	nupG	3.57235377803208	IMP
152	sspA	5.067430227076193	CP		152	polB	3.826376061225875	CP		152	nadB	3.5685096876809954	CP
153	yghJ	5.06083736239974	IMP		153	basS	3.807336513277507	IMP		153	rlmL	3.55104981312662	CP
154	fhuD	5.030291404389082	PP		154	dxs	3.792286384403339	CP		154	ypfI	3.550084353202351	uk
155	pyrD	5.023477225374412	CP		155	yrfF	3.7806435584044515	IMP		155	selA	3.534240773506486	CP
156	ompW	4.981214869159507	OMP		156	asd	3.7464891241510303	CP		156	ycjX	3.4879449981098016	CP
157	yggG	4.978715541419962	uk		157	uup	3.7385250223882847	CP		157	yeaG	3.4738359074370115	CP
158	yheS	4.976894926855255	CP		158	malS	3.734226093403784	PP		158	dacA	3.4676710135405973	CP
159	prc	4.972019001323808	PP		159	thiL	3.7206777599152465	CP		159	malT	3.467638751844094	CP
160	rlpA	4.970379515821407	OMP		160	ydgJ	3.7074407201036914	CP		160	ycaD	3.4667814504813776	IMP
161	hscA	4.964200360541351	CP		161	rpoC	3.6938809673000863	CP		161	pheA	3.43747606435393	CP
162	fepC	4.956762791182847	CP		162	mdoH	3.670898628006123	IMP		162	ilvI	3.4085620104282435	CP
163	tnaA	4.942048456504271	CP		163	recG	3.6573398460255797	CP		163	rbn	3.400575503996217	CP
164	ycbK	4.919487350866562	uk		164	treF	3.6572474169262352	CP		164	adhE	3.3744718975107695	CP
165	frlR	4.919450790175926	CP		165	cbpA	3.6339118502741967	CP		165	narY	3.367503238385461	CP
166	asnA	4.913726910874489	CP		166	ribB	3.5986610174024305	CP		166	cirA	3.3664784851840728	OMP
167	aspC	4.86583734808835	CP		167	sufD	3.588418477192853	CP		167	ydeE	3.350923263348495	IMP
168	gltX	4.863617529944423	CP		168	pepN	3.584481252357142	CP		168	adiA	3.3396733414217934	CP
169	ldhA	4.8618369934347685	CP		169	trpE	3.581970754876985	CP		169	psd	3.3350827598821535	IMP
170	sbcC	4.857164904482811	CP		170	yegI	3.581128899446899	CP		170	recC	3.296146138633688	CP
171	suhB	4.8248200596194195	CP		171	hsdR	3.558367621558088	CP		171	yoaA	3.290869602047148	CP
172	amiC	4.824160761930935	PP		172	yddB	3.5583229258774454	OMP		172	ampC	3.2707198534373516	PP
173	deoA	4.814573927349269	CP		173	malT	3.533627167044413	CP		173	proY	3.2670821526149734	IMP
174	rep	4.8047750514708145	CP		174	purM	3.518616403600861	CP		174	fhuB	3.256135222989669	IMP
175	hipA	4.804710664693289	CP		175	ybjD	3.5088064403920853	CP		175	valS	3.242170890605717	CP
176	smpB	4.78174798578244	CP		176	aroG	3.483831587221145	CP		176	thiI	3.2393454926650365	CP
177	ptrB	4.776010988060785	CP		177	gyrA	3.483619498562175	CP		177	aldA	3.2383863559208796	CP
178	yieE	4.773671539073528	CP		178	dipZ	3.4680001444726263	uk		178	pepQ	3.2336990893618127	CP
179	bamB	4.770830836338078	OMP		179	poxB	3.432924321023493	CP		179	trkG	3.2195228788828194	IMP
180	rfaP	4.770545080405167	uk		180	fadE	3.4297612196164815	CP		180	rpoC	3.196658891263846	CP
181	yadG	4.766766042563093	IMP		181	tyrR	3.4222884207863307	CP		181	cydA	3.1828900913404246	IMP
182	yceM	4.718332573094299	CP		182	guaA	3.41589144631621	CP		182	edd	3.179865780557323	CP
183	ispH	4.712844254059252	CP		183	yraM	3.4116582338421297	uk		183	cycA	3.141973590421106	IMP
184	frdA	4.708540325568135	CP		184	yidR	3.4102679665565843	uk		184	kgtP	3.1200150196241054	IMP
185	thyA	4.693737600963126	CP		185	glnD	3.406770897899735	CP		185	aceE	3.1032052098067817	CP
186	katE	4.692666518008158	CP		186	arnA	3.390059479829875	CP		186	yegE	3.086096345662359	IMP
187	ydgH	4.691618647134403	uk		187	fumB	3.387647921078802	CP		187	sdaC	3.084435225604974	IMP
188	fabB	4.6775895230129	CP		188	relA	3.3870074965096677	CP		188	amyA	3.081110259931213	CP
189	ycbX	4.648122271385639	PP		189	narG	3.354714666654139	IMP		189	ydeA	3.0646889848503083	IMP
190	ftsP	4.645720134404684	PP		190	hycE	3.354714666654139	CP		190	yfjI	3.0569329496970425	CP
191	speC	4.621162530482851	CP		191	ycaO	3.346066276684758	CP		191	pmbA	3.0513409878943563	CP
192	malE	4.6211214401939005	PP		192	dinG	3.3313599185667653	CP		192	pyrC	3.043014331364833	CP
193	panB	4.613116167348227	CP		193	pabB	3.330987980382093	CP		193	purA	3.0350157769666675	CP
194	lrhA	4.596337523291931	CP		194	yjfP	3.3307493743712655	uk		194	prs	3.026815698410832	CP
195	yaaA	4.595166537430938	CP		195	ydfI	3.326467431372717	CP		195	ilvD	3.0267342176233836	CP
196	rfaF	4.5899185636256306	uk		196	yfeA	3.323828531973068	uk		196	dnaG	3.023937675045914	CP
197	bamA	4.579447597585894	OMP		197	mak	3.3155818156949817	CP		197	hepA	3.0115563707886333	uk
198	ybiT	4.566946469414814	CP		198	kdpD	3.308756507462513	CP		198	topB	3.0093934035823984	CP
199	ybgI	4.553691568887371	CP		199	dos	3.30330823443726	uk		199	nrdF	3.008610885851442	CP
200	ttcA	4.5514066404465545	CP		200	sdhA	3.2588759504069174	CP		200	glgX	3.0026455010115747	CP
201	nadE	4.5490663485719685	CP		201	phoQ	3.251072578368784	IMP		201	ydhP	2.9924381791843557	IMP
202	pbpG	4.54661969217715	PP		202	gltX	3.2499869334534	CP		202	yjhG	2.9864549368919966	CP
203	btuD	4.546191879344841	IMP		203	yicI	3.2459150113765323	uk		203	nadA	2.960814706490746	CP
204	aaeR	4.5454360292137	CP		204	nrdA	3.2347218215415214	CP		204	yifK	2.9323331840022475	IMP
205	ybhC	4.541462614742851	OMP		205	allB	3.229257231834932	CP		205	dhaR	2.9310508709918754	CP
206	nuoC	4.520427699791009	CP		206	gadA	3.17695265826005	CP		206	yejE	2.926070976853055	IMP
207	poxA	4.504818333749695	uk		207	ybhF	3.171917624850563	IMP		207	tyrP	2.924839386766565	IMP
208	rffA	4.49832216453205	uk		208	gyrB	3.1716437689043406	CP		208	pgm	2.9140118592677893	CP
209	exuR	4.488065830221677	CP		209	pflD	3.170959174113518	CP		209	zitB	2.9139342538273727	IMP
210	gsiB	4.481908209285905	PP		210	bioF	3.1692523058757613	CP		210	shiA	2.9069511211540418	IMP
211	ycdY	4.464248521095756	CP		211	yjcC	3.1677942254628526	uk		211	trpC	2.903680433303304	CP
212	yncD	4.457144428068861	OMP		212	mreB	3.160853018974686	CP		212	yejH	2.9014408926667064	uk
213	rfaQ	4.414099447425031	uk		213	yjgR	3.1594744904100205	uk		213	proP	2.8873242917186386	IMP
214	yfiP	4.410165833038773	uk		214	dnaG	3.155485906110259	CP		214	asnS	2.8826223299566274	CP
215	valS	4.400029115942102	CP		215	prfC	3.1473942512247506	CP		215	lysC	2.878082604219593	CP
216	lpxC	4.396018365743256	CP		216	edd	3.1355221831326068	CP		216	ydgI	2.8744910034368196	IMP
217	bglA	4.389413607878299	CP		217	murG	3.127086757849149	CP		217	uvrA	2.8595628546905	CP
218	fruR	4.362337928189694	uk		218	metL	3.105181782396252	CP		218	ycbZ	2.853097613595623	CP
219	pyrE	4.3560942918768415	CP		219	cutC	3.103824396980106	CP		219	hsdM	2.8419627665413376	CP
220	yccW	4.351515969526137	uk		220	nrdD	3.1016078267610476	CP		220	glgP	2.8404208816831136	CP
221	dnaX	4.337765756235896	CP		221	rtn	3.0933915070043527	uk		221	yaeF	2.833417996604246	PP
222	prfC	4.311466062555828	CP		222	yojI	3.0894328565647697	IMP		222	cyoA	2.8275809619324273	IMP
223	yraP	4.309536549659251	PP		223	hemA	3.082892767412352	CP		223	pqiA	2.8242391976152703	IMP
224	hemH	4.29889267645153	CP		224	thiI	3.081205647544015	CP		224	nhaA	2.8188677767497934	IMP
225	atpG	4.277490814771618	IMP		225	narH	3.0780942438065084	IMP		225	ppc	2.8097172936545247	CP
226	yeaD	4.27534171314605	CP		226	hisA	3.0776326969628256	CP		226	dadA	2.8096652612208706	CP
227	pepQ	4.26593505979036	CP		227	dhaK	3.074003541481697	CP		227	rcsD	2.8075741792899995	IMP
228	queA	4.262727944839032	CP		228	macB	3.070862801511364	IMP		228	cls	2.8029326242325707	uk
229	chiA	4.244390021768955	PP		229	yehI	3.050725185102769	IMP		229	glmS	2.7892002570799885	CP
230	yibQ	4.2435779688111825	uk		230	cpdB	3.0445666620672	PP		230	yfhB	2.772372312702073	uk
231	yfiE	4.2383001617768565	CP		231	oxc	3.0340988359215455	CP		231	ilvE	2.7707873437343835	CP
232	mcrB	4.225822241889007	uk		232	fdoG	3.027826277590457	CP		232	yedE	2.7641866928103607	IMP
233	pflB	4.214373886967271	CP		233	glnS	3.017863903415428	CP		233	rfbX	2.7567118145044924	IMP
234	nfo	4.211343878807119	CP		234	glpX	3.0167672875699747	CP		234	glpK	2.754912910176906	CP
235	ybiV	4.200316230686677	CP		235	rna	3.015310529148068	CP		235	rpoB	2.748706642876753	CP
236	rluB	4.191786457137396	CP		236	torZ	3.0143403477521105	PP		236	pck	2.7406056557431544	CP
237	bisC	4.191228474932659	CP		237	ybjT	3.009025048593136	IMP		237	mfd	2.739138932270749	CP
238	potD	4.187830303416072	PP		238	rnr	3.0070581670041467	CP		238	insG	2.7345825299037143	CP
239	galE	4.186206891563276	CP		239	argA	2.9976079047496578	CP		239	msbA	2.7283506969561038	IMP
240	galM	4.1643864258904335	CP		240	cysJ	2.9892122242053056	CP		240	ispG	2.717739756993107	CP
241	fabZ	4.15345315738343	CP		241	htpG	2.9822964763137474	CP		241	gmr	2.7074698111118765	uk
242	tgt	4.150624987438864	CP		242	ubiD	2.978181226365675	CP		242	yfiN	2.69789728836412	uk
243	visC	4.146399171874417	uk		243	ftsA	2.9773234024066606	CP		243	fbaB	2.693535697426464	CP
244	hemF	4.126182560385681	CP		244	trkA	2.9633691212804116	CP		244	yhiR	2.690686553175489	uk
245	prkB	4.125790650972906	CP		245	ycjX	2.948204894456605	CP		245	cydB	2.686146121013441	IMP
246	yfdZ	4.113588281086509	uk		246	icd	2.9454698541678788	CP		246	ybiR	2.679745476913107	IMP
247	agp	4.103605462232859	PP		247	yqiK	2.9410823895726756	CP		247	mdoB	2.6770589303842085	IMP
248	metN	4.101204188418912	IMP		248	pdxJ	2.9366603460543987	CP		248	asnB	2.6755862894195817	CP
249	yjjU	4.098601293814788	uk		249	polA	2.9318731770778537	CP		249	bacA	2.6670919619721314	IMP
250	yajO	4.094129773182688	CP		250	dnaE	2.917177646196123	CP		250	aroP	2.6666299923736756	IMP
251	rdoA	4.0924696690532665	uk		251	tnaA	2.9124049316362397	CP		251	evgS	2.6645624340184977	CP
252	cutC	4.087505531595884	CP		252	creC	2.911029538343728	IMP		252	yhjV	2.664361793877073	IMP
253	yciO	4.073802481511684	CP		253	ylaB	2.908479899395623	uk		253	ubiD	2.6637824772940366	CP
254	gntR	4.072474980967801	CP		254	ydgA	2.9005570108273586	IMP		254	ycbX	2.660406311515304	PP
255	ydjF	4.0711880333151385	CP		255	carB	2.8949410034424496	CP		255	ileS	2.657473590347228	CP
256	rffH	4.070320818184927	CP		256	ynjC	2.889054216055094	IMP		256	mqo	2.6483527909073636	CP
257	purC	4.069826873276366	CP		257	priA	2.8865471802310356	CP		257	ybjS	2.63945589022226	CP
258	glyA	4.064247222515862	CP		258	mngB	2.881896402268906	CP		258	recA	2.6336337133085457	CP
259	tbpA	4.055209494354941	uk		259	nlpD	2.870743105276097	OMP		259	ybiS	2.633133234200354	PP
260	lplA	4.0529688349180315	CP		260	ltaE	2.8642394880317052	CP		260	mdtL	2.6302492485828894	IMP
261	yfgC	4.036794461608075	uk		261	dnaX	2.861473723061684	CP		261	nuoG	2.6301075640827083	CP
262	lepA	4.0351156784314	CP		262	yhdP	2.860825569147749	IMP		262	thrA	2.6156102918620157	CP
263	gudD	4.0291140375243675	CP		263	leuB	2.854102230740243	CP		263	yidR	2.6132627279242833	uk
264	rseB	4.022446280468714	PP		264	ispG	2.8540247484727677	CP		264	lamB	2.5998830159883055	OMP
265	nudE	4.003362623149091	CP		265	aslB	2.841488539346342	CP		265	mdoD	2.589203475559102	PP
266	mfd	3.9982780872376127	CP		266	envZ	2.835826469221248	CP		266	pheP	2.5879583040410514	IMP
267	gpmM	3.991421213886861	CP		267	atpD	2.8246049212232163	IMP		267	rfbD	2.577380203096453	CP
268	ldcA	3.9842413296874986	CP		268	lpxL	2.823169491894409	IMP		268	dgt	2.5721713265601265	CP
269	accC	3.981749153550923	CP		269	cobT	2.8208447633108236	CP		269	yicE	2.56150474188778	uk
270	mutS	3.9750995373642497	CP		270	pheT	2.8183385210260488	CP		270	ynfM	2.557826248428193	IMP
271	rfaD	3.9706536990841865	CP		271	ddlA	2.8142483348886147	CP		271	lysA	2.5562605045031983	CP
272	sapA	3.9630106609362787	PP		272	glnE	2.8126293530252005	CP		272	ycaQ	2.5555266209225893	CP
273	fdoG	3.958699553124468	CP		273	mdoB	2.7960290685550833	IMP		273	trpD	2.55132288399198	CP
274	mtn	3.956940158894921	CP		274	aer	2.78789061311437	IMP		274	sanA	2.5488572951164823	PP
275	pdxH	3.9506049954201568	CP		275	uxaB	2.7826907272418158	CP		275	nuoL	2.543072639399834	IMP
276	pheS	3.9420999121664635	CP		276	pgk	2.78016762629686	CP		276	dinF	2.5384922459968338	IMP
277	rffT	3.934890275990057	uk		277	yejH	2.7792233295119253	uk		277	ybaE	2.5300603629677956	PP
278	yidR	3.9338263041005135	uk		278	torS	2.773186182899498	IMP		278	uvrD	2.5274285206580913	CP
279	tktA	3.9317492480251865	CP		279	purC	2.7698222317845858	CP		279	tyrB	2.5268352093017366	CP
280	grxB	3.9288756046979882	CP		280	glnA	2.7595609227830673	CP		280	yojI	2.526475384577364	IMP
281	ilvC	3.926088471984875	CP		281	pck	2.7568650319860986	CP		281	yeaU	2.52364323168854	uk
282	pnp	3.9122064092350284	CP		282	srmB	2.7416369608566664	CP		282	nfrA	2.521643566116237	OMP
283	yibK	3.9091374429893753	uk		283	yhfK	2.7382417608995953	IMP		283	yidE	2.5208304646211506	IMP
284	clpA	3.904502636606105	CP		284	fecA	2.7310999129968057	OMP		284	guaD	2.5179747003610693	CP
285	lipA	3.902421756390793	CP		285	yjhG	2.7285438482304745	CP		285	yrfF	2.513795664151595	IMP
286	rffM	3.900133077011224	CP		286	wbbK	2.728249659620165	IMP		286	bcr	2.5134006992290696	IMP
287	ispG	3.89239399433015	CP		287	ynjI	2.7279547737225966	IMP		287	bamA	2.5120915608460734	OMP
288	ulaR	3.8887831023318027	CP		288	sbcB	2.72575615862209	CP		288	ygaZ	2.5051890298817376	IMP
289	dld	3.872300811105813	CP		289	purH	2.724181206886148	CP		289	potG	2.4907187973934084	CP
290	ynfC	3.8620433616906826	CP		290	pcnB	2.717416953507123	CP		290	yfeA	2.4877592554296397	uk
291	hisP	3.861218127479531	IMP		291	mdlA	2.7158138936729754	IMP		291	gltX	2.486030183586288	CP
292	tldD	3.8396284033427435	CP		292	pitB	2.7152610661890604	IMP		292	uraA	2.4853257040807684	IMP
293	carB	3.837090440501729	CP		293	minC	2.7071568053918194	CP		293	hemL	2.4792068512681875	CP
294	fhuC	3.8312187476821418	IMP		294	pntA	2.6951256425804426	IMP		294	mgtA	2.4790322349806386	IMP
295	mreB	3.8244388846553905	CP		295	purA	2.694824090506013	CP		295	rhsC	2.478748088219829	uk
296	ibpA	3.8201746026445877	CP		296	rluF	2.6935871115325023	CP		296	ubiB	2.475947564782721	IMP
297	rhlE	3.8196965040471333	CP		297	cusS	2.6919336530107554	CP		297	cysS	2.4703997644069364	CP
298	truB	3.8127156758984775	CP		298	rfaJ	2.6918246022057244	uk		298	yraQ	2.47022336189202	IMP
299	iap	3.8092302954495096	PP		299	ydiU	2.6873398728741282	uk		299	pntB	2.4693337159956075	IMP
300	lolD	3.803676220389268	IMP		300	uxuB	2.6756494099419132	CP		300	corA	2.46931582692273	IMP
301	ynhG	3.79496984686738	PP		301	ypjA	2.673401726592562	OMP		301	kefC	2.464897728357772	IMP
302	ytfM	3.79113976243268	uk		302	cadA	2.673401726592562	CP		302	rcnA	2.4596225518526604	IMP
303	nfsA	3.7846278495503696	CP		303	lysC	2.6661493080575065	CP		303	yhjK	2.4556407937456486	IMP
304	ascG	3.7707187374015656	CP		304	ydiJ	2.663924871483811	CP		304	purB	2.4539878411525553	CP
305	ilvE	3.757137678917771	CP		305	thiC	2.654020532068336	CP		305	putA	2.4412420227794143	CP
306	fliY	3.7378678868817827	uk		306	entS	2.644029437710595	IMP		306	yajR	2.4391508711280965	IMP
307	ycjZ	3.7341515728993713	uk		307	galU	2.639386216453097	CP		307	ydhC	2.432023088046261	IMP
308	rna	3.7257666324444996	CP		308	rnb	2.6390815263278755	CP		308	barA	2.424533296059465	IMP
309	lipB	3.712040370672792	CP		309	norR	2.637602830923151	CP		309	ybjD	2.4186689621862443	CP
310	yfiC	3.701141501848873	CP		310	fumA	2.6357114424471813	CP		310	yjbH	2.4127458578720677	OMP
311	ybjS	3.685490628829594	CP		311	ampH	2.63562657521922	PP		311	putP	2.41224443924591	IMP
312	trxB	3.66760587702761	CP		312	grpE	2.632532479770868	CP		312	yadH	2.4087828192232106	IMP
313	epd	3.66430418273504	CP		313	ftsZ	2.6253272297298373	CP		313	nuoM	2.4037854520972606	IMP
314	rarA	3.6570509011587466	CP		314	cpsB	2.6222555502618645	CP		314	mdtK	2.4028000529609317	IMP
315	yceI	3.6343205934623577	PP		315	fadB	2.619390958706658	uk		315	pnuC	2.3908063666228365	IMP
316	sucB	3.632693149016434	CP		316	napA	2.6114214246905925	PP		316	ybjL	2.390426214060291	IMP
317	ibpB	3.6316427102236988	CP		317	rfaE	2.6084662511344794	uk		317	miaB	2.3889188367154404	CP
318	ddlB	3.6242853431568833	CP		318	lon	2.600395861692964	CP		318	glnS	2.38712953364419	CP
319	potA	3.6063969078401064	IMP		319	insG	2.599844524400453	CP		319	manY	2.385369664531871	IMP
320	uxaC	3.5977112386715087	CP		320	bcsB	2.5968060816352243	IMP		320	ftsK	2.3850811649451495	IMP
321	ybjP	3.59629986105834	IMP		321	mutL	2.5950484253378248	CP		321	pitA	2.3816312415962386	IMP
322	hflX	3.5853332302473104	CP		322	ligA	2.594349560472576	CP		322	lepA	2.3784044126173036	CP
323	yihL	3.562062810696239	CP		323	ydbH	2.5891485159580427	IMP		323	arnA	2.375604993742977	CP
324	plsB	3.5578864667634575	CP		324	dapA	2.5882865500346686	CP		324	cvrA	2.3691098218107447	IMP
325	ygjD	3.552220770519574	uk		325	psd	2.5862985460039054	IMP		325	rfe	2.3674799019002624	IMP
326	hemB	3.5459134948657844	CP		326	dsdA	2.5834451176628797	CP		326	glyQ	2.361052789437826	CP
327	pyrB	3.5449997245794447	CP		327	fliM	2.580035144275619	IMP		327	lhr	2.3568636776445073	IMP
328	queF	3.5435928637649927	CP		328	adhE	2.5659199647912425	CP		328	gsp	2.346554098634315	uk
329	leuS	3.541289793550402	CP		329	cysQ	2.5650184373783316	CP		329	exbB	2.343833833128734	OMP
330	yhhW	3.5405599219397903	CP		330	yqhC	2.555390404258283	CP		330	yejB	2.3399510236384167	IMP
331	yqjH	3.5387164391625623	CP		331	gpmM	2.5537158803266147	CP		331	ampH	2.3357184827644284	PP
332	yccU	3.5344067481262975	CP		332	phoR	2.5514987433768184	IMP		332	mdoH	2.3261403866454926	IMP
333	rppH	3.5175545188756105	CP		333	hypF	2.5512637545034016	CP		333	yegI	2.32344165960996	CP
334	gpmA	3.512220093483714	CP		334	hflX	2.5352275748154147	CP		334	mrdA	2.3213220368551832	PP
335	pykF	3.5121232476771667	CP		335	malK	2.53490883977975	IMP		335	nepI	2.3162343104506053	IMP
336	wbbK	3.5001098280002325	IMP		336	metN	2.5320064901084596	IMP		336	nhaB	2.3137989415305236	IMP
337	yafJ	3.4976121548710886	CP		337	gltI	2.5258011898300596	PP		337	ynjB	2.304312257610428	IMP
338	yiiG	3.4941105895921307	uk		338	ytfM	2.5196340337669034	uk		338	wzyE	2.2986089439157142	IMP
339	alr	3.487155842347663	CP		339	thrS	2.5185438698216887	CP		339	cydD	2.29840560479929	IMP
340	yhbJ	3.478764690726078	uk		340	ygcB	2.5156332109621604	uk		340	hpt	2.2880141053050194	CP
341	phoE	3.4784545546943506	OMP		341	narP	2.5109827403575213	CP		341	phr	2.287988580087835	CP
342	ytfQ	3.477675454947817	PP		342	atoS	2.496028077104583	IMP		342	yjgP	2.2856866243186946	uk
343	sgrR	3.4758191303620265	CP		343	dcyD	2.4943077292994036	CP		343	yebQ	2.282524435979028	IMP
344	gcvP	3.4698956740306564	CP		344	ftsP	2.493961236807518	PP		344	mrcB	2.2824427940236163	PP
345	cysM	3.468003824512098	CP		345	ubiF	2.490528263061779	CP		345	yfeH	2.2822588342811954	IMP
346	yggW	3.4391245046403163	uk		346	argS	2.48585344525372	CP		346	arcB	2.280473317881713	CP
347	mltB	3.4378324145883976	OMP		347	yeeJ	2.4853671869733027	OMP		347	mdtB	2.2781536681044536	IMP
348	insK	3.429225371081025	CP		348	yfaL	2.4853671869733027	OMP		348	nrdB	2.2759620501090536	CP
349	rnt	3.4135371172885236	CP		349	yphG	2.4853671869733027	CP		349	fbaA	2.270685247628532	CP
350	nrdF	3.4119092860666598	CP		350	ygjR	2.477411392606702	uk		350	gcl	2.27016669324797	CP
351	gyrA	3.407801833774392	CP		351	bamA	2.4746464985399244	OMP		351	hisM	2.2680857222919015	IMP
352	intS	3.3952765856070384	CP		352	helD	2.4670540805069248	CP		352	yjcD	2.26766942862137	uk
353	purA	3.391353583447547	CP		353	trpS	2.4526047730546177	CP		353	zupT	2.2675060240167517	IMP
354	ampC	3.390923954839278	PP		354	yjjK	2.4515413195377302	uk		354	lpxL	2.2666303681968776	IMP
355	ung	3.3743793319172797	CP		355	scpA	2.4389689448720047	CP		355	purH	2.258285635351232	CP
356	yhhX	3.37311161603997	CP		356	ydcO	2.4389689448720047	IMP		356	recB	2.256616927612715	CP
357	glpQ	3.3674859949160005	PP		357	pyrD	2.428965562985602	CP		357	fabF	2.2535339365945335	CP
358	glpD	3.353670371169944	CP		358	hda	2.426194128411853	CP		358	yjeP	2.2512034839692383	uk
359	lptB	3.349828368065218	CP		359	bcsA	2.425171199517576	IMP		359	lolC	2.2509527875562774	PP
360	glgC	3.345539996819494	CP		360	ymdC	2.4247220376279186	uk		360	eptB	2.2492262744451264	IMP
361	yafD	3.341196195691562	CP		361	pgaA	2.424498258769446	OMP		361	atoC	2.24406778705168	CP
362	glnH	3.3295692142138638	PP		362	aaeB	2.414296984186273	IMP		362	dgsA	2.2438433466858987	uk
363	murC	3.3269872391697577	CP		363	glpK	2.412437466311479	CP		363	yegT	2.24198480952474	IMP
364	lamB	3.3250332674423113	OMP		364	trpC	2.4121358302671854	CP		364	tsx	2.23903722951557	OMP
365	maa	3.311885348110957	CP		365	ybjL	2.411065502395616	IMP		365	yccS	2.2234552287359133	IMP
366	pth	3.3038144193306334	CP		366	tus	2.4087032919033953	CP		366	deoB	2.221048084459988	CP
367	truC	3.298631554083855	CP		367	yihN	2.4017388211937645	IMP		367	yhdP	2.219415580595454	IMP
368	ycfD	3.2980163563805602	uk		368	hisD	2.400756183566381	CP		368	nagE	2.2194012420775038	IMP
369	fadD	3.295374316751304	CP		369	cysG	2.3994071402185773	CP		369	hflK	2.2185674829658026	CP
370	xylR	3.2925559024825297	CP		370	qmcA	2.3981121023557934	CP		370	ftsI	2.21761915002314	IMP
371	rfaG	3.288483248486596	uk		371	gltD	2.3968621214374424	CP		371	rhtA	2.2156198166442076	IMP
372	asnB	3.273401317376212	CP		372	yjcE	2.395776977693467	IMP		372	yneE	2.2149601355088615	IMP
373	fucI	3.272061422290946	CP		373	puuC	2.395739690799183	CP		373	yeeA	2.214818093725783	IMP
374	cysB	3.267238512265017	CP		374	mpl	2.3901609003436586	CP		374	yfhD	2.2126416456583247	IMP
375	nudF	3.2658275704704938	CP		375	caiC	2.3895890916334017	CP		375	lgt	2.205153228120065	IMP
376	rfaH	3.26529216787543	CP		376	dppD	2.3846630902248194	IMP		376	ybaL	2.202448070401008	IMP
377	metC	3.2642482138376208	CP		377	cysN	2.3833738642828446	CP		377	ycgF	2.2017836763709764	uk
378	macB	3.26424161747031	IMP		378	frlB	2.3799365379659307	CP		378	amiD	2.199190430804611	OMP
379	leuA	3.26358772146269	CP		379	sulA	2.375127465169828	IMP		379	malS	2.19354510572049	PP
380	nuoG	3.2619377640023175	CP		380	ilvI	2.3738141550643945	CP		380	guaA	2.1917628910550127	CP
381	hslU	3.255738867438567	CP		381	ygiQ	2.373314987554308	CP		381	yijP	2.175401298249004	uk
382	znuC	3.238970651132798	IMP		382	dnaJ	2.372025314665016	CP		382	nrdD	2.171623952564375	CP
383	pheT	3.2303185857715366	CP		383	murA	2.3701280040495396	CP		383	pyrD	2.1664740445899064	CP
384	rffG	3.2276226932257863	CP		384	hyaB	2.369973839387293	PP		384	mukB	2.166089311762759	CP
385	ubiB	3.216170925607808	IMP		385	yddA	2.369973839387293	IMP		385	lpxP	2.161496052107446	IMP
386	ubiG	3.2113673998913193	CP		386	asnA	2.3684037664022437	CP		386	serA	2.1612642075587964	CP
387	pflA	3.208968948827267	CP		387	dapE	2.3648218332457476	CP		387	hscA	2.155500858843166	CP
388	priA	3.2088385028112723	CP		388	glpD	2.362017135635695	CP		388	yjgQ	2.153915539696831	uk
389	sbcB	3.2085739516524154	CP		389	mppA	2.3596827494412818	PP		389	mdtM	2.1523410375184717	IMP
390	dacA	3.1988312400205965	CP		390	cusA	2.359555400999592	IMP		390	acrB	2.151738348402173	PP
391	kdsC	3.192402839396142	CP		391	nrdB	2.3574541998408574	CP		391	fadH	2.151700509017923	CP
392	ycjX	3.1921648071172926	CP		392	cydC	2.353308256687219	IMP		392	nagZ	2.147039076163046	CP
393	yhbT	3.191928386446607	uk		393	uvrC	2.3486096838031525	CP		393	fsr	2.1415395192712143	IMP
394	cof	3.185745521472647	CP		394	anmK	2.338857510251989	IMP		394	rcsC	2.1373530332160326	CP
395	yrbF	3.185593468153497	uk		395	rstB	2.3331563620827156	IMP		395	pepN	2.1366194700363836	CP
396	ilvA	3.1653036840251527	CP		396	cheA	2.328864168269176	CP		396	yejM	2.134561186119618	IMP
397	yfbR	3.1577871951972334	CP		397	yjiM	2.328864168269176	CP		397	ygcB	2.134294709261702	uk
398	fumB	3.1511896039106295	CP		398	argG	2.327634759227811	CP		398	yecE	2.130870530068911	CP
399	oppD	3.139107098277568	IMP		399	yihG	2.300206367694008	IMP		399	eamA	2.130095779065446	IMP
400	hemC	3.130217901466665	CP		400	fusA	2.2948556917489853	CP		400	yfcJ	2.128977449004489	IMP
401	era	3.1285246122844463	CP		401	pheA	2.2922398017646834	CP		401	mdoG	2.12841456266802	PP
402	fbaB	3.1277445774439725	CP		402	narX	2.2912134681088734	PP		402	acrD	2.1275355852849454	PP
403	clpX	3.1256339891246205	CP		403	ytfR	2.290899488774604	IMP		403	alx	2.1224640426442756	IMP
404	yhbW	3.118353033126282	CP		404	trkG	2.287752940830388	IMP		404	helD	2.1147599015433642	CP
405	rpsB	3.1038157056007574	CP		405	truB	2.2865345426374155	CP		405	ycaO	2.104663544115567	CP
406	murA	3.1034160936278847	CP		406	feoB	2.2797561432172717	IMP		406	yqeG	2.0993629648342065	IMP
407	rrmA	3.1020115026228092	uk		407	aspS	2.2704242110270876	CP		407	yjcE	2.098414111028172	IMP
408	ydcR	3.074581489076297	CP		408	ybbB	2.267783268965484	uk		408	yjbB	2.0970626027428474	IMP
409	ycbZ	3.060396536471125	CP		409	yhiP	2.261830778944698	uk		409	xdhD	2.095803969900633	IMP
410	ilvB	3.0538516384030108	CP		410	tas	2.2606368354559754	CP		410	ftsZ	2.0948385897796027	CP
411	alaS	3.053143390921085	CP		411	nadA	2.2466109464784516	CP		411	ytfF	2.094779535125501	IMP
412	secA	3.051660145695994	CP		412	puuA	2.2451596441109283	CP		412	znuB	2.0931970227682637	IMP
413	ybiB	3.0515586241562653	CP		413	hyfG	2.2441620534135827	CP		413	gfcD	2.0926634557932973	OMP
414	trpS	3.045364423025915	CP		414	wcaK	2.2441620534135827	CP		414	nagC	2.085796413305495	CP
415	dnaJ	3.036611098249641	CP		415	yfaY	2.2440885180886228	CP		415	ydcN	2.0855959783610136	uk
416	thiI	3.035598400158638	CP		416	yejK	2.2400513237100017	CP		416	hypD	2.085235144027419	CP
417	ydfH	3.0291093764313466	uk		417	trmA	2.2396648971029	CP		417	bglA	2.084018638114637	CP
418	tyrB	3.024149528771762	CP		418	nudK	2.2361425098177294	CP		418	fhlA	2.083343739042283	CP
419	cca	3.010876501809281	CP		419	ilvD	2.229203845350193	CP		419	lplA	2.07736056023123	CP
420	dkgB	3.0093435631952468	CP		420	treA	2.228899181221046	PP		420	fusA	2.0768078319740093	CP
421	gcd	3.0077613300993344	PP		421	proP	2.2279450241139034	IMP		421	ispB	2.0739642134365495	CP
422	deoR	2.997355915933227	CP		422	rnd	2.225663930649258	CP		422	leuB	2.0726590248149126	CP
423	mak	2.9943175260768817	CP		423	tyrS	2.2246284605303197	CP		423	menD	2.0712629883483133	IMP
424	lolA	2.9922182731277607	PP		424	yjjP	2.2229712871213536	IMP		424	prfC	2.069467540974614	CP
425	yidZ	2.981730152242932	CP		425	recD	2.221650351623892	CP		425	potF	2.0656288464874097	PP
426	ansA	2.97778747012156	CP		426	yajL	2.211707075027495	CP		426	yedI	2.065483019587663	IMP
427	trmH	2.9603100377842555	CP		427	mreC	2.204066051406886	CP		427	yjiY	2.0646470550554805	uk
428	dbpA	2.9571613457383106	CP		428	aceF	2.1985119581741137	CP		428	mtgA	2.0635610971154064	IMP
429	pepP	2.9569225092970663	CP		429	gpp	2.198175271540259	CP		429	hemY	2.063089130970467	IMP
430	manA	2.9563161512127563	CP		430	ygjD	2.1980387568683377	uk		430	mreB	2.0623107481016563	CP
431	fecA	2.9537169962008845	OMP		431	ssuD	2.196565437284182	CP		431	dppB	2.061103769420696	IMP
432	hdfR	2.949267075500825	CP		432	glyQ	2.19188303620607	CP		432	dipZ	2.0541105026517616	uk
433	yddW	2.9427251068063103	uk		433	gabT	2.1908018718764932	CP		433	ybhR	2.050231955888808	IMP
434	ribD	2.9347599113627423	CP		434	yegH	2.1889084791118987	IMP		434	gcvP	2.049424423566093	CP
435	ycbL	2.924779538377562	uk		435	malZ	2.1767058152701675	CP		435	panF	2.0488966885084325	IMP
436	kdsA	2.921768691701419	CP		436	ytfN	2.1764754933805	uk		436	ampG	2.0471715337178034	IMP
437	thrC	2.9209078720395354	CP		437	lldD	2.1750278671192333	IMP		437	yceN	2.0463077691562734	uk
438	rsxG	2.913988457006382	OMP		438	ybiC	2.174094906194213	uk		438	cbpM	2.045773804743546	CP
439	yjhU	2.901748275885854	CP		439	rfbD	2.16531904833988	CP		439	ybbM	2.0429045169283717	uk
440	folA	2.901323867497129	CP		440	nagE	2.1606328700258444	IMP		440	acs	2.037071130115665	CP
441	yebY	2.8988650178444058	PP		441	asnB	2.159935085158315	CP		441	hybC	2.034192400804938	IMP
442	yeiG	2.896731122161941	CP		442	yncD	2.1586885833111293	OMP		442	speE	2.02993723213339	CP
443	ugpQ	2.895088777839252	CP		443	carA	2.156413185493477	CP		443	recG	2.0296216564890424	CP
444	pheA	2.891021693120878	CP		444	araE	2.1563885026612297	IMP		444	yjeH	2.0296082323537066	IMP
445	pta	2.8908481684802103	CP		445	yaaA	2.1510734330163137	CP		445	dppC	2.0278188766274194	IMP
446	yjeK	2.889409798922757	uk		446	recQ	2.1470218102152803	CP		446	proB	2.0260815163629413	CP
447	rumA	2.888062247432571	uk		447	kefB	2.1469977229041497	IMP		447	pyrG	2.020437917929376	CP
448	rrmJ	2.886755965366297	uk		448	glpA	2.1469592565661753	CP		448	rlmG	2.0204150964585224	CP
449	aceF	2.8818813231202727	CP		449	bglH	2.1469592565661753	OMP		449	glmM	2.018027107986042	CP
450	yiaD	2.877505524143358	OMP		450	yraN	2.146773583662614	uk		450	alaS	2.0175545765592213	CP
451	iadA	2.8767956964372017	CP		451	purT	2.141780904699583	CP		451	dsbB	2.015957369996769	IMP
452	metH	2.875975179231742	CP		452	bcsE	2.1378244103685704	uk		452	mdtC	2.0138591758406994	IMP
453	mglB	2.867996754402896	PP		453	yihS	2.134643044764075	CP		453	cybB	2.012992206455064	IMP
454	guaC	2.859147089003012	CP		454	dgt	2.130427174746223	CP		454	ycgB	2.0074852529621334	CP
455	treR	2.856022726076814	CP		455	pyrC	2.1278547675834205	CP		455	yebS	2.005087324451952	IMP
456	yraM	2.8517761738586653	uk		456	yicE	2.126581329417588	uk		456	cydC	2.0045366697539384	IMP
457	artI	2.8448549299049253	PP		457	yjdA	2.126201355186438	uk		457	ybjE	2.0027397837949215	uk
458	ygiF	2.844642636870251	CP		458	avtA	2.124771293416039	CP		458	rfaE	2.001859630888381	uk
459	hybA	2.8426957099639507	PP		459	tesB	2.1243829231294127	CP		459	yjcC	2.0002346579310775	uk
460	yejA	2.8303615062688934	PP		460	miaB	2.123143263779343	CP		460	dacC	1.9981453092724202	PP
461	fabF	2.8234921065508307	CP		461	rhsC	2.118704618594376	uk		461	yghB	1.9966129795886078	IMP
462	glpK	2.8168319693781343	CP		462	prs	2.116552084549061	CP		462	dnaX	1.9939630343686936	CP
463	dppD	2.814558669534951	IMP		463	prfB	2.113317033586908	CP		463	rhtC	1.9917739390948705	IMP
464	ybfF	2.8091860622922384	CP		464	pntB	2.100731072735952	IMP		464	srmB	1.9876529260679878	CP
465	yadE	2.794945677292768	uk		465	argI	2.0978546085499192	CP		465	yciC	1.9830915482303362	IMP
466	dcm	2.7920037844288648	CP		466	eutB	2.095261592759749	CP		466	feoB	1.9821654027555522	IMP
467	nadA	2.7916401006723075	CP		467	mdlB	2.09352841410607	IMP		467	emrD	1.9810022609419018	IMP
468	usg	2.791610786339932	CP		468	speB	2.092229447172432	CP		468	mscS	1.9795397608401408	IMP
469	gltI	2.781606898204312	PP		469	trpD	2.090846806406164	CP		469	ampE	1.9789540160016341	IMP
470	bax	2.7815186076692644	uk		470	yfhM	2.0908127335049684	IMP		470	yhhQ	1.9789261189899554	IMP
471	yfaZ	2.7766644538973013	OMP		471	csiE	2.090386228969791	CP		471	tdcC	1.9775058327482116	IMP
472	bcsB	2.7664984425167374	IMP		472	hemE	2.088074247238257	CP		472	thiC	1.9753035012765703	CP
473	alsE	2.7620202486348635	CP		473	selD	2.087399555557571	CP		473	tktA	1.9751515045458303	CP
474	yicC	2.7542879030378153	CP		474	nadB	2.085078903600592	CP		474	aer	1.9736804762846116	IMP
475	rfaC	2.752234541298599	uk		475	clpX	2.081622824246276	CP		475	mppA	1.9724954724034327	PP
476	lldD	2.744634086754166	IMP		476	rfbX	2.077775070986924	IMP		476	dusA	1.9662569020323342	CP
477	srmB	2.742712238379334	CP		477	dppF	2.074968372399617	IMP		477	pncB	1.9644553449624487	CP
478	nadD	2.742502428836172	CP		478	bioA	2.0668050479983613	CP		478	gltS	1.9591036658360579	IMP
479	yjiC	2.740040579248596	uk		479	modF	2.060012313650978	IMP		479	rsxE	1.957243136705813	IMP
480	bcsC	2.736179995662061	OMP		480	lldP	2.058114657519342	IMP		480	yhhS	1.9566895993291034	IMP
481	murB	2.715852639942943	CP		481	sufS	2.0562784937730063	CP		481	lolE	1.954063804500104	IMP
482	nanM	2.7051671281757166	PP		482	mukF	2.056186589372752	CP		482	can	1.9519093762364368	CP
483	hemL	2.703089398895216	CP		483	yejE	2.0492052896405104	IMP		483	ptsG	1.9518683669081427	CP
484	nagB	2.690644625492551	CP		484	parE	2.04899467477882	CP		484	yeiE	1.9488521729272341	CP
485	syd	2.6898239202837244	CP		485	yidE	2.0488024803893654	IMP		485	polA	1.9475710432215951	CP
486	ycfP	2.688864613708589	CP		486	yoaE	2.0375108815921545	IMP		486	argE	1.9462528930163745	CP
487	yqjI	2.6866440843069714	uk		487	bcsC	2.0374540641233585	OMP		487	yddA	1.9455335519420855	IMP
488	yedD	2.6839956557654077	IMP		488	ispH	2.0357883831785815	CP		488	ybiP	1.94299171792591	uk
489	gdhA	2.6832412528210225	CP		489	appY	2.0323206573749566	CP		489	mtr	1.9428704543474775	IMP
490	dppF	2.6782137255083676	IMP		490	pbpC	2.0306380399566617	PP		490	fhuF	1.941647860032877	CP
491	dusA	2.676787520063052	CP		491	mdtM	2.029235685205651	IMP		491	potA	1.9382176032223317	IMP
492	ybdL	2.6669942845654218	CP		492	yfeT	2.0284426190904896	uk		492	ydcS	1.9329896039729255	PP
493	rimN	2.6633162890581974	uk		493	ptsI	2.027657893749224	CP		493	yfjH	1.9321722044287766	CP
494	yfiB	2.6621283199365733	OMP		494	fabH	2.023039072598922	CP		494	mdlA	1.9320744726731287	IMP
495	fecE	2.6620769696692483	IMP		495	frmA	2.0159977859917193	CP		495	yceI	1.931861564446371	PP
496	tpx	2.6617018188918946	CP		496	acnB	2.0128717125247233	CP		496	yhgN	1.929235485709083	IMP
497	nlpE	2.6530507337900175	OMP		497	frc	2.012265633123195	CP		497	yadS	1.9283584753162508	IMP
498	yfhM	2.6515319354121645	IMP		498	garR	2.0120338950053505	CP		498	yicL	1.9271419072459204	IMP
499	yghZ	2.6495723682532257	CP		499	yfjD	2.008730629745087	IMP		499	xylB	1.926766103040919	CP
500	ispA	2.6473616298563885	CP		500	yeaJ	2.0033357656558275	IMP		500	hsrA	1.9219331970454447	IMP
501	yjhP	2.6470552520165063	CP		501	gltA	2.0029519868911874	CP		501	cmr	1.9211379848492194	IMP
502	yhjJ	2.642579613071223	PP		502	qseC	2.001081744674209	IMP		502	feaB	1.920110316618866	CP
503	sdhA	2.639736229082222	CP		503	pfkA	2.000984444345158	CP		503	wrbA	1.918196256098585	CP
504	yfdX	2.6355592486334714	PP		504	tppB	2.00011489456403	uk		504	nudL	1.9175308669093956	CP
505	yqgE	2.63002928367196	CP		505	katG	1.9977065239363831	CP		505	dcuA	1.9167385116431914	IMP
506	osmY	2.6229041323811235	PP		506	xylG	1.9937951921517691	IMP		506	ydfI	1.9166167469727267	CP
507	sucC	2.61608473436686	CP		507	rhsA	1.9937951921517691	uk		507	emtA	1.91336789314501	OMP
508	iscS	2.614841154240308	CP		508	rnt	1.99121594374681	CP		508	nuoH	1.9132087858444131	IMP
509	crl	2.6122456319067218	CP		509	csdA	1.9901829054442763	CP		509	ldcA	1.9111650266957816	CP
510	ydiJ	2.6121522409506723	CP		510	yccS	1.983745453216933	IMP		510	fepD	1.9111181176929126	IMP
511	pdxK	2.610040464764735	CP		511	serS	1.9813694248331362	CP		511	yicG	1.9099454314210322	IMP
512	nfsB	2.609495191977227	CP		512	zraS	1.976370149898901	IMP		512	ychO	1.909653756765104	OMP
513	yjeS	2.6069677012288417	uk		513	folP	1.9758540690944035	CP		513	entD	1.9082940908960913	CP
514	yfaY	2.6033680374281514	CP		514	ilvA	1.9678906640578246	CP		514	fabD	1.9023241883741653	CP
515	rlmG	2.6014647626307488	CP		515	yibK	1.9614428587788393	uk		515	umuC	1.902188396550649	CP
516	serC	2.598974830694716	CP		516	ychO	1.9610501548528356	OMP		516	dcyD	1.9021118848651546	CP
517	mepA	2.5974625630154438	PP		517	cydD	1.9586487396399637	IMP		517	yigM	1.8996679169355108	uk
518	yhfZ	2.590362202020999	CP		518	hflB	1.9552653300436766	uk		518	araJ	1.8982932436915754	IMP
519	manZ	2.578744087355722	IMP		519	tdcE	1.954804914124075	CP		519	wcaE	1.8973088670648723	CP
520	clpP	2.5769571490084786	CP		520	aes	1.9546365783509576	CP		520	glpT	1.8970422228553216	IMP
521	uidR	2.5661787553017357	CP		521	lysP	1.9534535657342937	PP		521	ycfD	1.8961595314602528	uk
522	gcl	2.5646986543672785	CP		522	cysS	1.9520574473659407	CP		522	leuS	1.895662511767228	CP
523	ybiU	2.564447601059752	CP		523	tktA	1.9509300414336774	CP		523	yedQ	1.8902671001631766	uk
524	topA	2.5614344726385507	CP		524	folE	1.9501849085649017	CP		524	ggt	1.8898096898597068	PP
525	nhaR	2.561230022459072	CP		525	ydiQ	1.9493252185769285	CP		525	sapB	1.8884175424989373	IMP
526	waaU	2.5593958008111537	CP		526	imp	1.946291305442298	OMP		526	dedA	1.888274995809393	IMP
527	xseA	2.5519571894203836	CP		527	dsbG	1.94559625884173	PP		527	argS	1.8830769590861995	CP
528	yliJ	2.547571238230281	uk		528	acs	1.9447569433513014	CP		528	solA	1.8826744091262344	CP
529	truD	2.5472838892463807	CP		529	yejM	1.9447543159867093	IMP		529	pqqL	1.8821176539920124	CP
530	yqjG	2.5453849424728934	CP		530	yeiT	1.9347738685285425	uk		530	cmoB	1.8805677531380454	CP
531	moeB	2.536569903879089	CP		531	yidA	1.9345204455440284	CP		531	yjfP	1.8800602178515335	uk
532	deoB	2.5336914588054826	CP		532	pnp	1.932644895848774	CP		532	yeaJ	1.8794728373779486	IMP
533	pcm	2.5319439177111813	CP		533	prmB	1.9284212994097862	CP		533	yedA	1.8779561712785748	IMP
534	dam	2.5213067679918706	CP		534	ydcW	1.927969321237189	uk		534	nemA	1.8761679718539792	CP
535	malZ	2.5212656634259463	CP		535	idnO	1.922762113507023	CP		535	yhhJ	1.875538035509448	IMP
536	ycbW	2.520823510835907	uk		536	hybC	1.9214800539261478	IMP		536	yhjX	1.8751138582219915	IMP
537	pncB	2.5152773718391384	CP		537	alaS	1.9187016563744779	CP		537	trkA	1.8743293002853991	CP
538	miaA	2.510268149281484	CP		538	xylB	1.91628519815218	CP		538	ytfL	1.87395601389918	uk
539	tdcE	2.5034194100542937	CP		539	serC	1.9096027782236047	CP		539	malY	1.873532299190047	CP
540	msrB	2.500740848477066	CP		540	ldcA	1.9077623696818407	CP		540	rfaL	1.8730888754610664	IMP
541	aroL	2.500464299322943	CP		541	flgD	1.9062189980942148	CP		541	hybB	1.872526364139334	IMP
542	dadX	2.496904970483507	CP		542	mltC	1.9059493657200635	OMP		542	mutS	1.8714080268358189	CP
543	agaR	2.495165829095197	CP		543	fadL	1.9031284989971793	OMP		543	emrB	1.8651392938305564	IMP
544	yiaJ	2.4936856556461815	uk		544	dinF	1.901112156893912	IMP		544	sstT	1.8632080122487182	IMP
545	rfbB	2.493234697142633	CP		545	bglX	1.8982389424338195	PP		545	dsdA	1.8630235030215114	CP
546	nagC	2.488682275897695	CP		546	proW	1.895851676058446	IMP		546	rtn	1.862568358238291	uk
547	yecE	2.4876927278231653	CP		547	fhuA	1.8943999072062403	OMP		547	ytfR	1.8607816033441504	IMP
548	yfeW	2.4871279601109064	PP		548	galF	1.8897946776627057	CP		548	araC	1.8578820508856255	CP
549	yfjI	2.4830120324136207	CP		549	yeaZ	1.8892840111927656	uk		549	yihG	1.854940942006383	IMP
550	htpG	2.4779436604686573	CP		550	thiH	1.8873562066805882	CP		550	ubiA	1.8547217779693028	IMP
551	ycjG	2.477489877518663	CP		551	yjgP	1.8868121112298775	uk		551	mraY	1.853063785468765	IMP
552	glyQ	2.4767818938483637	CP		552	ybaE	1.8842761835022617	PP		552	yjdF	1.8512131796801923	IMP
553	rsuA	2.4746295908736933	CP		553	def	1.8822376620074042	CP		553	yeaL	1.8484357222309744	IMP
554	ymdC	2.470116674767917	uk		554	uspF	1.8821725481450984	CP		554	thiL	1.8478744630678277	CP
555	ampH	2.469263532922765	PP		555	ybeX	1.880659095153718	CP		555	pepT	1.846697999551822	CP
556	ligA	2.4666690322668825	CP		556	ycfH	1.8774975956966202	CP		556	pepP	1.8455487908170736	CP
557	glmS	2.4666382757478127	CP		557	ygeY	1.8742618669828606	CP		557	menA	1.8441194336144755	IMP
558	ydcF	2.465427347531413	CP		558	cpxA	1.871815166177209	CP		558	ycjF	1.8432798873894929	IMP
559	nuoF	2.4588247960964003	IMP		559	mdtE	1.8698011507712604	PP		559	trpH	1.8411598840827363	uk
560	rbsA	2.4521488566368266	IMP		560	ugpE	1.8698011507712604	IMP		560	potB	1.8403850598652884	IMP
561	fldB	2.4469544541932473	CP		561	ycfD	1.8696458659240844	uk		561	aspS	1.8358828097824167	CP
562	acpT	2.442187883690907	CP		562	murC	1.868975801749042	CP		562	ydiF	1.8350910168030785	CP
563	glgA	2.4418890502788093	CP		563	pdxK	1.8637829701973356	CP		563	rfaD	1.8345573000381004	CP
564	yejH	2.441787240902516	uk		564	treC	1.861919977143598	CP		564	tilS	1.8340603109332823	CP
565	uvrD	2.435959279256095	CP		565	ybbP	1.8613824800413459	IMP		565	bcsG	1.833853924808591	IMP
566	dapE	2.4357422765081975	CP		566	oxyR	1.8604612356351202	CP		566	pspF	1.8322502598617154	CP
567	ompR	2.4349127004178484	CP		567	msbA	1.8600610433889995	IMP		567	dapE	1.831921190429565	CP
568	tyrS	2.4229428655720975	CP		568	gdhA	1.8592553923183432	CP		568	glnD	1.830681499729816	CP
569	purD	2.418592800384453	CP		569	mukB	1.857646179552658	CP		569	cyoE	1.8305092401458225	IMP
570	recR	2.4181498053768133	CP		570	puuB	1.8574842605400153	CP		570	trkH	1.82798657060914	IMP
571	ubiE	2.417313897655382	CP		571	yeaE	1.8501946726445566	CP		571	yniC	1.827117153234247	uk
572	purR	2.414790792311444	CP		572	yedW	1.8459326909677887	uk		572	yccA	1.8267776724060878	IMP
573	malQ	2.405282080292908	CP		573	ygjG	1.8451895058282648	uk		573	mutL	1.8254700445776209	CP
574	selB	2.4008562846471264	CP		574	rdoA	1.8442784889047092	uk		574	yggT	1.824660581711899	IMP
575	ydcI	2.3998307800239025	CP		575	ypfI	1.8426008687902486	uk		575	yliE	1.8232654362197525	uk
576	sseA	2.3991599511467534	CP		576	phr	1.842599632863349	CP		576	rdoA	1.8221709152943022	uk
577	ybbO	2.397772285240589	CP		577	glcD	1.842079596551456	CP		577	iscS	1.8209974522009325	CP
578	yheT	2.3963396687592584	CP		578	tdcB	1.842079596551456	CP		578	btuC	1.8203043848631917	IMP
579	helD	2.3955592204332845	CP		579	proB	1.8418040400430726	CP		579	metE	1.8160815509287314	CP
580	ndh	2.3944035180429424	CP		580	menD	1.8393393868342804	IMP		580	thiP	1.814802343012369	IMP
581	glpR	2.394252712420866	uk		581	atpA	1.8363322191760005	IMP		581	pssA	1.8138019025156797	CP
582	tdcB	2.3909800091880546	CP		582	acrD	1.8349959171355459	PP		582	glnE	1.8135946526439843	CP
583	rsmD	2.3908491078950593	CP		583	hrpA	1.8342110347388574	CP		583	paaK	1.8106693113512264	CP
584	bfr	2.3900311207810088	CP		584	malP	1.8309965085997342	CP		584	ybjT	1.8093847392282902	IMP
585	degQ	2.37823168824138	PP		585	glyA	1.826703552429158	CP		585	cpxA	1.8086724087322998	CP
586	rlmL	2.3745911247005753	CP		586	treB	1.826302129812814	IMP		586	truC	1.8010847875670488	CP
587	yqeF	2.3744666153836373	CP		587	appA	1.825313236601688	PP		587	thrS	1.8007960539116898	CP
588	insJ	2.370263768362107	CP		588	bcsG	1.8230410831830397	IMP		588	ynjF	1.7999633396263823	IMP
589	ygfI	2.3661624197970874	CP		589	deaD	1.822144957960146	CP		589	add	1.7976993696533705	CP
590	metB	2.360642320698677	CP		590	cvrA	1.8189701948086268	IMP		590	puuA	1.7956796752174824	CP
591	ampD	2.351104579394513	CP		591	aegA	1.8175029146436263	CP		591	yfjW	1.7951648039452708	IMP
592	thrS	2.3510186941853624	CP		592	proY	1.8145821376253424	IMP		592	pstA	1.7937052051589861	IMP
593	yebA	2.347195414612077	uk		593	dsdX	1.8141827835457107	IMP		593	lysS	1.7912400862639875	CP
594	yciT	2.344544309236431	CP		594	argD	1.8140971924657834	CP		594	uvrC	1.7901015865537258	CP
595	dxs	2.341473449858577	CP		595	btuB	1.805666567708911	OMP		595	nupC	1.7900111949677782	IMP
596	yjjX	2.3365412255299813	CP		596	yneH	1.796579075316997	uk		596	tolB	1.7899901566275611	OMP
597	livG	2.3297232157903576	IMP		597	chbC	1.795942633559234	IMP		597	ybhL	1.788249162972456	IMP
598	yjgM	2.327814591866783	CP		598	malY	1.7956964445387356	CP		598	tolQ	1.7869932669380475	IMP
599	ygiD	2.318794831220466	CP		599	yjiR	1.7927952222779968	CP		599	chaA	1.7852323838595876	IMP
600	recA	2.3174604245046337	CP		600	adhP	1.7923703994336133	CP		600	ylaB	1.7848795400294388	uk
601	uvrB	2.2927737455295945	CP		601	yfgC	1.7879428297855848	uk		601	yhjD	1.7832516429926315	IMP
602	cho	2.290258293622497	CP		602	yegS	1.7859383916193698	CP		602	norR	1.782221898120051	CP
603	uxaA	2.2808986538973945	CP		603	ycgF	1.7839541132953656	uk		603	potI	1.7812486754488353	IMP
604	thiK	2.280788797077008	CP		604	fdhD	1.7833715498748006	CP		604	plsC	1.7806215847907216	IMP
605	hybO	2.2799617464834596	PP		605	rpoS	1.7800959187114822	CP		605	aaeA	1.7795192207697057	IMP
606	slt	2.2722023044190296	PP		606	yijP	1.7785760978378309	uk		606	yjjJ	1.7792791865867468	CP
607	uxaB	2.271559513795834	CP		607	ycgB	1.7764005347987697	CP		607	caiC	1.7775216289556899	CP
608	apt	2.270958435617979	CP		608	fcl	1.7749430587612918	CP		608	ompA	1.7774226519506322	OMP
609	yebC	2.2628899137482525	CP		609	acrA	1.7718080605613846	PP		609	prfA	1.7771084417902292	CP
610	lpxB	2.2614469931754027	CP		610	yjtD	1.7679891588452734	CP		610	ybhG	1.777019098325345	PP
611	mraW	2.2601590694310234	uk		611	pldA	1.766747921325821	OMP		611	ybgH	1.7734451939817992	uk
612	metE	2.248656311698177	CP		612	gcvP	1.7657281727180805	CP		612	yhiP	1.7728972048308353	uk
613	rne	2.246213733800063	CP		613	yeaN	1.7657243039128168	uk		613	yghU	1.7689122849268135	CP
614	serS	2.244733581030015	CP		614	infB	1.7647331865667308	CP		614	yeeZ	1.7689081910923168	CP
615	gcvA	2.2445516967037014	CP		615	djlA	1.7636765381307726	IMP		615	setA	1.7683272505693104	IMP
616	glgP	2.240349104456571	CP		616	dadA	1.7624615292624088	CP		616	zipA	1.7679558832535642	IMP
617	yddB	2.238898623445953	OMP		617	rlpB	1.76141504203872	uk		617	gmd	1.767662308026639	CP
618	minD	2.2383092180767026	CP		618	sufB	1.759022934755626	CP		618	gcd	1.7662973090458896	PP
619	ycgM	2.2360448894668687	CP		619	hemB	1.7584310583705522	CP		619	yfiQ	1.7647924605031085	uk
620	clpB	2.233886716739333	CP		620	tyrB	1.7564293779632756	CP		620	nrfA	1.7642593369884074	PP
621	ygdH	2.2314411040145523	uk		621	slt	1.755600494555466	PP		621	trmA	1.7603358727345668	CP
622	gshB	2.231437440760581	CP		622	deoA	1.7519857019210319	CP		622	erfK	1.7576119819514417	PP
623	bioD	2.2289709908091946	CP		623	nuoG	1.7510606115556369	CP		623	ybiB	1.7538102469309165	CP
624	ackA	2.221622254131847	CP		624	agaI	1.7475173712677945	CP		624	leuC	1.7493723226754496	CP
625	cysD	2.219453841119766	CP		625	ydfU	1.7475173712677945	CP		625	lplT	1.746899638141522	IMP
626	fpr	2.215482692346971	CP		626	hycB	1.7475173712677945	CP		626	cadC	1.7458929026197805	CP
627	folD	2.2129615063993384	CP		627	hypE	1.746968652143011	CP		627	pps	1.7450406273419081	uk
628	cysS	2.2119658414762062	CP		628	rlmG	1.74371995458224	CP		628	topA	1.7442569853177854	CP
629	ybhJ	2.205352394933878	CP		629	oppD	1.7422158521264073	IMP		629	potD	1.7440604602544698	PP
630	nagD	2.2020585138297992	uk		630	yihQ	1.7405262116101796	CP		630	gatC	1.744000503089939	IMP
631	gatY	2.190815903655719	CP		631	lamB	1.7364048012669602	OMP		631	treB	1.743941966410005	IMP
632	ltaE	2.18395506671151	CP		632	yfjW	1.7360752795005938	IMP		632	priA	1.7421403116243463	CP
633	ybiX	2.178952598175063	CP		633	rho	1.735508177206759	CP		633	gabT	1.7421308584015698	CP
634	gabT	2.1782499053978857	CP		634	ygaZ	1.7345076609634305	IMP		634	narX	1.7419646912143762	PP
635	ychF	2.1772686744999383	CP		635	hypD	1.7328302884077469	CP		635	ychM	1.7407457510697215	uk
636	dacB	2.177084880371921	PP		636	glmU	1.7315442884771959	CP		636	fxsA	1.7401288570092714	IMP
637	katG	2.175179882388582	CP		637	sodA	1.7290577753143603	CP		637	metC	1.738779994221351	CP
638	yjjJ	2.1741188753655742	CP		638	mdtB	1.7289546052028193	IMP		638	nuoN	1.7370272336328716	IMP
639	gcvT	2.1707621841585025	CP		639	glmM	1.7281343556936355	CP		639	relA	1.732604125516865	CP
640	exoX	2.1680945150351656	CP		640	ybjI	1.7190616965813148	CP		640	pflB	1.7315559836168692	CP
641	pspF	2.1660301217384714	CP		641	fadK	1.717170170108849	CP		641	emrY	1.7272524549508548	IMP
642	yfiH	2.165773160707304	CP		642	htrG	1.7164656690375455	uk		642	rhtB	1.7272033851952728	IMP
643	yieL	2.15331397806884	uk		643	metE	1.7158451227176317	CP		643	ypdA	1.725624773372715	IMP
644	mqo	2.148877838542022	CP		644	mglA	1.7132422723089353	IMP		644	sapC	1.720282530225076	IMP
645	menD	2.1445225331481157	IMP		645	pgi	1.7126252322287936	CP		645	purT	1.7166743200228889	CP
646	rumB	2.135229617451956	uk		646	aroH	1.7122366819600605	CP		646	lnt	1.7147776227636597	PP
647	yijP	2.124901564647896	uk		647	recN	1.7120875159125468	CP		647	yqjA	1.7125148195263986	IMP
648	ycaK	2.121586534216541	CP		648	hemF	1.7116929530533205	CP		648	ftsX	1.7118107596305685	IMP
649	rpe	2.119201556790139	CP		649	radA	1.710259602409288	CP		649	yfcA	1.7114910025577696	IMP
650	ftsI	2.114521427059975	IMP		650	can	1.7102344160421659	CP		650	tonB	1.7021308658359027	OMP
651	yddE	2.109760957398346	CP		651	efeB	1.7086352612862008	CP		651	yehM	1.6971472035431572	CP
652	ycfH	2.1056262523680633	CP		652	amn	1.7039164414895012	CP		652	yegH	1.697006091171997	IMP
653	azoR	2.104274778096765	CP		653	ppx	1.7021817564061759	CP		653	ygjR	1.695028217211428	uk
654	pflD	2.099163683744343	CP		654	pfkB	1.7017963955695223	CP		654	fepB	1.6935348171274116	PP
655	envC	2.0975000159188206	PP		655	murE	1.7011687019149155	CP		655	mtlA	1.693415301928645	IMP
656	yjgJ	2.095086294814335	uk		656	yhcD	1.7004038101590813	OMP		656	rhsA	1.6915475522864538	uk
657	aroC	2.0940946308811283	CP		657	hipA	1.696344248851735	CP		657	selB	1.6892948016092697	CP
658	lysA	2.0871615321732433	CP		658	yhaC	1.6962553079565814	CP		658	ydhK	1.6890014095969699	IMP
659	yegU	2.084831281307695	CP		659	pepB	1.6936724467263702	CP		659	sucD	1.6885263258686334	CP
660	erfK	2.079861645057302	PP		660	ebgA	1.691691128669916	uk		660	yfdZ	1.6873832749324587	uk
661	ycfS	2.0775197927067874	PP		661	fruA	1.691691128669916	IMP		661	argO	1.6865040808898772	IMP
662	nagZ	2.076673581189894	CP		662	ygeV	1.691691128669916	CP		662	ypdC	1.6853975582213012	CP
663	tesB	2.0590002880693143	CP		663	proX	1.687966785598386	PP		663	secD	1.6832746125456284	IMP
664	pyrC	2.048626048803365	CP		664	mepA	1.687456072795929	PP		664	galP	1.6826992430716812	IMP
665	yidA	2.046097480484108	CP		665	arnB	1.684538352815642	CP		665	ghrB	1.6812141846749684	CP
666	sufD	2.04489999261489	CP		666	fhuE	1.6835139642763575	OMP		666	yidC	1.6767484995283581	IMP
667	mltA	2.042905239521576	OMP		667	sbcC	1.681216726492671	CP		667	pcnB	1.6747453442072993	CP
668	deoC	2.0420197924203674	CP		668	tgt	1.680758761645409	CP		668	basS	1.6744844023256658	IMP
669	ygdE	2.037835027126942	uk		669	yjjI	1.6807575071838223	CP		669	vacJ	1.6732215190372104	uk
670	malT	2.0364170819994283	CP		670	yjgL	1.6800065159459083	CP		670	nfsA	1.673070117823022	CP
671	rpsF	2.0337644118192286	CP		671	aldA	1.678876921186688	CP		671	hypE	1.6705086675728453	CP
672	torZ	2.0335275638770174	PP		672	malF	1.6787991112421894	IMP		672	tktB	1.6687388694788843	CP
673	ompN	2.0327777938061313	OMP		673	yeeZ	1.6764490373664875	CP		673	alkA	1.6684228857793915	CP
674	yhjC	2.0300110150492423	uk		674	yedI	1.6758467381246738	IMP		674	ytfB	1.6669041330060175	IMP
675	mcrC	2.027141357918552	CP		675	rlmN	1.6739055824581577	CP		675	yjeK	1.6639016532186792	uk
676	yeaZ	2.0223835475039857	uk		676	ushA	1.6727231200466712	PP		676	cyoC	1.66309024753633	IMP
677	rbn	2.022004417743642	CP		677	rpe	1.6697980255462368	CP		677	phoQ	1.6594937675722732	IMP
678	pqqL	2.0216702750781224	CP		678	pykF	1.668558700161363	CP		678	phoA	1.6591055558009171	PP
679	sufS	2.016781641191417	CP		679	srlD	1.668068132439393	CP		679	dsdX	1.658822342360498	IMP
680	trpD	2.006811574239462	CP		680	ompT	1.6674823402170849	OMP		680	metL	1.6585490973403534	CP
681	atpD	1.999718291283991	IMP		681	solA	1.6663160017864216	CP		681	ddlA	1.656595855022243	CP
682	yegD	1.990646492975475	CP		682	pflB	1.665479823513432	CP		682	yaeJ	1.6537523253514517	uk
683	sucA	1.9901409638664105	CP		683	emrB	1.6645984522052895	IMP		683	ompT	1.6520640493201404	OMP
684	nagK	1.9819732694455545	CP		684	iap	1.6639284024776044	PP		684	ynfF	1.6488911551092305	CP
685	hslJ	1.9819208318386532	uk		685	yjdC	1.6589998815877998	CP		685	ilvB	1.6473028613097578	CP
686	nuoB	1.9761848292448096	CP		686	yhfW	1.6583294031303402	CP		686	glf	1.645398613620681	CP
687	proX	1.9716484562659913	PP		687	amiC	1.6579204678926804	PP		687	tyrS	1.6438022826645815	CP
688	nudC	1.9697735941968808	CP		688	cbrB	1.6565474359022736	IMP		688	puuB	1.6425985135266647	CP
689	yfbQ	1.9680353392704082	uk		689	yedQ	1.656282777238014	uk		689	ompF	1.641880009682009	OMP
690	amn	1.9680166804420578	CP		690	dtd	1.653609126503067	CP		690	mdtH	1.6404137344405054	IMP
691	yjgI	1.9656616215584215	uk		691	yhbW	1.6532419046465212	CP		691	yafK	1.6403181168196754	uk
692	cpdA	1.9654090680262621	CP		692	mdtK	1.6518484417068073	IMP		692	mglC	1.6388384883742024	IMP
693	rpsD	1.9606625193112008	CP		693	yheS	1.6494068460465217	CP		693	feaR	1.6369791717518636	CP
694	mrcA	1.9586598533057558	IMP		694	yqeG	1.6483632936620927	IMP		694	yeiB	1.636915231065251	IMP
695	edd	1.9515477002828927	CP		695	ybhA	1.6481709376742173	CP		695	frdC	1.636543729617111	IMP
696	holB	1.9504348315503583	CP		696	ftsY	1.6451844432430933	CP		696	ybjG	1.6363551154396316	IMP
697	ygbI	1.9486416594964302	CP		697	ykfA	1.6437877221169255	CP		697	pta	1.6359427692887076	CP
698	pdhR	1.9451849251338924	CP		698	cyoB	1.6417693647090852	IMP		698	yddV	1.6350984971165023	uk
699	ydjA	1.9423889685029396	CP		699	dacC	1.6396139342716027	PP		699	xylR	1.6347781924511908	CP
700	kefG	1.940404660171575	CP		700	fepA	1.638624365422341	OMP		700	mrcA	1.634160964494964	IMP
701	rfaZ	1.9400346917913232	uk		701	pepT	1.6374283996482797	CP		701	trpE	1.6318248927362786	CP
702	asd	1.936096856221455	CP		702	puuP	1.6361678847492835	IMP		702	ybjJ	1.6306737407398861	IMP
703	ygcF	1.9356435873821844	uk		703	ydiF	1.6361622163908704	CP		703	gltP	1.6300030635994833	IMP
704	gmk	1.9354725448270262	CP		704	sucC	1.6356479150124428	CP		704	ygdQ	1.6284451303052099	IMP
705	yoaA	1.9316987788219273	CP		705	nuoH	1.6353230527085691	IMP		705	ghrA	1.6277774905056073	CP
706	rdgC	1.927882079653458	CP		706	lpxP	1.629577528412656	IMP		706	oppF	1.6258842994156089	IMP
707	ubiD	1.9265443972074285	CP		707	yfbL	1.6290608922992997	IMP		707	cobT	1.6230924001760099	CP
708	yejF	1.9202078286845323	IMP		708	ybbL	1.6285457360693996	uk		708	ccmF	1.620876722931223	IMP
709	tonB	1.917251433241524	OMP		709	yiaV	1.625358399159745	IMP		709	fpr	1.6149492300387498	CP
710	thiL	1.916605812995886	CP		710	cysM	1.6239994783304779	CP		710	yjjI	1.6148772554586808	CP
711	yfjH	1.9153744416214218	CP		711	recA	1.6232823585929652	CP		711	hcaT	1.6105962273036116	IMP
712	ydbC	1.912968677700401	uk		712	yoaD	1.6216160272841027	uk		712	dos	1.6097198129300203	uk
713	rhlB	1.9118213226130534	CP		713	mdtH	1.6216160272841027	IMP		713	yhdH	1.6066969951594323	CP
714	ucpA	1.9070439980343932	CP		714	yfdV	1.6216160272841027	IMP		714	yaeQ	1.6056113703985408	CP
715	modF	1.9069162831651434	IMP		715	zwf	1.6196349944183543	CP		715	csrD	1.6054155533457513	IMP
716	yceH	1.9063746432834159	CP		716	frsA	1.6192726833930955	CP		716	rhsB	1.6038920428273102	OMP
717	tdk	1.9043186920376103	CP		717	iaaA	1.618442376064536	CP		717	artM	1.6018959738484078	IMP
718	tilS	1.9001041128146163	CP		718	yhiR	1.616292031916447	uk		718	yrbE	1.5997851551802635	uk
719	ydeP	1.89816289380828	CP		719	cycA	1.6114380281058098	IMP		719	yabI	1.5983770820719863	IMP
720	creA	1.8915844195113687	CP		720	queC	1.6106914677277526	CP		720	oxc	1.5983670791196656	CP
721	mngB	1.8887196605460943	CP		721	tyrA	1.6096073020997128	CP		721	yhfK	1.598225245851837	IMP
722	yhhA	1.8871415605064388	uk		722	hdeA	1.608985898991278	PP		722	hsdS	1.5921391122960218	CP
723	pgi	1.8827282779497592	CP		723	yhjE	1.6077200779353302	IMP		723	mrdB	1.5917834887840496	IMP
724	idnR	1.8802818248481679	CP		724	yfhA	1.6074112600070323	uk		724	avtA	1.587837528599882	CP
725	cysP	1.872317020448491	PP		725	rhlE	1.6063496280406102	CP		725	tatC	1.5846237899705806	IMP
726	glnS	1.8709027506644134	CP		726	cmoB	1.6059484586704498	CP		726	glgC	1.5845645834296573	CP
727	yjhH	1.8708346899264159	CP		727	mtr	1.6016505709908277	IMP		727	yciW	1.584045904625718	uk
728	pps	1.8677117872232767	uk		728	yhbX	1.5972025676888537	IMP		728	ydjE	1.5826269159992954	IMP
729	recF	1.866252482189941	CP		729	dcuA	1.5954485145233144	IMP		729	ubiE	1.581435543962864	CP
730	speD	1.8633897417439835	CP		730	ruvB	1.593938103214003	CP		730	trpS	1.575425522766132	CP
731	trkA	1.861922096800389	CP		731	phoH	1.5931761287283404	CP		731	yfdI	1.5728268435918606	IMP
732	ahpC	1.8593774406531738	CP		732	maoC	1.5931761287283404	uk		732	dsbA	1.5728177292466217	PP
733	aat	1.8589172909252107	CP		733	hemY	1.5918363756601925	IMP		733	iadA	1.5711797454120888	CP
734	ycgK	1.8534926176307307	uk		734	kefC	1.589914859329165	IMP		734	pstB	1.5711249777879845	IMP
735	rimK	1.8528588309054905	CP		735	fhuB	1.5895307801824488	IMP		735	yfiC	1.5689741716262526	CP
736	ygcH	1.852792861761825	uk		736	ydhP	1.5881745712844995	IMP		736	yeaP	1.5688455302937339	uk
737	pgk	1.851058775073803	CP		737	ubiG	1.5875659995796383	CP		737	rbsC	1.5685631054112155	IMP
738	ybgL	1.8435807598171934	uk		738	iadA	1.5868633038685356	CP		738	dmsA	1.56799265600868	CP
739	spy	1.8431622792339781	PP		739	yjiY	1.5864781509817545	uk		739	mreC	1.5661962695097562	CP
740	hisJ	1.8419372383835801	PP		740	yddV	1.5864727941273813	uk		740	rseP	1.565886116740137	IMP
741	ppiA	1.8392373517878218	PP		741	yfbQ	1.5840872084983149	uk		741	purM	1.5637637077248763	CP
742	yfdQ	1.8362358508850356	CP		742	fabF	1.5826801392577727	CP		742	glyA	1.5635300340733125	CP
743	dgt	1.831662310841468	CP		743	cstA	1.579237557819657	IMP		743	yoaE	1.5631975070496051	IMP
744	dxr	1.827141606637924	CP		744	umuC	1.5772597500333982	CP		744	rne	1.5631888345865375	CP
745	cysA	1.8251507213884917	CP		745	gspO	1.5764097687785723	IMP		745	serC	1.5630911894195396	CP
746	phoP	1.8236184704929128	CP		746	tyrP	1.5745338657372123	IMP		746	rsxA	1.5620835358622625	IMP
747	ydjG	1.8145994250159854	CP		747	ybdK	1.5707714757043734	CP		747	yjeM	1.5615371651371333	IMP
748	insG	1.8119688016506537	CP		748	yphC	1.5680778638881212	CP		748	ulaG	1.5611194257911394	CP
749	rnr	1.8036464826470588	CP		749	sanA	1.5665541143235135	PP		749	manZ	1.5604476955216111	IMP
750	ade	1.8032214766495978	uk		750	ygbN	1.5662336938507093	IMP		750	poxA	1.5597512267923173	uk
751	yecC	1.8020712575424125	uk		751	fucK	1.5662336938507093	CP		751	fepG	1.5552896575479256	IMP
752	yodA	1.8016244238240917	uk		752	ydcK	1.5662336938507093	CP		752	apaG	1.5538729098282293	PP
753	ppk	1.8006893378382913	CP		753	wcaJ	1.5662336938507093	IMP		753	ydhQ	1.5524225333847688	uk
754	ydaL	1.7983221673576284	uk		754	pepP	1.5655368003178673	CP		754	yegS	1.5499975882698727	CP
755	cysI	1.7983124733426652	uk		755	rtcB	1.564902799749086	CP		755	pfkA	1.5477526805394786	CP
756	ybaP	1.7976284178516968	CP		756	cirA	1.5630192025061334	OMP		756	asnA	1.5467284087996869	CP
757	metF	1.791208339344598	CP		757	yifK	1.562682194142235	IMP		757	waaA	1.5452544324601922	CP
758	yncB	1.785203573710524	uk		758	mutH	1.5615843263952889	CP		758	livM	1.5427222785719477	IMP
759	yfjK	1.7848099973837561	uk		759	dusC	1.5601517032235512	CP		759	pgpB	1.5426441566164049	OMP
760	recG	1.7796723631785605	CP		760	ravA	1.5556665720062055	CP		760	nfrB	1.5414039774690287	IMP
761	glgB	1.7760969932904431	CP		761	pepE	1.5514943655459557	CP		761	adhP	1.5400768066995738	CP
762	accD	1.7760663409111084	CP		762	cho	1.548760027209858	CP		762	yeiH	1.5384268074942744	IMP
763	yfjQ	1.7719063487524518	CP		763	bioH	1.5480715673325656	CP		763	macB	1.5381676251937728	IMP
764	murF	1.766384157913588	CP		764	brnQ	1.544577954945078	IMP		764	yqiK	1.535823099212462	CP
765	yihM	1.7641395591453053	CP		765	glgX	1.5436652679761569	CP		765	kefA	1.5354020085947941	uk
766	mnmA	1.7631808471784045	CP		766	mtlD	1.5435843321764184	CP		766	rep	1.5333742598451545	CP
767	yafV	1.7584658412049194	CP		767	hyaF	1.5428619294955828	CP		767	fucI	1.5310891394571788	CP
768	gsk	1.7575067524483678	CP		768	thiG	1.5396372710916153	CP		768	amn	1.531041696061089	CP
769	yibF	1.757191003349512	CP		769	lpd	1.539090987260478	CP		769	potC	1.5298578013702522	IMP
770	wcaK	1.7564296451188786	CP		770	yeaU	1.538357228648751	uk		770	zwf	1.5271910458706617	CP
771	recT	1.7557999870773753	CP		771	pps	1.530675490914072	uk		771	ydgJ	1.5251496676184848	CP
772	tehB	1.7550108496529249	CP		772	yegQ	1.5304647132308749	uk		772	yjeI	1.523955109243861	uk
773	ruvC	1.7542903146717501	CP		773	pitA	1.5301996707174896	IMP		773	csiE	1.522997808140703	CP
774	phnP	1.7517276325066231	CP		774	sdaC	1.5295527749778668	IMP		774	dacB	1.5226771614603403	PP
775	dfp	1.7381174492241795	CP		775	yjhC	1.5295335393726242	uk		775	yigL	1.522162973015033	CP
776	ygiC	1.73682430786838	CP		776	glcB	1.5281056302187093	CP		776	mpl	1.517730495858098	CP
777	ghrB	1.7366055707238912	CP		777	yeeF	1.5281000624780985	uk		777	gntU	1.5163876103451397	IMP
778	chbF	1.7292339731569961	CP		778	kdgK	1.5276802431454217	CP		778	agp	1.5102697373095748	PP
779	miaB	1.7284265934498502	CP		779	hflK	1.5270114047773573	CP		779	yidJ	1.509879833030335	CP
780	qor	1.7263506043823624	uk		780	bglA	1.5250682099653585	CP		780	aegA	1.5094375489665974	CP
781	yhcH	1.7204079449447667	uk		781	ydgI	1.5239752833517028	IMP		781	aroG	1.5092773451177885	CP
782	sufC	1.7183434377621205	CP		782	ftsI	1.5216603305345893	IMP		782	dhaM	1.5087578500798777	CP
783	dsdC	1.717808241806484	CP		783	ybaS	1.5197275203561724	uk		783	rarD	1.5086294048704358	IMP
784	dsbG	1.7079829509517173	PP		784	yfbS	1.5192936997679647	IMP		784	gatY	1.507321474295637	CP
785	pyrG	1.7060883195993561	CP		785	uraA	1.5178171546797103	IMP		785	lepB	1.5070625223367116	IMP
786	aroH	1.7056460407326628	CP		786	dnaB	1.514382336004195	CP		786	yciM	1.505561765143844	uk
787	pphB	1.7055960277934699	CP		787	nemA	1.5137832304758487	CP		787	yijD	1.505300683057738	IMP
788	wbbJ	1.702935120109513	CP		788	uhpC	1.513767818903902	IMP		788	ybhC	1.5036248139905903	OMP
789	uxuA	1.7028410511583525	CP		789	aroC	1.512865627341625	CP		789	rspA	1.5002542216652215	CP
790	ugpB	1.6999523357265411	PP		790	manZ	1.5114811654890303	IMP		790	dcp	1.499513870180715	CP
791	yaiL	1.6980517802762214	CP		791	galP	1.5096930366233363	IMP		791	ygeW	1.4994615206379123	CP
792	napA	1.6951105724150954	PP		792	yfeX	1.5095444232548463	CP		792	talB	1.497116135584485	CP
793	ybjX	1.6947595249187124	uk		793	guaD	1.5085301324181377	CP		793	yhhN	1.49703387138663	IMP
794	menC	1.692540336133601	CP		794	mhpE	1.5072316799759913	CP		794	yafE	1.4967617207138848	CP
795	dnaA	1.6888006844463215	CP		795	pqqL	1.506071303426809	CP		795	ybdG	1.4965583032058576	IMP
796	pldB	1.6855573543099953	IMP		796	rfaL	1.5057808632686238	IMP		796	typA	1.495547739281364	uk
797	cytR	1.6837576479322418	CP		797	yieG	1.5025649287287361	uk		797	mntH	1.4922593727815623	IMP
798	prlC	1.6826661249822203	CP		798	rsxC	1.5011184909932902	CP		798	yhaM	1.492134435481821	uk
799	serB	1.6815615095784575	CP		799	kbaZ	1.4990971560605453	CP		799	rssA	1.4918735052920893	CP
800	bamC	1.6809940584332441	OMP		800	allC	1.4990971560605453	CP		800	dnaE	1.48941636611316	CP
801	yjjV	1.6804511424084718	CP		801	gnd	1.4983172538992229	CP		801	metI	1.4889682689319086	IMP
802	ylbA	1.678526340416878	uk		802	yeaG	1.4967066008414958	CP		802	ypjD	1.4889340939718176	IMP
803	hsdM	1.6705324550594352	CP		803	folC	1.4961035439734722	CP		803	lsrR	1.4888216454486898	CP
804	yhbC	1.6687056118509394	uk		804	xthA	1.4959264135160488	CP		804	dgkA	1.4879012280605948	IMP
805	yedP	1.6677438089593923	CP		805	panF	1.4948543670277565	IMP		805	ravA	1.4867502939481922	CP
806	mngR	1.666559952881653	CP		806	wbbI	1.49398446757032	CP		806	yjeF	1.4833334621332948	uk
807	zwf	1.6650656244753508	CP		807	dusA	1.4906097719908669	CP		807	pgsA	1.4832124664791122	IMP
808	ebgR	1.6645227451997282	CP		808	yicH	1.4903564683211248	IMP		808	rffG	1.4818300975809002	CP
809	argR	1.659395522395494	CP		809	dhaM	1.4862648753590721	CP		809	gadW	1.4815446436649873	CP
810	mpl	1.658852023980792	CP		810	yncC	1.4851102208218496	uk		810	maeB	1.480945397588924	CP
811	bglH	1.6573277875311363	OMP		811	yedE	1.4841822340245994	IMP		811	yjjG	1.4807014690445928	CP
812	yggN	1.657063731188134	uk		812	nagC	1.4832729178536828	CP		812	selD	1.4802175104577633	CP
813	ydgJ	1.6560153476702482	CP		813	ybiU	1.4813933438651228	CP		813	coaA	1.4797909507089808	CP
814	dapF	1.6556212532175834	CP		814	feaR	1.4811721785205199	CP		814	rseA	1.4771038183333283	IMP
815	dnaQ	1.652220462372407	CP		815	ydjH	1.4811721785205199	CP		815	yeeO	1.4758501735706422	IMP
816	ygfZ	1.6513464883435778	CP		816	accA	1.4810622140547571	CP		816	yeiA	1.4752745922960369	uk
817	gadW	1.6506612562382101	CP		817	ptrA	1.4809734638337393	CP		817	dusC	1.4739602772230649	CP
818	rimI	1.649334938404458	CP		818	rsxB	1.4805494219971265	IMP		818	yjhB	1.4725077858357336	IMP
819	rimJ	1.6481574165008457	CP		819	intA	1.4777412843236886	CP		819	tnaA	1.47216364997752	CP
820	yigB	1.6480250675993764	CP		820	cysK	1.4776436808974474	CP		820	sbmA	1.4716190192907814	IMP
821	poxB	1.647917884103025	CP		821	yjiN	1.4768777722249153	IMP		821	yfeO	1.4712276149348569	IMP
822	yafZ	1.6478764067085059	CP		822	purK	1.476743704043232	CP		822	wecH	1.4697967865136903	IMP
823	obgE	1.6436099309874017	CP		823	adk	1.474920289973964	CP		823	mcrB	1.4667978225425136	uk
824	ygfJ	1.6424849418974272	uk		824	pyrF	1.4733817252324424	CP		824	xseA	1.4661947087621303	CP
825	sufB	1.6320121445935885	CP		825	nuoF	1.4720478221124016	IMP		825	cusS	1.4656991245461422	CP
826	yneH	1.6261797322430527	uk		826	dnaT	1.4720270746853332	uk		826	bcsC	1.465277124288012	OMP
827	mltC	1.624177428305528	OMP		827	ydiN	1.4708923492248744	IMP		827	leuE	1.4651772525104771	IMP
828	polB	1.6218712805586912	CP		828	yijF	1.4708923492248744	uk		828	nuoI	1.4641335086311065	IMP
829	yaiO	1.6194707607234604	OMP		829	metI	1.470872660888559	IMP		829	eptA	1.464075663351731	IMP
830	modC	1.6183764850277802	IMP		830	otsA	1.4705543918560617	CP		830	dctA	1.463053527774679	IMP
831	uxuB	1.6161614695013025	CP		831	gatC	1.4704747864238876	IMP		831	mdlB	1.4624685217225195	IMP
832	prmB	1.6159916666526863	CP		832	ypfH	1.4693903880537937	CP		832	pgaB	1.4623737366396488	OMP
833	ubiF	1.6116835553539297	CP		833	argC	1.469167837638801	CP		833	recN	1.4620559831169633	CP
834	surE	1.6099705548425676	CP		834	exbB	1.4672259403993846	OMP		834	ydiK	1.460996353062644	IMP
835	yggP	1.6087271781995662	CP		835	ansA	1.4662540775364201	CP		835	rlmN	1.4601567313263377	CP
836	tag	1.6046011322000604	CP		836	hslU	1.4647967997811993	CP		836	fdoG	1.4584070374774685	CP
837	yjeE	1.6033038904239754	uk		837	yhaM	1.464796063179877	uk		837	dcuS	1.45821786827941	CP
838	recB	1.6003913099559868	CP		838	ansP	1.4644935918335902	IMP		838	yddG	1.4554576196182445	IMP
839	ppc	1.5949738422458455	CP		839	add	1.4635514892006098	CP		839	bioB	1.4550111746030037	CP
840	cysN	1.591649276817571	CP		840	lipA	1.4612135440541785	CP		840	mltB	1.452728455674966	OMP
841	ptsP	1.5905563558531113	CP		841	yheT	1.4606003834989731	CP		841	gyrB	1.452398029436208	CP
842	luxS	1.590195545992319	CP		842	asmA	1.4600754644001221	PP		842	glcB	1.451708980294398	CP
843	gidB	1.5781125273917482	uk		843	yfjH	1.4592610177228829	CP		843	gpp	1.4505640799246933	CP
844	rraA	1.5766017794902485	CP		844	yeeA	1.4572547205586115	IMP		844	lldP	1.4494461427236112	IMP
845	mdoB	1.575328161458852	IMP		845	cyoA	1.457005428762138	IMP		845	dapF	1.448753664376249	CP
846	fdhE	1.5749666693783242	CP		846	ccmH	1.4555509676637592	IMP		846	murI	1.4482273012869653	CP
847	rpiA	1.5663169980505849	CP		847	yiaT	1.455298401874003	OMP		847	garR	1.448093546563922	CP
848	fecR	1.5638658304363489	PP		848	yeaT	1.4551606922293492	uk		848	aaeB	1.447571556295383	IMP
849	fucU	1.5637502239712626	CP		849	yneE	1.4551064088149457	IMP		849	yrbC	1.4448028654557223	uk
850	accA	1.5600454005727824	CP		850	flhA	1.4541259892751064	IMP		850	focA	1.4436115286890394	IMP
851	mpaA	1.5588658622742404	CP		851	yfaP	1.4541259892751064	uk		851	yqfA	1.443187053518257	IMP
852	ydiB	1.558198201434713	CP		852	arpA	1.4508487711604532	CP		852	hemE	1.4427067795633657	CP
853	parE	1.557996448220882	CP		853	mdtC	1.450553867126692	IMP		853	ccmE	1.4416176228976854	IMP
854	purE	1.557443945107115	CP		854	ybjJ	1.447864706354118	IMP		854	glk	1.4405937196718734	CP
855	nadR	1.5555573212189449	CP		855	gabD	1.4472412375403416	CP		855	ispH	1.4400790897407247	CP
856	srlR	1.55157120297399	CP		856	ycjY	1.4457944611870355	uk		856	ygdD	1.4384155696209069	IMP
857	araF	1.548642968102536	PP		857	ydiO	1.4445328273617992	CP		857	rseB	1.4380653309668436	PP
858	pstB	1.546806607835939	IMP		858	xdhA	1.4413242674081026	CP		858	hybD	1.4380550657215108	CP
859	fiu	1.5443661428198006	OMP		859	yfgF	1.4413242674081026	uk		859	ynhG	1.4367491926068157	PP
860	hisF	1.5421343915820844	CP		860	envR	1.4413242674081026	CP		860	yrbG	1.4356699320367237	IMP
861	ycaL	1.533678157892175	PP		861	yfjI	1.4407271339530223	CP		861	nudC	1.435416661527626	CP
862	htrG	1.5308747647425671	uk		862	scpB	1.440044159419567	CP		862	marC	1.4331250838146836	IMP
863	rpoA	1.5306279304981303	CP		863	accC	1.439878727488261	CP		863	yfdG	1.4329845951822828	IMP
864	yfjT	1.530511154010371	uk		864	topB	1.4390671299066984	CP		864	ftsW	1.4327714749859901	IMP
865	yjhC	1.525371426187066	uk		865	rlpA	1.437058918543571	OMP		865	hypF	1.4323231445003162	CP
866	yhiQ	1.5239210492876227	uk		866	leuC	1.4369067211492599	CP		866	aroH	1.43227606321388	CP
867	ascB	1.5236820912209526	CP		867	ampC	1.4367453993668253	PP		867	yeaN	1.4307147985789253	uk
868	recO	1.5236682240966406	CP		868	yjcD	1.4349830064531663	uk		868	yebZ	1.4284585643302483	IMP
869	ribA	1.5207618693045886	CP		869	aceA	1.4348049949812016	CP		869	yicH	1.42819282492225	IMP
870	folC	1.518973187217529	CP		870	gspD	1.4326337708161483	OMP		870	ptsP	1.426341074452532	CP
871	gyrB	1.5187347162738072	CP		871	manA	1.43205926276912	CP		871	yicI	1.4262020047259336	uk
872	hisB	1.5147578808080833	CP		872	entE	1.4314784767864572	CP		872	narQ	1.4259658552797465	IMP
873	sucD	1.5138058178225067	CP		873	ybcF	1.4286270215654469	CP		873	dcm	1.4257121571961402	CP
874	yrfG	1.5137155002115081	CP		874	yidL	1.4286270215654469	CP		874	yadB	1.4252005608557665	uk
875	potG	1.5120938923776917	CP		875	fabA	1.4258426908889184	CP		875	rfbB	1.4251732106921047	CP
876	yehX	1.510956203043837	CP		876	ydjI	1.4246296628965807	CP		876	serS	1.4250989881090599	CP
877	yfhG	1.5105945346391478	uk		877	bamC	1.4240653436821984	OMP		877	folP	1.4250458526515137	CP
878	leuB	1.5089051866703764	CP		878	tsgA	1.4226947647882993	IMP		878	rhsD	1.4236698635363165	OMP
879	fes	1.5066311180506513	CP		879	elaD	1.418619175049027	CP		879	modC	1.4235550169277067	IMP
880	mdh	1.5059932142778365	CP		880	clcB	1.4170501435218723	IMP		880	rstB	1.4223375415735158	IMP
881	sspB	1.5049537984294186	CP		881	gntR	1.417001309886563	CP		881	apaH	1.4219608376575517	CP
882	speE	1.5008086808917391	CP		882	zupT	1.4158044390179167	IMP		882	gadA	1.4218135251953359	CP
883	yqhD	1.497246043787901	CP		883	selB	1.4147107870927877	CP		883	uxaC	1.421276435280339	CP
884	adhP	1.4940642653203988	CP		884	suhB	1.4143380679382194	CP		884	eutB	1.4202299192041972	CP
885	uxuR	1.4921399601660301	CP		885	glgC	1.413907301666002	CP		885	galU	1.4202017232747064	CP
886	ftnA	1.4910073998688333	CP		886	mqo	1.413447596968696	CP		886	frdD	1.4199510007062535	IMP
887	yhaK	1.4883734268799387	CP		887	yegU	1.413280249588723	CP		887	guaB	1.4194089851860685	CP
888	mutL	1.4879700824364401	CP		888	dacB	1.410900055109214	PP		888	yhhW	1.4188737197862349	CP
889	dapA	1.486674815136168	CP		889	yciW	1.4089465116249755	uk		889	yjfC	1.4173212634094399	CP
890	sgcA	1.4843820534750605	CP		890	ybdG	1.4061387697256258	IMP		890	entE	1.4148180796192587	CP
891	abgR	1.4810647682232214	CP		891	sbp	1.4054503423317202	PP		891	ssb	1.4139677441570906	CP
892	kdsD	1.4802568234891083	CP		892	cysD	1.4023561752276867	CP		892	yggW	1.412577106086301	uk
893	pabB	1.4801877543981714	CP		893	fecB	1.4012145488636063	PP		893	clcA	1.4124477497441483	IMP
894	rpsI	1.4796259396138276	CP		894	fucI	1.3993987918573378	CP		894	argC	1.410620052393805	CP
895	folP	1.4794473024594317	CP		895	yjhB	1.3968711883834488	IMP		895	rhlB	1.407494436808252	CP
896	ruvA	1.4764108849487354	CP		896	accB	1.3965817465506436	CP		896	rnr	1.407054255057463	CP
897	yehT	1.476219679610562	uk		897	lplT	1.3952098573710612	IMP		897	pgk	1.4062626149971145	CP
898	ydeJ	1.4739708121779884	CP		898	yidJ	1.394836513725854	CP		898	maoC	1.4062063599220656	uk
899	yraL	1.473766509566778	uk		899	hisG	1.3939942066005773	CP		899	envZ	1.4043043550627319	CP
900	yieP	1.4726134783570677	CP		900	ybaT	1.393420860855112	IMP		900	yiiD	1.4017131739774045	uk
901	rbsB	1.4702201465038125	PP		901	wbbJ	1.3932773612211875	CP		901	glpG	1.4003249607811439	IMP
902	rsgA	1.4680860311477573	CP		902	nupG	1.3932075305679605	IMP		902	ptrA	1.3999375180921934	CP
903	aroE	1.4653198272250432	CP		903	araJ	1.3897103188593187	IMP		903	ychE	1.3990341528271901	IMP
904	tyrR	1.461941826765164	CP		904	nuoL	1.389185812626346	IMP		904	hsdR	1.3980408172705647	CP
905	ycgF	1.4571155528187008	uk		905	yghD	1.3888309521380038	IMP		905	prfB	1.3966815213529133	CP
906	ydaM	1.455652064325918	uk		906	gmhB	1.386871149000716	CP		906	fumB	1.396266640627056	CP
907	pgaA	1.4549604920956276	OMP		907	poxA	1.3852840437958658	uk		907	sdhD	1.3960590686824015	IMP
908	arnB	1.4545912732584392	CP		908	dppC	1.3836686041069657	IMP		908	ycaM	1.3960553201239838	IMP
909	yedL	1.4498333645944967	CP		909	lplA	1.3814857591806131	CP		909	qmcA	1.3958102250459556	CP
910	dnaC	1.4480984091640363	CP		910	yobB	1.3809031747014764	CP		910	murC	1.3946493567598774	CP
911	yceF	1.446788596962407	CP		911	pheP	1.3782955017170344	IMP		911	yghJ	1.393224639763606	IMP
912	dmsA	1.4454399128789972	CP		912	ygcN	1.372712559460987	CP		912	hflB	1.3926994335506784	uk
913	nusB	1.4449613551742864	CP		913	rtcR	1.372712559460987	CP		913	malQ	1.3920579132513589	CP
914	rtcA	1.4431471424838178	CP		914	phnM	1.372712559460987	CP		914	yqeI	1.391104838916548	CP
915	hisC	1.4412515298592432	CP		915	usg	1.371735761732408	CP		915	yajC	1.3908875733936683	IMP
916	glgX	1.4411217917746761	CP		916	yqgE	1.3705459621855187	CP		916	iap	1.3907745672976968	PP
917	cysK	1.4385456886412586	CP		917	yjiA	1.369672590205357	CP		917	yjjK	1.3902645974620351	uk
918	malI	1.4375718325465168	CP		918	yfjG	1.3684652899071441	uk		918	yafT	1.3891950763884287	PP
919	xylB	1.4374741676302354	CP		919	yhhS	1.367749548368431	IMP		919	rffE	1.3874072759132479	uk
920	ffh	1.4325235798270968	CP		920	lolD	1.366857972546445	IMP		920	murG	1.3872508943763817	CP
921	yjtD	1.4296240151170534	CP		921	yeaM	1.3660421509913676	uk		921	fabA	1.387203737610038	CP
922	deaD	1.4284104302571676	CP		922	ytfB	1.3660274129080667	IMP		922	ymdC	1.3866151087713292	uk
923	yfcN	1.4282324852252883	uk		923	rhlB	1.3644395524813318	CP		923	bcsE	1.3842549673548064	uk
924	rfbD	1.419694918113031	CP		924	hemL	1.3642340610993444	CP		924	speD	1.3835217953666146	CP
925	dipZ	1.4148155037072518	uk		925	hcaT	1.3618002440290997	IMP		925	fbp	1.381721183524745	CP
926	hisS	1.4051138059880321	CP		926	acrB	1.3608948549598257	PP		926	yodB	1.3814119516821033	IMP
927	galF	1.4016248262134607	CP		927	kbl	1.36057783605535	CP		927	ompC	1.378066854695666	OMP
928	ybeZ	1.4012245164969608	CP		928	entC	1.3605771666710327	CP		928	chbC	1.3776431586607845	IMP
929	sohB	1.400620690206809	IMP		929	rumA	1.3600183411042375	uk		929	hflX	1.375558242484829	CP
930	yeiT	1.398585629853864	uk		930	gpmA	1.360015880507733	CP		930	cmoA	1.3755349311390588	CP
931	gfcD	1.398585629853864	OMP		931	zraR	1.3579554637320084	CP		931	deoA	1.3751583254832171	CP
932	pdxA	1.3985732456408946	CP		932	yggW	1.3574919134493013	uk		932	ydcW	1.374899792164468	uk
933	mglA	1.397715165166328	IMP		933	chbR	1.3574125098672054	CP		933	bcsB	1.373866694169791	IMP
934	lptA	1.395978303114258	OMP		934	ynbD	1.3566431838008708	IMP		934	yiaU	1.3733222244537062	CP
935	ravA	1.3958505179797185	CP		935	cdaR	1.3564057153013815	CP		935	kefB	1.3724830456797972	IMP
936	adiA	1.3928847031321436	CP		936	agaS	1.355714743701313	CP		936	dacD	1.3722455114763157	PP
937	dcp	1.3908650032598007	CP		937	ybdN	1.355714743701313	uk		937	creC	1.3719876583736554	IMP
938	ugpC	1.3907347400368772	CP		938	yhjX	1.355714743701313	IMP		938	yfjD	1.3715659089392216	IMP
939	amiB	1.385813662823068	PP		939	yddG	1.3527751334793008	IMP		939	yhbE	1.3705493368830137	IMP
940	frr	1.3857244539865547	CP		940	fbaA	1.352444492010934	CP		940	rihC	1.3705015811186467	CP
941	yqeH	1.384104916241982	CP		941	hyfD	1.3524358702563797	IMP		941	yeaZ	1.3686035899512925	uk
942	csdA	1.383752799754642	CP		942	yhhI	1.3524358702563797	CP		942	argH	1.3678051163903642	CP
943	nlpA	1.3808190194700383	IMP		943	hisS	1.352046377013992	CP		943	hemN	1.3668321083835446	CP
944	sodB	1.378010171847003	CP		944	yhhJ	1.3518403145831517	IMP		944	wbbJ	1.3649518999519255	CP
945	yafK	1.3779730856960395	uk		945	secB	1.351791900034938	CP		945	ybbP	1.364894997735136	IMP
946	idi	1.3776456001514847	CP		946	yjjU	1.349788390034314	uk		946	mtlD	1.3638520249528259	CP
947	ilvD	1.3756583178992348	CP		947	ybeZ	1.3474835722495966	CP		947	yhgE	1.3635530246850083	IMP
948	yjjI	1.3756567247394225	CP		948	aroP	1.3444784677234272	IMP		948	yfcC	1.3633626419436236	IMP
949	folM	1.3753135715329101	CP		949	ulaD	1.343512015931863	CP		949	puuP	1.362182494558553	IMP
950	ompL	1.3748431308196754	OMP		950	rssB	1.3434345165655375	CP		950	ygiC	1.3615887736809151	CP
951	tdcD	1.3726800959304066	CP		951	hslO	1.3422149493450477	CP		951	rnb	1.3610327035925327	CP
952	gatD	1.3714308971231461	CP		952	yciQ	1.3418201606765705	IMP		952	kduI	1.360406701932571	CP
953	sdhB	1.371345321247694	IMP		953	narI	1.3413342228594256	IMP		953	mrp	1.3600540008051656	CP
954	pncA	1.3707235581019859	CP		954	kdsB	1.3406347149337134	CP		954	atpB	1.359642354374849	IMP
955	tadA	1.3689220064485037	CP		955	yigM	1.3399226298498261	uk		955	cstA	1.3596052441401971	IMP
956	coaE	1.367218466028326	CP		956	yebS	1.3384236673184182	IMP		956	gnd	1.3594612220974276	CP
957	yhfA	1.3669343088907024	CP		957	cysA	1.3379090980508874	CP		957	aceF	1.3593766552256838	CP
958	ynfK	1.36456303572956	uk		958	yeiH	1.337165538531873	IMP		958	ubiF	1.3593100336737596	CP
959	thiC	1.36456303572956	CP		959	araA	1.3370636250734114	CP		959	murB	1.35858626955506	CP
960	rnb	1.3615993728790936	CP		960	gmd	1.3343697999947812	CP		960	hemF	1.357145880151426	CP
961	aspA	1.3595497994103867	CP		961	trkH	1.3339779561709262	IMP		961	yhiJ	1.3541474839536691	CP
962	cysH	1.3584491141182877	CP		962	murP	1.3336815371862694	IMP		962	xseB	1.3520294646555024	CP
963	cydC	1.357819419305553	IMP		963	arsB	1.3336815371862694	IMP		963	amiB	1.3520102062634727	PP
964	kbl	1.3573665149705847	CP		964	putP	1.3336758157463646	IMP		964	lpxM	1.3495052683187274	IMP
965	yqiA	1.35604393271402	CP		965	sspA	1.333621007818343	CP		965	yhcD	1.3484597656391912	OMP
966	ybhP	1.3553852699754052	CP		966	nhaB	1.3327622720135957	IMP		966	rpoN	1.347454695928504	CP
967	yicI	1.3553852699754052	uk		967	yjeM	1.3326937164222594	IMP		967	pstC	1.3471928103932589	IMP
968	guaD	1.346632470416872	CP		968	yraQ	1.3320485030954274	IMP		968	rfaF	1.3471898361481423	uk
969	atoC	1.3456760024613519	CP		969	dgsA	1.3320251526490194	uk		969	ycfM	1.347043010571368	uk
970	yphH	1.3443099634192648	CP		970	ggt	1.3317806836720423	PP		970	gidB	1.3452853013808803	uk
971	amyA	1.3442939530966669	CP		971	kefA	1.3307880336812268	uk		971	htpX	1.345034160632684	IMP
972	dnaE	1.3414079366596314	CP		972	aroF	1.330372263490577	CP		972	ynjI	1.3444838982794463	IMP
973	evgS	1.3407088325367074	CP		973	yjjJ	1.3297070734398706	CP		973	nuoF	1.343602311585437	IMP
974	avtA	1.3372458891725358	CP		974	ydhC	1.3293407860086965	IMP		974	entB	1.341006916043431	CP
975	ptrA	1.3346188446127782	CP		975	serA	1.3290436164916066	CP		975	fecB	1.3391670179845212	PP
976	rbbA	1.3321473572028535	IMP		976	mrdA	1.328782164677335	PP		976	srlD	1.3373795721125779	CP
977	wbbI	1.3315272722755431	CP		977	dcp	1.3286527335310852	CP		977	pflD	1.3363774806574675	CP
978	cpxR	1.330948053560055	CP		978	yqgA	1.3275841112885578	IMP		978	yqhA	1.335664736274159	IMP
979	acrA	1.3276926573209016	PP		979	potF	1.3247467595674123	PP		979	yjiR	1.3352722960279788	CP
980	gmd	1.3268716671739236	CP		980	yhjV	1.3242022919258047	IMP		980	ppiA	1.33459463711828	PP
981	yfcV	1.3264866833616504	uk		981	sodB	1.323950288786571	CP		981	ydcO	1.333167330441054	IMP
982	pgm	1.3261289923761912	CP		982	dpiB	1.3228730820021855	CP		982	nirC	1.3326057586772255	IMP
983	uup	1.3210028970013483	CP		983	clpP	1.320676469936986	CP		983	cdsA	1.332003696359319	IMP
984	ylaB	1.3197759323660252	uk		984	ycjG	1.3198527474334165	CP		984	nanT	1.3290942483912866	IMP
985	ybdH	1.3192278302468694	uk		985	ybhR	1.3198420898900984	IMP		985	cysI	1.327520116084972	uk
986	frc	1.3190358016318107	CP		986	ydhS	1.3193665326464132	CP		986	livH	1.3271675066173494	IMP
987	cysG	1.3183365582944142	CP		987	garD	1.3193665326464132	CP		987	yfhM	1.3264211489836975	IMP
988	nrdE	1.315884246514928	CP		988	slyD	1.3180500080457742	CP		988	ebgA	1.325263993043718	uk
989	kdgK	1.3148792044536108	CP		989	ompF	1.3176412052697937	OMP		989	yihN	1.3251967099517086	IMP
990	yggE	1.3143967685158886	PP		990	paaH	1.3173302260275936	CP		990	bioH	1.3248475980687133	CP
991	glmU	1.313949734019477	CP		991	lsrA	1.3173302260275936	IMP		991	yfbB	1.324774450215492	uk
992	upp	1.313750740874387	CP		992	yneK	1.3173302260275936	CP		992	hrpA	1.3233934112530712	CP
993	rluD	1.3132487185156263	CP		993	ygfK	1.3173302260275936	CP		993	tqsA	1.3229848361654961	IMP
994	csdE	1.3109520602843956	CP		994	uidA	1.3173302260275936	CP		994	exbD	1.3229149871601775	OMP
995	ubiH	1.3096305126464527	CP		995	ydhV	1.3173302260275936	CP		995	cobS	1.321387700539161	IMP
996	yeiI	1.309079417664049	CP		996	wzc	1.3173302260275936	IMP		996	ylaC	1.3180990678399536	IMP
997	mprA	1.3059461501339147	CP		997	yfcI	1.3173302260275936	uk		997	appY	1.3170283826601994	CP
998	pqiB	1.3025648427494951	PP		998	bglB	1.3173302260275936	CP		998	arnB	1.3169088640604583	CP
999	acnB	1.297623217973845	CP		999	sohB	1.3170014417558455	IMP		999	dsdC	1.3153187067683414	CP
1000	sbcD	1.296514141267662	CP		1000	rffE	1.3167590440767558	uk		1000	purR	1.3148572401905043	CP
1001	prs	1.2962790578777341	CP		1001	erfK	1.3164040575421738	PP		1001	ydeP	1.3145044484177117	CP
1002	gutQ	1.2954629167556622	CP		1002	nudF	1.3163573087785807	CP		1002	pgaC	1.31302303532875	IMP
1003	ppa	1.2942673833570861	CP		1003	yedK	1.3160623019900481	CP		1003	ytfN	1.31264889091713	uk
1004	cobC	1.293466834145831	CP		1004	yebQ	1.3158734257010112	IMP		1004	yghA	1.31252369251838	CP
1005	pgl	1.2926811186447145	CP		1005	clpA	1.3157925179647862	CP		1005	dppA	1.3122467748111224	PP
1006	nrdA	1.2918787360690827	CP		1006	entB	1.3153534028274259	CP		1006	yhbP	1.3079049770913491	CP
1007	fdhD	1.2884281462307252	CP		1007	ygiD	1.3135371562279996	CP		1007	yejA	1.3066548579230841	PP
1008	entB	1.2857487105399015	CP		1008	lepB	1.3129549545604111	IMP		1008	yjiA	1.3054327941664914	CP
1009	fcl	1.2845296941217597	CP		1009	cmr	1.3108242739949993	IMP		1009	ahpC	1.3053534269882467	CP
1010	mnmC	1.2844926675940769	CP		1010	zntA	1.3104759904153662	IMP		1010	yqhC	1.303959053128474	CP
1011	norR	1.2841269788331449	CP		1011	ssb	1.3100379518070047	CP		1011	pnp	1.3035784686017815	CP
1012	fldA	1.2827872105802736	CP		1012	ydeA	1.308609790736372	IMP		1012	folB	1.3034776575030516	CP
1013	yceD	1.2801605939264247	CP		1013	tbpA	1.308513940946778	uk		1013	yaaH	1.3030663845824355	uk
1014	oxyR	1.279847213193384	CP		1014	ompA	1.3079813446542756	OMP		1014	yejK	1.3019485772475052	CP
1015	selD	1.278924453010851	CP		1015	menE	1.3068582041992665	CP		1015	yncE	1.3018883260460012	PP
1016	fabG	1.2785848108715374	CP		1016	lnt	1.3067964047235932	PP		1016	yegU	1.3002511092406457	CP
1017	ydiA	1.2773009921267509	uk		1017	hemN	1.3067536630488732	CP		1017	phoR	1.2999836900032848	IMP
1018	gloB	1.2769149927304007	CP		1018	ynjA	1.3065582323440572	IMP		1018	pepD	1.2993513042678682	CP
1019	yraR	1.2764353283193544	CP		1019	ycaM	1.3063849961875569	IMP		1019	murP	1.2954580278887817	IMP
1020	araG	1.274897987716106	CP		1020	napB	1.3056734700079047	PP		1020	gadX	1.2949703462509046	CP
1021	recN	1.2748707919643896	CP		1021	livM	1.3050358993495081	IMP		1021	dtd	1.2900269436243508	CP
1022	moaB	1.272870989941035	CP		1022	aroB	1.3042903820191842	CP		1022	folC	1.287859541915747	CP
1023	yihF	1.2709708956942087	IMP		1023	kgtP	1.3033653583741094	IMP		1023	yheS	1.2876583868555675	CP
1024	argD	1.269955848192265	CP		1024	mraW	1.3026847367522936	uk		1024	purK	1.2871746022009436	CP
1025	arsC	1.269525779617477	CP		1025	cobB	1.3022166249535772	CP		1025	djlA	1.285866489302653	IMP
1026	yhjY	1.2658855168940157	uk		1026	ybhK	1.3018602161530421	CP		1026	clcB	1.2851378835282214	IMP
1027	yqiB	1.265691081790623	uk		1027	ispA	1.300843885892449	CP		1027	tehA	1.284242752984295	IMP
1028	cbrA	1.2638598866271025	PP		1028	argE	1.2976767332631103	CP		1028	rtcA	1.2842292056323406	CP
1029	pepD	1.2620502169139287	CP		1029	ycaD	1.2973127139828573	IMP		1029	malE	1.2838515204859389	PP
1030	ddlA	1.2617900559560193	CP		1030	sucB	1.2968133966551325	CP		1030	yfbS	1.2824150019806235	IMP
1031	rfaS	1.2586370202522312	uk		1031	ybjS	1.29656556923285	CP		1031	rpsK	1.2810537497477057	CP
1032	rpsC	1.2577199843009936	CP		1032	nfsA	1.2963955837874934	CP		1032	mscL	1.28045475055742	IMP
1033	ycjW	1.2570937808396125	CP		1033	ftsE	1.295910625003022	CP		1033	yajG	1.2787211466086137	IMP
1034	uspG	1.2569818387983902	CP		1034	potH	1.295474845711356	IMP		1034	cbrB	1.2783981246983127	IMP
1035	fabR	1.2568502202599179	CP		1035	idi	1.2919731293689631	CP		1035	murE	1.2778460080147056	CP
1036	ycdX	1.25628834341655	CP		1036	rluD	1.291751066551181	CP		1036	tesA	1.2778440012740029	PP
1037	rbfA	1.2539959002859389	CP		1037	ygbJ	1.2915927087026657	CP		1037	bcsA	1.2759079120505548	IMP
1038	cdd	1.2538871369680087	CP		1038	dnaC	1.2911598668519477	CP		1038	cfa	1.2732970917296509	CP
1039	otsA	1.2483592315725702	CP		1039	livK	1.2865946395236698	PP		1039	yeeE	1.273252030482504	IMP
1040	nadC	1.2471641773765523	CP		1040	murI	1.2865905282020966	CP		1040	yqhD	1.272893758074672	CP
1041	yobB	1.245718048968567	CP		1041	folB	1.2855695081117489	CP		1041	ybjI	1.272088094286392	CP
1042	glnA	1.2447642102539145	CP		1042	ychM	1.284992988061052	uk		1042	tatD	1.2711710881838	CP
1043	ybeA	1.2440127892673412	uk		1043	folK	1.2833906965345554	CP		1043	rluD	1.2707746560620388	CP
1044	acpH	1.2372192156884356	CP		1044	gudD	1.283167396955744	CP		1044	gabD	1.2704091952534649	CP
1045	msbA	1.2364628152806225	IMP		1045	speE	1.2824473583796623	CP		1045	ygiD	1.2696656020523143	CP
1046	aroD	1.2362295744428389	CP		1046	ygiS	1.2821727860874317	PP		1046	sad	1.2687984021842271	CP
1047	ubiX	1.233983621091128	CP		1047	yjgB	1.279254737229675	uk		1047	ribB	1.267601849011848	CP
1048	glnQ	1.2333040778303537	IMP		1048	chiA	1.277120316429483	PP		1048	mdtD	1.2670552025407154	IMP
1049	ygaC	1.2327746814123528	CP		1049	aroA	1.2768838426991271	CP		1049	purF	1.2668126447989438	CP
1050	yceA	1.2324852374967072	uk		1050	talA	1.2760900044977044	CP		1050	yjiJ	1.264451927623524	IMP
1051	sscR	1.2264235522945288	uk		1051	mdoD	1.274402600842612	PP		1051	dppD	1.2638854212124575	IMP
1052	yijO	1.225298155838354	CP		1052	yhgF	1.2731311145592024	CP		1052	sufB	1.2637462532715784	CP
1053	metA	1.223483310149544	CP		1053	ygdE	1.2724096457328256	uk		1053	iaaA	1.2635256303149835	CP
1054	caiB	1.2229201024283805	CP		1054	ydjG	1.270905001684934	CP		1054	sdaA	1.2632238630029549	CP
1055	ybeX	1.2211561613921609	CP		1055	gspE	1.2702336207515885	CP		1055	mltD	1.2622979955664944	OMP
1056	dacD	1.2186466625896852	PP		1056	galS	1.2702336207515885	CP		1056	sohB	1.2616088558114633	IMP
1057	ycaQ	1.2136935116346976	CP		1057	lysS	1.2702203648316464	CP		1057	wcaK	1.2611587463391698	CP
1058	yjeJ	1.210368645266381	CP		1058	hisH	1.2699972284594476	CP		1058	yccE	1.2610586313706005	CP
1059	pabC	1.209752799070154	CP		1059	nagZ	1.2695114779572596	CP		1059	gor	1.2604363053973981	CP
1060	sfsA	1.208677407111732	CP		1060	mltD	1.2692324318554773	OMP		1060	apbE	1.259522371669124	IMP
1061	hisG	1.2056361514743579	CP		1061	bacA	1.2691714116588761	IMP		1061	yodA	1.2580560955324978	uk
1062	hrpB	1.2052873780117488	IMP		1062	ygcP	1.2681533588887344	CP		1062	argA	1.256969995827772	CP
1063	yaeB	1.2051470265580018	uk		1063	rhsB	1.2681533588887344	OMP		1063	tehB	1.251472588243962	CP
1064	puuB	1.2041888414667472	CP		1064	gfcD	1.2674458094816012	OMP		1064	csdA	1.2501767817964802	CP
1065	aas	1.2034464335860557	IMP		1065	yhfT	1.2674458094816012	IMP		1065	hdhA	1.2494512947509593	CP
1066	mrdA	1.2030137164385093	PP		1066	nepI	1.2670591421031925	IMP		1066	dinG	1.246599251554641	CP
1067	efeB	1.2021672478317118	CP		1067	mraY	1.2638949635676455	IMP		1067	bioC	1.2460703807596318	CP
1068	frsA	1.1981622891706947	CP		1068	yhbJ	1.2633006077281275	uk		1068	cof	1.2451537080299224	CP
1069	ppiB	1.1981604235330514	CP		1069	lysU	1.2625592396883252	CP		1069	kdpE	1.242434990229264	CP
1070	prfA	1.1965789677633638	CP		1070	nuoM	1.2605445689155532	IMP		1070	guaC	1.242211044801092	CP
1071	mdaB	1.1951820954530066	CP		1071	ccmF	1.259939136197128	IMP		1071	metA	1.2411967804909887	CP
1072	lldR	1.1950299410403702	CP		1072	yeiE	1.2595052770937027	CP		1072	araG	1.2411104613377468	CP
1073	menB	1.192422405887354	CP		1073	mtlA	1.2590229656349967	IMP		1073	pgl	1.2405280041414137	CP
1074	treC	1.1900873036229753	CP		1074	yeiA	1.2582547985510824	uk		1074	yrbD	1.2399845221203207	uk
1075	nrdD	1.1866965166450056	CP		1075	fabD	1.257608122829037	CP		1075	malF	1.2396798314194006	IMP
1076	gatZ	1.1849888013004874	CP		1076	fhuF	1.2562922621647967	CP		1076	hisA	1.2384298322291967	CP
1077	nhoA	1.180407026580004	CP		1077	cueO	1.2534627966804208	PP		1077	wcaF	1.2383665942241786	CP
1078	hscB	1.1801638224582771	CP		1078	pdxY	1.253292101639869	CP		1078	wcaL	1.2364874764500235	CP
1079	pepN	1.1793050243045116	CP		1079	pepA	1.2528913748035384	CP		1079	dnaA	1.2363815833193015	CP
1080	yciI	1.179108913177044	CP		1080	fes	1.251601821425621	CP		1080	dcrB	1.2358740155563475	PP
1081	malM	1.1789964651166953	PP		1081	malQ	1.2503406215044035	CP		1081	yjgR	1.2343316822497834	uk
1082	rplM	1.1777584167511872	CP		1082	tatD	1.2487227414232047	CP		1082	rbsK	1.233986351374468	CP
1083	yhdZ	1.1727946933374798	CP		1083	kch	1.2473674647004918	IMP		1083	yecD	1.233607952119372	CP
1084	ytjC	1.172585583451242	CP		1084	dctA	1.2459862779936033	IMP		1084	yjhQ	1.2320761818702455	CP
1085	ybfM	1.1694624019569069	uk		1085	yajO	1.24551244981944	CP		1085	yhaO	1.2313030294961904	uk
1086	yiiD	1.1670106625562866	uk		1086	glnP	1.2415799731708401	IMP		1086	ycgV	1.2312547431566536	uk
1087	rplD	1.16700099389988	CP		1087	bcr	1.240881498992572	IMP		1087	fieF	1.2312392556326195	IMP
1088	fecB	1.166813094602165	PP		1088	dedD	1.2406501620111916	IMP		1088	yjjP	1.229602064375631	IMP
1089	rnd	1.1658135139985493	CP		1089	yfiC	1.239354840764073	CP		1089	chbG	1.2291774032822258	CP
1090	ydcN	1.1648782708212346	uk		1090	yhaJ	1.2386490810782214	CP		1090	abgB	1.228087000512063	CP
1091	dcd	1.1630107011269237	CP		1091	rbn	1.2385635330713436	CP		1091	uup	1.228032574010729	CP
1092	hypB	1.1615953886866661	CP		1092	emrD	1.2384011695719845	IMP		1092	kdsA	1.2279012233488844	CP
1093	folB	1.1608743124656105	CP		1093	cmoA	1.23706110598948	CP		1093	puuC	1.2276416449640395	CP
1094	hisH	1.1583617554089598	CP		1094	wecH	1.23699717739167	IMP		1094	ybbY	1.2269733876878324	IMP
1095	folE	1.1575440576063152	CP		1095	livJ	1.2360670566858043	PP		1095	glnH	1.226380599703566	PP
1096	dnaB	1.1532046139785954	CP		1096	hybB	1.2345402755095818	IMP		1096	ydcU	1.225748054520192	IMP
1097	rng	1.1514751230838016	CP		1097	yiiQ	1.232714790749228	uk		1097	yedL	1.225049162766783	CP
1098	dusC	1.1508607263672626	CP		1098	yafZ	1.2308053172587063	CP		1098	msrA	1.2248008783273272	CP
1099	yfjG	1.148976505061591	uk		1099	yneF	1.2308053172587063	uk		1099	hisD	1.2246738050552164	CP
1100	fabH	1.1456493467805835	CP		1100	glcA	1.2308053172587063	IMP		1100	glmU	1.224652270234331	CP
1101	umuC	1.1428866689734267	CP		1101	rplI	1.2305696021372934	CP		1101	oppC	1.2242373552851795	IMP
1102	yiaO	1.1428866689734267	PP		1102	speD	1.2301018089190352	CP		1102	rfaJ	1.2238227074523436	uk
1103	fre	1.1409168775005218	CP		1103	ilvY	1.2279876339559612	CP		1103	ybcH	1.2236342424050288	OMP
1104	yphC	1.1400061793521286	CP		1104	dacD	1.227224635670932	PP		1104	arsB	1.2229762677881069	IMP
1105	panC	1.1398923346984513	CP		1105	ydaM	1.226030678070871	uk		1105	phoE	1.222848058632172	OMP
1106	arnD	1.1381256360137653	CP		1106	yfaU	1.2255222330906217	CP		1106	icd	1.2225320034234328	CP
1107	ygiS	1.1380251720270533	PP		1107	trpH	1.225104819002636	uk		1107	rfaI	1.2223690320482712	uk
1108	lrp	1.1364388271664085	CP		1108	wrbA	1.2242241308187958	CP		1108	abgA	1.2209189271861187	CP
1109	ygeA	1.1347667946617603	CP		1109	dbpA	1.22283896049743	CP		1109	yebN	1.2204336598176184	uk
1110	thiQ	1.1344222257580823	IMP		1110	yeaP	1.2224419167363498	uk		1110	modF	1.2193275147111726	IMP
1111	yjhG	1.1341611255296917	CP		1111	arnC	1.2213384232827236	IMP		1111	secB	1.2191208362905224	CP
1112	gsp	1.1320482486476782	uk		1112	rfe	1.2184536866357902	IMP		1112	rppH	1.2190668996286813	CP
1113	mrcB	1.130432802387539	PP		1113	ftsW	1.218123519915313	IMP		1113	ilvH	1.2188940709766065	CP
1114	pmbA	1.1300779765920128	CP		1114	thiE	1.2166314799529525	CP		1114	hslO	1.2187172398384236	CP
1115	ydhB	1.1297628035715335	uk		1115	yjaG	1.216487631493775	CP		1115	qseC	1.2185331696768185	IMP
1116	mukF	1.1296108599694228	CP		1116	mcrB	1.2157022271653835	uk		1116	fldB	1.2165824682639725	CP
1117	speG	1.129274449143134	CP		1117	rfaG	1.215697909650927	uk		1117	narG	1.21443804975242	IMP
1118	ygfM	1.1290652357888362	CP		1118	yfhB	1.2137762943786963	uk		1118	atoS	1.21443804975242	IMP
1119	folX	1.127354708928158	CP		1119	pepQ	1.2110761858126824	CP		1119	yegV	1.2128640392183503	CP
1120	ygcJ	1.1273140620525612	uk		1120	prkB	1.210810337535968	CP		1120	gltJ	1.2127148265266592	IMP
1121	yfcF	1.1241937585533084	CP		1121	sapB	1.2099836182822608	IMP		1121	ppiD	1.2117244837551806	IMP
1122	dsbC	1.1219176354490792	PP		1122	yjgM	1.2099218932137172	CP		1122	galS	1.2093140551516552	CP
1123	ilvY	1.1218505549472302	CP		1123	rseP	1.2084223255571618	IMP		1123	ydgC	1.2092431983567211	IMP
1124	scpB	1.1210450002024333	CP		1124	pflA	1.2084084983262238	CP		1124	dmsD	1.208093994655706	CP
1125	aslA	1.1192936666592108	PP		1125	tehA	1.2084043120440002	IMP		1125	ydhS	1.2068014076632976	CP
1126	yieK	1.1170272566026496	CP		1126	puuE	1.2074979477904733	CP		1126	menF	1.2035189440251663	CP
1127	gshA	1.1166361496053294	CP		1127	yaaX	1.2071731513625656	uk		1127	dld	1.202830751620561	CP
1128	lysR	1.1149553756676551	CP		1128	lipB	1.204177994456209	CP		1128	ugpB	1.2027603749329752	PP
1129	sulA	1.1140399943619161	IMP		1129	queA	1.2036000548131498	CP		1129	copA	1.20260487516541	CP
1130	trmA	1.1136110773013659	CP		1130	rep	1.2034187156376697	CP		1130	prc	1.1994751494547633	PP
1131	yeeN	1.1093226909619047	CP		1131	yaaJ	1.2010568928395458	IMP		1131	glnL	1.1992460100120972	CP
1132	ydcM	1.1003668452789874	uk		1132	visC	1.2010105803624407	uk		1132	gsiC	1.1992145138269477	IMP
1133	phoA	1.0986082284448397	PP		1133	tolQ	1.1982478966563237	IMP		1133	yhaJ	1.199154436348885	CP
1134	mltD	1.0968042339733202	OMP		1134	eda	1.1979621376897145	CP		1134	carB	1.1991267485556318	CP
1135	yfjW	1.0954864496883454	IMP		1135	thiP	1.1976173919316335	IMP		1135	sbcC	1.1987586954418126	CP
1136	ivy	1.0900415173544378	PP		1136	htpX	1.1975538959341643	IMP		1136	kduD	1.1977183216469398	CP
1137	nudK	1.082556180968056	CP		1137	nagA	1.1971516606191084	CP		1137	gyrA	1.196523397748913	CP
1138	fdoI	1.0820731614043848	IMP		1138	ydcS	1.1967122117321862	PP		1138	gsk	1.1960620785943492	CP
1139	ldcC	1.0820063275776324	CP		1139	rssA	1.1959265772587173	CP		1139	yfdE	1.1958336801359741	CP
1140	acrE	1.0820063275776324	IMP		1140	yegV	1.1958350399060285	CP		1140	ydiP	1.1955774369479326	CP
1141	ygjR	1.0806159129102273	uk		1141	citF	1.1950464465241277	CP		1141	yfgA	1.192241668010146	uk
1142	hda	1.0790225750457778	CP		1142	ybhO	1.1950464465241277	uk		1142	pitB	1.1921100115029173	IMP
1143	tolB	1.0780065002341734	OMP		1143	ybiO	1.1950464465241277	IMP		1143	hybO	1.1921100115029173	PP
1144	paaJ	1.0769850578825166	CP		1144	araH	1.1950464465241277	IMP		1144	rnlA	1.190720709913024	CP
1145	yfbN	1.0722807909198397	CP		1145	araF	1.1950464465241277	PP		1145	mdtG	1.1902515601695651	IMP
1146	blc	1.0718958071075666	CP		1146	yfbK	1.1950464465241277	uk		1146	birA	1.1901738012623158	CP
1147	apbE	1.0707593783981306	IMP		1147	phnD	1.1950464465241277	PP		1147	gcvR	1.1901413130919267	CP
1148	elaA	1.0685893236078443	CP		1148	cytR	1.1945667346869133	CP		1148	ygdL	1.1897440580317955	uk
1149	purT	1.0677625282437397	CP		1149	yfjL	1.1939984514714908	uk		1149	ycaI	1.1888554766127295	IMP
1150	dcuR	1.0671461003534772	CP		1150	pstB	1.193361867289885	IMP		1150	pdxB	1.187306587746522	CP
1151	yegW	1.0670608866346938	CP		1151	yadS	1.1927542353162846	IMP		1151	proX	1.184786689184514	PP
1152	narP	1.066805824425496	CP		1152	yfdQ	1.192515150846249	CP		1152	gltK	1.1840605769184578	IMP
1153	fbaA	1.0649202693407127	CP		1153	hisF	1.191842869588451	CP		1153	fumA	1.1833629132851473	CP
1154	yigP	1.0641896111125195	uk		1154	ahpF	1.1910619377767333	CP		1154	rfc	1.1818251431520026	IMP
1155	ymbA	1.0612621448005863	uk		1155	gatD	1.1895880157792749	CP		1155	pgpA	1.1810822549709563	IMP
1156	udp	1.059504228806937	CP		1156	dmsA	1.1894579131601053	CP		1156	ydjN	1.181047879822031	uk
1157	dnaN	1.0590977954557457	CP		1157	ygbK	1.1894579131601053	uk		1157	clpP	1.1810439526701084	CP
1158	malY	1.0589311989637742	CP		1158	purB	1.188939162828727	CP		1158	pbpG	1.18058739863734	PP
1159	amiD	1.0548535128028884	OMP		1159	ybdL	1.187604292006867	CP		1159	galT	1.1803654321207708	CP
1160	yjhQ	1.053164679030667	CP		1160	yjeH	1.18684747507093	IMP		1160	aroC	1.1802673779412938	CP
1161	hflB	1.0521491383956465	uk		1161	yeaK	1.1868172532967929	CP		1161	yphB	1.1797734211739013	CP
1162	entF	1.0518692439060955	CP		1162	nusA	1.18550372735386	CP		1162	asmA	1.1793088683056911	PP
1163	nuoI	1.0502359604953901	IMP		1163	aspA	1.1854918254917703	CP		1163	bax	1.1786758934838832	uk
1164	xapR	1.04658007747656	CP		1164	cpsG	1.1854643708060606	CP		1164	yebT	1.1780053149351586	IMP
1165	yiiM	1.0463441046869641	CP		1165	alsK	1.1854643708060606	CP		1165	treF	1.177557265072863	CP
1166	msrA	1.0453189446575257	CP		1166	plsC	1.185415098231568	IMP		1166	thrC	1.1772933863752835	CP
1167	smpA	1.0446057488343259	uk		1167	ybjN	1.1852469821665084	CP		1167	yciQ	1.175047410106303	IMP
1168	sppA	1.044131783240247	IMP		1168	pqiA	1.1845629215438809	IMP		1168	yihY	1.174534690134811	IMP
1169	hemA	1.0440721261158479	CP		1169	yfiN	1.184126202780122	uk		1169	nagK	1.1731216676070009	CP
1170	yfjL	1.0439367137266327	uk		1170	mutS	1.1840131990035887	CP		1170	kdsD	1.1730547918918608	CP
1171	rsmE	1.0436814769855745	CP		1171	ycjW	1.1835810582103403	CP		1171	yeiI	1.172493222822287	CP
1172	carA	1.0417774182883455	CP		1172	hsrA	1.1811576700285005	IMP		1172	ycbC	1.1704700673849096	uk
1173	paaX	1.0406490572385008	CP		1173	glnG	1.1810599167605493	CP		1173	ygiS	1.1700405620128345	PP
1174	ybhK	1.0376618483912043	CP		1174	cydB	1.1807884124436605	IMP		1174	yliF	1.1680664869596964	uk
1175	yiaU	1.0373980475436586	CP		1175	nikE	1.1805185438272023	CP		1175	agaB	1.1675747554695433	CP
1176	cmr	1.034717848437829	IMP		1176	kdsA	1.1793725329237574	CP		1176	qor	1.1668044802919455	uk
1177	yqaB	1.0329244468240115	CP		1177	rfbB	1.178105492373855	CP		1177	tolA	1.1667907670220667	IMP
1178	galR	1.0315434079793255	CP		1178	yajR	1.1760503292965183	IMP		1178	aroB	1.166522295569734	CP
1179	trpH	1.0312650756233022	uk		1179	yeiI	1.1759129034108105	CP		1179	infB	1.166431592787048	CP
1180	ydhF	1.0306715351579465	CP		1180	ygcJ	1.1741780565906814	uk		1180	hycE	1.1653816367913425	CP
1181	asnC	1.027383714122948	CP		1181	nhaA	1.1736462839598885	IMP		1181	dkgB	1.1609027634474463	CP
1182	ytfJ	1.0259994836869615	PP		1182	sstT	1.1735267431987069	IMP		1182	yciB	1.1602817905947753	IMP
1183	ebgA	1.0249976499693012	uk		1183	pgm	1.17232197980677	CP		1183	fecC	1.1598581132428794	IMP
1184	ybjT	1.0249976499693012	IMP		1184	ybiP	1.1717478000038861	uk		1184	dhaK	1.1594704603131643	CP
1185	tam	1.0230963455860913	CP		1185	ompC	1.1716518964330789	OMP		1185	ycfP	1.1592189665436512	CP
1186	pyrI	1.0227406288242908	CP		1186	ydiP	1.1708571199669189	CP		1186	nuoA	1.158647378240018	IMP
1187	csiE	1.0205202825636268	CP		1187	cusB	1.1697157072259112	PP		1187	artQ	1.1577539063625564	IMP
1188	dacC	1.0203497001336943	PP		1188	gspF	1.1697157072259112	IMP		1188	serB	1.156777005716786	CP
1189	yeeZ	1.0194758491308107	CP		1189	yiaY	1.1697157072259112	CP		1189	yhjJ	1.1554985548590821	PP
1190	typA	1.0190237026477167	uk		1190	actP	1.1697157072259112	IMP		1190	ftsY	1.1545882448845148	CP
1191	arnA	1.0187796604321064	CP		1191	fnr	1.1691643499708988	CP		1191	ypfJ	1.1545699250484418	IMP
1192	gsiA	1.0156554052460445	IMP		1192	mrcB	1.168666802441139	PP		1192	wbbK	1.1534462282179778	IMP
1193	ydfG	1.0145360654111601	CP		1193	thyA	1.1686164387857523	CP		1193	htpG	1.1527676888837313	CP
1194	ftsK	1.0130599083228513	IMP		1194	yfdI	1.1684191621206796	IMP		1194	yohK	1.1520071882317025	IMP
1195	galU	1.0129437429292103	CP		1195	cydA	1.1678434446661066	IMP		1195	ylbF	1.1503893943461465	uk
1196	maeB	1.011763441007325	CP		1196	ycjT	1.1666832822600588	CP		1196	artI	1.14987235646759	PP
1197	ytfE	1.0102215296310835	CP		1197	ynfE	1.1666832822600588	CP		1197	cysJ	1.1482252600766885	CP
1198	uspA	1.0091032106377404	CP		1198	narY	1.1666832822600588	CP		1198	thyA	1.1450728039147255	CP
1199	rplA	1.008968790205602	CP		1199	yfaT	1.1666832822600588	IMP		1199	etk	1.143475653675549	IMP
1200	radA	1.0086890202138967	CP		1200	yfaA	1.1666832822600588	CP		1200	cpdB	1.1434082918415722	PP
1201	guaA	1.00796451532017	CP		1201	eutA	1.1666832822600588	IMP		1201	aroF	1.1422896037796684	CP
1202	narX	1.006281733557399	PP		1202	hycC	1.1666832822600588	IMP		1202	tatB	1.1417641446938518	IMP
1203	prmA	1.0049976627716461	CP		1203	yqeB	1.1666832822600588	CP		1203	gapA	1.1400845213728448	CP
1204	yhdH	1.004065973800685	CP		1204	yghQ	1.1666832822600588	IMP		1204	arnC	1.1372427303885648	IMP
1205	leuC	1.004046365755206	CP		1205	yhfX	1.1666832822600588	CP		1205	yecA	1.1367930510381679	CP
1206	rsmC	1.0027065140441487	CP		1206	yfeH	1.166588869427355	IMP		1206	ydaM	1.1358073762795786	uk
1207	aidB	1.0014626842050756	CP		1207	atoC	1.1651381334795252	CP		1207	deoD	1.1348077174486102	CP
1208	rffE	1.0012894206325789	uk		1208	manX	1.1641677075122843	CP		1208	pagP	1.1342882765335436	OMP
1209	flgE	1.0010162759568397	CP		1209	rpsA	1.1640721918243369	CP		1209	lysU	1.1337285143877338	CP
1210	rfaJ	0.999383310121762	uk		1210	recF	1.1640003439070379	CP		1210	purE	1.1329968762820224	CP
1211	dnaG	0.999237012007564	CP		1211	mrp	1.162800354574052	CP		1211	ycdZ	1.13273121862004	IMP
1212	pepE	0.99833516657418	CP		1212	ycaC	1.162579558630227	CP		1212	bioD	1.1318456221004576	CP
1213	iclR	0.9974422485957712	CP		1213	yciM	1.162315657385374	uk		1213	emrA	1.130901727169105	PP
1214	fabA	0.9971711626169858	CP		1214	ybgH	1.1620808047951725	uk		1214	pgi	1.1308538487122437	CP
1215	greB	0.9968567909614968	CP		1215	bioB	1.1618394004246286	CP		1215	yqcA	1.130052599918569	uk
1216	ybgF	0.9962339357365171	uk		1216	nuoB	1.1604370314586778	CP		1216	garD	1.1298320984771282	CP
1217	pck	0.9958897962812775	CP		1217	ybaL	1.1591517758082661	IMP		1217	ygfF	1.1282585545130104	CP
1218	ybiS	0.9958315163365064	PP		1218	yhdZ	1.1587134341654077	CP		1218	yaaA	1.12812681881796	CP
1219	nrdR	0.9934648640925152	CP		1219	upp	1.158513910614158	CP		1219	ybjN	1.1279112302161116	CP
1220	intR	0.9925179949187126	CP		1220	yehL	1.1578075693208887	CP		1220	hisS	1.1266432921692977	CP
1221	dusB	0.9920955255393817	CP		1221	mutM	1.1555651937052143	CP		1221	queC	1.1264037258212674	CP
1222	purH	0.9899596793109429	CP		1222	yebA	1.1555522739304904	uk		1222	fruR	1.1262594657858442	uk
1223	kduD	0.9896154046071928	CP		1223	ynhG	1.1547928654318846	PP		1223	tyrR	1.1253105057653405	CP
1224	pepB	0.9895682307617412	CP		1224	ilvC	1.154625756832488	CP		1224	prkB	1.1252862560377164	CP
1225	yajL	0.9890823794958515	CP		1225	ygiF	1.1542989739683325	CP		1225	ybaN	1.12433299037749	IMP
1226	nei	0.9880830533015144	CP		1226	yhcM	1.154267068274938	uk		1226	ynaI	1.1241515971426406	IMP
1227	mdlA	0.9871360441182815	IMP		1227	nanK	1.154216065807141	CP		1227	fadJ	1.1235089222585928	CP
1228	yejK	0.9859870629957603	CP		1228	pgl	1.1541442530842354	CP		1228	queF	1.1229440957576888	CP
1229	yfdS	0.984630295426827	uk		1229	eamA	1.151371294277594	IMP		1229	yqgA	1.1224208883580873	IMP
1230	yrdA	0.9839798918789362	CP		1230	znuB	1.1488571966753827	IMP		1230	sucB	1.1209722313736536	CP
1231	modA	0.9833193503781192	PP		1231	rng	1.1484192207965505	CP		1231	efeO	1.120095654361747	PP
1232	yhdP	0.9828769548255063	IMP		1232	mukE	1.147538508489732	CP		1232	ackA	1.1200413072392152	CP
1233	mutM	0.9826785539613893	CP		1233	yjhH	1.1472868761337276	CP		1233	yfgO	1.119224195507941	IMP
1234	mgsA	0.9826611702046104	CP		1234	yjeK	1.147264369219307	uk		1234	yebA	1.1184224163429395	uk
1235	flgG	0.9826275699165661	OMP		1235	ybaK	1.1468690475240342	CP		1235	yihQ	1.115373919366901	CP
1236	thiD	0.9826275699165661	CP		1236	rhtC	1.144589731106499	IMP		1236	metB	1.1147483002661591	CP
1237	lnt	0.9816336133051098	PP		1237	mdoG	1.1437083028146064	PP		1237	aqpZ	1.1141639795976865	IMP
1238	lpxA	0.9810576167591094	CP		1238	yceN	1.1432858809085995	uk		1238	lpxK	1.1135305648801495	CP
1239	ycgN	0.9778645727052314	CP		1239	ybiB	1.1432483243122067	CP		1239	ltaE	1.1126438857750238	CP
1240	rsmB	0.9769751276255588	CP		1240	aceB	1.1417101084663535	CP		1240	murA	1.1118718541463068	CP
1241	putA	0.9747228443832266	CP		1241	yhjG	1.1416340235078908	IMP		1241	cusA	1.1114361503998285	IMP
1242	yqhC	0.9738077290631504	CP		1242	livG	1.140910246630538	IMP		1242	glpR	1.1110504652362563	uk
1243	araC	0.971101755901056	CP		1243	nhaR	1.1386475056925704	CP		1243	fabI	1.1095317582520823	CP
1244	ypeA	0.9707527311763404	CP		1244	mnmA	1.1383658284780782	CP		1244	yiaD	1.1092464738460803	OMP
1245	aceA	0.9696562576093593	CP		1245	ydjA	1.1373319057543942	CP		1245	hisJ	1.10906299955569	PP
1246	ispU	0.96942551113059	CP		1246	sppA	1.136191762903374	IMP		1246	prlC	1.1072277804163735	CP
1247	yjhI	0.9691078389667125	CP		1247	nfo	1.135387502520493	CP		1247	ycfH	1.1070803723464122	CP
1248	yafC	0.9690018831034913	CP		1248	cysE	1.1352495810269558	CP		1248	metF	1.1069385183863605	CP
1249	ysgA	0.9689025985440224	uk		1249	ghrB	1.1350537368644535	CP		1249	fadE	1.106305156828129	CP
1250	eutC	0.9669930750977135	CP		1250	dppB	1.1335349576347469	IMP		1250	wzxC	1.106305156828129	IMP
1251	yeaP	0.9664884756835543	uk		1251	yigL	1.1330968614706836	CP		1251	hcr	1.1062915832363291	CP
1252	adhE	0.9656442831934826	CP		1252	ackA	1.1325388025297916	CP		1252	ybhS	1.1056185098603808	IMP
1253	rfaI	0.9651552805508978	uk		1253	gsiD	1.1324523334408807	IMP		1253	yjhC	1.1049327399709465	uk
1254	proV	0.9643845340610017	IMP		1254	gadW	1.1317225103666253	CP		1254	hcaE	1.104385626870754	CP
1255	ydeN	0.9639779003071594	PP		1255	clpB	1.131494937632399	CP		1255	cysE	1.1036157998189304	CP
1256	ygcI	0.9639779003071594	uk		1256	mrcA	1.131386591110365	IMP		1256	lon	1.103497853600253	CP
1257	yfiQ	0.9631355306671319	uk		1257	pppA	1.131347345660494	IMP		1257	yceB	1.102692358670488	IMP
1258	yncA	0.9623822955967213	uk		1258	pepD	1.1309789094226932	CP		1258	moaA	1.1026104330710604	CP
1259	yeiE	0.9613765947933032	CP		1259	yghU	1.1302591623020422	CP		1259	yfdC	1.1015600745947194	IMP
1260	gpt	0.9593014821553825	CP		1260	talB	1.1293163609254044	CP		1260	sodA	1.100987858624739	CP
1261	yiiX	0.9577225880767909	uk		1261	yiiG	1.1291460552415689	uk		1261	gcvA	1.100583976030494	CP
1262	mgtA	0.9574164407380599	IMP		1262	rhtA	1.1279795733588924	IMP		1262	ribD	1.0999767458486789	CP
1263	ychO	0.9558981738209155	OMP		1263	yciK	1.126158320039897	CP		1263	ascB	1.0990997275344112	CP
1264	dapB	0.9556777974005195	CP		1264	secF	1.125660445821337	IMP		1264	rob	1.0988715951424748	CP
1265	btuR	0.9553419114081478	CP		1265	mhpF	1.1254616774639468	CP		1265	oxyR	1.0969606442510003	CP
1266	trmJ	0.9547053099646635	CP		1266	ulaG	1.1253070218219234	CP		1266	yaeR	1.0950824375676187	CP
1267	coaA	0.9541142760445156	CP		1267	ybiT	1.1251534933413754	CP		1267	yciK	1.0945740913346498	CP
1268	ygaD	0.9531133762659296	uk		1268	yhcA	1.124973591114637	CP		1268	modB	1.0935626902742026	IMP
1269	ybhF	0.9517390466518105	IMP		1269	rraB	1.1249593886655362	CP		1269	ftsA	1.0935202808247806	CP
1270	emrA	0.9512537301745989	PP		1270	proV	1.1241179173505147	IMP		1270	dsbG	1.093079346853964	PP
1271	tmk	0.9511078240473685	CP		1271	rnk	1.1236262859930801	CP		1271	metQ	1.0927445206971107	PP
1272	evgA	0.9500170071308967	CP		1272	cyoE	1.1235929223390244	IMP		1272	rmuC	1.091949577019629	IMP
1273	mhpE	0.949956258613093	CP		1273	rsmC	1.123484570377421	CP		1273	dapB	1.0917491570653397	CP
1274	kdgR	0.947898435235053	CP		1274	yfcA	1.1208489576948746	IMP		1274	cdh	1.090641030607602	IMP
1275	ydcP	0.9455365465918337	CP		1275	rcsF	1.1203978554260945	OMP		1275	yibQ	1.0897449129663788	uk
1276	fadI	0.9454354871621187	CP		1276	yeaY	1.1199873524049409	OMP		1276	yedV	1.0897089766728312	uk
1277	ptsN	0.9430642706133174	CP		1277	yiiX	1.1191113641456225	uk		1277	modE	1.0894744384397628	CP
1278	ycjY	0.9403848979929437	uk		1278	cysW	1.1182982352463067	IMP		1278	trpA	1.089420840594674	CP
1279	yjhS	0.9403848979929437	uk		1279	fsr	1.1164938021896873	IMP		1279	ydcK	1.0879421631056196	CP
1280	argP	0.9397227459290318	CP		1280	fepB	1.1160752047995959	PP		1280	nfsB	1.0878749190751429	CP
1281	malP	0.9383149182028163	CP		1281	wzyE	1.1155116630522812	IMP		1281	yncB	1.086400889296864	uk
1282	aroG	0.9368559409220086	CP		1282	glpT	1.1151427985253464	IMP		1282	pflA	1.0855982491366816	CP
1283	yfhA	0.9362898159011684	uk		1283	mdtD	1.1143503304037827	IMP		1283	yehU	1.0837213174621736	uk
1284	proB	0.9361958617697417	CP		1284	guaC	1.1141909564583679	CP		1284	yniB	1.081990163011064	IMP
1285	narH	0.935497896887912	IMP		1285	fbp	1.1139572342338877	CP		1285	pdxK	1.0813809893683963	CP
1286	melA	0.935497896887912	CP		1286	agp	1.1138009778887545	PP		1286	ycfS	1.0804613766591367	PP
1287	recQ	0.9352987380302789	CP		1287	mpaA	1.1137660616924614	CP		1287	nudK	1.0800944280861993	CP
1288	sufA	0.9350622534368593	CP		1288	btuE	1.113385095523145	PP		1288	slt	1.0798953390854047	PP
1289	ybjD	0.9347538347510971	CP		1289	potI	1.1132917930351363	IMP		1289	baeS	1.0778734381949369	IMP
1290	gudX	0.9309515330683733	CP		1290	sthA	1.1127787411690258	CP		1290	lipA	1.0767948701692758	CP
1291	yejM	0.930873983896066	IMP		1291	yniC	1.1116779665620031	uk		1291	yjjX	1.0767530905719669	CP
1292	mraZ	0.9281148785129463	CP		1292	ydjN	1.1105020030740613	uk		1292	ygfB	1.076509550337399	CP
1293	rbsK	0.9279574717438617	CP		1293	birA	1.1104079008594958	CP		1293	wbbI	1.075127085100699	CP
1294	gloA	0.9279395522677885	CP		1294	truA	1.1103889112589784	CP		1294	ygiV	1.0740006056844296	CP
1295	serA	0.9277008625868768	CP		1295	pspF	1.109693757883122	CP		1295	fdhE	1.0722115458768353	CP
1296	ypfI	0.9275909021708171	uk		1296	xylR	1.1096079819634703	CP		1296	fhuC	1.0717536010440294	IMP
1297	yeaK	0.9269701371296725	CP		1297	ompR	1.1091070992463492	CP		1297	dbpA	1.0708931260427832	CP
1298	mazG	0.9255025698074568	CP		1298	mdtA	1.1090360712381053	PP		1298	rnpA	1.07056017212351	CP
1299	menF	0.9246700559361178	CP		1299	yieE	1.1086899800477183	CP		1299	yhhX	1.0702490507003617	CP
1300	yjiE	0.9229762821183778	uk		1300	caiA	1.1081943495428779	CP		1300	lspA	1.0667954486874056	IMP
1301	anmK	0.9227617144024367	IMP		1301	yejB	1.1069441390149046	IMP		1301	glpF	1.0665951814453982	IMP
1302	apaH	0.9226857994587419	CP		1302	ligB	1.1068112758781974	CP		1302	purU	1.0648619707432978	CP
1303	panE	0.9213890722871718	CP		1303	hemC	1.10587260727557	CP		1303	ytjB	1.0647728998664836	IMP
1304	gpp	0.9211935007949767	CP		1304	ghrA	1.1055171452251742	CP		1304	aes	1.0636424318890798	CP
1305	ycjN	0.9167980275523928	PP		1305	potC	1.104827483729468	IMP		1305	ydiM	1.0635231424976226	IMP
1306	yhfK	0.9167665848946027	IMP		1306	nuoI	1.1045999146222183	IMP		1306	yjtD	1.0630427969425558	CP
1307	intZ	0.9167651872953666	CP		1307	gltL	1.1041143063467982	IMP		1307	ydjI	1.0629378316420435	CP
1308	cobB	0.9163544065919815	CP		1308	tsx	1.1037404347596746	OMP		1308	yneH	1.0626935696857214	uk
1309	ybgJ	0.9159760000151592	uk		1309	yiiD	1.1015718875445004	uk		1309	ynfB	1.0599511161807342	OMP
1310	holC	0.915857352148753	CP		1310	ptsG	1.0999422245890065	CP		1310	allD	1.0596015138573618	CP
1311	trpA	0.9120975541874667	CP		1311	mdtL	1.0995963888704234	IMP		1311	yjdA	1.0594873325232281	uk
1312	yffB	0.9073196573810729	CP		1312	eno	1.0986351420699632	CP		1312	aslA	1.059450524528353	PP
1313	glnD	0.9072019403400171	CP		1313	rbsB	1.0975295404751377	PP		1313	panE	1.0590598465984296	CP
1314	lsrF	0.907105196239125	CP		1314	cof	1.096877907340449	CP		1314	mraW	1.0586814796519137	uk
1315	ygjP	0.9053073537510792	CP		1315	secD	1.096075578256726	IMP		1315	ydjL	1.0584748997955435	CP
1316	hslV	0.904999248889397	CP		1316	yjgQ	1.0952464835671887	uk		1316	nirB	1.0578511089461067	CP
1317	mtlD	0.9045053687519782	CP		1317	yeeE	1.095046854503988	IMP		1317	yhjB	1.057544628925993	CP
1318	rffC	0.9043095912919659	uk		1318	yggT	1.0940923783327872	IMP		1318	efeB	1.0571894051441704	CP
1319	yjdA	0.9036054400827938	uk		1319	chbF	1.0927201506881827	CP		1319	hisC	1.0567702016945661	CP
1320	rfaE	0.9034686219637782	uk		1320	dcrB	1.0917547380389676	PP		1320	ascG	1.056644725381001	CP
1321	dgoK	0.9033254649438331	CP		1321	yehM	1.0917220535103458	CP		1321	panB	1.0565151154373416	CP
1322	yfhH	0.901211984029104	CP		1322	ygbT	1.0917220535103458	CP		1322	yecC	1.056445320517074	uk
1323	hsdR	0.8989342064777616	CP		1323	yqeF	1.091390441875334	CP		1323	rsgA	1.055832939553436	CP
1324	creC	0.8982041677349435	IMP		1324	etk	1.089747168803333	IMP		1324	uhpA	1.0544921469409216	CP
1325	ygeY	0.8980311380388584	CP		1325	ftsX	1.0896094231187239	IMP		1325	sucC	1.053224900360591	CP
1326	pbpC	0.8964241062411686	PP		1326	setA	1.087686922020426	IMP		1326	proC	1.051683944228285	CP
1327	hpt	0.8941859371029737	CP		1327	nudG	1.0873513202136569	CP		1327	ygcN	1.0510200273761683	CP
1328	ypfJ	0.893529714758696	IMP		1328	rpoA	1.0871948704409629	CP		1328	ubiX	1.0504153400946343	CP
1329	livM	0.8933816881079963	IMP		1329	tonB	1.0871034810421492	OMP		1329	lrhA	1.050226517146512	CP
1330	yigI	0.8933638737207894	CP		1330	pssA	1.0860592018037036	CP		1330	usg	1.0497152820597762	CP
1331	ycbT	0.8932185543316882	uk		1331	basR	1.0855481878533617	CP		1331	htrL	1.0486391370284784	CP
1332	frlC	0.8932185543316882	CP		1332	purD	1.0855374762177306	CP		1332	cysZ	1.0481617682414859	IMP
1333	hofM	0.8932185543316882	uk		1333	menB	1.0854839154439366	CP		1333	pyrB	1.048001478380191	CP
1334	thiM	0.892565845163292	CP		1334	ampG	1.0847930457657176	IMP		1334	yidL	1.0478594188413421	CP
1335	elbB	0.8917924398487265	CP		1335	metA	1.084710058193133	CP		1335	yeaT	1.0476735252718143	uk
1336	yfhK	0.8917714783329213	uk		1336	pnuC	1.084405306675077	IMP		1336	ccmB	1.0470794763312345	IMP
1337	ybiC	0.8906783351152388	uk		1337	yhhW	1.083816502625083	CP		1337	ftsQ	1.0470053611048384	IMP
1338	hslO	0.8869729724341388	CP		1338	cpdA	1.083749447069708	CP		1338	yfaU	1.0465689110784324	CP
1339	yfdH	0.8865928086208541	IMP		1339	mcrC	1.082782787444634	CP		1339	bamB	1.046453532936769	OMP
1340	pyrF	0.8863622723580808	CP		1340	glgA	1.0827803781383807	CP		1340	acpT	1.0461385593110248	CP
1341	umuD	0.885631212436294	CP		1341	galR	1.0823086786566618	CP		1341	ksgA	1.0458906388046054	uk
1342	ftnB	0.8851299917789897	CP		1342	oppF	1.0816997067884468	IMP		1342	ydjM	1.0458074049114734	IMP
1343	dinB	0.8837439893545918	CP		1343	dgoD	1.0804210804757857	CP		1343	malG	1.0457209268740244	IMP
1344	envZ	0.8817920182077826	CP		1344	yecA	1.080207990163181	CP		1344	atpC	1.0452015538024084	IMP
1345	dut	0.8814583168184527	CP		1345	lgt	1.079847285311212	IMP		1345	torS	1.0449849866440566	IMP
1346	secY	0.8807231832945969	IMP		1346	yaeJ	1.0778190572657909	uk		1346	ccmC	1.0436680030542398	IMP
1347	ybdF	0.8784722292345775	CP		1347	gltP	1.0777693297231028	IMP		1347	nagD	1.0432831440122297	uk
1348	ydbK	0.8778486997918543	IMP		1348	ychF	1.0775252284967736	CP		1348	ygaW	1.0431836264709475	uk
1349	rplJ	0.8769485928015193	CP		1349	prmA	1.0770356243799115	CP		1349	frc	1.042779306290297	CP
1350	gltA	0.8767041021296818	CP		1350	ycjS	1.076589967555633	uk		1350	ydgD	1.0422130452848695	uk
1351	fucR	0.8755014179949765	CP		1351	hyfC	1.076589967555633	IMP		1351	mcrC	1.041556519326751	CP
1352	sdaB	0.8754698273683554	CP		1352	ygeW	1.076589967555633	CP		1352	parE	1.041128592353892	CP
1353	rlmN	0.8738438673922357	CP		1353	nadC	1.074891301300812	CP		1353	yihM	1.041004767211298	CP
1354	dinG	0.8722751387949221	CP		1354	ybiR	1.0735931682856497	IMP		1354	ahpF	1.0400689047772822	CP
1355	cadC	0.8722165570039078	CP		1355	gatY	1.073578333036838	CP		1355	lptB	1.0399706145161418	CP
1356	kdpE	0.8721487831511088	CP		1356	cmk	1.0729510209006459	CP		1356	yhbX	1.0390423352057554	IMP
1357	fic	0.8711918478979601	CP		1357	qor	1.0721565926211345	uk		1357	pqiB	1.0389383061325526	PP
1358	yibA	0.8711476034703206	CP		1358	yeaD	1.0720197937625975	CP		1358	yeeJ	1.0375000570854982	OMP
1359	fhlA	0.8701738338869818	CP		1359	ypdB	1.0718510102817838	CP		1359	paaJ	1.0370258106886463	CP
1360	yceB	0.869239295440754	IMP		1360	ascB	1.0711254973455946	CP		1360	aceB	1.0366613485195317	CP
1361	gntX	0.8679913265445636	uk		1361	serB	1.070133645483148	CP		1361	aceA	1.036511825929456	CP
1362	ydiF	0.8649226568341147	CP		1362	abgB	1.0689996713845997	CP		1362	yaaW	1.0359891880576462	CP
1363	cyaA	0.8647549897458342	CP		1363	yibH	1.0689996713845997	IMP		1363	yfeX	1.0359300714558717	CP
1364	nirB	0.864012010599096	CP		1364	elbB	1.0689625222823158	CP		1364	rlpB	1.0357040510526543	uk
1365	yfcH	0.8639332271455877	CP		1365	plsX	1.0688582567032394	CP		1365	uhpC	1.0333097732737984	IMP
1366	proA	0.8619759016115223	CP		1366	ybhG	1.068483946849392	PP		1366	damX	1.033220881081144	IMP
1367	uhpA	0.8617763934394622	CP		1367	rarD	1.0681535483140316	IMP		1367	hemB	1.0326552838512846	CP
1368	yfbM	0.8599755232104709	CP		1368	ychE	1.0676315914527903	IMP		1368	ybeX	1.0319684794269623	CP
1369	dhaK	0.8584271043609637	CP		1369	yfeR	1.065310786487295	CP		1369	ygcJ	1.0302981469189765	uk
1370	polA	0.8583389699228043	CP		1370	tdcC	1.0646704953313981	IMP		1370	znuC	1.0299738749779235	IMP
1371	ygbM	0.8573857107976739	CP		1371	sapC	1.0646030730803853	IMP		1371	hisQ	1.0299123364854132	IMP
1372	yeeJ	0.856383855473592	OMP		1372	mdtG	1.0645484867174986	IMP		1372	cdd	1.0291616711751344	CP
1373	acnA	0.8560534218809843	CP		1373	dkgA	1.0631249008920536	CP		1373	ruvB	1.0290295838543773	CP
1374	ygdL	0.8555373335258758	uk		1374	cysB	1.0622406366000694	CP		1374	ygcE	1.028973120360354	CP
1375	nudI	0.8544275081560313	CP		1375	arsC	1.0601333184948607	CP		1375	galF	1.0288374166269432	CP
1376	intA	0.8516978348910436	CP		1376	yqhD	1.0599796104135715	CP		1376	torY	1.0283881003587165	PP
1377	mdtL	0.8512237584842445	IMP		1377	ubiH	1.059908608921842	CP		1377	ygcU	1.0283881003587165	CP
1378	entD	0.8509875778142493	CP		1378	lolE	1.059338057119152	IMP		1378	lipB	1.0276810861147658	CP
1379	oppF	0.8509534782727346	IMP		1379	yaeQ	1.0589492314633566	CP		1379	fadB	1.027411073989034	uk
1380	metR	0.8496649103356202	CP		1380	phoB	1.0581883383117994	CP		1380	oppD	1.0268573678356376	IMP
1381	feoB	0.847756566561769	IMP		1381	yliF	1.0579141223097956	uk		1381	uhpB	1.0266369564383464	IMP
1382	yggI	0.8473080249793921	CP		1382	yihF	1.0567603014398912	IMP		1382	cytR	1.0263714947580382	CP
1383	yeaE	0.8472162557005203	CP		1383	deoR	1.0557036316070691	CP		1383	ydcM	1.0257609000061871	uk
1384	mobA	0.846570094763905	CP		1384	nirB	1.05534588405479	CP		1384	ydiO	1.0249461224929135	CP
1385	sgcE	0.8460888813030341	CP		1385	appB	1.0545305808504997	IMP		1385	mtfA	1.0246018100014926	CP
1386	modE	0.8452852456647635	CP		1386	trg	1.0544042492149877	IMP		1386	cld	1.0244380855655857	uk
1387	idnK	0.8451994028722531	CP		1387	dxr	1.0534790005483043	CP		1387	sapA	1.0236952111646265	PP
1388	oxc	0.8451488152510942	CP		1388	sucD	1.0516966463426223	CP		1388	ydhO	1.0233685546930298	uk
1389	surA	0.844669618587696	OMP		1389	thrB	1.051200397795491	CP		1389	mutH	1.0226896805280339	CP
1390	yfcM	0.8439727376436548	uk		1390	tag	1.0509966431579103	CP		1390	sbcD	1.0222877983957397	CP
1391	glnG	0.8436974562843529	CP		1391	cysP	1.0503462457680564	PP		1391	yfbU	1.0212722975179396	CP
1392	entE	0.8417818058167637	CP		1392	yedV	1.0482533752946428	uk		1392	infA	1.018291139198047	CP
1393	yeaX	0.841451779986984	CP		1393	alsC	1.0474319277224453	IMP		1393	rpsF	1.0174566764826996	CP
1394	murP	0.841451779986984	IMP		1394	yhiM	1.0460464023035754	IMP		1394	ybhK	1.017369504164193	CP
1395	livF	0.8412268002025304	CP		1395	znuA	1.0459731461500004	PP		1395	ptsI	1.016408221256356	CP
1396	dps	0.8407765316505326	CP		1396	dinB	1.045222914898189	CP		1396	recD	1.0161497438078306	CP
1397	spoT	0.8396531874758832	CP		1397	rlmL	1.0448713446493543	CP		1397	yciZ	1.015274803115245	uk
1398	ydjH	0.8377447864838261	CP		1398	yjeS	1.0446132719268004	uk		1398	prmA	1.0151840180277707	CP
1399	kduI	0.8366021045797263	CP		1399	cysU	1.044410927130925	IMP		1399	visC	1.0151336470610874	uk
1400	cmoB	0.8352779792951626	CP		1400	uspA	1.0442301908706781	CP		1400	pykA	1.01499165222665	CP
1401	nsrR	0.835230425786613	CP		1401	xseA	1.0437694832711242	CP		1401	mglA	1.013672238051574	IMP
1402	rfaB	0.8347731074795179	uk		1402	yadH	1.0427580847264895	IMP		1402	yjgL	1.0134585498586783	CP
1403	cmk	0.8346155295686483	CP		1403	appC	1.04268924087955	IMP		1403	mdaB	1.0131095752897794	CP
1404	yedY	0.8325832394405726	uk		1404	fliK	1.04268924087955	uk		1404	idnR	1.0128150676632695	CP
1405	mrp	0.8325356409529776	CP		1405	scpC	1.04268924087955	CP		1405	ybhB	1.0120756542375449	CP
1406	eptB	0.8314038267031731	IMP		1406	cheB	1.04268924087955	CP		1406	yciT	1.0116279458327284	CP
1407	ppx	0.8299914456710002	CP		1407	yehA	1.04268924087955	uk		1407	yhcB	1.011322299798667	IMP
1408	metQ	0.8296937648412198	PP		1408	yehW	1.04268924087955	IMP		1408	yjhU	1.0111761169442337	CP
1409	trpE	0.8291320862076321	CP		1409	php	1.0414213168420046	CP		1409	ybdK	1.009877098530352	CP
1410	psd	0.828514183747572	IMP		1410	yedP	1.0410285683190224	CP		1410	gntR	1.0097966917087504	CP
1411	hisI	0.827583031344757	CP		1411	ygcL	1.0410285683190224	uk		1411	cysN	1.0091250725365408	CP
1412	map	0.8265368755141071	CP		1412	rluA	1.0406822102077076	CP		1412	pyrH	1.0089121278404884	CP
1413	moaE	0.8247803526484012	CP		1413	ynjE	1.037788890937194	PP		1413	ybbA	1.0079765702880619	IMP
1414	yehD	0.8223667399191159	uk		1414	eutC	1.037168876723823	CP		1414	hemA	1.007235391303352	CP
1415	yifE	0.8218641226527854	uk		1415	ypjD	1.0371137121031995	IMP		1415	macA	1.0071810500502631	IMP
1416	arnC	0.8203772152286468	IMP		1416	yfdZ	1.0366346826544492	uk		1416	fes	1.0062123252922448	CP
1417	yejG	0.8196527600928787	uk		1417	glyS	1.0366193508078265	CP		1417	accA	1.0058972594266655	CP
1418	smf	0.8195005393774213	CP		1418	baeS	1.0361366098672213	IMP		1418	mhpE	1.005393735766809	CP
1419	yjjK	0.8187477218257619	uk		1419	yrbF	1.0359199188131347	uk		1419	pheS	1.003614845493896	CP
1420	uvrY	0.8177759756806574	CP		1420	rhsD	1.0332559993462012	OMP		1420	uxuB	1.0035591500204484	CP
1421	murG	0.8177699641977623	CP		1421	abgA	1.0332559993462012	CP		1421	mpaA	1.003257258764335	CP
1422	creB	0.8168093354988302	CP		1422	emrY	1.0332559993462012	IMP		1422	potH	1.0017184642870034	IMP
1423	bamD	0.8161778617510291	OMP		1423	metB	1.0330446514511413	CP		1423	yidI	1.0011032248923863	IMP
1424	gcvR	0.8159056310151771	CP		1424	degS	1.032657192451544	PP		1424	surA	0.9998564126828628	OMP
1425	etk	0.8158171079626402	IMP		1425	ydjF	1.0293087236210088	CP		1425	yqiI	0.9995820507346149	uk
1426	htrL	0.8149738039344953	CP		1426	aroM	1.0288789823372193	CP		1426	rdgC	0.999436974338689	CP
1427	mtlA	0.8144036561046539	IMP		1427	wzxE	1.0267483311293284	IMP		1427	yhfU	0.998779427146528	uk
1428	rplB	0.8116198636304036	CP		1428	rsmE	1.0255043270375583	CP		1428	yqeF	0.9986992072177869	CP
1429	yciK	0.8103862365068871	CP		1429	fabB	1.0254355589210853	CP		1429	sdaB	0.9981083737414587	CP
1430	ptsI	0.8099479108116163	CP		1430	nikC	1.0245722025539037	IMP		1430	yfdQ	0.9980786256235512	CP
1431	cadA	0.8091751548028003	CP		1431	pdxB	1.0241022170871106	CP		1431	ydiY	0.9979929602110195	OMP
1432	zipA	0.8080425949720745	IMP		1432	purF	1.0237750410268274	CP		1432	gpmM	0.9974981573339493	CP
1433	pykA	0.8064972288148371	CP		1433	ubiA	1.0216499374418846	IMP		1433	rumA	0.9969041848509896	uk
1434	yhbE	0.8062679790297338	IMP		1434	fepD	1.0197579792782332	IMP		1434	radA	0.9968403849747799	CP
1435	yafO	0.803777526861437	CP		1435	btuC	1.0192944761951392	IMP		1435	menB	0.9967748409218082	CP
1436	rluA	0.8015251784220927	CP		1436	exuT	1.0189643999586715	IMP		1436	yecS	0.9962103892427824	uk
1437	frdB	0.8014615083667762	CP		1437	mdtF	1.0189643999586715	IMP		1437	yggP	0.9962029559693268	CP
1438	ybbC	0.8004316040861761	uk		1438	ssuA	1.0189643999586715	PP		1438	yibK	0.9960777951423974	uk
1439	rnlA	0.799125370573081	CP		1439	aldB	1.0189643999586715	CP		1439	ilvA	0.9936236840055658	CP
1440	diaA	0.7970958667697989	CP		1440	aslA	1.0189643999586715	PP		1440	ypfH	0.993418977535532	CP
1441	lplT	0.7966116454932136	IMP		1441	manY	1.0181413515830307	IMP		1441	rfaC	0.9929842252363863	uk
1442	hypD	0.7955217578413872	CP		1442	yadB	1.0174119400462847	uk		1442	ilvC	0.9929429419717166	CP
1443	hybE	0.7944851485270183	uk		1443	prmC	1.0173108406753322	CP		1443	yhiM	0.9927628533675337	IMP
1444	rimM	0.7944631181764774	CP		1444	sseA	1.0172422971427024	CP		1444	hda	0.9924762563396994	CP
1445	truA	0.7938689439408956	CP		1445	yfhK	1.0165395345505996	uk		1445	yheO	0.9922930590718847	CP
1446	yqeI	0.7924138602970888	CP		1446	abrB	1.0162873351977342	IMP		1446	rimJ	0.9918141012358271	CP
1447	yjjG	0.7913423972180234	CP		1447	yeeO	1.0162873351977342	IMP		1447	cobB	0.991478383072457	CP
1448	appY	0.7908473026178414	CP		1448	endA	1.01617984406191	PP		1448	uspE	0.9910216418175425	CP
1449	grxD	0.7902840193186214	CP		1449	ydcU	1.016176588688684	IMP		1449	ydjH	0.990933667596605	CP
1450	metK	0.7896662557231924	CP		1450	rspB	1.016176588688684	CP		1450	appC	0.9906339664184045	IMP
1451	kefA	0.7873299508863199	uk		1451	ybhQ	1.0159379535024335	IMP		1451	cpsB	0.9906339664184045	CP
1452	yfcG	0.785577012812321	CP		1452	gapA	1.015615292583099	CP		1452	nfi	0.9902981475385001	CP
1453	htrE	0.785577012812321	OMP		1453	uxaC	1.015505887866708	CP		1453	envC	0.9902466687555093	PP
1454	ydiP	0.7853616548313707	CP		1454	truC	1.0142685781471255	CP		1454	mipA	0.9898918949615426	OMP
1455	gmhB	0.7846011977453259	CP		1455	rcnA	1.0141749580525172	IMP		1455	epd	0.9898107736683748	CP
1456	cusR	0.7820788116847306	CP		1456	modE	1.014167887814516	CP		1456	dnaB	0.9892320064416804	CP
1457	flu	0.7806977457131268	OMP		1457	menA	1.0128453921100813	IMP		1457	map	0.9885525204791179	CP
1458	baeR	0.7806232415459875	CP		1458	ycfP	1.0113652835314102	CP		1458	rhlE	0.988336133174633	CP
1459	nikE	0.7803618078065542	CP		1459	yfgO	1.0095505303495997	IMP		1459	ybbJ	0.9876741302840821	IMP
1460	hypF	0.7803618078065542	CP		1460	clcA	1.0091436138461753	IMP		1460	gloA	0.9876527613183212	CP
1461	yfeA	0.7801757404644707	uk		1461	nuoN	1.0084261360510134	IMP		1461	yacF	0.9870303731788511	uk
1462	nepI	0.7801222960798102	IMP		1462	yedY	1.0067014980629838	uk		1462	trmJ	0.9851323063985942	CP
1463	lsrR	0.7784059481673409	CP		1463	kefG	1.0066209675600382	CP		1463	dnaT	0.9849147191422571	uk
1464	yrbL	0.7782108277838997	CP		1464	phoP	1.0062523025792678	CP		1464	yiiR	0.9847879763924592	IMP
1465	lpxM	0.7781259927969852	IMP		1465	thrC	1.0058722238497906	CP		1465	ptsH	0.9847053927047471	CP
1466	rluF	0.7780782854057203	CP		1466	yhbP	1.0053627555862052	CP		1466	ygjG	0.9844773545336007	uk
1467	sodA	0.7760130605727587	CP		1467	lpxB	1.0051876212947104	CP		1467	ybgK	0.9837699901585386	uk
1468	ydjI	0.7752003962578604	CP		1468	mntH	1.0039430835292364	IMP		1468	yohD	0.9824830176645291	IMP
1469	ycaC	0.7736282857414183	CP		1469	metC	1.0032982083070001	CP		1469	pldB	0.9805721321821208	IMP
1470	nfi	0.7733741206222546	CP		1470	purR	1.0030244313602905	CP		1470	ycjM	0.980343569133072	CP
1471	yajR	0.7725501187303707	IMP		1471	gsk	1.0023908367065102	CP		1471	fre	0.9803188780803379	CP
1472	murD	0.7712256824288293	CP		1472	rplB	1.0011662670475896	CP		1472	manA	0.9800424854765992	CP
1473	ydhO	0.7699701377658018	uk		1473	gcvH	1.0004847546227376	CP		1473	rplL	0.9799356241231338	CP
1474	fsr	0.7696429918375746	IMP		1474	yaeF	0.9997840110019542	PP		1474	suhB	0.9798474268835986	CP
1475	yhaO	0.769583520233119	uk		1475	nudC	0.9991287672384837	CP		1475	yeeR	0.9797569365753833	IMP
1476	gmr	0.7684780885735123	uk		1476	lolC	0.9982653872523088	PP		1476	malX	0.9793150909686572	IMP
1477	tatD	0.7672871111112824	CP		1477	yibN	0.9975361124343353	CP		1477	ychA	0.9789918903732169	CP
1478	yhdJ	0.7670356402344674	CP		1478	yfcJ	0.997416798872083	IMP		1478	yijO	0.9777515449840372	CP
1479	kdsB	0.7663027966333085	CP		1479	glxK	0.9965658825304214	CP		1479	talA	0.9776221097132904	CP
1480	rnhA	0.7641023426277878	CP		1480	ycjF	0.9959815804087734	IMP		1480	rssB	0.9772938506572437	CP
1481	manX	0.7638981545261356	CP		1481	rbsC	0.9959730662158536	IMP		1481	fumC	0.9764546715191844	CP
1482	pfkB	0.7636532402829898	CP		1482	yijE	0.9956391713405737	IMP		1482	mdh	0.9753873133137604	CP
1483	yneJ	0.7629858658221872	CP		1483	nanE	0.994630568158425	CP		1483	yfaY	0.9749910311592076	CP
1484	fumC	0.7629098507027705	CP		1484	rfaZ	0.994033116092452	uk		1484	cpdA	0.9747497363898882	CP
1485	yhhK	0.7624267954654751	uk		1485	uspE	0.9937621620171615	CP		1485	yigZ	0.9737397301695859	CP
1486	ydiI	0.7621357056097859	uk		1486	ydjX	0.9927817264915344	IMP		1486	nuoE	0.9737374501019667	IMP
1487	bioB	0.7619840104981053	CP		1487	ydgD	0.9926608203951753	uk		1487	hflC	0.9734125895894087	PP
1488	paaK	0.7619840104981053	CP		1488	ytfE	0.9926185983892319	CP		1488	ybbB	0.9722711472766863	uk
1489	cvrA	0.7616450569791691	IMP		1489	pncB	0.9926146878423733	CP		1489	rihA	0.9721093259941647	CP
1490	sxy	0.7613819667241704	CP		1490	emrA	0.9921264248468087	PP		1490	ydfO	0.971736513299559	uk
1491	mreC	0.7604100347399814	CP		1491	alr	0.9916226447522005	CP		1491	gmhB	0.9695655833000383	CP
1492	ribF	0.7603554783128587	CP		1492	yccA	0.9910619376960976	IMP		1492	glxK	0.9694234250900307	CP
1493	cdh	0.7598645851668085	IMP		1493	yedA	0.9905750506214551	IMP		1493	ygiF	0.9693350052513909	CP
1494	ulaG	0.7583312277416655	CP		1494	cyoC	0.9900529598504602	IMP		1494	rnt	0.9687932623044	CP
1495	osmF	0.7580163820122464	PP		1495	atpG	0.9896148258335797	IMP		1495	nagA	0.9659127681652716	CP
1496	metL	0.7569518798703275	CP		1496	rfaY	0.9895438275654891	uk		1496	nuoJ	0.9646354298581805	IMP
1497	ygjK	0.7568025712573436	PP		1497	livH	0.988747254310832	IMP		1497	tmk	0.9644113076114125	CP
1498	cpsB	0.7568025712573436	CP		1498	tilS	0.9880980462145321	CP		1498	yfdV	0.9643382651501224	IMP
1499	yidC	0.7533427686365519	IMP		1499	ycbC	0.9877489853935157	uk		1499	modA	0.9630050554293599	PP
1500	yihX	0.752939539605126	CP		1500	lysA	0.9875817393063255	CP		1500	folE	0.9621111146019191	CP
1501	mobB	0.7527197551516758	CP		1501	mrdB	0.9871806841601949	IMP		1501	pykF	0.9613956166978701	CP
1502	galK	0.7522455875797479	CP		1502	hycI	0.9859446637705971	CP		1502	pheT	0.961262582586982	CP
1503	ytfR	0.752042764402106	IMP		1503	yfhD	0.9849727243272659	IMP		1503	caiB	0.9608477044298136	CP
1504	nanK	0.752042764402106	CP		1504	yrbE	0.9847107287115398	uk		1504	zraR	0.9608427185126788	CP
1505	entA	0.7517434902334541	CP		1505	yniA	0.9846655539337605	CP		1505	yhcM	0.9603197245063027	uk
1506	mutY	0.7510202687557348	CP		1506	ygcU	0.9845274963747315	CP		1506	cheW	0.9602455044785261	CP
1507	guaB	0.7509400435971136	CP		1507	ydiY	0.9842659163979575	OMP		1507	yijE	0.9592509688341775	IMP
1508	purN	0.75044658905924	CP		1508	mtn	0.9841802766334342	CP		1508	btuR	0.9583504815307227	CP
1509	trmD	0.7500371285201686	CP		1509	fklB	0.9840819237256715	CP		1509	osmC	0.9582669954667942	CP
1510	fdoH	0.7492217945122451	IMP		1510	fadH	0.9838464048068536	CP		1510	ychF	0.9573613054103987	CP
1511	ycgL	0.7491424277038146	CP		1511	sapF	0.9832746099607574	CP		1511	cysW	0.9572292186655362	IMP
1512	fhuF	0.7490272940351494	CP		1512	ybhB	0.9827271166206735	CP		1512	yfbQ	0.9570457994207253	uk
1513	pyrH	0.7482364419251808	CP		1513	purN	0.9823906416849262	CP		1513	rna	0.9563833216743484	CP
1514	yrbE	0.7480250161739408	uk		1514	mscS	0.9822935376579851	IMP		1514	ycjG	0.9560307934262169	CP
1515	cysE	0.7471754909339641	CP		1515	pheS	0.98192195004337	CP		1515	wzzE	0.9556848353464694	IMP
1516	recD	0.7459793498158858	CP		1516	yjhP	0.9818214154801133	CP		1516	yggE	0.9551504962798204	PP
1517	paaY	0.7450038248363022	CP		1517	yphH	0.9816801719263482	CP		1517	tdcE	0.9532264114755005	CP
1518	nrdG	0.7444201643263642	CP		1518	tdh	0.980366724308853	CP		1518	rpsR	0.9528399996987599	CP
1519	yobA	0.7423569115416269	PP		1519	cobU	0.9797145610481616	CP		1519	deaD	0.9521119083143408	CP
1520	proC	0.7415400557412717	CP		1520	elaB	0.9786203110841274	CP		1520	yfaL	0.9516914034752022	OMP
1521	can	0.7414107142615556	CP		1521	hdhA	0.9783984322883748	CP		1521	rffH	0.9515577568145714	CP
1522	rpsG	0.7410309577253028	CP		1522	fadI	0.9780725577522057	CP		1522	ybdL	0.9501544798453812	CP
1523	adiY	0.7402378930182913	CP		1523	fepC	0.9775384911906204	CP		1523	garL	0.9501359225925631	CP
1524	cmoA	0.7396792098687035	CP		1524	ybhD	0.9771495768393089	CP		1524	ydfG	0.9501090074784497	CP
1525	ggt	0.7393989953816362	PP		1525	galE	0.9767498480143597	CP		1525	mltC	0.9498498181433551	OMP
1526	aes	0.7383971400575543	CP		1526	dnaQ	0.9764958308091864	CP		1526	yjgN	0.949818209479662	IMP
1527	yhjV	0.7378994326016766	IMP		1527	pgpB	0.9759849906899636	OMP		1527	wzc	0.949818209479662	IMP
1528	yhjK	0.7368885848186495	IMP		1528	htrL	0.9757238030939032	CP		1528	hdeD	0.9497598239700501	IMP
1529	ybeY	0.7349116542998115	CP		1529	yafK	0.9753623664718809	uk		1529	ybhA	0.9495000757992191	CP
1530	rtcB	0.7348400983213877	CP		1530	yibF	0.9746094379309029	CP		1530	tpx	0.9492541950417384	CP
1531	yqgF	0.7319041258675477	CP		1531	livF	0.9740478767339219	CP		1531	queA	0.9489264528408572	CP
1532	ydfI	0.7308822567494274	CP		1532	ydhK	0.973743374363772	IMP		1532	yacC	0.9487378572534728	uk
1533	yfdI	0.7305685302080354	IMP		1533	uhpB	0.9737133083934671	IMP		1533	dedD	0.9484727922288271	IMP
1534	thrB	0.7294384172413197	CP		1534	ydjY	0.973384384929451	CP		1534	adrA	0.9483279512612697	uk
1535	thrA	0.7293698722520445	CP		1535	argH	0.9733358930316225	CP		1535	nadR	0.9476719305867891	CP
1536	sgcQ	0.7286170312575432	CP		1536	leuE	0.9726790719549039	IMP		1536	degS	0.9476692754341858	PP
1537	yjcE	0.727513681749383	IMP		1537	iscS	0.9725643523446594	CP		1537	yceG	0.94754264420511	uk
1538	arcB	0.727391982957202	CP		1538	nirC	0.9711866068920789	IMP		1538	atpA	0.9474028423761454	IMP
1539	yedA	0.7273675616537472	IMP		1539	znuC	0.9710712162004258	IMP		1539	yccW	0.9473089652319338	uk
1540	ygaZ	0.7263839802394738	IMP		1540	slyB	0.9709566029862082	OMP		1540	moaD	0.9472934074514456	CP
1541	gsiC	0.7219226572480345	IMP		1541	potB	0.9701876476183979	IMP		1541	htrG	0.9465919378070269	uk
1542	ybgC	0.7213408078062349	CP		1542	sdaB	0.9697364249979816	CP		1542	ynfG	0.9464000010677266	uk
1543	yidE	0.7201802719794521	IMP		1543	lpxD	0.9684375853049805	CP		1543	kch	0.9461946358322737	IMP
1544	selA	0.7180037859625485	CP		1544	yedD	0.9683556496664358	IMP		1544	yfiM	0.945463211663511	IMP
1545	prmC	0.7179610861786381	CP		1545	yhjJ	0.9680397612223945	PP		1545	fadR	0.9451830483858807	CP
1546	lolE	0.7178486343369368	IMP		1546	tam	0.9678386722717724	CP		1546	yiaJ	0.9450583735166264	uk
1547	rcsC	0.7176554958024259	CP		1547	ytfT	0.967728012129837	IMP		1547	yihX	0.9448443525514623	CP
1548	ygcP	0.7171827239526973	CP		1548	abgT	0.967728012129837	IMP		1548	yphC	0.9445915704688568	CP
1549	rnhB	0.7169744731100343	CP		1549	tynA	0.967728012129837	PP		1549	rimK	0.9444337652155494	CP
1550	rpsA	0.7167225767208085	CP		1550	gadC	0.967728012129837	IMP		1550	rcsB	0.9429429008677188	CP
1551	gltL	0.7162744119671043	IMP		1551	glcF	0.967728012129837	CP		1551	ytjC	0.9426179129235306	CP
1552	ghrA	0.7160310675686414	CP		1552	rhaA	0.967728012129837	CP		1552	gsiD	0.9419722733120697	IMP
1553	hypE	0.7155231917029331	CP		1553	pyrB	0.9663617745738782	CP		1553	yafM	0.9417596553872047	uk
1554	yfeX	0.7151076633365141	CP		1554	murF	0.9652973114698049	CP		1554	astC	0.9416923749170347	CP
1555	ydeH	0.7148176668368497	uk		1555	yicG	0.9632677839705188	IMP		1555	wcaD	0.9416698166229085	IMP
1556	dmsD	0.714605181514762	CP		1556	ccmG	0.9602690900571984	PP		1556	yraM	0.9414767241022957	uk
1557	ydgD	0.7145548121700996	uk		1557	waaU	0.9602436001002672	CP		1557	fklB	0.9409482387372505	CP
1558	nhaA	0.7139746457191907	IMP		1558	rbsA	0.9601828212779426	IMP		1558	mhpD	0.9405218773156893	CP
1559	phoQ	0.713045467903475	IMP		1559	hypB	0.9596983554068235	CP		1559	wzxE	0.9402192430925841	IMP
1560	yrbG	0.7127431062354175	IMP		1560	epd	0.9596497610963859	CP		1560	yaiE	0.9397925490937282	uk
1561	corA	0.7120495779556422	IMP		1561	yebZ	0.9596415632108259	IMP		1561	mdtA	0.9393998925564988	PP
1562	rfaY	0.7119311679146436	uk		1562	yeeR	0.9594771229335972	IMP		1562	rpoD	0.9383063161877883	CP
1563	yfeY	0.7119222744611344	uk		1563	yeiN	0.9585944799673577	uk		1563	rffA	0.9380416431772611	uk
1564	ybhB	0.7117603768168241	CP		1564	atpB	0.9581157040045736	IMP		1564	ugd	0.9379609330231606	CP
1565	perR	0.7097304639093553	CP		1565	yddE	0.9575596325757916	CP		1565	rpmH	0.935920815922989	CP
1566	aaeA	0.7097304639093553	IMP		1566	glk	0.9564049017991988	CP		1566	thiF	0.9347805426583797	CP
1567	trpC	0.7093794766258285	CP		1567	rimN	0.9562290767055832	uk		1567	secG	0.9343146281226109	IMP
1568	nth	0.7090803650142787	CP		1568	nuoA	0.9555085522564997	IMP		1568	yheL	0.934266401440333	uk
1569	ugd	0.7074592060784735	CP		1569	yeiB	0.9547877910043316	IMP		1569	atpG	0.9329664012470845	IMP
1570	ybbA	0.707284114758948	IMP		1570	cadC	0.9540171146878851	CP		1570	moeA	0.9324223572235508	CP
1571	yeeA	0.707020406640346	IMP		1571	ydiK	0.9537466068354181	IMP		1571	trxA	0.9323429670294363	CP
1572	yaiI	0.7061514299286522	CP		1572	murQ	0.9536592567899891	CP		1572	nanK	0.9322891074120578	CP
1573	fmt	0.7061050084286491	CP		1573	galT	0.9527130178565988	CP		1573	alsB	0.9320513663411479	PP
1574	sgbU	0.7052572771110576	CP		1574	cobS	0.9526230755483946	IMP		1574	sbp	0.931857269909845	PP
1575	yjiA	0.7047760449128339	CP		1575	eutK	0.9524857008650381	CP		1575	cysA	0.9316559956686143	CP
1576	mntH	0.7047252371799176	IMP		1576	rsxA	0.9523265832450952	IMP		1576	malK	0.9315127337757778	IMP
1577	ybcM	0.704275222702011	CP		1577	exoX	0.9522456405450203	CP		1577	csrA	0.9312736220691905	CP
1578	zitB	0.7039156633490907	IMP		1578	yjgN	0.9518278621685073	IMP		1578	gpt	0.9304343513363053	CP
1579	bcsG	0.7035803527512102	IMP		1579	fkpB	0.9515317801231362	CP		1579	wcaJ	0.9300807811646361	IMP
1580	ligT	0.7022850441234817	uk		1580	acrE	0.9513896929228274	IMP		1580	orn	0.9300319918981521	CP
1581	alx	0.7021785862058576	IMP		1581	nikA	0.9513896929228274	PP		1581	yfaW	0.9296305263985477	uk
1582	yfcE	0.7018847913330832	CP		1582	yacH	0.9513896929228274	uk		1582	araE	0.9295683028611518	IMP
1583	yhaM	0.7003187214419169	uk		1583	vacJ	0.9511811997706159	uk		1583	ldhA	0.9294161925802994	CP
1584	asmA	0.7002155913135504	PP		1584	ygcI	0.9506900315777322	uk		1584	ybjK	0.9291552096198179	uk
1585	cydB	0.6967127304592955	IMP		1585	yhiJ	0.9506900315777322	CP		1585	crcB	0.9288925896773308	IMP
1586	yeaY	0.6962562348938426	OMP		1586	yhjD	0.9493955751495805	IMP		1586	creA	0.9288683032817859	CP
1587	wzyE	0.6951468874662001	IMP		1587	ydeN	0.94904005089852	PP		1587	secY	0.9280784490660355	IMP
1588	sixA	0.694452988295804	CP		1588	sgcQ	0.9482448864011084	CP		1588	rpoA	0.9280116182836676	CP
1589	fepB	0.6936241278626427	PP		1589	ahpC	0.947772650285585	CP		1589	fabZ	0.9269956045259764	CP
1590	murQ	0.693282936017944	CP		1590	ybaY	0.9473108506361432	PP		1590	narL	0.9264665417518123	CP
1591	yhdE	0.6930734152785581	CP		1591	ftsN	0.9472040373511733	IMP		1591	nfo	0.9244730501876494	CP
1592	yheN	0.69255241195715	uk		1592	rof	0.9470568498315284	CP		1592	acnB	0.9243021053286282	CP
1593	ndk	0.6924768332531032	CP		1593	ybcL	0.945005630004091	PP		1593	sufS	0.9240761758534801	CP
1594	wzxE	0.6924494495633697	IMP		1594	ydeU	0.945005630004091	uk		1594	yicC	0.9238317489661364	CP
1595	yeeE	0.6917757356289636	IMP		1595	yggP	0.945005630004091	CP		1595	nlpD	0.9236437321290267	OMP
1596	yghU	0.6916967680076413	CP		1596	yjhF	0.945005630004091	IMP		1596	clpX	0.9228403852798768	CP
1597	yeaW	0.6898777414608732	CP		1597	lspA	0.9445999506926905	IMP		1597	ydjY	0.9226191554099046	CP
1598	glcC	0.6898777414608732	CP		1598	recO	0.9440435794730311	CP		1598	clpB	0.922088898421136	CP
1599	cbrC	0.6887598177569657	CP		1599	focA	0.9432221231609395	IMP		1599	actP	0.9217387395126201	IMP
1600	yecD	0.6887300081937286	CP		1600	secA	0.9406317361250754	CP		1600	sdhC	0.9210025051588093	IMP
1601	dtd	0.688012231003569	CP		1601	ycbJ	0.9405544453369897	CP		1601	hyfF	0.9199038350954442	IMP
1602	rhtA	0.6870319672065874	IMP		1602	kdpB	0.9405544453369897	IMP		1602	yaaJ	0.919404422957266	IMP
1603	yaeR	0.6868602198631095	CP		1603	hycG	0.9405544453369897	CP		1603	recQ	0.9193672231005514	CP
1604	arcA	0.686591027280353	CP		1604	ycbX	0.9395420606510837	PP		1604	exoX	0.9193594363305561	CP
1605	uvrA	0.68648204509559	CP		1605	yigE	0.9391865499220856	uk		1605	tolR	0.9192954454106286	IMP
1606	cusB	0.6862273312035464	PP		1606	lsrR	0.9389396442952239	CP		1606	sdiA	0.9191479508967261	CP
1607	rplE	0.6861306858733278	CP		1607	artQ	0.9380144243114057	IMP		1607	cpxP	0.918565892918296	PP
1608	aldB	0.685845958009556	CP		1608	rfaC	0.936721457712728	uk		1608	allR	0.9181140093248623	CP
1609	yfeH	0.6839728255749715	IMP		1609	yfcM	0.9361695444922735	uk		1609	yciS	0.9177950746475398	uk
1610	yfcD	0.6833663389887756	CP		1610	rplD	0.9355731012645886	CP		1610	dcuR	0.9176490946285444	CP
1611	hcaT	0.6829780154585916	IMP		1611	fhuC	0.935171844948794	IMP		1611	hemH	0.9173452997412492	CP
1612	tqsA	0.6819995602887533	IMP		1612	yqfA	0.9342161981092645	IMP		1612	moaB	0.9169586369663332	CP
1613	yigZ	0.6813049850509469	CP		1613	nupC	0.9328610276879269	IMP		1613	rsmC	0.9169555502863409	CP
1614	entS	0.6810390192566607	IMP		1614	ydcQ	0.9325054347334585	uk		1614	ulaR	0.9168099920156099	CP
1615	caiC	0.680998615881218	CP		1615	sufC	0.9322534751934359	CP		1615	ycdX	0.9165355585023094	CP
1616	yigE	0.6808061285539635	uk		1616	potA	0.9319384421459416	IMP		1616	setC	0.9161770662072511	IMP
1617	yfjD	0.6807943274296296	IMP		1617	rsgA	0.9317296548690346	CP		1617	lysR	0.9146855444423065	CP
1618	yjbQ	0.6807752519374135	CP		1618	ygfZ	0.9299175571685333	CP		1618	galE	0.9137901954952261	CP
1619	lhr	0.6803935521008074	IMP		1619	malM	0.9298482401620574	PP		1619	rluA	0.9129869787163154	CP
1620	dsdA	0.6798611046385012	CP		1620	rseB	0.9297765270297199	PP		1620	rplY	0.9127627310311432	CP
1621	cvpA	0.6797523764484636	IMP		1621	gcd	0.9294658675938399	PP		1621	yicN	0.9126568712801582	uk
1622	fhuB	0.6785734363829059	IMP		1622	nrdF	0.9290622810536386	CP		1622	folK	0.9123267232433889	CP
1623	acrB	0.6782553460684992	PP		1623	ydcR	0.9285066898868157	CP		1623	ydhJ	0.9121688105943113	IMP
1624	yhbX	0.6777449392376897	IMP		1624	ygfF	0.9281723471011779	CP		1624	holB	0.9120306681880473	CP
1625	yehS	0.6773188753201532	CP		1625	yhgE	0.9276444896941336	IMP		1625	yfbV	0.9119389705480423	IMP
1626	pabA	0.6759095099043404	CP		1626	fpr	0.9269940826670724	CP		1626	cspH	0.9118795606282971	CP
1627	nrfC	0.6756515382338039	CP		1627	alx	0.9261556270479006	IMP		1627	ybbC	0.9109405782842289	uk
1628	bioH	0.6754488805651324	CP		1628	ffh	0.925101756588399	CP		1628	yccF	0.9101573157713476	IMP
1629	ybgA	0.6753968926352378	CP		1629	yiaD	0.92448943553353	OMP		1629	gntP	0.9098845699829683	IMP
1630	ytfN	0.6742965440350743	uk		1630	dnaA	0.9237184710827364	CP		1630	dps	0.9090611698078609	CP
1631	moaC	0.673688634947939	CP		1631	treR	0.923598870074563	CP		1631	ybbL	0.9087981331026309	uk
1632	ygcE	0.6725284328536761	CP		1632	yhhQ	0.9235654338727766	IMP		1632	yqgE	0.9081082897518753	CP
1633	rfbX	0.6716897697958912	IMP		1633	ccmB	0.9226064891991992	IMP		1633	btuF	0.9079514480611071	PP
1634	yfiR	0.6711842878771772	CP		1634	tdcD	0.9223967779437668	CP		1634	speG	0.9073029080666308	CP
1635	yffS	0.6696700916331361	CP		1635	murB	0.9223702959952974	CP		1635	ycjW	0.9070469508353001	CP
1636	rluE	0.669390397417188	CP		1636	zipA	0.9222719604275661	IMP		1636	ygdE	0.9065957249698451	uk
1637	waaA	0.6693313999524783	CP		1637	shiA	0.9219129305872136	IMP		1637	glnP	0.9058111342695154	IMP
1638	rlmB	0.6692574193985641	CP		1638	pstC	0.9214055764564607	IMP		1638	rplB	0.9043687229621602	CP
1639	yjeP	0.6689953081162628	uk		1639	pstA	0.9207704071039936	IMP		1639	folM	0.9026891719849375	CP
1640	yaeQ	0.6683222513571047	CP		1640	ydjJ	0.9205889674843687	CP		1640	mltA	0.9025170223017747	OMP
1641	atpH	0.6682494006798508	IMP		1641	ycgY	0.920405461376084	uk		1641	ligA	0.9022941078882851	CP
1642	yfdF	0.6679775012431793	CP		1642	ynbC	0.920405461376084	CP		1642	rsmE	0.9017673936622319	CP
1643	yijE	0.6673927546905608	IMP		1643	glpC	0.920405461376084	CP		1643	hupB	0.9009132879753554	CP
1644	aroB	0.6663510824831067	CP		1644	ygjJ	0.920405461376084	uk		1644	yfcO	0.9001685785671458	CP
1645	slyB	0.6662001185805795	OMP		1645	ygjK	0.920405461376084	PP		1645	tyrA	0.9000765180802104	CP
1646	yceN	0.6661422038369073	uk		1646	aceK	0.920405461376084	CP		1646	pdxA	0.900066819189798	CP
1647	yafP	0.6658606088015494	CP		1647	yjfF	0.920405461376084	IMP		1647	yhbJ	0.8995406695354742	uk
1648	gnd	0.6656255350648168	CP		1648	htrE	0.920405461376084	OMP		1648	rbsA	0.8994873799943699	IMP
1649	ycgV	0.6649171435993568	uk		1649	rutF	0.920405461376084	CP		1649	sscR	0.8992765045394489	uk
1650	phnO	0.6649171435993568	CP		1650	ydjO	0.920405461376084	CP		1650	grxC	0.8991532777438352	CP
1651	rihC	0.6647792381678725	CP		1651	araG	0.920405461376084	CP		1651	glnG	0.8989481786755682	CP
1652	emtA	0.6633941889411911	OMP		1652	yfaV	0.920405461376084	IMP		1652	secA	0.8989467527724029	CP
1653	kefC	0.6630990468711724	IMP		1653	yphD	0.920405461376084	IMP		1653	nlpC	0.8987071753571567	PP
1654	ynjD	0.6627564543564156	IMP		1654	yicJ	0.920405461376084	IMP		1654	ascF	0.8984489219222364	IMP
1655	nrfA	0.6627564543564156	PP		1655	frvB	0.920405461376084	IMP		1655	thrB	0.8979121277993904	CP
1656	ccmF	0.6627564543564156	IMP		1656	rihC	0.9201492360166003	CP		1656	ybiX	0.8971402730312703	CP
1657	acs	0.6627564543564156	CP		1657	hflC	0.9199999157999069	PP		1657	cdaR	0.8969767620946583	CP
1658	melR	0.6627564543564156	CP		1658	yfcH	0.9199506867625737	CP		1658	rsmB	0.8964576877632242	CP
1659	rnpA	0.6624464901596849	CP		1659	gltJ	0.9193814698584546	IMP		1659	yrfG	0.8961908884170162	CP
1660	yfbU	0.6611782105046426	CP		1660	yafD	0.9192926406096559	CP		1660	ybiT	0.8957383674086403	CP
1661	yebT	0.6604116799273729	IMP		1661	uxuA	0.9191066668017742	CP		1661	narH	0.894380274392758	IMP
1662	lepB	0.6590458009452876	IMP		1662	yadE	0.9165969260512121	uk		1662	mioC	0.8929948987406069	CP
1663	ydaT	0.65891228509895	uk		1663	accD	0.9162792623938898	CP		1663	yncA	0.8929420635817442	uk
1664	panD	0.658644995406267	CP		1664	udp	0.9158040021052163	CP		1664	atpI	0.8927620130486265	IMP
1665	fklB	0.6579922011326098	CP		1665	yfgA	0.9155366359639899	uk		1665	yadE	0.8923489284054305	uk
1666	yiaT	0.6574954831754091	OMP		1666	eco	0.9148769121360908	PP		1666	fcl	0.8922100942280851	CP
1667	yeaJ	0.6566330479500482	IMP		1667	folD	0.9135886912856215	CP		1667	minC	0.8920375791463191	CP
1668	sbmA	0.6560075296191118	IMP		1668	zitB	0.9135682296008705	IMP		1668	yadG	0.8919910823362303	IMP
1669	brnQ	0.6555087741324528	IMP		1669	rtcA	0.9134103447582926	CP		1669	yiiQ	0.8917521559841892	uk
1670	rihA	0.6551074950077982	CP		1670	mtfA	0.9133373627060779	CP		1670	rho	0.8914607354551082	CP
1671	yhhS	0.6545103697653181	IMP		1671	aroL	0.9132108492632065	CP		1671	hyuA	0.890677431301043	CP
1672	glnE	0.6539362398154607	CP		1672	seqA	0.9125326537770027	CP		1672	accC	0.8906254666831259	CP
1673	priC	0.6534370734911865	CP		1673	ygeR	0.9123765197662459	IMP		1673	ydcV	0.890351007649756	IMP
1674	rpoH	0.652656242232308	CP		1674	yicC	0.9116806771972144	CP		1674	kbl	0.8899990628978804	CP
1675	ispB	0.6526337043482815	CP		1675	ccmC	0.9114933857928382	IMP		1675	ybeZ	0.8893375936757373	CP
1676	plsX	0.6525513087234114	CP		1676	ybaP	0.9101963739975787	CP		1676	yegQ	0.8889572500252845	uk
1677	tyrA	0.6524874433859851	CP		1677	efeO	0.9100752772113276	PP		1677	yafC	0.8889332878319685	CP
1678	smtA	0.6522181458031733	uk		1678	tolC	0.9093959020441793	OMP		1678	ygiH	0.8884591778473063	uk
1679	glcB	0.6513619809889745	CP		1679	sdaA	0.9093218956133957	CP		1679	glpX	0.887839516212562	CP
1680	yeiA	0.6509458512189333	uk		1680	yecT	0.9084298122607307	uk		1680	yebK	0.8874946407018339	CP
1681	ycfJ	0.6504886913993793	IMP		1681	yfdF	0.9084298122607307	CP		1681	hemG	0.8865066336773282	CP
1682	dgsA	0.6500022174114135	uk		1682	ybcH	0.9084298122607307	OMP		1682	gph	0.8854668268645188	CP
1683	yqjK	0.6498796855630747	CP		1683	ybdR	0.9083465729035943	CP		1683	rng	0.8851458536136195	CP
1684	treA	0.6495335554160977	PP		1684	flgH	0.9083465729035943	OMP		1684	yehR	0.8840852327419026	PP
1685	ydcS	0.6491595034708413	PP		1685	yieH	0.9078526146623882	CP		1685	purC	0.8838292423118099	CP
1686	bcp	0.6487725357156948	CP		1686	tpiA	0.9070485836283264	CP		1686	rfaB	0.8832110868776009	uk
1687	xerD	0.6473090984313599	CP		1687	murD	0.9070322446556724	CP		1687	ydhB	0.8829931987332518	uk
1688	fbp	0.6471728313481502	CP		1688	menF	0.9067714287614774	CP		1688	acrA	0.8827909192173244	PP
1689	rpsE	0.6468084250728717	CP		1689	yiaU	0.9064502245110815	CP		1689	rutG	0.8826170048730964	IMP
1690	emrB	0.6467176477636454	IMP		1690	gcl	0.9057367946828078	CP		1690	xylA	0.8825180994293148	CP
1691	zupT	0.6459556995291813	IMP		1691	panB	0.9049529410263324	CP		1691	ycfZ	0.8823303838311827	IMP
1692	glk	0.6457991643122566	CP		1692	pdxH	0.9043754130913768	CP		1692	sfmD	0.8817585835567419	OMP
1693	lolC	0.6453144502151924	PP		1693	dfp	0.9042122535110739	CP		1693	mukF	0.8813286798132343	CP
1694	yjgR	0.6450510865296467	uk		1694	moaA	0.9033131044270566	CP		1694	narP	0.8812545641315546	CP
1695	apaG	0.6447017509569295	PP		1695	sbmA	0.9024693336528445	IMP		1695	arcA	0.881195553247136	CP
1696	ynfE	0.6441428715192488	CP		1696	yigB	0.9022477107705924	CP		1696	sodB	0.8808249459933735	CP
1697	ydhK	0.6441428715192488	IMP		1697	rffA	0.9011803346546494	uk		1697	yfgG	0.8808248948996411	IMP
1698	acrD	0.6441428715192488	PP		1698	fepG	0.9008476513542767	IMP		1698	ung	0.88019109607562	CP
1699	xapA	0.6441428715192488	CP		1699	rsxE	0.9007827959231631	IMP		1699	entA	0.8799046512259179	CP
1700	yihS	0.6441428715192488	CP		1700	yidC	0.9002908191777121	IMP		1700	basR	0.8797350134736246	CP
1701	rplC	0.6436631158309868	CP		1701	yhdE	0.9000133949308957	CP		1701	yjaH	0.8793335260748745	uk
1702	ygfB	0.6434233848420459	CP		1702	ydhR	0.8996328789171619	CP		1702	yhjC	0.8792088811498036	uk
1703	glpX	0.6430016048928656	CP		1703	ogt	0.8992235950799625	CP		1703	argP	0.8787293985248479	CP
1704	rcsB	0.6429465016391396	CP		1704	hisC	0.8985713542214802	CP		1704	bamD	0.8786350371005232	OMP
1705	purB	0.6420448187103753	CP		1705	dcm	0.8983205458754874	CP		1705	hflD	0.878406458484702	CP
1706	pdxJ	0.642002303006595	CP		1706	dld	0.8983114972537802	CP		1706	mepA	0.8780905218787234	PP
1707	yccS	0.6419936522755233	IMP		1707	hemH	0.8982055414569086	CP		1707	ydeN	0.877473193103919	PP
1708	pspE	0.6418423936442972	PP		1708	nanA	0.8981186193138946	CP		1708	def	0.8773146591826326	CP
1709	rcsD	0.6403657226451251	IMP		1709	kdsD	0.8973629511799588	CP		1709	lpxH	0.8760844544536368	CP
1710	trkH	0.6398435001529352	IMP		1710	ugpB	0.8968499650229869	PP		1710	ynjC	0.8759636216132589	IMP
1711	mdtA	0.6395286103917288	PP		1711	chaA	0.8968396488965926	IMP		1711	yoaB	0.8748097854499894	CP
1712	yjfP	0.6395286103917288	uk		1712	garK	0.8962530909013262	CP		1712	aaeR	0.8747644278859753	CP
1713	atoB	0.6393307212118527	CP		1713	sbcD	0.8958437124849739	CP		1713	slyB	0.8733036498870579	OMP
1714	pdxB	0.6389047021200054	CP		1714	hcaR	0.8958123292257153	CP		1714	dapA	0.8732662937179347	CP
1715	mdlB	0.6387415991713985	IMP		1715	rlmB	0.895198360090846	CP		1715	ribA	0.8732033176383913	CP
1716	hybD	0.6385169502225667	CP		1716	argP	0.8949643818491628	CP		1716	yjeJ	0.8720575129029277	CP
1717	nfrA	0.6385024145195577	OMP		1717	yfhL	0.8949393224496597	CP		1717	rph	0.8719937115957017	CP
1718	ftsX	0.6381973240801566	IMP		1718	mltB	0.8948193086953418	OMP		1718	manX	0.8717285322876034	CP
1719	rfe	0.6379832084885988	IMP		1719	ydiA	0.8947122990389335	uk		1719	yrdA	0.8710659657077062	CP
1720	wzzE	0.6379587078811988	IMP		1720	fecC	0.8942681776888882	IMP		1720	yeaH	0.8709067495161414	CP
1721	tesA	0.6377801056673982	PP		1721	cusR	0.8941501911173568	CP		1721	yhaC	0.8709067495161414	CP
1722	dhaR	0.6372457205086709	CP		1722	torA	0.8940549735160647	PP		1722	ypdB	0.870483815019162	CP
1723	atpI	0.6371831451527874	IMP		1723	nrfA	0.8940549735160647	PP		1723	bcp	0.870382406829211	CP
1724	ycjF	0.6370625192567342	IMP		1724	ygcR	0.8940549735160647	CP		1724	cbpA	0.8694427759892821	CP
1725	aroA	0.6370129888309459	CP		1725	ydhB	0.8926700241043164	uk		1725	yjaG	0.8686906760221902	CP
1726	ybjJ	0.6365247687834767	IMP		1726	tpx	0.8919215078193143	CP		1726	nusA	0.8685608509047791	CP
1727	eda	0.63636767402528	CP		1727	pdxA	0.8917451275846816	CP		1727	nudF	0.8679220330807951	CP
1728	ybiP	0.6358174669708201	uk		1728	dppA	0.8913030850610189	PP		1728	yecJ	0.8678752920353223	CP
1729	yfhD	0.63572187172416	IMP		1729	flgE	0.8912671622460773	CP		1729	yecN	0.8672509125905705	IMP
1730	hcaE	0.6355155618641168	CP		1730	dgoA	0.8912671622460773	CP		1730	glcC	0.8669127709741835	CP
1731	yqiH	0.6355155618641168	PP		1731	yifB	0.8912671622460773	CP		1731	treA	0.8668218555099654	PP
1732	alkB	0.6355155618641168	CP		1732	melA	0.8908299003785274	CP		1732	kdsB	0.8665426534856262	CP
1733	ilvI	0.6350625737428341	CP		1733	mdh	0.8905081150415315	CP		1733	rfaG	0.8664247177675779	uk
1734	ychM	0.6345677575321306	uk		1734	gpt	0.8897622349176142	CP		1734	pdxY	0.8661419064738887	CP
1735	ftsQ	0.6343661599831925	IMP		1735	amiB	0.8895820172431212	PP		1735	pcm	0.8651546359829573	CP
1736	idnO	0.6341015030232301	CP		1736	yhbC	0.8888847876353563	uk		1736	aroA	0.8651495841383725	CP
1737	lpxH	0.6337604237368609	CP		1737	kefF	0.8879032031871059	CP		1737	cca	0.8640650365391566	CP
1738	argS	0.6335267787904513	CP		1738	modB	0.8871252910824028	IMP		1738	ybjO	0.8632886796225607	IMP
1739	yjiR	0.6330103540959817	CP		1739	rluB	0.8857821423606133	CP		1739	ndk	0.8630804479750268	CP
1740	ycgE	0.6323153852270569	uk		1740	yhhT	0.885579204392499	IMP		1740	pdxJ	0.8618632508027648	CP
1741	eutB	0.6318736912312373	CP		1741	dacA	0.8854420321042318	CP		1741	ycgL	0.8611855537072531	CP
1742	hflC	0.6304801601609277	PP		1742	ypfG	0.8850673539416847	IMP		1742	yieP	0.8603876001837873	CP
1743	ydhQ	0.6295026468537053	uk		1743	ybbN	0.8828406510681133	uk		1743	dkgA	0.8603602841400563	CP
1744	acpS	0.6283798908204197	CP		1744	cbrA	0.8827074566824751	PP		1744	yfiF	0.8598020179773003	CP
1745	birA	0.6280482527191993	CP		1745	dedA	0.8820972917292258	IMP		1745	ygfQ	0.8597867392843186	uk
1746	proY	0.6277768449905494	IMP		1746	yraR	0.8819933279441634	CP		1746	livK	0.8596853554673036	PP
1747	fkpB	0.6275138341180607	CP		1747	udk	0.8814703005157236	CP		1747	ugpE	0.858640413057034	IMP
1748	dhaL	0.6274282920740171	CP		1748	malX	0.8806196402943716	IMP		1748	rstA	0.8581274092512712	CP
1749	hybC	0.6273703636522812	IMP		1749	coaA	0.8799259200427365	CP		1749	ygaF	0.8580790023433691	uk
1750	yicE	0.6270104838254651	uk		1750	yohD	0.8796641936416028	IMP		1750	yeiM	0.8570359133219438	uk
1751	ubiC	0.6265330048470981	CP		1751	amiD	0.8792491667584641	OMP		1751	mak	0.856757463875581	CP
1752	ypfH	0.626479423794051	CP		1752	rplW	0.8791015701032829	CP		1752	yiaT	0.8560235267096885	OMP
1753	mdoH	0.6259661605779708	IMP		1753	yecE	0.8786231106452153	CP		1753	cvpA	0.8560033003788992	IMP
1754	efp	0.6256162023855527	CP		1754	kduD	0.8779963407286921	CP		1754	ndh	0.8558767048989306	CP
1755	yhbS	0.625192044125132	CP		1755	bioD	0.8778510985879997	CP		1755	xdhA	0.8556852410997455	CP
1756	nudL	0.6251701849423253	CP		1756	ynjB	0.8774160201304635	IMP		1756	glyS	0.8553041727883934	CP
1757	sapD	0.6237965294070447	IMP		1757	dadX	0.8772653816461791	CP		1757	yjdL	0.8550550025465247	uk
1758	lpxP	0.6225647368601598	IMP		1758	ybhS	0.876706433478283	IMP		1758	accD	0.8547592631492831	CP
1759	argE	0.6223078214172691	CP		1759	creD	0.8764284641731143	IMP		1759	tdcD	0.8545541068295961	CP
1760	tus	0.6222617075365503	CP		1760	alsB	0.8763513607458406	PP		1760	panC	0.8544528934743663	CP
1761	aroK	0.6219492101137973	CP		1761	yggR	0.8755539148223797	CP		1761	proQ	0.8543171093543606	CP
1762	gntY	0.621070911470343	uk		1762	nagD	0.8752131116300728	uk		1762	rtcR	0.8540905789464175	CP
1763	nlpD	0.6209568981649666	OMP		1763	hpt	0.8744644737953853	CP		1763	yqjG	0.8540408365768016	CP
1764	bcr	0.6209160711086567	IMP		1764	dsbB	0.8742653363793347	IMP		1764	ydgK	0.8534003427609345	IMP
1765	ytfP	0.6207184205283692	CP		1765	fucA	0.8742534673770741	CP		1765	ydiA	0.8529928134965257	uk
1766	dcuB	0.6206609685495156	IMP		1766	nfi	0.8740037953872455	CP		1766	yceK	0.8517662379196427	OMP
1767	mdtB	0.6206158864602073	IMP		1767	ilvB	0.8736198666638995	CP		1767	yiiM	0.8516011833357076	CP
1768	yejB	0.6206158864602073	IMP		1768	thiD	0.8732372226064335	CP		1768	ybfF	0.8515013160992553	CP
1769	hcaR	0.6206158864602073	CP		1769	ynfL	0.8732266711110971	CP		1769	sufD	0.850633590790604	CP
1770	ypjA	0.6206158864602073	OMP		1770	yrfG	0.8724971983196828	CP		1770	ymiA	0.8496795523145234	IMP
1771	yjeM	0.6202250297151848	IMP		1771	prfA	0.8715246114054713	CP		1771	yoaD	0.8495529826761241	uk
1772	nagA	0.6201713341717394	CP		1772	ysgA	0.8714869106644327	uk		1772	glpB	0.8495529826761241	CP
1773	cydD	0.6195116474953277	IMP		1773	yeiG	0.8711959586845909	CP		1773	bglH	0.8495529826761241	OMP
1774	yfbT	0.6188834002429189	uk		1774	menC	0.8700962180456868	CP		1774	menC	0.8490158118772804	CP
1775	ycaM	0.6181316922865294	IMP		1775	yieF	0.8698706163859184	CP		1775	rsxG	0.8490138335234785	OMP
1776	yjgQ	0.6180223916068871	uk		1776	cdh	0.8690502297931593	IMP		1776	fdoI	0.8487845426963274	IMP
1777	nupG	0.6178955874928235	IMP		1777	yihM	0.8685136391563102	CP		1777	appB	0.8481872364631743	IMP
1778	ygeR	0.6176728765495192	IMP		1778	gfcC	0.8678723000489276	uk		1778	yeaE	0.8480187289371552	CP
1779	ynjB	0.6176206579076431	IMP		1779	rdgC	0.8676558384412846	CP		1779	hslV	0.8457781080330855	CP
1780	eptA	0.6175881358123677	IMP		1780	yieK	0.8668419737804939	CP		1780	metN	0.8457135144962202	IMP
1781	yniB	0.6174069732571765	IMP		1781	ybbM	0.8667544071957317	uk		1781	frmA	0.8455771410836553	CP
1782	rpoS	0.6171978031927872	CP		1782	hisB	0.8666798142020167	CP		1782	ybeD	0.8452542381543753	CP
1783	yjaG	0.6160430382226101	CP		1783	pstS	0.86628761413087	PP		1783	ycdY	0.8446373258110524	CP
1784	dinD	0.6160386594283878	CP		1784	ascG	0.8662032614302398	CP		1784	ycjT	0.8441931558066949	CP
1785	rseP	0.616017818633205	IMP		1785	ybjX	0.8657444495265534	uk		1785	ftnA	0.8439369525883609	CP
1786	yfjP	0.6159709670653671	CP		1786	yhhN	0.8638810183446672	IMP		1786	murD	0.8438633793014376	CP
1787	yraJ	0.6159709670653671	OMP		1787	fmt	0.8636139541108498	CP		1787	ynfE	0.8430848310465785	CP
1788	gspD	0.6159709670653671	OMP		1788	panE	0.8634378923053334	CP		1788	yfgF	0.8430848310465785	uk
1789	galS	0.6159709670653671	CP		1789	ydcJ	0.8634145027364468	CP		1789	cysB	0.8430740032423405	CP
1790	holD	0.6158000025033677	CP		1790	yfdC	0.8627519114454192	IMP		1790	pepA	0.8429914749896648	CP
1791	dsbA	0.6155187508998554	PP		1791	hemD	0.8616074613982124	CP		1791	yqiC	0.8428708605881494	uk
1792	rtcR	0.615214614112357	CP		1792	proC	0.861530270574847	CP		1792	mtlR	0.8427340472449014	CP
1793	hisD	0.6149577136733562	CP		1793	ybiS	0.8597769527421577	PP		1793	aroM	0.8425964073594673	CP
1794	nagE	0.6141081581092571	IMP		1794	yehX	0.8590816305539367	CP		1794	ysgA	0.842141222334132	uk
1795	aslB	0.6140395728757906	CP		1795	potG	0.8590694564754913	CP		1795	ydcF	0.8413851224397566	CP
1796	talB	0.6134486781594977	CP		1796	ilvE	0.8579079399305249	CP		1796	yehB	0.8406335837280335	OMP
1797	osmC	0.6133076057977697	CP		1797	ygcE	0.8571740567195572	CP		1797	pdhR	0.8402082799692792	CP
1798	ygjM	0.6127721778686961	uk		1798	yceI	0.8567913019244425	PP		1798	ybaK	0.8401409168516923	CP
1799	plsC	0.6122842656494949	IMP		1799	rcsB	0.8551511621332304	CP		1799	nanA	0.8401183382683648	CP
1800	holA	0.6100165075176589	CP		1800	potD	0.854507318871895	PP		1800	lpxB	0.8395617189473955	CP
1801	degS	0.6099696988774288	PP		1801	ilvN	0.8541244581433829	CP		1801	secM	0.8393388014924463	CP
1802	rplL	0.6097345803021685	CP		1802	ynaI	0.8533517043897312	IMP		1802	atpF	0.8386447477750922	IMP
1803	ybjL	0.6095796034804657	IMP		1803	cdsA	0.8528285938651016	IMP		1803	smtA	0.8386420802716925	uk
1804	hflD	0.6091603305185265	CP		1804	ymbA	0.8524040694913961	uk		1804	ydiR	0.837298485006918	IMP
1805	ymdB	0.6089179496610496	CP		1805	ydeH	0.8503437395338085	uk		1805	ygfK	0.837298485006918	CP
1806	ahpF	0.6087009533895367	CP		1806	arnT	0.8494462968819239	IMP		1806	fimZ	0.837298485006918	CP
1807	cobU	0.6084466340084873	CP		1807	dapF	0.8485011217859162	CP		1807	ycjZ	0.8371936759313396	uk
1808	nanR	0.6074461087939778	CP		1808	mhpD	0.8482031776129535	CP		1808	ybeF	0.8370182316682995	CP
1809	rplI	0.6072592095961731	CP		1809	nlpA	0.8481757188134846	IMP		1809	yheT	0.8368545456777322	CP
1810	lpxL	0.6071562773939674	IMP		1810	ybjE	0.8477329770833908	uk		1810	exuT	0.8367308169150753	IMP
1811	hemG	0.6063826459043302	CP		1811	aat	0.8470778872474047	CP		1811	ybgC	0.8366567068673167	CP
1812	yeeF	0.6061454109077843	uk		1812	rsmB	0.8470439958325258	CP		1812	kdgK	0.835818353956207	CP
1813	infB	0.6050666020500931	CP		1813	ybhL	0.8468603358815027	IMP		1813	lpd	0.8355139607889621	CP
1814	yhjD	0.6043126010067863	IMP		1814	yebN	0.8466736007339745	uk		1814	ygjD	0.8344461416776161	uk
1815	nikR	0.6037978072037888	CP		1815	rplU	0.8457134385146292	CP		1815	smpB	0.8341360831073492	CP
1816	ybjO	0.6037753825789695	IMP		1816	yfgI	0.8454442326263709	CP		1816	rlmF	0.8332036626183038	CP
1817	ynfF	0.6023836457159495	CP		1817	ybiW	0.8454442326263709	CP		1817	phoP	0.8331762361841877	CP
1818	cpxA	0.6018267053701276	CP		1818	yihP	0.8454442326263709	IMP		1818	yhiN	0.8324237120220357	CP
1819	yfcJ	0.6011932535043005	IMP		1819	yjjX	0.8450384111675527	CP		1819	hyfG	0.8322028764128093	CP
1820	setA	0.6008600564225397	IMP		1820	obgE	0.8445258653856516	CP		1820	araA	0.8322028764128093	CP
1821	yjcC	0.6008600564225397	uk		1821	malE	0.8445157272628446	PP		1821	ybiO	0.8322028764128093	IMP
1822	yceG	0.6008375701309157	uk		1822	ycgM	0.8438618833892901	CP		1822	napG	0.8322028764128093	CP
1823	yfiN	0.6007631640117252	uk		1823	gltS	0.8435413019877958	IMP		1823	yjgB	0.8319406537491547	uk
1824	nudJ	0.5999786164081804	CP		1824	creB	0.8434923808462362	CP		1824	ygeH	0.8316749106720376	CP
1825	rpsK	0.5995402205048355	CP		1825	yffS	0.8432363235267929	CP		1825	rpmF	0.8310590024623712	CP
1826	lpxK	0.5994786835986485	CP		1826	yhiI	0.8419829737135027	IMP		1826	nadE	0.8310070578315867	CP
1827	nuoL	0.5992668055260046	IMP		1827	yaaH	0.8417872035589675	uk		1827	dfp	0.8305139187939088	CP
1828	ybcK	0.5988698886920218	CP		1828	ydjE	0.8389735576669015	IMP		1828	mukE	0.8272046990843446	CP
1829	iaaA	0.5988698886920218	CP		1829	ada	0.8386553983112264	CP		1829	emrE	0.8266185496681846	IMP
1830	ydjN	0.5980838570241791	uk		1830	yibD	0.8386553983112264	uk		1830	rfaY	0.8261883373740941	uk
1831	nlpI	0.5980191548055334	OMP		1831	rplY	0.8383783327721679	CP		1831	xthA	0.8259056653066538	CP
1832	yidD	0.5977360933656694	CP		1832	fre	0.8379468668708084	CP		1832	yjcO	0.825553115255009	uk
1833	ygiV	0.5977310285262516	CP		1833	adiY	0.8370681622296225	CP		1833	pfkB	0.8244759229964506	CP
1834	ycjQ	0.5971127537543983	CP		1834	rumB	0.8364478525738412	uk		1834	ebgR	0.8241584652279045	CP
1835	ycaN	0.5971127537543983	CP		1835	cybB	0.8364024044946363	IMP		1835	ycbU	0.8240344973575111	uk
1836	tynA	0.5971127537543983	PP		1836	yadD	0.836135705215886	uk		1836	yjdC	0.823117071799889	CP
1837	narY	0.5971127537543983	CP		1837	hisJ	0.8354999357036675	PP		1837	yjgJ	0.8231046340039275	uk
1838	chbC	0.5971127537543983	IMP		1838	yafC	0.8354322671593795	CP		1838	eutR	0.8229320151085753	CP
1839	yhgE	0.5966657931659742	IMP		1839	prlC	0.834818951910234	CP		1839	yfdH	0.8228105325625614	IMP
1840	dhaM	0.5964116741027061	CP		1840	emtA	0.8344085399951735	OMP		1840	gltL	0.8227213660277836	IMP
1841	yjeI	0.5959128990818574	uk		1841	ycdT	0.8341423561887418	uk		1841	lpxD	0.8224847840082756	CP
1842	yedQ	0.5956136215345984	uk		1842	glnQ	0.8335756555068995	IMP		1842	mhpF	0.8218599745636043	CP
1843	argH	0.5955828553443512	CP		1843	yohK	0.833537185431312	IMP		1843	cysU	0.8216245506911435	IMP
1844	adk	0.5936690229318669	CP		1844	yfiR	0.8335121242914798	CP		1844	ydgA	0.821320221313312	IMP
1845	panF	0.5932816511360293	IMP		1845	ribA	0.83348236097476	CP		1845	gcvT	0.8196038322215138	CP
1846	yabI	0.5931789347693309	IMP		1846	yccF	0.8327461095848898	IMP		1846	pntA	0.8185779377235517	IMP
1847	xdhB	0.5927132502430629	CP		1847	dnaN	0.832199123723546	CP		1847	slyD	0.8178266950122666	CP
1848	qmcA	0.5925494961368449	CP		1848	ampD	0.8320298538387665	CP		1848	ybdH	0.8177212660487172	uk
1849	csiR	0.5924242515535715	uk		1849	chbG	0.8311600177620846	CP		1849	yggR	0.8167891001933749	CP
1850	gltP	0.5921090002085563	IMP		1850	trpA	0.828562093774395	CP		1850	nrdR	0.8166680783550841	CP
1851	ycaD	0.5916574873583471	IMP		1851	yjhI	0.8280973990071934	CP		1851	malI	0.8160316104828791	CP
1852	basR	0.5913328411919722	CP		1852	yigZ	0.8268111571308245	CP		1852	fruA	0.8152961364297006	IMP
1853	tppB	0.5903081781842988	uk		1853	ybcK	0.8266959901972234	CP		1853	era	0.8142640231236099	CP
1854	rph	0.5902725443502854	CP		1854	yjfI	0.8266959901972234	uk		1854	ybdR	0.8139877644205524	CP
1855	pntB	0.5901659350188039	IMP		1855	erpA	0.8256605565865713	CP		1855	fnr	0.8138115684441007	CP
1856	ribB	0.5898731416209694	CP		1856	ansB	0.8249681659458022	PP		1856	rpsO	0.813649582842125	CP
1857	tsf	0.589588349651502	CP		1857	gfcE	0.8248428744375271	OMP		1857	ypeA	0.8135154918220897	CP
1858	coaD	0.5890023967238415	CP		1858	fxsA	0.8242915158230868	IMP		1858	yfcN	0.8133616184295109	uk
1859	ydhC	0.5883484891452988	IMP		1859	arnD	0.8242542955322956	CP		1859	ansA	0.8131606879403912	CP
1860	ymfA	0.5874263560542359	IMP		1860	rpiR	0.8236317599910268	uk		1860	aspA	0.8130896889052994	CP
1861	yfeR	0.5871603419381678	CP		1861	ybcM	0.8228536860097078	CP		1861	lolD	0.8130785807985293	IMP
1862	yjbB	0.586951593323082	IMP		1862	fdnG	0.822721850500625	PP		1862	ubiH	0.8128606538410658	CP
1863	dcuA	0.5869093593666055	IMP		1863	metR	0.8211757102746194	CP		1863	intA	0.812829172394979	CP
1864	nusA	0.5861787691025886	CP		1864	hchA	0.8208202225515107	CP		1864	yneG	0.8124925934850673	uk
1865	ynfL	0.5860967955373395	CP		1865	rdgB	0.8205291111959792	CP		1865	dppF	0.8123002255061886	IMP
1866	fabD	0.5858648971174453	CP		1866	ycdX	0.8201214640648656	CP		1866	abrB	0.8121962668093555	IMP
1867	ybdB	0.5856581504982248	uk		1867	yoaF	0.8188745924661864	uk		1867	yraL	0.8115724935490358	uk
1868	cyoB	0.5855335275071007	IMP		1868	dapD	0.8187170199048868	CP		1868	ycdT	0.8109357614879351	uk
1869	treB	0.5846450046494944	IMP		1869	ndh	0.8184028761996611	CP		1869	gntT	0.8104518830115204	IMP
1870	allA	0.5844410043555929	CP		1870	ycaI	0.8182221620946093	IMP		1870	tesB	0.8102384271105395	CP
1871	ybbN	0.5843577597239341	uk		1871	hcaE	0.8182221620946093	CP		1871	kdgT	0.809865149069982	IMP
1872	yajQ	0.5843148151252779	CP		1872	hscC	0.8182221620946093	CP		1872	otsA	0.8096230033334343	CP
1873	ynaI	0.5842034212631494	IMP		1873	gntU	0.8179984342160687	IMP		1873	gutQ	0.809603742690728	CP
1874	hchA	0.583973998510939	CP		1874	modC	0.8161639336233858	IMP		1874	rpsA	0.8090613560812294	CP
1875	ydgK	0.5839460472870484	IMP		1875	hybA	0.8160387539993605	PP		1875	carA	0.8073700294121235	CP
1876	endA	0.5832790508968819	PP		1876	ttcA	0.8156920406727466	CP		1876	dnaQ	0.8071577148376283	CP
1877	yecM	0.5828818601592303	CP		1877	frmB	0.8154167709946382	CP		1877	yfeR	0.8057582080824726	CP
1878	yecT	0.5827491368934337	uk		1878	ylaC	0.8149269728377774	IMP		1878	araH	0.8054878251116012	IMP
1879	secB	0.5824831105348729	CP		1879	hdfR	0.8146922265228816	CP		1879	galR	0.8054257921151866	CP
1880	kdpD	0.5818896728277565	CP		1880	nfsB	0.8145876365288955	CP		1880	ubiG	0.8050306877744888	CP
1881	yeiB	0.5818896728277565	IMP		1881	rarA	0.8140841144838705	CP		1881	holA	0.8042454983422258	CP
1882	gltJ	0.581799084877374	IMP		1882	fdoH	0.8138804633586718	IMP		1882	oppA	0.8038751600476243	PP
1883	phr	0.5817150075889568	CP		1883	recT	0.8137896009207312	CP		1883	yedZ	0.8032762798529347	uk
1884	ycfZ	0.5817150075889568	IMP		1884	yadG	0.8136777399911144	IMP		1884	rpsI	0.8032297001529571	CP
1885	yqaA	0.5816992833110122	IMP		1885	ytjB	0.8134119219964013	IMP		1885	ugpQ	0.8030934399405871	CP
1886	garK	0.5814548313057504	CP		1886	yhaO	0.8134118258924803	uk		1886	yjeS	0.8028425570481906	uk
1887	btuE	0.5813512793128855	PP		1887	yecC	0.8125606789956907	uk		1887	ddlB	0.8028331838018674	CP
1888	fepD	0.5813245597576809	IMP		1888	ugd	0.8125260161602086	CP		1888	yieH	0.8025401603898349	CP
1889	ybiR	0.5809898869615515	IMP		1889	ygaW	0.8111881042489875	uk		1889	pstS	0.8024584896485678	PP
1890	yjgB	0.5807393305322656	uk		1890	yjeF	0.8108905402761442	uk		1890	hypB	0.8023566299581218	CP
1891	cyoA	0.5806744557970411	IMP		1891	btuD	0.8107717707136217	IMP		1891	ycaN	0.8022327720081287	CP
1892	yfgD	0.5802629871807038	CP		1892	kdsC	0.810426842411489	CP		1892	caiD	0.8021626013479107	CP
1893	nuoH	0.5802053732181768	IMP		1893	queF	0.8101291413645275	CP		1893	ccmH	0.8021082875771464	IMP
1894	bolA	0.5791885918594457	CP		1894	ccmE	0.8092595040914008	IMP		1894	thiH	0.8011846536426319	CP
1895	ampE	0.5791237908438543	IMP		1895	yhiN	0.8086622846948761	CP		1895	frlB	0.8008456425775818	CP
1896	chbB	0.5790981577084189	CP		1896	gcvR	0.8086117643276275	CP		1896	treR	0.8006814164281637	CP
1897	yrfF	0.5789764199405386	IMP		1897	rplJ	0.8082830715484591	CP		1897	yeaK	0.8002575522644146	CP
1898	yhcG	0.5788530983223628	CP		1898	yfbP	0.8082290199965222	CP		1898	fadA	0.7996893796265991	CP
1899	yeaG	0.57840015749537	CP		1899	hmp	0.8071017875325286	CP		1899	ydjJ	0.7993056752485412	CP
1900	ymgD	0.5776601268815162	PP		1900	lpxM	0.8062075926808372	IMP		1900	yifL	0.7990720043444903	IMP
1901	barA	0.577450520625469	IMP		1901	nlpE	0.8061600675515697	OMP		1901	ygfJ	0.7989914368510946	uk
1902	yfcA	0.5774030241638843	IMP		1902	hcaD	0.805500781391872	CP		1902	yjiN	0.7982186015751467	IMP
1903	ftsA	0.5774004287352653	CP		1903	yraL	0.8049520931524564	uk		1903	nadD	0.7981929668876461	CP
1904	yedE	0.5768825839245378	IMP		1904	mglC	0.8044064790904691	IMP		1904	zraS	0.7980707606438995	IMP
1905	tktB	0.5767692929530055	CP		1905	yaiP	0.8042328573543265	IMP		1905	rseC	0.7974200145313362	IMP
1906	ychA	0.5763888198240921	CP		1906	yjaH	0.8030933746311065	uk		1906	hemX	0.7971458710912442	IMP
1907	hdhA	0.5762383235680479	CP		1907	pyrH	0.8028871123673129	CP		1907	hupA	0.7962602333465968	CP
1908	bcsE	0.5752691485553914	uk		1908	yabI	0.8027996287840389	IMP		1908	lptA	0.7962416593098862	OMP
1909	secD	0.5748001681359551	IMP		1909	sapA	0.8027718620256782	PP		1909	cspF	0.7958088909802351	CP
1910	uspF	0.5747376278893226	CP		1910	flgJ	0.8019489824075894	PP		1910	tdh	0.7957152608632142	CP
1911	yfeS	0.5746189754166049	CP		1911	yibV	0.8019489824075894	uk		1911	livF	0.7956160763258106	CP
1912	torT	0.5736418769072675	PP		1912	wcaC	0.8019489824075894	CP		1912	proW	0.7952262092312332	IMP
1913	puuE	0.5736418769072675	CP		1913	yfcQ	0.8019489824075894	uk		1913	ecnA	0.7949566824821295	OMP
1914	yfbP	0.5736418769072675	CP		1914	sseB	0.8019322328265549	CP		1914	kbaZ	0.7946820381952456	CP
1915	ybhD	0.5736418769072675	CP		1915	mglB	0.8018260059022148	PP		1915	yigP	0.7944994235444511	uk
1916	yggR	0.5736418769072675	CP		1916	lldR	0.8009743024083196	CP		1916	yidZ	0.7943923826597947	CP
1917	yhiJ	0.5736418769072675	CP		1917	yihY	0.800535728701566	IMP		1917	ispU	0.7938996908311029	CP
1918	bcsA	0.5736418769072675	IMP		1918	yccE	0.8004709242001022	CP		1918	cysG	0.7938451372630773	CP
1919	dgoD	0.5736418769072675	CP		1919	rpsF	0.7999306446530863	CP		1919	mlrA	0.7935737134351293	CP
1920	rplV	0.5733047955553945	CP		1920	msrA	0.7994191524640235	CP		1920	nlpA	0.7930975783559089	IMP
1921	yjgK	0.5728537376039458	uk		1921	yecS	0.7993548477866439	uk		1921	gspO	0.7926251264673242	IMP
1922	recC	0.5717282895453003	CP		1922	lolA	0.7989905837740412	PP		1922	ybaP	0.7918555117900243	CP
1923	yjjA	0.5716484779911319	CP		1923	hisM	0.7977908551613191	IMP		1923	truD	0.791380474402826	CP
1924	mtr	0.5709305925498198	IMP		1924	yfcD	0.7977286736796472	CP		1924	yceM	0.7912502647492023	CP
1925	ynjA	0.5708362458776006	IMP		1925	nhoA	0.7967229943685423	CP		1925	yfcM	0.7912070951555963	uk
1926	ispF	0.5699688441353944	CP		1926	secY	0.7965514090861888	IMP		1926	ygaP	0.7910104454091613	IMP
1927	yniC	0.5697709022444802	uk		1927	yidZ	0.79632285854967	CP		1927	dxr	0.7903085695360867	CP
1928	astD	0.5696259750532595	CP		1928	dksA	0.7960366428286351	CP		1928	ykfB	0.7902269060157483	uk
1929	pitA	0.5695109116417985	IMP		1929	cdd	0.79579494322853	CP		1929	dnaN	0.7900673554059332	CP
1930	yoaB	0.5693499152948545	CP		1930	ydiB	0.7956795410417619	CP		1930	prmC	0.789651028429678	CP
1931	zraR	0.569322678797158	CP		1931	gntP	0.7956795410417619	IMP		1931	obgE	0.7891544445941796	CP
1932	yigM	0.5687381841153842	uk		1932	osmF	0.7951007608622725	PP		1932	eno	0.7891183627584335	CP
1933	glpG	0.568301402984739	IMP		1933	yebT	0.7924321624313859	IMP		1933	yfdF	0.7882575424983096	CP
1934	yphB	0.5682406045594173	CP		1934	sodC	0.7921870001264782	PP		1934	rplA	0.7879815860512593	CP
1935	hflK	0.5680460577688851	CP		1935	ucpA	0.7912827638541335	CP		1935	gabP	0.7875984356326788	IMP
1936	mioC	0.5678055816213481	CP		1936	ugpQ	0.7910401951654538	CP		1936	nadC	0.7867147159483178	CP
1937	ycbG	0.5672419371333548	uk		1937	glnH	0.7909608350310873	PP		1937	pyrI	0.786075533270236	CP
1938	yhiI	0.5671367431348846	IMP		1938	yfgD	0.7890220905859464	CP		1938	hisB	0.7854617980604792	CP
1939	sdaA	0.5670364707315336	CP		1939	argO	0.7886434350803706	IMP		1939	pspE	0.7851565247199379	PP
1940	raiA	0.5669965484049301	CP		1940	yfiH	0.788551897835468	CP		1940	ybbO	0.7848317443228623	CP
1941	ydiO	0.5660890766368365	CP		1941	ytfF	0.788492970705424	IMP		1941	ybjP	0.7847082000962144	IMP
1942	ycbQ	0.5658912210602391	uk		1942	rffG	0.7883016905518834	CP		1942	ynbD	0.7845795499572175	IMP
1943	rpoD	0.5655320794162144	CP		1943	holA	0.7881679142518769	CP		1943	yibF	0.7842580859495072	CP
1944	gpsA	0.5653386397419858	CP		1944	yaeB	0.7877743948329516	uk		1944	fdoH	0.7842313627253603	IMP
1945	hemY	0.5653340226231027	IMP		1945	dcuB	0.7871026593805982	IMP		1945	ybgI	0.784147522135467	CP
1946	ydgI	0.5652733247549688	IMP		1946	yfhH	0.7862188460273152	CP		1946	yjjL	0.7840404365382522	uk
1947	yajI	0.5645080145465878	PP		1947	mprA	0.7857831406021124	CP		1947	yiaF	0.7837180882484007	uk
1948	artM	0.5644977507702393	IMP		1948	rseA	0.7846852220087093	IMP		1948	yjiK	0.7834512643626617	IMP
1949	yeaM	0.5644933612218954	uk		1949	intZ	0.7846361111306177	CP		1949	plsX	0.7834332833109389	CP
1950	cfa	0.5635456543990208	CP		1950	ybbY	0.7843525315230855	IMP		1950	ydhU	0.7830906280231416	IMP
1951	fieF	0.5629946677164053	IMP		1951	ydaU	0.7843525315230855	CP		1951	mrr	0.7829386370017024	CP
1952	ybjI	0.5626859068200412	CP		1952	gspC	0.7843525315230855	IMP		1952	ribF	0.7827903329526658	CP
1953	gabD	0.5623623453086735	CP		1953	yihV	0.7843525315230855	CP		1953	cyoD	0.7824796886701508	IMP
1954	aroF	0.5619501340411808	CP		1954	ygcW	0.7843525315230855	CP		1954	lolB	0.7811738622038211	OMP
1955	putP	0.5615863851886812	IMP		1955	rfaQ	0.7843201722238544	uk		1955	ilvY	0.7809711864681346	CP
1956	nupC	0.5613738761836047	IMP		1956	hcaB	0.78308460748554	CP		1956	menE	0.780884862291704	CP
1957	yedX	0.5611378637519601	uk		1957	yggU	0.7818285873062584	CP		1957	aphA	0.780701028150667	PP
1958	ybdM	0.5611378637519601	CP		1958	lysR	0.780767919378603	CP		1958	yhhK	0.780193005556449	uk
1959	nikA	0.5610581342089436	PP		1959	surE	0.7807615910166099	CP		1959	cobC	0.7799565887946444	CP
1960	rstB	0.5601717590197253	IMP		1960	yaiE	0.7807363482725757	uk		1960	rpsE	0.7796291157577221	CP
1961	yedW	0.5597334299326118	uk		1961	lptB	0.7806127350867956	CP		1961	yqjD	0.7790649046682673	IMP
1962	yihW	0.5591253337827048	uk		1962	yciC	0.780260597513815	IMP		1962	inaA	0.7785071239454212	CP
1963	chaC	0.5589660890006536	CP		1963	rimJ	0.7796480244890298	CP		1963	yjbG	0.7777581773639483	IMP
1964	csrD	0.5585149390892348	IMP		1964	yceM	0.7795725641587263	CP		1964	argI	0.7775865339854611	CP
1965	yggL	0.5580726662389996	CP		1965	fliY	0.7793426614191089	uk		1965	yrbK	0.7774855239916276	uk
1966	ybaL	0.5571853531868914	IMP		1966	dkgB	0.7775210003981743	CP		1966	osmF	0.7773643932695193	PP
1967	ypdA	0.5569244314166828	IMP		1967	melR	0.7775040895748393	CP		1967	puuD	0.7769493723944509	CP
1968	glnP	0.5568255800423795	IMP		1968	thiF	0.7765608923708482	CP		1968	rraB	0.7766273350287984	CP
1969	yhcM	0.5567043802416581	uk		1969	pgsA	0.7764123259435367	IMP		1969	torR	0.7763068488943967	CP
1970	yhgN	0.5562024967911915	IMP		1970	caiB	0.7763886870928224	CP		1970	yhfT	0.7762828733113334	IMP
1971	ansP	0.5561094174575018	IMP		1971	trmJ	0.7761233809770001	CP		1971	cho	0.7762379934630642	CP
1972	hybB	0.5561004992431404	IMP		1972	purU	0.776017437283382	CP		1972	nanM	0.7756465669847308	PP
1973	yedV	0.5553969384165247	uk		1973	ybgL	0.775940087850757	uk		1973	baeR	0.7755340167913232	CP
1974	ydcK	0.555279286877792	CP		1974	yfcL	0.7758736473577432	CP		1974	btuE	0.7748697527209483	PP
1975	ygiH	0.554681584439568	uk		1975	metF	0.7756101785084275	CP		1975	ompX	0.7738838716153543	OMP
1976	kptA	0.554591434343206	CP		1976	yajQ	0.7754787043198854	CP		1976	ybaT	0.7738778930012231	IMP
1977	yjeF	0.5542058410146324	uk		1977	cld	0.775155912853325	uk		1977	gsiB	0.7735962880313795	PP
1978	argB	0.5527560937841911	CP		1978	dsbA	0.7734746119643756	PP		1978	tbpA	0.7735319190875957	uk
1979	ygaH	0.552521730514733	IMP		1979	tehB	0.7729385070996352	CP		1979	mobA	0.7734416038677074	CP
1980	yhbP	0.5518711703725653	CP		1980	ampE	0.7724130579515884	IMP		1980	rpmI	0.7731929207859085	CP
1981	rseC	0.5502886272085596	IMP		1981	yejA	0.7724097525080671	PP		1981	wcaI	0.7730669032555348	CP
1982	uidA	0.5502161437627047	CP		1982	yafT	0.7719168740515254	PP		1982	ispA	0.7730554133092506	CP
1983	yidJ	0.5502161437627047	CP		1983	ddlB	0.7713330102662597	CP		1983	degQ	0.7728958663307846	PP
1984	tig	0.5499898230093193	CP		1984	ispD	0.7711083449768806	CP		1984	sspA	0.7726291179193361	CP
1985	ftsZ	0.5499882191176753	CP		1985	argB	0.7704802222612992	CP		1985	xapB	0.7724750523818611	IMP
1986	yqfA	0.5498799601268989	IMP		1986	ynfM	0.7702741363083794	IMP		1986	smf	0.7723655018539786	CP
1987	ssuB	0.549593685817986	CP		1987	yaaU	0.7700609321355558	IMP		1987	azoR	0.7721742606960831	CP
1988	yccK	0.5491842350821279	uk		1988	djlC	0.7700609321355558	CP		1988	leuD	0.7718973703993146	CP
1989	rtn	0.549044544046048	uk		1989	ompG	0.7700609321355558	OMP		1989	pdxH	0.771810677225581	CP
1990	lysP	0.5489228640104673	PP		1990	acrF	0.7700609321355558	IMP		1990	slp	0.7713805733533501	OMP
1991	yeeR	0.5487963001379728	IMP		1991	frlA	0.7700609321355558	IMP		1991	yddW	0.771330494478716	uk
1992	yfiL	0.5487963001379728	uk		1992	setC	0.7700609321355558	IMP		1992	yafJ	0.7712032380404581	CP
1993	potC	0.5486301971175983	IMP		1993	yjfC	0.7700609321355558	CP		1993	rbsB	0.7710622254006805	PP
1994	ynjI	0.5483668676953889	IMP		1994	gfcB	0.7700609321355558	IMP		1994	arnD	0.7698027615388485	CP
1995	yjgP	0.5477531727317246	uk		1995	pgaB	0.7700609321355558	OMP		1995	osmY	0.7694961003878469	PP
1996	argC	0.5471094916443081	CP		1996	hlyE	0.7700609321355558	OMP		1996	mutM	0.769449862411692	CP
1997	ypdB	0.5468827525015167	CP		1997	ycgR	0.7700609321355558	CP		1997	aroD	0.7688750716436977	CP
[truncated: 1,903 more rows]
