# Supplementary material for: Proteome-wide determinants of co-translational chaperone binding in bacteria
Source: Nat Commun. 2025 May 10;16:4361. doi: 10.1038/s41467-025-59067-9 (PMC12065913; doi:10.1038/s41467-025-59067-9)
Supplement: Supplementary file 4 — Supplementary Data 2 [file 41467_2025_59067_MOESM4_ESM.xlsx]

## Sheet: Table_S2_cluster_A
Supplementary_Data_2 Strong factors substrates included in cluster A
TF	DnaK	GroEL
fhlA	caiA	recC
bcsB	rpoH	ptrB
ydiJ	barA	ade
uvrD	recC	ygdH
mqo	plsB	ftsP
bcsC	uvrA	bisC
yfhM	leuS	gdhA
gcvP	valS	ydiU
yfeW	yhjK	speC
priA	uvrB	nrdE
rlmL	speC	leuA
ppk	yecD	yejF
menD	frdA	imp
clpB	selA	lldD
yejH	basS	dxs
katG	yoaA	maeA
yjjJ	nrdE	dgoD
yddW	ydfI	yajO
dacB	yjeP	sthA
mrcA	adiA	fhuA
pepP	ybjD	btuB
yhjJ	fbaB	entC
htpG	gadA	metK
nuoF	yegI	malZ
sapA	rtn	asd
sbcB	treF	tldD
asnB	yicI	bioA
thiI	dos	livG
pta	torZ	recF
rhlE	xdhD	gltA
pykF	amyA	argG
carB	csrD	ybiU
mfd	nfrB	ppk
fucI	recB	prmB
murC	ycgV	gshA
ampC	katE	ldcC
gudD	nfrA	proS
oppD	aroG	gltB
yhbW	sgbH	katE
fbaB	dxs	ydiJ
macB	metL	rbbA
cca	dipZ	sucA
dppD	thiL	katG
yghZ	yidR	ygiQ
yjeS	asd	tgt
agp	ydhF	sbcB
nrdF	ribB	mnmG
visC	ygdH	ybhJ
uxaC	ycaO	ydcP
rffT	purM	sdhA
yjfZ	ydgJ
ilvC	pmbA
yidR	guaB
fdoG	ygiC
ynhG	deoB
rarA	corA
ilvA	engA
secA	lepA
hemL	metK
fumB	yiiM
yqjG	ypdA
dkgB	yehU
ygiF	gshA
cof	hsdS
ydcR	thrA
ycjX	cysI
lamB	ycjX
malZ	mutL
lldD	wbbK
thrC	pyrD
ycbL	ygjR
fabF	ydeE
hemC	phoQ
hslU	trmE
yfiC	cysJ
ubiB	murG
ycfD	trkA
era	thiI
trpS	ftsA
dnaJ	rna
murA	dhaK
nadA	ydgA
rfaC	ftsZ
ycbZ	grpE
alaS	ltaE
ansA	minC
guaC	hflX
pheA	lpxL
metC	mak
rfaG	pck
leuS	gyrB
glgC	atpD
dbpA	sdhA
leuA	yojI
fadD	bioF
rffM	gltX
pnp	mreB
dxs	purH
degQ	htpG
glmS	pdxJ
yfaY	ddlA
srmB	ispG
pncB	ydiU
ligA	dcyD
selB	dapE
thrS	asnA
rfbB	argS
sdhA	trpS
topA	metN
gdhA	psd
yraM	galU
ispA	pgk
yebA	pcnB
lpxB	glnA
rne	yejH
manA	arnA
yicC	priA
nlpE	icd
sucC	sbcB
tyrS	recG
ompR	glnE
uidR	glpX
moeB	hisA
manZ	leuB
yliJ	tyrR
miaA	cpdB
deoB	pabB
glyQ	guaA
serC	pepN
dusA	gyrA
osmY	mdoH
fldB	ade
pdxK	gsp
ycfH	hsdR
mraW	rpoC
minD	uup
gabT	yraM
ygdH	yrfF
sseA	malT
purD	kdpD
ymdC	bisC
metE	pyrC
yqeF	speB
yecE	prs
tdcB	folE
mglB	prmB
waaU	yfjD
glpK	bcsE
ycjG	def
ybiU	ybeX
dcm	yeaZ
usg	ycfH
iadA	htrG
ascG	rho
hdfR	yeeZ
dxr	rlpB
ygfZ	mepA
pldB	tgt
gshB	yegQ
nagZ	nuoH
accD	cmoB
yhaK	hdeA
yigB	ybhA
ybjX	pdxK
yggN	atpA
mdoB	serS
pqiB	ycfD
dsdC	pldA
murF	can
yrfG	pgi
fdhE	djlA
zwf	oxyR
rhlB	gltD
gsk	yajL
ghrB	purT
serB	sodA
hsdM	aspS
ade	parE
mpl	dppF
cysS	pfkA
fpr	yjgP
ndh	ldcA
ychF	gdhA
sucA	gltA
glnS	rpe
holB	glmU
serS	pntB
recA	clpX
deoC	ispH
atpD	tktA
gatY	mdlB
nuoB	yjcE
lysA	yccS
rfaZ	metE
asd	cydD
pgi	rpoS
tonB	zwf
cpdA	pepP
mnmA	yheS
pyrG	ruvB
pgk	ilvA
metB	dinF
ybaP	nagE
mltA	proB
nagK	avtA
rbn	mukF
ubiD	lysP
rimK	tppB
envC	tyrS
aroH	dadA
gadW	uspF
dapF	yibK
rimJ	acrA
ucpA	rnt
tdk	selD
speD	rfbD
rdgC	fabH
hisJ	hemE
ftsI	galF
yijP	folP
trkA	appY
yceH	modF
mcrC	emrB
yfbQ	gpp
pyrC	cpxA
ydcF	cycA
ppnK	fadL
ygcF	yjtD
yidA	hemB
cho	ompT
ampH	ybjI
rbsA	rfbX
treR	rdoA
yqjH	radA
yhhW	dacC
kdsA	manA
iscS	dnaB
ubiE	bglA
rlmG	dusC
ybdL	lpxP
tyrB	pitA
ilvB	hemY
yrbF	iaaA
mak	pepT
rrmJ	ftsY
ribD	yijP
mepA	amn
truD	frsA
yjiC	fdhD
nagB	deoA
yiaJ	aroH
ybiB	glyA
fecE	lpd
yqjI	pykF
ugpQ	glmM
rsxG	mltC
gltI	bcsG
artI	btuB
cysB	yjiY
dacA	msbA
rpsB	yqeG
znuC	yeeF
lptB	norR
yfbR	yieM
nudF	csiE
yjeK	yjdA
yjhU	fdoG
clpX	yjhG
epd	aslB
dppF	ylaB
alsE	yhiP
yadE	tnaA
yidZ	aceF
thiK	nadB
nagC	katG
dapE	dsdA
glgA	cobT
ytfM	ygjD
pheT	cysS
phoE	tesB
glpQ	glnS
yggW	cutC
murB	murA
mltB	gpmM
xylR	dapA
xseA	feoB
rumA	trkD
yiiG	ygiQ
sgrR	purA
chiA	purC
ygiQ	dnaG
ybiT	ubiD
gltX	ftsP
gsiB	rimO
purA	glpK
mcrB	ynjI
bamA	phoR
yheS	narP
gltB	rluF
clpA	lon
ycbX	lysC
nuoC	ilvI
plsB	trmA
pepQ	yjjK
pflB	adhE
nuoG	anmK
gyrA	insG
fecA	dgt
gpmM	lldD
yghJ	tus
insK	rnd
gpmA	nudK
trxB	yihG
rnt	nadA
ubiG	yejK
ung	rstB
pyrB	qmcA
truC	hflB
glnH	miaB
pflA	asnB
btuD	serC
yfiE	imp
rfaQ	yfaY
malE	mpl
fruR	tas
tgt	glyQ
ybhC	proP
rdoA	bioA
ispG	ybbB
alr	pheA
queF	truB
ilvE	mreC
iap	hisD
prkB	cysG
galM	mogA
ygjD	nrdB
yfdZ	ybiC
glyA	yaaA
nfo	argG
hemF	dppD
rfaD	fumA
mtn	dnaJ
rffH	srmB
galE	yjfP
gntR	ampH
mreB	trpC
ybjS	ligA
potA	ybjL
hflX	yicE
truB	cysN
ybiV	envZ
yafJ	cydC
nfsA	gltI
sbcC	thrS
rsxC	oxc
hepA	bcsB
potF	yhfK
moaA	recD
gltD	sulA
ptrB	malZ
ftsP	ilvD
frdA	uvrC
bglA	eutB
fusA	yqhC
nadB	creC
solA	cusS
pyrD	prfC
crp	nlpD
rnc	rnb
hscA	rfaE
purM	yjgR
yigL	ubiF
bamB	glpD
deoA	argA
yaaA	sufD
asnA	hemA
panB	mdoB
dadA	ydeP
dcyD	fadB
tas	yqiK
hemE	yhdP
pepA	ybhF
btuB	narX
murI	hypF
dld	thiC
mutS	nrdD
yncD	carB
tnaA	fumB
prc	phoA
speC	edd
valS	macB
yeaD	ydbH
metN	puuA
prfC	efeB
potD	yebU
yfgC	recQ
dnaX	ytfM
bisC	trkG
accC	yidE
tktA	rfaJ
ldcA	yegH
lepA	cysQ
tldD	hda
tbpA	helD
lplA	entS
queA	yncD
yajO	ytfN
ispH	mukB
rep	gcvP
katE	hrpA
hipA	malP
fepC	yhjE
nemA	hybC
rlpA	sbcC
aspC	acs
tdh	yejM
efeO	nuoG
icd	alaS
mnmG	deaD
ushA	pnp
ynjE	pntA
topB	mppA
ansB	ptsI
hsdS	acnB
lysU	csdA
pssA	aidB
purF	malS
ydiU	poxB
metG	copA
argG	dinG
ycaO	acnA
sdiA	yghJ
fumA	ynfF
aspS	glnD
queC	nrdA
asnS	eptB
maeA	relA
lon	yjcC
speA	trpE
bglX	dnaX
gor	cbpA
hemN	yfeA
aphA	mdlA
nanA	rnr
cpdB	ydiJ
livK	bamA
rho	pheT
yhiR	dnaE
tpiA	polA
yncE	eptA
pldA	fumC
entC	ppc
galT	ubiB
pdxY	polB
rpoB	dcuS
rpoC	aspC
purL	narL
mukB	yejF
hrpA	gltB
ileS	rcsC
aceE	topA
dppA	yegE
fhuA	rbsK
mdoG	aceE
imp	hsdM
fepA	gsiA
ompA	waaA
parC	aas
fadL	metH
znuA	ptrB
tsx	rne
lpd	ispB
ompT	pyrG
trmB	ileS
nrdB	speA
speB	ppk
pcnB	nuoC
glmM	yfiQ
pfkA	pncA
vacJ	ftsK
ydgA	spoT
proS	typA
glyS	maeB
degP	yliE
sthA	cyaA
fhuE	yfjK
cirA	rpoN
yibQ	cls
yccW	proS
cutC	tldD
yceM	lpxK
thyA	glgB
rfaP	fadD
ydgH	gutQ
ttcA	ydhQ
fabB	ycbZ
yadG	maeA
rffA	yegD
yjjU	sgrR
livJ	pta
rfaF	asnS
pbpG	glmS
yieE	narQ
ydjF	mnmC
hisP	gmr
glpD	ydcP
yhbJ	hepA
rseB	purL
ddlB	yhdH
cysM	deoC
hemB	sucA
yceI	mnmG
pth	dhaR
lipA	glgP
sucB	putA
lipB	fhlA
lolD	rbbA
purC	hrpB
rluB	mfd
lrhA	ldcC
ytfQ	ptsP
ynfC	metG
yfiP	leuA
ftsE	ytfL
fabI	lhr
lpxC	narZ
pyrE	ybhJ
atpG	flu
frmB	mgtA
udk	arcB
fhuD	evgS
poxA	fadJ
nadE	yjbB
ybhA	uvrD
rffG	rmuC
nanM	rpoB
yjhP	parC
clpP	rcsD
rimN	fiu
ycbW	hscA
agaR	rpoD
ampD	hisI
acpT	rihA
yiaD	entF
trmH
rrmA
yadN
yafD
ydfH
yhbT
ycfP
glpR
yfiB
deoR
crl
tpx
yebY
gcd
aceF
ybfF
intS
yihL
nadD
dam
pcm
lolA
yedD
recR
msrB
yqgE
folA
yfaZ
insJ
bax
aroL
yciT
smpB
pheS
yraP
nudE
fhuC
yibK
ibpA
rna
grxB
ulaR
ybjP
rfaH
yccU
rppH
kdsC
maa
ibpB
pdxH
fabZ
yciO
wbbK
yeiG
fliY
yhhX
aaeR
hemH
ycjZ
lysS
atpA
cueO
mdoD
ksgA
ompF
ompC
mipA
fkpA
yaiW
uvrC
ybbB
rfbA
artP
sapF
mppA
ruvB
yhiN
purK
gfcE
argT
ybgK
sspA
exuR
ycbK
suhB
ldhA
ycdY
frlR
allR
gst
leuD
ybgI
ygiL
ompW
yraH
yegQ
gltF
ygiB
rluC
ygfA
artJ
rlmF
xthA
yggG
amiC
ydcL
ispD
rob
inaA
yggS
rfbC
ydiY
ybbL
amiA
glf
pstS
oppA
tolC
pal
ompX
gapA
dapD
deoD
