# Supplementary material for: Proteome-wide determinants of co-translational chaperone binding in bacteria
Source: Nat Commun. 2025 May 10;16:4361. doi: 10.1038/s41467-025-59067-9 (PMC12065913; doi:10.1038/s41467-025-59067-9)
Supplement: Supplementary file 5 — Supplementary Data 3 [file 41467_2025_59067_MOESM5_ESM.xlsx]

## Sheet: Extended_Table_3_cluster_A_ge
Supplementary_Data_3 Significantly enriched CATH-domains
all p-values were obtained via a two-sided fisher exact tests
CATH domains
enriched features with p-values <= 0.001 are shown
-----TF cluster A-----
CATH_domain_code,name,# domains,-log10(p-value)
3.40,3-Layer(aba) Sandwich,592,7.373
3.40.50,Rossmann fold,396,5.671
3.30.70,Alpha-Beta Plaits,23,8.682
1.20,Up-down Bundle,40,15.034
1.10,Orthogonal Bundle,149,6.239
3.50.50,FAD/NAD(P)-binding domain,40,3.048
3.30.930,BirA Bifunctional Protein	domain 2,19,4.237
-----DnaK cluster A-----,,,
CATH_domain_code,name,# domains,-log10(p-value)
1.10.10,"Arc Repressor Mutant, subunit A",30,4.831
3.40.190,D-Maltodextrin-Binding Protein	domain 2,17,4.295
1.20.1250,Growth Hormone	Chain: A,10,3.657
2.60.40,Immunoglobulin-like,14,3.442
3.30.565,Heat Shock Protein 90,29,4.095
-----GroEL cluster A-----,,,
CATH_domain_code,name,# domains,-log10(p-value)
1.10.520,Peroxidase	domain 1,4,4.021
3.30.2290,PmbA/TldD fold,3,3.15
,,,
GO terms - molecular function,,,
features with an enrichment > 4fold are shown,,,
-----TF cluster A-----,,,
GO_term,name,# genes,fold enrichment,-log10(p-value)
GO:0016875,"ligase activity, forming carbon-oxygen bonds",22,5.80,7.747
GO:0004812,aminoacyl-tRNA ligase activity,22,5.80,7.747
GO:0004252,serine-type endopeptidase activity,10,4.12,2.971
-----DnaK cluster A-----,,,,
GO_term,name,# genes,fold enrichment,-log10(p-value)
GO:0003678,DNA helicase activity,14,6.67,5.848
GO:0004386,helicase activity,23,6.21,8.842
GO:0008094,"ATP-dependent activity, acting on DNA",22,5.94,8.228
GO:0016875,"ligase activity, forming carbon-oxygen bonds",18,5.83,6.745
GO:0004812,aminoacyl-tRNA ligase activity,18,5.83,6.745
GO:0004673,protein histidine kinase activity,19,5.13,6.458
GO:0000155,phosphorelay sensor kinase activity,19,5.13,6.458
GO:0140299,small molecule sensor activity,20,5.06,6.701
GO:0071111,cyclic-guanylate-specific phosphodiesterase activity,8,4.99,2.951
GO:0016775,"phosphotransferase activity, nitrogenous group as acceptor",21,4.86,6.785
GO:0016831,carboxy-lyase activity,16,4.32,4.815
GO:0004672,protein kinase activity,22,4.05,6.047
-----GroEL cluster A-----,,,,
GO_term,name,# genes,fold enrichment,-log10(p-value)
GO:0004096,catalase activity,3,89.63,4.607
,,,,
GO terms - biological process,,,,
features with an enrichment > 4fold are shown,,,,
----TF cluster A----,,,,
GO_term,name,# genes,fold enrichment,-log10(p-value)
GO:0006418,tRNA aminoacylation for protein translation,22,5.80,7.747
GO:0043039,tRNA aminoacylation,22,5.80,7.747
GO:0043038,amino acid activation,22,5.58,7.538
GO:0051603,proteolysis involved in protein catabolic process,9,5.40,3.311
GO:0015891,siderophore transport,9,4.57,2.947
GO:0030163,protein catabolic process,11,4.53,3.476
GO:0009254,peptidoglycan turnover,9,4.24,2.783
-----DnaK cluster A-----,,,,
GO_term,name,# genes,fold enrichment,-log10(p-value)
GO:0032508,DNA duplex unwinding,14,6.30,5.644
GO:0032392,DNA geometric change,14,6.30,5.644
GO:0071103,DNA conformation change,19,6.16,7.355
GO:0043038,amino acid activation,19,5.92,7.163
GO:0006418,tRNA aminoacylation for protein translation,18,5.83,6.745
GO:0043039,tRNA aminoacylation,18,5.83,6.745
GO:0018202,peptidyl-histidine modification,19,4.97,6.298
GO:0018106,peptidyl-histidine phosphorylation,19,4.97,6.298
GO:0051276,chromosome organization,22,4.69,6.879
GO:0006541,glutamine metabolic process,9,4.05,2.783
GO:0046777,protein autophosphorylation,18,4.05,5.049
-----GroEL cluster A-----,,,,
GO_term,name,# genes,fold enrichment,-log10(p-value)
,,,,
