# Supplementary material for: Proteome-wide determinants of co-translational chaperone binding in bacteria
Source: Nat Commun. 2025 May 10;16:4361. doi: 10.1038/s41467-025-59067-9 (PMC12065913; doi:10.1038/s41467-025-59067-9)
Supplement: Supplementary file 8 — Source Data [file 41467_2025_59067_MOESM8_ESM.zip]

Archive with 99 entries (99 files):
- 1b.csv
- __MACOSX/._1b.csv
- 1d.csv
- __MACOSX/._1d.csv
- 1e.csv
- __MACOSX/._1e.csv
- 2a.csv
- __MACOSX/._2a.csv
- 2b.csv
- __MACOSX/._2b.csv
- 2c.csv
- __MACOSX/._2c.csv
- 2d.csv
- 3c_bottom.csv
- __MACOSX/._3c_bottom.csv
- 3c_top.csv
- __MACOSX/._3c_top.csv
- 3d.csv
- __MACOSX/._3d.csv
- 3e.csv
- __MACOSX/._3e.csv
- 4b.csv
- __MACOSX/._4b.csv
- 4c.csv
- 4d.csv
- __MACOSX/._4d.csv
- 4e.csv
- __MACOSX/._4e.csv
- 5a.csv
- __MACOSX/._5a.csv
- 5b.csv
- __MACOSX/._5b.csv
- 6a.csv
- 6b.csv
- __MACOSX/._6b.csv
- S1b.csv
- __MACOSX/._S1b.csv
- S1c.csv
- S1f_DnaK.csv
- S1f_GroEL.csv
- S1f_TF.csv
- S1g.csv
- __MACOSX/._S1g.csv
- S1h_leuS.csv
- S1h_valS.csv
- S1i_gltA.csv
- S1i_oppA.csv
- S1i_rpoN.csv
- S1j.csv
- S2ab.csv
- __MACOSX/._S2ab.csv
- S2c.csv
- S2d.csv
- S2e.csv
- S3c_left.csv
- __MACOSX/._S3c_left.csv
- S3c_mid.csv
- __MACOSX/._S3c_mid.csv
- S3c_right.csv
- __MACOSX/._S3c_right.csv
- S3d.csv
- __MACOSX/._S3d.csv
- S4a.csv
- S4b_purF.csv
- S4b_ribD.csv
- S4c_pheT.csv
- S4c_tldD.csv
- S4d.csv
- __MACOSX/._S4d.csv
- S4e.csv
- S4f.csv
- __MACOSX/._S4f.csv
- S4g_lepA.csv
- S4g_metH.csv
- S4h.csv
- __MACOSX/._S4h.csv
- S5a.csv
- __MACOSX/._S5a.csv
- S5b.csv
- __MACOSX/._S5b.csv
- S5c_aspC.csv
- S5c_deoC.csv
- S5d.csv
- __MACOSX/._S5d.csv
- S5e_DnaK_dtig.csv
- S5e_GroEL_ddnaK.csv
- S5e_GroEL_dtig.csv
- S5f_DnaK.csv
- S5f_GroEL.csv
- S5h_leuA.csv
- S5h_maeA.csv
- S6a.csv
- __MACOSX/._S6a.csv
- S6b.csv
- S6c.csv
- __MACOSX/._S6c.csv
- S6d.csv
- S6e_barA.csv
- S6e_hflK.csv
