# Supplementary material for: Proteome-wide determinants of co-translational chaperone binding in bacteria
Source: Nat Commun. 2025 May 10;16:4361. doi: 10.1038/s41467-025-59067-9 (PMC12065913; doi:10.1038/s41467-025-59067-9)
Supplement: Supplementary file 8 — Source Data [file 41467_2025_59067_MOESM8_ESM.zip › 1b.csv]

distance from start (codons)	TF mean	TF low CI	TF high CI	DnaK mean	DnaK low CI	DnaK high CI	GroEL mean	GroEL low CI	GroEL high CI
0	0.4735602850364017	0.4570299627484874	0.490090607324316	0.6925597051534889	0.659725946805718	0.7253934635012597	0.9326825002497615	0.8300865765024861	1.035278423997037
6	0.4658004702075173	0.45141582983997175	0.48018511057506286	0.4805544224355542	0.4558142837811707	0.5052945610899376	0.7260223445047634	0.6949408424908844	0.7571038465186425
12	0.4497752397120698	0.43516110995574353	0.46438936946839604	0.4514112017248565	0.42803090618485445	0.47479149726485853	0.683888784953354	0.6498190696503459	0.7179585002563622
18	0.4566198026369527	0.43997371649453476	0.4732658887793706	0.45008809753876067	0.4291942397015142	0.4709819553760071	0.6631548073768986	0.6326041213414841	0.693705493412313
24	0.4627837256519659	0.44641066660109996	0.47915678470283185	0.4699297219163045	0.4467910637802015	0.4930683800524075	0.666278069755923	0.6376807605865453	0.6948753789253006
30	0.43854131499198906	0.4244630856235938	0.4526195443603843	0.46964853965676556	0.44741433688819854	0.4918827424253326	0.659152396238882	0.6281381447062331	0.6901666477715309
36	0.44318751999761846	0.42895659600759606	0.45741844398764087	0.47109736970415095	0.44778508858673194	0.49440965082156996	0.6507216023899344	0.622883882794179	0.6785593219856898
42	0.4365461652946133	0.4223496515646064	0.45074267902462023	0.4487534071400869	0.42805671248770916	0.4694501017924646	0.6452705993112792	0.6165112075670105	0.6740299910555478
48	0.4634525138354294	0.4484600954730466	0.4784449321978122	0.4648097316565381	0.4428916711088014	0.4867277922042748	0.6489612937762247	0.5992464250974059	0.6986761624550435
54	0.46013211233038886	0.4450018715809706	0.47526235307980713	0.4962333677198754	0.4695894666119853	0.5228772688277655	0.6203996302958531	0.5945019915286336	0.6462972690630726
60	0.4654538057688924	0.45074197378268266	0.4801656377551021	0.5104169770906462	0.4857647146221259	0.5350692395591664	0.6275330232086047	0.5981716096981208	0.6568944367190886
66	0.47266380322674106	0.4572542451508389	0.4880733613026432	0.5729048965696456	0.540263456386975	0.6055463367523162	0.642022040208395	0.6124468315559926	0.6715972488607975
72	0.5074900043817435	0.48795860722643436	0.5270214015370527	0.597733112718138	0.5708552434767702	0.6246109819595058	0.6518185066063859	0.624345594860137	0.6792914183526347
78	0.5457233424865464	0.5237705726835757	0.5676761122895171	0.6549088368386289	0.622738813205347	0.6870788604719108	0.6811699294376349	0.6528686594228307	0.7094711994524391
84	0.6566741328485767	0.6244165344682069	0.6889317312289465	0.7079899214655989	0.6705383411844688	0.7454415017467291	0.6822400814114938	0.6551532209345454	0.7093269418884423
90	0.7194230563208581	0.6857441962852686	0.7531019163564476	0.7328737565603117	0.6941346266004226	0.7716128865202009	0.6806913043538951	0.6513726832138571	0.7100099254939332
96	0.883360115068117	0.8265355902854399	0.940184639850794	0.7106097258610586	0.6769309189180416	0.7442885328040757	0.71612040498171	0.6847744137711698	0.7474663961922503
102	0.9918991190052994	0.9258564153617992	1.0579418226487995	0.7472685414063652	0.708126593652201	0.7864104891605295	0.7423617897938273	0.7112087572542973	0.7735148223333572
108	1.1163004402316696	1.051651881837806	1.1809489986255333	0.7473608312380631	0.7125351650607104	0.7821864974154158	0.7427279156775953	0.7087553428999737	0.776700488455217
114	1.1918330319233836	1.1204690163354574	1.26319704751131	0.7659533088719495	0.728350749242498	0.8035558685014009	0.7439424343151102	0.7127643672917964	0.775120501338424
120	1.271260513549553	1.198945792464588	1.3435752346345178	0.7644816281588367	0.7255138855892492	0.8034493707284242	0.7840112150509569	0.7483553765191169	0.819667053582797
126	1.398021796289454	1.3072332933169424	1.4888102992619658	0.7523712737617817	0.7186467239265301	0.7860958235970333	0.7920061224352447	0.7530109698986006	0.8310012749718888
132	1.474310097888693	1.386042294236564	1.5625779015408219	0.7553847748693712	0.7217160127637718	0.7890535369749705	0.8276810414655371	0.7873241173240858	0.8680379656069884
138	1.510465245707794	1.402305365761444	1.6186251256541442	0.802205671101399	0.7611932735346149	0.843218068668183	0.8666506009575429	0.8241317389787288	0.9091694629363569
144	1.5605468874380777	1.4635373989995777	1.6575563758765777	0.8045985482454615	0.7663088076743252	0.8428882888165978	0.8426380826039079	0.8056385032432449	0.8796376619645709
150	1.6203024317069399	1.5132312286659542	1.7273736347479256	0.8215231735280489	0.7827246651262811	0.8603216819298167	0.8664754042233733	0.8281178916644595	0.9048329167822872
156	1.6485673438152728	1.538330261392175	1.7588044262383706	0.8011088341149026	0.7633599736177172	0.838857694612088	0.9119366675242964	0.8671881817023911	0.9566851533462016
162	1.6837997468369248	1.5801742110357373	1.7874252826381123	0.8731480560590383	0.8274756623434425	0.9188204497746342	0.8871959225552906	0.8461950205240539	0.9281968245865272
168	1.7017480974338481	1.5941743828120565	1.8093218120556398	0.8944684285473873	0.8515383313350816	0.937398525759693	0.9706033560425492	0.9157543897074629	1.0254523223776355
174	1.6360967355201363	1.5274572293352835	1.7447362417049892	0.8668371293421333	0.8221450255540454	0.9115292331302212	0.9586935530385038	0.9109716728954786	1.006415433181529
180	1.6774016175397066	1.55880418403479	1.7959990510446233	0.9326443022389262	0.8836639353778627	0.9816246690999898	0.9389676691066444	0.8928523674630373	0.9850829707502515
186	1.7184777739304855	1.5941904202886228	1.8427651275723482	0.9200989039316214	0.8755949656059498	0.964602842257293	0.9601621242917545	0.9083934333863142	1.0119308151971949
192	1.7038820449356864	1.5812914876135016	1.8264726022578712	0.9957098056379012	0.9369983989330944	1.0544212123427081	0.9847143365119323	0.9334534504587622	1.0359752225651024
198	1.5678863689355078	1.453145407098026	1.6826273307729895	0.9877121652427158	0.9335987094358258	1.0418256210496057	1.0217370461890998	0.9673071837554311	1.0761669086227685
204	1.6115731388766252	1.4868243861038097	1.7363218916494407	1.0264366804610852	0.9692425540881581	1.0836308068340121	1.0104510461971858	0.9557549012754866	1.065147191118885
210	1.5483966252289139	1.44220071522107	1.6545925352367576	1.0170517596108577	0.9656482820331703	1.068455237188545	0.9839750647349805	0.935850448023441	1.0320996814465202
216	1.6056409417528876	1.482852683351718	1.7284292001540573	1.0270989116317153	0.9733897373353503	1.0808080859280804	1.0399242244625804	0.9834021545006759	1.0964462944244848
222	1.5632581153426284	1.442397286127789	1.6841189445574678	1.0480973272765204	0.9943242115010357	1.1018704430520052	1.0379366441913207	0.9817298389527293	1.0941434494299123
228	1.5021132710277338	1.3863934160762397	1.617833125979228	1.1073694476285552	1.0432717145034605	1.1714671807536499	1.0217642385240233	0.9666355071939899	1.0768929698540568
234	1.4763577418394893	1.370232891411644	1.5824825922673347	1.122476697033786	1.0591390856418896	1.1858143084256825	1.122849449489826	1.061542098908285	1.184156800071367
240	1.4174269793273224	1.3065286464348411	1.5283253122198037	1.1275915249425972	1.0675812474592592	1.1876018024259352	1.0872133001216937	1.0227158617069334	1.151710738536454
246	1.4501266352272364	1.3363232768020323	1.5639299936524405	1.190780984986389	1.1111706154921475	1.2703913544806307	1.1520353317312013	1.0861021701075482	1.2179684933548545
252	1.3520327621031307	1.2505977156619454	1.453467808544316	1.1481930465796413	1.0803816095800634	1.2160044835792192	1.1851064138232839	1.1167554226683398	1.2534574049782279
258	1.3534000607128411	1.237873104419322	1.4689270170063602	1.2177153510116123	1.1361220428096535	1.2993086592135712	1.232728599093375	1.153220599035531	1.3122365991512188
264	1.315805809821746	1.2066670888370643	1.4249445308064277	1.25525782749587	1.1647168348307617	1.345798820160978	1.1530782119616712	1.087888249425703	1.2182681744976394
270	1.333898282863372	1.2210090721563664	1.4467874935703777	1.277115192280954	1.1906689437239462	1.363561440837962	1.1894833936859777	1.1177439045085995	1.2612228828633558
276	1.2964608579897627	1.1845630269168115	1.408358689062714	1.2969197570345143	1.2037424026219796	1.390097111447049	1.2368812093438473	1.1521353367171103	1.3216270819705842
282	1.239405107898134	1.1392037049911514	1.3396065108051167	1.3772749551267913	1.260007903633138	1.4945420066204447	1.3247233763414041	1.234106286516607	1.4153404661662012
288	1.2238880003839256	1.1127474619285591	1.3350285388392922	1.3263213806105922	1.2467562952216498	1.4058864659995347	1.331218421325642	1.2043628553238555	1.4580739873274284
294	1.2028677707241884	1.1031512570290598	1.302584284419317	1.3449724273008803	1.2610341850229156	1.428910669578845	1.3664025355333893	1.2645531648547772	1.4682519062120014
300	1.2143639953406822	1.1016076892794646	1.3271203014018997	1.3666128601512024	1.2781119102179777	1.4551138100844272	1.367258211802091	1.2677682494884428	1.4667481741157393
306	1.1479443797344648	1.0371495204457384	1.2587392390231913	1.377089543596426	1.2862091342207762	1.467969952972076	1.476759618299111	1.3366025765327434	1.6169166600654785
312	1.1475983097836109	1.0513493444543789	1.2438472751128429	1.4172961473175105	1.321504887997936	1.513087406637085	1.4563896406633765	1.3430084528021975	1.5697708285245555
318	1.1263090361487709	1.0214242718440272	1.2311938004535146	1.3884908107208176	1.2927325976891293	1.484249023752506	1.49768624776606	1.3683162806444065	1.6270562148877135
324	1.0730973237224215	0.9724220754794891	1.173772571965354	1.44361097318881	1.3516817941665016	1.5355401522111185	1.663774674672913	1.439377777187408	1.888171572158418
330	1.0869472914739915	0.9806168322661698	1.193277750681813	1.4570434093097657	1.3589689055119036	1.5551179131076278	1.5838059462710692	1.3961267049535597	1.7714851875885786
336	1.1301024253026504	1.0110481666133817	1.249156683991919	1.4220068823190588	1.3282927498219725	1.515721014816145	1.6142590173208646	1.4245573257949264	1.8039607088468028
342	1.064428834815566	0.9570525421379669	1.171805127493165	1.5306337387432989	1.4258447815840631	1.6354226959025346	1.6547535151331838	1.4857452142511747	1.823761816015193
348	1.0437417240211813	0.9324521204269905	1.155031327615372	1.523030118578564	1.4151244202731783	1.6309358168839496	1.6727108987179127	1.5063139479319085	1.8391078495039168
354	1.0206354835244194	0.9211957411599967	1.120075225888842	1.5581579830536756	1.4403647010969378	1.6759512650104134	1.8718901252904174	1.6248280904178245	2.11895216016301
360	1.0363313840607606	0.9390475201148657	1.1336152480066557	1.6786787592574026	1.5493087621223463	1.808048756392459	1.9550626442984296	1.6938295759713724	2.2162957126254867
366	1.002188632261341	0.8866311829656037	1.117746081557078	1.685764056642806	1.5454071669721783	1.8261209463134338	1.7524232848618881	1.5360396504800262	1.96880691924375
372	0.9122037344942696	0.8224456040736233	1.001961864914916	1.6050182714835364	1.4790772249634434	1.7309593180036293	1.9267103680570337	1.6585935200141662	2.194827216099901
378	0.9735541049921926	0.8803309262553032	1.066777283729082	1.588648195257781	1.470774825282519	1.7065215652330428	2.0179436047145263	1.6665637472560961	2.3693234621729564
384	1.0130793534315568	0.8900002698927038	1.1361584369704099	1.7778424033773046	1.6317255219233617	1.9239592848312475	1.9963372598795253	1.6494276838575106	2.34324683590154
390	0.9759962789394474	0.8694613688145878	1.082531189064307	1.8395190823983811	1.628605356357212	2.0504328084395502	1.927100779694344	1.7000468577348902	2.154154701653798
396	0.9802932071657579	0.8775855096635872	1.0830009046679285	1.777741547464471	1.6194184416919108	1.9360646532370314	2.062531856033224	1.6494584237663479	2.4756052883001005
402	0.9541515428920768	0.8424892373546081	1.0658138484295454	1.812321575300046	1.6514671036007798	1.973176046999312	1.8508251431914768	1.63641461910186	2.0652356672810934
408	0.9354440252682839	0.8246169303358701	1.0462711202006976	1.8053454804614477	1.6415601647756168	1.9691307961472786	2.086889591486215	1.7445986998084413	2.4291804831639885
414	0.9220755088689958	0.8167756847315105	1.0273753330064812	1.8262677985131825	1.6652398661927734	1.9872957308335917	3.829189322814726	0.36306118302541623	7.295317462604036
420	0.8059859952025805	0.7242330263887472	0.8877389640164138	1.9306144500099631	1.7423195519909669	2.1189093480289594	2.163369621104919	1.7354841910713936	2.5912550511384445
426	0.918552685746331	0.805749368119045	1.0313560033736169	1.943652801267349	1.779863430861349	2.107442171673349	2.5635876483405204	1.9628475149934728	3.164327781687568
432	0.9852791843557122	0.861839661092789	1.1087187076186353	2.026330962298041	1.85040360765071	2.2022583169453718	2.6293129778485116	2.077861466339331	3.180764489357692
438	0.9648326867715448	0.8179487013767762	1.1117166721663132	2.0019543715259807	1.8134994144310905	2.190409328620871	2.3793637383877146	1.906039540967104	2.8526879358083255
444	0.9459857843729067	0.8144289060713611	1.0775426626744524	2.085900219724822	1.8604555171404475	2.3113449223091966	2.7034498339060864	2.128963865001388	3.277935802810785
450	0.9537579575239262	0.8261768557463406	1.081339059301512	2.3236995599232415	2.0357891353631397	2.6116099844833434	2.879186723400639	2.0153036843843157	3.7430697624169627
456	0.8619516388616271	0.7594839060634275	0.9644193716598266	2.256911008400961	2.0056177134786086	2.5082043033233132	3.4905521363046335	1.394281402960261	5.586822869649006
462	0.9740415150819499	0.8414630511842778	1.106619978979622	2.2721996372431112	1.9909267423545585	2.5534725321316643	2.661306039153406	2.101520923430906	3.2210911548759062
468	0.970774750432604	0.8307423767882817	1.1108071240769264	2.2938742680415913	2.051198062593866	2.5365504734893167	3.3359165680742873	1.993550463500466	4.678282672648109
474	1.0047480375017375	0.8463276756792167	1.1631683993242583	2.2961920064644987	2.0135464284010287	2.5788375845279687	3.0529671234161624	2.0088043998032132	4.0971298470291115
480	1.1412642715847234	0.9047746495726079	1.377753893596839	2.340178698013916	1.9735218572670068	2.706835538760825	2.966865449811144	1.9743453999756704	3.959385499646618
486	0.9926908008970848	0.8468510152166391	1.1385305865775306	2.3389050489195466	2.081431950147274	2.5963781476918193	2.794769135520256	2.088624950527267	3.500913320513245
492	0.9886615275827159	0.8439353257493669	1.1333877294160648	2.370202013308578	2.045294380888244	2.6951096457289125	3.3708927907231185	1.4591021807017448	5.282683400744492
498	0.9580575544815194	0.8078469069110294	1.1082682020520094	2.732606440328408	2.3370360385606377	3.1281768420961784	2.849464165691171	1.9522336045271835	3.746694726855158
504	0.9989183089379633	0.8372413324315633	1.1605952854443633	2.4223104607452965	2.139770046172783	2.70485087531781	3.2907012703813003	1.9320577802227326	4.649344760539869
