# Supplementary material for: Proteome-wide determinants of co-translational chaperone binding in bacteria
Source: Nat Commun. 2025 May 10;16:4361. doi: 10.1038/s41467-025-59067-9 (PMC12065913; doi:10.1038/s41467-025-59067-9)
Supplement: Supplementary file 8 — Source Data [file 41467_2025_59067_MOESM8_ESM.zip › 1d.csv]

group	gene	protein size (amino acids)
Other	thrL	21
Other	thrB	310
Other	yaaX	98
Other	talB	317
Other	dnaK	638
Other	nhaA	388
Other	nhaR	301
Other	yaaY	72
Other	ribF	313
Other	lspA	164
Other	fkpB	149
Other	rihC	304
Other	dapB	273
Other	carA	382
Other	caiF	131
Other	fixA	256
Other	fixB	313
Other	fixC	428
Other	fixX	95
Other	yaaU	443
Other	kefF	176
Other	kefC	620
Other	araC	292
Other	yabI	254
Other	setA	392
Other	leuO	314
Other	ilvH	163
Other	mraZ	152
Other	ftsL	121
Other	murE	495
Other	mraY	360
Other	murD	438
Other	ftsW	414
Other	ftsQ	276
Other	secM	170
Other	mutT	129
Other	ampE	284
Other	pdhR	254
Other	yacL	120
Other	hpt	178
Other	yadH	256
Other	yadI	146
Other	yadD	300
Other	mrcB	844
Other	fhuB	660
Other	clcA	473
Other	erpA	114
Other	cdaR	385
Other	tsf	283
Other	pyrH	241
Other	frr	185
Other	ispU	253
Other	cdsA	285
Other	rseP	450
Other	skp	161
Other	lpxD	341
Other	lpxA	262
Other	rnhB	198
Other	accA	319
Other	yaeR	129
Other	tilS	432
Other	yaeQ	181
Other	yaeJ	140
Other	gmhB	191
Other	yafE	207
Other	yafS	240
Other	dnaQ	243
Other	yafT	261
Other	ivy	157
Other	gmhA	192
Other	yafL	249
Other	yafM	165
Other	dinB	351
Other	yafN	97
Other	yafO	132
Other	yafP	150
Other	gpt	152
Other	proA	417
Other	mhpD	127
Other	mhpF	316
Other	mhpE	337
Other	mhpT	403
Other	yaiL	179
Other	tauA	320
Other	tauB	255
Other	tauC	275
Other	tauD	283
Other	yaiV	222
Other	sbmA	406
Other	yaiZ	70
Other	iraP	86
Other	psiF	106
Other	adrA	371
Other	yaiI	152
Other	yaiA	63
Other	aroM	225
Other	yaiE	94
Other	phoB	229
Other	brnQ	439
Other	proY	457
Other	yajC	110
Other	secD	615
Other	secF	323
Other	yajD	115
Other	nrdR	149
Other	ribH	156
Other	nusB	139
Other	pgpA	172
Other	yajQ	163
Other	bolA	105
Other	tig	432
Other	hupB	90
Other	ppiD	623
Other	ybaV	123
Other	ybaW	132
Other	ybaO	152
Other	glnK	112
Other	amtB	428
Other	ybaY	190
Other	ybaA	117
Other	acrR	215
Other	kefA	1120
Other	ybaN	125
Other	apt	183
Other	ybaB	109
Other	adk	214
Other	ybaQ	113
Other	ybaS	310
Other	ybaT	430
Other	cueR	135
Other	ybbM	259
Other	ybbA	228
Other	ybbP	804
Other	rhsD	1426
Other	ybbC	122
Other	allA	160
Other	gcl	593
Other	hyi	258
Other	glxR	292
Other	ybbW	484
Other	allB	453
Other	ybbY	433
Other	glxK	381
Other	fdrA	555
Other	ylbF	271
Other	ybcF	297
Other	sfmA	180
Other	sfmC	230
Other	sfmD	867
Other	sfmH	327
Other	sfmF	171
Other	emrE	110
Other	ybcK	508
Other	ybcL	183
Other	ybcM	265
Other	ylcH	33
Other	ybcN	151
Other	ninE	56
Other	ybcO	96
Other	rusA	120
Other	ylcG	46
Other	quuD	127
Other	essD	71
Other	arrD	165
Other	cusC	457
Other	cusF	110
Other	cusB	407
Other	cusA	1047
Other	pheP	458
Other	hokE	50
Other	fes	374
Other	ybdZ	72
Other	fepE	377
Other	entE	536
Other	entB	285
Other	entA	248
Other	ybdB	137
Other	cstA	701
Other	ybdD	65
Other	ahpC	187
Other	ahpF	521
Other	ybdR	412
Other	dpiB	552
Other	dpiA	226
Other	pagP	186
Other	cspE	69
Other	tatE	67
Other	ybeL	160
Other	ybeR	235
Other	djlB	475
Other	ybeU	235
Other	djlC	483
Other	ybfM	468
Other	ybfN	108
Other	seqA	181
Other	pgm	546
Other	ybfP	164
Other	ybfK	85
Other	ybfA	68
Other	rhsC	1397
Other	ybfB	108
Other	ybfC	189
Other	ybfQ	84
Other	ybfD	253
Other	ybgA	169
Other	phr	472
Other	ybgJ	218
Other	ybgL	244
Other	nei	263
Other	sdhC	129
Other	sdhD	115
Other	sdhB	238
Other	sucD	289
Other	mngA	658
Other	mngB	877
Other	cydA	522
Other	cydB	379
Other	ybgT	37
Other	ybgE	97
Other	ybgC	134
Other	tolQ	230
Other	tolR	142
Other	tolA	421
Other	tolB	430
Other	ybgF	263
Other	pnuC	239
Other	ybhT	49
Other	modA	257
Other	modB	229
Other	modC	352
Other	pgl	331
Other	ybhH	350
Other	ybhI	477
Other	bioB	346
Other	bioC	251
Other	bioD	225
Other	moaB	170
Other	moaC	161
Other	moaD	81
Other	moaE	150
Other	ybhL	234
Other	ybhM	237
Other	ybhQ	136
Other	yliL	89
Other	mntR	155
Other	ybiR	372
Other	fsaA	220
Other	gsiC	306
Other	gsiD	303
Other	yliF	442
Other	bssR	127
Other	yliI	371
Other	cmr	410
Other	ybjK	178
Other	ybjM	125
Other	ybjC	95
Other	ybjN	158
Other	potG	377
Other	potH	317
Other	potI	281
Other	ybjO	162
Other	rumB	375
Other	ybjQ	107
Other	amiD	276
Other	macA	371
Other	clpS	106
Other	lrp	164
Other	dmsA	814
Other	dmsB	205
Other	dmsC	287
Other	ycaD	382
Other	ycaM	476
Other	ycaK	196
Other	ycaP	230
Other	aroA	427
Other	ycaL	254
Other	cmk	227
Other	rpsA	557
Other	ihfB	94
Other	ycaI	754
Other	ycaQ	410
Other	ycaR	60
Other	kdsB	248
Other	ycbJ	297
Other	smtA	261
Other	mukE	225
Other	ycbB	615
Other	ycbQ	179
Other	ycbR	233
Other	ycbS	866
Other	ycbT	356
Other	ycbU	180
Other	ycbV	171
Other	ycbF	236
Other	pqiA	417
Other	ymbA	187
Other	rmf	55
Other	ycbG	150
Other	sxy	209
Other	yccX	92
Other	hyaA	372
Other	hyaB	597
Other	hyaC	235
Other	hyaD	195
Other	hyaE	132
Other	hyaF	285
Other	appC	514
Other	appB	378
Other	yccB	30
Other	appA	432
Other	cspG	70
Other	ymcE	76
Other	gnsA	57
Other	torT	342
Other	torC	390
Other	torA	848
Other	torD	199
Other	yccE	418
Other	ymdF	57
Other	rutR	212
Other	putP	502
Other	phoH	354
Other	ycdT	452
Other	ycdU	328
Other	ghrA	312
Other	ycdX	245
Other	ycdZ	163
Other	csgB	151
Other	csgA	151
Other	csgC	110
Other	ymdA	103
Other	ymdB	177
Other	yceK	75
Other	yceA	350
Other	yceN	511
Other	flgB	138
Other	flgC	134
Other	flgD	231
Other	flgE	402
Other	flgF	251
Other	flgG	260
Other	flgH	232
Other	flgI	365
Other	flgJ	313
Other	flgK	547
Other	flgL	317
Other	yceQ	106
Other	yceD	173
Other	rpmF	57
Other	plsX	356
Other	fabD	309
Other	fabG	244
Other	acpP	78
Other	pabC	269
Other	yceG	340
Other	tmk	213
Other	ptsG	477
Other	hinT	119
Other	ycfL	125
Other	ycfM	213
Other	ycfJ	179
Other	bhsA	85
Other	lolC	399
Other	lolE	414
Other	cobB	279
Other	ycgZ	78
Other	ymgA	90
Other	ariR	88
Other	ymgC	82
Other	ycgG	507
Other	ymgF	72
Other	ymgJ	61
Other	ycgJ	122
Other	ycgL	108
Other	ycgM	219
Other	ycgN	153
Other	umuD	139
Other	umuC	422
Other	fadR	239
Other	dadX	356
Other	emtA	203
Other	ymgE	84
Other	ycgY	146
Other	ychH	92
Other	prfA	360
Other	prmC	277
Other	ychQ	130
Other	ychA	269
Other	chaB	76
Other	chaC	231
Other	ychO	464
Other	narK	463
Other	narG	1247
Other	narH	512
Other	narJ	236
Other	narI	225
Other	ychS	91
Other	rssA	314
Other	rssB	308
Other	ychE	215
Other	oppC	302
Other	oppF	334
Other	yciY	57
Other	trpH	293
Other	yciQ	631
Other	sohB	349
Other	ymiA	42
Other	yciX	55
Other	pgpB	254
Other	yciS	102
Other	yciM	389
Other	pyrF	245
Other	yciH	108
Other	puuD	254
Other	puuR	185
Other	puuC	495
Other	puuB	426
Other	puuE	421
Other	pspA	222
Other	pspB	74
Other	pspC	119
Other	pspD	73
Other	pspE	104
Other	ycjM	559
Other	ycjN	430
Other	ycjO	293
Other	ycjP	280
Other	ycjQ	350
Other	ycjR	262
Other	ycjS	351
Other	ycjT	755
Other	ycjU	219
Other	ompG	301
Other	ycjF	353
Other	ynaJ	85
Other	abgR	302
Other	ydaL	187
Other	zntB	327
Other	sieB	162
Other	ydaS	98
Other	ydaT	140
Other	ydaU	285
Other	ydaV	248
Other	rzoR	61
Other	ynaK	87
Other	stfR	1120
Other	tfaR	191
Other	ydbJ	88
Other	ynbE	61
Other	ydbL	108
Other	feaB	499
Other	paaA	309
Other	paaB	95
Other	paaC	248
Other	paaD	167
Other	paaE	356
Other	paaF	255
Other	paaG	262
Other	paaH	475
Other	paaI	140
Other	paaJ	401
Other	paaK	437
Other	paaX	316
Other	paaY	196
Other	ydbC	286
Other	ydbD	768
Other	ynbA	201
Other	ynbB	298
Other	ynbC	585
Other	ynbD	430
Other	aldA	479
Other	cybB	176
Other	ydcA	57
Other	trg	546
Other	ydcJ	447
Other	ydcH	74
Other	rimL	179
Other	tehA	330
Other	tehB	197
Other	ydcM	402
Other	ydcN	178
Other	yncN	58
Other	ydcQ	138
Other	ydcS	381
Other	ydcT	337
Other	ydcU	313
Other	ydcV	264
Other	ydcW	474
Other	ydcX	57
Other	ydcY	77
Other	yncB	353
Other	yncC	221
Other	yncG	205
Other	yncH	70
Other	ydcD	160
Other	ydcC	378
Other	pptA	77
Other	nhoA	281
Other	fdnG	1015
Other	fdnH	294
Other	fdnI	217
Other	osmC	143
Other	lsrA	511
Other	lsrC	342
Other	lsrD	330
Other	lsrB	340
Other	lsrF	291
Other	lsrG	96
Other	tam	252
Other	yneJ	293
Other	yneK	371
Other	ydeA	396
Other	marR	144
Other	marA	127
Other	marB	72
Other	yneM	31
Other	ydeJ	172
Other	ydfG	248
Other	ydfZ	67
Other	ydfK	88
Other	pinQ	196
Other	ynfO	77
Other	ydfO	136
Other	cspF	70
Other	ydfV	101
Other	flxA	110
Other	dicA	135
Other	ydfA	51
Other	ydfB	42
Other	dicB	62
Other	ydfD	63
Other	ynfB	113
Other	speG	186
Other	ynfD	101
Other	ynfE	808
Other	ynfG	205
Other	ynfH	284
Other	dmsD	204
Other	clcB	418
Other	ynfM	417
Other	asr	102
Other	ydgU	27
Other	ydgD	273
Other	tqsA	344
Other	ydgI	460
Other	folM	240
Other	rstA	239
Other	malX	530
Other	malY	390
Other	add	333
Other	blr	41
Other	cnu	71
Other	ydgK	146
Other	rsxA	193
Other	rsxB	192
Other	rnfD	352
Other	rsxE	231
Other	nth	211
Other	slyB	155
Other	ydhI	78
Other	ydhJ	285
Other	ydhK	670
Other	ydhM	199
Other	gloA	135
Other	ydhO	271
Other	sodB	193
Other	purR	341
Other	ydhC	403
Other	cfa	382
Other	mdtK	457
Other	ydhR	101
Other	ydhS	534
Other	lpp	78
Other	ydiK	370
Other	ydiL	118
Other	ydiM	404
Other	ydiN	423
Other	ydiB	288
Other	aroD	252
Other	ydiF	531
Other	ydiO	383
Other	ydiQ	254
Other	ydiR	312
Other	ydiS	429
Other	ydiT	97
Other	fadK	548
Other	ydiA	277
Other	ydiE	63
Other	yniD	35
Other	pfkB	309
Other	ydiZ	96
Other	yniA	286
Other	yniC	222
Other	ydjM	200
Other	ydjN	463
Other	ydjX	236
Other	ydjY	225
Other	ydjZ	235
Other	ynjA	182
Other	ynjB	388
Other	ynjC	511
Other	ynjD	217
Other	nudG	135
Other	sppA	618
Other	yeaG	644
Other	yeaH	427
Other	yeaI	491
Other	yeaJ	496
Other	yeaK	167
Other	yeaL	148
Other	yeaN	393
Other	yeaO	115
Other	yeaP	341
Other	yeaU	361
Other	yeaV	481
Other	yeaW	374
Other	yeaX	321
Other	yoaB	114
Other	yoaC	119
Other	nudL	192
Other	sdaA	454
Other	yoaD	532
Other	manX	323
Other	manY	266
Other	yobD	152
Other	yebN	188
Other	yobH	79
Other	yebQ	457
Other	yebS	427
Other	yebT	877
Other	yebV	78
Other	yebW	63
Other	holE	76
Other	yobB	218
Other	exoX	220
Other	yebK	289
Other	pykA	480
Other	znuB	261
Other	yebB	200
Other	yecN	131
Other	cmoA	247
Other	yecT	162
Other	uspC	142
Other	ftnB	167
Other	yecR	107
Other	ftnA	165
Other	tyrP	403
Other	yecF	74
Other	fliD	468
Other	fliS	136
Other	fliT	121
Other	yedE	401
Other	yedF	77
Other	yedK	222
Other	yedL	159
Other	fliF	552
Other	fliG	331
Other	fliH	228
Other	fliI	457
Other	fliJ	147
Other	fliK	375
Other	fliL	154
Other	fliM	334
Other	fliN	137
Other	fliO	121
Other	fliP	245
Other	fliQ	89
Other	fliR	261
Other	rcsA	207
Other	yodD	75
Other	yedP	271
Other	yedA	306
Other	hchA	283
Other	yedX	137
Other	yedY	334
Other	yedZ	211
Other	yodA	216
Other	yodB	176
Other	mtfA	265
Other	yeeJ	2358
Other	shiA	438
Other	yeeN	238
Other	yeeR	510
Other	yeeS	148
Other	yeeT	73
Other	yeeU	122
Other	yeeV	124
Other	hisL	16
Other	hisG	299
Other	hisC	356
Other	hisB	355
Other	hisH	196
Other	hisF	258
Other	yegJ	153
Other	mdtA	415
Other	mdtB	1040
Other	mdtC	1025
Other	mdtD	471
Other	baeS	467
Other	baeR	240
Other	yegP	110
Other	yegS	299
Other	yegT	425
Other	yegU	334
Other	yegV	321
Other	rcnA	274
Other	yohN	112
Other	yehI	1210
Other	yehK	105
Other	yehL	362
Other	yehM	759
Other	yehP	378
Other	yehR	153
Other	mlrA	243
Other	yohO	35
Other	yohD	192
Other	yohJ	132
Other	yohK	231
Other	cdd	294
Other	sanA	239
Other	yeiS	79
Other	yeiT	412
Other	yeiA	411
Other	yeiH	349
Other	yeiI	362
Other	yeiL	219
Other	fruK	236
Other	lpxT	185
Other	spr	188
Other	yejA	604
Other	yejB	364
Other	yejE	341
Other	rplY	94
Other	yejL	75
Other	yojO	54
Other	eco	162
Other	rcsB	216
Other	atoS	608
Other	atoC	461
Other	atoD	220
Other	atoA	216
Other	atoE	440
Other	atoB	394
Other	yfaE	84
Other	glpA	542
Other	glpB	419
Other	glpC	396
Other	yfaD	299
Other	ypaA	61
Other	nudI	141
Other	arnB	379
Other	arnC	322
Other	arnD	296
Other	arnT	550
Other	arnE	111
Other	arnF	128
Other	elaD	403
Other	yfbL	323
Other	yfbM	167
Other	yfbO	158
Other	yfbP	283
Other	ackA	400
Other	yfcC	506
Other	yfcG	215
Other	folX	120
Other	yfcH	297
Other	flk	331
Other	yfcN	183
Other	yfdF	352
Other	yfdC	310
Other	yfdG	120
Other	yfdH	306
Other	yfdI	443
Other	yfdP	120
Other	yfdQ	274
Other	yfdR	178
Other	yfdS	120
Other	yfdT	101
Other	torI	66
Other	dsdX	445
Other	evgA	204
Other	ypdI	91
Other	ypdB	244
Other	ypdC	285
Other	yfeO	418
Other	ypeC	108
Other	nupC	400
Other	yfeC	114
Other	yfeD	123
Other	yfeN	254
Other	yfeH	332
Other	cysZ	253
Other	cysK	323
Other	ptsH	85
Other	crr	169
Other	yfeK	124
Other	yfeS	244
Other	murQ	298
Other	murP	474
Other	intZ	402
Other	yffL	213
Other	yffM	81
Other	yffN	122
Other	yffO	138
Other	yffP	197
Other	yffQ	125
Other	yffR	130
Other	yffS	269
Other	talA	316
Other	tktB	667
Other	acrD	1037
Other	yffB	118
Other	ypfN	66
Other	gcvR	190
Other	bcp	156
Other	hyfA	205
Other	hyfB	672
Other	hyfC	315
Other	hyfD	479
Other	hyfE	216
Other	hyfF	526
Other	hyfG	555
Other	hyfH	181
Other	hyfI	252
Other	hyfJ	137
Other	hyfR	670
Other	focB	282
Other	yfgD	119
Other	purN	212
Other	ppx	513
Other	yfgG	63
Other	yfgH	172
Other	yfgI	179
Other	yfhR	293
Other	hcaE	453
Other	hcaF	172
Other	hcaC	106
Other	hcaB	270
Other	hcaD	400
Other	yphA	140
Other	yphH	397
Other	hmp	396
Other	yfhD	518
Other	yfhH	282
Other	yfhL	86
Other	eamB	195
Other	trxC	139
Other	yfiM	107
Other	bamD	245
Other	raiA	113
Other	pheL	15
Other	yfiL	121
Other	yfiR	172
Other	yfiN	408
Other	ypjD	263
Other	recN	553
Other	smpA	113
Other	intA	413
Other	alpA	70
Other	yfjI	469
Other	yfjJ	208
Other	rnlA	357
Other	yfjO	123
Other	yfjP	287
Other	yfjQ	273
Other	yfjR	233
Other	ypjK	78
Other	yfjS	147
Other	yfjT	155
Other	yfjW	567
Other	yfjX	152
Other	yfjY	160
Other	ypjJ	66
Other	yfjZ	105
Other	ypjF	109
Other	csiD	325
Other	ygaF	422
Other	gabD	482
Other	gabP	466
Other	csiR	220
Other	ygaV	99
Other	ygaP	174
Other	ygaW	149
Other	ygaM	113
Other	nrdH	81
Other	nrdI	136
Other	proV	400
Other	proW	354
Other	proX	330
Other	ygaZ	245
Other	ygaH	111
Other	mprA	176
Other	emrA	390
Other	srlA	187
Other	srlE	319
Other	srlB	123
Other	srlD	259
Other	gutM	119
Other	srlR	257
Other	norV	479
Other	norW	377
Other	ascF	485
Other	ascB	474
Other	hypA	116
Other	hypB	290
Other	hypC	90
Other	hypD	373
Other	hypE	322
Other	pphB	218
Other	ygbJ	302
Other	ygbK	388
Other	ygbL	212
Other	ygbM	258
Other	ygbN	454
Other	sscR	121
Other	ygcN	423
Other	ygcO	86
Other	ygcP	191
Other	yqcE	425
Other	ygcE	492
Other	ygcG	290
Other	sdaC	429
Other	sdaB	455
Other	xni	281
Other	fucP	438
Other	fucK	482
Other	fucU	140
Other	fucR	243
Other	csdE	147
Other	mutH	229
Other	ygdQ	237
Other	ygdR	72
Other	galR	343
Other	lysR	311
Other	yqeH	210
Other	yqeI	269
Other	yqeJ	160
Other	ygeG	163
Other	ygeH	458
Other	ygeI	72
Other	xdhA	752
Other	xdhB	292
Other	xdhC	159
Other	ygeW	396
Other	ygeX	398
Other	ygeY	403
Other	hyuA	461
Other	yqeA	310
Other	ygfJ	192
Other	ygfK	1032
Other	ssnA	442
Other	ygfM	259
Other	ygfO	466
Other	guaD	439
Other	ygfQ	455
Other	ygfU	482
Other	idi	182
Other	zapA	109
Other	argP	297
Other	scpA	714
Other	argK	331
Other	scpB	261
Other	scpC	492
Other	yqgC	71
Other	galP	464
Other	yggI	165
Other	endA	235
Other	rsmE	243
Other	yqgF	138
Other	yggT	188
Other	yggU	96
Other	rdgB	197
Other	mutY	350
Other	yggX	91
Other	nupG	418
Other	yqgA	235
Other	glcC	254
Other	yghT	230
Other	yghU	288
Other	yghA	294
Other	yghB	219
Other	yqhD	387
Other	dkgA	275
Other	yqhG	308
Other	yqhH	85
Other	qseB	219
Other	qseC	449
Other	mdaB	193
Other	ygiN	104
Other	zupT	257
Other	yqiC	96
Other	yqiH	249
Other	yqiI	354
Other	yqiJ	209
Other	ygiH	205
Other	ttdA	303
Other	ttdB	201
Other	ttdT	487
Other	rpsU	71
Other	ygjG	459
Other	ebgR	327
Other	ebgA	1030
Other	ebgC	149
Other	ygjI	477
Other	ygjJ	356
Other	ygjK	783
Other	fadH	672
Other	ygjP	167
Other	ygjQ	230
Other	alx	321
Other	sstT	414
Other	exuT	472
Other	yqjA	220
Other	yqjB	127
Other	yqjC	122
Other	yqjD	101
Other	yqjE	134
Other	yqjK	99
Other	yqjF	130
Other	yhaH	121
Other	yhaI	118
Other	yhaL	54
Other	tdcR	72
Other	yhaB	179
Other	yhaC	395
Other	garD	523
Other	sohA	111
Other	yhaV	154
Other	kbaZ	426
Other	agaV	157
Other	agaS	384
Other	kbaY	286
Other	agaB	158
Other	agaC	267
Other	agaD	263
Other	agaI	251
Other	yraI	231
Other	yraJ	838
Other	yraK	363
Other	yraN	131
Other	diaA	196
Other	yhbO	172
Other	yhbQ	100
Other	yhbU	331
Other	yhbV	292
Other	yhbY	97
Other	sfsB	92
Other	yrbG	325
Other	kdsD	328
Other	yrbK	191
Other	lptA	185
Other	hpf	95
Other	ptsN	163
Other	npr	90
Other	yrbL	210
Other	yhcA	224
Other	yhcD	793
Other	yhcF	238
Other	yhcG	375
Other	dcuD	455
Other	yhcB	132
Other	degS	355
Other	argR	156
Other	yhcN	87
Other	accB	156
Other	yhdT	80
Other	panF	483
Other	prmA	293
Other	dusB	321
Other	fis	98
Other	yhdJ	294
Other	yhdU	59
Other	acrE	385
Other	acrF	1034
Other	yhdV	73
Other	yhdX	393
Other	yhdY	367
Other	yhdZ	252
Other	yrdA	184
Other	fmt	315
Other	rsmB	429
Other	mscL	136
Other	gspC	271
Other	gspD	650
Other	gspE	493
Other	gspF	398
Other	gspG	145
Other	gspH	169
Other	gspI	125
Other	gspJ	195
Other	gspK	327
Other	gspL	387
Other	gspM	153
Other	gspO	225
Other	slyX	72
Other	yheT	340
Other	yheU	72
Other	tsgA	393
Other	nirB	847
Other	nirD	108
Other	nirC	268
Other	yhfL	55
Other	frlA	445
Other	frlB	340
Other	frlC	276
Other	frlD	261
Other	hslR	133
Other	hslO	292
Other	greB	158
Other	yhgF	773
Other	feoA	75
Other	feoC	78
Other	yhgA	292
Other	gntX	227
Other	gntY	191
Other	gntT	442
Other	rtcR	532
Other	yhgN	197
Other	yhhY	162
Other	yhhZ	392
Other	yrhD	51
Other	yrhB	94
Other	yhhA	146
Other	yhhK	127
Other	rsmD	198
Other	yhhL	89
Other	yhhN	208
Other	zntA	732
Other	yhhQ	221
Other	dcrB	185
Other	yhhT	349
Other	nikA	524
Other	nikB	314
Other	nikC	277
Other	nikD	254
Other	nikE	268
Other	nikR	133
Other	rhsB	1411
Other	yhhH	127
Other	yhhI	378
Other	yhiM	364
Other	uspA	144
Other	arsR	117
Other	arsB	429
Other	arsC	141
Other	slp	188
Other	dctR	176
Other	hdeD	190
Other	gadE	175
Other	mdtE	385
Other	mdtF	1037
Other	yhjC	299
Other	yhjD	337
Other	kdgK	309
Other	bcsF	63
Other	yhjV	423
Other	tag	187
Other	yiaC	146
Other	yiaG	96
Other	cspA	70
Other	wecH	331
Other	xylF	330
Other	xylG	513
Other	xylH	393
Other	yiaK	332
Other	yiaL	155
Other	yiaM	157
Other	yiaN	425
Other	yiaO	328
Other	lyx	498
Other	sgbU	286
Other	sgbE	231
Other	yiaU	324
Other	rhsA	1377
Other	yibA	280
Other	yibG	153
Other	yibV	111
Other	mtlA	637
Other	mtlD	382
Other	mtlR	195
Other	yibL	120
Other	lldP	551
Other	lldR	258
Other	rfaL	419
Other	coaD	159
Other	dfp	406
Other	dut	151
Other	slmA	198
Other	dinD	274
Other	yicG	205
Other	gmk	207
Other	rpoZ	91
Other	yicH	569
Other	setC	394
Other	yicL	307
Other	yicS	97
Other	tisA	37
Other	tisB	29
Other	emrD	394
Other	yidI	149
Other	yidL	307
Other	yidP	238
Other	yidQ	110
Other	cbrA	354
Other	yidX	218
Other	rpmH	46
Other	rnpA	119
Other	yidD	85
Other	yidC	548
Other	tnaC	24
Other	tnaB	415
Other	mdtL	391
Other	yieF	188
Other	yieH	221
Other	cbrB	155
Other	cbrC	195
Other	rbsD	139
Other	rbsC	321
Other	rbsB	296
Other	yifE	112
Other	ilvL	32
Other	ilvM	87
Other	trxA	109
Other	rfe	367
Other	wzzE	348
Other	rffE	376
Other	wecC	420
Other	rffC	224
Other	wzxE	416
Other	wzyE	450
Other	yifK	461
Other	yifL	67
Other	xerC	298
Other	rhtC	206
Other	yigM	299
Other	udp	253
Other	yigP	201
Other	tatA	89
Other	tatB	171
Other	tatC	258
Other	tatD	260
Other	fre	233
Other	yigZ	204
Other	trkH	483
Other	hemG	181
Other	yihD	89
Other	dsbA	208
Other	yihF	476
Other	yihI	169
Other	yihM	326
Other	yihN	421
Other	yihV	298
Other	yihW	261
Other	yihX	199
Other	yihY	290
Other	dtd	145
Other	yiiD	329
Other	yiiE	70
Other	yiiF	72
Other	rhaS	278
Other	rhaR	282
Other	kdgT	327
Other	cpxP	166
Other	fieF	300
Other	sbp	329
Other	cdh	251
Other	yiiR	146
Other	yiiS	99
Other	uspD	142
Other	yiiU	81
Other	rpmE	70
Other	metF	296
Other	yijE	301
Other	frwC	359
Other	frwB	106
Other	pflD	765
Other	pflC	292
Other	frwD	113
Other	argC	334
Other	argB	258
Other	argH	457
Other	fabR	215
Other	yijD	119
Other	birA	321
Other	tufB	394
Other	secE	127
Other	nusG	181
Other	rplK	142
Other	rplA	234
Other	rplJ	165
Other	rplL	121
Other	yjaZ	179
Other	nudC	257
Other	nfi	223
Other	yjaG	196
Other	hupA	90
Other	yjaH	231
Other	zraS	465
Other	zraR	441
Other	yjaA	127
Other	metA	309
Other	aceB	533
Other	aceA	434
Other	aceK	578
Other	yjbE	80
Other	yjbF	212
Other	yjbG	245
Other	yjbH	698
Other	psiE	136
Other	malK	371
Other	malM	306
Other	ubiC	165
Other	ubiA	290
Other	dgkA	122
Other	lexA	202
Other	yjbJ	69
Other	yjbL	84
Other	yjbM	235
Other	pspG	80
Other	yjbQ	138
Other	yjbR	118
Other	ssb	178
Other	soxR	154
Other	yjcD	449
Other	nrfA	478
Other	nrfB	188
Other	nrfC	223
Other	nrfD	318
Other	nrfE	552
Other	nrfF	127
Other	nrfG	198
Other	gltP	437
Other	rpiB	149
Other	yjdP	109
Other	yjcZ	292
Other	melA	451
Other	melB	469
Other	yjdI	76
Other	yjdJ	90
Other	yjdK	98
Other	yjdO	57
Other	fxsA	158
Other	groES	97
Other	groEL	548
Other	yjeI	117
Other	efp	188
Other	ecnA	41
Other	ecnB	48
Other	sugE	105
Other	yjeM	500
Other	yjeN	104
Other	yjeO	104
Other	orn	181
Other	yjeF	515
Other	yjeE	153
Other	amiB	445
Other	hfq	102
Other	hflK	419
Other	hflC	334
Other	yjeT	65
Other	nsrR	141
Other	rlmB	243
Other	yjfI	133
Other	yjfJ	232
Other	yjfK	219
Other	yjfL	132
Other	yjfM	212
Other	yjfC	387
Other	ulaA	465
Other	ulaB	101
Other	ulaC	154
Other	ulaD	216
Other	ulaE	284
Other	sgaE	228
Other	rpsF	131
Other	priB	104
Other	rpsR	75
Other	rplI	149
Other	fklB	206
Other	ytfH	126
Other	ytfI	312
Other	ytfK	68
Other	ytfP	113
Other	chpS	83
Other	chpB	116
Other	ytfR	500
Other	ytfT	341
Other	yjfF	331
Other	yjgJ	197
Other	yjgK	150
Other	yjgL	604
Other	rraB	138
Other	yjgN	398
Other	yjgQ	360
Other	idnK	187
Other	yjgZ	109
Other	yjhB	405
Other	yjhC	372
Other	ythA	41
Other	fimE	201
Other	fimA	182
Other	fimI	179
Other	fimC	241
Other	fimD	878
Other	fimF	176
Other	fimG	167
Other	fimH	300
Other	uxuA	394
Other	uxuB	486
Other	uxuR	257
Other	iraD	130
Other	kptA	184
Other	yjiS	54
Other	mrr	304
Other	tsr	551
Other	yjjN	337
Other	yjjQ	241
Other	bglJ	175
Other	yjjZ	78
Other	holD	137
Other	rimI	148
Other	yjjG	225
Other	ytjA	53
Other	yjjV	259
Other	nadR	410
Other	slt	645
Other	trpR	108
Other	ytjC	215
Other	creA	157
Other	creB	229
Other	creD	450
Other	yjjY	46
Other	yaaJ	476
Other	yaaH	188
Other	yaaW	237
Other	yaaI	134
Other	mokC	69
Other	hokC	50
Other	rpsT	87
Other	caiE	196
Other	caiD	297
Other	caiC	522
Other	caiB	405
Other	caiT	504
Other	apaH	280
Other	apaG	125
Other	pdxA	329
Other	surA	428
Other	rluA	219
Other	araA	500
Other	araB	566
Other	thiQ	232
Other	thiP	536
Other	leuC	466
Other	leuL	28
Other	yacG	65
Other	yacF	247
Other	coaE	206
Other	hofC	400
Other	hofB	461
Other	ppdD	146
Other	nadC	297
Other	aroP	457
Other	yacH	617
Other	speE	288
Other	yacC	115
Other	panD	126
Other	panC	283
Other	yadC	412
Other	yadK	198
Other	yadL	201
Other	yadM	189
Other	htrE	865
Other	ecpD	246
Other	folK	159
Other	yadB	298
Other	dksA	151
Other	sfsA	234
Other	ligT	176
Other	yadS	207
Other	btuF	266
Other	yaeH	128
Other	yaeI	270
Other	map	264
Other	rof	84
Other	yaeP	66
Other	yaeF	274
Other	yaeB	235
Other	rcsF	134
Other	metQ	271
Other	metI	217
Other	yafC	304
Other	mltD	452
Other	gloB	251
Other	rnhA	155
Other	ykfM	159
Other	yafV	256
Other	fadE	814
Other	yafK	246
Other	yafQ	92
Other	dinJ	86
Other	pepD	485
Other	ykfI	113
Other	yafW	105
Other	ykfH	73
Other	ykfG	158
Other	yafX	152
Other	ykfF	79
Other	ykfB	155
Other	yafY	147
Other	yafZ	273
Other	ykfA	287
Other	perR	297
Other	frmA	369
Other	frmR	91
Other	yaiO	257
Other	yaiP	398
Other	yaiS	185
Other	yaiY	102
Other	proC	269
Other	araJ	394
Other	sbcD	400
Other	acpH	193
Other	yajI	179
Other	xseB	80
Other	panE	303
Other	yajR	454
Other	cyoE	296
Other	cyoD	109
Other	cyoC	204
Other	cyoB	663
Other	cyoA	315
Other	ampG	491
Other	yajG	192
Other	ybaE	566
Other	ybaZ	129
Other	ylaC	156
Other	hha	72
Other	ybaJ	124
Other	acrB	1049
Other	ybaM	53
Other	priC	175
Other	aes	319
Other	ybaL	558
Other	fsr	406
Other	ybaK	159
Other	ybbJ	152
Other	ybbN	284
Other	ybbO	269
Other	tesA	208
Other	allS	308
Other	ylbA	261
Other	allC	411
Other	allD	349
Other	purE	169
Other	lpxH	240
Other	ppiB	164
Other	ybcI	173
Other	ybcJ	70
Other	folD	288
Other	fimZ	210
Other	intD	387
Other	ylcI	64
Other	envY	253
Other	ybcH	296
Other	cusR	227
Other	ybdG	415
Other	nfsB	217
Other	ybdF	122
Other	ybdJ	82
Other	ybdK	372
Other	entD	209
Other	fepG	330
Other	fepD	334
Other	fepB	318
Other	ybdH	362
Other	ybdM	209
Other	ybdN	406
Other	ybdO	300
Other	dsbG	248
Other	uspG	142
Other	rnk	136
Other	citT	487
Other	citG	292
Other	citX	183
Other	citF	510
Other	citE	302
Other	citD	98
Other	citC	352
Other	dcuC	461
Other	crcB	127
Other	ybeF	317
Other	ybeD	87
Other	mrdB	370
Other	mrdA	633
Other	ybeA	155
Other	ybeB	105
Other	cobC	203
Other	holA	343
Other	ybeQ	325
Other	ybeT	184
Other	hscC	556
Other	gltL	241
Other	gltK	224
Other	gltJ	246
Other	lnt	512
Other	ybeY	155
Other	ybeZ	346
Other	nagD	250
Other	nagA	382
Other	fur	148
Other	uof	28
Other	fldA	176
Other	ybfE	97
Other	potE	439
Other	speF	732
Other	kdpE	225
Other	kdpC	190
Other	kdpB	682
Other	kdpA	557
Other	kdpF	29
Other	ybgH	493
Other	abrB	348
Other	ybgO	353
Other	ybgP	242
Other	ybgQ	815
Other	ybgD	188
Other	mngR	240
Other	zitB	313
Other	ybgS	126
Other	galK	382
Other	modE	262
Other	ybhD	317
Other	ybhB	158
Other	ybhU	45
Other	ybhK	302
Other	ybhN	318
Other	ybhO	413
Other	ybhP	253
Other	ybhR	368
Other	ybhS	377
Other	ybhG	332
Other	ybiH	223
Other	ybiA	160
Other	ybiJ	86
Other	ybiI	88
Other	ybiX	225
Other	ybiM	86
Other	ybiO	741
Other	glnQ	240
Other	glnP	219
Other	dps	167
Other	rhtA	295
Other	ybiP	527
Other	ybiS	306
Other	ybiW	810
Other	ybiY	308
Other	moeA	411
Other	ybjG	198
Other	ybjH	94
Other	ybjJ	402
Other	grxA	85
Other	artM	222
Other	artQ	238
Other	ybjT	476
Other	hcr	322
Other	hcp	550
Other	ybjE	299
Other	aqpZ	231
Other	cspD	74
Other	infA	72
Other	aat	234
Other	ycaC	208
Other	ycaN	302
Other	focA	285
Other	ycbC	259
Other	ssuB	255
Other	ssuC	263
Other	ssuD	381
Other	ssuA	319
Other	ssuE	191
Other	fabA	172
Other	yccF	148
Other	mgsA	152
Other	yccT	220
Other	hspQ	105
Other	yccK	109
Other	yccA	219
Other	etk	726
Other	etp	148
Other	gfcD	698
Other	gfcC	248
Other	gfcB	214
Other	gfcA	101
Other	cspH	70
Other	yccM	357
Other	torS	914
Other	torR	230
Other	cbpM	101
Other	yccJ	75
Other	wrbA	198
Other	rutG	442
Other	rutF	164
Other	rutE	196
Other	rutD	266
Other	rutC	128
Other	rutB	230
Other	rutA	382
Other	pgaD	137
Other	pgaC	441
Other	pgaB	672
Other	pgaA	807
Other	csgG	277
Other	csgF	138
Other	csgE	129
Other	csgD	216
Other	mdoC	385
Other	msyB	124
Other	mdtG	408
Other	yceJ	188
Other	yceO	46
Other	bssS	84
Other	dinI	81
Other	yceB	186
Other	mdtH	402
Other	flgN	138
Other	flgM	97
Other	flgA	219
Other	yceF	194
Other	ycfQ	210
Other	ycfS	320
Other	ycfT	357
Other	ycfZ	262
Other	ymfA	153
Other	potC	264
Other	potB	275
Other	phoP	223
Other	purB	456
Other	hflD	213
Other	nudJ	153
Other	rluE	217
Other	elbA	107
Other	ycgX	134
Other	ycgE	243
Other	ycgF	403
Other	ymgD	109
Other	ymgG	94
Other	ymgI	57
Other	minE	88
Other	ycgK	133
Other	hlyE	303
Other	dsbB	176
Other	nhaB	513
Other	ycgB	510
Other	cvrA	578
Other	ycgR	244
Other	treA	565
Other	dhaM	473
Other	dhaL	210
Other	ychM	559
Other	ipk	283
Other	lolB	207
Other	ldrA	35
Other	ldrB	35
Other	ldrC	35
Other	chaA	366
Other	ychN	117
Other	tpr	29
Other	purU	280
Other	ychJ	152
Other	hns	137
Other	yciU	109
Other	kch	417
Other	yciI	98
Other	yciA	132
Other	yciB	179
Other	yciC	247
Other	yciE	168
Other	yciF	166
Other	yciG	59
Other	trpA	268
Other	trpB	397
Other	trpD	531
Other	trpL	14
Other	btuR	196
Other	yciK	252
Other	yciN	83
Other	ribA	196
Other	osmB	72
Other	yciZ	57
Other	yciW	375
Other	ycjD	117
Other	sapD	330
Other	sapC	296
Other	sapB	321
Other	ymjA	81
Other	puuP	461
Other	pspF	325
Other	ycjW	332
Other	mpaA	262
Other	ycjY	310
Other	ynaI	343
Other	uspE	316
Other	fnr	250
Other	ogt	171
Other	abgT	508
Other	abgB	481
Other	abgA	436
Other	ydaM	410
Other	intR	411
Other	ydaQ	71
Other	ydaC	69
Other	lar	64
Other	recT	269
Other	recE	866
Other	racC	91
Other	ydaE	56
Other	kil	73
Other	ydaF	51
Other	ydaG	44
Other	racR	158
Other	pinR	196
Other	ynaE	88
Other	ompN	377
Other	ydbK	1174
Other	hslJ	140
Other	feaR	301
Other	tynA	757
Other	maoC	681
Other	azoR	201
Other	hokB	49
Other	mokB	55
Other	ydcI	307
Other	ydcK	326
Other	ydcO	391
Other	yncJ	76
Other	yncL	31
Other	ydcZ	149
Other	yncA	172
Other	ansP	499
Other	yddH	189
Other	yddE	297
Other	narV	226
Other	narW	231
Other	narY	514
Other	narU	462
Other	yddJ	111
Other	yddG	293
Other	yddM	94
Other	adhP	336
Other	rpsV	45
Other	bdm	71
Other	ddpF	308
Other	ddpD	328
Other	ddpC	298
Other	ddpB	340
Other	ddpA	516
Other	ddpX	193
Other	yddV	460
Other	gadC	511
Other	gadB	466
Other	pqqL	931
Other	yddB	790
Other	yddA	561
Other	ydeM	385
Other	ydeN	560
Other	ydeO	253
Other	yneN	65
Other	ydeQ	304
Other	ydeR	167
Other	ydeS	176
Other	hipB	88
Other	ydeU	466
Other	ydeK	1325
Other	lsrK	530
Other	lsrR	317
Other	yneE	304
Other	uxaB	483
Other	yneF	315
Other	yneG	119
Other	yneH	308
Other	sad	462
Other	marC	221
Other	eamA	299
Other	ydeH	296
Other	ydeI	130
Other	dcp	681
Other	tfaQ	191
Other	ydfN	320
Other	gnsB	57
Other	ynfN	51
Other	cspI	70
Other	ydfP	165
Other	arrQ	177
Other	ydfR	103
Other	essQ	71
Other	cspB	71
Other	quuQ	250
Other	ydfU	315
Other	rem	83
Other	hokD	51
Other	relE	95
Other	relB	79
Other	ydfW	75
Other	ydfX	96
Other	dicC	76
Other	rspB	339
Other	rspA	404
Other	ynfA	108
Other	ynfK	231
Other	dgsA	406
Other	ynfL	297
Other	mdtI	109
Other	mdtJ	121
Other	ydgC	111
Other	uidC	421
Other	uidA	603
Other	hdhA	255
Other	malI	342
Other	ydhA	109
Other	slyA	144
Other	sodC	173
Other	ydhL	79
Other	grxD	115
Other	ydhP	389
Other	ynhF	29
Other	ydhB	310
Other	ribC	213
Other	ydhT	270
Other	ydhU	261
Other	ydhX	239
Other	ydhW	215
Other	ydhV	700
Other	ydhY	208
Other	ydhZ	69
Other	sufE	138
Other	sufS	406
Other	sufC	248
Other	sufB	495
Other	sufA	122
Other	ydiH	89
Other	ydiI	136
Other	ydiP	303
Other	pps	792
Other	ydiV	237
Other	nlpC	154
Other	btuE	183
Other	btuC	326
Other	ihfA	99
Other	pheM	14
Other	rplT	118
Other	rpmI	65
Other	infC	180
Other	yniB	178
Other	ydjO	271
Other	cedA	80
Other	chbG	249
Other	chbF	450
Other	chbR	280
Other	chbA	116
Other	chbC	452
Other	chbB	106
Other	osmE	112
Other	ves	191
Other	spy	161
Other	astE	322
Other	astB	447
Other	astD	492
Other	astA	344
Other	astC	406
Other	ynjF	206
Other	ynjH	90
Other	ydjA	183
Other	ydjE	452
Other	ydjG	326
Other	ydjH	315
Other	ydjI	278
Other	ydjJ	347
Other	ydjK	459
Other	ydjL	358
Other	yeaC	90
Other	yeaE	284
Other	yoaI	34
Other	yeaM	273
Other	yoaF	84
Other	yeaQ	82
Other	yoaG	60
Other	yeaR	119
Other	leuE	212
Other	yeaT	307
Other	yeaY	193
Other	yoaH	59
Other	yoaE	518
Other	cspC	69
Other	yobF	47
Other	yebO	95
Other	mgrB	47
Other	kdgR	263
Other	htpX	293
[truncated: 1,949 more rows]
