# Supplementary material for: Proteome-wide determinants of co-translational chaperone binding in bacteria
Source: Nat Commun. 2025 May 10;16:4361. doi: 10.1038/s41467-025-59067-9 (PMC12065913; doi:10.1038/s41467-025-59067-9)
Supplement: Supplementary file 8 — Source Data [file 41467_2025_59067_MOESM8_ESM.zip › 1e.csv]

gene	chaperone	binding period start (codons)	binding period stop (codons)
yghJ	TF	70	131
yghJ	TF	139	251
yghJ	TF	301	436
yghJ	TF	531	719
yghJ	DnaK	336	388
yghJ	DnaK	393	405
yghJ	DnaK	409	556
yghJ	DnaK	618	630
yghJ	DnaK	634	642
yghJ	DnaK	771	776
yghJ	DnaK	794	799
yghJ	DnaK	961	967
yghJ	DnaK	969	976
yghJ	DnaK	1105	1169
yghJ	DnaK	1269	1286
yghJ	DnaK	1306	1349
yghJ	DnaK	1508	1520
gltB	TF	166	233
gltB	TF	313	474
gltB	DnaK	528	1185
gltB	DnaK	1192	1517
mukB	TF	110	131
mukB	TF	318	417
mukB	TF	1120	1223
mukB	DnaK	559	584
mukB	DnaK	775	801
mukB	DnaK	804	820
mukB	DnaK	886	899
mukB	DnaK	999	1010
rpoC	TF	110	335
rpoC	TF	416	626
rpoC	TF	681	708
rpoC	DnaK	437	442
rpoC	DnaK	453	469
rpoC	DnaK	471	481
rpoC	DnaK	574	586
rpoC	DnaK	718	780
rpoC	DnaK	838	873
rpoC	DnaK	904	956
rpoC	DnaK	976	1400
rpoB	TF	88	176
rpoB	TF	208	257
rpoB	TF	373	405
rpoB	TF	853	897
rpoB	DnaK	764	1342
hrpA	TF	195	341
hrpA	TF	970	1025
hrpA	TF	1154	1191
hrpA	DnaK	863	869
hrpA	DnaK	931	943
hrpA	DnaK	966	983
hrpA	DnaK	1017	1036
purL	TF	92	178
purL	TF	712	733
purL	TF	735	751
purL	TF	758	803
purL	DnaK	486	494
purL	DnaK	549	1295
mfd	TF	96	139
mfd	TF	177	258
mfd	DnaK	259	367
mfd	DnaK	378	386
mfd	DnaK	406	425
mfd	DnaK	429	451
mfd	DnaK	453	475
mfd	DnaK	882	1148
carB	TF	113	163
carB	TF	205	279
carB	DnaK	815	897
carB	DnaK	902	911
rne	TF	281	319
rne	DnaK	509	673
rne	DnaK	778	1061
sbcC	TF	132	188
sbcC	TF	199	267
sbcC	TF	451	460
sbcC	DnaK	745	751
ydiJ	TF	202	257
ydiJ	DnaK	397	405
ydiJ	DnaK	407	498
ydiJ	DnaK	531	596
ydiJ	DnaK	690	766
ydiJ	DnaK	842	882
ydiJ	DnaK	903	913
ydiJ	DnaK	920	1005
ydiJ	DnaK	1008	1018
fdoG	TF	130	205
fdoG	TF	257	275
fdoG	TF	334	393
fdoG	TF	395	404
fdoG	DnaK	870	895
fdoG	DnaK	977	995
hepA	TF	213	362
hepA	DnaK	375	534
hepA	DnaK	542	549
hepA	DnaK	551	968
gcvP	TF	160	263
gcvP	DnaK	446	464
gcvP	DnaK	693	726
valS	TF	107	280
valS	TF	309	347
valS	DnaK	274	308
valS	DnaK	349	427
valS	DnaK	556	951
ileS	TF	110	632
ileS	TF	646	682
ileS	DnaK	430	435
ileS	DnaK	667	938
sucA	TF	157	198
sucA	DnaK	372	377
sucA	DnaK	382	604
sucA	DnaK	694	933
nuoG	TF	213	280
nuoG	TF	332	434
nuoG	TF	458	541
nuoG	DnaK	510	538
nuoG	DnaK	662	667
nuoG	DnaK	764	769
nuoG	DnaK	775	782
nuoG	DnaK	791	802
aceE	TF	155	542
aceE	TF	567	626
aceE	DnaK	536	619
aceE	DnaK	624	887
alaS	TF	125	173
alaS	DnaK	569	587
alaS	DnaK	794	802
alaS	DnaK	820	832
alaS	DnaK	848	863
gyrA	TF	129	184
gyrA	TF	360	418
gyrA	TF	443	503
gyrA	DnaK	322	875
topA	TF	337	416
topA	DnaK	65	865
leuS	TF	175	236
leuS	DnaK	109	146
leuS	DnaK	317	474
leuS	DnaK	501	860
bamA	TF	73	128
bamA	TF	228	263
bamA	TF	278	312
bamA	TF	524	621
bamA	DnaK	302	351
bamA	DnaK	366	378
bamA	DnaK	383	391
bamA	DnaK	402	420
bamA	DnaK	422	503
bamA	DnaK	594	702
bamA	DnaK	763	783
plsB	TF	108	121
plsB	TF	124	133
plsB	TF	257	312
plsB	TF	488	618
plsB	DnaK	388	807
pheT	TF	634	691
pheT	DnaK	269	470
pheT	DnaK	474	483
pheT	DnaK	485	501
pheT	DnaK	580	633
pheT	DnaK	679	705
pheT	DnaK	790	795
lon	TF	437	648
lon	TF	698	703
lon	TF	706	712
lon	DnaK	651	701
lon	DnaK	703	722
lon	DnaK	729	784
imp	TF	72	759
imp	DnaK	615	635
imp	DnaK	670	675
imp	DnaK	680	784
bcsB	TF	155	160
bcsB	TF	163	188
bcsB	TF	246	293
bcsB	TF	523	542
bcsB	DnaK	402	408
bcsB	DnaK	561	589
bcsB	DnaK	591	598
bcsB	DnaK	600	631
bcsB	DnaK	646	652
bcsB	DnaK	677	776
bisC	TF	147	294
bisC	DnaK	330	462
bisC	DnaK	467	519
bisC	DnaK	536	654
bisC	DnaK	656	777
mdoB	TF	332	353
mdoB	DnaK	405	451
mdoB	DnaK	513	557
mdoB	DnaK	567	590
mdoB	DnaK	594	601
mdoB	DnaK	651	717
mdoB	DnaK	721	738
metE	TF	158	191
metE	DnaK	720	753
katE	TF	200	315
katE	TF	361	386
katE	DnaK	339	475
katE	DnaK	486	497
katE	DnaK	509	518
katE	DnaK	520	753
parC	TF	103	112
parC	TF	115	272
parC	DnaK	255	752
ygiQ	TF	153	312
ygiQ	TF	647	699
ygiQ	DnaK	336	383
ygiQ	DnaK	581	594
ygiQ	DnaK	606	739
priA	TF	191	323
priA	DnaK	609	732
katG	TF	249	297
katG	DnaK	400	463
katG	DnaK	554	579
katG	DnaK	585	602
katG	DnaK	604	609
katG	DnaK	673	678
katG	DnaK	687	726
uvrD	TF	196	232
uvrD	TF	415	479
uvrD	TF	563	568
uvrD	DnaK	323	338
uvrD	DnaK	390	720
pta	TF	120	144
pta	TF	499	553
pta	DnaK	422	462
pta	DnaK	500	714
pnp	TF	124	243
pnp	DnaK	319	345
pnp	DnaK	564	570
speC	TF	250	345
speC	TF	516	527
speC	DnaK	358	711
yncD	TF	204	310
yncD	DnaK	298	425
yncD	DnaK	447	457
yncD	DnaK	548	577
fhlA	DnaK	327	371
fhlA	DnaK	378	461
fhlA	DnaK	463	692
ppk	TF	111	119
ppk	TF	194	199
ppk	TF	375	386
ppk	TF	566	591
ppk	DnaK	441	466
ppk	DnaK	468	688
ptrB	TF	124	305
ptrB	TF	307	320
ptrB	TF	602	618
ptrB	TF	621	628
ptrB	TF	663	672
ptrB	TF	674	686
ptrB	DnaK	292	297
ptrB	DnaK	303	335
ptrB	DnaK	341	353
ptrB	DnaK	361	686
yraM	TF	220	264
yraM	DnaK	316	678
metG	TF	136	256
metG	DnaK	362	383
metG	DnaK	429	677
ligA	TF	166	227
ligA	DnaK	351	357
ligA	DnaK	451	659
tktA	TF	115	269
tktA	DnaK	597	663
speA	TF	160	242
speA	TF	274	319
speA	TF	365	373
speA	TF	438	450
speA	DnaK	310	317
speA	DnaK	385	658
macB	TF	141	225
macB	TF	231	247
macB	DnaK	84	89
macB	DnaK	91	164
macB	DnaK	203	301
macB	DnaK	355	365
macB	DnaK	598	608
cpdB	TF	72	484
cpdB	TF	530	572
cpdB	TF	615	643
cpdB	DnaK	541	647
dnaX	TF	120	207
dnaX	DnaK	366	438
dnaX	DnaK	440	445
dnaX	DnaK	459	496
dnaX	DnaK	540	582
dnaX	DnaK	606	643
thrS	TF	401	498
thrS	DnaK	497	533
thrS	DnaK	544	619
yheS	TF	121	184
yheS	TF	406	499
yheS	TF	543	554
yheS	DnaK	604	623
aceF	TF	568	630
aceF	DnaK	329	337
aceF	DnaK	341	380
aceF	DnaK	520	630
mnmG	TF	214	562
mnmG	DnaK	100	274
mnmG	DnaK	387	629
htpG	TF	94	153
htpG	TF	329	381
htpG	DnaK	583	624
dxs	TF	100	141
dxs	TF	295	302
dxs	DnaK	69	119
dxs	DnaK	251	284
dxs	DnaK	487	500
dxs	DnaK	514	620
hscA	TF	170	240
hscA	DnaK	179	616
btuB	TF	228	428
btuB	DnaK	471	505
btuB	DnaK	573	598
uvrC	TF	214	274
uvrC	TF	276	286
uvrC	TF	426	597
uvrC	DnaK	432	472
uvrC	DnaK	525	597
glmS	TF	96	171
glmS	DnaK	450	460
glmS	DnaK	472	609
malZ	TF	199	243
malZ	TF	257	323
malZ	DnaK	462	467
malZ	DnaK	470	570
malZ	DnaK	577	605
frdA	TF	154	215
frdA	TF	239	382
frdA	DnaK	388	602
lepA	TF	97	156
lepA	DnaK	189	599
nuoC	TF	124	169
nuoC	TF	226	344
nuoC	DnaK	351	596
aspS	TF	210	295
aspS	DnaK	404	417
aspS	DnaK	422	429
aspS	DnaK	432	483
aspS	DnaK	504	578
sdhA	TF	199	224
sdhA	TF	234	242
sdhA	TF	263	340
sdhA	DnaK	407	588
ade	TF	260	287
ade	TF	487	496
ade	DnaK	359	588
yejH	TF	261	321
yejH	DnaK	387	404
yejH	DnaK	442	447
yejH	DnaK	522	586
ycbZ	TF	118	180
ycbZ	DnaK	242	295
ycbZ	DnaK	330	337
ycbZ	DnaK	388	586
ycaO	TF	130	224
ycaO	DnaK	283	327
ycaO	DnaK	356	586
yijP	TF	384	421
yijP	DnaK	379	404
yijP	DnaK	455	466
yijP	DnaK	469	535
ytfM	TF	198	327
ytfM	TF	384	389
ytfM	TF	470	483
ytfM	DnaK	429	473
ytfM	DnaK	551	562
ytfM	DnaK	565	571
proS	TF	113	277
proS	DnaK	255	572
maeA	TF	98	314
maeA	DnaK	265	565
fadD	TF	242	287
fadD	DnaK	340	561
asnB	TF	115	187
asnB	TF	284	339
asnB	DnaK	462	474
asnB	DnaK	494	554
glnS	TF	113	151
glnS	DnaK	179	222
glnS	DnaK	375	554
sgrR	TF	185	275
sgrR	TF	332	385
sgrR	DnaK	493	551
pgi	TF	87	128
pgi	DnaK	516	549
fumB	TF	82	233
fumB	DnaK	296	330
fumB	DnaK	370	390
fumB	DnaK	392	477
fumB	DnaK	512	519
fumA	TF	118	279
fumA	TF	282	307
fumA	DnaK	211	232
fumA	DnaK	277	548
ubiB	TF	268	355
ubiB	DnaK	212	246
ubiB	DnaK	369	546
pyrG	TF	149	171
pyrG	DnaK	251	545
nadB	TF	300	372
nadB	DnaK	124	180
nadB	DnaK	192	200
nadB	DnaK	208	283
nadB	DnaK	398	412
nadB	DnaK	417	423
nadB	DnaK	429	443
nadB	DnaK	458	479
nadB	DnaK	497	505
nadB	DnaK	507	540
mppA	TF	278	537
mppA	DnaK	101	146
mppA	DnaK	148	153
mppA	DnaK	217	282
mppA	DnaK	352	395
mppA	DnaK	436	472
mppA	DnaK	478	489
mppA	DnaK	495	501
hsdM	TF	428	437
hsdM	TF	446	455
hsdM	DnaK	292	299
hsdM	DnaK	312	329
hsdM	DnaK	337	359
hsdM	DnaK	361	529
prfC	TF	111	274
prfC	DnaK	245	329
prfC	DnaK	333	338
leuA	TF	145	191
leuA	DnaK	274	280
leuA	DnaK	300	319
leuA	DnaK	337	523
ilvA	TF	161	210
ilvA	TF	234	277
ilvA	DnaK	301	308
ilvA	DnaK	331	341
ilvA	DnaK	420	429
ilvA	DnaK	433	487
ilvA	DnaK	504	514
gpmM	TF	94	219
gpmM	TF	222	301
gpmM	TF	350	407
gpmM	DnaK	267	327
gpmM	DnaK	431	514
atpA	TF	136	273
atpA	TF	464	513
atpA	DnaK	461	513
glpK	TF	248	302
glpK	DnaK	207	245
glpK	DnaK	247	312
glpK	DnaK	335	342
glpK	DnaK	346	428
glpK	DnaK	431	502
ydgA	TF	72	242
ydgA	DnaK	330	502
glpD	TF	184	432
glpD	TF	473	501
glpD	DnaK	80	107
glpD	DnaK	214	282
glpD	DnaK	291	296
glpD	DnaK	358	363
glpD	DnaK	371	376
glpD	DnaK	379	485
ubiD	TF	263	324
ubiD	DnaK	304	376
ubiD	DnaK	390	405
ubiD	DnaK	419	497
zwf	TF	121	129
zwf	DnaK	451	461
zwf	DnaK	463	491
thiI	TF	176	212
thiI	TF	292	304
thiI	TF	309	403
thiI	DnaK	433	482
tldD	TF	96	178
tldD	DnaK	226	481
bglA	TF	136	207
bglA	TF	325	364
bglA	DnaK	404	424
bglA	DnaK	428	449
ydiU	TF	105	288
ydiU	DnaK	394	478
sbcB	TF	146	240
sbcB	TF	284	339
sbcB	DnaK	310	475
lpd	TF	180	371
gltD	TF	125	131
gltD	TF	135	142
gltD	TF	160	296
gltD	DnaK	334	373
gltD	DnaK	382	448
gltX	TF	112	200
gltX	TF	345	412
gltX	DnaK	318	323
gltX	DnaK	325	332
gltX	DnaK	362	471
tnaA	TF	161	308
tnaA	DnaK	264	284
tnaA	DnaK	419	461
tnaA	DnaK	466	471
pykF	TF	120	166
pykF	TF	239	294
pykF	DnaK	456	466
ftsP	TF	139	313
ftsP	DnaK	314	360
ftsP	DnaK	364	415
ftsP	DnaK	428	470
asnS	TF	206	309
asnS	DnaK	360	466
ycjX	TF	99	237
ycjX	DnaK	396	402
ycjX	DnaK	407	465
pcnB	TF	192	342
pcnB	DnaK	407	465
hsdS	TF	78	409
hsdS	TF	414	431
hsdS	DnaK	320	464
cysS	TF	103	117
cysS	TF	122	185
cysS	DnaK	203	215
cysS	DnaK	360	461
atpD	TF	284	331
atpD	DnaK	327	460
trkA	TF	232	243
trkA	TF	246	281
trkA	TF	292	310
trkA	DnaK	380	458
mpl	TF	151	156
mpl	TF	158	177
mpl	TF	255	264
mpl	DnaK	337	457
ygdH	TF	95	136
ygdH	DnaK	265	275
ygdH	DnaK	279	454
yegQ	TF	115	143
yegQ	TF	252	333
yegQ	TF	370	453
yegQ	DnaK	430	435
yegQ	DnaK	438	447
gdhA	TF	267	319
gdhA	DnaK	355	447
argG	TF	135	316
argG	DnaK	281	447
fadL	TF	68	306
fadL	DnaK	351	401
fadL	DnaK	437	446
glmM	TF	125	217
glmM	DnaK	269	303
glmM	DnaK	408	432
srmB	TF	155	259
srmB	DnaK	225	236
srmB	DnaK	244	444
pepP	TF	106	181
pepP	TF	295	316
pepP	DnaK	381	396
pepP	DnaK	403	410
pepP	DnaK	417	424
deoA	TF	130	266
deoA	DnaK	382	389
deoA	DnaK	393	440
purA	TF	135	246
purA	TF	294	382
purA	DnaK	213	305
purA	DnaK	309	316
purA	DnaK	387	432
dadA	TF	165	246
dadA	DnaK	333	372
dadA	DnaK	385	390
dadA	DnaK	392	408
serS	TF	237	284
serS	DnaK	377	430
hflX	TF	233	320
hflX	DnaK	339	426
tyrS	TF	113	168
tyrS	DnaK	291	391
clpX	TF	167	178
clpX	TF	233	267
clpX	DnaK	333	424
murA	TF	165	230
murA	DnaK	210	328
murA	DnaK	349	419
rho	TF	196	316
rho	TF	352	366
rho	DnaK	358	378
rho	DnaK	384	419
glyA	TF	156	245
glyA	DnaK	270	280
glyA	DnaK	392	417
icd	TF	158	335
icd	DnaK	107	122
icd	DnaK	225	410
deoB	TF	149	215
deoB	DnaK	223	239
deoB	DnaK	242	407
yidR	TF	112	239
yidR	DnaK	290	404
yfaY	TF	109	164
yfaY	DnaK	319	400
lldD	TF	176	235
lldD	TF	240	288
lldD	TF	290	296
lldD	DnaK	364	396
aspC	TF	170	260
aspC	DnaK	175	339
manA	TF	145	195
manA	DnaK	378	389
pgk	TF	148	161
pgk	DnaK	321	387
pheA	TF	146	206
pheA	DnaK	289	386
ampH	TF	95	139
ampH	TF	152	189
ampH	TF	316	366
ampH	DnaK	260	385
dnaJ	TF	197	273
dnaJ	DnaK	226	371
nrdB	TF	115	228
nrdB	DnaK	301	376
dapE	TF	167	205
dapE	TF	259	281
dapE	DnaK	321	375
tgt	TF	102	289
tgt	DnaK	357	365
tgt	DnaK	369	375
ycfD	TF	126	219
ycfD	DnaK	338	373
ispG	TF	114	244
ispG	DnaK	249	372
wbbK	TF	207	281
wbbK	TF	329	372
wbbK	DnaK	266	271
wbbK	DnaK	284	372
asd	TF	104	142
asd	DnaK	298	367
ybbB	TF	182	346
ybbB	DnaK	245	253
ybbB	DnaK	273	279
ybbB	DnaK	281	361
serC	TF	128	222
serC	DnaK	235	263
serC	DnaK	298	362
hemE	TF	106	240
hemE	DnaK	272	329
fbaB	TF	147	219
fbaB	DnaK	184	196
fbaB	DnaK	218	228
fbaB	DnaK	231	350
aroH	TF	145	180
aroH	DnaK	282	291
aroH	DnaK	304	348
pyrC	TF	136	207
pyrC	TF	327	348
pyrC	DnaK	286	294
pyrC	DnaK	305	348
nadA	TF	187	250
nadA	DnaK	306	347
mreB	TF	146	223
mreB	DnaK	273	347
tas	TF	177	257
tas	DnaK	267	346
purM	TF	151	226
purM	DnaK	226	345
metN	TF	131	207
metN	DnaK	307	343
ygjD	TF	125	191
ygjD	DnaK	100	105
ygjD	DnaK	276	337
pyrD	TF	123	228
pyrD	DnaK	273	336
ruvB	TF	120	329
ruvB	DnaK	319	326
ruvB	DnaK	330	336
trpS	TF	152	212
trpS	DnaK	214	252
trpS	DnaK	268	334
dppF	TF	129	137
dppF	TF	147	217
dppF	TF	230	238
dppF	DnaK	267	313
asnA	TF	121	214
asnA	DnaK	208	330
rdoA	TF	99	181
rdoA	TF	183	242
rdoA	DnaK	285	309
rdoA	DnaK	312	321
dcyD	TF	86	243
dcyD	TF	245	270
dcyD	DnaK	200	210
dcyD	DnaK	256	328
dppD	TF	144	190
dppD	TF	205	229
dppD	TF	231	247
dppD	DnaK	262	313
hemB	TF	140	324
hemB	DnaK	238	243
hemB	DnaK	313	324
pfkA	TF	102	190
pfkA	DnaK	232	310
pfkA	DnaK	313	320
ompT	TF	116	271
ompT	DnaK	265	270
ispH	TF	75	109
ispH	TF	167	234
ispH	DnaK	256	316
truB	TF	154	209
truB	DnaK	213	314
speB	TF	108	246
speB	DnaK	242	306
ldcA	TF	134	206
ldcA	DnaK	255	299
glyQ	TF	127	172
glyQ	DnaK	231	303
mak	TF	192	286
mak	DnaK	216	302
gltI	TF	138	259
gltI	DnaK	207	302
pldA	TF	94	262
pldA	DnaK	230	289
pdxK	TF	119	182
pdxK	DnaK	231	283
mepA	TF	142	254
mepA	DnaK	241	271
ybhA	TF	106	272
ybhA	DnaK	230	272
rna	TF	148	268
rna	DnaK	164	268
ycfH	TF	119	191
ycfH	DnaK	221	230
ycfH	DnaK	235	265
deoC	TF	121	167
deoC	DnaK	57	259
yaaA	TF	108	185
yaaA	DnaK	171	258
cutC	TF	107	198
cutC	DnaK	81	117
cutC	DnaK	162	248
purC	TF	155	229
purC	DnaK	86	148
purC	DnaK	174	237
rnt	TF	98	155
rnt	DnaK	132	176
rnt	DnaK	185	215
yibK	TF	101	157
yibK	DnaK	71	123
gltB	TF	166	233
gltB	TF	313	474
gltB	GroEL	477	1517
ydiJ	TF	202	257
ydiJ	GroEL	320	335
ydiJ	GroEL	337	993
ydiJ	GroEL	995	1007
sucA	TF	157	198
sucA	GroEL	334	568
sucA	GroEL	572	577
sucA	GroEL	604	627
sucA	GroEL	655	662
sucA	GroEL	667	686
sucA	GroEL	705	711
sucA	GroEL	727	933
imp	TF	72	759
imp	GroEL	351	784
bisC	TF	147	294
bisC	GroEL	291	297
bisC	GroEL	300	305
bisC	GroEL	328	777
katE	TF	200	315
katE	TF	361	386
katE	GroEL	293	308
katE	GroEL	325	747
fhuA	TF	86	658
fhuA	GroEL	412	747
ygiQ	TF	153	312
ygiQ	TF	647	699
ygiQ	GroEL	255	739
katG	TF	249	297
katG	GroEL	310	316
katG	GroEL	319	726
speC	TF	250	345
speC	TF	516	527
speC	GroEL	287	711
ppk	TF	111	119
ppk	TF	194	199
ppk	TF	375	386
ppk	TF	566	591
ppk	GroEL	348	371
ppk	GroEL	376	688
ptrB	TF	124	305
ptrB	TF	307	320
ptrB	TF	602	618
ptrB	TF	621	628
ptrB	TF	663	672
ptrB	TF	674	686
ptrB	GroEL	274	297
ptrB	GroEL	302	320
ptrB	GroEL	324	686
mnmG	TF	214	562
mnmG	GroEL	291	629
dxs	TF	100	141
dxs	TF	295	302
dxs	GroEL	234	278
dxs	GroEL	286	322
dxs	GroEL	426	620
btuB	TF	228	428
btuB	GroEL	384	614
malZ	TF	199	243
malZ	TF	257	323
malZ	GroEL	367	605
sdhA	TF	199	224
sdhA	TF	234	242
sdhA	TF	263	340
sdhA	GroEL	166	588
ade	TF	260	287
ade	TF	487	496
ade	GroEL	291	588
proS	TF	113	277
proS	GroEL	192	572
maeA	TF	98	314
maeA	GroEL	277	565
leuA	TF	145	191
leuA	GroEL	179	184
leuA	GroEL	186	234
leuA	GroEL	249	265
leuA	GroEL	270	280
leuA	GroEL	282	523
tldD	TF	96	178
tldD	GroEL	204	212
tldD	GroEL	234	481
ydiU	TF	105	288
ydiU	GroEL	241	478
sbcB	TF	146	240
sbcB	TF	284	339
sbcB	GroEL	230	475
ftsP	TF	139	313
ftsP	GroEL	255	470
sthA	TF	122	396
sthA	GroEL	312	466
ygdH	TF	95	136
ygdH	GroEL	201	212
ygdH	GroEL	235	454
gdhA	TF	267	319
gdhA	GroEL	113	122
gdhA	GroEL	125	447
argG	TF	135	316
argG	GroEL	274	447
ybiU	TF	164	181
ybiU	TF	208	249
ybiU	GroEL	251	258
ybiU	GroEL	276	421
lldD	TF	176	235
lldD	TF	240	288
lldD	TF	290	296
lldD	GroEL	279	396
entC	TF	121	315
entC	GroEL	266	391
tgt	TF	102	289
tgt	GroEL	190	375
asd	TF	104	142
asd	GroEL	258	367
yajO	TF	102	219
yajO	GroEL	267	324
gltB	DnaK	528	1185
gltB	DnaK	1192	1517
gltB	GroEL	477	1517
recC	DnaK	360	370
recC	DnaK	391	1122
recC	GroEL	435	450
recC	GroEL	452	546
recC	GroEL	597	679
recC	GroEL	710	866
recC	GroEL	914	967
recC	GroEL	1029	1122
ydiJ	DnaK	397	405
ydiJ	DnaK	407	498
ydiJ	DnaK	531	596
ydiJ	DnaK	690	766
ydiJ	DnaK	842	882
ydiJ	DnaK	903	913
ydiJ	DnaK	920	1005
ydiJ	DnaK	1008	1018
ydiJ	GroEL	320	335
ydiJ	GroEL	337	993
ydiJ	GroEL	995	1007
sucA	DnaK	372	377
sucA	DnaK	382	604
sucA	DnaK	694	933
sucA	GroEL	334	568
sucA	GroEL	572	577
sucA	GroEL	604	627
sucA	GroEL	655	662
sucA	GroEL	667	686
sucA	GroEL	705	711
sucA	GroEL	727	933
rbbA	DnaK	305	311
rbbA	DnaK	315	322
rbbA	DnaK	372	381
rbbA	DnaK	455	479
rbbA	DnaK	503	911
rbbA	GroEL	245	258
rbbA	GroEL	264	283
rbbA	GroEL	286	717
rbbA	GroEL	731	911
imp	DnaK	615	635
imp	DnaK	670	675
imp	DnaK	680	784
imp	GroEL	351	784
bisC	DnaK	330	462
bisC	DnaK	467	519
bisC	DnaK	536	654
bisC	DnaK	656	777
bisC	GroEL	291	297
bisC	GroEL	300	305
bisC	GroEL	328	777
katE	DnaK	339	475
katE	DnaK	486	497
katE	DnaK	509	518
katE	DnaK	520	753
katE	GroEL	293	308
katE	GroEL	325	747
ybhJ	DnaK	349	739
ybhJ	GroEL	254	261
ybhJ	GroEL	281	287
ybhJ	GroEL	289	299
ybhJ	GroEL	309	322
ybhJ	GroEL	325	333
ybhJ	GroEL	344	753
ygiQ	DnaK	336	383
ygiQ	DnaK	581	594
ygiQ	DnaK	606	739
ygiQ	GroEL	255	739
katG	DnaK	400	463
katG	DnaK	554	579
katG	DnaK	585	602
katG	DnaK	604	609
katG	DnaK	673	678
katG	DnaK	687	726
katG	GroEL	310	316
katG	GroEL	319	726
nrdE	DnaK	543	714
nrdE	GroEL	273	714
ldcC	DnaK	310	334
ldcC	DnaK	340	349
ldcC	DnaK	492	509
ldcC	DnaK	520	713
ldcC	GroEL	307	334
ldcC	GroEL	381	386
ldcC	GroEL	393	405
ldcC	GroEL	408	713
speC	DnaK	358	711
speC	GroEL	287	711
ppk	DnaK	441	466
ppk	DnaK	468	688
ppk	GroEL	348	371
ppk	GroEL	376	688
ptrB	DnaK	292	297
ptrB	DnaK	303	335
ptrB	DnaK	341	353
ptrB	DnaK	361	686
ptrB	GroEL	274	297
ptrB	GroEL	302	320
ptrB	GroEL	324	686
ydcP	DnaK	101	112
ydcP	DnaK	149	160
ydcP	DnaK	189	194
ydcP	DnaK	196	653
ydcP	GroEL	137	653
mnmG	DnaK	100	274
mnmG	DnaK	387	629
mnmG	GroEL	291	629
dxs	DnaK	69	119
dxs	DnaK	251	284
dxs	DnaK	487	500
dxs	DnaK	514	620
dxs	GroEL	234	278
dxs	GroEL	286	322
dxs	GroEL	426	620
btuB	DnaK	471	505
btuB	DnaK	573	598
btuB	GroEL	384	614
malZ	DnaK	462	467
malZ	DnaK	470	570
malZ	DnaK	577	605
malZ	GroEL	367	605
sdhA	DnaK	407	588
sdhA	GroEL	166	588
ade	DnaK	359	588
ade	GroEL	291	588
proS	DnaK	255	572
proS	GroEL	192	572
maeA	DnaK	265	565
maeA	GroEL	277	565
yejF	DnaK	62	529
yejF	GroEL	296	529
leuA	DnaK	274	280
leuA	DnaK	300	319
leuA	DnaK	337	523
leuA	GroEL	179	184
leuA	GroEL	186	234
leuA	GroEL	249	265
leuA	GroEL	270	280
leuA	GroEL	282	523
gshA	DnaK	390	518
gshA	GroEL	213	220
gshA	GroEL	230	252
gshA	GroEL	255	276
gshA	GroEL	308	518
tldD	DnaK	226	481
tldD	GroEL	204	212
tldD	GroEL	234	481
ydiU	DnaK	394	478
ydiU	GroEL	241	478
sbcB	DnaK	310	475
sbcB	GroEL	230	475
ftsP	DnaK	314	360
ftsP	DnaK	364	415
ftsP	DnaK	428	470
ftsP	GroEL	255	470
ygdH	DnaK	265	275
ygdH	DnaK	279	454
ygdH	GroEL	201	212
ygdH	GroEL	235	454
gdhA	DnaK	355	447
gdhA	GroEL	113	122
gdhA	GroEL	125	447
argG	DnaK	281	447
argG	GroEL	274	447
bioA	DnaK	297	303
bioA	DnaK	336	369
bioA	DnaK	380	429
bioA	GroEL	290	429
gltA	DnaK	368	427
gltA	GroEL	290	427
lldD	DnaK	364	396
lldD	GroEL	279	396
metK	DnaK	203	384
metK	GroEL	53	384
tgt	DnaK	357	365
tgt	DnaK	369	375
tgt	GroEL	190	375
asd	DnaK	298	367
asd	GroEL	258	367
prmB	DnaK	278	310
prmB	GroEL	155	310
