# Supplementary material for: Proteome-wide determinants of co-translational chaperone binding in bacteria
Source: Nat Commun. 2025 May 10;16:4361. doi: 10.1038/s41467-025-59067-9 (PMC12065913; doi:10.1038/s41467-025-59067-9)
Supplement: Supplementary file 8 — Source Data [file 41467_2025_59067_MOESM8_ESM.zip › 2a.csv]

distance from chaperone onset (codons)	TF fraction disorder mean	TF fraction disorder low CI	TF fraction disorder high CI	TF fraction structure mean	TF fraction structure low CI	TF fraction structure high CI	DnaK fraction disorder mean	DnaK fraction disorder low CI	DnaK fraction disorder high CI	DnaK fraction structure mean	DnaK fraction structure low CI	DnaK fraction structure high CI
-150	0.15813966395361742	0.08064411890460559	0.23563520900262933	0.20876124452416903	0.16631251328382962	0.2512099757645084	0.04171118233618234	0.018590843652766555	0.06483152101959812	0.3635434902181296	0.34320934954019405	0.383877630896065
-144	0.1382693203749058	0.06776402484065051	0.2087746159091611	0.2218185671991049	0.1827465644813142	0.2608905699168955	0.03550939639453953	0.014271597551435575	0.05674719523764349	0.3694606748408101	0.34943526564343635	0.3894860840381839
-138	0.17884508937144297	0.10507586277915926	0.2526143159637267	0.22336851811457045	0.18560023437868178	0.2611368018504591	0.03710774588992843	0.015515476582075652	0.0587000151977812	0.37304845900570655	0.3533263440174619	0.3927705739939511
-132	0.1483277844171887	0.08362134702352503	0.21303422181085233	0.22214011779817774	0.18542759835943257	0.2588526372369229	0.03397807506503159	0.013427259774589284	0.05452889035547389	0.38259886093312717	0.36387262838142326	0.40132509348483114
-126	0.15869103299756496	0.09533352538603067	0.22204854060909918	0.2214953856620259	0.18675090380083637	0.25623986752321554	0.03598594579266071	0.014950393602427824	0.05702149798289361	0.390504235506487	0.3723700477750345	0.4086384232379396
-120	0.16180479940601042	0.10205376758643492	0.22155583122558595	0.21141148704608437	0.17946949990910285	0.24335347418306594	0.023716113333187627	0.006498007356033474	0.040934219310341774	0.39711187848044455	0.37949052013035445	0.4147332368305347
-114	0.13645381932482614	0.08433470997105662	0.18857292867859562	0.20661808658365766	0.1767482394509432	0.2364879337163721	0.029037387129567143	0.010227453930569048	0.047847320328565236	0.40407905830803564	0.3869767297871493	0.42118138682892203
-108	0.1409613459732437	0.09102775748021615	0.19089493446627126	0.20617288264295172	0.17831224393637116	0.23403352134953223	0.026229508196721308	0.008217276944418258	0.044241739449024355	0.41140426761356097	0.39491073688863393	0.427897798338488
-102	0.10930785564181378	0.06689213142491109	0.15172357985871648	0.21388267310659434	0.1878428897826099	0.23992245643057877	0.04348959996593643	0.020667129738237918	0.06631207019363494	0.4169513131453075	0.4007620320053081	0.43314059428530666
-96	0.12296807670686231	0.08053084799808657	0.16540530541563805	0.2154671695861516	0.1906868521779148	0.2402474869943884	0.04555501501755573	0.022154495504665344	0.06895553453044613	0.42360693522073256	0.40772717760453725	0.4394866928369278
-90	0.1327437850011259	0.09162305891716789	0.17386451108508394	0.21131948276929644	0.188279929437386	0.23435903610120692	0.03779823197298925	0.01645993583516428	0.059136528110814233	0.42886552050010973	0.41330623800050953	0.44442480299971
-84	0.1158164293632576	0.07938453072860661	0.15224832799790858	0.2082648902195223	0.18661160786344566	0.2299181725755989	0.04796990705335586	0.02426295668058566	0.07167685742612606	0.4304921399133976	0.41483400556212285	0.44615027426467235
-78	0.12151555327245445	0.08624185829223463	0.15678924825267426	0.21177906054568374	0.1913629553809151	0.2321951657104524	0.03762549646031332	0.016619924525171102	0.05863106839545553	0.4340528849223333	0.41839574451353084	0.44971002533113585
-72	0.1090667160771915	0.07704932124885368	0.14108411090552933	0.21292180640978497	0.19350154232243297	0.23234207049713695	0.05009020058905162	0.026068207109807215	0.07411219406829601	0.4347705071338319	0.41849490336851164	0.4510461108991522
-66	0.0841782983110847	0.056633735556840904	0.11172286106532853	0.2190649167988248	0.20050768544424222	0.2376221481534074	0.03836059701099799	0.017385299620902083	0.0593358944010939	0.43881557352653716	0.4227908353771475	0.4548403116759268
-60	0.0698658431066328	0.045173197021906725	0.09455848919135884	0.22968724318905254	0.21187658745866714	0.24749789891943785	0.02878759100981323	0.010594009671032092	0.04698117234859436	0.4411931809393967	0.42535361907649033	0.45703274280230305
-54	0.05030681643212543	0.0295353201852422	0.07107831267900865	0.25063199948755077	0.23356489982734416	0.26769909914775747	0.022964008468595625	0.006727809181877771	0.03920020775531348	0.44508505004494775	0.42954714461601884	0.4606229554738766
-48	0.032102549977429354	0.015611191965693607	0.0485939079891651	0.2730296195976543	0.2567752473429208	0.2892839918523879	0.02596591332885806	0.008910883888456256	0.04302094276925986	0.45094732118658626	0.43589350352490897	0.4660011388482635
-42	0.017246676201069972	0.005006969550561979	0.029486382851577963	0.2925032303438446	0.276939244104226	0.3080672165834633	0.03259768630827334	0.013598016766098626	0.051597355850448036	0.4514836302043285	0.43629114307215966	0.46667611733649733
-36	0.020306513409961684	0.007039247813135893	0.03357377900678748	0.3102184187645452	0.2952345305117241	0.3252023070173663	0.03296870469540055	0.013766029573115596	0.05217137981768552	0.4566335134074606	0.44189957082191356	0.4713674559930076
-30	0.021455938697318006	0.0078107065407039475	0.03510117085393207	0.3261581382870417	0.3118159070707837	0.3405003695032996	0.036040133045213814	0.01611857973512522	0.05596168635530241	0.45884347649723284	0.4441727476392137	0.4735142053552519
-24	0.017624521072796936	0.005309168567416832	0.02993987357817704	0.342918187833611	0.32925962280370585	0.3565767528635162	0.03527274983211911	0.015594216095310675	0.054951283568927554	0.4623233092207577	0.4478653776077804	0.476781240833735
-18	0.016475095785440614	0.0045255982755216355	0.028424593295359592	0.35913052242256577	0.3460198024516741	0.37224124239345735	0.02932551319648094	0.011335798583157723	0.047315227809804156	0.4669999817846098	0.4528291012317718	0.4811708623374478
-12	0.014176245210727969	0.0031146949982122376	0.0252377954232437	0.37264744507873937	0.36002834989060034	0.38526654026687845	0.0249266862170088	0.008387731580008986	0.04146564085400861	0.4726307289614695	0.4589766165320303	0.4862848413909087
-6	0.015708812260536397	0.004105566243160102	0.027312058277912693	0.3856176197337399	0.3737198385104501	0.3975154009570297	0.014173998044965788	0.0016362501064710166	0.026711745983460555	0.4794805408186625	0.4665830305904803	0.49237805104684473
0	0.01954022988505747	0.006503373583919023	0.03257708618619592	0.3982180135168925	0.38693601674528183	0.40950001028850314	0.01075268817204301	-9.1346086304345e-05	0.021596722430390364	0.48564164384951836	0.47343797918496766	0.49784530851406905
6	0.019157088122605363	0.006238531786789857	0.03207564445842087	0.40912770558322964	0.3983538715738126	0.4199015395926468	0.018572825024437925	0.004197816927594563	0.03294783312128129	0.49098528951593284	0.47922626542731156	0.5027443136045541
12	0.01839080459770115	0.005872748312559958	0.03090886088284234	0.41935018983548705	0.4089546225392589	0.4297457571317153	0.028347996089931576	0.010666866047322568	0.046029126132540586	0.496366963496943	0.48496158190326627	0.5077723450906196
18	0.025670498084291185	0.010762795614136294	0.04057820055444608	0.4298802450474916	0.41997402997304834	0.43978646012193484	0.03225806451612903	0.013438455827696814	0.05107767320456125	0.501238699436404	0.49007681496152494	0.512400583911283
24	0.0264367816091954	0.011363749138624505	0.041509814079766304	0.4393914224480995	0.4298713569918449	0.4489114879043539	0.04252199413489737	0.021074660730195482	0.06396932753959925	0.5063418061088499	0.49543194125270507	0.5172516709649949
30	0.02260536398467433	0.008604192251942835	0.036606535717405825	0.4479504146107149	0.43861851249219236	0.45728231672923747	0.04789833822091887	0.025205433867121693	0.07059124257471604	0.5110045156313294	0.5002790355445106	0.5217299957181485
36	0.023318042813455658	0.009176486939752771	0.03745959868715854	0.454303299844895	0.4449654391430118	0.4636411605467781	0.04252199413489736	0.021010547908397237	0.06403344036139749	0.5144879797750518	0.5039364463744088	0.5250395131756947
42	0.02522935779816514	0.010483664327421713	0.03997505126890856	0.46171673954736364	0.45257535472704796	0.4708581243676791	0.04007820136852395	0.019188404680827244	0.06096799805622066	0.5185329992973207	0.5082743436792424	0.5287916549153988
48	0.02986572463003972	0.013839250061186442	0.045892199198893	0.46887558986192907	0.4600116129963228	0.4777395667275354	0.04894916911045943	0.025918569288322587	0.07197976893259628	0.5223778725431955	0.5124337109586898	0.5323220341277012
54	0.03295019157088123	0.016167464960963312	0.04973291818079914	0.47676354642440816	0.46824227277651764	0.4852848200722986	0.04792109283093077	0.02503299359474374	0.07080919206711782	0.5256216400980179	0.5158864123395646	0.5353568678564713
60	0.05150186424864217	0.030646352369101456	0.07235737612818288	0.48393587619431	0.47576493306795326	0.49210681932066663	0.05014932836819114	0.026615369542042144	0.07368328719434014	0.52881819643994	0.5191527438792657	0.5384836490006145
66	0.035395866214568576	0.017860199421188147	0.052931533007949005	0.4892419607783749	0.48127692166008534	0.49720699989666456	0.0658379249720622	0.03880756029922324	0.09286828964490118	0.5315668486598314	0.522063068058225	0.5410706292614378
72	0.034952904006850326	0.01744527111451614	0.05246053689918451	0.49429390871062556	0.4865718506994083	0.5020159667218429	0.05036687747597112	0.026235583231221413	0.07449817172072083	0.533595106911462	0.5242810964218437	0.5429091174010802
78	0.033689811690940846	0.016445499237516873	0.05093412414436482	0.49874869294853746	0.49113337204748353	0.5063640138495915	0.048428043269300725	0.02441830894548881	0.07243777759311264	0.5364398570600178	0.5272360497647454	0.5456436643552905
84	0.0312074224577281	0.014401801235834675	0.048013043679621524	0.5038743047556776	0.49631037339329503	0.5114382361180604	0.04834913105175607	0.02425962804754317	0.072438634055969	0.5394925023911378	0.5304457105963322	0.5485392941859435
90	0.03078243435338476	0.01393825635390144	0.04762661235286806	0.5085712526661362	0.5010110610588231	0.5161314442734494	0.05035645747528045	0.025543282032867386	0.0751696329176935	0.541920045284902	0.5329436184977318	0.5508964720720722
96	0.03198619794149151	0.01470438064737594	0.04926801523560707	0.5136943245927051	0.5062287050091178	0.5211599441762924	0.048907628590393985	0.024121202776073266	0.0736940544047147	0.5432087254808149	0.5342351927116226	0.5521822582500074
102	0.03231206409883169	0.014873928896923001	0.04975019930074038	0.5174540620606208	0.5100899822716874	0.5248181418495541	0.03282157552898921	0.011826141162940488	0.05381700989503793	0.5427702684146654	0.5336901735226981	0.5518503633066328
108	0.031025144861400015	0.013823865385078198	0.04822642433772184	0.5209920156291815	0.5136439449726348	0.528340086285728	0.02820710307849048	0.008410549978338512	0.04800365617864245	0.5436402665286485	0.5344806687539508	0.552799864303346
114	0.042296596898749615	0.022138950683831805	0.06245424311366742	0.5246960554177654	0.5173347118212038	0.532057399014327	0.0406015617970194	0.016871158342085246	0.06433196525195357	0.545111035364049	0.5359238882086088	0.5542981825194894
120	0.04838994444933351	0.026745105908759545	0.07003478298990747	0.528087166242114	0.5207264144857818	0.5354479179984463	0.05841868710563661	0.029770557626532967	0.08706681658474025	0.546610243152673	0.5373293150415245	0.5558911712638216
126	0.0362827836815109	0.01712445530628947	0.05544111205673233	0.5310134120004023	0.5236195869574098	0.5384072370433948	0.05556752016734431	0.026961679995964324	0.0841733603387243	0.5475459216197212	0.5380336880424431	0.5570581551969992
132	0.04092078396496755	0.020498051464646547	0.06134351646528857	0.5339592628764209	0.526550290249946	0.541368235502896	0.04212842010598273	0.016684359689126682	0.06757248052283878	0.5484116469944208	0.5387109885290196	0.558112305459822
138	0.04861194574547408	0.026196096081514825	0.07102779540943333	0.5361762374127284	0.52880224131239	0.5435502335130669	0.04948136427566807	0.0218988845698728	0.07706384398146336	0.5498745816018118	0.5400996710063685	0.5596494921972552
144	0.04622358158454723	0.02414509593526234	0.06830206723383213	0.5389743322567636	0.5316200579191397	0.5463286065943875	0.043464918688008114	0.01722354223825789	0.06970629513775835	0.5516260978849327	0.5416512542901049	0.5616009414797607
150	0.06109894764306739	0.03559115453517127	0.08660674075096353	0.542029633765418	0.5346083156741505	0.5494509518566854	0.06878608692194982	0.0359369573547844	0.10163521648911522	0.5530915382550566	0.5429791054779438	0.5632039710321695
