# Supplementary material for: Proteome-wide determinants of co-translational chaperone binding in bacteria
Source: Nat Commun. 2025 May 10;16:4361. doi: 10.1038/s41467-025-59067-9 (PMC12065913; doi:10.1038/s41467-025-59067-9)
Supplement: Supplementary file 8 — Source Data [file 41467_2025_59067_MOESM8_ESM.zip › 2b.csv]

codon position	TF enrichment mean	TF enrichment low CI	TF enrichment high CI	DnaK enrichment mean	DnaK enrichment low CI	DnaK enrichment high CI
0	0.6067402372207249	0.23784019910629794	0.9756402753351519	0.47744225129974216	0.19530656450411102	0.7595779380953733
1	0.6366316108211987	0.25010504573737913	1.0231581759050181	0.4647377357712086	0.19427076004814903	0.7352047114942681
2	0.6366316108211987	0.25010504573737913	1.0231581759050181	0.45220626399555003	0.19049617191077703	0.713916356080323
3	0.6366316108211987	0.25010504573737913	1.0231581759050181	0.4424308458447366	0.1853558886497413	0.6995058030397319
4	0.6158833736886627	0.24286168487381887	0.9889050625035066	0.4699518490077946	0.20523868976766924	0.7346650082479199
5	0.5971477615477581	0.23619417086206132	0.9581013522334547	0.4699518490077946	0.20523868976766924	0.7346650082479199
6	0.6493794164856772	0.2653749976225809	1.0333838353487734	0.4543295716228819	0.19936215207989355	0.7092969911658702
7	0.6644271955517603	0.2715567196594865	1.057297671444034	0.44339644957875957	0.19576961061368964	0.6910232885438294
8	0.6644271955517603	0.2715567196594865	1.057297671444034	0.44339644957875957	0.19576961061368964	0.6910232885438294
9	0.6945922249856777	0.28394905612221677	1.1052353938491388	0.4639491109907661	0.20746428746998763	0.7204339345115446
10	0.7293253264885788	0.30171620918423725	1.1569344437929203	0.48291454636721726	0.21849258305811692	0.7473365096763176
11	0.7293253264885788	0.30171620918423725	1.1569344437929203	0.4631337903444817	0.21208735661518566	0.7141802240737778
12	0.7293253264885788	0.30171620918423725	1.1569344437929203	0.4631337903444817	0.21208735661518566	0.7141802240737778
13	0.7111879351087291	0.2948113132352913	1.127564556982167	0.4813382869319548	0.2261106321164232	0.7365659417474864
14	0.6924199916632416	0.2975478422410745	1.0872921410854088	0.47952576393775315	0.22510926218615254	0.7339422656893537
15	0.6750169190810134	0.2907560536087578	1.0592777845532688	0.4893956299955018	0.23256859103008914	0.7462226689609144
16	0.6883129984671594	0.29653333779795754	1.0800926591363613	0.4893956299955018	0.23256859103008914	0.7462226689609144
17	0.6548659065118232	0.2922255338537395	1.0175062791699068	0.49662915875190583	0.23932052580077112	0.7539377917030405
18	0.6860903421030289	0.3185519482110589	1.053628735994999	0.5439349031235368	0.26936884157246155	0.818500964674612
19	0.7014695635853125	0.3316366848064733	1.0713024423641517	0.5421652665515793	0.26836490019406833	0.8159656329090901
20	0.6812087606592023	0.33374471246358073	1.0286728088548238	0.5598618368298799	0.2883708281730912	0.8313528454866685
21	0.6700253444575843	0.3286042461251931	1.0114464427899754	0.5530345447535234	0.29064666518151305	0.8154224243255337
22	0.6508661530529164	0.3200839228355168	0.981648383270316	0.5802235872450925	0.3117960433787013	0.8486511311114836
23	0.6784305125882799	0.29449135942953086	1.062369665747029	0.5543217355439961	0.28702032583667836	0.8216231452513139
24	0.6610396645707652	0.28401414722258445	1.038065181918946	0.555069487597598	0.2853974157763151	0.8247415594188809
25	0.6813891504475955	0.2920827127915876	1.0706955881036033	0.5454158042247068	0.28155540706801396	0.8092762013813997
26	0.654713054128033	0.280489543397898	1.028936564858168	0.5636732658748849	0.29322485555749944	0.8341216761922703
27	0.6559956885365801	0.2813746811789011	1.030616695894259	0.5817424120453494	0.31785223921194883	0.8456325848787498
28	0.6447900040952101	0.2767593653448167	1.0128206428456037	0.5810869826325669	0.3198815804447702	0.8422923848203634
29	0.6447900040952101	0.2767593653448167	1.0128206428456037	0.5810869826325669	0.3198815804447702	0.8422923848203634
30	0.6029184470608353	0.2683150561755098	0.9375218379461607	0.5810869826325669	0.3198815804447702	0.8422923848203634
31	0.5577788067517595	0.2627396273474775	0.8528179861560414	0.5668349509678714	0.31190003296608204	0.8217698689696609
32	0.503004339826993	0.24417179368803088	0.7618368859659552	0.5355081968131603	0.2931143912107884	0.7779020024155323
33	0.5113006307959179	0.24848823345056248	0.7741130281412734	0.5534353782987265	0.29958490143314265	0.8072858551643104
34	0.5178055258750071	0.24644101519027906	0.789170036559735	0.598941321273313	0.31653305582920394	0.881349586717422
35	0.5178055258750071	0.24644101519027906	0.789170036559735	0.6675149708476085	0.3603766148758566	0.9746533268193602
36	0.49946137187683487	0.24070918885353387	0.7582135549001359	0.6511259022786076	0.35284310771923755	0.9494086968379775
37	0.5134866654259418	0.24201051113645844	0.7849628197154253	0.6323723336678838	0.3363050805853701	0.9284395867503975
38	0.5134866654259418	0.24201051113645844	0.7849628197154253	0.6305076488217782	0.33521455691063684	0.9258007407329195
39	0.5168245355482438	0.24462452037245447	0.7890245507240332	0.5877943471794878	0.31834356728319746	0.8572451270757782
40	0.5239314580120829	0.24779057625060374	0.8000723397735621	0.5932542809590238	0.31992893853218635	0.8665796233858611
41	0.5100966685343797	0.24160737444468017	0.7785859626240793	0.6109662431071387	0.3313496641403817	0.8905828220738956
42	0.48703231983501893	0.2289159455772138	0.745148694092824	0.6078967419809027	0.3295410491010038	0.8862524348608016
43	0.48162300324567764	0.22867698067624626	0.7345690258151091	0.5991394517965938	0.32437171298122525	0.8739071906119624
44	0.5548814686779016	0.26531795500037103	0.844444982355432	0.5957191595559208	0.32917636216007123	0.8622619569517704
45	0.5753745802241658	0.255489959804094	0.8952592006442375	0.6702730915560122	0.3594892261949143	0.9810569569171103
46	0.5646010208735449	0.25037039800122934	0.8788316437458605	0.6854779947278882	0.3643497885296024	1.006606200926174
47	0.54203341978576	0.24590306913881194	0.8381637704327081	0.6953352742234957	0.3678799756720116	1.02279057277498
48	0.54203341978576	0.24590306913881194	0.8381637704327081	0.7023959212968626	0.37183685593537597	1.0329549866583492
49	0.5668676544165765	0.25779603077629165	0.8759392780568613	0.7391014812474113	0.39545395003428563	1.0827490124605368
50	0.6213154880721565	0.28727324527831005	0.9553577308660031	0.7251027591488362	0.3915247976451305	1.058680720652542
51	0.6066246271534321	0.2797700830931066	0.9334791712137576	0.7079829924740185	0.3837752034852994	1.0321907814627376
52	0.5778591429187712	0.272135429371355	0.8835828564661874	0.7074482562492432	0.3814720399123622	1.0334244725861244
53	0.5778591429187712	0.272135429371355	0.8835828564661874	0.7074482562492432	0.3814720399123622	1.0334244725861244
54	0.568841716587329	0.2675513836671672	0.8701320495074907	0.6909836301943739	0.3707096369844781	1.0112576234042698
55	0.5494629041654281	0.2561396158875651	0.8427861924432911	0.6730452267313198	0.35913360633480607	0.9869568471278335
56	0.5494629041654281	0.2561396158875651	0.8427861924432911	0.7043321379533931	0.37247281844965113	1.0361914574571351
57	0.5494629041654281	0.2561396158875651	0.8427861924432911	0.7027938878463643	0.3715954877423935	1.0339922879503352
58	0.517762844405313	0.24546535021150495	0.790060338599121	0.6398775488783992	0.338814024349963	0.9409410734068355
59	0.5348772687828253	0.24754265434742806	0.8222118832182225	0.6370951634654294	0.33726160051459286	0.936928726416266
60	0.46223616823169966	0.22689036934828505	0.6975819671151142	0.5628884581104318	0.3037084822667692	0.8220684339540942
61	0.4760465500078246	0.23697549491141512	0.715117605104234	0.5119328259749785	0.2809700995658998	0.7428955523840572
62	0.5095921464040342	0.2519439260501343	0.767240366757934	0.4885916316802782	0.26694400613354974	0.7102392572270066
63	0.47355813099790556	0.22716214788076752	0.7199541141150436	0.4767021896477976	0.26087194235447775	0.6925324369411174
64	0.4732969615773106	0.2238362926401361	0.7227576305144852	0.46433468735378425	0.25853301981618787	0.6701363548913806
65	0.46693274237968607	0.2118783554506059	0.7219871293087663	0.4467994221460653	0.2444092528679212	0.6491895914242094
66	0.470718914688106	0.21346874288085352	0.7279690864953585	0.4438671574205178	0.23867124509358537	0.6490630697474502
67	0.46988386247984426	0.2114529757513457	0.7283147492083428	0.4205966098181016	0.21925657973545454	0.6219366399007487
68	0.4112861477804518	0.1930220939892306	0.629550201571673	0.42228353352097703	0.2177568250021017	0.6268102420398524
69	0.4112861477804518	0.1930220939892306	0.629550201571673	0.411564959968524	0.21044412739907803	0.61268579253797
70	0.4112861477804518	0.1930220939892306	0.629550201571673	0.41488607069287564	0.2116124354383992	0.6181597059473521
71	0.40947349436484165	0.19657537076343812	0.6223716179662452	0.45014259071148705	0.2410967132506059	0.6591884681723682
72	0.4085875306537036	0.19765288130162298	0.6195221800057843	0.40227440117736474	0.2112336617052407	0.5933151406494888
73	0.4130620228581402	0.19959745290559502	0.6265265928106853	0.40098666434746383	0.20866736939820277	0.5933059592967249
74	0.4085875306537036	0.19765288130162298	0.6195221800057843	0.39972157662041274	0.20794977648748875	0.5914933767533367
75	0.445024935187172	0.2147269086722201	0.6753229617021239	0.394162437048997	0.20766506210189736	0.5806598119960966
76	0.48767863408732437	0.2270799622529083	0.7482773059217405	0.3911824558320987	0.20439779785925238	0.577967113804945
77	0.5305667445406895	0.244427282726834	0.816706206354545	0.41456977208805806	0.21635319564355948	0.6127863485325566
78	0.49399913114487226	0.23418120494644512	0.7538170573432994	0.3855275074079461	0.20404642004236984	0.5670085947735224
79	0.5179936873959305	0.24065804725384032	0.7953293275380209	0.38739799592488666	0.20663073051259007	0.5681652613371833
80	0.5179936873959305	0.24065804725384032	0.7953293275380209	0.34403433338341366	0.17490742290297004	0.5131612438638573
81	0.504585397539952	0.23508643434227566	0.7740843607376284	0.3367146362769844	0.17133932673855407	0.5020899458154147
82	0.504585397539952	0.23508643434227566	0.7740843607376284	0.3456909791433261	0.1795559696320166	0.5118259886546356
83	0.5455781492336241	0.25946308326050443	0.8316932152067438	0.3388011196082789	0.17821204863402773	0.4993901905825301
84	0.5438554879850983	0.25715523634749116	0.8305557396227056	0.3465899056374229	0.18005726695568333	0.5131225443191625
85	0.543192301803994	0.2742870404101858	0.8120975631978022	0.3422032062929652	0.17803689128630135	0.5063695212996291
86	0.5400833154816626	0.28424857017751715	0.795918060785808	0.28799559883429104	0.15050023901979143	0.4254909586487907
87	0.5542195391603664	0.291146636934816	0.8172924413859168	0.2887705433632852	0.1509341504301278	0.4266069362964426
88	0.5491100426785652	0.28522471153947104	0.8129953738176594	0.3027600720328553	0.1598875937148494	0.44563255035086125
89	0.49949560194088943	0.2553975159017602	0.7435936879800187	0.3005032234362721	0.15695609755865306	0.4440503493138912
90	0.4996357036677101	0.25874005848341064	0.7405313488520096	0.28310870096609697	0.14720712327624558	0.4190102786559483
91	0.48398386248465736	0.25514082006002625	0.7128269049092885	0.29337296931047746	0.1557854426259339	0.430960495995021
92	0.5052088952513489	0.26476072628949365	0.7456570642132041	0.29518129601031917	0.1570915296412016	0.4332710623794368
93	0.5065568971138056	0.2695141160509781	0.7435996781766331	0.2961170330142396	0.15762731707873334	0.4346067489497458
94	0.49710905070655803	0.268568079392807	0.725650022020309	0.2823114736764408	0.15168311013773178	0.41293983721514993
95	0.4756383342729542	0.25328921015640193	0.6979874583895065	0.2798479327261144	0.14864756577476906	0.4110482996774597
96	0.47803985926935	0.2536044136138527	0.7024753049248473	0.2867513542553966	0.1520729497792463	0.4214297587315469
97	0.483643539942737	0.25399759406287453	0.7132894858225995	0.29863640010575154	0.15901238031613796	0.4382604198953651
98	0.4878298467191257	0.2634527026420228	0.7122069907962286	0.2920429802380411	0.1560671783394242	0.428018782136658
99	0.49103123758244666	0.26639442919812517	0.7156680459667681	0.2995559107315084	0.1610851006321887	0.43802672083082805
100	0.4888777793180894	0.27152302933312034	0.7062325293030585	0.30031919766201454	0.16180840001379293	0.43882999531023614
101	0.5087699808815027	0.2842820525008839	0.7332579092621214	0.29696975522682956	0.15985468821752366	0.4340848222361354
102	0.49751320584288306	0.28265565181000035	0.7123707598757658	0.3097318401989306	0.1708958646566115	0.44856781574124965
103	0.5592473498667093	0.32023638694084317	0.7982583127925755	0.2993494839370223	0.16648933206232425	0.43220963581172034
104	0.5525998642769461	0.3167152216648764	0.7884845068890158	0.3044177056317275	0.17098499683156618	0.43785041443188877
105	0.6216149179157542	0.3457953969234828	0.8974344389080255	0.3109317218565389	0.17296925890660997	0.4488941848064678
106	0.6041420531579302	0.3328402407433183	0.8754438655725421	0.3267300828783065	0.17958804662601488	0.4738721191305981
107	0.5899266438314301	0.322409509089319	0.8574437785735413	0.3439515466307139	0.1905311738068236	0.49737191945460424
108	0.5766355608248105	0.3171986594279261	0.8360724622216948	0.3333562900980518	0.1836014783997339	0.4831111017963696
109	0.5722322561859707	0.31361077755344274	0.8308537348184987	0.33092590830590507	0.17967158342566464	0.48218023318614545
110	0.5745001833328998	0.3166254282638681	0.8323749384019316	0.3226055195211359	0.17440890099967424	0.47080213804259763
111	0.5745001833328998	0.3166254282638681	0.8323749384019316	0.3383895770419445	0.18683107072053345	0.48994808336335555
112	0.5636193727641994	0.31850040321161166	0.8087383423167871	0.3576227324663712	0.2061203000406615	0.5091251648920809
113	0.6044071207324299	0.33467790191523505	0.8741363395496247	0.3494010867678023	0.20316279680561988	0.4956393767299847
114	0.6063781531117269	0.3374011103466522	0.8753551958768018	0.3463531180850268	0.20222364314345032	0.49048259302660324
115	0.6063781531117269	0.3374011103466522	0.8753551958768018	0.3539439927097174	0.208085762480541	0.49980222293889376
116	0.6138949387535848	0.33713855521090585	0.8906513222962638	0.3123636122618632	0.17759779886329796	0.44712942566042846
117	0.6323366238685247	0.34549855334515445	0.919174694391895	0.32764500860935747	0.18493786834703896	0.470352148871676
118	0.6300221322780815	0.34512265081177146	0.9149216137443914	0.3340372452008842	0.1893799216871584	0.47869456871461
119	0.7069070210114168	0.4012276539160805	1.0125863881067532	0.35421714192716064	0.2050439190011736	0.5033903648531477
120	0.6965364733109809	0.39310468260766607	0.9999682640142957	0.3559461152600525	0.2042636195035133	0.5076286110165916
121	0.6868768504241499	0.38637499761452304	0.9873787032337769	0.3635206953728311	0.20953563250108595	0.5175057582445762
122	0.6214244080206597	0.3565908130143688	0.8862580030269505	0.3707313038490369	0.2172543854351372	0.5242082222629366
123	0.674010774922764	0.38445828696264683	0.9635632628828812	0.4199784528425121	0.2514908872290029	0.5884660184560213
124	0.674010774922764	0.38445828696264683	0.9635632628828812	0.45125195040287247	0.27124324021704344	0.6312606605887016
125	0.674010774922764	0.38445828696264683	0.9635632628828812	0.46102851427525765	0.27792452135241996	0.6441325071980953
126	0.7076590184543265	0.39975967306018234	1.0155583638484709	0.4769361677945294	0.28705918043812134	0.6668131551509375
127	0.7166922515866417	0.40613646094769296	1.0272480422255905	0.476603942769087	0.28461965841049347	0.6685882271276806
128	0.6705576828418434	0.37798659392743195	0.9631287717562548	0.49493665541792553	0.294066360492157	0.695806950343694
129	0.6705576828418434	0.37798659392743195	0.9631287717562548	0.4928044020142174	0.2927200050732246	0.6928887989552102
130	0.7233752830695351	0.40221048556241223	1.044540080576658	0.4949696022634241	0.29792124084529703	0.6920179636815512
131	0.7640942402769534	0.4118217792733228	1.116366701280584	0.5585255880586304	0.3312083945185348	0.7858427815987261
132	0.7975476202175302	0.4354483364187863	1.1596469040162742	0.5613025438264396	0.34246332849122096	0.7801417591616582
133	0.7975476202175302	0.4354483364187863	1.1596469040162742	0.5457588023340374	0.33799987295329736	0.7535177317147774
134	0.807800779468578	0.4406357668829094	1.1749657920542464	0.5382663586619519	0.33208242785874736	0.7444502894651565
135	0.8120977947579922	0.43787640520048854	1.1863191843154959	0.5569590666202252	0.33896522966928067	0.7749529035711697
136	0.856296212592736	0.45288098392897547	1.2597114412564965	0.548155870518815	0.33096917251322844	0.7653425685244015
137	0.8519539127886553	0.4502022172416956	1.253705608335615	0.5580977010009106	0.33761510113658166	0.7785803008652395
138	0.8400992100710911	0.44224294052249596	1.2379554796196863	0.5580977010009106	0.33761510113658166	0.7785803008652395
139	0.8683814501558859	0.4479215918523394	1.2888413084594323	0.563796396202295	0.33925358011406087	0.7883392122905292
140	0.8683814501558859	0.4479215918523394	1.2888413084594323	0.5657467661586313	0.34052198159292124	0.7909715507243413
141	0.8377675914317871	0.4304141601062397	1.2451210227573346	0.5657467661586313	0.34052198159292124	0.7909715507243413
142	0.8503348206968742	0.43874484183232365	1.2619247995614247	0.576531160540586	0.34780385835190314	0.8052584627292687
143	0.9922411798186355	0.5202949855113541	1.4641873741259168	0.5601903600752476	0.3392637683454422	0.7811169518050529
144	1.0334876285187862	0.5392955610239932	1.5276796960135792	0.5328218065624561	0.32204928250988263	0.7435943306150297
145	1.1339738829031814	0.5694097553976483	1.6985380104087144	0.5374310053302526	0.32411284457862566	0.7507491660818795
146	1.0993655659457415	0.5505510042268904	1.6481801276645929	0.5424950158244113	0.3274398849915684	0.7575501466572543
147	1.2056383278472507	0.6681368453650762	1.7431398103294253	0.5310061665728878	0.3176715535804565	0.7443407795653192
148	1.1967895132024173	0.6548665480021658	1.7387124784026686	0.5696615895735282	0.3372716262133047	0.8020515529337517
149	1.2165818243858302	0.6644577771350962	1.768705871636564	0.5735945905894767	0.3373730059145255	0.809816175264428
150	1.2500577352417883	0.6940313732489778	1.806084097234599	0.563942745619119	0.33115433093291097	0.7967311603053269
151	1.2696915308564414	0.7062421593869912	1.8331409023258913	0.6145654619420322	0.36895309365237017	0.8601778302316943
152	1.3726829581647864	0.7693248158276325	1.9760411005019405	0.590815037639027	0.35227283376894514	0.8293572415091088
153	1.6363497407032408	0.9430469212206329	2.3296525601858487	0.5818869216511281	0.34426175909865875	0.8195120842035974
154	1.6943536661799512	0.9924736348490155	2.396233697510887	0.5911938385190143	0.34734220815204286	0.8350454688859859
155	1.8168620251008298	1.07387052668054	2.5598535235211197	0.6118287408935539	0.3579711841197117	0.865686297667396
156	1.9630594810072473	1.1722775782196067	2.753841383794888	0.5558328879723456	0.3224846991914204	0.7891810767532709
157	2.3673203572615327	1.4267398174311223	3.307900897091943	0.5472557186873422	0.3099770774781853	0.7845343598964992
158	2.5550096819134795	1.542265951084416	3.5677534127425434	0.6027435847751134	0.34880900835064055	0.8566781611995862
159	2.554428769704465	1.5546974210654108	3.5541601183435194	0.6374390044366212	0.36533646037405076	0.9095415484991916
160	2.62757297860868	1.6005263973848212	3.654619559832539	0.6281629308613764	0.3581805434476299	0.8981453182751229
161	2.634408321303786	1.6187528258751236	3.650063816732448	0.6535754616603174	0.3686567381979514	0.9384941851226835
162	2.622286954478676	1.6117074234025413	3.632866485554811	0.6290280729607072	0.3515668868540077	0.9064892590674067
163	2.739107698939794	1.6775417704379776	3.8006736274416104	0.6376922026512453	0.36435276554575063	0.91103163975674
164	2.861014034843522	1.7306305941019433	3.9913974755851003	0.6145036668831103	0.34498754209610927	0.8840197916701112
165	2.9403031854048267	1.8077998787872471	4.072806492022406	0.5897424082458527	0.3332140633066385	0.8462707531850668
166	3.17550504159251	1.9691206238496726	4.381889459335348	0.5603247659191658	0.3196510980484153	0.8009984337899163
167	3.8043576206477914	2.2898286463782647	5.318886594917318	0.5348239146441673	0.30230314079356907	0.7673446884947656
168	3.8450833712163934	2.3523852949055293	5.337781447527258	0.44309751832429023	0.2464171199876673	0.6397779166609131
169	4.140826755459748	2.561306131246385	5.720347379673111	0.4221804150200097	0.23529275201787841	0.6090680780221409
170	4.704005568643009	2.9484197534711933	6.459591383814823	0.4166294293097006	0.23948400475217863	0.5937748538672225
171	4.861895767386938	3.075580241408005	6.64821129336587	0.42779967360252036	0.249111426835268	0.6064879203697727
172	4.971445555119612	3.1471193132491675	6.795771796990056	0.43346964199832066	0.2561965703351873	0.610742713661454
173	5.187227444505163	3.2677353168895236	7.106719572120803	0.43346964199832066	0.2561965703351873	0.610742713661454
174	5.192972332183681	3.271128072858093	7.114816591509269	0.47015201387355365	0.28085161947470927	0.659452408272398
175	5.4188822839901665	3.367367495680897	7.470397072299436	0.48129423620384937	0.2838917363142564	0.6786967360934424
176	5.424944896426327	3.3708919663443426	7.47899782650831	0.4933456576114964	0.28992119847106235	0.6967701167519305
177	5.809996293014697	3.5861312588738032	8.033861327155591	0.47644069508080084	0.2694254279409557	0.683455962220646
178	5.758099825971684	3.6337358615927053	7.882463790350663	0.4764561915165116	0.266506582822966	0.6864058002100571
179	5.92519207031215	3.886314412427244	7.964069728197055	0.4769526637425517	0.2734038066871556	0.6805015207979478
180	6.095998752878051	4.016265850187169	8.175731655568933	0.4679288071067721	0.27082619115469625	0.6650314230588479
181	6.146626619269101	4.1076999785292045	8.185553260008998	0.4814922952940597	0.2826926656037814	0.680291924984338
182	6.351269019996398	4.2450873653857	8.457450674607095	0.5202303887892816	0.3126973682030008	0.7277634093755624
183	6.552392840650189	4.348383095305649	8.756402585994728	0.5418369243227212	0.3309595545472366	0.7527142940982059
184	6.570995196760735	4.360800433142673	8.781189960378796	0.5342979374736402	0.3219468811068606	0.7466489938404198
185	6.570995196760735	4.360800433142673	8.781189960378796	0.5342979374736402	0.3219468811068606	0.7466489938404198
186	6.570995196760735	4.360800433142673	8.781189960378796	0.5342979374736402	0.3219468811068606	0.7466489938404198
187	6.562031067048287	4.362371463927646	8.761690670168928	0.5332091983714834	0.321259738494917	0.7451586582480498
188	7.213977237083732	4.761569977975754	9.66638449619171	0.5552648121746073	0.33183749165621423	0.7786921326930003
189	7.266015078127045	4.799437209405243	9.732592946848847	0.5825212088304202	0.3539605220759867	0.8110818955848538
190	7.0701116407758295	4.712057094043185	9.428166187508474	0.5902529223713904	0.35966411412441646	0.8208417306183644
191	7.046526576101179	4.699243050064125	9.393810102138232	0.5975842526689266	0.368819873126552	0.8263486322113012
192	8.380597607847996	5.256610096946286	11.504585118749706	0.6045638082280781	0.3709485272993289	0.8381790891568273
193	8.252129068357464	5.2446687154188245	11.259589421296104	0.6218132469497151	0.381873196091015	0.861753297808415
194	8.395760963823744	5.33749652570795	11.454025401939539	0.6218132469497151	0.381873196091015	0.861753297808415
195	8.749953935129433	5.544038776523392	11.955869093735476	0.640014686153398	0.39262871314762177	0.8874006591591741
196	8.752637671186504	5.545499511700722	11.959775830672285	0.5800612829704553	0.3504915532376368	0.8096310127032739
197	8.544866420256795	5.472525584367816	11.617207256145775	0.6052246949827916	0.3686916040763744	0.8417577858892088
198	8.705915137023151	5.507877881801156	11.903952392245147	0.6174988837304988	0.376751171616579	0.8582465958444185
199	8.51006446176881	5.638583894398298	11.381545029139321	0.5190867303529207	0.33160957114387224	0.7065638895619694
200	8.567734296144284	5.667783140853489	11.467685451435077	0.5152095256477158	0.33030756094394503	0.7001114903514867
201	8.617728044429978	5.69263856809933	11.542817520760627	0.5434427162587063	0.3476481344609361	0.7392372980564765
202	8.870998078130981	5.860596033887992	11.88140012237397	0.5473475652858404	0.34994972399112123	0.7447454065805594
203	8.922398435294536	5.902638603189105	11.942158267399968	0.5407487683412417	0.3444328094598087	0.7370647272226747
204	9.140088684161066	5.995360843738326	12.284816524583807	0.5332788618225645	0.3402901809595744	0.7262675426855545
205	9.085324312376706	5.964222728743473	12.20642589600994	0.5526578716286543	0.35433634897573485	0.7509793942815737
206	9.333369980536196	6.070868984265648	12.595870976806744	0.5470048704077144	0.3511155406470029	0.742894200168426
207	9.352166691173132	6.083124847963354	12.62120853438291	0.551626277501955	0.353644278769197	0.749608276234713
208	9.35791222119022	6.086518197592818	12.629306244787623	0.5434790190328816	0.34498894890306964	0.7419690891626937
209	9.329184573807533	6.06955145183198	12.588817695783085	0.552798540226587	0.3517892324710902	0.7538078479820839
210	9.588059807197553	6.1573148338317925	13.018804780563313	0.5671987239606064	0.3601172846603199	0.7742801632608929
211	9.496177564357843	6.090917785608024	12.901437343107665	0.5774775894664415	0.3636448167790275	0.7913103621538555
212	9.759292654356786	6.182994611151405	13.335590697562168	0.5876691206594498	0.3696400152316851	0.8056982260872145
213	9.965601561573814	6.321321250022399	13.609881873125229	0.642238327003076	0.39937205585550084	0.8851045981506511
214	9.279828165159294	6.125994817538054	12.433661512780533	0.6410753757363864	0.4230398101140336	0.8591109413587392
215	8.98408230986436	5.873634401904272	12.09453021782445	0.6470779073149564	0.41980127159003827	0.8743545430398746
216	9.124399065042976	5.908106391561796	12.340691738524153	0.6509304073306328	0.42359489130683803	0.8782659233544277
217	9.052169612584917	5.857235183042619	12.247104042127216	0.6536863067761655	0.4231084844786818	0.8842641290736492
218	8.948120378238698	5.79168431227823	12.104556444199169	0.6469944051772787	0.41943645485823694	0.8745523554963205
219	8.965356934806078	5.801864331569058	12.128849538043097	0.6379309728936725	0.41281451253125656	0.8630474332560885
220	8.965356934806078	5.801864331569058	12.128849538043097	0.6379309728936725	0.41281451253125656	0.8630474332560885
221	8.967322267586265	5.804193778467396	12.130450756705136	0.6379309728936725	0.41281451253125656	0.8630474332560885
222	8.802216204056515	5.6973316944214005	11.90710071369163	0.6389971534880595	0.41354072351200655	0.8644535834641125
223	9.036973392265265	5.766338229657406	12.307608554873124	0.6418238168866521	0.4121701238475903	0.8714775099257139
224	9.492526090148301	5.787875318003793	13.19717686229281	0.651655708441552	0.4128159516558709	0.890495465227233
225	9.437245746766191	5.737998780607015	13.136492712925365	0.6683874322160396	0.42013473085142805	0.9166401335806511
226	9.367993430569829	5.75530449756552	12.980682363574136	0.6692781181770976	0.4199156812027088	0.9186405551514865
227	8.763249943191749	5.454457578940728	12.072042307442768	0.6150580346207681	0.37912213008588347	0.8509939391556527
228	8.736566243984933	5.447621188603467	12.0255112993664	0.6067865687680579	0.3699616475902294	0.8436114899458864
229	8.71731155273056	5.436617404458146	11.998005701002976	0.6131528722365722	0.37498926040928227	0.8513164840638622
230	8.71731155273056	5.436617404458146	11.998005701002976	0.6122000722801832	0.37436358751827237	0.8500365570420942
231	8.76228317106951	5.46744556802223	12.057120774116791	0.6209438420958057	0.3806338811686294	0.8612538030229819
232	8.790159374898808	5.4727398991122485	12.107578850685368	0.6191230884186569	0.37943669091147914	0.8588094859258348
233	8.301847518245298	5.148165723017435	11.45552931347316	0.6286122772644368	0.38441768264383547	0.8728068718850381
234	7.645576042078403	4.878361341738017	10.412790742418789	0.6436745434075186	0.3919491665065098	0.8953999203085273
235	8.030770449603896	5.052373789535263	11.00916710967253	0.6323114580393483	0.38403160938488146	0.8805913066938151
236	8.090870699459886	5.080339086605726	11.101402312314047	0.6290938248890386	0.3767848528473743	0.881402796930703
237	8.078635467455488	5.072001282255732	11.085269652655242	0.626327591525411	0.3773576274411353	0.8752975556096867
238	8.30223112460234	5.1277329564150715	11.476729292789607	0.6303521704807056	0.3827394563642573	0.8779648845971537
239	8.028489814421068	5.0005949004115	11.056384728430634	0.6417477472354672	0.39067782166212983	0.8928176728088046
240	8.009328377315992	4.98823851561005	11.030418239021934	0.6587358605580489	0.40423149341231934	0.9132402277037783
241	8.184999157748027	5.08487749436288	11.285120821133173	0.66974754508156	0.4114889866478689	0.9280061035152509
242	8.106632121676691	5.195241548173971	11.018022695179411	0.639067595077581	0.39308032332470155	0.8850548668304606
243	8.166614014254371	5.200930355191405	11.132297673317339	0.6400365639485277	0.39371630275791836	0.8863568251391369
244	9.134738586302545	5.338474481192365	12.931002691412726	0.9035496888282935	0.5306652245843522	1.2764341530722347
245	8.752589770390323	5.222154605937805	12.283024934842839	0.9255678326760921	0.5400635995520412	1.3110720658001431
246	8.569490547284406	5.204432619048578	11.934548475520234	0.9400061141843998	0.5496361240906515	1.3303761042781481
247	8.377509103455724	4.9675556470753	11.787462559836147	0.8994646002750943	0.5256977275955727	1.273231472954616
248	8.358152276428845	4.900065846807549	11.81623870605014	0.8933620032705396	0.5104246189337031	1.2762993876073763
249	8.568780984271381	4.994520098865658	12.143041869677102	0.8901254055100727	0.507081689548821	1.2731691214713243
250	8.68064353704911	5.024556338413833	12.336730735684387	0.8511281591742877	0.4817952896514914	1.220461028697084
251	8.716744619983167	5.005605116938497	12.427884123027836	0.8746403761503989	0.49288017723331834	1.2564005750674796
252	8.757959244931676	5.029515673934183	12.486402815929168	0.8888711056501936	0.504336565256551	1.273405646043836
253	8.716744619983167	5.005605116938497	12.427884123027836	0.8905101044024007	0.5053421720203939	1.2756780367844076
254	8.409109362922301	4.903982278762162	11.91423644708244	0.8979079551675317	0.5125959271157816	1.2832199832192819
255	8.286767558920708	4.866979033751937	11.706556084089478	0.815479421029052	0.473549550146897	1.1574092919112071
256	8.05873758857981	4.817192878299542	11.300282298860079	0.8195656477897681	0.4805070967852385	1.1586241987942978
257	8.090827824674797	4.835531847775567	11.346123801574027	0.8344613488277386	0.48727880496742143	1.1816438926880557
258	8.025396846134264	4.7169186030844195	11.333875089184108	0.8915604717254584	0.5213969239231222	1.2617240195277946
259	8.17745564168349	4.5128676589906895	11.842043624376291	1.1109575326071188	0.5481219053852585	1.673793159828979
260	8.29574279439851	4.5561705961696255	12.035314992627395	1.166737371682807	0.5814769175487555	1.7519978258168583
261	7.535724756621504	4.2142245867850825	10.857224926457926	1.0663864671363346	0.5356645573499517	1.5971083769227175
262	7.45660296773144	4.180391528610123	10.732814406852757	0.9986418067000633	0.519819148958963	1.4774644644411636
263	8.051028999663668	4.556829446251626	11.54522855307571	1.049208618829208	0.5756178596279647	1.5227993780304512
264	8.041954588865764	4.552212341381634	11.531696836349894	1.049208618829208	0.5756178596279647	1.5227993780304512
265	7.995375657397441	4.533239668110224	11.457511646684658	1.049208618829208	0.5756178596279647	1.5227993780304512
266	7.702389692277613	4.385726998318743	11.019052386236483	1.0452648005110812	0.5734154665576328	1.5171141344645296
267	7.749276418189398	4.415943783685773	11.082609052693023	1.0587257070644784	0.5835149279673832	1.5339364861615734
268	7.678696096491008	4.375791739135883	10.981600453846132	1.0587257070644784	0.5835149279673832	1.5339364861615734
269	7.599041538343162	4.331022835550118	10.867060241136205	1.0669827097179527	0.5881610208782692	1.5458043985576362
270	7.5249319170759295	4.2869554128033815	10.762908421348477	1.0712439146659347	0.590554328516982	1.5519335008148873
271	7.6622906970712386	4.14345670360748	11.181124690534997	1.0736339402421842	0.5855216344519834	1.561746246032385
272	8.146378812689356	4.268278780024033	12.02447884535468	1.1256937487104937	0.6108023847877639	1.6405851126332234
273	7.9605089620925416	4.17147899615178	11.749538928033303	1.1124494781719645	0.6019613701307056	1.6229375862132231
274	7.946172397009809	4.162046240034177	11.730298553985442	1.0965024615215375	0.5901661714345161	1.6028387516085587
275	7.946172397009809	4.162046240034177	11.730298553985442	1.1020455728569303	0.593197639753209	1.6108935059606517
276	7.793627455039209	4.088513798772683	11.498741111305733	1.1013597903707324	0.5911278714040251	1.6115917093374397
277	7.769483892987871	4.077533676405955	11.461434109569787	1.1032906381365573	0.5904022321128675	1.6161790441602468
278	7.628369435685942	4.004543592760197	11.252195278611687	1.1175271596445677	0.5980527629223691	1.6370015563667661
279	9.557164574719769	4.372155288170548	14.74217386126899	1.043752190846698	0.5446151201345281	1.542889261558868
280	9.488235964955999	4.342033012618405	14.634438917293593	1.0501126976474537	0.5478990963320189	1.5523262989628885
281	9.488235964955999	4.342033012618405	14.634438917293593	1.0501126976474537	0.5478990963320189	1.5523262989628885
282	9.43415424360321	4.321600121896846	14.546708365309573	1.0571056759204545	0.5448929882342285	1.5693183636066803
283	9.3503795879036	4.281788805719529	14.41897037008767	1.0668758432447236	0.5376149285362055	1.5961367579532417
284	10.39526280193709	4.401200895455821	16.389324708418357	1.0560176194798614	0.5294875185273906	1.582547720432332
285	10.373687741120651	4.393781656976958	16.353593825264344	1.027461791770673	0.5071210654025493	1.5478025181387967
286	10.068862538451022	4.261460161243997	15.876264915658044	1.0323287664146383	0.5017101327951412	1.5629474000341355
287	26.950081484320936	4.450517701869022	49.44964526677285	1.1307275801681604	0.5364164007773371	1.7250387595589838
288	26.832301554074547	4.4281406520658635	49.23646245608323	1.1059383318625653	0.51944099516	1.6924356685651305
289	24.206081074777945	4.03785088584748	44.37431126370841	1.0174669562101175	0.44040215765908763	1.5945317547611475
