# Supplementary material for: Proteome-wide determinants of co-translational chaperone binding in bacteria
Source: Nat Commun. 2025 May 10;16:4361. doi: 10.1038/s41467-025-59067-9 (PMC12065913; doi:10.1038/s41467-025-59067-9)
Supplement: Supplementary file 8 — Source Data [file 41467_2025_59067_MOESM8_ESM.zip › 2c.csv]

bin position	TF mean	TF low CI	TF high CI	DnaK mean	DnaK low CI	DnaK high CI
domain_n bin 0	0.8557749248936064	0.7804398263183708	0.931110023468842	1.3853515840621413	1.1629134091240583	1.6077897590002244
domain_n bin 1	0.8870312029880538	0.8057500816327946	0.968312324343313	1.275690805905749	1.110285301175446	1.441096310636052
domain_n bin 2	0.8536312896997122	0.7802004972386921	0.9270620821607324	1.4151941661468317	1.1761148127609404	1.654273519532723
domain_n bin 3	0.8989256712180034	0.8289668933157098	0.9688844491202969	1.3534607734212347	1.1838738639670447	1.5230476828754247
domain_n bin 4	0.8953269197795463	0.8216142929069182	0.9690395466521743	1.2984928695162277	1.1608976508204263	1.436088088212029
domain_n bin 5	0.9462210723460988	0.8563779313359969	1.0360642133562006	1.3524675548336833	1.1981291446854068	1.5068059649819598
domain_n bin 6	0.9651947849349859	0.8814731710129122	1.0489163988570596	1.3800621991228603	1.1817704469418737	1.578353951303847
domain_n bin 7	1.006267266240054	0.9205957940994303	1.0919387383806778	1.4176519065752624	1.2674629091454053	1.5678409040051196
domain_n bin 8	1.0120536775795057	0.92824975981329	1.0958575953457212	1.439090690631151	1.2671898984946914	1.6109914827676104
domain_n bin 9	1.0841916817387174	0.987173702172574	1.1812096613048606	1.5035647920447759	1.2762297967921046	1.7308997872974472
domain_n bin 10	1.1464377986495495	1.047200242482822	1.2456753548162771	1.4626964580632096	1.3045459086194557	1.6208470075069634
domain_n bin 11	1.1439108353812208	1.04585892556974	1.2419627451927018	1.5616224592592882	1.3846018703595049	1.7386430481590716
domain_n bin 12	1.306393269245946	1.1968849679785851	1.4159015705133067	1.5844355453514127	1.394015567525965	1.7748555231768606
domain_n bin 13	1.3197960757032499	1.202276260557396	1.4373158908491037	1.525635921407661	1.3414667902000739	1.709805052615248
domain_n bin 14	1.2870584655176625	1.1834141969855094	1.3907027340498155	1.6360845575309624	1.4656866274341895	1.8064824876277352
domain_n bin 15	1.2565050530293467	1.1638602624828625	1.349149843575831	1.5481852083046208	1.4004619246566785	1.695908491952563
domain_n bin 16	1.335749969768273	1.221031738902804	1.4504682006337422	1.5684382061936875	1.4317335774564754	1.7051428349308995
domain_n bin 17	1.2612809019584927	1.1703875226113272	1.3521742813056583	1.6018243952511229	1.4419742087527252	1.7616745817495205
domain_n bin 18	1.3051917314609285	1.199845858925852	1.410537603996005	1.743129707799842	1.5404680268980822	1.9457913887016018
domain_n bin 19	1.2857295341108874	1.181643367369806	1.389815700851969	1.7203574637438654	1.5540697231880207	1.8866452042997102
domain_n bin 20	1.273637227983702	1.1678313597334713	1.3794430962339328	1.7317250215794864	1.5015375509263056	1.9619124922326672
domain_n bin 21	1.263112046741344	1.161313910289815	1.364910183192873	1.873340550104714	1.6664038314569085	2.0802772687525195
domain_n bin 22	1.2351519989145956	1.1425143099914166	1.3277896878377746	1.8486301417639297	1.6346105391181862	2.062649744409673
domain_n bin 23	1.2981012985577858	1.188617498582345	1.4075850985332266	1.8205692522554264	1.6276649248766395	2.0134735796342134
domain_n bin 24	1.2369409987045372	1.1401008381118887	1.3337811592971858	1.9074662708074017	1.6901461817480232	2.12478635986678
domain_n bin 25	1.2683262162276208	1.1653057958745614	1.3713466365806801	1.9124768914160355	1.7226010189386196	2.1023527638934514
domain_n bin 26	1.2524157808707228	1.1514381922821415	1.353393369459304	1.8825013040085603	1.717985251888881	2.0470173561282397
domain_n bin 27	1.2317065383725359	1.124146447943077	1.3392666288019948	1.8788402036398633	1.708252232705537	2.0494281745741896
domain_n bin 28	1.0930100179784132	1.0065659021451128	1.1794541338117137	1.9575180319133347	1.7565544475937847	2.158481616232885
domain_n bin 29	0.9437839035408846	0.8695566165946144	1.018011190487155	2.0340812878243537	1.8064667144055804	2.261695861243127
linker bin 0	0.8894715329454321	0.7154347758316276	1.0635082900592367	1.7557258474015642	1.179586905908023	2.331864788895105
linker bin 1	0.8602230732393985	0.6128763057643751	1.1075698407144219	1.5017931260461865	0.8706809710282805	2.1329052810640925
linker bin 2	0.9868729801382082	0.7198124023591304	1.2539335579172861	1.9092145767427087	1.166594743314978	2.6518344101704394
linker bin 3	0.8984170361327438	0.5357151435462105	1.2611189287192772	1.9326074563594429	1.0729922567337973	2.7922226559850882
linker bin 4	0.769701550734634	0.5251922039682193	1.0142108975010486	1.9622564534384312	1.031230310707559	2.8932825961693034
linker bin 5	0.9169677199448084	0.6269693311187674	1.2069661087708494	1.8145680237482378	1.0228261530654854	2.60630989443099
linker bin 6	0.6963818048237307	0.47295538052622144	0.9198082291212399	1.4376791145014056	0.906976943388986	1.9683812856138252
linker bin 7	0.9445379303483343	0.6084670084608967	1.280608852235772	1.7978359897728007	0.7316795495678095	2.8639924299777917
linker bin 8	0.7040342323814018	0.3449999022533977	1.063068562509406	1.9307896655954186	0.7653142593748767	3.0962650718159606
linker bin 9	0.8894837999768193	0.6056313390788938	1.1733362608747449	1.483496935190164	0.39738462537087393	2.569609245009454
domain_n+1 bin 0	0.948832888488459	0.8620396579968468	1.0356261189800713	1.6276517391981176	1.4157351937508682	1.839568284645367
domain_n+1 bin 1	0.8675840764444754	0.7819576750469157	0.9532104778420352	1.777705341934997	1.4959852377702512	2.059425446099743
domain_n+1 bin 2	0.8936373634144726	0.8187850350741237	0.9684896917548216	1.5895632565738558	1.365087475825702	1.8140390373220097
domain_n+1 bin 3	0.8783363464135745	0.8049133817854964	0.9517593110416526	1.5825443558337218	1.392581846301018	1.7725068653664255
domain_n+1 bin 4	0.8788224527274902	0.8007725033032825	0.9568724021516978	1.5010791085142232	1.3370684592176827	1.6650897578107637
domain_n+1 bin 5	0.8769687421685596	0.7957470125762798	0.9581904717608394	1.6489478102427644	1.4184218348180913	1.8794737856674375
domain_n+1 bin 6	0.8727469758927435	0.8001129783521143	0.9453809734333728	1.6120105236166076	1.4024015525182536	1.8216194947149615
domain_n+1 bin 7	0.8298950753821841	0.7652027576432121	0.8945873931211561	1.6996065579858832	1.4669803079487032	1.9322328080230633
domain_n+1 bin 8	0.8810546872323947	0.7986196770020385	0.9634896974627508	1.7803206851783706	1.5255712970543782	2.035070073302363
domain_n+1 bin 9	0.875339930089926	0.803679015034823	0.9470008451450291	1.7458951355356753	1.5050564839361555	1.986733787135195
domain_n+1 bin 10	0.9169652924568432	0.8388003741717289	0.9951302107419575	1.7157409675665785	1.501676775196007	1.92980515993715
domain_n+1 bin 11	0.9359349444970193	0.8379786488761013	1.0338912401179374	1.8368649322863517	1.6055039522230137	2.06822591234969
domain_n+1 bin 12	0.9478318044400956	0.8671322871315237	1.0285313217486676	1.8856160680138254	1.6347369155949139	2.136495220432737
domain_n+1 bin 13	1.0180902533014908	0.9213325827379844	1.1148479238649973	1.7910075176353275	1.5829807791546178	1.9990342561160372
domain_n+1 bin 14	1.0666441744754163	0.9611977235711948	1.1720906253796377	1.8758877465491952	1.584166249419845	2.1676092436785455
domain_n+1 bin 15	1.0540387121515533	0.9453158858381924	1.1627615384649141	1.8842142005865776	1.5946426071199706	2.1737857940531846
domain_n+1 bin 16	1.08011382784653	0.9884126037281984	1.1718150519648618	1.80959387451549	1.630866862484366	1.988320886546614
domain_n+1 bin 17	1.054970793931632	0.9626887668907773	1.1472528209724866	1.79820739080229	1.604423323954494	1.991991457650086
domain_n+1 bin 18	1.0754775472541525	0.9763489795531618	1.174606114955143	1.8602966688057838	1.5990747912233554	2.121518546388212
domain_n+1 bin 19	1.1094135691209788	1.0189195982474393	1.1999075399945183	1.9303790214871093	1.6836748348210229	2.1770832081531957
domain_n+1 bin 20	1.0496894462125153	0.9582218873111108	1.1411570051139197	1.8947333280720604	1.6745589912763361	2.114907664867785
domain_n+1 bin 21	1.055010932292752	0.9728069526029586	1.1372149119825452	2.109010985413615	1.7649126882104014	2.453109282616829
domain_n+1 bin 22	1.0811875585370583	0.9919858108457743	1.1703893062283424	2.0707330867630027	1.7672557926771324	2.374210380848873
domain_n+1 bin 23	1.0791737389396832	0.9734981141775209	1.1848493637018456	2.1231513291146697	1.8195181699731746	2.426784488256165
domain_n+1 bin 24	1.0296022939678764	0.946689771684675	1.1125148162510778	2.106130498739579	1.7824342350457134	2.429826762433444
domain_n+1 bin 25	1.0580416353043007	0.9611614423548596	1.154921828253742	2.0953826914338065	1.797039668650934	2.393725714216679
domain_n+1 bin 26	1.059613570237519	0.9680817727558418	1.151145367719196	1.9867803709924787	1.7639355873329403	2.2096251546520174
domain_n+1 bin 27	1.0131784931120975	0.9251895592589149	1.1011674269652802	2.0240131146406237	1.7611718828267884	2.286854346454459
domain_n+1 bin 28	0.9495764058494481	0.8629803069222752	1.036172504776621	2.0398375888679126	1.7972378321421407	2.2824373455936846
domain_n+1 bin 29	0.8880427291021746	0.804837882370121	0.9712475758342283	2.1970823371029784	1.8541035725014998	2.540061101704457
