# Supplementary material for: Proteome-wide determinants of co-translational chaperone binding in bacteria
Source: Nat Commun. 2025 May 10;16:4361. doi: 10.1038/s41467-025-59067-9 (PMC12065913; doi:10.1038/s41467-025-59067-9)
Supplement: Supplementary file 8 — Source Data [file 41467_2025_59067_MOESM8_ESM.zip › 2d.csv]

codon position	TF enrichment mean	TF enrichment low CI	TF enrichment high CI	DnaK enrichment mean	DnaK enrichment low CI	DnaK enrichment high CI
0	0.5211533647750828	0.41159446217235296	0.6307122673778125	0.3391036221413306	0.26025139840828115	0.41795584587438006
1	0.5177923733770587	0.40924040857107075	0.6263443381830467	0.3429368903640055	0.26468252928738667	0.4211912514406243
2	0.5105710680528938	0.4047873878225023	0.6163547482832853	0.34220124048099126	0.26492459264950025	0.4194778883124823
3	0.5077496808157638	0.40277502797535697	0.6127243336561705	0.3420589798884147	0.264810104211831	0.4193078555649984
4	0.5038044902547818	0.4005472026175444	0.6070617778920192	0.3609710620807757	0.28304634135889356	0.43889578280265773
5	0.5059507088109096	0.40297477933342196	0.6089266382883972	0.3721623480007846	0.29374023396302484	0.4505844620385444
6	0.48204019221562155	0.3858721312798267	0.5782082531514163	0.3756645171933267	0.29694491264061923	0.45438412174603426
7	0.4893809991292837	0.3951055356971289	0.5836564625614384	0.4015852636471601	0.32179002300744775	0.4813805042868724
8	0.4860783940399044	0.39427029312424394	0.5778864949555649	0.4197901087771244	0.34030513384997596	0.4992750837042729
9	0.4850716276041798	0.3936875893644217	0.5764556658439379	0.42821948175140745	0.3481362150100499	0.508302748492765
10	0.48262789909835235	0.3924092330722581	0.5728465651244465	0.4284986910408677	0.3487415250214264	0.508255857060309
11	0.48915098731174206	0.39969673951682805	0.5786052351066561	0.4323027477506595	0.3547472587849646	0.5098582367163544
12	0.485506466693851	0.3971103645227812	0.5739025688649207	0.43739429354524145	0.35985877102727426	0.5149298160632086
13	0.48539828314601596	0.39822027313012254	0.5725762931619094	0.4409836198323369	0.3692943469748221	0.5126728926898517
14	0.4861190756065092	0.3988265256124559	0.5734116256005625	0.4405136184160719	0.36899053097367884	0.512036705858465
15	0.4881213870848158	0.40057845680627135	0.5756643173633602	0.4419768728092794	0.37027829040019244	0.5136754552183663
16	0.4911670327707255	0.4040867155242607	0.5782473500171903	0.44753718107298035	0.37565250871411787	0.5194218534318429
17	0.490461866009918	0.40429984790635964	0.5766238841134763	0.4540936429514324	0.3814521127835824	0.5267351731192824
18	0.49450443253972537	0.4087815830742684	0.5802272820051824	0.46773255974323347	0.39488824989576954	0.5405768695906974
19	0.48987550781925576	0.4053603718023763	0.5743906438361353	0.4739094639943926	0.4008105861421446	0.5470083418466406
20	0.4837586308049595	0.40167445916547617	0.5658428024444428	0.5067298638212553	0.4322568383054883	0.5812028893370222
21	0.4829707178357029	0.4017017100403283	0.5642397256310775	0.49760474782029096	0.42628410206703243	0.5689253935735494
22	0.48255401288282784	0.40136239849960154	0.5637456272660542	0.49636407699909507	0.42579999804489665	0.5669281559532935
23	0.4848783722303816	0.4034507118056623	0.5663060326551009	0.5072130550962609	0.4363111536926373	0.5781149564998845
24	0.48030092607451447	0.3990912762348715	0.5615105759141574	0.5176910867757752	0.44648278282236276	0.5888993907291877
25	0.4784735118508973	0.39723080653358744	0.5597162171682072	0.5203439999672548	0.44861760740534407	0.5920703925291655
26	0.482257659356662	0.4007343833281052	0.5637809353852188	0.5224681368658366	0.4508440588190503	0.5940922149126229
27	0.4715283016510699	0.3931128990181906	0.5499437042839492	0.5191201675155755	0.4483481604133949	0.5898921746177561
28	0.4503770934181772	0.37660350835773926	0.5241506784786152	0.5105696517108786	0.4419142941883517	0.5792250092334057
29	0.4333272155844809	0.36199165547123524	0.5046627756977266	0.5158535634835606	0.4472803183678453	0.5844268085992759
30	0.43297497175774485	0.3619823154953137	0.503967628020176	0.5132612744377069	0.445309589666283	0.5812129592091307
31	0.42513826237190977	0.35732743844248194	0.4929490863013376	0.5100983838683878	0.44337056329815533	0.5768262044386202
32	0.42290802792591464	0.3563120926020559	0.4895039632497734	0.5040955232905542	0.43884365910283585	0.5693473874782724
33	0.41188404452667493	0.3473379640732326	0.47643012498011733	0.5003506274678929	0.43636565811442285	0.564335596821363
34	0.3855504783504233	0.3165819771702837	0.45451897953056286	0.49273675503492176	0.4295003942168878	0.5559731158529557
35	0.3764951450218845	0.30984515511139954	0.4431451349323695	0.47897753612877997	0.4171291052300502	0.5408259670275097
36	0.37821876950115463	0.31169341876722945	0.4447441202350798	0.4783494139863252	0.41773832163537983	0.5389605063372706
37	0.3743474917645946	0.3078959127779797	0.4407990707512095	0.5089020982624721	0.4431909104564127	0.5746132860685316
38	0.3687207134874374	0.3026829321646792	0.4347584948101957	0.5433139876612088	0.4727103224443913	0.6139176528780261
39	0.3637847598548447	0.2979704674825155	0.429599052227174	0.5445256185047558	0.473710676331197	0.6153405606783147
40	0.3573208138781899	0.2917725777639153	0.4228690499924645	0.5418598331327378	0.47158541705216406	0.6121342492133116
41	0.35855354222651414	0.29306759501432733	0.4240394894387009	0.5421963558375765	0.4719878711101977	0.6124048405649554
42	0.3545375928591629	0.2897300097874933	0.41934517593083254	0.5421948842757371	0.4721658210728369	0.6122239474786375
43	0.349354384062783	0.2854253674856556	0.4132834006399104	0.5385270500000819	0.4692050110318031	0.6078490889683608
44	0.36269356027611266	0.2989180154656125	0.42646910508661284	0.5334450934666345	0.46541890859048496	0.601471278342784
45	0.3746967696593243	0.3149575238504714	0.43443601546817723	0.4763642722431657	0.4167447129849388	0.5359838315013925
46	0.37750579989953403	0.31744433528183147	0.43756726451723665	0.4767040648918095	0.41696357510199	0.536444554681629
47	0.37702857700029624	0.3182756754441596	0.4357814785564329	0.4555769551351116	0.4019184166418187	0.5092354936284045
48	0.37801983581397525	0.31924109669226775	0.43679857493568275	0.45421925741711144	0.4014608005783758	0.506977714255847
49	0.3781217234537688	0.3190862680158298	0.43715717889170785	0.4493399595642187	0.3965046499612906	0.5021752691671468
50	0.3732238241560566	0.3148565898638266	0.4315910584482866	0.4459007454389865	0.3932383589334234	0.4985631319445496
51	0.38116154593430585	0.3210328747102221	0.4412902171583896	0.44697405273912083	0.39435897500539885	0.4995891304728428
52	0.37347438451035864	0.3131970518624181	0.43375171715829913	0.44049192792185476	0.3882641029083896	0.4927197529353199
53	0.3716024664950963	0.31084189800385337	0.4323630349863392	0.4334706507082529	0.3812323192787687	0.4857089821377371
54	0.37425618302248764	0.3133161623699089	0.4351962036750664	0.43190597339657044	0.3798311975716	0.4839807492215409
55	0.3743085650439568	0.31304307971526535	0.4355740503726483	0.43478079175659456	0.3824212396918578	0.48714034382133126
56	0.3673743025781311	0.3063676024343551	0.42838100272190704	0.43234032616431695	0.3794952450283842	0.4851854073002497
57	0.3783361909270235	0.31947616791382927	0.4371962139402177	0.4410074969713251	0.38864061605280376	0.4933743778898464
58	0.3804919586951506	0.3213417727271435	0.43964214466315776	0.44477783614018485	0.39074565895394686	0.49881001332642283
59	0.3850499944506485	0.3265091000261692	0.4435908888751279	0.4653024256990587	0.41100587347750817	0.5195989779206093
60	0.3832693953480421	0.32510282594742834	0.4414359647486559	0.4686804767670939	0.41441980332946454	0.5229411502047232
61	0.3786566878389974	0.320701970062558	0.43661140561543677	0.4657951813829938	0.4116891737962646	0.519901188969723
62	0.37891109530612815	0.3206017151032069	0.4372204755090494	0.4655646724778668	0.4116365186121638	0.5194928263435697
63	0.377284844221719	0.31889192494350704	0.4356777634999309	0.4612894487875385	0.4076084910187716	0.5149704065563054
64	0.37854243785951863	0.31988586200887115	0.4371990137101661	0.4569280214885616	0.40342800976199855	0.5104280332151246
65	0.3789526878899898	0.3195042300473263	0.4384011457326533	0.43449196707639226	0.381929493458874	0.4870544406939106
66	0.38104457647145207	0.32111207303199213	0.44097707991091195	0.436699894218459	0.38301885124718593	0.49038093718973214
67	0.40899068810490924	0.3508412747942937	0.46714010141552476	0.4343590152120173	0.3831796159357548	0.48553841448827983
68	0.40921510012657003	0.3509685628497181	0.46746163740342195	0.426315767450466	0.375902724239233	0.47672881066169903
69	0.40903199324160344	0.3507594138871246	0.4673045725960823	0.4197910910135473	0.36918320439070007	0.47039897763639454
70	0.4105318013442095	0.3521742695283625	0.46888933316005654	0.41837502289749545	0.36795338463439453	0.4687966611605964
71	0.40290118628690236	0.3468244709535093	0.4589779016202954	0.45191674079055	0.40090902378603394	0.502924457795066
72	0.408470891078515	0.3510145258084777	0.46592725634855225	0.4629523582557832	0.41260576303271435	0.513298953478852
73	0.4182996790300798	0.3586286994345532	0.47797065862560634	0.46741919943894433	0.41603387712254924	0.5188045217553394
74	0.42164743355558076	0.3612424927123371	0.4820523743988245	0.46537031043909727	0.4138078749190153	0.5169327459591793
75	0.42236386699850736	0.3617977959679598	0.48292993802905493	0.46334571104299227	0.4120708771223947	0.5146205449635899
76	0.4268029357517347	0.3645335186870849	0.48907235281638456	0.4642518375055828	0.4125344944430335	0.5159691805681321
77	0.4290860130339968	0.3669777073449636	0.49119431872303	0.4719551242022656	0.41947660358681965	0.5244336448177116
78	0.43674069239791474	0.3731594478283503	0.5003219369674792	0.4700938835043499	0.4176779241896926	0.5225098428190071
79	0.44968227954492523	0.3840314779203375	0.5153330811695129	0.4910373450634751	0.43776412738073617	0.5443105627462139
80	0.46054024347501205	0.39237092137560203	0.5287095655744221	0.5025084950507429	0.44750621525913664	0.5575107748423491
81	0.46290681481880974	0.3941568372526102	0.5316567923850093	0.5076641383284708	0.4514817893440949	0.5638464873128468
82	0.4760406143986469	0.40577392912382926	0.5463072996734646	0.5177371617630905	0.4616317915336883	0.5738425319924927
83	0.4744738936867107	0.40471259398809345	0.544235193385328	0.5108855011019914	0.4565300668563818	0.5652409353476009
84	0.4744341453965687	0.4047427099454927	0.5441255808476447	0.5101138670274599	0.4560545920430632	0.5641731420118564
85	0.47543771099198434	0.40574042448624015	0.5451349974977285	0.5124430992700046	0.4580564173084568	0.5668297812315524
86	0.4747295740925636	0.40494423014228087	0.5445149180428464	0.5134477444618417	0.45894404252874266	0.5679514463949409
87	0.4743688566952231	0.40449443790192713	0.5442432754885191	0.5099228983644433	0.4558006183567864	0.5640451783721
88	0.4785910808231802	0.40780757071598683	0.5493745909303736	0.5107755727933228	0.4563921373531331	0.5651590082335123
89	0.4728201932012565	0.4008389954683005	0.5448013909342125	0.5134571147836587	0.45842868347899934	0.5684855460883181
90	0.4815348467327482	0.399589702575886	0.5634799908896104	0.5676780625609967	0.5045475177600841	0.6308086073619095
91	0.48567400087701207	0.4037865356108371	0.567561466143187	0.5786515079960234	0.5153403951522983	0.6419626208397484
92	0.502914335194078	0.41598374402701377	0.5898449263611423	0.6301615764004245	0.5572687736888234	0.7030543791120256
93	0.5067330436737744	0.42142083639108524	0.5920452509564635	0.6458264391413661	0.5716664957764093	0.7199863825063229
94	0.5114234679319558	0.42547069941603033	0.5973762364478812	0.6466579821027565	0.5727256739595031	0.72059029024601
95	0.5172956926765179	0.43000452481414897	0.6045868605388868	0.6477549383886174	0.5735343453809618	0.721975531396273
96	0.5270368175405524	0.43942186344430134	0.6146517716368034	0.6344441825613965	0.5621139120738162	0.7067744530489766
97	0.5275973387679287	0.43967621300189363	0.6155184645339637	0.633353065357462	0.560522927398902	0.7061832033160221
98	0.5318164588481687	0.44295297261232286	0.6206799450840146	0.6302266515927898	0.5578680244930201	0.7025852786925595
99	0.5321606470760765	0.4427445411807187	0.6215767529714342	0.6299409297165091	0.5574214892979936	0.7024603701350245
100	0.5305099605118528	0.4450762621545308	0.615943658869175	0.6203497942062857	0.5493773086360567	0.6913222797765147
101	0.5308877528130647	0.4457616630570617	0.6160138425690677	0.6181454414639019	0.5477490392775718	0.6885418436502321
102	0.5389000456377494	0.44603696608460147	0.6317631251908973	0.6160038591767716	0.5436713104519135	0.6883364079016296
103	0.5512532833589888	0.4553917368603233	0.6471148298576543	0.6164552813883566	0.5427740436931239	0.6901365190835894
104	0.5415489125662584	0.4471563360266055	0.6359414891059112	0.5906679713237563	0.5172250496966466	0.6641108929508659
105	0.5397705240094877	0.44722278635941726	0.6323182616595582	0.5816003490744801	0.5088837162067577	0.6543169819422026
106	0.5747093090322543	0.47935335459194883	0.6700652634725597	0.5803235567298818	0.5081947742701646	0.652452339189599
107	0.5731265129114124	0.47788438116983123	0.6683686446529935	0.5783996455605442	0.5063201234489452	0.6504791676721433
108	0.5796348421674608	0.4822404966219169	0.6770291877130046	0.5762875068702207	0.5036776756222651	0.6488973381181762
109	0.5868026502538766	0.48924359031592146	0.6843617101918318	0.5774549114934382	0.5048321743826325	0.6500776486042439
110	0.5972278220639862	0.4997633926718267	0.6946922514561455	0.5792152449844273	0.5064549940656353	0.6519754959032193
111	0.6581139586668058	0.5569344472096325	0.7592934701239791	0.5759009074096224	0.504228370085074	0.6475734447341708
112	0.6881253050929415	0.5694059025056187	0.8068447076802643	0.5903294927952543	0.5132831699774745	0.6673758156130342
113	0.6932445716786962	0.5743462009326903	0.8121429424247022	0.6047935137387487	0.5253222444518098	0.6842647830256876
114	0.7038059651138837	0.5846223792637402	0.8229895509640272	0.6030811487360047	0.5238290095475767	0.6823332879244327
115	0.7262070394502359	0.6049115402635192	0.8475025386369526	0.5980475804418414	0.5198077968381825	0.6762873640455003
116	0.8503977788458319	0.7121942247066686	0.9886013329849952	0.5446004287364192	0.46865854892705106	0.6205423085457873
117	0.853242065351612	0.7156855039629461	0.9907986267402777	0.5379672718109731	0.4578187262261477	0.6181158173957986
118	0.929841809927617	0.7882825518001653	1.0714010680550687	0.5347307719962144	0.455107873070944	0.614353670921485
119	1.0508036117340156	0.9039610460039625	1.1976461774640685	0.5099659629665376	0.43688786510240074	0.5830440608306746
120	1.0831629133369791	0.9317459401418462	1.2345798865321123	0.5137638318525093	0.439883754243383	0.5876439094616357
121	1.1009299140192206	0.946412936650193	1.2554468913882482	0.5089857748455262	0.4354861100990436	0.5824854395920087
122	1.1436747205770916	0.9791804983087499	1.3081689428454335	0.5025235734741573	0.4285055178983276	0.576541629049987
123	1.1492457819287005	0.9836342503142153	1.314857313543186	0.5163526204971919	0.43946592587110483	0.5932393151232789
124	1.1690732892983182	0.9991086725055642	1.3390379060910722	0.487408650949014	0.40811449039509906	0.5667028115029289
125	1.4410511774667412	1.2483942280300477	1.6337081269034348	0.4992258853204164	0.4193549849340057	0.5790967857068271
126	1.5367937588985052	1.334872650720178	1.7387148670768324	0.46977233171900445	0.3949986364591094	0.5445460269788995
127	1.5399013499731686	1.3370285465591718	1.7427741533871652	0.44415219737642847	0.37082415513385125	0.5174802396190057
128	1.6321929400167148	1.423462709784007	1.8409231702494226	0.4489923043811127	0.37186709743156404	0.5261175113306614
129	1.8471148498865928	1.6270276740629974	2.067202025710188	0.41739721916240824	0.3477851968001797	0.48700924152463676
130	2.043601893847576	1.8091343426045312	2.2780694450906207	0.3978722229515689	0.3355973036097718	0.46014714229336595
131	2.0861393566351545	1.8502487507648044	2.3220299625055043	0.3971580975106962	0.33557866068902603	0.4587375343323663
132	2.4536916015423182	2.196513134181978	2.710870068902659	0.4120280713709498	0.3506456975785014	0.47341044516339825
133	2.554180200929932	2.2885942392170384	2.819766162642825	0.41552851571173693	0.35885587861463875	0.4722011528088351
134	2.564341486702369	2.3002916206093187	2.828391352795419	0.4233395843073736	0.3666532034479762	0.480025965166771
135	2.5730573221546846	2.3085770744425362	2.837537569866833	0.4226575126317138	0.36618844697018527	0.4791265782932423
136	2.68885286941545	2.4172116586255568	2.9604940802053434	0.4031634935585244	0.3485369426795949	0.45779004443745386
137	2.709173654627911	2.4351712012986795	2.983176107957142	0.4018537424332326	0.34746080893906395	0.4562466759274012
138	2.7801982534375207	2.4949847869824517	3.0654117198925896	0.388645626105434	0.3346101821329611	0.4426810700779069
139	2.7840382594578137	2.498953740241696	3.0691227786739312	0.38918926952532257	0.3348412823869866	0.4435372566636585
140	2.8428105692567542	2.562260279022906	3.1233608594906026	0.3942903715906492	0.3397550357843383	0.44882570739696015
141	2.9072637239766297	2.619721471027054	3.1948059769262054	0.397886199389829	0.34239791122189833	0.45337448755775966
142	2.8938271905044495	2.6145176725176102	3.173136708491289	0.38893996967310196	0.33533586752112665	0.4425440718250773
143	2.8729230655663396	2.598772184203063	3.1470739469296163	0.39124922490337033	0.33740251440690144	0.44509593539983927
144	2.874379610952732	2.6009470353649506	3.1478121865405133	0.39740818276131074	0.34319619788879596	0.4516201676338255
145	2.9871704661650043	2.7134932533181635	3.2608476790118446	0.39631513917672917	0.3444647805777328	0.44816549777572556
146	3.0126364605139333	2.7361246317315744	3.2891482892962927	0.3945243238407824	0.34284412795820485	0.4462045197233599
147	3.013419349858486	2.7368444812893147	3.289994218427657	0.3952260049964311	0.34356130469216245	0.44689070530069974
148	2.998636147548689	2.7242830684762764	3.272989226621102	0.40425230409057966	0.35227950570664324	0.45622510247451614
149	3.0760906583652403	2.7911901755889734	3.3609911411415068	0.4105570278426514	0.3579717095188819	0.4631423461664209
150	3.136236306449462	2.8424337190719413	3.430038893826983	0.4114889165196449	0.3586811601278699	0.46429667291142
151	3.2210133125002276	2.9205117506973846	3.5215148743030706	0.4098924952568662	0.35745718238950364	0.46232780812422886
152	3.2090458019974095	2.910691440323861	3.5074001636709586	0.41273768783883613	0.36056568758170265	0.46490968809596966
153	3.2044943383857984	2.9069521969910044	3.5020364797805925	0.4133948069552792	0.36133547141484557	0.4654541424957129
154	3.2268064671754995	2.9260216964598094	3.5275912378911896	0.412278076050938	0.36025755403862136	0.4642985980632547
155	3.263129916566622	2.956989107866119	3.569270725267125	0.4115262914240124	0.35954981959723403	0.46350276325079076
156	3.3525971016107374	3.0301902115975707	3.675003991623904	0.4109198461569742	0.35844371750524606	0.4633959748087023
157	3.3501374866721028	3.0281501752614948	3.672124798082711	0.4201827119170439	0.3665756299489493	0.47378979388513853
158	3.372782005868167	3.0469667876629485	3.698597224073385	0.41856141824398674	0.3649982600147558	0.4721245764732177
159	3.3904450501046393	3.061965276010824	3.7189248241984547	0.4174200852441486	0.3641926721866296	0.4706474983016676
160	3.3921182989860212	3.063164784291712	3.7210718136803305	0.42273378728304906	0.368693262377061	0.4767743121890371
161	3.4731486098846327	3.1310463937630604	3.8152508260062055	0.43104208123751586	0.3753795754881027	0.486704586986929
162	3.358957143002567	3.035820228710059	3.6820940572950747	0.442890190145843	0.3872482743874345	0.49853210590425157
163	3.4076853641820697	3.0742743333553104	3.741096395008829	0.4387327296323493	0.38508042717672775	0.49238503208797085
164	3.5476463447183466	3.1874854766693437	3.907807212767349	0.4475481038719127	0.3914563822046708	0.5036398255391545
165	3.531657083782921	3.1734089292167447	3.8899052383490975	0.4560745527781668	0.3991626271642781	0.5129864783920555
166	3.4880638306990344	3.1375033600060496	3.8386243013920196	0.46492466307525815	0.4071411122464441	0.5227082139040722
167	3.406627073346221	3.0688036401900636	3.7444505065023788	0.46329587485466445	0.4058145298954723	0.5207772198138566
168	3.2779848323590626	2.9579887485787815	3.5979809161393437	0.4530522961207349	0.39885875235129276	0.507245839890177
169	3.2656298637349317	2.947050417973986	3.5842093094958773	0.4524987021115257	0.3987307922079433	0.5062666120151081
170	3.2373266853450504	2.910302635645459	3.564350735044642	0.44994099147348193	0.39610007664436897	0.5037819063025949
171	3.1725113896527897	2.851085201079065	3.4939375782265145	0.46471018122117735	0.40889824766593924	0.5205221147764154
172	3.1279682601749697	2.813687667158355	3.4422488531915842	0.4663228207701408	0.4104420331161074	0.5222036084241742
173	3.109448809118815	2.7922397921743243	3.4266578260633054	0.46657369810744864	0.41127129355598024	0.521876102658917
174	3.0568324141921006	2.7314883878673974	3.3821764405168038	0.48793321848257704	0.4291082007333239	0.5467582362318302
175	2.958979050118125	2.6341886689547698	3.2837694312814802	0.5179454193059466	0.45336788025527114	0.582522958356622
176	2.940025921306339	2.613079046596473	3.266972796016206	0.5208742016210995	0.45560929394588545	0.5861391092963136
177	2.5866001282811046	2.2760424929740126	2.8971577635881967	0.5183961751178139	0.45151700592994926	0.5852753443056784
178	2.3686647111331895	2.0872184967886676	2.650110925477712	0.533926676163054	0.45934494943585524	0.6085084028902528
179	2.2777398969542317	2.008496375812178	2.5469834180962856	0.524679592398891	0.45018980835938593	0.5991693764383959
180	2.1170750680076345	1.8747846490102438	2.359365487005025	0.4842539105499961	0.4187861828632234	0.5497216382367689
181	1.9596696375882872	1.7281373888861657	2.1912018862904086	0.4872109189443993	0.4205426567254835	0.553879181163315
182	1.839345693730557	1.6271410446865615	2.0515503427745525	0.4902353880534364	0.42460677531318747	0.5558640007936854
183	1.7777346021448275	1.5763074894145115	1.9791617148751435	0.4912162652267197	0.425607769713088	0.5568247607403514
184	1.7672121989027798	1.5663726850787538	1.9680517127268056	0.4902889359697634	0.42493912824809893	0.5556387436914278
185	1.5820021579475503	1.3912935326760718	1.7727107832190288	0.4854341387387606	0.4201387631207498	0.5507295143567714
186	1.5137199109329988	1.3292683890840018	1.6981714327819961	0.4869457127104272	0.42132332934799815	0.5525680960728563
187	1.418570375137611	1.2381789862441572	1.5989617640310652	0.5049525742427401	0.4361779930960631	0.5737271553894172
188	1.4051860903613762	1.2237346852216224	1.58663749550113	0.5112941594843039	0.4426826376833729	0.5799056812852349
189	1.3863456898839464	1.2062179904554764	1.5664733893124163	0.513015637964257	0.4441548816442703	0.5818763942842436
190	1.0528154665376177	0.8956516717038088	1.2099792613714269	0.5425864230010018	0.4659462681583839	0.6192265778436197
191	1.0224950898641638	0.8688924726684784	1.1760977070598493	0.5671083211398433	0.4871252752676948	0.647091367011992
192	1.0204215385515245	0.8679403371206721	1.1729027399823768	0.5770060288479315	0.4965619235335914	0.6574501341622716
193	0.9849765894260822	0.8425032462756921	1.1274499325764724	0.6453573118300243	0.5667794015770854	0.7239352220829632
194	0.9301684158474525	0.7957723585361065	1.0645644731587984	0.6581098247812911	0.5792482045130143	0.736971445049568
195	0.9192811799777717	0.7861789964588579	1.0523833634966855	0.6704587657833294	0.5906960860846014	0.7502214454820575
196	0.7076333785013669	0.5986738389124344	0.8165929180902993	0.6817807618396059	0.5999612490925937	0.7636002745866179
197	0.6936574094408079	0.586164766292598	0.8011500525890178	0.6854280766519394	0.6022696087425625	0.7685865445613161
198	0.6877534719194576	0.5815203582414122	0.7939865855975028	0.703527052252761	0.6183276243176004	0.7887264801879217
199	0.6871547128763295	0.5810081505185913	0.7933012752340676	0.7059975031608597	0.6206109379242629	0.7913840683974566
200	0.6845630213827605	0.5792342428494026	0.7898917999161184	0.7247070662190211	0.6383281215098552	0.8110860109281872
201	0.6857438391952769	0.5801278532386707	0.7913598251518832	0.7275351882468132	0.6411242328487787	0.8139461436448476
202	0.6718280022109706	0.5686440671736621	0.7750119372482791	0.7419300298310262	0.654310109548581	0.8295499501134713
203	0.6586536206696327	0.5611852819565178	0.7561219593827477	0.7503672457394314	0.6635394514706143	0.8371950400082484
204	0.6530387418074456	0.5574759955967517	0.7486014880181395	0.7551136485775413	0.6695971504154832	0.8406301467395993
205	0.6501752009779067	0.5548274571021823	0.7455229448536311	0.758503097902468	0.6730935669844669	0.843912628820469
206	0.6160741483157899	0.5236911905177406	0.708457106113839	0.7629848375964128	0.6771381650406191	0.8488315101522065
207	0.5498508524428197	0.4619294128061096	0.6377722920795298	0.7584186971063108	0.6712534899411988	0.8455839042714228
208	0.5448527416042109	0.45673797615639067	0.6329675070520312	0.795850363169096	0.7019713327711575	0.8897293935670344
209	0.5420542231671122	0.4542867228567933	0.629821723477431	0.8020865430548223	0.7071288367452114	0.8970442493644333
210	0.5516968727897671	0.4641215480522186	0.6392721975273155	0.80849816508617	0.7142766272574026	0.9027197029149374
211	0.5583073566298423	0.47057973013070026	0.6460349831289844	0.795318045469845	0.7040404362235737	0.8865956547161163
212	0.5620765163663313	0.47330079697740507	0.6508522357552575	0.7414829683057729	0.6612651153702716	0.8217008212412743
213	0.5500831319858612	0.4596332523490788	0.6405330116226435	0.7784695691980505	0.6924982292998618	0.8644409090962393
214	0.5423167528349294	0.45258950504349826	0.6320440006263606	0.7836413554020505	0.6968464328534116	0.8704362779506893
215	0.5466046452426596	0.45599170489032237	0.6372175855949969	0.7816503140975264	0.6949617971489291	0.8683388310461235
216	0.5490623590574291	0.45704078580216817	0.64108393231269	0.7818384371322338	0.695448731670016	0.8682281425944517
217	0.5460385383397603	0.45303232703400065	0.6390447496455202	0.7878234283116583	0.7001007897430841	0.8755460668802324
218	0.5459674372712113	0.4522707496708704	0.6396641248715523	0.8399113037954404	0.7479011520549554	0.9319214555359255
219	0.5451709144140804	0.45094104548515646	0.6394007833430042	0.8464556115051889	0.753696540097523	0.9392146829128549
220	0.5437336086770207	0.4497576189046677	0.6377095984493737	0.8501896894825545	0.7570957272397008	0.9432836517254083
221	0.5399055557738093	0.44649020485113516	0.6333209066964833	0.8495578816741868	0.7564248294548654	0.9426909338935081
222	0.5344018401773206	0.4434367252604963	0.625366955094145	0.8564991833517224	0.7629856822040564	0.9500126844993884
223	0.5563884578736742	0.4598254180775827	0.6529514976697657	0.8514307503243106	0.7587296384296596	0.9441318622189616
224	0.5656549502313543	0.4682642215159586	0.6630456789467499	0.8370687285760747	0.7523796406936614	0.921757816458488
225	0.5989976161845778	0.49041477351605434	0.7075804588531014	0.8943962123342932	0.8027933291343466	0.9859990955342399
226	0.592295880280662	0.4843145286118563	0.7002772319494678	0.9016999889150826	0.8091278788285787	0.9942720990015865
227	0.6357552449669042	0.5143701056734631	0.7571403842603451	0.9109327123731089	0.8161331266336058	1.005732298112612
228	0.6622321845848849	0.5301816009610737	0.7942827682086959	0.9111283361285951	0.8164401927691971	1.0058164794879931
229	0.6676185188218571	0.5356088550923978	0.7996281825513164	0.8930242974012845	0.8007628415474014	0.9852857532551675
230	0.6677168068740484	0.536939191007002	0.7984944227410948	0.8969068331605142	0.8048592127912202	0.9889544535298083
231	0.6527034400141483	0.5266279396931398	0.7787789403351568	0.8937540658506886	0.8022305268326625	0.9852776048687146
232	0.6595640502295745	0.5315530108898108	0.7875750895693383	0.8930470433021036	0.8014224520320221	0.984671634572185
233	0.63334216293342	0.5120033248803331	0.754681000986507	0.9046288936787708	0.8110052063708525	0.9982525809866889
234	0.6097480578052901	0.4979165403906224	0.7215795752199576	0.8973509588282095	0.804225382657644	0.990476534998775
235	0.6036801088739889	0.4962448792626772	0.7111153384853006	0.9080234646639272	0.8161557644817863	0.9998911648460682
236	0.6036801088739889	0.4962448792626772	0.7111153384853006	0.8925455562075861	0.8021264528091154	0.9829646596060568
237	0.5942966359110537	0.4890526127232374	0.69954065909887	0.8845179899660336	0.7943874985801084	0.9746484813519587
238	0.5958690563237063	0.4844907795215927	0.7072473331258201	0.8666611773640794	0.7695719784795276	0.9637503762486312
239	0.5860325091260913	0.47916145655440096	0.6929035616977817	0.8724614356522182	0.774317986889603	0.9706048844148334
240	0.5370295583553946	0.44657965187263593	0.6274794648381531	0.8278757726595636	0.739940209532207	0.9158113357869201
241	0.5378093623118113	0.44831296735889997	0.6273057572647227	0.8330148218317932	0.7467068576577827	0.9193227860058037
242	0.5397488442276508	0.4501942404760938	0.6293034479792079	0.8342552953518649	0.7485783228583083	0.9199322678454215
243	0.538718898945302	0.4485512757038098	0.6288865221867941	0.8191936625921774	0.7347512883196734	0.9036360368646814
244	0.538153263073819	0.4483259299683669	0.6279805961792713	0.817560266735911	0.7333081970831026	0.9018123363887194
245	0.5362310123133694	0.4493007020577176	0.6231613225690213	0.8061126718770801	0.7240526362351436	0.8881727075190167
246	0.5434654749264336	0.45565429459564044	0.6312766552572266	0.8093484177746877	0.7275985477434204	0.891098287805955
247	0.5453290922377589	0.45722287521711524	0.6334353092584025	0.800586246864579	0.7200399655846857	0.8811325281444724
248	0.5420229550691815	0.4507247139809947	0.6333211961573684	0.800960552335181	0.7192370269410532	0.8826840777293088
249	0.5380315662057975	0.445280885938938	0.6307822464726571	0.807604633367774	0.7237561820366036	0.8914530846989444
250	0.5335988244165621	0.44176756649256643	0.625430082340558	0.7991477009456962	0.7157779166934626	0.8825174851979298
251	0.5311441134864645	0.4432102539408448	0.6190779730320843	0.7105914419614041	0.6418613993148208	0.7793214846079874
252	0.5308851555966726	0.4435561535320505	0.6182141576612947	0.7138022952505294	0.6456767076361181	0.7819278828649407
253	0.5310711266885838	0.44439725503240207	0.6177449983447655	0.7826431215675576	0.7126849070642656	0.8526013360708495
254	0.5350809065795984	0.4480533790471371	0.6221084341120597	0.7846131437196009	0.7145565608518072	0.8546697265873946
255	0.5265835557818318	0.4402411172178935	0.6129259943457701	0.7845814359757948	0.7142069883873321	0.8549558835642574
256	0.51769810089452	0.4304917889996682	0.6049044127893717	0.7887094701979729	0.7172128828426789	0.8602060575532668
257	0.5014419716593663	0.414885763169951	0.5879981801487817	0.8362367460892172	0.7570020258044741	0.9154714663739603
258	0.516242036617063	0.4277437060048024	0.6047403672293238	0.8434062752108538	0.7625304737549734	0.9242820766667341
259	0.5175518380573289	0.4289935448666738	0.606110131247984	0.8483577087989961	0.767256113169133	0.9294593044288592
260	0.5209108517725839	0.4318640720895625	0.6099576314556052	0.8490803251152719	0.7679328506162149	0.9302277996143289
261	0.5178095664330985	0.42930489965056257	0.6063142332156344	0.8475659038225871	0.766283998435057	0.9288478092101171
262	0.5178095664330985	0.42930489965056257	0.6063142332156344	0.8471261741522993	0.7658462323586469	0.9284061159459518
263	0.5234566839391439	0.43412903209434905	0.6127843357839389	0.8205151256356802	0.7400320726517784	0.900998178619582
264	0.5412589974555961	0.44994155464343505	0.6325764402677572	0.8176397802210328	0.7373695696330094	0.8979099908090562
265	0.7333764653776967	0.6223728287836495	0.844380101971744	0.8240586092155721	0.7447232426327182	0.903393975798426
266	0.801708222433716	0.684056987426354	0.9193594574410779	0.8455469312166893	0.7683833212696518	0.9227105411637269
267	0.814537115915819	0.6936036425249212	0.9354705893067169	0.8457373222289882	0.7700841628945765	0.9213904815634
268	0.8174284385626324	0.6953667270462229	0.9394901500790418	0.8525697288292646	0.7769015902245708	0.9282378674339584
269	0.8454605451505569	0.7163693372099722	0.9745517530911416	0.8739835972040129	0.7926303805610702	0.9553368138469556
270	0.8531151382473676	0.7232612069868265	0.9829690695079087	0.9008680954396888	0.8152393858786844	0.9864968050006931
271	0.8707060089911733	0.739519739099944	1.0018922788824027	0.9056595850124969	0.8196732762329977	0.9916458937919961
272	0.8774865877969451	0.7460844864835036	1.0088886891103868	0.9059181900564938	0.8204285743656934	0.9914078057472941
273	0.8760301903739438	0.74468555552838	1.0073748252195076	0.9075290859149441	0.8215124677896604	0.9935457040402278
274	0.8812546123569491	0.7498646168295247	1.0126446078843736	0.9277924045583547	0.8394732197754455	1.0161115893412638
275	0.8897431345938243	0.7569237120144393	1.022562557173209	0.9311311591562808	0.8424080267989096	1.019854291513652
276	0.9433887660550191	0.8062447312563106	1.0805328008537276	0.9372053338637856	0.848401648255058	1.026009019472513
277	0.9597137230216679	0.8207426876509953	1.0986847583923405	0.9378455552759984	0.8493294150957722	1.0263616954562247
278	1.001422952011347	0.8594548670728634	1.1433910369498306	0.9281149421384194	0.8438048229728197	1.012425061304019
279	1.0636003042442228	0.9111617117464705	1.2160388967419749	0.9235490783175212	0.8407917061245695	1.0063064505104728
280	1.0979811693221337	0.937277805463069	1.2586845331811984	0.9191635564591003	0.8359896004003289	1.0023375125178717
281	1.097270359302338	0.9370401484710373	1.2575005701336386	0.9245608161057612	0.840903895214321	1.0082177369972016
282	1.1228675027162718	0.9583516207241285	1.287383384708415	0.9295094367929231	0.8459070983543716	1.0131117752314744
283	1.1179941766862798	0.9543496801690019	1.2816386732035578	0.9348265433872355	0.8508909004746876	1.0187621862997833
284	1.175292686292089	1.0001336481580054	1.3504517244261725	0.9350348797088406	0.8508674796303297	1.0192022797873515
285	1.3771349163846565	1.1565610680674188	1.5977087647018942	0.9867606689522903	0.8946364417630897	1.078884896141491
286	1.429659371371712	1.2037373180322608	1.6555814247111635	0.9880195045943603	0.8951251959768907	1.0809138132118299
287	1.4532897548599224	1.22411202515253	1.6824674845673147	0.9882774829100196	0.8949028463461262	1.081652119473913
288	1.453181596158462	1.2277896481296402	1.6785735441872838	0.9860607405645522	0.8934621572502168	1.0786593238788875
289	1.4804282131622448	1.2662814510931453	1.6945749752313444	0.9609461294199105	0.8744797592888438	1.0474124995509773
290	1.5646591032853019	1.3351813016225973	1.7941369049480067	0.9645225356077862	0.8774723415604392	1.0515727296551334
291	1.5623586672925462	1.333726450226016	1.7909908843590765	0.9615589905402656	0.8746291838164413	1.04848879726409
292	1.6169814238739073	1.3801214057904199	1.8538414419573948	0.9566435464096683	0.8705893307500867	1.04269776206925
293	1.6291580828836372	1.3893557290020089	1.8689604367652652	0.9496850840107728	0.8645879632390678	1.0347822047824777
294	1.632099392195867	1.3918300790286668	1.8723687053630673	0.9485537409640552	0.8633950132781425	1.033712468649968
295	1.6421058254624632	1.4016793475961282	1.8825323033287984	0.9551691719874758	0.8694566425061085	1.040881701468843
296	1.7549346161080805	1.4880645737141054	2.0218046585020555	1.1442023434041817	1.033496352960122	1.2549083338482414
297	1.7471685649678088	1.4835852457954046	2.010751884140213	1.1662593167743838	1.0536866564242715	1.2788319771244958
298	1.7589929620295313	1.4930904240796505	2.024895499979412	1.1043697002178214	0.9911151332262343	1.2176242672094086
299	1.6927065859660397	1.4456843406362396	1.9397288312958398	1.1027814808179324	0.9897709772408896	1.2157919843949752
300	1.5285111168336685	1.327646194827548	1.729376038839789	1.1155599264121918	1.0036972940494548	1.2274225587749288
301	1.5172239897844557	1.319436868766604	1.7150111108023074	1.132178939311405	1.0193818913725279	1.2449759872502821
302	1.5192429328273476	1.3212186543632263	1.7172672112914689	1.1423054154203278	1.0288561774126035	1.2557546534280524
303	1.5163660691275693	1.3177852484221835	1.7149468898329552	1.144011249457286	1.0311392346129666	1.2568832643016055
304	1.5143320184259503	1.3159912074939843	1.7126728293579163	1.1513606328966997	1.0373125625751374	1.265408703218262
305	1.5109194954793843	1.3133617711118082	1.7084772198469604	1.1528324770116112	1.038676390076022	1.2669885639472
306	1.514155196715822	1.316145588088676	1.712164805342968	1.155273940290877	1.040779339740258	1.2697685408414956
307	1.5150921454532225	1.3169938142365438	1.7131904766699009	1.1553784526150817	1.0410469525674326	1.2697099526627305
308	1.5125825576736969	1.3149040719466636	1.7102610434007302	1.1445276604979808	1.0330689904975734	1.2559863304983883
309	1.504112855118481	1.306625853060436	1.701599857176526	1.143797290022079	1.0325391822218994	1.2550553978222587
310	1.3867332206423766	1.1950822603379312	1.578384180946822	1.1470922976852047	1.0329734194299394	1.2612111759404703
311	1.3396747937495805	1.150942624885238	1.5284069626139232	1.151691011421266	1.0311687503235314	1.2722132725190005
312	1.35053827059685	1.159311192544566	1.5417653486491343	1.2036168084407175	1.0751147021442058	1.3321189147372292
313	1.3488977112773193	1.1579746309839574	1.5398207915706814	1.2151564029161823	1.0840318484901044	1.3462809573422603
314	1.2704618599639412	1.0979594111614324	1.44296430876645	1.2551238302673537	1.1202753056385346	1.3899723548961727
315	1.2372966867343707	1.0715408934501318	1.4030524800186095	1.269736593078362	1.1344918025609658	1.404981383595758
316	1.2221311926599805	1.0586175197280006	1.3856448655919604	1.3051700810497882	1.1712569295584274	1.4390832325411491
317	1.1948485491673075	1.0349584932845088	1.3547386050501062	1.3284566721195752	1.1963386597018058	1.4605746845373444
318	1.192822971315683	1.0334154582419894	1.3522304843893767	1.360242861858001	1.2269790004452537	1.4935067232707482
319	1.1848967911803299	1.0263406680942886	1.3434529142663714	1.4639778484138153	1.3262008472913291	1.6017548495363014
320	1.1830553797971717	1.0243334622293783	1.341777297364965	1.4746871210573271	1.3364335223027561	1.6129407198118981
321	1.1505890738627838	0.9928154107772011	1.3083627369483664	1.4882237858181464	1.3482739350874127	1.6281736365488801
322	1.1322214396413897	0.9767829728919984	1.2876599063907808	1.5159850095875123	1.3746184901854346	1.6573515289895902
323	1.1189061766081565	0.9609119485497957	1.276900404666517	1.5979696067401172	1.442620872846783	1.7533183406334512
324	1.0976527327916932	0.9398933425389728	1.2554121230444133	1.6565059297597569	1.4924511446697037	1.82056071484981
325	1.074917274368183	0.9250580181870892	1.2247765305492768	1.6851458334860498	1.5186864655365495	1.8516052014355502
326	1.0738919254106187	0.9241405297563889	1.2236433210648485	1.6948179603902453	1.5295528904558147	1.860083030324676
327	1.0590177780731875	0.9117290074071305	1.2063065487392446	1.705493918924808	1.5406153393922613	1.8703724984573546
328	1.0560901151449664	0.9091316131734541	1.2030486171164787	1.7062140898188387	1.5412565810375285	1.8711715986001491
329	1.0559091277090382	0.9074426210366239	1.2043756343814525	1.69958523752945	1.5344669029783962	1.8647035720805039
330	1.0443797467177407	0.8957560639776669	1.1930034294578142	1.7062259435161735	1.5390375891964931	1.8734142978358541
331	1.02329010312426	0.8794824133289465	1.1670977929195736	1.7375232495354371	1.5726662676278682	1.9023802314430063
332	0.9999490533508025	0.8662971461401174	1.1336009605614876	1.730220158738077	1.5755252974886365	1.8849150199875178
333	0.9881140676489703	0.8566228448674631	1.1196052904304774	1.7554646497022286	1.5980692555582365	1.9128600438462207
334	0.9110211053156191	0.7852288917264836	1.0368133189047546	1.9196548434107341	1.7420889892096405	2.0972206976118275
335	0.8853773200995558	0.7606966000172495	1.0100580401818622	2.005108039907764	1.8186413511894992	2.1915747286260285
336	0.8687916516136978	0.7467346359460655	0.9908486672813299	2.0187172648323832	1.8295798951300932	2.207854634534673
337	0.8250900921674358	0.7109752107679945	0.939204973566877	2.073976359295454	1.877396615660118	2.2705561029307897
338	0.8103366960301711	0.7028200815140899	0.9178533105462523	2.045057692969393	1.854252848386722	2.2358625375520633
339	0.8147223581581121	0.7073866291654902	0.922058087150734	2.048370259908102	1.8599792794443817	2.236761240371822
340	0.8105078533797571	0.7029418810783665	0.9180738256811476	2.0590614351627883	1.8699165006347696	2.2482063696908066
341	0.8023246260891446	0.6956768170136685	0.9089724351646207	2.060836468344232	1.8732294875357338	2.24844344915273
342	0.8041772879231883	0.6969979281146312	0.9113566477317455	2.0840125951403228	1.891455577455344	2.2765696128253015
343	0.8110135517822457	0.7059524670606441	0.9160746365038474	2.112389775557582	1.919115900597295	2.3056636505178694
344	0.8087002027602195	0.7012284080275576	0.9161719974928814	2.1159884076653794	1.9229426177916058	2.3090341975391526
345	0.8111832096733544	0.6920548126948481	0.9303116066518609	2.1675759469446545	1.9641394467778093	2.3710124471114993
346	0.8139951691110558	0.6938064602827246	0.9341838779393872	2.1612516521100487	1.9573714262628026	2.3651318779572943
347	0.851257993364484	0.7277195930300795	0.9747963936988886	2.13638031237803	1.9372672269631597	2.3354933977929004
348	0.8950781488874882	0.768659621091155	1.0214966766838214	2.1443114359863125	1.9441001969236482	2.3445226750489767
349	0.967357642633229	0.8341938642023752	1.1005214210640828	2.088154360855445	1.9003261472038855	2.2759825745070046
350	1.056487623178536	0.9170108861664885	1.1959643601905834	2.073734307642379	1.8915227012503022	2.255945914034456
351	1.0679247141833756	0.9274474392506972	1.2084019891160542	2.0809149100420847	1.8999644430022717	2.2618653770818975
352	1.1034970104268056	0.9608723573702289	1.246121663483382	2.107560618541841	1.9288044466072658	2.2863167904764166
353	1.1681177879342464	1.0197228053205656	1.316512770547927	2.179171469667603	1.992555477760766	2.36578746157444
354	1.3741716144767122	1.206463452664535	1.5418797762888892	2.2182225437699636	2.0433009474165935	2.3931441401233338
355	1.3774062852327535	1.2092664553722674	1.54554611509324	2.23790957216384	2.065327218921576	2.410491925406104
356	1.3818778335699424	1.2130218106527462	1.5507338564871387	2.2479204890551774	2.0732158667839142	2.42262511132644
357	1.3953560288415356	1.2247525080499981	1.5659595496330732	2.2306096214955087	2.05660799177219	2.404611251218828
358	1.4138970115411467	1.2411839288475277	1.5866100942347656	2.2303583224706114	2.0563525623856327	2.40436408255559
359	1.5311074954984567	1.3388856894018097	1.7233293015951037	2.2143230687082642	2.0406811065386887	2.3879650308778397
360	1.9415239419278125	1.7095300221836602	2.173517861671965	2.130005153996539	1.9670501866682502	2.2929601213248274
361	1.97508393971024	1.738611367158895	2.211556512261585	2.130480537669915	1.965312792421884	2.2956482829179463
362	2.0104061222350507	1.7694775638931877	2.251334680576914	2.176329863116775	2.0035135425377684	2.3491461836957814
363	2.045374383761457	1.8011900268123893	2.2895587407105253	2.176858002549599	2.0032404430061588	2.350475562093039
364	2.1577505153342913	1.9077257972942416	2.407775233374341	2.154246648844922	1.9846117250881514	2.3238815726016924
365	2.180822197173036	1.9289578814119386	2.4326865129341337	2.1489934979482843	1.9813788835491204	2.3166081123474482
366	2.2329239436142245	1.9738200538270751	2.492027833401374	2.1365222320171964	1.9715744167597395	2.301470047274653
367	2.2541708301173595	1.9921185094025722	2.516223150832147	2.1340257009260553	1.970848412028162	2.297202989823948
368	2.2639648624032995	2.0009921610861374	2.5269375637204616	2.140848055648033	1.9770267373812143	2.304669373914852
369	2.2658274830318645	2.002964824139396	2.5286901419243333	2.140848055648033	1.9770267373812143	2.304669373914852
370	2.542007696948895	2.2469064281874327	2.8371089657103568	2.1402693081499664	1.9754712435622206	2.305067372737712
371	2.6025512872461687	2.303871873508762	2.901230700983575	2.127623844286609	1.9630601335570614	2.2921875550161563
372	2.6462267569067253	2.3400924455012633	2.952361068312187	2.1478353828443812	1.9799646974603193	2.315706068228443
373	2.670509089196303	2.3646916295399487	2.9763265488526573	2.1596157995511374	1.990881181807958	2.328350417294317
374	2.6861669049281667	2.381648312880255	2.9906854969760786	2.1604285641763346	1.9919478489152584	2.3289092794374104
375	2.712765024135506	2.4099950767097402	3.015534971561272	2.173303485448055	2.005150718067632	2.341456252828478
376	2.81046531655607	2.4961325093873747	3.1247981237247653	2.1710891501407215	2.0014529180973972	2.340725382184046
377	2.9014088027292027	2.5764386856279478	3.2263789198304575	2.289549562390278	2.1082358138506923	2.4708633109298637
378	2.947545981125298	2.621534477381683	3.2735574848689133	2.317302784883328	2.1394101802525096	2.4951953895141457
379	3.0285652040669264	2.6886797572643886	3.3684506508694643	2.3754681910349937	2.194931495334702	2.556004886735286
380	3.019281111565726	2.681401825824478	3.3571603973069744	2.358341874567624	2.179156580899932	2.537527168235316
381	3.060752203125237	2.7158207849074545	3.4056836213430195	2.356136301298382	2.1776391410157623	2.5346334615810022
382	3.194406764629738	2.8268477687442983	3.561965760515178	2.3612951578784744	2.1820470522076483	2.5405432635493006
383	3.439544515757771	3.0273033200015895	3.851785711513952	2.426406360168259	2.2401837742292727	2.612628946107245
384	3.4480352808182455	3.0341144550111467	3.8619561066253443	2.4054092727122813	2.2210945951305217	2.589723950294041
385	3.433472714933785	3.0216247475224067	3.8453206823451636	2.3967809939437466	2.213122679637691	2.580439308249802
386	3.4454788533556773	3.030893958338192	3.860063748373162	2.390563831630136	2.206068156601516	2.5750595066587563
387	3.4963138281685056	3.070973000899465	3.921654655437546	2.38960888373143	2.2049224098200493	2.5742953576428116
388	3.687381240224611	3.221396731728344	4.153365748720878	2.3771841355730396	2.1911228993355767	2.563245371810502
389	3.619094443874958	3.1659022170822464	4.07228667066767	2.3637254743063307	2.1785724781535576	2.5488784704591043
390	3.627511134587809	3.172427964844424	4.082594304331194	2.3601981570703328	2.1788356165606095	2.541560697580056
391	3.6413594437120445	3.1832691345721145	4.099449752851974	2.3837154551183075	2.2018646740815244	2.5655662361550906
392	3.662872716345019	3.196838883078204	4.128906549611834	2.400797101228447	2.2160193838325046	2.5855748186243894
393	3.713982269936627	3.2313848051244536	4.1965797347488	2.4074966717867454	2.221836746697028	2.5931565968764634
394	3.3767760399689095	2.9552061947844264	3.798345885153393	2.33314370433254	2.163372403549143	2.5029150051159372
395	3.4236160027560656	2.9821507062615806	3.8650812992505506	2.344224390005188	2.1718869721433816	2.516561807866994
396	3.41096445653506	2.970690553811233	3.8512383592588866	2.3659760198845916	2.1927518065865823	2.5392002331826005
397	3.4104780873736713	2.966726530111285	3.8542296446360576	2.2985432669292356	2.131672160087362	2.4654143737711087
398	3.3847544663584257	2.9377141510061495	3.831794781710702	2.297837042799041	2.1309777661609868	2.4646963194370954
399	3.2238455059039945	2.785913492268156	3.661777519539833	2.293930929095078	2.1151555964084716	2.4727062617816844
400	3.2094061529107023	2.7737787727122996	3.6450335331091046	2.274934413458875	2.0936946392362987	2.4561741876814516
401	3.155820589591925	2.7316399197838095	3.5800012594000403	2.205754309967438	2.034042374986153	2.3774662449487236
402	3.15551399437971	2.7311868526303504	3.5798411361290703	2.199617931774852	2.0309429614894716	2.368292902060232
403	3.131381665375937	2.7100655728782677	3.5526977578736068	2.2058124930209435	2.0366829592668	2.374942026775087
404	3.0872737643016674	2.668817381486088	3.505730147117247	2.2082049702380457	2.038720951692965	2.377688988783127
405	2.6855998627919253	2.29632906896592	3.0748706566179305	2.3255130609484347	2.1428594957115203	2.5081666261853486
406	2.615954729396307	2.238063186534153	2.9938462722584607	2.3496088197946134	2.164059649017414	2.535157990571813
407	2.434628449594382	2.0987770957866667	2.770479803402097	2.2708173996301313	2.0986638496443746	2.442970949615888
408	2.397741961116754	2.064903084131208	2.7305808381023002	2.2620036335570717	2.0898052347081326	2.4342020324060103
409	2.297544931045042	1.962012285005423	2.633077577084661	2.2262781593049166	2.051625172316559	2.4009311462932743
410	2.264982282040781	1.934150466258235	2.5958140978233266	2.227643215234278	2.050962974789394	2.4043234556791617
411	2.2206203293920987	1.9117329527077884	2.5295077060764095	2.22053915856596	2.046126992590798	2.394951324541122
412	2.1859031068681696	1.883744561813731	2.4880616519226084	2.1773199308014517	2.0074709045923886	2.347168957010515
413	2.1822331885878565	1.8795695100004037	2.4848968671753093	2.17446947603759	2.0048186128775045	2.344120339197676
414	2.17982272597889	1.8769359879587584	2.4827094639990213	2.1764246560706706	2.0067223282672977	2.346126983874044
415	1.9065292925255668	1.6328532944820675	2.180205290569066	2.1814065843959165	2.0111300238230614	2.3516831449687716
416	1.80236443951341	1.5396351643715798	2.06509371465524	2.2092533624208928	2.038301339664809	2.380205385176976
417	1.7620716459178116	1.508706108674283	2.0154371831613402	2.2374280558443362	2.0662153678109436	2.408640743877729
418	1.6916041570321183	1.4446943238800836	1.9385139901841533	2.2203900378759664	2.053384582406884	2.387395493345049
419	1.6843057520102365	1.436737529573299	1.9318739744471738	2.208754120998712	2.0472078385533488	2.370300403444075
420	1.5741754922287838	1.3379904664631717	1.810360517994396	2.1925922701662133	2.032002386260287	2.3531821540721394
421	1.452688058620205	1.2269165234835562	1.6784595937568534	2.2239968894445608	2.0586075774445343	2.3893862014445872
422	1.3315737100448028	1.1092025564155286	1.5539448636740771	2.169682312063071	2.0066723666653545	2.332692257460787
423	1.1341447792329427	0.929745499645193	1.3385440588206925	2.1399966906044785	1.974491927237783	2.3055014539711736
424	1.1043666692302203	0.9020886044164989	1.3066447340439415	2.1644842066890657	1.9957891553500189	2.333179258028112
425	1.0974774516090486	0.8961718982513283	1.298783004966769	2.1660136736075852	1.9966659304667362	2.3353614167484342
426	1.0835802589372152	0.8866932322673593	1.280467285607071	2.2034019354529453	2.032321427982378	2.3744824429235125
427	1.1101568265232384	0.9084442714099031	1.3118693816365736	2.2033215039591223	2.0324460115292315	2.3741969963890126
428	1.1092158972201918	0.9075898596282035	1.3108419348121798	2.1928838116272122	2.0219011875391004	2.363866435715324
429	1.058179117137549	0.8816979695094802	1.2346602647656175	2.204158059725613	2.032019414722945	2.376296704728281
430	1.0584414505867539	0.8837106585542513	1.2331722426192566	2.2074358946961166	2.0354687786415337	2.3794030107507
431	1.0705998865006225	0.8940649751979763	1.2471347978032687	2.212971334436291	2.0405989713622876	2.3853436975102946
432	1.0769471995907764	0.9006958681951434	1.2531985309864095	2.2270510006235757	2.0542469827993326	2.399855018447819
433	1.0946574054327605	0.9164984955119588	1.2728163153535619	2.2327150562507057	2.059782215498295	2.4056478970031163
434	1.15341404690164	0.9737872008585269	1.3330408929447535	2.236133872850329	2.065213429138158	2.4070543165625002
435	1.1726719411405369	0.9904212672224231	1.3549226150586509	2.248833528065478	2.0754026470527114	2.4222644090782444
436	1.2365436414414883	1.0498626680113654	1.4232246148716112	2.200750691979051	2.0336781882500925	2.3678231957080094
437	1.256516284680871	1.0672435938828646	1.4457889754788775	2.185028778693872	2.022767733222692	2.3472898241650517
438	1.2552566320861098	1.0669833460690785	1.443529918103141	2.1974854663193937	2.0348079354404307	2.3601629971983566
439	1.359573709431574	1.1426675493514487	1.5764798695116997	2.311804699678207	2.1252443604782325	2.4983650388781813
440	1.3974800802650296	1.176762859129991	1.6181973014000683	2.321965443316796	2.1348568261462315	2.5090740604873605
441	1.427710756280259	1.2022266564538282	1.6531948561066896	2.276739834437273	2.0938188700940725	2.459660798780474
442	1.4701698872186215	1.2387729949119866	1.7015667795252565	2.343439388399104	2.1486688529889433	2.5382099238092644
443	1.6132963432205614	1.3689655963035774	1.8576270901375453	2.296188218970231	2.105210255849526	2.4871661820909363
444	2.0195769211006973	1.7557612486949228	2.2833925935064716	2.229206047212292	2.0559721690333905	2.402439925391193
445	2.0316263778669432	1.7667336742238793	2.296519081510007	2.2677429782460887	2.0942912805116687	2.441194675980509
446	2.0697228949489084	1.7995570650692938	2.3398887248285227	2.336670077821001	2.155257418460398	2.5180827371816044
447	2.0630131450263467	1.7958553261953505	2.330170963857343	2.3427619118881493	2.158424049425565	2.5270997743507335
448	2.1011849288508673	1.8315445723983448	2.3708252853033898	2.36290213908544	2.1795947552995423	2.546209522871338
449	2.136235595978034	1.8627061131698353	2.409765078786233	2.452758036927529	2.2656407526550657	2.6398753211999915
450	2.150809183165353	1.8752203852965503	2.426397981034156	2.4287453487390023	2.2419772893258694	2.615513408152135
451	2.1984927727926893	1.9159098448712273	2.4810757007141513	2.414690084456845	2.228609511953133	2.600770656960557
452	2.3754269067423186	2.0598602358647753	2.6909935776198615	2.512904309265144	2.3106882344735054	2.7151203840567826
453	2.4454959532247846	2.126411845076037	2.7645800613735316	2.5271447779675364	2.3239189087344396	2.7303706472006333
454	2.658924668541687	2.3421304274653636	2.9757189096180108	2.546254338139425	2.341420825788049	2.7510878504908014
455	2.83557351476325	2.5092711914753765	3.161875838051124	2.5357643130612924	2.3373014884547576	2.734227137667827
456	2.9032361598037517	2.5608652620205383	3.245607057586965	2.568471037518176	2.3656543976659523	2.7712876773704
457	2.935216624240847	2.5875983640393194	3.2828348844423743	2.647631351907491	2.4330837445968188	2.8621789592181637
458	2.9612919546152687	2.6113033864712705	3.311280522759267	2.636093883492146	2.4227624085131287	2.849425358471163
459	2.9539648374030003	2.619480430010011	3.28844924479599	2.639800499258579	2.4383904406074537	2.8412105579097044
460	3.021842550590072	2.6809145724649817	3.3627705287151626	2.586649521346743	2.3942526174285135	2.779046425264973
461	3.028332804183505	2.685410471193901	3.371255137173109	2.5739319794194193	2.3814684617821884	2.76639549705665
462	3.0780528328294716	2.726622631394947	3.4294830342639964	2.5598578992231347	2.3702054234386405	2.749510375007629
463	3.0903574722619656	2.7366759190306356	3.444039025493295	2.5829228380563727	2.389040338442584	2.776805337670162
464	3.0762032986742227	2.7221045462649434	3.430302051083502	2.619797962031558	2.4173985147991557	2.8221974092639606
465	3.051375022288546	2.7030812033874065	3.399668841189685	2.643813032559527	2.438658984159609	2.8489670809594445
466	3.0752203289981015	2.722922193632903	3.4275184643633	2.6325359250746043	2.427630225761038	2.83744162438817
467	3.112523291018249	2.7542785632741786	3.4707680187623193	2.670689345948745	2.4588809173124915	2.8824977745849987
468	3.1073916575801253	2.7510052577248594	3.463778057435391	2.7261792025515836	2.511899302358553	2.9404591027446147
469	3.104358405479718	2.748353525854673	3.4603632851047634	2.639989011067465	2.4300999043693143	2.8498781177656154
470	3.0766250542282063	2.7283996970739666	3.424850411382446	2.616752138441929	2.4104615516997385	2.823042725184119
471	3.093333095577994	2.7421385253786132	3.444527665777375	2.5864590580333178	2.3810408328067343	2.7918772832599013
472	3.0445238566158452	2.7052017823888064	3.383845930842884	2.6098559533700367	2.40542351530897	2.8142883914311034
473	3.032643280384701	2.695234630882192	3.37005192988721	2.6057311800919853	2.4065128261648425	2.804949534019128
474	3.2857337916279015	2.9004200441343038	3.6710475391214996	2.633763995246447	2.4316110225004457	2.835916967992449
475	3.321330050073031	2.9291070424641408	3.7135530576819216	2.6325576958461774	2.43130316711881	2.8338122245735446
476	3.3103916623436622	2.920344338749307	3.7004389859380176	2.6522371636645072	2.450032791708739	2.8544415356202757
477	3.332828202069089	2.9396625121521147	3.7259938919860636	2.643938570970466	2.441738122370782	2.8461390195701504
478	3.2984231205293364	2.9114446555303357	3.6854015855283366	2.6521038784678392	2.449506939375955	2.8547008175597233
479	3.3974877553552036	2.9867913722615063	3.808184138448901	2.685832299899948	2.4791036505998556	2.89256094920004
480	3.3662116841069767	2.959695562172572	3.7727278060413814	2.678828641495632	2.4716205977382506	2.8860366852530133
481	3.3535081197751184	2.9432453388521136	3.763770900698123	2.73929420754859	2.523887350029053	2.954701065068127
482	3.345092351579619	2.9359092314873525	3.7542754716718854	2.79374956033043	2.569000590255339	3.0184985304055214
483	3.300229420014026	2.8988237806527115	3.70163505937534	2.7520866460569007	2.53300513189287	2.9711681602209317
484	3.268629327904106	2.8738878276649853	3.6633708281432265	2.7669545232354027	2.5487084179591672	2.985200628511638
485	3.262421651071751	2.866320065409749	3.6585232367337532	2.777502695740909	2.5576115865259297	2.9973938049558884
486	3.2332692687543134	2.8416362621132514	3.6249022753953755	2.7973933375526085	2.5756693922011404	3.019117282904077
487	3.1091382833324306	2.7408020903099066	3.4774744763549545	2.8622009088436284	2.6408910007117665	3.08351081697549
488	3.0768461337889836	2.7055187082813115	3.448173559296656	2.9026877391432127	2.6788453227563176	3.1265301555301077
489	3.03138145862134	2.6178757871175753	3.444887130125105	3.0822873742082706	2.827969299529075	3.3366054488874664
490	3.022865986730502	2.6112895976775774	3.4344423757834273	3.0534949174098918	2.7991338300997786	3.3078560047200045
491	3.014939380255563	2.600436155838575	3.429442604672551	3.067139133907413	2.8109480504830815	3.323330217331745
492	2.88205622958825	2.4949135845588817	3.2691988746176186	3.071438716551795	2.8184379132313255	3.3244395198722643
493	2.848959667793939	2.464031887099612	3.233887448488266	3.0782713812399494	2.8235373080552586	3.33300545442464
494	2.8063600921132954	2.4270270753138545	3.1856931089127363	2.987551466266912	2.7353362805020054	3.239766652031819
495	2.7772214684024474	2.4037117234104874	3.1507312133944074	2.9852544627539075	2.7337837176486657	3.2367252078591493
496	2.7669311114598876	2.393921237151535	3.13994098576824	2.9973814948174624	2.745315083634953	3.249447905999972
497	2.7096057433241505	2.3434802461261586	3.075731240522142	2.993221829909178	2.741268604395393	3.2451750554229624
498	2.6499070576748407	2.2875862688910367	3.0122278464586447	2.9642758462810868	2.7165651421607366	3.211986550401437
499	2.3127082358495126	1.9649981191032362	2.660418352595789	2.9492207169753444	2.703378966188546	3.195062467762143
500	1.9521176609663589	1.644037374234127	2.2601979476985905	3.017912979865317	2.758644482091546	3.277181477639087
501	1.8443017315381753	1.5512347822070525	2.137368680869298	3.0524109862853317	2.7875116900721704	3.3173102824984926
502	1.8685283749084667	1.5779375025707645	2.159119247246169	3.0554881936771645	2.7925549478470058	3.318421439507323
503	1.8196059301222811	1.542923353488792	2.09628850675577	3.101328837235934	2.8538741004838686	3.3487835739879994
504	1.6519417758315011	1.3842557631639036	1.9196277884990987	3.195769466204469	2.9285386841250265	3.463000248283912
505	1.5061135269089496	1.2576061817380162	1.754620872079883	3.2474891071028	2.9709690389174552	3.5240091752881444
506	1.5101006326621909	1.2622243194341354	1.7579769458902463	3.2662761948451884	2.9882739529789406	3.544278436711436
507	1.498675014869975	1.2521478127719425	1.7452022169680075	3.2902516843629694	3.0023422173832675	3.578161151342671
508	1.4924770745178773	1.2494733804254772	1.7354807686102773	3.2808144993417945	2.9923189718792207	3.5693100268043683
509	1.4273509255522756	1.2033600243215594	1.6513418267829918	3.2470682563915934	2.967718575649041	3.5264179371341458
510	1.4312635226499815	1.2037992301811542	1.6587278151188087	3.2265111088744325	2.9511769372559775	3.501845280492888
511	1.4181686436545229	1.19514457050371	1.6411927168053357	3.2512820716170667	2.97625551333382	3.5263086299003135
512	1.4293355383404183	1.2051392045501066	1.65353187213073	3.2134699411860366	2.9423340895048327	3.4846057928672405
513	1.3662510393769942	1.15528460841273	1.5772174703412585	3.133400339257025	2.8672695688818544	3.3995311096321954
514	1.314753962599528	1.1169183951862682	1.5125895300127876	3.107404358265657	2.843589925305971	3.3712187912253433
515	1.3362528473369588	1.1404397865318612	1.5320659081420565	2.9575663887078933	2.7147575793694885	3.200375198046298
516	1.3229095327139473	1.12972318734824	1.5160958780796543	2.9549627627499455	2.7146063116099883	3.1953192138899027
517	1.2967230012168156	1.1008678244162717	1.4925781780173595	2.977137508069736	2.7329390939241307	3.2213359222153413
518	1.2767324392578918	1.0839738918165542	1.4694909866992294	2.970952283996651	2.723242259693478	3.218662308299824
519	1.2699552358305772	1.079949215164624	1.4599612564965303	2.907499405843395	2.668383148974452	3.1466156627123385
520	1.2581757605228314	1.0701760444522268	1.446175476593436	2.883410306672652	2.6493855306119456	3.1174350827333583
521	1.2386541216848501	1.0537698816881425	1.4235383616815578	2.85272735481588	2.6248918173969766	3.0805628922347834
522	1.208404809857425	1.0280474690446244	1.3887621506702255	2.8633257758907273	2.6348468703198336	3.091804681461621
523	1.207100616201915	1.0247219350792647	1.3894792973245655	2.8574621795880573	2.628980643879116	3.085943715296998
524	1.2083872160068445	1.0243384075828432	1.3924360244308458	2.8565478320699977	2.626584371920945	3.0865112922190505
525	1.197160487621514	1.01538859624346	1.3789323789995684	2.8505762750670036	2.621270325941252	3.079882224192755
526	1.1876812261850076	1.0086089314402393	1.3667535209297759	2.84798374334555	2.6192685479477333	3.076698938743367
527	1.1668690309919896	0.9912848820904712	1.342453179893508	2.8644051936273662	2.6340512546885964	3.094759132566136
528	1.1408711062030674	0.9700316027550002	1.3117106096511346	2.9186399897029998	2.6804359739579766	3.156844005448023
529	1.1344195259758352	0.9632458449218742	1.3055932070297964	2.903653918774649	2.6637527268063144	3.1435551107429838
530	1.1154309892184076	0.9491380436441728	1.2817239347926423	2.888180063247754	2.6503173773383293	3.126042749157178
531	1.099224144494595	0.936133680539501	1.2623146084496888	2.920043346338061	2.6760643264652195	3.1640223662109026
532	1.121557964074221	0.9506289443135987	1.2924869838348436	2.9156874621423476	2.667323373075086	3.1640515512096092
533	1.0964625965394212	0.9321594576950067	1.2607657353838357	2.934702152102533	2.6839927012527514	3.185411602952314
534	1.0772171951239988	0.9169444599360861	1.2374899303119116	2.932764141583701	2.682479133763718	3.1830491494036837
535	1.071016065049106	0.9107591475267905	1.2312729825714217	2.949962599818303	2.6964197283733213	3.203505471263285
536	0.9941542964696312	0.8527964190024102	1.135512173936852	2.6264825880898854	2.4141613350332	2.8388038411465715
537	1.0041967512099967	0.8600849288741603	1.1483085735458332	2.58374398370327	2.3760886331822126	2.791399334224327
538	1.0035017001367126	0.8622411430625945	1.144762257210831	2.5012037927389024	2.306071054549518	2.6963365309282867
539	1.004994845770328	0.8635650581706635	1.1464246333699926	2.4805595512270537	2.28986782108365	2.6712512813704574
540	1.0101626608218424	0.8671467211899277	1.1531786004537568	2.4917430597998513	2.3002188861849575	2.683267233414745
541	1.0025096198610381	0.8599297398664801	1.145089499855596	2.477633846610547	2.287139713733552	2.668127979487542
542	1.0047866929316198	0.8615846417754904	1.147988744087749	2.4914059406339573	2.299798815005504	2.6830130662624105
543	0.9632403816933807	0.8242863550037733	1.102194408382988	2.5099955060393127	2.3174641001098557	2.702526911968769
544	0.9410141616683146	0.802323508611549	1.0797048147250803	2.510967159638695	2.3177322076441977	2.704202111633192
545	0.9101694399618246	0.7732943148491465	1.0470445650745028	2.4857197449032356	2.293635033607973	2.6778044561984977
546	0.9051253266753065	0.7678470631034842	1.042403590247129	2.4739881522455747	2.2819966379864782	2.6659796665046707
547	0.8484061897096014	0.7167914481710373	0.9800209312481655	2.4646956403813673	2.272242168233441	2.657149112529294
548	0.7926875324474905	0.666885531857009	0.9184895330379719	2.3700441721099565	2.1712344448256973	2.568853899394216
549	0.7606562148675822	0.6389753238994632	0.8823371058357011	2.31920119585483	2.1257371628126362	2.512665228897024
550	0.7472020949787043	0.6267234974674316	0.8676806924899769	2.342873529688596	2.1455568490095684	2.5401902103676233
551	0.7357727639653396	0.6163120168919749	0.8552335110387044	2.332051494145907	2.134073800884533	2.530029187407282
552	0.7290920324399882	0.6113011325155251	0.8468829323644513	2.3343286885318166	2.136151571337762	2.532505805725872
553	0.6997141453670628	0.5883939181827653	0.8110343725513602	2.3343900964734647	2.13646247871391	2.5323177142330193
554	0.7083573699485238	0.592276416141833	0.8244383237552146	2.3279175685178526	2.126882568196464	2.528952568839242
555	0.6945353629696118	0.5799444495432724	0.8091262763959512	2.319769830558285	2.1182616805303445	2.521277980586225
556	0.6795322241414057	0.569655678152921	0.7894087701298905	2.278617585056105	2.0825155699449223	2.4747196001672878
557	0.6671972269853654	0.5598535515835388	0.7745409023871921	2.318180784835043	2.119343578636874	2.5170179910332124
558	0.6617278804884779	0.5554290110421283	0.7680267499348276	2.412965858371707	2.21052716630359	2.6154045504398242
559	0.6665304229500072	0.5598780685733671	0.7731827773266473	2.4630035542368054	2.259788469570013	2.6662186389035982
560	0.5710909127588217	0.4740577869232504	0.6681240385943932	2.5994985253409966	2.379795371267626	2.819201679414367
561	0.5625853222529384	0.4705751121745475	0.6545955323313295	2.576072495907127	2.3829967488234325	2.7691482429908216
562	0.5624302140141266	0.4708848232820144	0.6539756047462388	2.5632797293649254	2.3740649824158693	2.7524944763139816
563	0.5636685645183419	0.47158793043330305	0.6557491986033808	2.5910460248367557	2.398561487264841	2.7835305624086706
564	0.5498498532004721	0.45876444385239434	0.6409352625485497	2.6415626601789772	2.4426353632056523	2.840489957152302
565	0.5499466196802727	0.4588733666011138	0.6410198727594316	2.6729671675062905	2.46807192899363	2.8778624060189504
566	0.5436134654826557	0.45371705707005694	0.6335098738952543	2.6957492913428442	2.4863314186888803	2.9051671639968077
567	0.5392809356487781	0.4495657712784454	0.6289961000191109	2.6739434503221142	2.4665230455553004	2.881363855088928
568	0.5442742180253926	0.4560025597581402	0.6325458762926448	2.69986313310989	2.4944821606521006	2.9052441055676796
569	0.5401347238646683	0.4537062614537587	0.626563186275578	2.6901807546649605	2.4863460967976883	2.8940154125322333
570	0.5465646925255185	0.4601522534154081	0.632977131635629	2.6909702419482326	2.486742114752147	2.8951983691443184
571	0.5474087882889856	0.4656573109811611	0.6291602655968103	2.5918359976924714	2.4028388221145125	2.7808331732704303
572	0.5459619851525761	0.4650207256915608	0.6269032446135914	2.576585210661341	2.3919624063430893	2.7612080149795926
573	0.5600862844923166	0.47686239098593397	0.6433101779986992	2.5540675671167827	2.3739564932104518	2.7341786410231137
574	0.5650600154549499	0.48186838795503384	0.6482516429548659	2.523364913772069	2.351654565752386	2.695075261791752
575	0.5678495441911261	0.48349924704828434	0.6521998413339678	2.5466068236735606	2.3743623781789047	2.7188512691682165
576	0.5714180997937466	0.4858953964518027	0.6569408031356904	2.5659789389922474	2.3931867481374782	2.7387711298470165
577	0.572404868557996	0.48633390821019734	0.6584758289057946	2.5204278796660926	2.3498916685256015	2.6909640908065837
578	0.5727802797667852	0.485404354620967	0.6601562049126035	2.5132925253400398	2.3430211961529888	2.6835638545270903
579	0.5766152549699107	0.4880580883646451	0.6651724215751763	2.5211731893222784	2.350096724241068	2.6922496544034886
580	0.5763695257484563	0.4880656276190992	0.6646734238778135	2.5161747392178224	2.3454358160184983	2.686913662417146
581	0.5961975239989534	0.5017415317588145	0.6906535162390924	2.680108025632286	2.4923293795687247	2.867886671695847
582	0.5973486137430192	0.5034841176382021	0.6912131098478362	2.6843601607428305	2.494020644523331	2.8746996769623294
583	0.580334423053158	0.48757167148876734	0.6730971746175485	2.752852533332331	2.5521416927964244	2.9535633738682376
584	0.5802603371904737	0.4880229528186291	0.6724977215623182	2.8175464317081502	2.6104784452711645	3.0246144181451364
585	0.5791822841767111	0.48708773328983535	0.6712768350635869	2.8028042262977486	2.596646595184132	3.0089618574113652
586	0.5810687635189893	0.48882814581247536	0.6733093812255033	2.8146845452642952	2.609001221280985	3.0203678692476053
587	0.5810235870975696	0.4892862338302853	0.672760940364854	2.8096793768367676	2.6059095698908483	3.013449183782687
588	0.5823342792831784	0.4914375182358861	0.6732310403304707	2.85943232515885	2.6529805988644073	3.0658840514532923
589	0.5844068533583482	0.49345389512665216	0.6753598115900441	2.8846201694597084	2.679667538588134	3.0895728003312835
590	0.5768527351615478	0.4884217612062248	0.6652837091168708	2.87415604413341	2.673188500787598	3.0751235874792218
591	0.5740900824556693	0.48604761428881604	0.6621325506225225	2.8855078184055194	2.6840902876905455	3.0869253491204933
592	0.5704818756051935	0.4849385530676332	0.6560251981427536	2.8475006661037803	2.657217999821566	3.037783332385994
593	0.5664923424428194	0.4807734246459039	0.652211260239735	2.8410494811884326	2.6513860268198473	3.030712935557018
594	0.5652799710446028	0.4789201847078336	0.6516397573813719	2.863834272104352	2.6696491522085566	3.0580193920001473
595	0.5673225866035103	0.4806721511852306	0.65397302202179	2.8904570003622667	2.694126297791116	3.0867877029334174
596	0.5673225866035103	0.4806721511852306	0.65397302202179	2.902129329158418	2.7054146114844086	3.098844046832427
597	0.5695554074331408	0.4820350469710428	0.6570757678952388	2.902129329158418	2.7054146114844086	3.098844046832427
598	0.580992597449704	0.4900396481597275	0.6719455467396804	2.920157395935542	2.7222052306884796	3.1181095611826044
599	0.5656103882189291	0.4769132153323348	0.6543075611055233	2.9201108634329627	2.7219910244626497	3.118230702403276
600	0.5718673727521644	0.4825685640352201	0.6611661814691087	2.970251372045757	2.7714860955338905	3.169016648557624
601	0.5661135154459638	0.47700437585921196	0.6552226550327155	3.0738222911965427	2.8727409115199665	3.274903670873119
602	0.560128739686715	0.47397671376150163	0.6462807656119283	3.041084568661491	2.8435225982242107	3.2386465390987715
603	0.5668460753305539	0.4782533186954358	0.655438831965672	3.0025019164147655	2.8049692281951133	3.2000346046344177
604	0.556020048710995	0.4664264411817044	0.6456136562402854	2.985398926952708	2.7867849288678475	3.1840129250375684
605	0.5367335156337258	0.4485178497437213	0.6249491815237305	2.908122580257557	2.7154026658567525	3.1008424946583615
606	0.5410796228021137	0.44773502388669406	0.6344242217175333	2.992959528711905	2.7745750088215395	3.21134404860227
607	0.5395626954527337	0.4459960541256748	0.6331293367797926	2.9748631233870677	2.753319791436386	3.1964064553377494
608	0.5371095705558233	0.44458335548919525	0.6296357856224514	2.952059822781533	2.732872285069755	3.171247360493311
609	0.5452468236557861	0.4518331049136392	0.638660542397933	2.9212257906726937	2.704931992131672	3.1375195892137153
610	0.5442917592111103	0.4511979225308441	0.6373855958913763	2.912140412984203	2.6967534864816134	3.127527339486792
611	0.5571747057633173	0.46547713340682434	0.6488722781198103	2.898085734801272	2.6893965916311537	3.10677487797139
612	0.5611578095049868	0.47036229716061956	0.6519533218493542	2.9009177255475747	2.693115589929686	3.108719861165463
613	0.5584448826111446	0.4696880911099053	0.6472016741123838	2.8855475402347963	2.6783222667000888	3.0927728137695034
614	0.5656387778757975	0.47535726455578053	0.6559202911958145	2.867832258350674	2.664283621311209	3.0713808953901394
615	0.5648862320477104	0.47330972006125305	0.6564627440341677	2.865619130064983	2.661728671300568	3.0695095888293977
616	0.5730758863660415	0.4727467385401434	0.6734050341919395	2.9889497152235975	2.769080785359125	3.2088186450880696
617	0.5792271605524549	0.4764173838438637	0.6820369372610462	3.003245857831197	2.7786527659755427	3.227838949686851
618	0.5727000466185779	0.46947388605972484	0.6759262071774309	3.0337307566499883	2.8022919000543216	3.2651696132456545
619	0.5616879880437249	0.4586299045050305	0.6647460715824193	3.1225323737107202	2.872869908817075	3.3721948386043654
620	0.5656453285024865	0.461910664643294	0.669379992361679	3.1237280570427064	2.870162684567601	3.3772934295178114
621	0.5729637863193806	0.4690413806867004	0.6768861919520608	3.1155578328966307	2.862158409314056	3.368957256479205
622	0.574287510984807	0.4701919519067055	0.6783830700629085	3.128197765795922	2.873805043909695	3.3825904876821484
623	0.5772204681797071	0.4741135611560333	0.6803273752033809	2.8086589875175623	2.5937543252526933	3.0235636497824308
624	0.5770325042400036	0.47399643879555137	0.6800685696844558	2.776816979282932	2.5654214637416652	2.9882124948241984
625	0.5769062109777661	0.4736612951981971	0.6801511267573351	2.766204039746526	2.5558142355940072	2.9765938438990456
626	0.5736238069544105	0.4682410061483441	0.6790066077604769	2.7968683215118286	2.5814512557931426	3.0122853872305146
627	0.5521214129984318	0.4526397537482444	0.651603072248619	2.787762971080741	2.5768518157014264	2.998674126460055
628	0.545965693206682	0.44703450067128564	0.6448968857420783	2.763389000091077	2.556900938662048	2.969877061520106
629	0.5414549095567602	0.44309914122217864	0.6398106778913417	2.7385695400739367	2.5365004879366886	2.9406385922111853
630	0.5385181006240342	0.4408842890294066	0.6361519122186617	2.7511420390217376	2.5479794263841473	2.954304651659328
631	0.5283898512655071	0.43297773142559576	0.6238019711054184	2.7441793948603683	2.5402940097939277	2.948064779926809
632	0.530442031097179	0.4341204034771385	0.6267636587172196	2.732949439079923	2.5286365167213947	2.937262361438452
633	0.5296225472171767	0.43182015109676647	0.6274249433375869	2.6561825577977087	2.455561830323111	2.8568032852723064
634	0.541954602600847	0.4432889142880053	0.6406202909136887	2.63089928697558	2.429458282124294	2.832340291826866
635	0.5519337030063056	0.44941349817225695	0.6544539078403542	2.6456183955672907	2.439757761292006	2.8514790298425754
636	0.5549061000504962	0.4516796402116008	0.6581325598893916	2.6322155935214395	2.4265551713747424	2.8378760156681366
637	0.5892784161047154	0.4794263602245812	0.6991304719848497	2.6629675690581296	2.4428811123315013	2.8830540257847583
638	0.5888421714415476	0.4826865973164645	0.6949977455666307	2.662939629989596	2.4421050990058473	2.8837741609733447
639	0.6298925661600938	0.522390445242884	0.7373946870773036	2.618911879276234	2.4077951255730516	2.8300286329794155
640	0.6298925661600938	0.522390445242884	0.7373946870773036	2.581461701468235	2.37298720289788	2.78993620003859
641	0.6292680976859875	0.5220460948916981	0.7364901004802769	2.564740374196597	2.357069212360826	2.772411536032368
642	0.6382694478591644	0.5313531353451377	0.7451857603731911	2.601517496188288	2.393944347109798	2.8090906452667777
643	0.6449174875389445	0.5365386584163248	0.7532963166615643	2.6233752825011987	2.4149639879365634	2.8317865770658335
644	0.6515243055692603	0.5420239785036256	0.7610246326348951	2.6393255683871573	2.428922663095108	2.849728473679206
645	0.6804536197042104	0.5679233600761076	0.7929838793323132	2.6198502371603967	2.408506201668578	2.8311942726522155
646	0.6948862833965157	0.5776599822117059	0.8121125845813255	2.570814315331404	2.3555276336601563	2.7861009970026522
647	0.7142182559396038	0.5883366055753133	0.8400999063038943	2.609416701613053	2.388659814705355	2.830173588520751
648	0.7206354137361946	0.5932656517519528	0.8480051757204362	2.602249744572218	2.38107880895672	2.8234206801877164
649	0.7251630353069075	0.5960348423988944	0.8542912282149207	2.6232187350767564	2.4001097954434663	2.8463276747100466
650	0.7294063644659786	0.598847618874045	0.8599651100579122	2.7031756696833127	2.4670771393699056	2.93927419999672
651	0.7307214990316355	0.6000074421418925	0.8614355559213784	2.704601895892571	2.4669239478077474	2.942279843977395
652	0.7119696041140948	0.5881344195041298	0.8358047887240598	2.678334948509804	2.445372857710103	2.9112970393095052
653	0.7149617705438418	0.5898904381485255	0.8400331029391582	2.677981001598592	2.4459128040010363	2.9100491991961475
654	0.7094093494394438	0.5860927765129931	0.8327259223658944	2.6814828183359403	2.449266733697294	2.9136989029745863
655	0.7164551987906137	0.5917311570383053	0.8411792405429221	2.684560984552743	2.4514259990919105	2.917695970013576
656	0.7249790865233925	0.5917960085788329	0.858162164467952	2.6508012360062896	2.4105749875440887	2.8910274844684904
657	0.726357995697889	0.5921196344129092	0.8605963569828688	2.6522062300988773	2.4118964934367977	2.8925159667609566
658	0.7474397560051207	0.6008803646625808	0.8939991473476606	2.6275019203993963	2.384501650567096	2.8705021902316963
659	0.73765951749942	0.5930729442142149	0.8822460907846253	2.6868312594034753	2.43394312001955	2.9397193987874006
660	0.7356959105540213	0.5919006799953689	0.8794911411126737	2.7197589977185386	2.463769008190688	2.975748987246389
661	0.7411730527991472	0.5958564216035986	0.8864896839946959	2.7337412395355605	2.4707645241511993	2.9967179549199217
662	0.7291098218862289	0.5881090535488487	0.870110590223609	2.7312037778572416	2.471226203955025	2.9911813517594577
663	0.73338435379204	0.6008756961783825	0.8658930114056975	2.5867515633312403	2.3538761465904336	2.819626980072047
664	0.7245050975859573	0.5961622681673959	0.8528479270045187	2.5476302031620306	2.3244752214583997	2.7707851848656615
665	0.7153565710360391	0.5895526695554385	0.8411604725166397	2.386108172303607	2.189269617543861	2.5829467270633537
666	0.7027881437883339	0.5789975947619128	0.826578692814755	2.3702003960590057	2.1753513907026214	2.5650494014153904
667	0.6986831545300465	0.5757496953679078	0.8216166136921852	2.3614135579410513	2.1669158063903184	2.5559113094917842
668	0.6957169970400339	0.5732417164184527	0.8181922776616151	2.629650119535552	2.3995140924372853	2.8597861466338186
669	0.6945904827773592	0.5722136845548941	0.8169672809998245	2.6552189571155873	2.421129461065024	2.889308453166151
670	0.6928977478924401	0.5706592704965412	0.815136225288339	2.6651642682134904	2.429386333669077	2.9009422027579035
671	0.6896755521141653	0.5679750213959174	0.8113760828324132	2.6696063359556517	2.433192322897625	2.9060203490136782
672	0.7295561123876746	0.5943265593454377	0.8647856654299114	2.7480416042211426	2.4982185071180494	2.997864701324236
673	0.7341022749700913	0.6002555980564959	0.8679489518836867	2.7391020889494206	2.4872759123289025	2.9909282655699387
674	0.7402747938798391	0.604843473897478	0.8757061138622002	2.679828206509082	2.430057721789896	2.929598691228268
675	0.7406207524849366	0.605872925606844	0.8753685793630291	2.666315061045667	2.4174786553750316	2.9151514667163028
676	0.7490966668983277	0.6133035894058669	0.8848897443907883	2.6584769772892924	2.410417076337688	2.906536878240897
677	0.7269402242092369	0.5989543201821991	0.8549261282362746	2.65728854621444	2.416120854310629	2.8984562381182517
678	0.7146820936310694	0.5908848168666041	0.8384793703955346	2.708589114037775	2.4668812062672876	2.9502970218082627
679	0.7062094517007884	0.5821890701638613	0.8302298332377155	2.7135634043914774	2.4729559330552227	2.9541708757277325
680	0.702502468483578	0.5789701400582169	0.8260347969089391	2.6838392046254107	2.4454455038902836	2.9222329053605374
681	0.7032147347186886	0.5796241033042518	0.8268053661331253	2.6642603130641884	2.4292403886487612	2.899280237479616
682	0.6809458300312181	0.557624422561353	0.8042672375010832	2.6683274534092902	2.431635491582912	2.905019415235668
683	0.6900604509697512	0.5609001899089107	0.8192207120305917	2.6905821520452817	2.4521712178112676	2.928993086279296
684	0.6479868235462913	0.5183647549162531	0.7776088921763296	2.7372265023523843	2.4871595290682404	2.9872934756365286
685	0.646182311310216	0.5168094239836039	0.7755551986368281	2.757456395625959	2.505215221873527	3.0096975693783907
686	0.6469885624751532	0.5171863408391952	0.7767907841111112	2.759420029972036	2.5065338907025496	3.012306169241522
687	0.6357458131990392	0.5048906304065368	0.7666009959915415	2.7116355615092145	2.4583010299589234	2.964970093059505
688	0.627393985075547	0.49900351334647275	0.7557844568046213	2.669387949086956	2.419296966579156	2.9194789315947567
689	0.6182537009571044	0.49101556278547837	0.7454918391287304	2.666639598257264	2.417053446161475	2.916225750353053
690	0.5849875950855123	0.4810570032107386	0.6889181869602861	2.6171184007929043	2.3693820199272073	2.864854781658601
691	0.5857339319156922	0.48132954459056454	0.6901383192408199	2.5051441342038103	2.26283605950316	2.747452208904461
692	0.5864211678399242	0.48318517619935597	0.6896571594804923	2.5179010125865444	2.27617839200881	2.7596236331642787
693	0.5891031825616895	0.4865473210730813	0.6916590440502977	2.630296364755833	2.3839038353629296	2.876688894148737
694	0.597935467071534	0.49463962239613835	0.7012313117469297	2.6399093484967997	2.3928236782613226	2.886995018732277
695	0.564589528495908	0.4815198438557796	0.6476592131360365	2.7297049122174686	2.493739152509744	2.9656706719251926
696	0.5610627287767369	0.47873478467642366	0.6433906728770502	2.808037263955864	2.5696516639412605	3.0464228639704674
697	0.5671201296272201	0.48410483388235964	0.6501354253720806	2.892102318058874	2.6447275088589604	3.1394771272587874
698	0.5699451194239813	0.48702373249964676	0.6528665063483159	2.934558370910397	2.6806306938045514	3.1884860480162427
699	0.5694984911052182	0.48640923723843343	0.652587744972003	2.952247546897463	2.696345703907432	3.208149389887494
700	0.5658917170231538	0.48372586552536134	0.6480575685209462	2.9407876064484513	2.6881042349415982	3.1934709779553043
701	0.5689467816345961	0.4860998166248432	0.6517937466443491	2.945653695691831	2.6920055989984686	3.199301792385193
702	0.5710156101439103	0.48699186939295336	0.6550393508948673	2.9757846146404257	2.7195947658953648	3.231974463385486
703	0.5714665766294212	0.48738575300517206	0.6555474002536704	2.9832630997577763	2.726321451356503	3.2402047481590497
704	0.5715670416974086	0.4872560761141459	0.6558780072806714	2.951531168862381	2.694974579863123	3.208087757861639
705	0.568505687965994	0.4849584067074376	0.6520529692245505	2.9430208262838353	2.6872499367999296	3.198791715767741
706	0.5657692948822626	0.482890555152348	0.6486480346121772	2.97967921776615	2.7228322524555626	3.2365261830767373
707	0.5710998734156061	0.4869590583231519	0.6552406885080603	3.0243682474973514	2.765615117618303	3.2831213773764
708	0.551855926936381	0.46723848176588323	0.6364733721068787	3.2184685110189903	2.9287074132974844	3.508229608740496
709	0.5527734510802912	0.4664829068072618	0.6390639953533206	3.301722897483355	2.9953278029415795	3.608117992025131
710	0.5463964653699278	0.46272756044652763	0.630065370293328	3.719788323419266	3.3482009887651025	4.09137565807343
711	0.5481319474997662	0.4642612471816316	0.6320026478179008	3.651899306793102	3.2872162983011206	4.016582315285083
712	0.5538149326233506	0.4691645113745365	0.6384653538721647	3.6174614868234336	3.257849826139208	3.9770731475076593
713	0.5442109295483128	0.46461313898578294	0.6238087201108429	3.3901377510217645	3.0751125396155885	3.7051629624279405
714	0.5443424748039042	0.46485981374652474	0.6238251358612836	3.3921706532572973	3.0776710475467017	3.706670258967893
715	0.5456766330656377	0.46708829866363216	0.6242649674676434	3.3260585893232264	3.0295998448686383	3.622517333777814
716	0.548816592155351	0.46979807552659525	0.6278351087841065	3.376610038209928	3.07632666385388	3.676893412565976
717	0.552195892914647	0.4730922507274946	0.6312995351017994	3.3870974311687267	3.0890944233816002	3.6851004389558533
718	0.5464927070223801	0.46687234440082026	0.6261130696439399	3.5057426779087812	3.194315357194554	3.8171699986230085
719	0.5371414017671712	0.4595899892824441	0.6146928142518984	3.5018426510294423	3.2142030599251026	3.789482242133782
720	0.5374688001985305	0.4596202535725839	0.615317346824477	3.5156843953730137	3.2314916550422788	3.799877135703748
721	0.5274053783793262	0.45134989340644416	0.6034608633522083	3.505124920419439	3.2266103990149113	3.7836394418239667
722	0.5290870901899805	0.45152166010761957	0.6066525202723414	3.560173227512972	3.2708742177087906	3.849472237317153
723	0.5305610506736943	0.4527126611115444	0.6084094402358442	3.587577292919847	3.291341286062048	3.8838132997776467
724	0.5323202122967376	0.45404865747433765	0.6105917671191375	3.590066944592648	3.2899763472279835	3.8901575419573122
725	0.5370086621738801	0.45997837584123946	0.6140389485065209	3.4454189199475174	3.1800631215703445	3.71077471832469
726	0.5342293877430623	0.45775935556824654	0.610699419917878	3.4650394802515248	3.1976904986067565	3.7323884618962935
727	0.531684607460662	0.4558165306474047	0.6075526842739194	3.4513317875851266	3.1848956943200526	3.7177678808502
728	0.5299628368233713	0.4542849669382652	0.6056407067084775	3.432971589950082	3.167357689791284	3.6985854901088793
729	0.5285336715115658	0.45322122241879026	0.6038461206043415	3.45682263229764	3.189133924826313	3.7245113397689664
730	0.5291174250091327	0.45384860807556043	0.6043862419427051	3.4564467237509096	3.189035458748093	3.7238579887537266
731	0.5300084964792786	0.45505412768950243	0.6049628652690547	3.454427089611231	3.1876707016432704	3.721183477579191
732	0.5247401145908558	0.4533729881509809	0.5961072410307307	3.3470679852569254	3.0945767457466546	3.599559224767196
733	0.5255565810858145	0.45386521898751375	0.5972479431841151	3.3379951340927625	3.0862880315486816	3.5897022366368434
734	0.5310045534835661	0.45866156202361213	0.6033475449435202	3.354978988181305	3.1027556938305842	3.6072022825320254
735	0.5047142945043219	0.4301009999231026	0.5793275890855412	3.374745556579564	3.121175288291764	3.6283158248673644
736	0.5035583497559833	0.4298346750700462	0.5772820244419204	3.401347504808865	3.1485451098530612	3.6541498997646684
737	0.5013460260789714	0.4274557480096437	0.5752363041482991	3.3847225857133747	3.130888963881831	3.638556207544919
738	0.5036284254202474	0.4292249853202239	0.578031865520271	3.343918486126998	3.092167218934822	3.595669753319174
739	0.49765988899365393	0.4237979568380502	0.5715218211492576	3.3422072284839848	3.093079437984172	3.591335018983797
740	0.5063098115154472	0.4176846542078403	0.5949349688230542	3.2619221211094414	3.007616760502138	3.5162274817167445
741	0.509369720066616	0.41983250748612544	0.5989069326471065	3.167254347633543	2.917386895267231	3.4171217999998547
742	0.5050758634351002	0.4144937342830689	0.5956579925871315	3.1288072290809628	2.880816316659474	3.3767981415024515
743	0.5057762841991598	0.42195481477304003	0.5895977536252794	3.0269593100344636	2.794725013372133	3.259193606696794
744	0.506413227057908	0.4222076288078068	0.5906188253080094	2.9981440113198357	2.7682420421752503	3.2280459804644206
745	0.5077913166816462	0.4239926859929301	0.5915899473703623	3.0112076864202466	2.7842317848001894	3.2381835880403043
746	0.5052750504641209	0.42311998434818704	0.5874301165800547	2.966993437867398	2.747668138344907	3.1863187373898882
747	0.5005163326278996	0.41880114636095717	0.582231518894842	2.9516984062073854	2.731593053643834	3.1718037587709365
748	0.4964055447993844	0.4156612652394913	0.5771498243592775	2.947618197801896	2.7289159631423847	3.166320432461408
749	0.4954481590057122	0.41474893434108717	0.5761473836703372	2.939396199162021	2.7216629075022927	3.1571294908217493
750	0.49728290119095864	0.41575394718851977	0.5788118551933975	2.9241494986430805	2.707785170696445	3.140513826589716
751	0.49737144336043027	0.41599306659777946	0.5787498201230811	2.8944789118435197	2.678916905883912	3.1100409178031274
752	0.4977038047786214	0.4161276338496484	0.5792799757075944	2.86828477273413	2.651366113061888	3.085203432406372
753	0.49860007683957047	0.41856487282168875	0.5786352808574522	2.859557675637891	2.6436087521271263	3.075506599148656
754	0.49213170279627155	0.41358689121540737	0.5706765143771357	2.861896427110846	2.6463088980887868	3.077483956132905
755	0.4996795245892739	0.41788819681809186	0.5814708523604559	2.8644273387819426	2.647528551025861	3.0813261265380243
756	0.5034483294451789	0.42064768555785714	0.5862489733325007	2.893642231416359	2.673314243627466	3.113970219205252
757	0.4963618896097658	0.41465564402479355	0.5780681351947381	2.9091171499475834	2.687000594237422	3.131233705657745
758	0.5022718395619092	0.41418079360871596	0.5903628855151024	2.9916354976882182	2.752430688393307	3.2308403069831293
759	0.49281751480935576	0.4081190995448218	0.5775159300738897	2.8994486267564445	2.673174314167652	3.125722939345237
760	0.487444280521975	0.40200599466559395	0.5728825663783561	2.8855560447340682	2.65529910702908	3.115812982439056
761	0.48805179715252955	0.4039852424153278	0.5721183518897313	2.7881051918159487	2.568916314079008	3.0072940695528896
762	0.49136819853476604	0.4063509936577283	0.5763854034118038	2.742276323416929	2.5252450910124242	2.9593075558214337
763	0.462711495141971	0.3861518789687951	0.5392711113151469	2.7052718253370207	2.492588551349651	2.91795509932439
764	0.4527312022372732	0.3786316619439397	0.5268307425306067	2.6233384671018936	2.4007521646183294	2.8459247695854577
765	0.4518053613526986	0.3790695213758525	0.5245412013295447	2.51774438029681	2.309149056241151	2.726339704352469
766	0.46202815591154245	0.3873504832845298	0.5367058285385551	2.4556689154214535	2.2517699361350814	2.659567894707826
767	0.4607283390114839	0.386420019314821	0.5350366587081469	2.4650651554865215	2.261689987311901	2.668440323661142
768	0.4624782364773237	0.38718984435132564	0.5377666286033218	2.4311926880731813	2.2304541731804255	2.631931202965937
769	0.4607628480165521	0.38585891123191174	0.5356667848011925	2.4234349043265278	2.2236460328074474	2.623223775845608
770	0.4522951183739892	0.3764566173564067	0.5281336193915718	2.3997226167142958	2.1825207728124107	2.616924460616181
771	0.45293787449221745	0.3767824045700887	0.5290933444143462	2.398357651983594	2.1808185075403723	2.6158967964268154
772	0.45963126123486847	0.3831204465375605	0.5361420759321764	2.383138710362715	2.171141671451914	2.5951357492735165
773	0.4590514355527074	0.3826514278473244	0.5354514432580904	2.384163729392952	2.172205649035745	2.5961218097501586
774	0.4569175077688413	0.38132097559357697	0.5325140399441056	2.372056090931274	2.160480542616779	2.5836316392457688
775	0.45495790445062817	0.3807892422599345	0.5291265666413218	2.3596383336668607	2.1490469481048335	2.5702297192288883
776	0.45646338768094097	0.3835097406631425	0.5294170346987395	2.3413201894719213	2.1331257363535436	2.5495146425902986
777	0.49012262144122287	0.41139122836983727	0.5688540145126084	2.3602462829005715	2.153661648080081	2.566830917721062
778	0.48607873396707546	0.4133514373093039	0.558806030624847	2.3026556154028652	2.11025049275152	2.4950607380542107
779	0.4759497536965294	0.40530206777278843	0.5465974396202704	2.2710734237260173	2.0823290314891167	2.4598178159629183
780	0.48881598997705145	0.41537820055773467	0.5622537793963682	2.273902175108724	2.0851485804870222	2.462655769730426
781	0.4862133541279037	0.41323247222942333	0.559194236026384	2.308719864836069	2.123495900667619	2.493943829004519
782	0.48566788398505734	0.41277937859812663	0.558556389371988	2.3085337879320633	2.1231172905503795	2.4939502853137467
783	0.47072432215616333	0.40136004030311434	0.5400886040092123	2.2583069871511254	2.0824877943017848	2.434126180000466
784	0.471493863907516	0.40203778255651246	0.5409499452585196	2.240481117264721	2.0640917662244993	2.4168704683049427
785	0.46539810035015505	0.3966809642809213	0.5341152364193889	2.2646800838399583	2.085070074769892	2.4442900929100246
786	0.4640344510562404	0.39551134031430646	0.5325575617981744	2.285601591416039	2.1038904032225045	2.4673127796095735
787	0.46330017083193675	0.3946933731077809	0.5319069685560927	2.2865560159060707	2.1048114047563304	2.468300627055811
788	0.453473388093779	0.3813726001905178	0.5255741759970403	2.3012529827975845	2.1124968357626734	2.4900091298324956
789	0.45060049325125345	0.37900952711659797	0.5221914593859089	2.3010510107076474	2.1133077247435352	2.4887942966717596
790	0.44782207728314666	0.37559622092893763	0.5200479336373557	2.251242360217979	2.0620529321500762	2.4404317882858817
791	0.4476991891646634	0.37457242407026703	0.5208259542590598	2.2631078601029784	2.068144502346822	2.4580712178591346
792	0.4509238610883335	0.37734865544584684	0.5244990667308201	2.2600127438638795	2.0656414425475287	2.454384045180231
793	0.45596150159730714	0.38136924029442076	0.5305537629001935	2.255295536302052	2.0594723475189163	2.451118725085188
794	0.458127973194761	0.38460846380270575	0.5316474825868163	2.323390882719967	2.126328162761558	2.5204536026783764
795	0.45879122192432564	0.38519995183137024	0.532382492017281	2.3195863826107743	2.122879691600886	2.516293073620663
796	0.4585554850317901	0.38519412619451354	0.5319168438690667	2.3359601442499764	2.1389747196187123	2.5329455688812406
797	0.4580677214239438	0.3847454748885593	0.5313899679593284	2.3314235126162846	2.134804893464737	2.528042131767832
798	0.45568307225310606	0.3840190757015639	0.5273470688046482	2.360966200396872	2.169427091643378	2.5525053091503658
799	0.46352615803902153	0.3907207852007242	0.5363315308773189	2.3885751896948215	2.1961317627912713	2.5810186165983717
800	0.4591288357342391	0.3867529028999141	0.5315047685685641	2.3950173514719078	2.202669021632266	2.58736568131155
801	0.45800118214759983	0.3854274232633822	0.5305749410318175	2.38725250342186	2.197088594057927	2.5774164127857926
802	0.4582997280298416	0.385900608095077	0.5306988479646062	2.4015040569685695	2.2114232864366774	2.591584827500462
803	0.45020828130064805	0.37976407148683383	0.5206524911144623	2.4134617325887087	2.2232100155471572	2.60371344963026
804	0.45517703748234173	0.38270748127568516	0.5276465936889984	2.4714427960882617	2.2718392880881613	2.671046304088362
805	0.45202212685705934	0.3808099452220008	0.5232343084921179	2.5000328771517992	2.2976035916242634	2.7024621626793355
806	0.44822216455913116	0.3773010378056457	0.5191432913126166	2.5465278158430698	2.336075236285271	2.756980395400869
807	0.4423457460590396	0.3728417382144641	0.5118497539036151	2.5439478212932523	2.333203430624451	2.754692211962053
808	0.4740877313767444	0.398566445706072	0.5496090170474168	2.3959480738633685	2.199081134386467	2.59281501334027
809	0.4892855494707781	0.4102935345594082	0.568277564382148	2.3874482034972977	2.1934758144009274	2.581420592593668
810	0.4982584160881878	0.4168383494423168	0.5796784827340589	2.424373466527239	2.2201646134361943	2.6285823196182845
811	0.48770433958760695	0.40830787928947204	0.5671007998857418	2.4644491181781896	2.2528732513994045	2.6760249849569746
812	0.4880298168958796	0.4094022556851452	0.566657378106614	2.4350483320363114	2.225664485776772	2.6444321782958515
813	0.49220581333053737	0.4143381182824631	0.5700735083786117	2.37910123488759	2.1795688506116653	2.578633619163515
814	0.4954865524908979	0.4170882422521492	0.5738848627296467	2.407793105680498	2.2078765841338015	2.6077096272271945
815	0.49246481361948685	0.4148722671098848	0.5700573601290889	2.4096856356508054	2.212124340385961	2.6072469309156494
816	0.49384804568424057	0.4160521830137803	0.5716439083547008	2.5020365103692974	2.299546586222306	2.704526434516289
817	0.48591664865299844	0.408654981525559	0.5631783157804379	2.5162767713498178	2.311823802278769	2.7207297404208663
818	0.49352800402610936	0.4160454059822861	0.5710106020699326	2.466539148335191	2.2679124817791054	2.6651658148912762
819	0.49888261051986243	0.42071920017921927	0.5770460208605056	2.471088895033379	2.2753434749453207	2.666834315121437
820	0.501959922176175	0.4223962812059038	0.5815235631464462	2.48529966792618	2.288721701639078	2.681877634213282
821	0.4945904292634211	0.4153308328582179	0.5738500256686243	2.4882212710976197	2.2938177430479745	2.682624799147265
822	0.4612730000515002	0.3839746831839532	0.5385713169190471	2.528885349889222	2.324351464119014	2.73341923565943
823	0.4625573274975039	0.37779538592424466	0.5473192690707631	2.6067079046237898	2.3853329732329063	2.8280828360146733
824	0.47268947172092035	0.3843883577914302	0.5609905856504105	2.6162566215072904	2.391637633939771	2.8408756090748097
825	0.4645148948301172	0.37626704716456333	0.5527627424956711	2.5732704573184284	2.3512311238660044	2.7953097907708524
826	0.4676843147393109	0.3769069917380147	0.5584616377406071	2.485937077683892	2.258465685552406	2.713408469815378
827	0.46875622207722334	0.3774962288091679	0.5600162153452788	2.4835780899222706	2.256190094305594	2.710966085538947
828	0.48694426952545167	0.38865070825199977	0.5852378307989036	2.5141792645025935	2.269667023742889	2.7586915052622984
829	0.47058039273848695	0.3773894034156485	0.5637713820613255	2.536842249562281	2.298877384421238	2.7748071147033246
830	0.47474758850764737	0.38064039291289176	0.568854784102403	2.5601204187969318	2.31865539597618	2.8015854416176835
831	0.49633675001301425	0.4106253203363974	0.5820481796896311	2.573737958767592	2.3361216131893583	2.811354304345826
832	0.50122092511373	0.4164704274218542	0.5859714228056058	2.3283776367649986	2.123520857175639	2.5332344163543583
833	0.500418050223189	0.418873151888385	0.581962948557993	2.227542385595695	2.041606059962551	2.413478711228839
834	0.4990875171826102	0.4177643160960003	0.5804107182692201	2.237145179995701	2.049003162185731	2.4252871978056714
835	0.4983805083999785	0.4171956705257925	0.5795653462741646	2.228343298668964	2.0413713349221507	2.4153152624157768
836	0.4991968971858075	0.4177690629736753	0.5806247313979397	2.2299849532185565	2.0430797494083164	2.4168901570287966
837	0.49770848646591526	0.41630071465070523	0.5791162582811253	2.2090623726397505	2.0255147829537563	2.3926099623257446
838	0.4960318089118412	0.4148276511964427	0.5772359666272396	2.2099618527182194	2.026130013233638	2.3937936922028014
839	0.49872346831387704	0.41551401892195616	0.5819329177057979	2.1710172461195603	1.986121258944718	2.3559132332944026
840	0.4986623779777011	0.4154091833762877	0.5819155725791145	2.167834041280659	1.9835754668699874	2.35209261569133
841	0.4995674338977818	0.41562211934355076	0.5835127484520128	2.158001296971144	1.9738367176910085	2.34216587625128
842	0.4918185106918308	0.4113374049123557	0.5722996164713059	2.14391207299618	1.9613897921549888	2.326434353837371
843	0.501391465267458	0.42053199255616497	0.582250937978751	2.0257754858848394	1.849725383670021	2.2018255880996573
844	0.4954071861150088	0.4159515452447704	0.5748628269852472	1.907619081080003	1.7478989779491323	2.0673391842108737
845	0.4961553299350822	0.416496803321898	0.5758138565482664	1.9179471811534314	1.7595585623659833	2.0763357999408796
846	0.49380141251080695	0.4144386708524487	0.5731641541691652	1.917329417965536	1.7569569812277068	2.077701854703365
847	0.4964846426665043	0.4168216714144478	0.5761476139185608	1.9008122290157703	1.7408178950684499	2.0608065629630907
848	0.5187672729391888	0.4354014692128474	0.6021330766655302	1.8946789315637593	1.7343651218633802	2.0549927412641384
849	0.5307873055778976	0.44661500362603723	0.6149596075297578	1.9000592376864787	1.7395880047659953	2.0605304706069623
850	0.5408656250736716	0.4539772682736709	0.6277539818736724	1.9028845107418624	1.7439203860849284	2.0618486353987966
851	0.5522821960063343	0.46294256233851305	0.6416218296741556	1.9158824629407112	1.7571700305053684	2.074594895376054
852	0.5588878347571833	0.46739767482440575	0.6503779946899608	1.9945191856983264	1.8320208697192413	2.1570175016774114
853	0.5477714267555417	0.456302907550804	0.6392399459602793	2.077141012975357	1.9039053331448947	2.2503766928058195
854	0.5492063420177364	0.4570084696090941	0.6414042144263787	2.0730711586006283	1.8971083172023142	2.249033999998942
855	0.5444654140247082	0.45246007100983066	0.6364707570395857	2.0911999952414835	1.9127761520123059	2.2696238384706615
856	0.5566644028158823	0.46120938767022257	0.6521194179615418	2.088286484671708	1.9100465033274125	2.2665264660160043
857	0.5594006242646858	0.46210378650383066	0.6566974620255411	2.098208686558019	1.9177929371694498	2.278624435946588
858	0.5537303097521238	0.4551017628085687	0.652358856695679	2.141923406859221	1.9522583431440745	2.331588470574367
859	0.5518113673886402	0.45339843624184606	0.6502242985354343	2.123265592229765	1.9324555520737068	2.3140756323858236
860	0.5574707920453944	0.4572168877237169	0.657724696367072	2.1137481811651124	1.9203356592320957	2.3071607030981296
861	0.5569344181974829	0.45667931803126227	0.6571895183637034	2.021236555743599	1.8326179088475456	2.2098552026396527
862	0.5627594347419784	0.4608240249076281	0.6646948445763289	2.025672746491902	1.8333361642729735	2.2180093287108313
863	0.556807803402032	0.45413358886780486	0.659482017936259	2.0265598286606457	1.8317818412297762	2.2213378160915154
864	0.5524792326211359	0.44927621164929976	0.655682253592972	1.9441058869405778	1.7518521384819745	2.136359635399181
865	0.5522427435162667	0.4484992785143548	0.6559862085181786	1.9190309415682818	1.7282381080766613	2.109823775059902
866	0.5625136562506593	0.45451340581890626	0.6705139066824124	1.8810353918026337	1.6884191484253996	2.0736516351798677
867	0.559364618817268	0.45140371992233547	0.6673255177122004	1.8748684313416388	1.6820261080451133	2.0677107546381643
868	0.5600340359177318	0.45174614733226515	0.6683219245031984	1.8775363698625966	1.684212938743653	2.07085980098154
869	0.5584785739597655	0.4503979026719632	0.6665592452475677	1.8773897104435133	1.6838885326591029	2.070890888227924
870	0.5576610226342895	0.44971828338034664	0.6656037618882324	1.8809433493183538	1.6866072010649802	2.0752794975717275
871	0.5599817375899108	0.4514297727086435	0.6685337024711782	1.8887630843450987	1.6932989210097813	2.084227247680416
872	0.5591580433108363	0.4507455401523054	0.6675705464693671	1.8800555017001102	1.685212971241206	2.0748980321590142
873	0.5576105096827182	0.44879742129545985	0.6664235980699764	1.8787347868743012	1.6827436714224255	2.074725902326177
874	0.5758926572902447	0.460931831805269	0.6908534827752206	1.7823774977284026	1.5867384409417498	1.9780165545150554
875	0.5741257898407626	0.4594743673536982	0.688777212327827	1.7562973160990225	1.5628466360838422	1.949747996114203
