# Supplementary material for: Proteome-wide determinants of co-translational chaperone binding in bacteria
Source: Nat Commun. 2025 May 10;16:4361. doi: 10.1038/s41467-025-59067-9 (PMC12065913; doi:10.1038/s41467-025-59067-9)
Supplement: Supplementary file 8 — Source Data [file 41467_2025_59067_MOESM8_ESM.zip › 3c_bottom.csv]

AceE Fragment	# molecules	Fraction TF/molecules (observation time normalized)	Fraction DnaK/molecules (observation time normalized)	Standard Error of Proportion TF	Standard Error of Proportion Dank
Frag 1 (100aa)	54	0	0	0	0
Frag 2 (200aa)	115	0.4306761	0	0.046174922	0
Frag 3 (300aa)	226	0.309102903	0.160009229	0.03074001	0.024386841
Frag 4 (555aa)	209	0.231824894	0.287075261	0.029190196	0.031292956
Frag 5 (865aa)	97	0.028396104	0.43899671	0.01686507	0.05038804
Frag 6 (887aa)	95	0	0.1139188	0	0.032596627
