# Supplementary material for: Proteome-wide determinants of co-translational chaperone binding in bacteria
Source: Nat Commun. 2025 May 10;16:4361. doi: 10.1038/s41467-025-59067-9 (PMC12065913; doi:10.1038/s41467-025-59067-9)
Supplement: Supplementary file 8 — Source Data [file 41467_2025_59067_MOESM8_ESM.zip › 3c_top.csv]

codon position	TF enrichment mean	TF enrichment low CI	TF enrichment high CI	DnaK enrichment mean	DnaK enrichment low CI	DnaK enrichment high CI
0	0.43512204493331447	0.39240306104581146	0.47784102882081747	0.5440131302447182	0.49395296769351593	0.5940732927959204
1	0.4336925522283886	0.3912787895119726	0.4761063149448046	0.5463667683693955	0.49637346765335866	0.5963600690854323
2	0.4385903444428225	0.39696677205332775	0.48021391683231734	0.5399596671661409	0.4919360000965004	0.5879833342357814
3	0.4350679509263151	0.39444292779820056	0.47569297405442973	0.5332207437103283	0.4862683950865251	0.5801730923341316
4	0.43852973342265744	0.3982977177630985	0.47876174908221636	0.5197705627036654	0.4748854910261005	0.5646556343812302
5	0.4360518798397489	0.3963790296712296	0.4757247300082682	0.5080772752821818	0.4651294694935443	0.5510250810708193
6	0.434214367077821	0.39615970558708286	0.4722690285685591	0.47406860844215937	0.4357426682608152	0.5123945486235035
7	0.43508067591655786	0.39706716743622994	0.4730941843968858	0.45780985463913265	0.42154892859187565	0.49407078068638965
8	0.4295253191185411	0.3925986855891357	0.4664519526479464	0.43441061649318846	0.40076621721801553	0.4680550157683614
9	0.43037913313491716	0.39340849358032	0.46734977268951433	0.4355729496755063	0.4020451140405723	0.4691007853104403
10	0.43201053403029294	0.3949524819835684	0.46906858607701746	0.4381913480310845	0.4048600717654325	0.4715226242967366
11	0.43263434153798175	0.3957383757357497	0.46953030734021384	0.4369942762545973	0.40426013688556994	0.4697284156236247
12	0.4321068248127704	0.3954689751574774	0.4687446744680634	0.43879052803651286	0.40615817382777947	0.4714228822452462
13	0.43132693213309103	0.3948584269593653	0.4677954373068167	0.4407601598701496	0.40823808477726486	0.4732822349630343
14	0.43086046154273056	0.3945698254264902	0.4671510976589709	0.44026441285139983	0.407890831385488	0.4726379943173117
15	0.42358260171221884	0.3895585325903316	0.45760667083410617	0.43587427620398106	0.4043338758749665	0.4674146765329956
16	0.42251141763940936	0.38867937744400016	0.4563434578348186	0.4367477534325263	0.4052703621189805	0.46822514474607213
17	0.41880335049063383	0.38661136299175236	0.4509953379895153	0.4145125233120523	0.38733030738046614	0.44169473924363845
18	0.4179599298308852	0.3862042031296059	0.4497156565321645	0.41194001841953815	0.3858977176166608	0.4379823192224155
19	0.4186330067636597	0.38688700274918175	0.4503790107781377	0.412577388662869	0.38652746721683606	0.438627310108902
20	0.4131915059580763	0.3823238938324529	0.44405911808369963	0.4120775829662152	0.3862478512638685	0.43790731466856186
21	0.4122158833171171	0.38309488345513637	0.4413368831790979	0.39003626969220806	0.3668946609530355	0.41317787843138065
22	0.4117280738644604	0.38268061845170254	0.4407755292772183	0.3886709875565647	0.36564843421214566	0.4116935409009838
23	0.4098088917328818	0.3807005819959596	0.438917201469804	0.36929844895661	0.34686951394340504	0.39172738396981505
24	0.40947643858130767	0.38039020144365787	0.43856267571895746	0.3701056838073996	0.34762280924528277	0.3925885583695165
25	0.4064699245421355	0.37761701170132395	0.43532283738294697	0.36953987251653936	0.34716662645083796	0.39191311858224076
26	0.4043989821518861	0.3753168470542738	0.43348111724949834	0.36988410602965266	0.3476166890192967	0.3921515230400086
27	0.4060902194502878	0.37664308276543235	0.43553735613514316	0.3699409435928992	0.3477086936054131	0.39217319358038527
28	0.40266108351595103	0.37304044105034306	0.432281725981559	0.36576013497839	0.343777063743075	0.38774320621370495
29	0.4021106225657952	0.37276219085152296	0.4314590542800675	0.36749201612114674	0.3454983020907314	0.38948573015156207
30	0.4067310217784968	0.37866175496286303	0.43480028859413056	0.37057654990953115	0.34880619339078706	0.3923469064282752
31	0.40390316597060527	0.377406780382866	0.43039955155834453	0.3688780017369929	0.3482640850961095	0.38949191837787633
32	0.3979696238179623	0.3723545808246474	0.42358466681127727	0.37466162969065164	0.3549169416120137	0.39440631776928964
33	0.4011256235699971	0.37494033120694015	0.42731091593305404	0.3833611376573248	0.36381270301955315	0.4029095722950965
34	0.40144417197834453	0.37519756432514395	0.4276907796315451	0.38648644950666683	0.3671069530342117	0.40586594597912196
35	0.4009541039981539	0.3746866958040667	0.427221512192241	0.3890716365749549	0.3695913314213583	0.4085519417285516
36	0.40128039202628707	0.3749878675558056	0.42757291649676854	0.3927039819673902	0.37306176010805586	0.4123462038267245
37	0.3996924810038951	0.3731929737236036	0.42619198828418653	0.39333043416632996	0.37359100164056186	0.413069866692098
38	0.39641173383019873	0.3703977226539772	0.4224257450064203	0.39887673891605013	0.3791131845538181	0.41864029327828217
39	0.39625100881663156	0.37080859748068096	0.4216934201525822	0.39627330848413633	0.37702702387237924	0.4155195930958934
40	0.39333305863401025	0.36851659878038284	0.4181495184876377	0.4031348007765091	0.38387499236313427	0.4223946091898839
41	0.39222835411851087	0.36794590688975215	0.4165108013472696	0.3999324398874609	0.38034261390665147	0.41952226586827035
42	0.3910312894637732	0.3671483348073904	0.41491424412015604	0.3986653106281303	0.37901946168965395	0.4183111595666067
43	0.39259382054087355	0.36951952536791743	0.41566811571382967	0.39128805341750994	0.37208438636488217	0.41049172047013777
44	0.39444291112416807	0.3713123475463602	0.4175734747019759	0.3833950408240054	0.3645004706915802	0.40228961095643057
45	0.39413597315884774	0.371003081679636	0.41726886463805946	0.38182658745770454	0.3629389214432948	0.40071425347211426
46	0.3949813766065353	0.37188758303025565	0.418075170182815	0.3811622018988126	0.36259425226366315	0.3997301515339621
47	0.39250912876940497	0.36933058047796397	0.415687677060846	0.3824224714906577	0.363734036824817	0.40111090615649847
48	0.3931385673504947	0.3699119871035461	0.4163651475974432	0.38307851871721715	0.36432606525180133	0.401830972182633
49	0.39436211303093577	0.37147968756231015	0.4172445384995614	0.3846639544383377	0.3657898759480396	0.40353803292863577
50	0.39333892849868174	0.37137084073871096	0.4153070162586525	0.3833786634351023	0.36455922026651083	0.4021981066036937
51	0.39323151650503313	0.37137005811835855	0.4150929748917077	0.3872538975328348	0.36818271080673703	0.40632508425893255
52	0.39337567958839154	0.37149493447990645	0.4152564246968766	0.39119959490200573	0.3718502939562155	0.4105488958477959
53	0.39709437078152077	0.3752557814886248	0.41893296007441677	0.3956181845072176	0.37603347165356027	0.4152028973608749
54	0.39742007885084574	0.37565022674212567	0.41918993095956575	0.3941816465341099	0.374722197453976	0.4136410956142439
55	0.4023963394879497	0.38096634745689995	0.4238263315189994	0.3930139161128271	0.37358266567107884	0.4124451665545754
56	0.4059730468161096	0.38465478411495835	0.42729130951726074	0.38651865212125003	0.3675413655878383	0.4054959386546617
57	0.40865943011276357	0.38735830079804856	0.4299605594274786	0.3833805238613669	0.36500336498141195	0.4017576827413218
58	0.4088297612958487	0.38750106960019576	0.4301584529915016	0.3844296040075024	0.36601399654959055	0.4028452114654143
59	0.4090196271542912	0.38765709051564	0.4303821637929423	0.38527373599021375	0.36681558699342653	0.40373188498700097
60	0.4127745014437054	0.3908174594749976	0.43473154341241327	0.3875953814555563	0.3689398871460119	0.40625087576510066
61	0.4137042845882795	0.39168902786602744	0.4357195413105316	0.38798796179351186	0.36931670682000867	0.40665921676701505
62	0.4120813815619876	0.39006365426502787	0.4340991088589473	0.39943043729556627	0.37943054630458894	0.4194303282865436
63	0.4105363112071482	0.38880046319517797	0.4322721592191183	0.4019828301576741	0.3815254413550872	0.42244021896026096
64	0.40891545425428644	0.38739393140793554	0.4304369771006374	0.3977605343206977	0.377833249807211	0.41768781883418443
65	0.4107144421524772	0.3889843589755819	0.43244452532937244	0.39785186780561543	0.3778437373789646	0.4178599982322662
66	0.41025750260263905	0.38798166038742693	0.4325333448178511	0.4158554056667808	0.3942001399618752	0.4375106713716864
67	0.4115234415862614	0.3892477830686651	0.4337991001038578	0.41923170422780054	0.39754360409776857	0.4409198043578325
68	0.4127943487309185	0.3904983107151805	0.43509038674665657	0.4205034374305794	0.3987550248492647	0.44225185001189404
69	0.4131206408553107	0.39085495509175927	0.4353863266188621	0.4230895004053574	0.4014329870194271	0.4447460137912878
70	0.41200717311216295	0.3901437650392831	0.43387058118504285	0.4326520667466388	0.41079908071918775	0.4545050527740898
71	0.4175699384987209	0.3961409282901964	0.4389989487072455	0.4387571505711939	0.4167162235594424	0.4607980775829455
72	0.4189350384940133	0.39752250690542323	0.4403475700826034	0.44301842360476057	0.42133443933755566	0.4647024078719655
73	0.42415652642863283	0.40240498046514134	0.4459080723921243	0.4545005174275364	0.43260026206184976	0.47640077279322296
74	0.42568387181166356	0.40385249002594115	0.447515253597386	0.4632452412402336	0.44140242747361835	0.4850880550068489
75	0.4261569806982326	0.40339601729358676	0.4489179441028785	0.48048048004364846	0.45852899587897367	0.5024319642083233
76	0.4301075878302969	0.4062902669529669	0.4539249087076269	0.49448576325759297	0.47117154374479714	0.5177999827703887
77	0.4361573761680756	0.4114650933414647	0.46084965899468655	0.5030260754424476	0.47816324987648906	0.5278889010084061
78	0.43627922330338653	0.41113548548037354	0.4614229611263996	0.5062438158852726	0.4800213855542165	0.5324662462163287
79	0.44431114290892104	0.41913559101943887	0.4694866947984032	0.5065699480829929	0.48002364490749505	0.5331162512584908
80	0.4529260271509691	0.42760235900845156	0.4782496952934866	0.502911078934309	0.47644285563680333	0.5293793022318145
81	0.46810891967104307	0.44314843726204634	0.4930694020800398	0.4988327025605699	0.4727619730067625	0.5249034321143773
82	0.47453374961671985	0.4497458217932951	0.4993216774401446	0.4940089753093513	0.469139759008013	0.5188781916106895
83	0.47966666442151723	0.45452224080776904	0.5048110880352654	0.4980928870516637	0.47345426495628995	0.5227315091470375
84	0.48481223724374223	0.45889726283357085	0.5107272116539137	0.5040234889426665	0.478521662487749	0.5295253153975839
85	0.49375735106207835	0.46720295482747376	0.520311747296683	0.5027888120973841	0.4771063392313726	0.5284712849633957
86	0.4998311180619732	0.4724252102319248	0.5272370258920216	0.504988479442166	0.4791189260575019	0.53085803282683
87	0.511662267201014	0.48379802293311125	0.539526511468917	0.5100852633938939	0.48443401074322445	0.5357365160445635
88	0.542632487471094	0.5126793682770734	0.5725856066651147	0.5280790734270471	0.5013877969011392	0.5547703499529548
89	0.5620870330712051	0.5313543334054563	0.592819732736954	0.5390214104026941	0.511796756120936	0.5662460646844523
90	0.5639262606454655	0.5331266358192274	0.5947258854717036	0.5415210108709653	0.5142943910185452	0.5687476307233853
91	0.567877249269749	0.5367826273455693	0.5989718711939289	0.5504093769563146	0.5223526880150771	0.5784660658975522
92	0.5830021935347292	0.5515651558506286	0.6144392312188296	0.5515503703879172	0.5234487639737632	0.5796519768020711
93	0.5923991254488687	0.5607224846951129	0.6240757662026245	0.5529668754949462	0.525282821119313	0.5806509298705793
94	0.5981322799640534	0.5657473600700643	0.6305171998580423	0.5498067458746121	0.5224893403965747	0.5771241513526495
95	0.6195944431908947	0.5846609778540952	0.6545279085276943	0.5569988039107117	0.5291435788766486	0.5848540289447748
96	0.6289841613816877	0.5939316676424666	0.6640366551209087	0.5587469946326431	0.5306988607315659	0.5867951285337204
97	0.622935646308028	0.5888045017050723	0.6570667909109837	0.5405016578083767	0.5140084908982219	0.5669948247185315
98	0.6270742264365647	0.5921963408029555	0.6619521120701741	0.5468240750335243	0.5198343921633457	0.5738137579037029
99	0.6265477664369321	0.591834277544582	0.6612612553292823	0.5482598099237708	0.5211572582580308	0.5753623615895108
100	0.6342129427641938	0.5981388660486341	0.6702870194797537	0.5506167458681093	0.523479921101056	0.5777535706351624
101	0.6349227000799138	0.5984400904235854	0.6714053097362422	0.5664485218557562	0.5386948898855964	0.5942021538259159
102	0.6348719652607292	0.5982074855060406	0.6715364450154178	0.5859070510797985	0.5569742622783516	0.6148398398812454
103	0.6315490369948631	0.595622217793954	0.6674758561957721	0.5834621571913623	0.5548065684424355	0.612117745940289
104	0.6320825438428339	0.5963682421050643	0.6677968455806036	0.5840096229448735	0.5556973455685081	0.6123219003212388
105	0.628265382195334	0.5931997670100653	0.6633309973806027	0.5888931065994722	0.5612635759483413	0.6165226372506032
106	0.6280481022795523	0.5929629798980321	0.6631332246610726	0.5942399236791651	0.566450812410966	0.6220290349473643
107	0.6399554575844288	0.6035782978678226	0.6763326173010351	0.5930385092807395	0.565291475607813	0.620785542953666
108	0.6529073916426654	0.6152377559750686	0.6905770273102623	0.5936074035310639	0.5662612652918289	0.6209535417702989
109	0.6604801649995292	0.6222137436412549	0.6987465863578035	0.606898365005939	0.5786937975966375	0.6351029324152404
110	0.6249537786027988	0.5915132333301334	0.6583943238754641	0.5969651001428709	0.5719116103799052	0.6220185899058366
111	0.6278601538683233	0.5941661852626764	0.6615541224739703	0.5934289449204829	0.568656974315848	0.6182009155251178
112	0.6302682676796001	0.5963693066633695	0.6641672286958307	0.5940916480979295	0.5692062296920127	0.6189770665038463
113	0.6305768651158291	0.5966651149049274	0.6644886153267309	0.594704824853924	0.5697607528903119	0.6196488968175359
114	0.6311877383470258	0.5971706772720271	0.6652047994220245	0.5971628589534401	0.5721533195647304	0.6221723983421499
115	0.6379083737106517	0.6029050263233788	0.6729117210979245	0.5892217261076012	0.5653144035920689	0.6131290486231333
116	0.6519880793384438	0.6147437744522867	0.6892323842246011	0.5896895015126881	0.5657179849913583	0.6136610180340178
117	0.6527478496481904	0.6152166989436387	0.6902790003527421	0.5932928923689019	0.5687248144472403	0.6178609702905635
118	0.6506368377062284	0.6129447561926702	0.6883289192197866	0.5874097242059557	0.5627606058052346	0.612058842606677
119	0.649387156137075	0.611619538648269	0.687154773625881	0.58376321235432	0.5588261981888812	0.6087002265197589
120	0.6394590559628289	0.6032728911886622	0.6756452207369956	0.5767021245360575	0.5519853060165314	0.6014189430555836
121	0.6381242222811229	0.6020938032143843	0.6741546413478614	0.5749466670456348	0.550420666579436	0.5994726675118336
122	0.6284777488155507	0.5937647633572081	0.6631907342738934	0.5850623609177605	0.560651001097997	0.6094737207375239
123	0.6281238848846115	0.5934285650890527	0.6628192046801702	0.5922259365845794	0.5679448625618237	0.6165070106073351
124	0.6260394755947571	0.5909723414444659	0.6611066097450484	0.6299291025037272	0.6048959188953782	0.6549622861120763
125	0.619893189409224	0.5847175573151409	0.6550688215033071	0.6333707204334421	0.6081761307992033	0.6585653100676809
126	0.6160403164222705	0.5791981544000536	0.6528824784444875	0.637940515278463	0.6124734467065058	0.66340758385042
127	0.6155243802979173	0.5776995603014232	0.6533492002944116	0.6477150351210482	0.621369743441795	0.6740603268003015
128	0.6179788164910799	0.5796446134233051	0.6563130195588547	0.6482825445934095	0.6214185036987727	0.6751465854880462
129	0.6168578874480704	0.5784496268322825	0.6552661480638581	0.6486107927981328	0.6217625523965111	0.6754590331997545
130	0.6112889349912964	0.5729432403731524	0.6496346296094404	0.644931357611578	0.6182416106719393	0.6716211045512168
131	0.6094650645484408	0.5712358975795471	0.6476942315173346	0.6435907901839941	0.6170173308378875	0.6701642495301009
132	0.6027264893271336	0.5640926859365326	0.6413602927177345	0.6439948279359268	0.6172353580136702	0.6707542978581833
133	0.566183467757511	0.5290350319265325	0.6033319035884895	0.6439268903729359	0.6171163053581616	0.6707374753877102
134	0.5388859327353879	0.5030478371595349	0.5747240283112409	0.645772733764575	0.6189864241164852	0.6725590434126648
135	0.5345083851924624	0.4995327395299841	0.5694840308549406	0.6477784224550204	0.6210453067334667	0.674511538176574
136	0.5326142926933559	0.49832550096396633	0.5669030844227454	0.6497743278785104	0.6233363337892853	0.6762123219677354
137	0.5113281255378948	0.4775805233474155	0.545075727728374	0.6490926892793096	0.622652537890686	0.6755328406679334
138	0.497734191502573	0.46416604729657673	0.5313023357085692	0.6513780932818052	0.6245459827767791	0.6782102037868312
139	0.5015827981012422	0.46750993525869644	0.535655660943788	0.6484293156161074	0.6217693444786093	0.6750892867536056
140	0.5055444420438168	0.4713257998404192	0.5397630842472143	0.6468052435898924	0.6203263073277945	0.6732841798519904
141	0.4988815932405577	0.4635658411114511	0.5341973453696642	0.6514626085345836	0.6247868195320287	0.6781383975371384
142	0.5041802626152303	0.4676076690309371	0.5407528561995235	0.6593457084168051	0.6325860408036378	0.6861053760299725
143	0.5092131063716835	0.4721519374193429	0.5462742753240241	0.6587098814864454	0.6321831153477502	0.6852366476251406
144	0.5172177249186123	0.47928168228533397	0.5551537675518907	0.660441012755784	0.633922882565561	0.6869591429460071
145	0.523000378915377	0.4844727479208256	0.5615280099099282	0.6578191118611783	0.6313292384220555	0.6843089853003012
146	0.5546597559871702	0.5140838391679632	0.5952356728063771	0.6621892719983297	0.6351757223116181	0.6892028216850412
147	0.8259311938171476	0.7742204295777588	0.8776419580565363	0.6407384677493352	0.6146239116729959	0.6668530238256745
148	1.1106447731790625	1.0458505586211295	1.1754389877369955	0.5981192336690306	0.5744535722601508	0.6217848950779106
149	1.1332701841400667	1.0667767414688285	1.199763626811305	0.5964315600207157	0.5729816826982622	0.6198814373431691
150	1.1690797702201197	1.0993562468271223	1.2388032936131173	0.5929378728641572	0.5691070116855094	0.616768734042805
151	1.178689459301558	1.1085855200676324	1.2487933985354835	0.588877672375047	0.5651299326940165	0.6126254120560775
152	1.1942817123587863	1.123451049167476	1.2651123755500966	0.5891080601487455	0.5652834564340519	0.6129326638634393
153	1.3923392031316715	1.3132519908378457	1.4714264154254972	0.5927979436662979	0.5686865559942207	0.6169093313383751
154	1.420272380089798	1.3392766262370648	1.5012681339425311	0.5973295787273771	0.5731062403656741	0.6215529170890801
155	1.8208218857814638	1.704864352799666	1.9367794187632617	0.6088771717762411	0.5821264143536593	0.6356279291988229
156	1.8328733324615527	1.715747685248333	1.9499989796747723	0.614243016990133	0.5870878157832036	0.6413982181970622
157	1.9048008744014626	1.7846572125579943	2.0249445362449308	0.6135219197853985	0.5863937192179154	0.6406501203528815
158	2.189183811350628	2.05727879103005	2.3210888316712057	0.6065214764183964	0.5801301174589388	0.6329128353778539
159	2.2353131210267922	2.102133709739695	2.3684925323138897	0.6011001675287648	0.5748187586996797	0.6273815763578501
160	2.3192961465758337	2.1798404320176186	2.4587518611340484	0.6049207453801194	0.5771560441456323	0.6326854466146066
161	2.3972844207534876	2.2538545522707105	2.5407142892362646	0.596026685398261	0.5688733875364231	0.6231799832600988
162	2.415077571907995	2.271001834441639	2.5591533093743504	0.5972345571238107	0.5701090560297034	0.6243600582179178
163	2.895704982495369	2.7326455837197594	3.0587643812709784	0.598908111475508	0.5718022478164961	0.62601397513452
164	3.0755268419504294	2.9051276317733548	3.2459260521275035	0.5991674667120814	0.5721169283657669	0.6262180050583959
165	4.110931695020507	3.8925714649968324	4.329291925044181	0.5834946458816844	0.5567877503826251	0.6102015413807438
166	4.448398815215411	4.218157753227278	4.678639877203544	0.5794045663843955	0.5529338504550974	0.6058752823136937
167	4.7656506239780745	4.512031053385428	5.019270194570721	0.5651514293058966	0.5386259028975373	0.5916769557142559
168	5.300186434054917	5.027388961097191	5.5729839070126435	0.5540160382187365	0.5275606735151248	0.580471402922348
169	5.362826742039392	5.086170072866968	5.639483411211816	0.5022410550076055	0.4770580269088657	0.5274240831063454
170	5.3698539780478605	5.0929642814743135	5.646743674621408	0.5020140571042693	0.4769421889576472	0.5270859252508913
171	5.41228436596985	5.134637026879485	5.689931705060214	0.5043522322381444	0.47921941711889626	0.5294850473573927
172	5.417790414840569	5.140024249536098	5.695556580145039	0.504831887209289	0.47945772542043685	0.5302060489981409
173	5.564676572341648	5.284549050929694	5.844804093753601	0.5003250165136213	0.47523025028892973	0.5254197827383128
174	6.1543350955115095	5.8542008964878045	6.454469294535214	0.5023369653955698	0.4776409490792083	0.5270329817119315
175	6.531001784977617	6.220152968367079	6.841850601588155	0.4906049288512064	0.4679185928145816	0.5132912648878312
176	6.5635574165006965	6.251384755395588	6.875730077605805	0.49321696400257875	0.47041958763323766	0.5160143403719198
177	6.592244945425081	6.279283607022903	6.90520628382726	0.49263765637866086	0.469745764949932	0.5155295478073897
178	6.728257720772677	6.409512721372529	7.047002720172825	0.49225307616101543	0.46949014511478127	0.5150160072072496
179	6.8123014551138095	6.487783830281744	7.136819079945876	0.48908973636722397	0.46624563610940956	0.5119338366250383
180	7.02740647794554	6.687134088643369	7.3676788672477125	0.48485158067245326	0.46199708971762643	0.5077060716272801
181	7.217088157012215	6.868090985589187	7.5660853284352445	0.47084764079836	0.44831830207901024	0.49337697951770976
182	7.18136592203582	6.836104822466075	7.526627021605565	0.46170638710865847	0.4398124222692469	0.48360035194807005
183	7.185249286409558	6.839813679146096	7.53068489367302	0.45826003585219266	0.43662090202238674	0.47989916968199864
184	7.212036175237526	6.866517783774123	7.557554566700929	0.46070906172120357	0.4387354744630393	0.48268264897936786
185	7.277382423825592	6.931351862776137	7.6234129848750465	0.4562968185187787	0.4345140277708835	0.4780796092666738
186	7.309653409831854	6.961703561073015	7.657603258590693	0.4570295501621437	0.43508905752782145	0.47897004279646593
187	7.362073579826507	7.0113320876872125	7.712815071965803	0.459715486063297	0.4368573659909507	0.48257360613564326
188	7.4104403258273805	7.05956110531554	7.761319546339222	0.4571597254754321	0.4342700929965966	0.4800493579542676
189	7.7338413280903495	7.3868805409150555	8.080802115265643	0.4501495687124787	0.4285566404844213	0.47174249694053605
190	7.778929235158705	7.4327266122395566	8.125131858077852	0.4520953791431741	0.43078547365400294	0.4734052846323453
191	8.077264519414518	7.731487251436761	8.423041787392275	0.4536867062939849	0.4324941444621837	0.47487926812578607
192	8.71636512572524	8.322883347238859	9.109846904211622	0.4659763890086625	0.44424551510958565	0.48770726290773936
193	9.04844407600825	8.628132036471154	9.468756115545347	0.4999077027030926	0.4760219593167798	0.5237934460894054
194	9.05848432664294	8.638460231787686	9.478508421498196	0.4977273871481396	0.47361708498822347	0.5218376893080556
195	9.06795836798781	8.653969207852409	9.48194752812321	0.5057489183077014	0.4815266866284489	0.5299711499869539
196	9.083183664238977	8.668016682095065	9.498350646382889	0.5068611560345218	0.4826421260032431	0.5310801860658003
197	9.07484393798286	8.662442881193478	9.487244994772244	0.5073066736192248	0.4831809522586602	0.5314323949797893
198	9.27822348998568	8.8477790487183	9.708667931253059	0.5039128537377111	0.4797866929333451	0.528039014542077
199	9.040236779573782	8.642488208203869	9.437985350943695	0.49747322470741356	0.4735288075424705	0.5214176418723566
200	9.045870813380727	8.649952462434346	9.44178916432711	0.4898271638684552	0.4660019800675975	0.5136523476693129
201	9.03405691016128	8.645939319720485	9.422174500602075	0.4877769396812293	0.46408182667378306	0.5114720526886756
202	8.887569409575592	8.520318335596183	9.254820483555001	0.4788995238432836	0.4560466447034847	0.5017524029830824
203	9.027599149115037	8.654789388373468	9.400408909856607	0.47923552920562473	0.455909306282136	0.5025617521291135
204	9.036093369531978	8.66556644305161	9.406620296012346	0.4772310546194634	0.4541097293612244	0.5003523798777024
205	9.05181223977291	8.691622427592879	9.412002051952943	0.47442285496362296	0.4516570661491375	0.49718864377810845
206	9.026394954908795	8.668668274547464	9.384121635270128	0.47435426347796816	0.4512578597162621	0.49745066723967424
207	9.025382821504131	8.67659683653732	9.374168806470944	0.4706142216034819	0.44786212942203785	0.49336631378492596
208	9.069746692832883	8.712421196037628	9.42707218962814	0.45454326405095724	0.4331463603062836	0.47594016779563086
209	9.09855445030701	8.736999610018263	9.460109290595758	0.45227679420406586	0.43093825086768855	0.4736153375404431
210	9.133013302362219	8.754642238738068	9.51138436598637	0.45341657272393554	0.4316910973713105	0.47514204807656063
211	9.07666476577388	8.695395469484701	9.45793406206306	0.4553172554391429	0.4333779905070744	0.47725652037121147
212	9.05759370177814	8.67759841073413	9.43758899282215	0.4516116077674799	0.4299381206510785	0.4732850948838813
213	8.869758399186697	8.490681056409755	9.248835741963639	0.45072206009664195	0.4289516190820122	0.4724925011112717
214	8.835861548759038	8.460301108132999	9.211421989385077	0.4448135257639946	0.42326504376237417	0.466362007765615
215	8.799747276655259	8.428470766555598	9.171023786754919	0.4303542335675889	0.4097077160748894	0.45100075106028836
216	8.729002976619405	8.365943059076178	9.09206289416263	0.4203083861719764	0.4004716188551273	0.4401451534888255
217	8.726292272339027	8.363564991209374	9.08901955346868	0.41895270457977446	0.39924285881263444	0.4386625503469145
218	8.702720465263766	8.337016372324863	9.068424558202672	0.41875832132683954	0.39900130492835517	0.43851533772532386
219	8.47340886607621	8.107798175273727	8.839019556878695	0.4148723442469041	0.3948348918198866	0.4349097966739216
220	8.308246753048826	7.942310457557048	8.674183048540602	0.4138756268368211	0.39227277690610957	0.4354784767675327
221	8.307203373811527	7.94370583678438	8.670700910838674	0.41592352175007363	0.3943170884758536	0.4375299550242937
222	8.300790497266718	7.937300331515335	8.6642806630181	0.41385234138077254	0.39229905930417985	0.4354056234573652
223	8.2807763386526	7.916776143139346	8.644776534165853	0.4083872305010594	0.38677059476524495	0.4300038662368738
224	8.230955287368024	7.876352712862332	8.585557861873717	0.4086783837462755	0.3871622929884502	0.43019447450410087
225	8.240695250940384	7.886413601332924	8.594976900547842	0.40720545977880024	0.3857382721898649	0.4286726473677356
226	8.288662181613443	7.930831709036692	8.646492654190194	0.41429631943944123	0.3923730997802407	0.4362195390986417
227	8.305703091982853	7.948700608152331	8.662705575813375	0.4278705815183462	0.4053602590527332	0.4503809039839593
228	8.30179210984509	7.946048824236755	8.657535395453426	0.43141766399842757	0.40861568684937866	0.4542196411474765
229	8.285686332894116	7.933486639405777	8.637886026382454	0.43333315098157393	0.41049920831328846	0.4561670936498594
230	8.208537212770615	7.865233590896372	8.55184083464486	0.43137569180236474	0.40895177758972845	0.453799606015001
231	8.168616158697251	7.829937971832068	8.507294345562432	0.42457995561057954	0.40270160970802105	0.44645830151313803
232	8.105075710854504	7.771000723354458	8.439150698354549	0.4199188060576683	0.3983519875198114	0.4414856245955252
233	8.083673925039264	7.7489712638334005	8.418376586245127	0.4197241568138644	0.3980786405494776	0.44136967307825115
234	7.873493028003975	7.533448079180721	8.21353797682723	0.4209003198201339	0.39793067375962704	0.44386996588064065
235	7.835266860077399	7.494427962227384	8.176105757927415	0.4187525622461058	0.395394408754842	0.4421107157373696
236	7.593134504943755	7.246788439574919	7.9394805703125915	0.41692254205283485	0.3934320276471507	0.440413056458519
237	7.521534180942698	7.176268224782892	7.866800137102505	0.41438791962900445	0.39035505548618443	0.4384207837718245
238	7.483220876160142	7.138336080426358	7.828105671893926	0.40804807896284634	0.38365433795068365	0.4324418199750091
239	7.463527515995551	7.119075009428734	7.807980022562369	0.40731879913733765	0.3827230952389692	0.4319145030357061
240	7.434422252288012	7.089497041227121	7.779347463348904	0.3962785624511252	0.3719911059930534	0.420566018909197
241	7.34234293877458	7.013838075346328	7.670847802202832	0.4224527570538139	0.3982994394134543	0.44660607469417346
242	7.339682438626504	7.00927649579203	7.670088381460977	0.42404082254072906	0.39974678443583433	0.4483348606456238
243	7.36649118247418	7.036519576481363	7.696462788466995	0.4500920935843073	0.4253470697758487	0.4748371173927659
244	7.413209788923256	7.062762663891165	7.763656913955346	0.4588825358406524	0.4337900461183266	0.4839750255629782
245	7.415354923513141	7.067206331876012	7.763503515150271	0.48340447358275307	0.4575546834673529	0.5092542636981533
246	7.3241738638323035	6.981403055958639	7.666944671705968	0.4970113545557972	0.4709446919251604	0.523078017186434
247	7.3781578437048765	7.0156779353916345	7.7406377520181175	0.5358965140925189	0.5080232190666835	0.5637698091183543
248	7.293078326462436	6.924058089793401	7.6620985631314715	0.5416679715516826	0.513524577517574	0.569811365585791
249	7.28971158592581	6.913150355366955	7.666272816484664	0.5495566602444535	0.5207439978922584	0.5783693225966485
250	7.072606370010586	6.690241746282679	7.454970993738494	0.560335886185174	0.5306638624037188	0.5900079099666293
251	7.072234949721499	6.687353572105389	7.457116327337609	0.5651065514215146	0.5352392702250404	0.5949738326179888
252	6.903934169491772	6.508599322841601	7.299269016141944	0.574109421407335	0.5434670438495725	0.6047517989650977
253	6.848123925227197	6.458355798880606	7.2378920515737875	0.609381272396873	0.5755573646468183	0.6432051801469276
254	6.829698010502546	6.4422055332016495	7.2171904878034425	0.6151955595102407	0.5811926993431185	0.649198419677363
255	6.831452230018492	6.445337571499424	7.217566888537559	0.6212388135408122	0.5865219395243005	0.6559556875573238
256	6.8627987565154545	6.483947571971132	7.2416499410597766	0.6198052077088183	0.5852779719246816	0.6543324434929549
257	6.923197117123477	6.554049717791563	7.292344516455392	0.6314112856850316	0.5964506034110842	0.6663719679589788
258	6.986230158977252	6.619496171488727	7.3529641464657765	0.6209188321447985	0.5870798966744695	0.6547577676151276
259	6.961875365052251	6.598435951663127	7.325314778441374	0.6472841576219162	0.6123687603076259	0.6821995549362064
260	6.979054427860989	6.611268624987851	7.346840230734127	0.7218169591623786	0.6829043008049902	0.7607296175197671
261	6.989760560577659	6.611283401360822	7.3682377197944975	0.789656024385668	0.7462687606093743	0.8330432881619616
262	7.043734862244491	6.673888435512328	7.413581288976653	0.7840172240106341	0.7418496709146081	0.8261847771066602
263	7.056746496458867	6.69044965997238	7.423043332945356	0.7599995923309184	0.721110830372994	0.798888354288843
264	7.067721580827027	6.7017315638243655	7.433711597829689	0.7435287114608573	0.7072293861552985	0.7798280367664161
265	7.104181318582011	6.735916175430998	7.472446461733025	0.7521491363778382	0.7162805134378654	0.788017759317811
266	7.070564868245685	6.6998613135551155	7.441268422936255	0.765513981652596	0.7291776960981089	0.8018502672070831
267	7.077813113362035	6.705879095600815	7.449747131123257	0.7692289253319733	0.7327118745412236	0.805745976122723
268	7.067896083827332	6.695002061652271	7.440790106002392	0.775748110259542	0.7390025512198862	0.812493669299198
269	7.0846880573615305	6.698742252505631	7.470633862217429	0.7852640723342947	0.7478716910705812	0.8226564535980082
270	7.038590512789611	6.658414497105419	7.418766528473802	0.7926373959101087	0.7552130154860801	0.8300617763341375
271	7.045592664066792	6.662815746908471	7.428369581225113	0.7913389910929363	0.7539208797761755	0.8287571024096969
272	7.2830235378326496	6.902362752661908	7.66368432300339	0.7986707220957427	0.7614281155484032	0.8359133286430824
273	7.276228935993707	6.899645909025178	7.652811962962236	0.7963941185718247	0.7601568522205122	0.8326313849231373
274	7.277589540710494	6.897483055622928	7.657696025798059	0.8013016395407466	0.7648923919590792	0.837710887122414
275	7.344958168531621	6.946840317399959	7.743076019663283	0.8512175538594515	0.8123483098885744	0.8900867978303286
276	7.393715843781201	6.988012820178069	7.7994188673843325	0.9234610568125676	0.8826399173177596	0.9642821963073755
277	7.447472922986558	7.0339601903152165	7.860985655657899	0.9436588187717848	0.901850563671464	0.9854670738721056
278	7.441618540170502	7.029275186604094	7.853961893736911	0.946037239624465	0.9042552975710687	0.9878191816778612
279	7.441740875304379	7.026597039218637	7.856884711390121	0.9530181743655728	0.9109024605929672	0.9951338881381783
280	7.438892094228299	7.0237829474665165	7.854001240990082	0.9583682219257541	0.9159295944800457	1.0008068493714624
281	7.314361762345458	6.921267769866461	7.707455754824455	0.9877059761393725	0.9451069735121362	1.0303049787666088
282	7.320075053496482	6.928620812586821	7.711529294406143	1.0043258210643369	0.9613620620080289	1.047289580120645
283	7.244213297309816	6.892300516548174	7.596126078071459	1.0070696623307462	0.9643071448129608	1.049832179848532
284	7.249893159218081	6.897786012350795	7.602000306085366	1.0118441456723484	0.9689616741770875	1.054726617167609
285	7.194261558576857	6.8412946416606015	7.547228475493112	1.014193932640163	0.9712434068389688	1.0571444584413574
286	7.259944794716864	6.891300337662498	7.6285892517712295	1.0410958289725696	0.9957084711280406	1.0864831868170983
287	7.214103500580195	6.852010162737267	7.576196838423122	1.031166690952848	0.9863354276977416	1.0759979542079547
288	7.194772884390505	6.831107577879075	7.558438190901936	1.026051612526448	0.9802196859557719	1.0718835390971244
289	7.187139515863576	6.825173608185331	7.549105423541821	1.0203850653204367	0.9750629098012475	1.0657072208396259
290	7.169609666721084	6.801461008033298	7.53775832540887	1.0108675085105703	0.9651824589595457	1.0565525580615949
291	7.188079415054212	6.811946762822027	7.564212067286398	1.0005531633305629	0.9554572158394358	1.04564911082169
292	7.107955203853554	6.740245510480438	7.47566489722667	0.9672030827531024	0.923276659274222	1.0111295062319827
293	7.145294161290241	6.774964367510862	7.515623955069621	0.963984401794808	0.9201123787087108	1.0078564248809054
294	7.0639442643103045	6.703785678076523	7.424102850544086	0.9510219113055054	0.9084683291000106	0.9935754935110002
295	7.094553359546552	6.7314549457771475	7.457651773315957	0.9466496719100805	0.9042998324051533	0.9889995114150079
296	6.929431865202009	6.589883410600983	7.268980319803035	0.9378528711679646	0.8962472175006095	0.9794585248353195
297	6.842406168931165	6.536464552724079	7.148347785138251	0.9071078935335688	0.8681424181840192	0.9460733688831183
298	6.806662204809832	6.509523643140936	7.103800766478729	0.8893543454414581	0.8523152416227291	0.9263934492601871
299	6.7769427996939715	6.4846316054226225	7.06925399396532	0.8497369498274208	0.8157329815083327	0.8837409181465089
300	6.7416973092656	6.455948096337243	7.027446522193957	0.8548453607646569	0.8210998591987899	0.8885908623305239
301	6.734674562530826	6.444970310702979	7.024378814358673	0.8602654877509559	0.8263698320564505	0.8941611434454613
302	6.699278783074957	6.404044904899861	6.994512661250053	0.8719164872719168	0.8376009124475945	0.9062320620962392
303	6.635842630628277	6.341226742083794	6.93045851917276	0.891179545024469	0.8558508433190062	0.9265082467299319
304	6.721521047147034	6.423886076163811	7.019156018130257	0.8833676458159274	0.8484588000734649	0.91827649155839
305	6.715491739229034	6.418466082524764	7.012517395933304	0.8693410316391526	0.8349624273754204	0.9037196359028847
306	6.773714343764974	6.47555000116664	7.071878686363307	0.8643221159575023	0.8302545697914487	0.898389662123556
307	6.7899502624416135	6.491363645532319	7.088536879350908	0.8733401629514099	0.8388161176486173	0.9078642082542026
308	6.732388233842036	6.446969791186769	7.017806676497303	0.8500729892297121	0.8171471615708309	0.8829988168885934
309	6.648930730097394	6.376957715623577	6.920903744571212	0.8058914773072774	0.7753103167976922	0.8364726378168625
310	6.62225792311603	6.352787468612961	6.891728377619099	0.7968709645451593	0.7671310472614472	0.8266108818288713
311	6.625515901754463	6.3561860454972345	6.894845758011692	0.7888142193567333	0.7595058956542127	0.818122543059254
312	6.638056990986641	6.370719312971435	6.905394669001847	0.7928148834351075	0.7644286611384228	0.8212011057317923
313	6.635225578117123	6.369179317307713	6.901271838926533	0.7932705235878521	0.7651702493535381	0.821370797822166
314	6.643215232572074	6.376947991162464	6.909482473981685	0.7929778785969457	0.7649537530408186	0.8210020041530728
315	6.667324987806158	6.399149642394793	6.935500333217523	0.7874384604069192	0.7595770040065137	0.8152999168073247
316	6.670802955412982	6.402487505243695	6.939118405582269	0.788702675474303	0.7609575187986136	0.8164478321499922
317	6.489449709617242	6.220373049381443	6.75852636985304	0.7866559375165819	0.758530954933788	0.8147809200993759
318	6.484402820733655	6.214873212683207	6.753932428784102	0.7879095227228938	0.7593649144665375	0.81645413097925
319	6.47389306667554	6.204280276174025	6.7435058571770545	0.7891890668684427	0.7608529452791766	0.8175251884577089
320	6.466805793610438	6.19723830417041	6.736373283050465	0.7801405114368315	0.7519466333618856	0.8083343895117774
321	6.455777145225669	6.187156033435986	6.724398257015353	0.7535205966817901	0.7255880080390857	0.7814531853244944
322	6.341846086619128	6.084739774312247	6.598952398926009	0.7520643501301899	0.7243713776087644	0.7797573226516155
323	6.252247917503031	6.005556845947364	6.498938989058699	0.7580939066400941	0.7304176483673954	0.7857701649127928
324	6.208706565650207	5.967793637300257	6.449619494000156	0.7868837556790904	0.7591201704102445	0.8146473409479364
325	6.137605167594527	5.90334541331854	6.371864921870515	0.7961817787470112	0.7684661323967261	0.8238974250972964
326	6.0591576979296065	5.829314972761686	6.289000423097527	0.7658428972172457	0.7398145677818404	0.7918712266526512
327	6.067898806345822	5.837433807119548	6.2983638055720945	0.7678645961432455	0.7420103135310196	0.7937188787554714
328	5.959210717918416	5.720756178090644	6.197665257746188	0.7723585938205206	0.7464199456947904	0.7982972419462508
329	5.9584745670888815	5.720187685870994	6.196761448306768	0.7758341238881555	0.7498610225867179	0.8018072251895931
330	5.962046846693115	5.723357944172266	6.200735749213964	0.7759521738060209	0.7499409167400014	0.8019634308720405
331	5.959087399229727	5.7195812326213895	6.198593565838065	0.7774130381351546	0.7513944002158066	0.8034316760545026
332	5.981177960402592	5.739439390551907	6.222916530253276	0.7822472697080118	0.7560965798015573	0.8083979596144664
333	5.973718291151599	5.732322044014262	6.215114538288934	0.785158975650479	0.7589527947229819	0.811365156577976
334	5.976028171142074	5.733824834764478	6.21823150751967	0.7829815680849378	0.7567390517955077	0.8092240843743679
335	5.97156054427924	5.730478200992706	6.2126428875657735	0.783753179461286	0.7576200769811432	0.8098862819414288
336	5.845343829933858	5.611950706251957	6.078736953615761	0.7796128640405657	0.7537700789629036	0.8054556491182279
337	5.8910226599199245	5.655095079331885	6.1269502405079646	0.7826648897464455	0.757068180125468	0.8082615993674231
338	5.887812651511659	5.654611799989526	6.121013503033791	0.8115997535726942	0.7859145704956247	0.8372849366497637
339	5.9025594334398175	5.666551678035406	6.138567188844229	0.8224787815211076	0.7964094862375377	0.8485480768046776
340	5.860687519414177	5.627919662251909	6.093455376576445	0.8275055260090435	0.8013725999951297	0.8536384520229573
341	5.897589837616455	5.659313773426518	6.135865901806392	0.8340972100028652	0.807771372562314	0.8604230474434165
342	5.818544730980807	5.566075958698013	6.0710135032636	0.8484029191303167	0.8213279023026658	0.8754779359579676
343	5.789042968609754	5.530003876180711	6.048082061038799	0.8615253060071435	0.8336373268429182	0.8894132851713688
344	5.7806526106744816	5.517877663619052	6.0434275577299115	0.8904818603968612	0.860972956903835	0.9199907638898872
345	5.773249267858932	5.506309003937178	6.040189531780687	0.9017713566871415	0.8718251392703935	0.9317175741038894
346	5.779660446145614	5.513194866302394	6.046126025988833	0.9049795163645445	0.8749331886229281	0.935025844106161
347	5.765515502021272	5.501104568485036	6.029926435557509	0.9021001657966035	0.87212613286749	0.9320741987257171
348	5.766415361058561	5.501379812236019	6.031450909881103	0.9016880510724078	0.8717872951225523	0.9315888070222633
349	5.623644264955759	5.362452447633899	5.884836082277619	0.904014323654313	0.8738146974379184	0.9342139498707076
350	5.51500914717715	5.262671616450438	5.767346677903862	0.9011398041378795	0.8708430891891876	0.9314365190865715
351	5.289785289225069	5.066946847456758	5.512623730993379	0.9078642772692604	0.8779814326849285	0.9377471218535925
352	5.176431975327871	4.956777831059826	5.396086119595916	0.9091802157025702	0.8794330516349507	0.9389273797701898
353	5.068435276687442	4.843780558996281	5.293089994378603	0.9561279905693019	0.9237316509138563	0.9885243302247473
354	5.0140471608479205	4.784537234258874	5.243557087436967	1.037037966928072	1.0006443188758987	1.0734316149802452
355	4.977345496369612	4.75034122447542	5.204349768263803	1.0545894356665801	1.0168671032701633	1.0923117680629972
356	5.0108640570756755	4.788085923768181	5.23364219038317	1.0454142930226429	1.0083153308819224	1.0825132551633634
357	4.961360183174531	4.739318631723049	5.1834017346260115	1.063642471475449	1.0251025124176891	1.102182430533209
358	4.926080301670217	4.705751961848627	5.146408641491807	1.0737299963455755	1.034813798971449	1.112646193719702
359	4.913654651128419	4.693758167575853	5.133551134680985	1.0740352033206952	1.035018227085392	1.1130521795559984
360	4.882660762757948	4.663783166299513	5.1015383592163825	1.087705874711609	1.0481317074646184	1.1272800419586
361	4.8642187451386025	4.647689087421156	5.08074840285605	1.100969572934846	1.06088748747363	1.1410516583960622
362	4.853312600281175	4.638143065835265	5.068482134727085	1.1114879739902284	1.071248988048266	1.1517269599321907
363	4.80906831756805	4.596553331560892	5.021583303575207	1.116086753174447	1.0757003667184337	1.1564731396304604
364	4.764391791232402	4.55488115036089	4.973902432103915	1.1255709955245745	1.0847556725298815	1.1663863185192673
365	4.758939032324125	4.549412253065555	4.9684658115826945	1.1239881599536874	1.0834919492197446	1.16448437068763
366	4.697818463292974	4.493374649204573	4.902262277381373	1.1212273217869464	1.0813474992836865	1.1611071442902063
367	4.737768068006446	4.526002678486474	4.9495334575264165	1.132483827052929	1.092071680083373	1.172895974022485
368	4.8207856031555565	4.601297643558107	5.040273562753005	1.1319461008417662	1.0920787051015215	1.171813496582011
369	4.807976648171375	4.584733896168097	5.0312194001746535	1.125340896602785	1.085072783833984	1.1656090093715856
370	4.864586497360977	4.633151263434714	5.096021731287241	1.1266623171541648	1.0858709408933944	1.1674536934149353
371	4.965650836796824	4.722847546214043	5.208454127379605	1.2080997846830555	1.1623484831345179	1.253851086231593
372	4.933350081245699	4.6922238683387025	5.1744762941526945	1.2085651165779958	1.1620436151215396	1.2550866180344518
373	4.900158548906457	4.663516788518621	5.136800309294294	1.2045044316179538	1.1590511992392922	1.2499576639966157
374	4.902907518900967	4.670473083676465	5.135341954125469	1.1850652098704986	1.1429358109579493	1.2271946087830476
375	4.861331397431193	4.635720689414695	5.08694210544769	1.1914913035527412	1.1504675504561188	1.2325150566493637
376	4.854526617267688	4.629372516365997	5.07968071816938	1.2314165370919152	1.189804276612414	1.2730287975714167
377	4.821848650336905	4.597788221437767	5.0459090792360435	1.2409435161997928	1.1990261450043844	1.282860887395201
378	4.822836964243297	4.598728612288731	5.046945316197864	1.2396195015009992	1.197756758549657	1.2814822444523415
379	4.809985263901824	4.586328279370809	5.033642248432838	1.2427470209329134	1.2006945137968819	1.284799528068945
380	4.799122705364939	4.575084105240787	5.023161305489091	1.2524885109132406	1.2098844004028322	1.2950926214236491
381	4.893699923845172	4.659804284135626	5.127595563554717	1.2877459218921727	1.2431735015796166	1.332318342204729
382	4.734537369268393	4.509890087708412	4.959184650828376	1.313669864602774	1.2676404486389394	1.3596992805666086
383	4.692239983873623	4.469711494451202	4.914768473296045	1.2908054603106507	1.2438294944617256	1.3377814261595757
384	4.704359279776012	4.483229761328332	4.925488798223694	1.2804754360605621	1.2336674772740102	1.327283394847114
385	4.763019618314292	4.54000420403663	4.986035032591955	1.275514285168752	1.2290351820969894	1.3219933882405144
386	4.743738373765698	4.519551377093283	4.967925370438113	1.2847142491256243	1.2381767577780576	1.3312517404731907
387	4.7411433948164055	4.518316852949393	4.963969936683418	1.2932306668664881	1.2464272233647034	1.340034110368273
388	4.72300365069337	4.500877309782677	4.945129991604063	1.2988185178582738	1.2517710927232002	1.3458659429933473
389	4.72251533555399	4.500517801445207	4.944512869662773	1.302225282972541	1.2548872482648732	1.3495633176802084
390	4.705132100191816	4.482566242179878	4.927697958203753	1.299924705642453	1.2522346719984982	1.3476147392864077
391	4.6621016940926125	4.442949485833207	4.881253902352018	1.2925154554206177	1.2451272787873866	1.3399036320538489
392	4.5984181864327835	4.386424843031914	4.810411529833653	1.2631763186559541	1.2178433298909697	1.3085093074209384
393	4.5941860518377595	4.383024402591161	4.805347701084358	1.2657909526226252	1.2204389158720947	1.3111429893731557
394	4.521739685586051	4.318776120815453	4.724703250356649	1.2656853354184947	1.2205047239571163	1.310865946879873
395	4.449311504076784	4.255321221577445	4.643301786576123	1.271649837985723	1.227694967855435	1.3156047081160112
396	4.40611364803837	4.199123579012076	4.613103717064664	1.3277021144989525	1.2828343569565739	1.372569872041331
397	4.333199761197617	4.127055848854999	4.539343673540236	1.4195613194244956	1.3725962420717868	1.4665263967772042
398	4.327018215228532	4.120986422039911	4.5330500084171526	1.431175646119538	1.3838932164094493	1.4784580758296266
399	4.302418513735663	4.095029140872777	4.5098078865985505	1.4459415626115857	1.3979313195165242	1.4939518057066472
400	4.290143584192688	4.0807525489214385	4.499534619463937	1.472026990941574	1.422821809258278	1.5212321726248699
401	3.99311280320154	3.8004643147256028	4.185761291677477	1.512153231664828	1.461137242586807	1.5631692207428491
402	3.9428436113925627	3.753682987525713	4.132004235259412	1.501913494963812	1.4508995928448871	1.5529273970827369
403	3.9454683105106088	3.7561290720561544	4.134807548965063	1.4572638095058106	1.4085625377867366	1.5059650812248848
404	3.9466338284162426	3.758007659695764	4.135259997136721	1.4633740918310079	1.4149867659126636	1.5117614177493521
405	3.9740502144499894	3.786289803086242	4.161810625813737	1.4812614948818896	1.432676462995417	1.5298465267683623
406	3.944553799023897	3.7561380369016377	4.132969561146156	1.4783674293458025	1.4298501252360614	1.5268847334555438
407	4.029355125879299	3.8412972597469794	4.217412992011617	1.5060059050796846	1.4578677960210054	1.5541440141383638
408	4.025918160212277	3.835680771089141	4.216155549335413	1.518341040567562	1.4700787639039272	1.5666033172311966
409	4.0595075846052255	3.8652849590905913	4.25373021011986	1.5261752468409715	1.4773662390507933	1.5749842546311497
410	4.070883542851384	3.8772570701353612	4.2645100155674065	1.5428385728036147	1.493360815298045	1.5923163303091843
411	4.096307544805911	3.8985797382591283	4.294035351352694	1.5621186610052913	1.511359242631028	1.6128780793795543
412	4.105375219779787	3.907619358984475	4.303131080575099	1.5661892239151842	1.5151150380102423	1.617263409820126
413	4.018079549364847	3.82149640531017	4.214662693419525	1.5827735540120789	1.53023739370211	1.6353097143220476
414	4.016447483895449	3.8200887428247468	4.212806224966153	1.5756133036829985	1.522676769626559	1.6285498377394378
415	4.095273623693371	3.898821187461679	4.291726059925063	1.5669379578722458	1.5144080190566473	1.619467896687844
416	4.2026701597576555	4.011585395702374	4.393754923812937	1.5186639092138878	1.4694912948519598	1.5678365235758158
417	4.2979039599979805	4.122267899584846	4.473540020411115	1.377234858334604	1.334582269987052	1.4198874466821558
418	4.246494858335176	4.073014879863547	4.419974836806804	1.3551120997392352	1.3136119013309109	1.3966122981475597
419	4.178252813456205	4.00620529693064	4.350300329981771	1.3516339403729427	1.3103652141987823	1.3929026665471032
420	4.216745780627153	4.041754734147396	4.391736827106909	1.3561085389731649	1.3136562553671185	1.3985608225792112
421	4.290515655575671	4.1162373459795845	4.464793965171758	1.3001027413412987	1.2592301406320523	1.340975342050545
422	4.330161856252296	4.1579991059665184	4.502324606538075	1.2503255926270551	1.2116550169205214	1.2889961683335889
423	4.356208376854184	4.183665723904687	4.528751029803681	1.2298249998325055	1.1920881261237655	1.2675618735412457
424	4.362716104296178	4.189905955218257	4.535526253374098	1.225441986891728	1.1879403166862668	1.262943657097189
425	4.364826003062332	4.191817764630869	4.537834241493794	1.220981193861633	1.1836310726527792	1.2583313150704871
426	4.371993630773935	4.199099028234725	4.544888233313145	1.2149131457320963	1.1778190008572562	1.2520072906069366
427	4.429270400490146	4.252448289977509	4.606092511002783	1.213228243012344	1.1759176597220082	1.2505388263026798
428	4.408226999595033	4.230837223696303	4.585616775493763	1.2109712856934713	1.1737852664112458	1.2481573049756969
429	4.37945113752113	4.204408578522983	4.554493696519278	1.2066753744772836	1.1697717877638811	1.2435789611906858
430	4.33611554582053	4.161270778568067	4.510960313072992	1.2029957689563404	1.1665186033933366	1.2394729345193445
431	4.2882101121995095	4.11614080865216	4.460279415746858	1.191797292350629	1.1553940811328984	1.2282005035683596
432	4.233075000561791	4.064273337410638	4.401876663712944	1.2007401726490325	1.1641526527723858	1.2373276925256793
433	4.227613728034548	4.066726037120251	4.388501418948845	1.1695972733945714	1.1346244352750818	1.204570111514061
434	4.23645988362126	4.076101401370327	4.3968183658721935	1.159598716961109	1.1255796896745323	1.1936177442476856
435	4.232989808865543	4.072921327685055	4.393058290046032	1.1597212135449957	1.1257706060741164	1.1936718210158748
436	4.237938419715141	4.076805805536239	4.399071033894042	1.1649470839268732	1.1309463352079838	1.1989478326457625
437	4.259667110491275	4.094822534869627	4.424511686112922	1.1809795705338852	1.1459019446591359	1.2160571964086346
438	4.247775974830173	4.084241337239776	4.411310612420569	1.1810187974583228	1.1459154207126765	1.2161221742039694
439	4.302132800901436	4.13368543266685	4.4705801691360225	1.1824917340065295	1.1473036635473854	1.2176798044656734
440	4.375463372367793	4.199917288014898	4.551009456720689	1.1534604788535112	1.1186221172474164	1.188298840459606
441	4.461668600991801	4.2784138636001074	4.644923338383494	1.1218084956555505	1.0867395250984253	1.1568774662126755
442	4.473423018965326	4.290165517246708	4.656680520683945	1.067473221856264	1.0330971482614388	1.101849295451089
443	4.483314695718587	4.300027774294462	4.66660161714271	1.0538334474146671	1.0200712147625743	1.08759568006676
444	4.594877949283287	4.410750231550013	4.779005667016561	1.0643000482562819	1.031381566404345	1.0972185301082187
445	4.603812120669042	4.419461488000134	4.788162753337952	1.0647982228757058	1.0321337047334673	1.0974627410179443
446	4.770574838082648	4.57529875641943	4.965850919745865	1.0660313879484575	1.033420580302361	1.098642195594554
447	4.78814247537329	4.591698616342224	4.984586334404354	1.0695848486284867	1.0368849485197742	1.1022847487371992
448	4.7986001129562	4.600991185993616	4.996209039918785	1.078470717685779	1.04477424722797	1.1121671881435882
449	4.851124615302437	4.653532377110694	5.048716853494179	1.0705973204769448	1.036909810975092	1.1042848299787973
450	4.902156506474626	4.70257226138803	5.1017407515612225	1.052212495256945	1.0188287179229074	1.0855962725909825
451	4.8898297791995695	4.695054585482561	5.084604972916578	1.0394137194129893	1.007197818487165	1.0716296203388136
452	4.844029210518441	4.648070852916128	5.039987568120754	0.9881076610182431	0.9573744890382607	1.0188408329982255
453	4.83846119620284	4.6428084379947325	5.034113954410948	0.9727335573507856	0.9424548299228187	1.0030122847787526
454	4.83898568304313	4.643552715728022	5.034418650358237	0.9705062082598651	0.9403181293371072	1.000694287182623
455	4.836021785889973	4.6399160023325425	5.032127569447404	0.9619953087722832	0.9319622763960957	0.9920283411484707
456	4.821958660508598	4.6264921614194	5.017425159597796	0.9618727612604099	0.9319786607803078	0.9917668617405119
457	4.777322813355967	4.585366691561647	4.969278935150287	0.9611494035081964	0.931461824729556	0.990836982286837
458	4.782405696579037	4.589763276901091	4.975048116256982	0.9603440900127183	0.9306627202111016	0.9900254598143348
459	4.773937249513028	4.581785885578952	4.966088613447104	0.9576956807053189	0.9282108028196283	0.9871805585910094
460	4.740095707569222	4.547507538456262	4.932683876682182	0.9561158932823192	0.9266585994080987	0.9855731871565396
461	4.657640239924705	4.460375687787215	4.854904792062196	0.9440157297165135	0.9140152180198213	0.9740162414132058
462	4.570002532631076	4.355021307756404	4.7849837575057474	0.9669525743242303	0.9356340536021679	0.9982710950462927
463	4.644247448421047	4.4218579035202055	4.8666369933218885	0.9519719164650392	0.9206299561319062	0.9833138767981722
464	4.701191388606954	4.474144287652084	4.928238489561824	0.9410509775752185	0.9082428837580956	0.9738590713923414
465	4.655537018885434	4.428247655557886	4.882826382212982	0.9388772270792975	0.9060802315637477	0.9716742225948473
466	4.547673279450919	4.318197530051405	4.777149028850433	0.9397201796559893	0.9061861248001657	0.9732542345118129
467	4.485703521148327	4.251743386620184	4.71966365567647	0.9589198953751823	0.9238809143505946	0.99395887639977
468	4.421553696203286	4.190707847178384	4.652399545228188	0.9704337309245225	0.9345438680205236	1.0063235938285213
469	4.414755545585554	4.184146897488484	4.645364193682624	0.9717027235181421	0.9356059992664663	1.007799447769818
470	4.40527280082409	4.1765714160189376	4.633974185629242	0.9740309592341373	0.9379163172402418	1.0101456012280328
471	4.400479241185513	4.170640948745242	4.630317533625785	0.9800028867083698	0.943576717618777	1.0164290557979625
472	4.406405032396972	4.175508784933324	4.637301279860619	0.9830223087044057	0.9464638521569246	1.0195807652518867
473	4.410080267206247	4.177392473689063	4.64276806072343	0.9854462982424439	0.9486972772215425	1.0221953192633453
474	4.374905287762027	4.141630598798782	4.608179976725271	0.9845355855559899	0.9476524737517681	1.0214186973602115
475	4.120525175613485	3.914662420656068	4.3263879305709025	0.9701022891387387	0.9339838962836476	1.0062206819938297
476	4.1749805985735655	3.9634369514059307	4.3865242457411995	0.9711069896414376	0.9350314191162019	1.0071825601666733
477	4.119363635547974	3.911867713354182	4.326859557741766	0.9316733135179098	0.8974491888993025	0.9658974381365173
478	4.080257747837103	3.8582897559941536	4.302225739680052	0.9439681634151391	0.9085835043936035	0.9793528224366748
479	3.908184422741253	3.705073579932481	4.111295265550025	0.9360419188544591	0.9013725303467248	0.9707113073621934
480	3.867512133124587	3.6738135363145643	4.06121072993461	0.9265795405527747	0.8928331830092626	0.9603258980962868
481	3.8643971092268217	3.672040173542216	4.056754044911427	0.9133281532653263	0.8803342261391871	0.9463220803914655
482	3.863017116214308	3.6710309514887554	4.055003280939861	0.9141358875573815	0.8814901665522423	0.9467816085625207
483	3.867536621784759	3.6737047221260806	4.061368521443438	0.9166354802506476	0.8839781142140766	0.9492928462872184
484	3.8059739992621653	3.6185409191078994	3.993407079416431	0.9187037196099388	0.8862266670112533	0.9511807722086243
485	3.8123207492673616	3.6207757141133388	4.003865784421384	0.933431000314894	0.9005378206848894	0.9663241799448987
486	3.770042112627833	3.5823366179852734	3.9577476072703925	0.9317424515749594	0.8987210614163754	0.9647638417335433
487	3.7404072367309524	3.5545621865443855	3.92625228691752	0.9298187383198129	0.8968849538087689	0.9627525228308569
488	3.7307246971925307	3.544776606115775	3.916672788269286	0.935544243962509	0.9023408333193021	0.9687476546057158
489	3.4866432808265344	3.3083595064326747	3.664927055220394	0.9251948178245752	0.8910372745455937	0.9593523611035568
490	3.5125105124638814	3.3395118191936177	3.685509205734145	0.9198394324829595	0.8856472899724952	0.9540315749934237
491	3.4795678183301844	3.3091856781115623	3.649949958548806	0.9132965331717753	0.8794393442075129	0.9471537221360377
492	3.4916259164168526	3.320756423482236	3.662495409351469	0.9135580362789832	0.8796176299401035	0.9474984426178631
493	3.4790062196347327	3.3093755139848025	3.648636925284663	0.917955546523668	0.8839744341415197	0.9519366589058162
494	3.348322456685679	3.18546999212344	3.5111749212479175	0.9155307881211343	0.8820122348489173	0.9490493413933512
495	3.2253536420978417	3.068635685100798	3.382071599094886	0.9527176159579493	0.9190286361117073	0.9864065958041913
496	3.1136992050765295	2.956897347278857	3.2705010628742017	0.9578752228405034	0.9227749716819582	0.9929754739990485
497	3.1026204390041814	2.9469343769066625	3.2583065011017	0.9726158533463443	0.9362567055859594	1.008975001106729
498	3.0858016535099435	2.9333821072284705	3.2382211997914165	0.9849264899376348	0.948265630180056	1.0215873496952135
499	3.0776369191915203	2.925799114038519	3.229474724344521	0.9907882157893981	0.9540249693300265	1.0275514622487698
500	3.101532644665248	2.9565589254747557	3.2465063638557403	0.9853388688363226	0.9493180682054927	1.0213596694671525
501	3.1040962723537997	2.9596601507505174	3.248532393957082	0.9885434105114491	0.9527472786022162	1.024339542420682
502	3.121635766322198	2.97617847031914	3.2670930623252565	1.0057426891887187	0.9696775078365989	1.0418078705408387
503	3.1259003307534012	2.981036527092911	3.270764134413891	1.00650798810627	0.9705793524326118	1.042436623779928
504	3.152746133886424	3.006805216476102	3.2986870512967466	1.0057994939380812	0.969984084404611	1.0416149034715514
505	3.146271206595179	2.999433246287836	3.2931091669025214	1.0079498397928113	0.9719866538057758	1.043913025779847
506	3.118752497197697	2.9720631364632637	3.26544185793213	1.0202608345509034	0.9838916732493366	1.05662999585247
507	3.0739622944158125	2.92930062776814	3.2186239610634853	1.0526829078499744	1.0141839489175595	1.0911818667823894
508	3.0625972208894696	2.91834101836663	3.20685342341231	1.0935713823844495	1.0534417515763241	1.1337010131925749
509	3.027439930571523	2.8859121339359737	3.1689677272070726	1.0928729168348439	1.053089686833975	1.132656146835713
510	3.0267169335477906	2.885329757623971	3.16810410947161	1.0983644519657905	1.0588723979562857	1.1378565059752952
511	3.0248704229818433	2.8834182946938522	3.1663225512698343	1.1045930160863673	1.0649661120202025	1.1442199201525318
512	3.022805707194018	2.881093750192605	3.164517664195431	1.109767451127036	1.0698958340705824	1.1496390681834896
513	2.995548883669374	2.8556766531481905	3.1354211141905575	1.1152324574532015	1.0752331762617549	1.1552317386446482
514	2.988964485922806	2.8495388622141284	3.128390109631484	1.122910331644281	1.0827999961660217	1.16302066712254
515	2.958520092950251	2.8205204155423846	3.0965197703581175	1.140165746601396	1.099743648942332	1.1805878442604596
516	2.941358922397381	2.804792726259571	3.077925118535191	1.1542209165436705	1.1136147213096887	1.1948271117776523
517	2.9208534663189827	2.785469966901986	3.0562369657359794	1.163292530395927	1.1230951072246755	1.2034899535671784
518	2.914931785505419	2.7797215656429497	3.0501420053678885	1.1694839500251315	1.129277781271615	1.209690118778648
519	2.920611230497744	2.783559973051112	3.057662487944376	1.1839861468729778	1.1431912884757092	1.2247810052702461
520	2.9028200116580267	2.7620312239900526	3.0436087993260013	1.221186346743151	1.1785497362962793	1.2638229571900224
521	2.8592656765361912	2.7213494961659785	2.9971818569064044	1.2323432577723268	1.1898342445448453	1.2748522709998082
522	2.8821010030599443	2.739789852888836	3.0244121532310526	1.2795881705050793	1.2346756142953101	1.3245007267148488
523	2.866381542381659	2.7242787136833875	3.0084843710799305	1.2969107100435862	1.2509530144963623	1.34286840559081
524	2.793563421724608	2.651446064645712	2.935680778803504	1.3733903094088251	1.3232897305748514	1.4234908882427988
525	2.732063902600241	2.588036183489301	2.876091621711181	1.4596989697007194	1.4061896764532058	1.513208262948233
526	2.683579187343343	2.5414575152890126	2.8257008593976733	1.5470763735738458	1.4909780693991184	1.6031746777485731
527	2.5368839736200997	2.406904288231013	2.6668636590091856	1.6015746097412977	1.5459446289610899	1.6572045905215058
528	2.5117957710485292	2.3827876002202295	2.640803941876829	1.6431657079653537	1.5867316533970641	1.699599762533643
529	2.480440212108598	2.34993443132735	2.610945992889846	1.6915655511465273	1.6336032090759265	1.749527893217128
530	2.4757448424172686	2.344872028848643	2.606617655985894	1.7437272104875452	1.6830532623170096	1.8044011586580808
531	2.4613759504231805	2.3302420689795387	2.592509831866822	1.7562757173462842	1.6950745074680902	1.8174769272244782
532	2.4440001623143615	2.312574299062069	2.575426025566654	1.7762344590152477	1.7141076971179452	1.83836122091255
533	2.4275896980526044	2.296909342733947	2.5582700533712615	1.8102276310087755	1.746602307580821	1.87385295443673
534	2.4197602901419493	2.2881803134332754	2.551340266850623	1.8004925660000999	1.7371421050232745	1.8638430269769253
535	2.2900801697787676	2.1586152862389367	2.421545053318598	1.816724816000447	1.752509283262436	1.8809403487384577
536	2.1697721469327345	2.0451995281428035	2.2943447657226654	1.853378651481746	1.7869208175065374	1.9198364854569547
537	2.067242003673222	1.9494606457202712	2.1850233616261723	1.8631857376013596	1.796325827766208	1.930045647436511
538	1.9726875015884857	1.8620295447323567	2.0833454584446147	1.8593634891155788	1.7927186914002338	1.9260082868309238
539	1.8317167085687962	1.7273878075979257	1.936045609539667	1.9101143378024894	1.8411785242992529	1.979050151305726
540	1.7124339780512705	1.6132442379761684	1.8116237181263724	1.9050147073422503	1.8346866239749562	1.9753427907095444
541	1.6906020778930273	1.5930214278308739	1.788182727955181	1.8822282800158665	1.8134774853143605	1.9509790747173723
542	1.6586712142612825	1.5616949700185554	1.7556474585040096	1.8980871109644766	1.828538451268326	1.967635770660627
543	1.6171410603721772	1.520121736963656	1.7141603837806985	1.9099727832063775	1.839349358254178	1.980596208158577
544	1.6010791736857688	1.5047751723869234	1.6973831749846144	1.8993761659170576	1.8290403868488672	1.9697119449852478
545	1.3152699440963844	1.2274301333107176	1.4031097548820513	1.953785300990079	1.8802930513649216	2.0272775506152363
546	1.2771317934716295	1.1904775470231341	1.3637860399201247	1.9967414866405953	1.9207913657203206	2.07269160756087
547	1.1589042906015894	1.0778900420848556	1.2399185391183232	2.0106413613410137	1.933922432926757	2.0873602897552703
548	1.099185990661736	1.0208953538647354	1.177476627458737	2.0037433355122265	1.9279392439714047	2.0795474270530483
549	0.9940793285093033	0.9216735020482049	1.0664851549704015	2.016601507085144	1.9403603322904717	2.0928426818798167
550	0.9834862665018417	0.9121442958943324	1.054828237109351	2.025228368030813	1.949188486075205	2.1012682499864215
551	0.945911309779737	0.876370918140686	1.015451701418788	2.037756972813286	1.9608802892878203	2.114633656338751
552	0.8917395745412834	0.824166057941947	0.9593130911406198	2.090209414780643	2.0117363662895515	2.1686824632717343
553	0.8647401206122066	0.8000868336451445	0.9293934075792687	2.2488962590031045	2.165994004533122	2.331798513473087
554	0.8455439897100395	0.7809294620457645	0.9101585173743145	2.3475708202913177	2.2608797090928894	2.434261931489746
555	0.8396183850088699	0.7757975595730484	0.9034392104446914	2.2903867077956663	2.2083283751661553	2.3724450404251773
556	0.8438011232253527	0.7798407550582085	0.907761491392497	2.282963532351702	2.20329646714944	2.362630597553964
557	0.8501259675343193	0.7868765667541255	0.913375368314513	2.2796290527773753	2.2011792459567836	2.358078859597967
558	0.8390338400205765	0.7754342192334396	0.9026334608077133	2.2797589283577535	2.20171405105694	2.3578038056585666
559	0.8501882058711236	0.7858928360919402	0.9144835756503071	2.284260887787236	2.2067502734069295	2.3617715021675423
560	0.844857302608898	0.7804495091047653	0.9092650961130307	2.3321593180086966	2.2540622128627983	2.4102564231545953
561	0.8341653859058031	0.7698519455344894	0.8984788262771168	2.336950742674505	2.2585549039790624	2.4153465813699473
562	0.8257749274632684	0.7615555699946104	0.8899942849319264	2.3868329434947038	2.305362795175231	2.4683030918141764
563	0.8239200020305042	0.7598327432276791	0.8880072608333291	2.39756206864213	2.3152736276200843	2.479850509664175
564	0.8861997964546622	0.8193820491900017	0.9530175437193227	2.391369943020885	2.3095124323808194	2.4732274536609506
565	0.8835585576107542	0.8148931659708947	0.9522239492506137	2.398583863985232	2.31600240643073	2.4811653215397342
566	0.90491019499749	0.8343393254214172	0.975481064573563	2.442964608178752	2.3576125855176207	2.5283166308398837
567	1.7015430063190897	1.588634901039819	1.8144511115983604	2.4088247658357718	2.327279935498417	2.490369596173127
568	1.820387036112968	1.701556347728352	1.9392177244975837	2.387926986593347	2.3084662023295706	2.4673877708571235
569	2.1629317687895897	2.024179876490384	2.301683661088796	2.3807911996876827	2.302646897310979	2.458935502064386
570	2.7734024045093877	2.6148769134129743	2.931927895605801	2.3179813486884795	2.2426074271724157	2.393355270204543
571	3.233733827486354	3.06351134070707	3.4039563142656384	2.255497341504908	2.1839517616104525	2.3270429213993635
572	3.5221670983679814	3.3311107834081763	3.7132234133277864	2.2699520877987904	2.1961587354803993	2.343745440117182
573	3.650416563795605	3.457763189669989	3.8430699379212214	2.244906630255578	2.171777474170826	2.31803578634033
574	3.7139249871191047	3.519367580611898	3.9084823936263113	2.214717372554638	2.142266845591783	2.2871678995174936
575	3.728668070102717	3.5329735216528717	3.924362618552562	2.201860975854421	2.1296797978623974	2.2740421538464455
576	3.7803143968747923	3.5864564727684933	3.9741723209810917	2.190904071542977	2.1194585552517986	2.2623495878341555
577	3.8304093930974905	3.6360031764910916	4.024815609703889	2.183775109850115	2.112472313100394	2.255077906599836
578	3.931278576550219	3.7351300246363404	4.127427128464098	2.1555832107952604	2.085285329601824	2.2258810919886973
579	3.9845383772216367	3.801710487360122	4.1673662670831515	2.0654084178660925	2.0002537742559237	2.130563061476261
580	3.996208868588244	3.81397751210271	4.178440225073778	2.047943529115297	1.9845075773589655	2.111379480871628
581	4.110493384137129	3.9211313595344053	4.2998554087398535	2.0410628020842276	1.978015607835835	2.10410999633262
582	4.467247209658829	4.272655013951962	4.661839405365698	1.8455494664002852	1.7940112918111002	1.89708764098947
583	4.627913502151609	4.4240513209839065	4.831775683319311	1.8434046953363377	1.792187952347719	1.8946214383249562
584	4.7494135381024645	4.538040464943719	4.96078661126121	1.8428550135154076	1.791438450517013	1.8942715765138023
585	4.847514090793826	4.6300025329712655	5.065025648616387	1.8464335682104105	1.794592925758864	1.898274210661957
586	4.898068782279484	4.67732191877224	5.118815645786728	1.8640708101725365	1.811394197089776	1.916747423255297
587	4.911560110545678	4.6901633280813755	5.132956893009981	1.8759664735388086	1.8225014032088303	1.929431543868787
588	4.9168525970702905	4.6952538766268335	5.138451317513747	1.8814448006238402	1.827735621513859	1.9351539797338217
589	4.904958056308751	4.684587446468381	5.125328666149121	1.8830669255723504	1.8297056055597605	1.9364282455849404
590	4.8688126432461605	4.651263126719281	5.086362159773039	1.8867728163502853	1.8337152086379593	1.939830424062611
591	4.837765987600581	4.622884127354152	5.05264784784701	1.8274539961685394	1.7774847520098818	1.877423240327197
592	4.8336686231289665	4.619693792630599	5.047643453627335	1.8322268331333011	1.7819086976382073	1.882544968628395
593	4.7358503197908925	4.529257375753177	4.942443263828608	1.8469088336716153	1.796537805887549	1.8972798614556816
594	4.714315861219312	4.509640586944922	4.918991135493702	1.8095180618327582	1.761183577017993	1.8578525466475235
595	4.728749948001017	4.523144620597532	4.934355275404501	1.808640632583384	1.7605169976907553	1.8567642674760128
596	4.734806736397584	4.5288786490445645	4.940734823750603	1.800375794240583	1.7528394760941644	1.8479121123870015
597	4.754742111822704	4.5474954177141695	4.96198880593124	1.7870755952200996	1.7396693106509393	1.8344818797892597
598	4.832216922607573	4.619713166235625	5.044720678979521	1.7225438241878246	1.6759250599818556	1.7691625883937936
599	4.814145972331662	4.602997219584852	5.025294725078473	1.6936524886638689	1.647753396277865	1.7395515810498727
600	4.8343394560033115	4.622050314371818	5.046628597634806	1.6944131049935824	1.6478432490860184	1.7409829609011465
601	4.8395807476473856	4.6268985248719	5.052262970422871	1.6829271365317622	1.6358602588882345	1.7299940141752899
602	4.881918026183921	4.666334133614296	5.0975019187535455	1.6720979709671728	1.6251613218173713	1.7190346201169744
603	4.895895243311365	4.6795857738382844	5.112204712784445	1.673539701351154	1.6266800847515344	1.7203993179507737
604	4.881209341712157	4.666021383459947	5.096397299964368	1.6652887498846736	1.618356547953686	1.712220951815661
605	4.850117942641335	4.637165690289425	5.0630701949932435	1.634426174034877	1.5877824065284827	1.6810699415412713
606	4.776983691672548	4.569060136810307	4.984907246534789	1.63252981929153	1.5862377889299148	1.678821849653145
607	4.774234909211199	4.566450853985007	4.982018964437391	1.6343699347726468	1.5880407558247998	1.680699113720494
608	4.7651647881746	4.557953319661572	4.972376256687628	1.6374824392725311	1.5911121508045074	1.6838527277405548
609	4.715567693570982	4.51104490031166	4.920090486830304	1.6464877679993482	1.6000420983039803	1.692933437694716
610	4.7212834726894695	4.515477944030883	4.927089001348056	1.6620370499597308	1.6152641783079091	1.7088099216115524
611	4.714564932643629	4.5088532625777304	4.920276602709527	1.660431538320581	1.6137829581849883	1.7070801184561735
612	4.517495535844953	4.314333006947339	4.720658064742565	1.6541606483085638	1.6065732296660087	1.7017480669511191
613	4.477557675177922	4.275200578608004	4.679914771747839	1.6501033282381967	1.6022262760755674	1.6979803804008262
614	4.360469532441739	4.160583057107764	4.560356007775713	1.6497283613050095	1.6022186035344712	1.6972381190755477
615	4.174979087475038	3.9703150098246347	4.379643165125442	1.6784076609482446	1.6299285908291836	1.7268867310673057
616	3.907017490935792	3.7012619370631015	4.112773044808483	1.675571665238133	1.6255633797492166	1.7255799507270493
617	3.810375075169496	3.608438844113235	4.012311306225757	1.6702636461314975	1.6206523750067432	1.7198749172562517
618	3.712658947763084	3.5095812446278325	3.915736650898335	1.6620293896990082	1.6123063684025263	1.71175241099549
619	3.62998227752339	3.4301411080128887	3.829823447033891	1.6609169443584824	1.6117290109763216	1.7101048777406431
620	3.608644559909987	3.4109536460630125	3.8063354737569615	1.6586371315533752	1.6101643238275245	1.707109939279226
621	3.5246735904256328	3.327148204636775	3.722198976214491	1.6563415137445938	1.6079963529023529	1.704686674586835
622	3.4425484475104815	3.2478096094624345	3.637287285558529	1.6542751434170997	1.606139943618755	1.7024103432154443
623	3.221405700901888	3.0379567036200354	3.4048546981837404	1.658855023803638	1.6109147191176088	1.706795328489667
624	2.897937001158877	2.7100723912789615	3.0858016110387934	1.7210430818264428	1.6706542211515392	1.7714319425013465
625	2.8541038877363785	2.6668411332157227	3.0413666422570342	1.7433726215260203	1.6917327366075652	1.7950125064444755
626	2.7321953759537316	2.556348321786653	2.90804243012081	1.756089167249066	1.704069588052501	1.808108746445631
627	1.4769746753885846	1.3622239378169136	1.5917254129602556	1.9528304972883108	1.8882890529757268	2.017371941600895
628	1.3546549430919843	1.2506334200272018	1.4586764661567668	2.0099162311368337	1.9443006095642388	2.075531852709429
629	1.331947755161442	1.2321487815036334	1.4317467288192507	2.0076691495202237	1.9424714432801844	2.0728668557602625
630	1.3214963018321164	1.2276678240701113	1.4153247795941215	2.039658640835203	1.9741045022343302	2.105212779436075
631	1.3187791561648292	1.2254779289737263	1.4120803833559321	2.1244736106556723	2.057705340955163	2.1912418803561815
632	1.3006538822613054	1.2081317622251548	1.393176002297456	2.137782558249577	2.07108288446493	2.2044822320342243
633	1.2867816452410792	1.1954826879211442	1.3780806025610142	2.1352553756092445	2.068492799281568	2.202017951936921
634	1.2342808332155366	1.1483469683647718	1.3202146980663017	2.1567928723828613	2.0889644585014047	2.224621286264318
635	1.2235160809575536	1.1373604399782509	1.309671721936856	2.163937187401934	2.095161129680808	2.2327132451230605
636	1.194154576845043	1.111398478324943	1.276910675365143	2.3203130877890006	2.2439072270101366	2.396718948567864
637	1.1811915996820463	1.0988785439237347	1.2635046554403577	2.3211288187858505	2.244861635321639	2.397396002250062
638	1.0911424032360717	1.014678167449757	1.1676066390223867	2.412005446149297	2.3333567065259198	2.4906541857726734
639	1.0309940777431161	0.9604185578483333	1.1015695976378987	2.6177962040311122	2.5304630412475415	2.705129366814683
640	1.0132870132131666	0.944483436469969	1.0820905899563642	2.6481496290181004	2.5591887301021883	2.7371105279340124
641	1.0143498206422583	0.9460559137041968	1.0826437275803196	2.7237111347367975	2.6316212675923647	2.8158010018812303
642	0.9984737410307465	0.9322785775615783	1.0646689044999147	2.726226967450176	2.6344786374943876	2.8179752974059644
643	0.9723270051027075	0.9093346992733661	1.0353193109320489	2.7176344552427336	2.6266272222565323	2.808641688228935
644	0.9351283242782209	0.8762176870831622	0.9940389614732795	2.6712339925646744	2.584254881548609	2.75821310358074
645	0.8827828148824095	0.8296785084723165	0.9358871212925024	2.6945994090665275	2.6080788809695283	2.7811199371635267
646	0.86312793562127	0.8126052386129401	0.9136506326296	2.7338521944956	2.65008179613329	2.8176225928579095
647	0.8545315169001089	0.8046826814026004	0.9043803523976175	2.8162279265193257	2.7308711412692848	2.9015847117693667
648	0.8390534777437781	0.7905067935280148	0.8876001619595414	2.8643481379954068	2.777349713594373	2.9513465623964406
649	0.8386437705643561	0.7921933956180109	0.8850941455107012	2.7776426021100766	2.6970271340454657	2.858258070174688
650	0.8403287437773563	0.7942276431376891	0.8864298444170235	2.739494346179611	2.6606354321147876	2.818353260244434
651	0.8461358708931603	0.7995756228958957	0.8926961188904251	2.7717828266764712	2.6913553947171955	2.8522102586357465
652	0.8511684783657592	0.8058230801441356	0.8965138765873828	2.733188376914475	2.655540541001143	2.8108362128278066
653	0.8640894987879677	0.8196860166564989	0.9084929809194364	2.652212560492406	2.581392341399	2.723032779585812
654	0.855812777601046	0.8114231378912379	0.9002024173108543	2.639571232938148	2.5692871764866907	2.7098552893896053
655	0.8560507717576682	0.811650212246398	0.9004513312689384	2.61904258336341	2.549493534327949	2.688591632398871
656	0.8558578633825302	0.8114424014517061	0.9002733253133544	2.6175651522866676	2.5480853997313884	2.687044904841947
657	0.8577008585788441	0.8127981697978635	0.9026035473598248	2.6165784612914953	2.547054128659508	2.6861027939234825
658	0.8567303556994884	0.8119750095328535	0.9014857018661233	2.6286360870279197	2.5586059998237243	2.698666174232115
659	0.8556633481916971	0.8106215992324098	0.9007050971509843	2.640402562387369	2.568707006733429	2.712098118041309
660	0.8531658013824921	0.8083635647152821	0.8979680380497019	2.632679037752178	2.5609429117059976	2.7044151637983576
661	0.8610682841245988	0.816326180327007	0.9058103879221906	2.648465198230851	2.5761108082195276	2.7208195882421746
662	0.866763688621748	0.822144622031656	0.91138275521184	2.6928384248293025	2.6183303296316573	2.7673465200269476
663	0.8708133042999111	0.8263773680350734	0.9152492405647488	2.6749588761889678	2.6016029887528114	2.7483147636251237
664	0.8710684986886552	0.8265504500815213	0.9155865472957893	2.7011417341400885	2.626418030957253	2.775865437322924
665	0.8737637513856995	0.8294425860571787	0.9180849167142204	2.7420639955044255	2.6662648238602684	2.817863167148583
666	0.873802900571948	0.8294317321648956	0.9181740689790003	2.7565530567974843	2.6802571939444118	2.8328489196505573
667	0.8843195279897166	0.8428991409174912	0.925739915061942	2.7178594564090397	2.6441515708860104	2.791567341932069
668	0.8834004913343467	0.8420718108331211	0.9247291718355725	2.7041432991339986	2.6309492640479197	2.7773373342200776
669	0.8769003100020369	0.8362052361264991	0.9175953838775748	2.6967737574933532	2.6234181763420397	2.770129338644667
670	0.8847599519215994	0.844974464138081	0.9245454397051179	2.646935460281207	2.577277828512049	2.716593092050365
671	0.8867389434114377	0.8468574033017982	0.9266204835210773	2.6308376226723844	2.562020352770249	2.6996548925745194
672	0.8887479909926814	0.8487223311483321	0.9287736508370308	2.6348703920239713	2.5656192725755984	2.7041215114723443
673	0.8958994224522544	0.8558388382776931	0.9359600066268157	2.580014021499509	2.5125551466806955	2.6474728963183223
674	0.893139007737146	0.8528603524306173	0.9334176630436748	2.581072722051461	2.513297223055478	2.648848221047444
675	0.8802196497096363	0.8398604135528694	0.9205788858664031	2.5618170037598658	2.4941040592023724	2.6295299483173586
676	0.8855477586452202	0.8458204199353818	0.9252750973550585	2.462377272441077	2.3977560299582183	2.526998514923936
677	0.8919215887035088	0.8531432777224551	0.9306998996845626	2.4877261174955585	2.424436507621312	2.551015727369805
678	0.8888391204570113	0.8509364838100626	0.92674175710396	2.620693263690689	2.5559266321209924	2.6854598952603856
679	0.8819089709271377	0.8449970587833853	0.9188208830708902	2.673672030116026	2.608418269316707	2.738925790915345
680	0.8803196843087093	0.8439545289637778	0.9166848396536409	2.7078831025404373	2.6426085097691767	2.773157695311698
681	0.8769506383333073	0.8406312672340834	0.9132700094325312	2.6632652334564657	2.599745358589196	2.726785108323735
682	0.8754002729722089	0.8390550916934318	0.911745454250986	2.672721576882588	2.6091666576200914	2.7362764961450843
683	0.8744299750933971	0.8379401618503146	0.9109197883364797	2.640603610933657	2.577608919137089	2.703598302730225
684	0.8800550050287949	0.8428266688830426	0.9172833411745471	2.627425659188198	2.5642432827035138	2.6906080356728816
685	0.8820722463203887	0.8447156659894914	0.9194288266512861	2.6188421061218126	2.555973333172136	2.681710879071489
686	0.8810251452326059	0.8436024006621724	0.9184478898030395	2.6149102487433287	2.5520855908812816	2.6777349066053757
687	0.8861631338931963	0.8483537036176845	0.9239725641687082	2.617723545719066	2.556137854911262	2.6793092365268705
688	0.8943056630366739	0.8557931601005533	0.9328181659727945	2.634194277430653	2.5723841216713748	2.6960044331899313
689	0.9054986633553597	0.865884335632673	0.9451129910780465	2.6758328094935417	2.61187430588447	2.7397913131026135
690	0.9320062690717913	0.8903587558850201	0.9736537822585625	2.6990261599631724	2.63350849038469	2.7645438295416547
691	0.9487560231621683	0.905862546296908	0.9916495000274287	2.6835347650170416	2.616623349711796	2.750446180322287
692	0.9517165051246246	0.9085017281837331	0.9949312820655161	2.6549156864593177	2.5879733840732464	2.7218579888453895
693	0.9550724429876198	0.911503382716836	0.9986415032584036	2.635966689184063	2.5693752325377384	2.7025581458303876
694	0.9583359402082183	0.9134490236438051	1.0032228567726316	2.6810486242440854	2.6113452370358465	2.750752011452324
695	0.9656824101129255	0.920671654069388	1.010693166156463	2.7112099767186004	2.640369517733984	2.7820504357032165
696	0.9555868060064765	0.911841339633151	0.9993322723798019	2.697296030661664	2.6269140996492855	2.7676779616740426
697	0.9601838094622136	0.9166304757500472	1.00373714317438	2.657824516078443	2.5881984132410247	2.727450618915861
698	0.9558210085559149	0.9112528884492228	1.000389128662607	2.71220769210551	2.6370460209684676	2.787369363242553
699	0.9566551668502412	0.9123878808709238	1.0009224528295586	2.717353383044262	2.6417983573800083	2.7929084087085156
700	0.9603871711888996	0.9162390907997895	1.0045352515780097	2.7015830722424776	2.626408029410853	2.7767581150741023
701	0.960205534368122	0.9160865875108809	1.004324481225363	2.6881095983155183	2.61359926204268	2.762619934588357
702	0.9596619191750626	0.9155787156433682	1.0037451227067569	2.6918668962026233	2.6173902071057746	2.7663435852994716
703	0.9618761103640445	0.9174532667586277	1.0062989539694613	2.689254131305283	2.6147776158680274	2.7637306467425393
704	0.9614924518265171	0.9170296983137654	1.0059552053392689	2.7004648757194145	2.6255475595752094	2.77538219186362
705	0.9632830578279528	0.9186308102333536	1.007935305422552	2.696464489782393	2.62148488377737	2.771444095787416
706	0.9560450199670485	0.9115700006402954	1.0005200392938016	2.6968801508675035	2.621871467351996	2.7718888343830113
707	0.9530713504861623	0.9083944659173468	0.9977482350549779	2.7107036576934584	2.6350301741428916	2.7863771412440252
708	0.9500995468835833	0.9053422719678513	0.9948568217993154	2.7356401879963625	2.6585300203064146	2.81275035568631
709	0.9481292607811063	0.9037005709909232	0.9925579505712895	2.756070622673686	2.679214768560779	2.832926476786594
710	0.9454171359992978	0.9007145705049491	0.9901197014936464	2.774075230216233	2.6961012445271058	2.8520492159053603
711	0.9459329112187732	0.9011029206222514	0.990762901815295	2.781145102436222	2.7035385691384626	2.8587516357339817
712	0.9452586282031211	0.8963692745561741	0.9941479818500681	2.843782945881456	2.7625975612988563	2.924968330464055
713	0.9455498360431598	0.8959722961395172	0.9951273759468025	2.9193585463891836	2.8352996357267592	3.003417457051608
714	0.9393095292269351	0.8894060431165364	0.989213015337334	2.9318538641538305	2.8465839008586418	3.0171238274490193
715	0.917286269325598	0.8669000712884432	0.9676724673627528	3.1231725796630743	3.02942448078196	3.216920678544188
716	0.900742068351426	0.8511187467018355	0.9503653900010165	3.155993804978161	3.0605733616758046	3.251414248280518
717	0.8968780478040139	0.8475993132768198	0.946156782331208	3.2882480046103524	3.1901707575478926	3.3863252516728117
718	0.8813303381891239	0.8317611669264562	0.9308995094517916	3.3863605571087687	3.2830706976451385	3.489650416572399
719	0.8607323151184798	0.8141480661644895	0.9073165640724702	3.397519618342794	3.2992443335541664	3.4957949031314213
720	0.8573337897583182	0.8106752731229443	0.9039923063936922	3.3815904691187333	3.2850937654041155	3.4780871728333516
721	0.8434858142799483	0.7961410307244228	0.8908305978354738	3.5163639615232123	3.41410647081516	3.618621452231264
722	0.8253094414021154	0.7764610584463174	0.8741578243579133	3.5984680601149384	3.4890927150977245	3.7078434051321523
723	0.8279459162302487	0.7768633537072509	0.8790284787532465	3.456780166798461	3.3476581533381546	3.5659021802587674
724	0.8313448206016366	0.7765218423113367	0.8861677988919365	3.4255555506020148	3.3156672716858644	3.5354438295181656
725	0.8314689888089095	0.7749692501399756	0.8879687274778433	3.3969223409337053	3.2858112524344163	3.5080334294329942
726	0.8266673958559058	0.7692848716416796	0.884049920070132	3.5420680230099912	3.422589649426432	3.6615463965935504
727	0.8247827446282099	0.7675084904711745	0.8820569987852451	3.548148180452823	3.4272293097376476	3.669067051167999
728	0.822439876201627	0.7651929050215127	0.8796868473817412	3.697481483727307	3.570162476133237	3.824800491321377
729	0.8218171304923644	0.7646412891442298	0.878992971840499	3.7209774018685815	3.592795695614558	3.8491591081226044
730	0.8176904262882457	0.7603144768136874	0.8750663757628041	3.749267609201859	3.6190408315798193	3.8794943868238985
731	0.8133139997590637	0.7571398348643569	0.8694881646537707	3.7115316370160683	3.583984407665971	3.8390788663661657
732	0.8091102323726875	0.7530284272061918	0.8651920375391833	3.8214582450071912	3.6834453606134456	3.9594711294009373
733	0.8063873968936627	0.7505926072059474	0.8621821865813779	3.8395489750933853	3.6999027137206184	3.9791952364661523
734	0.8015240168344735	0.7462309266827409	0.856817106986206	3.831433854504617	3.6920400679670973	3.9708276410421366
735	0.8007089435892963	0.7447717081212353	0.8566461790573574	3.8406257140517397	3.70094101453455	3.9803104135689296
736	0.7776734938705963	0.7250115922769262	0.8303353954642664	3.8746436228309404	3.7345472157374573	4.014740029924424
737	0.7759736103816325	0.7235872206577774	0.8283600001054876	3.8806127492033946	3.7404189205494793	4.02080657785731
738	0.770393926426884	0.718240163995765	0.822547688858003	3.8946368295706177	3.7541294079448835	4.0351442511963524
739	0.7637699097509294	0.7128059075838007	0.8147339119180581	3.985010819131674	3.852235682826209	4.117785955437139
740	0.7425819784178037	0.691323468997459	0.7938404878381484	4.053883201567512	3.9218895341282365	4.185876869006787
741	0.7441472442704424	0.6906080033242626	0.7976864852166222	4.179676443602904	4.045049045826284	4.314303841379525
742	0.6951290794018801	0.6405546531931354	0.7497035056106246	4.5033766715006704	4.356640998378252	4.650112344623089
743	0.6893329410073137	0.6362586069955143	0.742407275019113	4.631767283200142	4.484790638791669	4.778743927608616
744	0.6731679971143398	0.61992188953311	0.7264141046955696	4.688352378359422	4.540259540664404	4.8364452160544396
745	0.649982573739398	0.5973303686732261	0.7026347788055701	4.833500862198443	4.681133815296568	4.9858679091003175
746	0.6490185133857856	0.596240304800586	0.7017967219709853	4.898192072322624	4.742763864496035	5.0536202801492145
747	0.6518683562639812	0.598981723720682	0.7047549888072804	4.883022442088337	4.728501156048056	5.037543728128618
748	0.6500746017852331	0.598007034524151	0.7021421690463152	4.829212822315924	4.677731248763141	4.980694395868706
749	0.6496224484037175	0.5979131458029219	0.7013317510045132	4.783696538423843	4.634824847398409	4.932568229449277
750	0.6460228183671373	0.5944309426986307	0.6976146940356437	4.794824861322267	4.645460345008199	4.944189377636334
751	0.6442882550295994	0.5920668895494139	0.6965096205097849	4.833867584060165	4.683138805146308	4.984596362974022
752	0.6453266647660729	0.5927893345648473	0.6978639949672985	4.837496019204957	4.68651638402219	4.9884756543877256
753	0.642983823795164	0.5907488037819333	0.6952188438083947	4.8373270311627925	4.687041531888823	4.987612530436762
754	0.6371003584489724	0.5852339242186579	0.6889667926792868	4.813999502333372	4.667239792562152	4.960759212104592
755	0.6305452541348731	0.5789474989816713	0.6821430092880747	4.8171878589750134	4.66992367221993	4.964452045730097
756	0.6290734946087968	0.577525496079387	0.6806214931382066	4.910952777560604	4.758464609570577	5.0634409455506315
757	0.6289469795234985	0.5774700402010666	0.6804239188459306	4.939401221130828	4.785927039692329	5.092875402569327
758	0.6442855354685968	0.5934193682946265	0.6951517026425671	5.1245648782754385	4.969497881068856	5.279631875482021
759	0.6486797729722928	0.5977248686531416	0.6996346772914441	5.1678065814126	5.018964755781655	5.316648407043546
760	0.6636077149299326	0.6106299069415444	0.7165855229183208	5.109033019121803	4.963094911487717	5.254971126755889
761	0.676080550796365	0.6207795542352024	0.7313815473575276	5.143958147742918	4.996470895753749	5.291445399732088
762	0.67798653941281	0.6219250830879645	0.7340479957376556	5.053775589900227	4.907744252431117	5.1998069273693375
763	0.679321878909497	0.6232708915501519	0.7353728662688421	5.073816438294687	4.926753309378622	5.220879567210751
764	0.6947295328510892	0.6351499921571737	0.7543090735450046	5.342702073363268	5.1816819785809445	5.503722168145592
765	0.6943174530217857	0.6346574511605924	0.7539774548829792	5.546444239655558	5.381221626528491	5.711666852782624
766	0.6961319453075769	0.6357267185455452	0.7565371720696088	5.598463800657857	5.430483077057046	5.766444524258669
767	0.6944425718229208	0.6344042973797479	0.7544808462660936	5.59372978814036	5.425663314607258	5.761796261673462
768	0.691805481443424	0.632404460209741	0.7512065026771071	5.598152901755659	5.430068186787944	5.766237616723375
769	0.6863784950322107	0.6283474825302404	0.7444095075341809	5.61631582172943	5.446468721789575	5.786162921669284
770	0.6816059709640956	0.6268466542445286	0.7363652876836626	5.6261987372100855	5.459161965537554	5.793235508882617
771	0.6799711832330172	0.6263764652692365	0.7335659011967979	5.696315244207202	5.53023255887106	5.862397929543343
772	0.680975456188754	0.6276160737054808	0.7343348386720272	5.759739896313478	5.596606305532461	5.922873487094495
773	0.6910838169165698	0.6361744214927316	0.7459932123404082	5.813650257960766	5.64890988994255	5.978390625978982
774	0.69298267318749	0.6381099532590424	0.7478553931159374	5.807097998318312	5.642454801052038	5.9717411955845865
775	0.6944532142794502	0.6432301749932507	0.7456762535656496	5.780410321531786	5.621843858098568	5.9389767849650035
776	0.6948636077014758	0.6439363873944123	0.7457908280085395	5.912659478399542	5.751498235436193	6.073820721362891
777	0.7142959880024211	0.6632258795309134	0.7653660964739288	5.926109383145006	5.765397101826521	6.086821664463491
778	0.7154935296608372	0.6642939039329994	0.7666931553886751	5.941845515045132	5.780770080401205	6.102920949689058
779	0.7186229991824761	0.6670593312096915	0.7701866671552606	5.945789292654997	5.78489820828747	6.106680377022522
780	0.7183356909077432	0.6667998410072113	0.7698715408082751	5.9492554386096455	5.78827640610265	6.110234471116641
781	0.7286082472101252	0.6744805820386919	0.7827359123815585	5.962697173839235	5.80063960983936	6.12475473783911
782	0.7324206345554453	0.6782455414447282	0.7865957276661624	5.969947380349332	5.807783969354665	6.132110791344
783	0.7358783211126896	0.6816689292056295	0.7900877130197498	5.996830990749024	5.833748939121122	6.159913042376926
784	0.7277505618974781	0.6732751384644065	0.7822259853305498	6.281377732590343	6.100606746340757	6.462148718839929
785	0.7111906127330034	0.6596207162215828	0.7627605092444242	6.3332832260283904	6.147438105682751	6.51912834637403
786	0.6913161729002048	0.6421112175377859	0.7405211282626236	6.241271192060735	6.058121159463367	6.4244212246581025
787	0.6921982447620176	0.6431456112060998	0.7412508783179355	6.204596879069788	6.020971708421011	6.388222049718566
788	0.6905833619859496	0.6423766153478558	0.7387901086240433	6.234505017788129	6.046143278607217	6.422866756969041
789	0.6891897499409954	0.640968056105039	0.7374114437769518	6.304331720952046	6.111865295989855	6.496798145914237
790	0.6852847916276905	0.6377559026064696	0.7328136806489114	6.505130216024272	6.316189728557642	6.694070703490901
791	0.6852973481551639	0.6378253781191718	0.7327693181911559	7.108100674403758	6.912790675675455	7.30341067313206
792	0.6810233470111736	0.6341565181897943	0.7278901758325529	7.291062858131545	7.091065908907005	7.491059807356085
793	0.6835604306673172	0.6361749753202122	0.7309458860144222	7.462916190835772	7.2570684545925435	7.6687639270790005
794	0.6827242354854329	0.6353264062823423	0.7301220646885236	7.535521239842554	7.3267751686417295	7.744267311043378
795	0.6862687915088777	0.6398445783132425	0.7326930047045128	7.772445621919081	7.564536356605303	7.98035488723286
796	0.6922660949947181	0.6458130132244304	0.7387191767650059	7.77599473212458	7.567811898380327	7.984177565868833
797	0.686648445616225	0.6415110646958713	0.7317858265365786	7.798291184924321	7.596117311192673	8.00046505865597
798	0.6872897671466494	0.6418753140179871	0.7327042202753116	7.85664687626938	7.652922369759281	8.06037138277948
799	0.6838301051157754	0.6381424924457914	0.7295177177857594	8.121630313108094	7.905366304550519	8.337894321665669
800	0.6771826708709087	0.6327545898366409	0.7216107519051764	8.104282990029077	7.8887007429410545	8.319865237117098
801	0.6729054705239017	0.6291904397499887	0.7166205012978148	8.07438652752316	7.860316782224833	8.288456272821486
802	0.6651278609700089	0.6230205852712779	0.7072351366687397	7.968795121938687	7.760571525773689	8.177018718103685
803	0.6590093549111915	0.6171961724929383	0.7008225373294446	7.7748325039427035	7.573426520691182	7.976238487194225
804	0.6591684240365719	0.616961255729741	0.7013755923434029	7.972451480583366	7.757977627494821	8.186925333671912
805	0.6574575391618466	0.615624620647715	0.6992904576759782	7.968286382979172	7.752533804308872	8.184038961649472
806	0.656807766147925	0.6149972149400669	0.6986183173557831	7.984950219186488	7.768729136357512	8.201171302015464
807	0.6551219208118897	0.6137849600563137	0.6964588815674657	8.422772901155852	8.203296851585067	8.642248950726636
808	0.6573354011997941	0.6164788345316676	0.6981919678679205	8.655914826682547	8.432547801968694	8.8792818513964
809	0.6521820025490708	0.6105316670049061	0.6938323380932354	8.8503582899848	8.61966590831696	9.081050671652642
810	0.6548580644889633	0.6134975539980718	0.6962185749798548	8.895456591550467	8.659477589975031	9.1314355931259
811	0.6528869528603104	0.6121586736676259	0.6936152320529949	8.711512735973667	8.484917808038592	8.93810766390874
812	0.6543483159616046	0.6136237220248972	0.695072909898312	8.695476256314643	8.470247864747773	8.920704647881514
813	0.6525217361747286	0.6122254668348728	0.6928180055145845	8.61264407572482	8.393125855194297	8.832162296255344
814	0.6547630461670478	0.6141898168716999	0.6953362754623957	8.5941321143117	8.376191271847274	8.812072956776126
815	0.6547258062378258	0.6131402446413609	0.6963113678342909	8.758944865995907	8.534959474288469	8.982930257703346
816	0.6535492049161804	0.6115613075514771	0.6955371022808836	8.825883569683564	8.597795208390938	9.05397193097619
817	0.6544377470672461	0.6122794043025934	0.6965960898318988	8.972082485261144	8.734441409384072	9.209723561138215
818	0.6543588453991432	0.6124363447727249	0.6962813460255616	8.972492560852118	8.73432242266143	9.210662699042807
819	0.6503547760093897	0.6087669181664618	0.6919426338523176	9.070039596544316	8.829081697736058	9.310997495352574
820	0.6424445508974084	0.599187487726918	0.6857016140678986	9.39652567924509	9.138635706978452	9.65441565151173
821	0.6330045261391279	0.5899406889972643	0.6760683632809916	9.491193039668971	9.22637994415571	9.756006135182234
822	0.6140032161155673	0.5714958833672983	0.6565105488638363	9.5186454404429	9.252017654377104	9.785273226508695
823	0.615630258447535	0.573112404275712	0.658148112619358	9.469927031072391	9.206615886958554	9.733238175186226
824	0.6149659676235391	0.5724317165731923	0.657500218673886	9.496860184919269	9.232140472216928	9.76157989762161
825	0.6134585049429985	0.5711026958596355	0.6558143140263615	9.499187896819638	9.234632247163784	9.763743546475492
826	0.6121097453365134	0.5694116913440957	0.654807799328931	9.506922134486057	9.242439187371353	9.77140508160076
827	0.6108197372132285	0.5679534191191874	0.6536860553072695	9.530707191533171	9.265766673725745	9.7956477093406
828	0.633037043490065	0.5913711395694525	0.6747029474106775	9.603660007086429	9.346923171301212	9.860396842871648
829	0.6346574284919874	0.5928202886782197	0.676494568305755	9.465911731091868	9.215017481646374	9.71680598053736
830	0.6423477125667414	0.5995920389962691	0.6851033861372138	9.042994805377477	8.816972383539314	9.26901722721564
831	0.6478980387713196	0.603740867178887	0.6920552103637522	9.364583520573461	9.132107889802013	9.597059151344911
832	0.6476807813876874	0.6032240385890801	0.6921375241862946	9.433793349303127	9.199565046670639	9.668021651935613
833	0.6487501008609373	0.6027753048993302	0.6947248968225443	9.460888791476563	9.225059565329525	9.696718017623603
834	0.6499519524336625	0.6037935754999997	0.6961103293673255	9.412643994370178	9.180529877807142	9.644758110933212
835	0.6540329396965671	0.6071107352040859	0.7009551441890483	9.546719781924137	9.300840477412349	9.792599086435926
836	0.6470081400789675	0.6008361224132474	0.6931801577446876	9.25813191504571	9.0083084597746	9.507955370316822
837	0.6457509118319682	0.599558131368766	0.6919436922951705	9.121561814260971	8.874646505712633	9.36847712280931
838	0.6452860205128921	0.5990292594920084	0.6915427815337758	9.096600074892034	8.850349393312152	9.342850756471917
839	0.6462881894020931	0.5998500603386657	0.6927263184655204	9.122493712400324	8.87482165021923	9.37016577458142
840	0.6365372476459241	0.5896409348972951	0.6834335603945533	9.047319467182849	8.792078235270663	9.302560699095036
841	0.6270493698225283	0.5805870099085694	0.6735117297364872	9.055653547772401	8.801867795228073	9.309439300316727
842	0.6262818739630533	0.5787602593399896	0.6738034885861169	9.163868838735732	8.898787491987456	9.428950185484009
843	0.6258050845694457	0.5802127912428198	0.6713973778960717	9.254287711119527	8.987024146103934	9.521551276135122
844	0.6276822890096477	0.5820947875713647	0.6732697904479308	9.288990419470668	9.021048123852921	9.556932715088415
845	0.6160739957879698	0.5723552220876487	0.659792769488291	9.607791965621322	9.334973591279319	9.880610339963326
846	0.6204954298272334	0.5763363941157512	0.6646544655387154	9.684491942169403	9.4094651802757	9.959518704063107
847	0.6300005538505198	0.5837826301676167	0.6762184775334228	10.177235137878622	9.886355979791636	10.468114295965606
848	0.6278480483897905	0.5806076282345942	0.6750884685449867	10.54680262364286	10.235096518632481	10.858508728653238
849	0.6282100837533712	0.5810221735755556	0.6753979939311867	10.505471150491214	10.195158256677901	10.815784044304529
850	0.6289005568844253	0.5812085085406496	0.676592605228201	10.61120426126212	10.294956782386663	10.927451740137577
851	0.6297736142964542	0.5825296637888684	0.67701756480404	10.614452747182467	10.30023360873243	10.928671885632504
852	0.6340508946619066	0.5868011407011544	0.6813006486226587	10.235308212237182	9.916902025855817	10.553714398618549
853	0.6278650074719323	0.5799065878514675	0.6758234270923972	9.953619520738178	9.639956963016742	10.267282078459614
854	0.6307149565557744	0.5833737106804733	0.6780562024310754	9.869886445174327	9.559072299444582	10.180700590904074
855	0.6278203177833611	0.5799300635138134	0.6757105720529089	9.872097549922236	9.56055363201501	10.183641467829462
856	0.6289836476710259	0.5809417002742967	0.6770255950677551	10.232027897186999	9.898816749616977	10.56523904475702
857	0.632449222959433	0.5879964325380326	0.6769020133808332	9.946539265967075	9.639342082305948	10.253736449628203
858	0.6366664386507817	0.5916946680872539	0.6816382092143093	10.083839889338728	9.766647812840347	10.40103196583711
859	0.6409817278966243	0.5973322789246652	0.6846311768685835	9.796480253540354	9.494257635889465	10.098702871191243
860	0.6441158570775012	0.5998767432235941	0.6883549709314082	9.748167173395453	9.446389496604475	10.049944850186431
861	0.646901257131929	0.6027951679076127	0.6910073463562454	9.766972194195212	9.463223264738078	10.070721123652344
862	0.6364088328255335	0.5962997251337555	0.6765179405173114	9.216003496388923	8.945651493157476	9.486355499620371
863	0.6342689840420579	0.5946200784251239	0.673917889658992	9.022104452032384	8.767453955569149	9.276754948495618
864	0.6090553408526251	0.5760341362614975	0.6420765454437527	8.222197185297352	8.007368393922214	8.43702597667249
865	0.6097113501725242	0.5766069498417551	0.6428157505032932	8.165762099950431	7.9527226080531435	8.378801591847719
866	0.6112594785476201	0.5778216817447366	0.6446972753505036	8.159088958423464	7.945662348577152	8.372515568269774
867	0.6117000096061612	0.578074703761484	0.6453253154508385	8.163090449579546	7.948792809180091	8.377388089978998
868	0.6113142694895672	0.5776113235719265	0.6450172154072081	8.17680283284135	7.960060619487438	8.393545046195264
869	0.6114617530433871	0.5777445341068035	0.6451789719799708	8.166335281147688	7.949824767642282	8.382845794653097
870	0.6118747329892439	0.5780823821692391	0.6456670838092486	8.156396614946631	7.939797103961112	8.37299612593215
871	0.6109085862850756	0.5771169575196959	0.6447002150504553	8.145834114278717	7.928901020046099	8.362767208511334
872	0.6092232663366736	0.575465949812408	0.6429805828609392	8.11992884023068	7.902987609670108	8.336870070791251
873	0.590637423928368	0.5561453780533674	0.6251294698033687	7.903275410321288	7.683066137611153	8.123484683031423
874	0.5914918451273363	0.5567211671328958	0.6262625231217769	7.956553338083595	7.731923203510981	8.18118347265621
875	0.5914277634613896	0.5561284148972604	0.6267271120255189	8.31379133866321	8.059478010728185	8.568104666598234
876	0.5915987879515128	0.5562490299973537	0.6269485459056717	8.024115127032633	7.771699301559677	8.276530952505592
877	0.5914909598377811	0.5561330601928267	0.6268488594827355	7.952377977712104	7.700973547587244	8.203782407836965
878	0.5920017017733047	0.5565831369116352	0.6274202666349742	7.970810889449146	7.717940122326167	8.223681656572124
879	0.5922039903446454	0.5567486026339918	0.627659378055299	7.962079596848613	7.704514602175262	8.219644591521964
880	0.592135366875765	0.5566753911689275	0.6275953425826025	7.943024823372659	7.685968682523704	8.200080964221614
881	0.5959135716309467	0.5600567644625276	0.6317703787993659	7.890358791954769	7.633938832036135	8.146778751873404
882	0.5972948809441448	0.5611958210893158	0.6333939407989739	7.9022642295651995	7.644296346647449	8.16023211248295
883	0.5971481896055327	0.5610293069761699	0.6332670722348955	7.8468204832033726	7.589652163082304	8.103988803324441
884	0.5968688290254512	0.5607394535983701	0.6329982044525324	7.830889218482822	7.573875809218365	8.08790262774728
885	0.597428582779259	0.5611294730882626	0.6337276924702555	7.80203388016101	7.5449976097594345	8.059070150562585
886	0.598640154591465	0.5621050965700976	0.6351752126128325	7.781942113937204	7.522143225611616	8.04174100226279
887	0.6006496386582543	0.5638804720945048	0.6374188052220038	7.69449729772377	7.435131179729705	7.953863415717835
