# Supplementary material for: Proteome-wide determinants of co-translational chaperone binding in bacteria
Source: Nat Commun. 2025 May 10;16:4361. doi: 10.1038/s41467-025-59067-9 (PMC12065913; doi:10.1038/s41467-025-59067-9)
Supplement: Supplementary file 8 — Source Data [file 41467_2025_59067_MOESM8_ESM.zip › 3d.csv]

TFBinding_Ace_frag2	Ace_frag2_chain_compaction	DnaKBinding_Ace_frag5	Ace_frag5_chain_compcation
33	120	0.59	246
8.7	42	4.17	282
44	102	3.23	635
37.84	124	0.596	728
5.72	0.5	1.9	750
7.31	2	1.46	353
3.91	1	4.17	435
15.73	4	9.69	566
0.085	-0.3	0.1	249
14.79	12	10.18	600
83.81	102	1.48	562
19.29	53	2.23	498
18.4	124	0.34	551
15.64	-1.5	15.14	487
39.27	100	17.65	392
14.9	18	18.82	479
2.98	0	20.14	377
87.67	100	17.11	453
21.84	50	1.68	287
62.72	89	0.32	139
75	60	0.08	0
31.84	83
33.16	72
8.56	33
44.99	140
0	38
17.74	47
20.1	60
98.77	130
5.83	22
82.72	120
58.4	110
31.84	50
