# Supplementary material for: Proteome-wide determinants of co-translational chaperone binding in bacteria
Source: Nat Commun. 2025 May 10;16:4361. doi: 10.1038/s41467-025-59067-9 (PMC12065913; doi:10.1038/s41467-025-59067-9)
Supplement: Supplementary file 8 — Source Data [file 41467_2025_59067_MOESM8_ESM.zip › 3e.csv]

TF_Folded_Binding	TF_Unfolded_Binding	Dank_Folded_Binding	Dank_Unfolded_Binding
41.72	5.27	6.63	0.26
44	7.31	5.82	0.34
37.84	3.91	9.69	0.17
104.8	15.73	13.94	0.26
17.15	14.79	12.58	1.71
77.52	0.1	89.08	0.17
87.67	0.09	14.28	10
409	0.09	2.1	0.09
82.72	15.64	4.16	0.34
420.4	39.27	2.55	0.51
31.84	21.84	3.49	4.17
16.66	13.9	1.19	3.15
61.06	2.15		0.51
204	4.9		1.28
12.72	165.36		0.34
10.32	7.2		1.45
76.48	14.03		4.34
87.04	0.26		0.68
0.17	1.96		0.09
0.25			0.17
15.99			2.04
