# Supplementary material for: Proteome-wide determinants of co-translational chaperone binding in bacteria
Source: Nat Commun. 2025 May 10;16:4361. doi: 10.1038/s41467-025-59067-9 (PMC12065913; doi:10.1038/s41467-025-59067-9)
Supplement: Supplementary file 8 — Source Data [file 41467_2025_59067_MOESM8_ESM.zip › 4b.csv]

gene	NCC at tau = 0 TF SeRP vs TF model
deoR	0.5465414418440665
yafD	0.5316291391926142
rffG	0.6473096686786394
pheT	0.2269566796744691
pflB	0.437444123066779
nadA	0.4904090373536268
ompR	0.5314878445386083
allR	0.8940195278006461
hslU	-0.12287219122597834
tldD	0.01639698297154378
hrpA	0.39149635970419266
mak	0.9071984109404061
yieE	0.5638989755044017
hemF	0.44721548676438033
alaS	0.3897090321988091
ydcF	0.5152121211618303
thrC	-0.15490683539903838
aceF	0.7293834444623821
glgA	0.06817657789015379
nrdF	0.4178976181225087
bisC	0.17468776465644523
ileS	0.25774767909322
ribD	0.8384607477682441
pth	0.627297697728278
epd	0.07262448007349867
yheS	0.3742551402323606
pfkA	0.24958272501164874
gshB	0.5289501833869077
tdk	0.7539686242532045
tpiA	0.6661739123060927
topB	-0.06361944849248657
lipB	0.857873584584691
icd	0.5917076161191481
maeA	0.10540732015278292
nadE	0.5985749498882922
yigB	0.6247262442586864
secA	-0.06308486619513258
ybgI	0.6614460270559906
pncB	-0.23904628663600933
glpD	0.7598280862928612
zwf	0.059300730057595584
crp	0.7577667119368402
yqgE	0.8147977884519044
aroH	0.6908559464736046
yaaA	0.9013983453063003
gadW	0.3554870956762997
rlmG	0.6406932206538389
gudD	0.46939407323704174
udk	0.8300891775836725
ilvC	0.1286399821559799
speC	0.8060869305514247
dapD	0.49667357729493544
yidA	0.43768382930961547
sgrR	0.26914979904904024
xseA	0.3932525286409181
nagC	0.07473857435874084
yhiN	0.5645034476055997
ndh	0.5977445226887174
ycaO	0.015047797180838233
exuR	0.6793722211366909
pyrE	0.9344423046323812
sbcC	0.0180771125761742
pheA	-0.048040030382806034
ygfZ	0.5035390340740924
ybiV	0.8558994937403331
murB	0.04489929183013269
yrfG	0.07996597073178448
nrdB	0.5677823578177752
insJ	0.009182310300977447
rfbA	0.8803535696659639
gapA	0.8511388608232904
katE	0.6973037669484622
hemH	0.7827326740575664
ucpA	0.3599271796145251
gpmA	0.7296296543611313
gltX	0.3176934043018126
solA	0.03435430613608088
moaA	0.6975109347372356
galE	0.27762374057096095
holB	0.6219248134418454
nuoG	0.30511404123955993
deoA	0.37186283777325546
serS	0.24852548689819925
gsk	0.5334303627066374
nadD	0.7006116079803172
tgt	0.8263101041959348
aspS	0.08232656676768871
leuS	0.26527207131546104
ispH	0.5643733259561521
alr	0.5641823875868289
ispA	0.6213890796738215
fumB	0.16972691022611458
glpK	0.2223363127101943
nagK	0.23988640481626022
nemA	0.8405549552448602
pta	0.22636408948745754
cutC	0.7694217727631953
aceE	0.7896733099559401
sthA	0.3801702637172678
sapF	0.893716535220763
yjjJ	0.6196985784512455
tpx	0.7458923903177446
yafJ	0.7617759184975973
serB	0.23886502463179538
pflA	0.8173128730373331
yeaD	0.3489451154797554
minD	0.8330133824183557
lptB	0.7949847098612723
yaiW	0.5087848303349914
purF	0.6867525069133715
ybiB	0.5380448288616559
nudF	0.41416547682754024
cho	0.6908847442097834
purL	-0.0991420228061657
murI	0.6626198759045705
trkA	0.6324230646936401
murF	0.8271876049499112
tyrB	0.028562703228982928
selB	0.4062737538925838
iadA	0.6793711829383978
ghrB	-0.13745472873112
pyrG	0.5653817124597811
ispG	0.8578889788013904
ascG	0.06232153456556407
asd	-0.176433757795158
nfo	0.41432273691479715
ycfP	0.9381664512193212
nagB	0.8619621460320607
recR	0.5050355963363867
trpS	0.4774391458157082
dld	0.27281322336160935
sbcB	0.36752866314115834
ilvE	0.3301338064043773
pssA	0.3936498054367213
rlmF	0.763790658164673
fucI	-0.30933972212514077
hemB	0.885578706610522
recA	-0.18181926417266042
fepC	0.8689920475436934
ycdY	0.9134822864939786
uidR	-0.11509173408248732
yhhW	0.557734254590374
mnmG	-0.18864771500022523
fpr	0.45511467644803727
yfiC	0.6821118139685427
glmM	0.21798529045165108
hflX	0.576659678950288
cca	-0.16274760134535254
yjhP	0.6594376191264011
rpoB	-0.027374447874842486
deoD	0.8155776589265037
yhhX	0.8234604237615325
frdA	0.40639906605925524
yqeF	0.5252548740059394
lpxB	0.11503075819639262
clpP	0.7526378705110185
rhlB	0.27914514474793345
rluB	0.6552372556782884
hipA	0.4926620300588168
yihL	0.8659844439427209
rppH	0.47124611717412823
yfbR	0.8514941908876813
mpl	0.2812247743559169
kdsA	0.7041920270954856
thiI	0.7411110969281496
sdhA	0.40034004896938874
frmB	0.7682014620977878
panB	0.8301915287674376
pepA	0.13259247873806543
mfd	0.5205679033667577
ligA	0.7322773535183122
pyrB	0.552162469748405
ychF	0.4426361204349368
cysS	0.582321749856926
dkgB	0.23924538654259814
gatY	0.6229694960968102
metC	0.7355333135211328
hemL	-0.004721169054770448
frlR	0.746026438642261
pyrC	0.5341004063911665
pgk	0.14833365007618057
ansA	0.6246080194658897
fhlA	-0.03529057658814113
nuoC	-0.3903200657794905
ybhA	0.7491476098102556
rsxC	0.57913755719567
nagZ	0.6109481156408068
iscS	0.5882420738576738
bglA	0.41788882312469544
yciT	0.2901725130111013
rfbC	0.8109275625405467
rpsB	0.1347155384421239
ldhA	0.43694940040547997
ruvB	0.5468411935426083
intS	0.5974568604492054
ycjX	0.24885314543567238
fusA	0.5409756411548889
glyS	0.15735394209561282
uxaC	-0.12772058031917086
suhB	0.5677678839819704
yigL	0.7414325765330941
yfaY	0.40562651414793016
speB	0.30403469820324547
murA	0.3321771065091528
fabB	0.7018048697156559
ybjS	0.2918317959450314
yhbW	0.39530108361078714
dnaJ	0.5859240263094062
yicC	0.8408611921541709
htpG	0.09736532479347088
gyrA	0.13504404522536537
yggS	0.9390161682228748
lipA	0.8474879753834436
xthA	0.6233290087126958
speD	0.7132254068817652
sspA	0.523538218273456
pepQ	0.18207602313844526
trxB	0.339436083764334
fabZ	0.9042606224739456
rlmL	0.5443080604502064
malZ	0.7400447993233524
glnS	0.028312835476872588
pyrD	0.5832064523814875
alsE	0.8809507765858047
prfC	0.5272291955194939
accD	0.7919820951316281
gabT	0.7359892479881861
dbpA	0.18063616403594768
ybaP	0.429637034085412
gntR	0.005430062599235428
usg	-0.02166674023779551
tdcB	0.17205455223896465
asnB	0.006266040922368739
aaeR	0.8154274351531933
aroL	0.6071887157502864
lrhA	0.726433309686441
fumA	0.33594881936641047
agaR	0.4643715354614768
sucB	0.9306043385627848
gltB	0.1547883775879238
nanA	0.6887976378188367
glyA	0.7359231025384577
dsdC	0.5707389013859815
rarA	0.8645890481928661
valS	0.1405962978938248
yccU	0.7272752169506425
ilvA	0.6795260977861686
hdfR	-0.0012543425329997419
katG	-0.20491781146420035
hemC	0.231887480395384
mqo	0.11388862873232218
rfbB	0.2979691902247108
deoB	0.18096151170696037
crl	0.9219243674033796
pdxK	0.25804299083310184
ispD	0.6196447674224861
yecE	0.4601330839496156
rffH	0.8168933977088545
ibpB	0.5498209460730132
nudE	0.9284825903155358
pdxY	0.4643960411713652
yjhU	0.6894286107560237
dxr	0.20167761358162054
dadA	0.13971069695642443
pepP	0.10144995840692486
dapE	0.3145500898144922
ygiQ	0.3504360369769931
clpB	0.6072237818605595
prkB	0.7998248907697967
ydcR	0.36724692001357107
ampD	0.591446157069204
tktA	0.7580533899695197
purA	0.2944807053438233
fdhE	-0.017426783046367893
parC	0.2727974177953324
rnc	0.8479714977664401
sucA	0.02155266193249647
msrB	0.9233332883240166
dacA	0.8629686807188439
xylR	0.44225129608536917
lpxC	0.48598983193949336
mreB	0.06988229186972673
ygiF	0.7981410734183412
cpdA	0.5177201275105606
aspC	0.7235969058368653
glmS	0.3695016148699185
truD	0.09108717644742384
queA	0.5342067317326846
ynfC	0.7032688567206178
fldB	0.16785338614796969
fbaB	0.4925221889030726
cof	0.3346560538873323
ldcA	-0.16555061348403144
truB	0.8138498179162639
carB	0.020137883371601738
tnaA	0.7620667010540113
ppk	-0.05784002785185054
pcnB	-0.3282918139915591
purC	0.8785498790940461
tdh	0.8402185485435254
gdhA	0.4256351708605642
serC	0.7297863563927071
yceH	0.3814366416651356
yhaK	0.3996418891261056
cysM	0.18316255025585043
accC	0.3321104613341888
gor	0.46387587833730604
ilvB	0.2785643011580554
lysU	0.3592496967238829
fabI	0.6815212034395155
rep	0.34063413504964757
rbn	0.7089739254143358
manA	-0.1443045034015731
thiK	0.5288009597617931
nuoB	0.6681858994563311
hscA	0.08636066005397314
pheS	0.8346997846444257
ybfF	0.3063216852598513
rdgC	0.7725187695646039
priA	0.13344008043005076
fadD	0.34595670466968687
smpB	0.7382919566377594
pnp	0.24001422494646915
yidZ	0.2774369537934393
trmH	0.39628555809514293
ybiT	0.679722927785915
pgi	-0.1198065404081544
pdxH	0.7394745994696256
nfsA	0.6840224714232382
mnmA	0.7165424468209456
lysS	0.4465322028265906
yajO	0.5468147307615185
truC	0.08593998742212024
rimK	0.37797921175019283
inaA	0.6709333520581707
rob	0.800099706568141
asnA	0.11355749538428052
thyA	0.7103201243294899
grxB	0.7591010551134846
plsB	0.002273433696198283
leuD	0.19757612276727907
rne	0.201617454764851
purD	0.032611880245481444
clpX	0.623295989490203
ydjF	0.8112711065692538
lplA	0.879183063328788
mcrC	0.055995681519101205
insK	-0.10630445533563584
rluC	0.9184051446731185
lysA	0.597713933188714
hsdS	0.18290749354357133
maa	0.3287568868314709
era	0.6802035438723242
ddlB	0.3774405598575564
cysB	0.39366077467367405
ubiD	0.864616556617959
sucC	0.6206864578714657
waaU	0.31978244613101753
nadB	0.23889546009705356
ycbZ	0.27966025539025413
ycfH	0.6560088158316228
yeiG	0.8328285684985169
argG	0.02439891619555874
ibpA	0.6145238745435468
tyrS	0.6527550777345176
treR	0.32819826554717063
sdiA	0.8568499700186716
deoC	0.5941336055002604
ubiE	0.8364061708530999
glyQ	0.6944272648470018
rhlE	0.5248169404118671
rna	0.6361317305110533
queF	0.5881740227047406
dcm	0.20823236233587364
purK	0.3456096236462088
guaC	0.3912430649009703
entC	0.4917976693895459
topA	0.41893992406852204
lon	0.5119378936794703
galT	0.41246917108913683
ycjG	0.32817932755611534
mutS	-0.11112732510888912
moeB	0.764603293070564
rimJ	0.937538532781254
leuA	0.4856111905756869
degP	0.5331008733061818
folA	0.577993328282525
rfaH	0.34013323132587586
purM	0.14882848892351502
asnS	-0.0010477847827490925
kdsC	0.7267985641258485
tas	0.4699637997553103
ftsE	0.7808116561700682
clpA	0.5539824667257829
ttcA	0.8518260374124311
acpT	0.6836856872419336
dusA	0.6844867337624579
metG	-0.20027934761937038
rnt	0.770163220358857
ybiU	0.11673660069838082
murC	0.15084837562490866
ugpQ	0.2887340590658939
dapF	0.42978679651662965
glf	0.8084794011546637
srmB	0.4591977852463706
metB	0.7520780403322457
queC	0.7185001563271686
ung	0.8081976067771617
mukB	-0.16395817171695865
uvrC	0.5177559438434505
ydiJ	-0.05247310477395347
ulaR	0.6256706412709335
hsdM	0.7191539585767154
hemE	0.7338782542714964
yfiE	0.1308825258045631
thrS	0.6883132319421111
yqjG	0.6465091240991464
rho	0.5232204083680665
sseA	0.6105717974027286
ybdL	-0.35910365800873467
ptrB	0.2571612359108139
yceM	-0.030042180766665007
proS	0.01517849715885039
rpoC	0.03190211421066595
pcm	0.7694533149625113
dcyD	0.4977816135705484
dam	0.10084438463201154
yciO	0.6946389056168982
miaA	0.6366745305577014
ubiG	0.8686098844155214
pykF	0.1906889761229822
lepA	0.5420724596995031
hemN	0.7076044802279476
glgC	0.6725472119044091
yqjH	0.8016286517294947
fabF	0.04394156370176104
galM	0.4345134716908813
uvrD	0.2262716474304916
gltD	-0.028518637568230174
dnaX	0.9334856343753624
dxs	0.25393009866147925
metE	0.3893481782839978
gcvP	-0.0997994262559506
