# Supplementary material for: Proteome-wide determinants of co-translational chaperone binding in bacteria
Source: Nat Commun. 2025 May 10;16:4361. doi: 10.1038/s41467-025-59067-9 (PMC12065913; doi:10.1038/s41467-025-59067-9)
Supplement: Supplementary file 8 — Source Data [file 41467_2025_59067_MOESM8_ESM.zip › 4c.csv]

codon position	TF SeRP enrichment mean	TF SeRP enrichment low CI	TF SeRP enrichment high CI	TF model enrichment
0	0.44156875779800525	0.36772108345990073	0.5154164321361098	0.25
1	0.43743379687681905	0.36487819538663774	0.5099893983670003	0.25
2	0.4418299099821172	0.36941878036294185	0.5142410396012925	0.25
3	0.44176278804988744	0.36945760947111	0.5140679666286649	0.25
4	0.44231538638819246	0.37000627217755827	0.5146245005988267	0.25
5	0.4398089683161871	0.36875870123635124	0.510859235396023	0.25
6	0.441343510355652	0.3710032990225184	0.5116837216887856	0.25
7	0.4416650975603804	0.3721373752345219	0.5111928198862389	0.25
8	0.4438069554109887	0.3749240050115214	0.5126899058104559	0.25
9	0.44540760788919576	0.37759980571090673	0.5132154100674847	0.25
10	0.4391988362268076	0.3731860140257246	0.5052116584278906	0.25
11	0.4377493986716524	0.37259793424322635	0.5029008631000784	0.25
12	0.4359996390031849	0.37377715895508645	0.49822211905128333	0.25
13	0.4348310481198545	0.3747989523925662	0.49486314384714286	0.25
14	0.42057025216330396	0.3682468792630017	0.4728936250636062	0.25
15	0.4227277183042857	0.3707952771201054	0.474660159488466	0.25
16	0.43204135846603947	0.3807236824874468	0.48335903444463213	0.25
17	0.43327023983322316	0.3821504491972275	0.4843900304692188	0.25
18	0.4324933638761216	0.381502396866401	0.4834843308858422	0.25
19	0.4331703149224004	0.38229980506474204	0.4840408247800587	0.25
20	0.4205751188733453	0.3740971260037782	0.4670531117429124	0.25
21	0.42022371458563845	0.37382180855545655	0.46662562061582036	0.25
22	0.4190953800737489	0.37305604826140765	0.4651347118860901	0.25
23	0.42194711343414326	0.37615459156874403	0.4677396352995425	0.25
24	0.4204616876932193	0.3748746997741656	0.466048675612273	0.25
25	0.4210939218211084	0.37538117991040454	0.46680666373181223	0.25
26	0.419359019683497	0.3739031124825822	0.4648149268844117	0.25
27	0.4186909042980598	0.37324153298211615	0.46414027561400345	0.25
28	0.4174208406997564	0.37050308870718596	0.46433859269232675	0.25
29	0.4157614804641606	0.36815300244151383	0.4633699584868074	0.25
30	0.41367010700026574	0.36641216747830563	0.4609280465222258	0.25
31	0.4142041957529916	0.3669480481951768	0.46146034331080643	0.25
32	0.41093419300518064	0.36536386151510114	0.45650452449526013	0.25
33	0.4063921698055557	0.3604542646658166	0.45233007494529476	0.25
34	0.4000429966799838	0.3512840361211751	0.44880195723879246	0.25
35	0.39444311905046087	0.34827217198544225	0.4406140661154795	0.25
36	0.39242300581345235	0.34665073897930565	0.43819527264759905	0.25
37	0.3844066046714748	0.3405560314235384	0.42825717791941115	0.25
38	0.38095678597109667	0.3382009320699051	0.42371263987228824	0.25
39	0.38118801730378693	0.3384108572060066	0.42396517740156725	0.25
40	0.38054138614018995	0.33782339858866406	0.4232593736917158	0.25
41	0.378890589604343	0.3361480231661922	0.42163315604249385	0.25
42	0.3790297052892703	0.3357749897961626	0.42228442078237804	0.25
43	0.3797929512760281	0.33661539666635776	0.42297050588569846	0.25
44	0.3792428589626675	0.3359437154477015	0.4225420024776335	0.25
45	0.3752438030159662	0.33232332691590405	0.4181642791160284	0.25
46	0.37523027973855366	0.3322276793128429	0.4182328801642644	0.25
47	0.37182899457365765	0.32918908955818615	0.41446889958912914	0.25
48	0.37302059309742697	0.3312127830172118	0.41482840317764214	0.25
49	0.37348111298996667	0.3316309537547939	0.4153312722251395	0.25
50	0.37443402612271515	0.33227550747624046	0.41659254476918983	0.25
51	0.3732941777679524	0.33124732860413475	0.41534102693177005	0.25
52	0.3746439023384544	0.33236430381066373	0.4169235008662451	0.25
53	0.37254954091825565	0.3302121036031736	0.41488697823333764	0.25
54	0.3702421901592874	0.3277421513171776	0.4127422290013972	0.25
55	0.3725205831076182	0.32944593754060436	0.41559522867463206	0.25
56	0.37243446335751684	0.32913359207499554	0.4157353346400382	0.25
57	0.37060404017915205	0.3263112997378612	0.41489678062044294	0.25
58	0.3698508408337313	0.32512722134338096	0.41457446032408163	0.25
59	0.3736862844968799	0.3245707548658646	0.4228018141278952	0.25
60	0.3687621072692546	0.31959523473962637	0.41792897979888294	0.25
61	0.355409908640827	0.30595836629803225	0.4048614509836218	0.25
62	0.3577044848714225	0.30828993494342566	0.40711903479941924	0.25
63	0.3588864324786629	0.30978904374383426	0.4079838212134915	0.25
64	0.3565094811310732	0.3091619830640465	0.40385697919809993	0.25
65	0.3587759699136702	0.3071127688017682	0.41043917102557226	0.25
66	0.35937756721259667	0.30762619140678427	0.4111289430184091	0.25
67	0.36020419144016624	0.3079713579226734	0.41243702495765916	0.25
68	0.3530158496428565	0.30055848708842936	0.4054732121972836	0.25
69	0.3556788139858811	0.3029094947782737	0.4084481331934884	0.25
70	0.3568375865615817	0.30424178830313214	0.40943338482003133	0.25
71	0.3588389674384311	0.3058036562187947	0.41187427865806747	0.25
72	0.3588389674384311	0.3058036562187947	0.41187427865806747	0.25
73	0.36153788718133734	0.30838249344765356	0.4146932809150211	0.25
74	0.3686129351920081	0.31619865055674745	0.42102721982726876	0.25
75	0.372728985163556	0.31959747278203726	0.4258604975450748	0.25
76	0.37855687084806744	0.32478025476239347	0.43233348693374146	0.25
77	0.38473543188110443	0.3271657726608137	0.44230509110139515	0.25
78	0.3873266311997191	0.3289023869870938	0.4457508754123444	0.25
79	0.39594516844573663	0.33454405196229176	0.4573462849291815	0.25
80	0.41739478331877267	0.34883860973665254	0.4859509569008928	0.25
81	0.42785401019061403	0.3581998321902268	0.4975081881910013	0.25
82	0.45050131851440356	0.37371249184497934	0.5272901451838278	0.25
83	0.4738629879996974	0.39021711204211296	0.5575088639572818	0.25
84	0.5577938920289983	0.4649537419606105	0.6506340420973862	0.3257184463251172
85	0.6367056030651211	0.5364187892251677	0.7369924169050746	0.8853765278585921
86	0.661374144327465	0.5581475362507284	0.7646007524042014	1.2606766531222164
87	0.6645227540794201	0.5605531037719129	0.7684924043869272	1.2606766531222164
88	0.6783101084752313	0.5711709495797874	0.7854492673706752	1.2606766531222164
89	0.6869824729172924	0.5785337505390901	0.7954311952954947	1.2606766531222164
90	0.7190982427653124	0.603646887618329	0.8345495979122959	1.2606766531222164
91	0.7243423777489373	0.6077517385583964	0.8409330169394782	1.2606766531222164
92	0.8169834865175098	0.6936763794912699	0.9402905935437498	1.2606766531222164
93	0.8846424553051424	0.7463991298499089	1.022885780760376	1.4779556730116832
94	0.9482342821609132	0.8127464987484534	1.083722065573373	1.4779556730116832
95	0.968308573603982	0.8312616296281483	1.1053555175798158	1.4779556730116832
96	0.9968209894011331	0.8557751155992341	1.137866863203032	1.7084031183489963
97	1.0022523321965338	0.8597818414285021	1.1447228229645656	1.9223900318765013
98	1.0191516878821465	0.8756317799413619	1.162671595822931	1.9223900318765013
99	1.106105118291108	0.9677994531603956	1.24441078342182	1.9223900318765013
100	1.1280016925729321	0.9886797639946434	1.2673236211512209	1.9223900318765013
101	1.135484690664926	0.9956361346619371	1.2753332466679153	1.9223900318765013
102	1.1645172212910535	1.022408525026493	1.306625917555614	1.9223900318765013
103	1.2006975664904282	1.0515960983177595	1.3497990346630973	1.994816371839657
104	1.2140213829817272	1.0622242595497955	1.365818506413659	1.9223900318765013
105	1.2202154638153444	1.0675723544593847	1.3728585731713039	2.0244453290973117
106	1.2187858841394825	1.0662444228989765	1.3713273453799883	2.0244453290973117
107	1.3295301754877302	1.1652227560536457	1.4938375949218146	2.5215533897535156
108	1.3700765970456525	1.200419489847506	1.539733704243799	2.949527216808526
109	2.00568545234166	1.7792366067968404	2.2321342978864798	3.235940470299186
110	2.199012222555032	1.9597154539348893	2.438308991175174	3.831811721814239
111	2.24388764038373	2.0026585972856994	2.4851166834817606	3.8811933172436635
112	2.2874599770199024	2.0530009408813825	2.521919013158422	3.7692617009369687
113	2.3061834225265843	2.0686585190400746	2.5437083260130944	3.8811933172436635
114	2.3289537684394013	2.0882611216483817	2.5696464152304204	3.8811933172436635
115	2.3387817402271147	2.096990347504584	2.5805731329496453	3.8811933172436635
116	2.328904787109453	2.0894807434437097	2.5683288307751964	3.8811933172436635
117	2.3015222891226994	2.069617407753033	2.533427170492365	3.831811721814239
118	2.3032820367461735	2.072279524206132	2.534284549286215	3.8186432963663925
119	2.4014048673864825	2.157439758682166	2.645369976090799	3.8186432963663925
120	2.418897556090735	2.1759757262755395	2.6618193859059307	3.8186432963663925
121	2.364659321937414	2.134493890348527	2.594824753526302	3.8186432963663925
122	2.2355127446845535	2.032405173816766	2.438620315552341	3.7692617009369687
123	2.2359823011335633	2.0334754581366874	2.438489144130439	3.7692617009369687
124	2.193519767225803	1.9995045743717719	2.387534960079835	3.739632743679314
125	2.206465618595368	2.0114380726485086	2.4014931645422273	3.6441616591824273
126	2.234967245751354	2.03608677770345	2.433847713799258	3.6441616591824273
127	2.2341675298576735	2.0355261696925497	2.4328088900227973	3.6441616591824273
128	2.237549965896552	2.0383494186311735	2.4367505131619307	3.54869057468554
129	2.2320030235038852	2.031731034036288	2.4322750129714823	3.4762642347223847
130	2.2407038080064705	2.036996826843183	2.4444107891697575	3.44663527746473
131	2.2399499131433505	2.0359588953062304	2.44394093098047	3.44663527746473
132	2.2124058428083924	2.012453916340184	2.412357769276601	3.4268826392929608
133	2.1628294630788854	1.9706307072059082	2.3550282189518628	3.3314115547960736
134	2.1349249499931187	1.9482524438480722	2.3215974561381647	3.1371772794403383
135	2.1330923350137354	1.9465572242086568	2.3196274458188144	3.4268826392929608
136	2.137011307779223	1.9499730007287488	2.324049614829698	3.3314115547960736
137	2.166434592538357	1.9722280565505588	2.3606411285261544	3.0976720030967986
138	2.164969497248504	1.9706627559172276	2.3592762385797803	3.002200918599912
139	2.228919487239435	2.024083077047266	2.4337558974316034	2.8836850895692936
140	2.230664413479757	2.0249074341566122	2.4364213928029015	2.804674536882215
141	2.2331452348192804	2.0266872159691776	2.4396032536693832	2.699327133299443
142	2.2351802048802845	2.028718266638924	2.441642143121645	2.6499455378700185
143	2.248464163782569	2.039758340856404	2.4571699867087347	2.6433613251460955
144	2.383510112119582	2.1479404371899955	2.619079787049168	2.6433613251460955
145	2.3951001887338794	2.1590275910317738	2.6311727864359855	2.6433613251460955
146	2.399949115142288	2.1628917329276054	2.637006497356971	2.6433613251460955
147	2.419196113376127	2.179988469981523	2.6584037567707313	2.6433613251460955
148	2.433282584350807	2.195025004683813	2.6715401640178005	2.5972718360786327
149	2.4243573225770607	2.190412013382203	2.6583026317719183	2.5939797297166716
150	2.468868418112753	2.2343367446663702	2.703400091559135	2.5939797297166716
151	2.4790908089436736	2.243935023651253	2.7142465942360943	2.5939797297166716
152	2.528849775261744	2.2891198007442823	2.7685797497792057	2.5215533897535156
153	2.5372903106517812	2.2957106465150603	2.7788699747885026	2.5215533897535156
154	2.294753735881244	2.0575004717514638	2.532007000011024	2.5215533897535156
155	2.212169575270168	1.976004960382408	2.4483341901579285	2.5116770706676306
156	2.1881326535885193	1.9516809224743599	2.4245843847026785	2.4721717943240917
157	2.229333989141126	1.9786874545356228	2.4799805237466286	2.455711262514283
158	2.265399981669471	2.0122965465070317	2.5185034168319103	2.79479821779633
159	3.050619990010905	2.747864253730299	3.353375726291511	2.79479821779633
160	3.162413301169874	2.8561658370618614	3.4686607652778867	2.79479821779633
161	3.2936224107048933	2.978952787062039	3.6082920343477474	2.79479821779633
162	3.415056837336791	3.0867762168699278	3.7433374578036545	2.79479821779633
163	3.4550370593374184	3.1202681398143803	3.789805978860456	2.79479821779633
164	3.4848825477174	3.1444949938037503	3.82527010163105	2.79479821779633
165	3.5052280040569914	3.158849824889977	3.851606183224006	2.949527216808526
166	3.6835225928277398	3.308539089668515	4.0585060959869645	3.002200918599912
167	4.193637690987397	3.725682221462076	4.661593160512718	3.002200918599912
168	4.211341063381184	3.7402510871526182	4.68243103960975	3.002200918599912
169	4.675583793979778	4.1456016800870845	5.205565907872472	3.002200918599912
170	4.8490288998120326	4.296564220781464	5.401493578842601	3.002200918599912
171	4.8120466985145445	4.277301541295221	5.346791855733868	3.002200918599912
172	4.865688908115115	4.327460375770171	5.403917440460059	3.002200918599912
173	4.869426243438621	4.330825898788887	5.408026588088356	3.002200918599912
174	4.930627610210861	4.388973251377615	5.472281969044108	2.926482472274795
175	4.94282870989171	4.400478676612233	5.485178743171188	2.926482472274795
176	4.954815057234333	4.410381251698906	5.499248862769759	2.926482472274795
177	5.102510683672004	4.537056555583915	5.667964811760093	2.926482472274795
178	5.409578534770537	4.793593735733019	6.025563333808054	2.926482472274795
179	5.687573085624539	5.0215128775146605	6.353633293734418	2.926482472274795
180	5.709947697800677	5.050851350735689	6.369044044865666	2.9528193231704876
181	5.8181326391450945	5.162500472998042	6.473764805292147	2.9528193231704876
182	5.83488707838568	5.181635465220779	6.488138691550582	2.9528193231704876
183	5.862333135333062	5.222370873456329	6.502295397209794	2.9528193231704876
184	5.989569412483344	5.344063120693926	6.6350757042727615	2.9528193231704876
185	6.103200936365972	5.467171458765787	6.7392304139661565	2.9528193231704876
186	6.167481739001537	5.528566400462198	6.8063970775408755	2.9528193231704876
187	6.211765468237854	5.590285704244995	6.833245232230713	3.061458833115221
188	6.222243356275107	5.617790926484346	6.8266957860658675	3.1273009603544533
189	6.246763475598631	5.640650504123519	6.8528764470737435	3.235940470299186
190	6.371890639532669	5.746876168418749	6.9969051106465905	3.235940470299186
191	6.370122978824879	5.745304076942517	6.994941880707241	3.4268826392929608
192	6.364876316840925	5.73859164832572	6.99116098535613	3.607948489200849
193	6.427931957111034	5.789235479127592	7.066628435094476	3.6441616591824273
194	6.548737619381779	5.8895928601276974	7.20788237863586	3.6441616591824273
195	6.640947675341776	5.963028080208949	7.318867270474602	3.6441616591824273
196	6.6353861910734055	5.957957388124045	7.312814994022766	3.907530168139356
197	6.664445141279083	5.973666024625144	7.355224257933022	4.058967060789591
198	6.661693606823281	5.97170831824596	7.351678895400603	4.700927801372106
199	6.671343446033287	5.977239661461569	7.365447230605004	4.881993651279995
200	6.598472699667956	5.9119529855731905	7.284992413762721	6.146162494273256
201	6.594483491073355	5.9078258658858545	7.281141116260856	5.9914334952610595
202	6.613228881214845	5.917354769064085	7.309102993365606	6.014478239794791
203	6.604185945522803	5.914289265482656	7.29408262556295	5.780738688095517
204	6.517996675894204	5.758659830678585	7.2773335211098225	5.629301795445283
205	6.584915062305903	5.806049422411556	7.363780702200249	5.4317754137275855
206	6.541138317715941	5.752551695036975	7.329724940394906	5.352764861040506
207	6.573890328053287	5.777577538265005	7.3702031178415695	5.102564777531423
208	6.491354662618268	5.731355498267657	7.251353826968879	5.01367790575846
209	6.4428401519746155	5.695361494519846	7.190318809429385	5.178283223856541
210	6.368089890166126	5.647667834397783	7.088511945934469	4.961004203967074
211	6.321928824093915	5.6091337612242995	7.034723886963531	5.099272671169462
212	6.32886018438556	5.613344213547484	7.0443761552236355	5.056475288463961
213	6.3035783341439835	5.594387771291339	7.0127688969966275	4.997217373948651
214	6.24482831645066	5.523709596291425	6.9659470366098954	4.997217373948651
215	6.198551299325968	5.476972180932712	6.920130417719223	4.997217373948651
216	6.314615589069287	5.561269998587059	7.067961179551517	4.944543672157265
217	6.302446444740783	5.546906664590514	7.057986224891051	4.924791033985495
218	6.297195009869021	5.546494859907858	7.047895159830183	4.924791033985495
219	6.297136558648141	5.548445264482414	7.045827852813869	4.918206821261573
220	6.210393916262014	5.52371749039351	6.897070342130516	4.918206821261573
221	6.226052652820452	5.546736025759461	6.905369279881443	4.918206821261573
222	6.219687880919609	5.540194085824	6.899181676015218	4.918206821261573
223	6.203604732313221	5.5474648291417115	6.859744635484731	4.918206821261573
224	6.258653864171809	5.598956645578652	6.918351082764966	4.885285757641957
225	6.219318898666273	5.558586174128836	6.880051623203712	4.881993651279995
226	6.143400953217569	5.476999025166891	6.809802881268245	4.723972545905837
227	6.14176205855879	5.472782843948275	6.810741273169305	4.582411972341488
228	6.154633053468306	5.465553438843022	6.843712668093589	4.572535653255603
229	6.154394020340192	5.443654824477895	6.865133216202489	4.4441435051391
230	6.083822204629351	5.356798708009561	6.810845701249142	4.401346122433599
231	6.036783690737329	5.306504526231298	6.767062855243361	4.427682973329292
232	5.9383143831504706	5.195292217508381	6.68133654879256	4.384885590623791
233	5.862991174355452	5.094389541098956	6.631592807611947	4.328919782470443
234	5.844645683541824	5.077004787517467	6.612286579566181	4.295998718850828
235	5.831855634233948	5.067523661248778	6.596187607219118	4.295998718850828
236	5.834300822309901	5.069656689468998	6.598944955150804	4.263077655231211
237	5.8189995954852805	5.058377542276009	6.579621648694552	4.263077655231211
238	5.763562275058712	5.019866662501112	6.507257887616312	4.263077655231211
239	5.727222351305725	4.9972464003268975	6.457198302284552	4.223572378887672
240	5.228611742608817	4.599671143864123	5.857552341353511	4.223572378887672
241	5.023125116426149	4.433099215386148	5.6131510174661505	4.1116407625809765
242	4.999692002979504	4.413032947156621	5.586351058802388	4.026045997169975
243	4.975072135253916	4.392434814683453	5.557709455824378	3.907530168139356
244	4.926987004214789	4.351358806614637	5.502615201814942	3.739632743679314
245	4.642952918676827	4.1208820626560865	5.165023774697568	3.6309932337345807
246	4.568613989745749	4.06264607858734	5.074581900904159	3.54869057468554
247	4.517634411881566	4.01840357314177	5.016865250621363	3.377501043863536
248	4.412832979059294	3.9220407133318167	4.903625244786771	3.3314115547960736
249	4.318690559541837	3.8394949794454662	4.797886139638209	3.3314115547960736
250	4.275321229863434	3.7922325512109247	4.758409908515944	3.150345704888185
251	4.2131898584052605	3.742312412875027	4.684067303935494	3.002200918599912
252	4.0908204750410455	3.6379244894190164	4.543716460663075	2.8935614086551786
253	4.035278128345023	3.5760700852742024	4.494486171415844	2.6499455378700185
254	4.0346948068204105	3.5714941146156716	4.49789549902515	2.5972718360786327
255	3.9265306790606167	3.467887811957631	4.385173546163602	2.5215533897535156
256	3.8459783141859223	3.3972408626222776	4.294715765749567	2.4260823052566285
257	3.5073191072824326	3.125967747200903	3.888670467363962	2.379992816189166
258	3.4881916393879915	3.109441173126577	3.866942105649406	2.310858582587972
259	3.4364603306049815	3.0695875776126225	3.8033330835973405	2.2022190726432385
260	3.3780401368702044	3.022860914107802	3.7332193596326064	2.2022190726432385
261	3.3316260976415792	2.9844259520670335	3.6788262432161254	2.2022190726432385
262	3.3092194161483564	2.9647539365398314	3.6536848957568817	2.0540742863549664
263	3.282782535557316	2.940225896508072	3.6253391746065597	2.0540742863549664
264	3.191410628029365	2.8568281385460255	3.525993117512704	2.0540742863549664
265	2.832279279111731	2.5188341125270446	3.145724445696417	2.0244453290973117
266	2.7156730658981743	2.412991163146554	3.0183549686497946	1.9783558400298487
267	2.5829883687294273	2.3025550205521634	2.863421716906691	1.9783558400298487
268	2.274360515661846	2.0216398275671787	2.527081203756513	1.925682138238463
269	1.9760464149962647	1.7652051278718028	2.1868877021207265	1.846671585551384
270	1.9364425343018272	1.7295316229298026	2.143353445673852	1.813750521931768
271	1.9203088148562242	1.7149484493554614	2.125669180356987	1.813750521931768
272	1.8985923314417177	1.6950542776235449	2.1021303852598905	1.7512005010544973
273	1.8900593748834904	1.6873103443864392	2.0928084053805414	1.6919425865391882
274	1.8862903491425944	1.6839032141440753	2.0886774841411135	1.6688978420054568
275	1.8169017449225608	1.6198917650036369	2.013911724841485	1.6688978420054568
276	1.8129319408321622	1.6163196889035467	2.0095441927607776	1.6326846720238792
277	1.7395711230340904	1.547500002016611	1.93164224405157	1.6326846720238792
278	1.7267565623454169	1.5357156341397817	1.917797490551052	1.6326846720238792
279	1.7103323508385566	1.5206603742041513	1.9000043274729617	1.5108767366312992
280	1.709083697096584	1.519290761350621	1.8988766328425468	1.4516188221159902
281	1.707716826714319	1.5180635201743429	1.8973701332542952	1.392360907600681
282	1.6998585085359754	1.5107153078052853	1.8890017092666658	1.3199345676375254
283	1.675320763394026	1.4868949481326665	1.8637465786553855	1.211295057692792
284	1.645850649488907	1.4576935722408346	1.834007726736979	1.1224081859198285
285	1.6525243432590755	1.4524132063779123	1.8526354801402385	1.1224081859198285
286	1.6346718160436446	1.4319918574709534	1.837351774616336	1.049981845956673
287	1.6051313206090527	1.4056114054349056	1.8046512357831999	0.9841397187174405
288	1.5905154231025478	1.392033932446363	1.7889969137587325	0.9841397187174405
289	1.5907078182077576	1.3920238194035484	1.7893918170119667	0.9841397187174405
290	1.6026319134526075	1.3926790850824435	1.8125847418227714	0.7536922733801273
291	1.576708820165939	1.3655131097007733	1.7879045306311045	0.7536922733801273
292	1.5742094763308931	1.3626140292445168	1.7858049234172697	0.5660422107483152
