# Supplementary material for: Proteome-wide determinants of co-translational chaperone binding in bacteria
Source: Nat Commun. 2025 May 10;16:4361. doi: 10.1038/s41467-025-59067-9 (PMC12065913; doi:10.1038/s41467-025-59067-9)
Supplement: Supplementary file 8 — Source Data [file 41467_2025_59067_MOESM8_ESM.zip › 4d.csv]

gene	NCC at tau = 0 DnaK SeRP vs DnaK model
hypF	0.6686308261474453
ftsA	0.9522017406466461
pheT	0.7530408464870161
nadA	0.8214377862659819
ltaE	0.8889479761807617
ynfF	0.7698815412310563
tldD	0.9385789947440858
dnaE	0.8016690272968126
hrpA	0.7591179659787319
mak	0.8602035709960804
alaS	0.29172984632834703
fumC	0.7588977756224173
thiL	0.7379719455499001
trpC	0.8781013674480251
helD	0.3447735238185166
dusC	0.783342798786222
bisC	0.7758591401171404
ileS	0.6960404370025023
putA	0.867763896800691
ddlA	0.8724991586904887
waaA	0.5442633740835644
acs	0.6330269206349055
ybjI	0.8132898217327434
yheS	0.7555234616559277
pfkA	0.9263593143827656
dhaK	0.9660178602876035
maeA	0.883865541582549
glpD	0.70426679117436
zwf	0.7983988117860562
pepT	0.7826207422070577
yegD	0.7191083937327307
speC	0.9376383796197862
acnA	0.49069264952978753
ycaO	0.9457851006324483
sbcC	0.29934355499045967
pheA	0.8701441964067385
selA	0.6722550935870036
adhE	0.8954186641524301
ptsP	0.7244699619233315
katE	0.8661827258313592
rfbD	0.8065141314217094
gltX	0.8401810280110281
trmA	0.7373168046461669
nuoG	0.9028713000394716
deoA	0.863654088546091
serS	0.732750056862678
aspS	0.8465481463770933
leuS	0.7871424339091765
ispH	0.8004437601693685
uvrA	0.9365600810150903
glpK	0.7479452242141201
pta	0.811646119018452
aceE	0.9262856640545285
mutL	0.6542218967068606
recQ	0.747385202377073
purL	0.8891092890701201
spoT	0.9035093118204205
trkA	0.7651594304289132
pyrG	0.7819519259821315
ispG	0.7911482603560822
tus	0.8879974927563548
rnr	0.6465363533146404
eutB	0.6930475763542775
asd	0.9057895848357618
trpS	0.9471068697458311
sbcB	0.9097872150618178
glnE	0.6455029624975936
amn	0.6227187057094333
fdhD	0.8670021112659566
nrdE	0.8079793100724212
entF	0.4753491576408367
recB	0.732660569068384
murG	0.861161600348355
poxB	0.842949334632423
mnmG	0.48567953417414766
glmM	0.847214462197654
deaD	0.4548284465613355
hflX	0.7844517453806759
rpoB	0.8441088782803466
yqhC	0.30359771748938386
frdA	0.9123178580018572
narL	0.09833697211416707
parE	0.6193977176168831
recD	0.474899376257033
uvrB	0.9296693997146964
ldcC	0.8187198480274038
purT	0.8557387911192734
hsdR	0.9424897206972613
mpl	0.6864658510892636
thiI	0.7205974055396093
sdhA	0.8820490915456418
csdA	0.7785024550471874
glgB	0.7043648848458821
puuA	0.7745032550313249
mfd	0.5831916069271267
ligA	0.8268968058059535
gltA	0.9185380042963336
cysS	0.827460181278427
edd	0.4128788472870066
thrA	0.9004087392495524
pgk	0.5745491007005301
fhlA	0.8276374308063187
nuoC	0.5745710346010847
ybhA	0.9323648642223598
ilvI	0.9335868597265959
guaA	0.5349643480059181
pepN	0.8667397252750639
ybhJ	0.7548583231872882
cbpA	0.49462984432307583
ruvB	0.8165525283085289
ydfI	0.7313785769530505
polB	0.8458474212766376
glgP	0.8310032128345728
murA	0.8744981909800991
pmbA	0.8176779943075936
dnaJ	0.875454069033324
aidB	0.7254241255910133
htpG	0.8775253999598571
gyrA	0.8785792971397988
caiA	0.2751186276210368
ydeP	0.5836827805096724
nrdA	0.5667452732996858
malZ	0.7657845297472724
glnS	0.7690812575583118
prfC	0.274732510528241
cysJ	0.9260801587435048
asnB	0.8608144237330545
glpX	0.9580021340797572
rnb	0.6599458694515994
rpoD	-0.0842148037604113
glnD	0.6210392686684151
rpoS	0.5510633551134668
gltB	0.8612870580840246
glyA	0.9011659074309148
metK	0.9131950894779554
valS	0.7729980189650029
ftsY	0.9673740213320272
ilvA	0.8942941824863004
katG	0.8819525608678163
deoB	0.8445521838429845
adiA	0.8032842526707188
recC	0.7918169866759963
maeB	0.8844352833670102
dadA	0.8874681926026626
cysQ	0.2731605846164068
rnd	0.8902024700478862
pepP	0.8378819515329747
polA	0.6884295413661341
dapE	0.8422246705902566
cobT	0.9094455780516751
sodA	0.7410488341059345
argS	0.8735449006966368
dgt	0.7006862539683951
tktA	0.8988156147026695
purA	0.6793821077707722
parC	0.793720818684237
sucA	0.8707260182266453
hemA	0.7990598411688863
cysN	0.7786530903021397
dsdA	0.865417480840103
mreB	0.965400624448073
aspC	0.6013379045534031
dhaR	0.8487729628992312
glmS	0.8675359149123452
relA	0.7696723532530042
ldcA	0.907178365438828
truB	0.8697111214005502
carB	0.6653015101414101
cysG	0.9452754603282837
tnaA	0.6898078366791252
ppk	0.6806689046835854
pcnB	0.6586152637461605
purC	0.6030184605436691
gdhA	0.8828664033847893
serC	0.9764788258382583
glmU	0.7934409846494959
amyA	0.7564381022728361
manA	0.8264655082022752
hscA	0.38767295123634504
priA	0.8169639379322835
fadD	0.5978739346153202
malP	0.6508921553972792
pnp	0.5883924398037229
pgi	0.6686064658883503
proB	0.6187169199141523
miaB	0.9059050657360889
ptsI	0.42272300832798826
clpX	0.7013654466489895
hisI	0.6277600963099863
fadJ	0.7457535450263189
dinG	0.47289569271886833
ubiD	0.6451418199595651
nadB	0.423331020442817
gadA	0.5110516496729278
argG	0.8842388739173332
tyrS	0.7721746067176875
uup	0.8956511343503187
prs	0.8691501206202892
folE	0.9437767642999866
bioA	0.9361933185781612
glyQ	0.8260470992647341
prmB	0.9464319792502629
rpoH	0.8876012162393164
norR	0.9282762501973691
tyrR	0.8944227601518271
oxyR	0.8712266398762422
mnmC	0.8616403782772747
bioF	0.8589158755628999
topA	0.5880251210630837
lon	0.7474649432269616
lysC	0.8886902212224318
ubiF	0.07784090553852355
leuA	0.9493702856784499
gyrB	0.9128697062969713
purH	0.8838577932802246
purM	0.9165491846328577
asnS	0.5213130828429497
metG	0.8166892123770132
hda	0.6049843357880594
srmB	0.9255931461415351
iaaA	0.7791262908198666
rluF	0.6109561112622357
mukB	0.4354290734906536
uvrC	0.8315976688372665
ydiJ	0.8523054649257231
oxc	0.8031541107437254
hsdM	0.6311576092848004
glnA	0.7446147795892605
thrS	0.7074595046302696
rho	0.7186903565729648
ptrB	0.8462548196503732
proS	0.9238553219077444
rpoC	0.7918251734881049
dcyD	0.8004814317299958
yoaA	0.84777671208296
radA	0.8850281653722755
pykF	0.9075006861944126
lepA	0.9321084657106464
dnaG	0.8328120169845714
uvrD	0.8583205566533343
gltD	0.7603703825089181
dnaX	0.8381126049666188
selD	0.7919201328121106
hisD	0.8711364313529598
ydgJ	0.8312770823336717
dxs	0.534947218289035
metL	0.7668087976646699
metE	0.7259998545021494
gcvP	0.5388134300223617
rpoN	0.33658763070672204
metH	0.9276122737813757
acnB	0.32785023211109915
