# Supplementary material for: Proteome-wide determinants of co-translational chaperone binding in bacteria
Source: Nat Commun. 2025 May 10;16:4361. doi: 10.1038/s41467-025-59067-9 (PMC12065913; doi:10.1038/s41467-025-59067-9)
Supplement: Supplementary file 8 — Source Data [file 41467_2025_59067_MOESM8_ESM.zip › 4e.csv]

codon position	DnaK SeRP enrichment mean	DnaK SeRP enrichment low CI	DnaK SeRP enrichment high CI	DnaK model enrichment
0	0.5440131302447182	0.49395296769351593	0.5940732927959204	0.25
1	0.5463667683693955	0.49637346765335866	0.5963600690854323	0.25
2	0.5399596671661409	0.4919360000965004	0.5879833342357814	0.25
3	0.5332207437103283	0.4862683950865251	0.5801730923341316	0.25
4	0.5197705627036654	0.4748854910261005	0.5646556343812302	0.25
5	0.5080772752821818	0.4651294694935443	0.5510250810708193	0.25
6	0.47406860844215937	0.4357426682608152	0.5123945486235035	0.25
7	0.45780985463913265	0.42154892859187565	0.49407078068638965	0.25
8	0.43441061649318846	0.40076621721801553	0.4680550157683614	0.25
9	0.4355729496755063	0.4020451140405723	0.4691007853104403	0.25
10	0.4381913480310845	0.4048600717654325	0.4715226242967366	0.25
11	0.4369942762545973	0.40426013688556994	0.4697284156236247	0.25
12	0.43879052803651286	0.40615817382777947	0.4714228822452462	0.25
13	0.4407601598701496	0.40823808477726486	0.4732822349630343	0.25
14	0.44026441285139983	0.407890831385488	0.4726379943173117	0.25
15	0.43587427620398106	0.4043338758749665	0.4674146765329956	0.25
16	0.4367477534325263	0.4052703621189805	0.46822514474607213	0.25
17	0.4145125233120523	0.38733030738046614	0.44169473924363845	0.25
18	0.41194001841953815	0.3858977176166608	0.4379823192224155	0.25
19	0.412577388662869	0.38652746721683606	0.438627310108902	0.25
20	0.4120775829662152	0.3862478512638685	0.43790731466856186	0.25
21	0.39003626969220806	0.3668946609530355	0.41317787843138065	0.25
22	0.3886709875565647	0.36564843421214566	0.4116935409009838	0.25
23	0.36929844895661	0.34686951394340504	0.39172738396981505	0.25
24	0.3701056838073996	0.34762280924528277	0.3925885583695165	0.25
25	0.36953987251653936	0.34716662645083796	0.39191311858224076	0.25
26	0.36988410602965266	0.3476166890192967	0.3921515230400086	0.25
27	0.3699409435928992	0.3477086936054131	0.39217319358038527	0.25
28	0.36576013497839	0.343777063743075	0.38774320621370495	0.25
29	0.36749201612114674	0.3454983020907314	0.38948573015156207	0.25
30	0.37057654990953115	0.34880619339078706	0.3923469064282752	0.25
31	0.3688780017369929	0.3482640850961095	0.38949191837787633	0.25
32	0.37466162969065164	0.3549169416120137	0.39440631776928964	0.25
33	0.3833611376573248	0.36381270301955315	0.4029095722950965	0.25
34	0.38648644950666683	0.3671069530342117	0.40586594597912196	0.25
35	0.3890716365749549	0.3695913314213583	0.4085519417285516	0.25
36	0.3927039819673902	0.37306176010805586	0.4123462038267245	0.25
37	0.39333043416632996	0.37359100164056186	0.413069866692098	0.25
38	0.39887673891605013	0.3791131845538181	0.41864029327828217	0.25
39	0.39627330848413633	0.37702702387237924	0.4155195930958934	0.25
40	0.4031348007765091	0.38387499236313427	0.4223946091898839	0.25
41	0.3999324398874609	0.38034261390665147	0.41952226586827035	0.25
42	0.3986653106281303	0.37901946168965395	0.4183111595666067	0.25
43	0.39128805341750994	0.37208438636488217	0.41049172047013777	0.25
44	0.3833950408240054	0.3645004706915802	0.40228961095643057	0.25
45	0.38182658745770454	0.3629389214432948	0.40071425347211426	0.25
46	0.3811622018988126	0.36259425226366315	0.3997301515339621	0.25
47	0.3824224714906577	0.363734036824817	0.40111090615649847	0.25
48	0.38307851871721715	0.36432606525180133	0.401830972182633	0.25
49	0.3846639544383377	0.3657898759480396	0.40353803292863577	0.25
50	0.3833786634351023	0.36455922026651083	0.4021981066036937	0.25
51	0.3872538975328348	0.36818271080673703	0.40632508425893255	0.25
52	0.39119959490200573	0.3718502939562155	0.4105488958477959	0.25
53	0.3956181845072176	0.37603347165356027	0.4152028973608749	0.25
54	0.3941816465341099	0.374722197453976	0.4136410956142439	0.25
55	0.3930139161128271	0.37358266567107884	0.4124451665545754	0.25
56	0.38651865212125003	0.3675413655878383	0.4054959386546617	0.25
57	0.3833805238613669	0.36500336498141195	0.4017576827413218	0.25
58	0.3844296040075024	0.36601399654959055	0.4028452114654143	0.25
59	0.38527373599021375	0.36681558699342653	0.40373188498700097	0.25
60	0.3875953814555563	0.3689398871460119	0.40625087576510066	0.25
61	0.38798796179351186	0.36931670682000867	0.40665921676701505	0.25
62	0.39943043729556627	0.37943054630458894	0.4194303282865436	0.25
63	0.4019828301576741	0.3815254413550872	0.42244021896026096	0.25
64	0.3977605343206977	0.377833249807211	0.41768781883418443	0.25
65	0.39785186780561543	0.3778437373789646	0.4178599982322662	0.25
66	0.4158554056667808	0.3942001399618752	0.4375106713716864	0.25
67	0.41923170422780054	0.39754360409776857	0.4409198043578325	0.25
68	0.4205034374305794	0.3987550248492647	0.44225185001189404	0.25
69	0.4230895004053574	0.4014329870194271	0.4447460137912878	0.25
70	0.4326520667466388	0.41079908071918775	0.4545050527740898	0.25
71	0.4387571505711939	0.4167162235594424	0.4607980775829455	0.25
72	0.44301842360476057	0.42133443933755566	0.4647024078719655	0.25
73	0.4545005174275364	0.43260026206184976	0.47640077279322296	0.25
74	0.4632452412402336	0.44140242747361835	0.4850880550068489	0.25
75	0.48048048004364846	0.45852899587897367	0.5024319642083233	0.25
76	0.49448576325759297	0.47117154374479714	0.5177999827703887	0.25
77	0.5030260754424476	0.47816324987648906	0.5278889010084061	0.25
78	0.5062438158852726	0.4800213855542165	0.5324662462163287	0.25
79	0.5065699480829929	0.48002364490749505	0.5331162512584908	0.25
80	0.502911078934309	0.47644285563680333	0.5293793022318145	0.25
81	0.4988327025605699	0.4727619730067625	0.5249034321143773	0.25
82	0.4940089753093513	0.469139759008013	0.5188781916106895	0.25
83	0.4980928870516637	0.47345426495628995	0.5227315091470375	0.25
84	0.5040234889426665	0.478521662487749	0.5295253153975839	0.25
85	0.5027888120973841	0.4771063392313726	0.5284712849633957	0.25
86	0.504988479442166	0.4791189260575019	0.53085803282683	0.25
87	0.5100852633938939	0.48443401074322445	0.5357365160445635	0.25
88	0.5280790734270471	0.5013877969011392	0.5547703499529548	0.25
89	0.5390214104026941	0.511796756120936	0.5662460646844523	0.25
90	0.5415210108709653	0.5142943910185452	0.5687476307233853	0.25
91	0.5504093769563146	0.5223526880150771	0.5784660658975522	0.25
92	0.5515503703879172	0.5234487639737632	0.5796519768020711	0.25
93	0.5529668754949462	0.525282821119313	0.5806509298705793	0.25
94	0.5498067458746121	0.5224893403965747	0.5771241513526495	0.25
95	0.5569988039107117	0.5291435788766486	0.5848540289447748	0.25
96	0.5587469946326431	0.5306988607315659	0.5867951285337204	0.25
97	0.5405016578083767	0.5140084908982219	0.5669948247185315	0.25
98	0.5468240750335243	0.5198343921633457	0.5738137579037029	0.25
99	0.5482598099237708	0.5211572582580308	0.5753623615895108	0.25
100	0.5506167458681093	0.523479921101056	0.5777535706351624	0.25
101	0.5664485218557562	0.5386948898855964	0.5942021538259159	0.25
102	0.5859070510797985	0.5569742622783516	0.6148398398812454	0.25
103	0.5834621571913623	0.5548065684424355	0.612117745940289	0.25
104	0.5840096229448735	0.5556973455685081	0.6123219003212388	0.25
105	0.5888931065994722	0.5612635759483413	0.6165226372506032	0.25
106	0.5942399236791651	0.566450812410966	0.6220290349473643	0.25
107	0.5930385092807395	0.565291475607813	0.620785542953666	0.25
108	0.5936074035310639	0.5662612652918289	0.6209535417702989	0.25
109	0.606898365005939	0.5786937975966375	0.6351029324152404	0.25
110	0.5969651001428709	0.5719116103799052	0.6220185899058366	0.25
111	0.5934289449204829	0.568656974315848	0.6182009155251178	0.25
112	0.5940916480979295	0.5692062296920127	0.6189770665038463	0.25
113	0.594704824853924	0.5697607528903119	0.6196488968175359	0.25
114	0.5971628589534401	0.5721533195647304	0.6221723983421499	0.25
115	0.5892217261076012	0.5653144035920689	0.6131290486231333	0.25
116	0.5896895015126881	0.5657179849913583	0.6136610180340178	0.25
117	0.5932928923689019	0.5687248144472403	0.6178609702905635	0.25
118	0.5874097242059557	0.5627606058052346	0.612058842606677	0.25
119	0.58376321235432	0.5588261981888812	0.6087002265197589	0.25
120	0.5767021245360575	0.5519853060165314	0.6014189430555836	0.25
121	0.5749466670456348	0.550420666579436	0.5994726675118336	0.25
122	0.5850623609177605	0.560651001097997	0.6094737207375239	0.25
123	0.5922259365845794	0.5679448625618237	0.6165070106073351	0.25
124	0.6299291025037272	0.6048959188953782	0.6549622861120763	0.25
125	0.6333707204334421	0.6081761307992033	0.6585653100676809	0.25
126	0.637940515278463	0.6124734467065058	0.66340758385042	0.25
127	0.6477150351210482	0.621369743441795	0.6740603268003015	0.25
128	0.6482825445934095	0.6214185036987727	0.6751465854880462	0.25
129	0.6486107927981328	0.6217625523965111	0.6754590331997545	0.25
130	0.644931357611578	0.6182416106719393	0.6716211045512168	0.25
131	0.6435907901839941	0.6170173308378875	0.6701642495301009	0.25
132	0.6439948279359268	0.6172353580136702	0.6707542978581833	0.25
133	0.6439268903729359	0.6171163053581616	0.6707374753877102	0.25
134	0.645772733764575	0.6189864241164852	0.6725590434126648	0.25
135	0.6477784224550204	0.6210453067334667	0.674511538176574	0.25
136	0.6497743278785104	0.6233363337892853	0.6762123219677354	0.25
137	0.6490926892793096	0.622652537890686	0.6755328406679334	0.25
138	0.6513780932818052	0.6245459827767791	0.6782102037868312	0.25
139	0.6484293156161074	0.6217693444786093	0.6750892867536056	0.25
140	0.6468052435898924	0.6203263073277945	0.6732841798519904	0.25
141	0.6514626085345836	0.6247868195320287	0.6781383975371384	0.25
142	0.6593457084168051	0.6325860408036378	0.6861053760299725	0.25
143	0.6587098814864454	0.6321831153477502	0.6852366476251406	0.25
144	0.660441012755784	0.633922882565561	0.6869591429460071	0.25
145	0.6578191118611783	0.6313292384220555	0.6843089853003012	0.25
146	0.6621892719983297	0.6351757223116181	0.6892028216850412	0.25
147	0.6407384677493352	0.6146239116729959	0.6668530238256745	0.25
148	0.5981192336690306	0.5744535722601508	0.6217848950779106	0.25
149	0.5964315600207157	0.5729816826982622	0.6198814373431691	0.25
150	0.5929378728641572	0.5691070116855094	0.616768734042805	0.25
151	0.588877672375047	0.5651299326940165	0.6126254120560775	0.25
152	0.5891080601487455	0.5652834564340519	0.6129326638634393	0.25
153	0.5927979436662979	0.5686865559942207	0.6169093313383751	0.25
154	0.5973295787273771	0.5731062403656741	0.6215529170890801	0.25
155	0.6088771717762411	0.5821264143536593	0.6356279291988229	0.25
156	0.614243016990133	0.5870878157832036	0.6413982181970622	0.25
157	0.6135219197853985	0.5863937192179154	0.6406501203528815	0.25
158	0.6065214764183964	0.5801301174589388	0.6329128353778539	0.25
159	0.6011001675287648	0.5748187586996797	0.6273815763578501	0.25
160	0.6049207453801194	0.5771560441456323	0.6326854466146066	0.25
161	0.596026685398261	0.5688733875364231	0.6231799832600988	0.25
162	0.5972345571238107	0.5701090560297034	0.6243600582179178	0.25
163	0.598908111475508	0.5718022478164961	0.62601397513452	0.25
164	0.5991674667120814	0.5721169283657669	0.6262180050583959	0.25
165	0.5834946458816844	0.5567877503826251	0.6102015413807438	0.25
166	0.5794045663843955	0.5529338504550974	0.6058752823136937	0.25
167	0.5651514293058966	0.5386259028975373	0.5916769557142559	0.25
168	0.5540160382187365	0.5275606735151248	0.580471402922348	0.25
169	0.5022410550076055	0.4770580269088657	0.5274240831063454	0.25
170	0.5020140571042693	0.4769421889576472	0.5270859252508913	0.25
171	0.5043522322381444	0.47921941711889626	0.5294850473573927	0.25
172	0.504831887209289	0.47945772542043685	0.5302060489981409	0.25
173	0.5003250165136213	0.47523025028892973	0.5254197827383128	0.25
174	0.5023369653955698	0.4776409490792083	0.5270329817119315	0.25
175	0.4906049288512064	0.4679185928145816	0.5132912648878312	0.25
176	0.49321696400257875	0.47041958763323766	0.5160143403719198	0.25
177	0.49263765637866086	0.469745764949932	0.5155295478073897	0.25
178	0.49225307616101543	0.46949014511478127	0.5150160072072496	0.25
179	0.48908973636722397	0.46624563610940956	0.5119338366250383	0.25
180	0.48485158067245326	0.46199708971762643	0.5077060716272801	0.25
181	0.47084764079836	0.44831830207901024	0.49337697951770976	0.25
182	0.46170638710865847	0.4398124222692469	0.48360035194807005	0.25
183	0.45826003585219266	0.43662090202238674	0.47989916968199864	0.25
184	0.46070906172120357	0.4387354744630393	0.48268264897936786	0.25
185	0.4562968185187787	0.4345140277708835	0.4780796092666738	0.25
186	0.4570295501621437	0.43508905752782145	0.47897004279646593	0.25
187	0.459715486063297	0.4368573659909507	0.48257360613564326	0.25
188	0.4571597254754321	0.4342700929965966	0.4800493579542676	0.25
189	0.4501495687124787	0.4285566404844213	0.47174249694053605	0.25
190	0.4520953791431741	0.43078547365400294	0.4734052846323453	0.25
191	0.4536867062939849	0.4324941444621837	0.47487926812578607	0.25
192	0.4659763890086625	0.44424551510958565	0.48770726290773936	0.25
193	0.4999077027030926	0.4760219593167798	0.5237934460894054	0.25
194	0.4977273871481396	0.47361708498822347	0.5218376893080556	0.25
195	0.5057489183077014	0.4815266866284489	0.5299711499869539	0.25
196	0.5068611560345218	0.4826421260032431	0.5310801860658003	0.25
197	0.5073066736192248	0.4831809522586602	0.5314323949797893	0.25
198	0.5039128537377111	0.4797866929333451	0.528039014542077	0.25
199	0.49747322470741356	0.4735288075424705	0.5214176418723566	0.25
200	0.4898271638684552	0.4660019800675975	0.5136523476693129	0.25
201	0.4877769396812293	0.46408182667378306	0.5114720526886756	0.25
202	0.4788995238432836	0.4560466447034847	0.5017524029830824	0.25
203	0.47923552920562473	0.455909306282136	0.5025617521291135	0.28679515434956937
204	0.4772310546194634	0.4541097293612244	0.5003523798777024	0.3297228344240669
205	0.47442285496362296	0.4516570661491375	0.49718864377810845	0.3297228344240669
206	0.47435426347796816	0.4512578597162621	0.49745066723967424	0.3297228344240669
207	0.4706142216034819	0.44786212942203785	0.49336631378492596	0.3297228344240669
208	0.45454326405095724	0.4331463603062836	0.47594016779563086	0.3297228344240669
209	0.45227679420406586	0.43093825086768855	0.4736153375404431	0.3297228344240669
210	0.45341657272393554	0.4316910973713105	0.47514204807656063	0.3297228344240669
211	0.4553172554391429	0.4333779905070744	0.47725652037121147	0.3297228344240669
212	0.4516116077674799	0.4299381206510785	0.4732850948838813	0.3297228344240669
213	0.45072206009664195	0.4289516190820122	0.4724925011112717	0.3297228344240669
214	0.4448135257639946	0.42326504376237417	0.466362007765615	0.3297228344240669
215	0.4303542335675889	0.4097077160748894	0.45100075106028836	0.3297228344240669
216	0.4203083861719764	0.4004716188551273	0.4401451534888255	0.3297228344240669
217	0.41895270457977446	0.39924285881263444	0.4386625503469145	0.3297228344240669
218	0.41875832132683954	0.39900130492835517	0.43851533772532386	0.3297228344240669
219	0.4148723442469041	0.3948348918198866	0.4349097966739216	0.3297228344240669
220	0.4138756268368211	0.39227277690610957	0.4354784767675327	0.3297228344240669
221	0.41592352175007363	0.3943170884758536	0.4375299550242937	0.3297228344240669
222	0.41385234138077254	0.39229905930417985	0.4354056234573652	0.3297228344240669
223	0.4083872305010594	0.38677059476524495	0.4300038662368738	0.3297228344240669
224	0.4086783837462755	0.3871622929884502	0.43019447450410087	0.3297228344240669
225	0.40720545977880024	0.3857382721898649	0.4286726473677356	0.3297228344240669
226	0.41429631943944123	0.3923730997802407	0.4362195390986417	0.3297228344240669
227	0.4278705815183462	0.4053602590527332	0.4503809039839593	0.3297228344240669
228	0.43141766399842757	0.40861568684937866	0.4542196411474765	0.3297228344240669
229	0.43333315098157393	0.41049920831328846	0.4561670936498594	0.3297228344240669
230	0.43137569180236474	0.40895177758972845	0.453799606015001	0.3297228344240669
231	0.42457995561057954	0.40270160970802105	0.44645830151313803	0.3297228344240669
232	0.4199188060576683	0.3983519875198114	0.4414856245955252	0.3297228344240669
233	0.4197241568138644	0.3980786405494776	0.44136967307825115	0.3297228344240669
234	0.4209003198201339	0.39793067375962704	0.44386996588064065	0.3297228344240669
235	0.4187525622461058	0.395394408754842	0.4421107157373696	0.3297228344240669
236	0.41692254205283485	0.3934320276471507	0.440413056458519	0.3297228344240669
237	0.41438791962900445	0.39035505548618443	0.4384207837718245	0.3297228344240669
238	0.40804807896284634	0.38365433795068365	0.4324418199750091	0.3297228344240669
239	0.40731879913733765	0.3827230952389692	0.4319145030357061	0.3297228344240669
240	0.3962785624511252	0.3719911059930534	0.420566018909197	0.3297228344240669
241	0.4224527570538139	0.3982994394134543	0.44660607469417346	0.3297228344240669
242	0.42404082254072906	0.39974678443583433	0.4483348606456238	0.3297228344240669
243	0.4500920935843073	0.4253470697758487	0.4748371173927659	0.3297228344240669
244	0.4588825358406524	0.4337900461183266	0.4839750255629782	0.3297228344240669
245	0.48340447358275307	0.4575546834673529	0.5092542636981533	0.3297228344240669
246	0.4970113545557972	0.4709446919251604	0.523078017186434	0.3297228344240669
247	0.5358965140925189	0.5080232190666835	0.5637698091183543	0.3297228344240669
248	0.5416679715516826	0.513524577517574	0.569811365585791	0.3297228344240669
249	0.5495566602444535	0.5207439978922584	0.5783693225966485	0.3297228344240669
250	0.560335886185174	0.5306638624037188	0.5900079099666293	0.3297228344240669
251	0.5651065514215146	0.5352392702250404	0.5949738326179888	0.3297228344240669
252	0.574109421407335	0.5434670438495725	0.6047517989650977	0.3297228344240669
253	0.609381272396873	0.5755573646468183	0.6432051801469276	0.3665179887736362
254	0.6151955595102407	0.5811926993431185	0.649198419677363	0.3297228344240669
255	0.6212388135408122	0.5865219395243005	0.6559556875573238	0.5525379357631257
256	0.6198052077088183	0.5852779719246816	0.6543324434929549	0.5525379357631257
257	0.6314112856850316	0.5964506034110842	0.6663719679589788	0.5525379357631257
258	0.6209188321447985	0.5870798966744695	0.6547577676151276	0.5525379357631257
259	0.6472841576219162	0.6123687603076259	0.6821995549362064	0.5525379357631257
260	0.7218169591623786	0.6829043008049902	0.7607296175197671	0.5525379357631257
261	0.789656024385668	0.7462687606093743	0.8330432881619616	0.5525379357631257
262	0.7840172240106341	0.7418496709146081	0.8261847771066602	0.7426462332359005
263	0.7599995923309184	0.721110830372994	0.798888354288843	0.7426462332359005
264	0.7435287114608573	0.7072293861552985	0.7798280367664161	0.7426462332359005
265	0.7521491363778382	0.7162805134378654	0.788017759317811	0.7426462332359005
266	0.765513981652596	0.7291776960981089	0.8018502672070831	0.7426462332359005
267	0.7692289253319733	0.7327118745412236	0.805745976122723	0.7426462332359005
268	0.775748110259542	0.7390025512198862	0.812493669299198	0.840766644834752
269	0.7852640723342947	0.7478716910705812	0.8226564535980082	0.840766644834752
270	0.7926373959101087	0.7552130154860801	0.8300617763341375	0.840766644834752
271	0.7913389910929363	0.7539208797761755	0.8287571024096969	0.840766644834752
272	0.7986707220957427	0.7614281155484032	0.8359133286430824	0.840766644834752
273	0.7963941185718247	0.7601568522205122	0.8326313849231373	0.840766644834752
274	0.8013016395407466	0.7648923919590792	0.837710887122414	0.840766644834752
275	0.8512175538594515	0.8123483098885744	0.8900867978303286	0.840766644834752
276	0.9234610568125676	0.8826399173177596	0.9642821963073755	0.840766644834752
277	0.9436588187717848	0.901850563671464	0.9854670738721056	0.840766644834752
278	0.946037239624465	0.9042552975710687	0.9878191816778612	0.840766644834752
279	0.9530181743655728	0.9109024605929672	0.9951338881381783	0.840766644834752
280	0.9583682219257541	0.9159295944800457	1.0008068493714624	1.0533608699655972
281	0.9877059761393725	0.9451069735121362	1.0303049787666088	1.2802643217879415
282	1.0043258210643369	0.9613620620080289	1.047289580120645	1.441754165877718
283	1.0070696623307462	0.9643071448129608	1.049832179848532	1.8976052447640492
284	1.0118441456723484	0.9689616741770875	1.054726617167609	1.9405329248385468
285	1.014193932640163	0.9712434068389688	1.0571444584413574	1.9405329248385468
286	1.0410958289725696	0.9957084711280406	1.0864831868170983	1.9405329248385468
287	1.031166690952848	0.9863354276977416	1.0759979542079547	1.9405329248385468
288	1.026051612526448	0.9802196859557719	1.0718835390971244	1.9405329248385468
289	1.0203850653204367	0.9750629098012475	1.0657072208396259	1.9405329248385468
290	1.0108675085105703	0.9651824589595457	1.0565525580615949	1.9405329248385468
291	1.0005531633305629	0.9554572158394358	1.04564911082169	1.9405329248385468
292	0.9672030827531024	0.923276659274222	1.0111295062319827	1.9405329248385468
293	0.963984401794808	0.9201123787087108	1.0078564248809054	1.9405329248385468
294	0.9510219113055054	0.9084683291000106	0.9935754935110002	1.9405329248385468
295	0.9466496719100805	0.9042998324051533	0.9889995114150079	1.9405329248385468
296	0.9378528711679646	0.8962472175006095	0.9794585248353195	1.9405329248385468
297	0.9071078935335688	0.8681424181840192	0.9460733688831183	1.9405329248385468
298	0.8893543454414581	0.8523152416227291	0.9263934492601871	1.9405329248385468
299	0.8497369498274208	0.8157329815083327	0.8837409181465089	1.9405329248385468
300	0.8548453607646569	0.8210998591987899	0.8885908623305239	1.9405329248385468
301	0.8602654877509559	0.8263698320564505	0.8941611434454613	1.9405329248385468
302	0.8719164872719168	0.8376009124475945	0.9062320620962392	1.9405329248385468
303	0.891179545024469	0.8558508433190062	0.9265082467299319	1.9405329248385468
304	0.8833676458159274	0.8484588000734649	0.91827649155839	1.9405329248385468
305	0.8693410316391526	0.8349624273754204	0.9037196359028847	1.971195553463188
306	0.8643221159575023	0.8302545697914487	0.898389662123556	2.081581016511896
307	0.8733401629514099	0.8388161176486173	0.9078642082542026	2.081581016511896
308	0.8500729892297121	0.8171471615708309	0.8829988168885934	2.081581016511896
309	0.8058914773072774	0.7753103167976922	0.8364726378168625	2.081581016511896
310	0.7968709645451593	0.7671310472614472	0.8266108818288713	2.081581016511896
311	0.7888142193567333	0.7595058956542127	0.818122543059254	2.081581016511896
312	0.7928148834351075	0.7644286611384228	0.8212011057317923	2.081581016511896
313	0.7932705235878521	0.7651702493535381	0.821370797822166	2.081581016511896
314	0.7929778785969457	0.7649537530408186	0.8210020041530728	2.081581016511896
315	0.7874384604069192	0.7595770040065137	0.8152999168073247	2.081581016511896
316	0.788702675474303	0.7609575187986136	0.8164478321499922	2.081581016511896
317	0.7866559375165819	0.758530954933788	0.8147809200993759	2.081581016511896
318	0.7879095227228938	0.7593649144665375	0.81645413097925	2.081581016511896
319	0.7891890668684427	0.7608529452791766	0.8175251884577089	2.081581016511896
320	0.7801405114368315	0.7519466333618856	0.8083343895117774	2.081581016511896
321	0.7535205966817901	0.7255880080390857	0.7814531853244944	2.081581016511896
322	0.7520643501301899	0.7243713776087644	0.7797573226516155	2.081581016511896
323	0.7580939066400941	0.7304176483673954	0.7857701649127928	2.081581016511896
324	0.7868837556790904	0.7591201704102445	0.8146473409479364	2.081581016511896
325	0.7961817787470112	0.7684661323967261	0.8238974250972964	2.081581016511896
326	0.7658428972172457	0.7398145677818404	0.7918712266526512	2.081581016511896
327	0.7678645961432455	0.7420103135310196	0.7937188787554714	2.081581016511896
328	0.7723585938205206	0.7464199456947904	0.7982972419462508	2.081581016511896
329	0.7758341238881555	0.7498610225867179	0.8018072251895931	2.081581016511896
330	0.7759521738060209	0.7499409167400014	0.8019634308720405	2.081581016511896
331	0.7774130381351546	0.7513944002158066	0.8034316760545026	2.081581016511896
332	0.7822472697080118	0.7560965798015573	0.8083979596144664	2.081581016511896
333	0.785158975650479	0.7589527947229819	0.811365156577976	2.081581016511896
334	0.7829815680849378	0.7567390517955077	0.8092240843743679	2.081581016511896
335	0.783753179461286	0.7576200769811432	0.8098862819414288	2.081581016511896
336	0.7796128640405657	0.7537700789629036	0.8054556491182279	2.081581016511896
337	0.7826648897464455	0.757068180125468	0.8082615993674231	2.081581016511896
338	0.8115997535726942	0.7859145704956247	0.8372849366497637	2.081581016511896
339	0.8224787815211076	0.7964094862375377	0.8485480768046776	2.081581016511896
340	0.8275055260090435	0.8013725999951297	0.8536384520229573	2.081581016511896
341	0.8340972100028652	0.807771372562314	0.8604230474434165	2.081581016511896
342	0.8484029191303167	0.8213279023026658	0.8754779359579676	2.081581016511896
343	0.8615253060071435	0.8336373268429182	0.8894132851713688	2.081581016511896
344	0.8904818603968612	0.860972956903835	0.9199907638898872	2.081581016511896
345	0.9017713566871415	0.8718251392703935	0.9317175741038894	2.081581016511896
346	0.9049795163645445	0.8749331886229281	0.935025844106161	2.081581016511896
347	0.9021001657966035	0.87212613286749	0.9320741987257171	2.081581016511896
348	0.9016880510724078	0.8717872951225523	0.9315888070222633	2.081581016511896
349	0.904014323654313	0.8738146974379184	0.9342139498707076	2.081581016511896
350	0.9011398041378795	0.8708430891891876	0.9314365190865715	2.081581016511896
351	0.9078642772692604	0.8779814326849285	0.9377471218535925	2.081581016511896
352	0.9091802157025702	0.8794330516349507	0.9389273797701898	2.081581016511896
353	0.9561279905693019	0.9237316509138563	0.9885243302247473	2.081581016511896
354	1.037037966928072	1.0006443188758987	1.0734316149802452	2.081581016511896
355	1.0545894356665801	1.0168671032701633	1.0923117680629972	2.081581016511896
356	1.0454142930226429	1.0083153308819224	1.0825132551633634	2.081581016511896
357	1.063642471475449	1.0251025124176891	1.102182430533209	2.081581016511896
358	1.0737299963455755	1.034813798971449	1.112646193719702	2.081581016511896
359	1.0740352033206952	1.035018227085392	1.1130521795559984	2.081581016511896
360	1.087705874711609	1.0481317074646184	1.1272800419586	2.081581016511896
361	1.100969572934846	1.06088748747363	1.1410516583960622	2.081581016511896
362	1.1114879739902284	1.071248988048266	1.1517269599321907	2.081581016511896
363	1.116086753174447	1.0757003667184337	1.1564731396304604	2.081581016511896
364	1.1255709955245745	1.0847556725298815	1.1663863185192673	2.081581016511896
365	1.1239881599536874	1.0834919492197446	1.16448437068763	2.081581016511896
366	1.1212273217869464	1.0813474992836865	1.1611071442902063	2.081581016511896
367	1.132483827052929	1.092071680083373	1.172895974022485	2.081581016511896
368	1.1319461008417662	1.0920787051015215	1.171813496582011	2.081581016511896
369	1.125340896602785	1.085072783833984	1.1656090093715856	2.081581016511896
370	1.1266623171541648	1.0858709408933944	1.1674536934149353	2.081581016511896
371	1.2080997846830555	1.1623484831345179	1.253851086231593	2.081581016511896
372	1.2085651165779958	1.1620436151215396	1.2550866180344518	2.081581016511896
373	1.2045044316179538	1.1590511992392922	1.2499576639966157	2.081581016511896
374	1.1850652098704986	1.1429358109579493	1.2271946087830476	2.081581016511896
375	1.1914913035527412	1.1504675504561188	1.2325150566493637	2.081581016511896
376	1.2314165370919152	1.189804276612414	1.2730287975714167	2.081581016511896
377	1.2409435161997928	1.1990261450043844	1.282860887395201	2.081581016511896
378	1.2396195015009992	1.197756758549657	1.2814822444523415	2.081581016511896
379	1.2427470209329134	1.2006945137968819	1.284799528068945	2.081581016511896
380	1.2524885109132406	1.2098844004028322	1.2950926214236491	2.081581016511896
381	1.2877459218921727	1.2431735015796166	1.332318342204729	2.081581016511896
382	1.313669864602774	1.2676404486389394	1.3596992805666086	2.081581016511896
383	1.2908054603106507	1.2438294944617256	1.3377814261595757	2.081581016511896
384	1.2804754360605621	1.2336674772740102	1.327283394847114	2.081581016511896
385	1.275514285168752	1.2290351820969894	1.3219933882405144	2.081581016511896
386	1.2847142491256243	1.2381767577780576	1.3312517404731907	2.081581016511896
387	1.2932306668664881	1.2464272233647034	1.340034110368273	2.081581016511896
388	1.2988185178582738	1.2517710927232002	1.3458659429933473	2.081581016511896
389	1.302225282972541	1.2548872482648732	1.3495633176802084	2.081581016511896
390	1.299924705642453	1.2522346719984982	1.3476147392864077	2.081581016511896
391	1.2925154554206177	1.2451272787873866	1.3399036320538489	2.081581016511896
392	1.2631763186559541	1.2178433298909697	1.3085093074209384	2.081581016511896
393	1.2657909526226252	1.2204389158720947	1.3111429893731557	2.081581016511896
394	1.2656853354184947	1.2205047239571163	1.310865946879873	2.081581016511896
395	1.271649837985723	1.227694967855435	1.3156047081160112	2.081581016511896
396	1.3277021144989525	1.2828343569565739	1.372569872041331	2.081581016511896
397	1.4195613194244956	1.3725962420717868	1.4665263967772042	2.081581016511896
398	1.431175646119538	1.3838932164094493	1.4784580758296266	2.081581016511896
399	1.4459415626115857	1.3979313195165242	1.4939518057066472	2.081581016511896
400	1.472026990941574	1.422821809258278	1.5212321726248699	2.081581016511896
401	1.512153231664828	1.461137242586807	1.5631692207428491	2.081581016511896
402	1.501913494963812	1.4508995928448871	1.5529273970827369	2.081581016511896
403	1.4572638095058106	1.4085625377867366	1.5059650812248848	2.081581016511896
404	1.4633740918310079	1.4149867659126636	1.5117614177493521	2.081581016511896
405	1.4812614948818896	1.432676462995417	1.5298465267683623	2.081581016511896
406	1.4783674293458025	1.4298501252360614	1.5268847334555438	2.081581016511896
407	1.5060059050796846	1.4578677960210054	1.5541440141383638	2.081581016511896
408	1.518341040567562	1.4700787639039272	1.5666033172311966	2.081581016511896
409	1.5261752468409715	1.4773662390507933	1.5749842546311497	2.081581016511896
410	1.5428385728036147	1.493360815298045	1.5923163303091843	2.081581016511896
411	1.5621186610052913	1.511359242631028	1.6128780793795543	2.081581016511896
412	1.5661892239151842	1.5151150380102423	1.617263409820126	2.081581016511896
413	1.5827735540120789	1.53023739370211	1.6353097143220476	2.081581016511896
414	1.5756133036829985	1.522676769626559	1.6285498377394378	2.081581016511896
415	1.5669379578722458	1.5144080190566473	1.619467896687844	2.081581016511896
416	1.5186639092138878	1.4694912948519598	1.5678365235758158	2.081581016511896
417	1.377234858334604	1.334582269987052	1.4198874466821558	2.081581016511896
418	1.3551120997392352	1.3136119013309109	1.3966122981475597	2.081581016511896
419	1.3516339403729427	1.3103652141987823	1.3929026665471032	2.081581016511896
420	1.3561085389731649	1.3136562553671185	1.3985608225792112	2.081581016511896
421	1.3001027413412987	1.2592301406320523	1.340975342050545	2.081581016511896
422	1.2503255926270551	1.2116550169205214	1.2889961683335889	2.081581016511896
423	1.2298249998325055	1.1920881261237655	1.2675618735412457	2.081581016511896
424	1.225441986891728	1.1879403166862668	1.262943657097189	2.081581016511896
425	1.220981193861633	1.1836310726527792	1.2583313150704871	2.081581016511896
426	1.2149131457320963	1.1778190008572562	1.2520072906069366	2.081581016511896
427	1.213228243012344	1.1759176597220082	1.2505388263026798	2.081581016511896
428	1.2109712856934713	1.1737852664112458	1.2481573049756969	2.081581016511896
429	1.2066753744772836	1.1697717877638811	1.2435789611906858	2.081581016511896
430	1.2029957689563404	1.1665186033933366	1.2394729345193445	2.081581016511896
431	1.191797292350629	1.1553940811328984	1.2282005035683596	2.081581016511896
432	1.2007401726490325	1.1641526527723858	1.2373276925256793	2.081581016511896
433	1.1695972733945714	1.1346244352750818	1.204570111514061	2.081581016511896
434	1.159598716961109	1.1255796896745323	1.1936177442476856	2.081581016511896
435	1.1597212135449957	1.1257706060741164	1.1936718210158748	2.081581016511896
436	1.1649470839268732	1.1309463352079838	1.1989478326457625	2.081581016511896
437	1.1809795705338852	1.1459019446591359	1.2160571964086346	2.081581016511896
438	1.1810187974583228	1.1459154207126765	1.2161221742039694	2.081581016511896
439	1.1824917340065295	1.1473036635473854	1.2176798044656734	2.081581016511896
440	1.1534604788535112	1.1186221172474164	1.188298840459606	2.081581016511896
441	1.1218084956555505	1.0867395250984253	1.1568774662126755	2.081581016511896
442	1.067473221856264	1.0330971482614388	1.101849295451089	2.081581016511896
443	1.0538334474146671	1.0200712147625743	1.08759568006676	2.081581016511896
444	1.0643000482562819	1.031381566404345	1.0972185301082187	2.081581016511896
445	1.0647982228757058	1.0321337047334673	1.0974627410179443	2.081581016511896
446	1.0660313879484575	1.033420580302361	1.098642195594554	2.081581016511896
447	1.0695848486284867	1.0368849485197742	1.1022847487371992	2.081581016511896
448	1.078470717685779	1.04477424722797	1.1121671881435882	2.081581016511896
449	1.0705973204769448	1.036909810975092	1.1042848299787973	2.081581016511896
450	1.052212495256945	1.0188287179229074	1.0855962725909825	2.081581016511896
451	1.0394137194129893	1.007197818487165	1.0716296203388136	2.081581016511896
452	0.9881076610182431	0.9573744890382607	1.0188408329982255	2.081581016511896
453	0.9727335573507856	0.9424548299228187	1.0030122847787526	2.081581016511896
454	0.9705062082598651	0.9403181293371072	1.000694287182623	2.081581016511896
455	0.9619953087722832	0.9319622763960957	0.9920283411484707	2.081581016511896
456	0.9618727612604099	0.9319786607803078	0.9917668617405119	2.081581016511896
457	0.9611494035081964	0.931461824729556	0.990836982286837	2.081581016511896
458	0.9603440900127183	0.9306627202111016	0.9900254598143348	2.081581016511896
459	0.9576956807053189	0.9282108028196283	0.9871805585910094	2.081581016511896
460	0.9561158932823192	0.9266585994080987	0.9855731871565396	2.081581016511896
461	0.9440157297165135	0.9140152180198213	0.9740162414132058	2.081581016511896
462	0.9669525743242303	0.9356340536021679	0.9982710950462927	2.081581016511896
463	0.9519719164650392	0.9206299561319062	0.9833138767981722	2.081581016511896
464	0.9410509775752185	0.9082428837580956	0.9738590713923414	2.081581016511896
465	0.9388772270792975	0.9060802315637477	0.9716742225948473	2.081581016511896
466	0.9397201796559893	0.9061861248001657	0.9732542345118129	2.081581016511896
467	0.9589198953751823	0.9238809143505946	0.99395887639977	2.081581016511896
468	0.9704337309245225	0.9345438680205236	1.0063235938285213	2.081581016511896
469	0.9717027235181421	0.9356059992664663	1.007799447769818	2.081581016511896
470	0.9740309592341373	0.9379163172402418	1.0101456012280328	2.081581016511896
471	0.9800028867083698	0.943576717618777	1.0164290557979625	2.081581016511896
472	0.9830223087044057	0.9464638521569246	1.0195807652518867	2.081581016511896
473	0.9854462982424439	0.9486972772215425	1.0221953192633453	2.081581016511896
474	0.9845355855559899	0.9476524737517681	1.0214186973602115	2.081581016511896
475	0.9701022891387387	0.9339838962836476	1.0062206819938297	2.081581016511896
476	0.9711069896414376	0.9350314191162019	1.0071825601666733	2.081581016511896
477	0.9316733135179098	0.8974491888993025	0.9658974381365173	2.081581016511896
478	0.9439681634151391	0.9085835043936035	0.9793528224366748	2.081581016511896
479	0.9360419188544591	0.9013725303467248	0.9707113073621934	2.081581016511896
480	0.9265795405527747	0.8928331830092626	0.9603258980962868	2.081581016511896
481	0.9133281532653263	0.8803342261391871	0.9463220803914655	2.081581016511896
482	0.9141358875573815	0.8814901665522423	0.9467816085625207	2.081581016511896
483	0.9166354802506476	0.8839781142140766	0.9492928462872184	2.081581016511896
484	0.9187037196099388	0.8862266670112533	0.9511807722086243	2.081581016511896
485	0.933431000314894	0.9005378206848894	0.9663241799448987	2.081581016511896
486	0.9317424515749594	0.8987210614163754	0.9647638417335433	2.081581016511896
487	0.9298187383198129	0.8968849538087689	0.9627525228308569	2.081581016511896
488	0.935544243962509	0.9023408333193021	0.9687476546057158	2.081581016511896
489	0.9251948178245752	0.8910372745455937	0.9593523611035568	2.081581016511896
490	0.9198394324829595	0.8856472899724952	0.9540315749934237	2.081581016511896
491	0.9132965331717753	0.8794393442075129	0.9471537221360377	2.081581016511896
492	0.9135580362789832	0.8796176299401035	0.9474984426178631	2.081581016511896
493	0.917955546523668	0.8839744341415197	0.9519366589058162	2.081581016511896
494	0.9155307881211343	0.8820122348489173	0.9490493413933512	2.081581016511896
495	0.9527176159579493	0.9190286361117073	0.9864065958041913	2.081581016511896
496	0.9578752228405034	0.9227749716819582	0.9929754739990485	2.081581016511896
497	0.9726158533463443	0.9362567055859594	1.008975001106729	2.081581016511896
498	0.9849264899376348	0.948265630180056	1.0215873496952135	2.081581016511896
499	0.9907882157893981	0.9540249693300265	1.0275514622487698	2.081581016511896
500	0.9853388688363226	0.9493180682054927	1.0213596694671525	2.081581016511896
501	0.9885434105114491	0.9527472786022162	1.024339542420682	2.081581016511896
502	1.0057426891887187	0.9696775078365989	1.0418078705408387	2.081581016511896
503	1.00650798810627	0.9705793524326118	1.042436623779928	2.081581016511896
504	1.0057994939380812	0.969984084404611	1.0416149034715514	2.081581016511896
505	1.0079498397928113	0.9719866538057758	1.043913025779847	2.081581016511896
506	1.0202608345509034	0.9838916732493366	1.05662999585247	2.081581016511896
507	1.0526829078499744	1.0141839489175595	1.0911818667823894	2.081581016511896
508	1.0935713823844495	1.0534417515763241	1.1337010131925749	2.081581016511896
509	1.0928729168348439	1.053089686833975	1.132656146835713	2.081581016511896
510	1.0983644519657905	1.0588723979562857	1.1378565059752952	2.081581016511896
511	1.1045930160863673	1.0649661120202025	1.1442199201525318	2.081581016511896
512	1.109767451127036	1.0698958340705824	1.1496390681834896	2.081581016511896
513	1.1152324574532015	1.0752331762617549	1.1552317386446482	2.081581016511896
514	1.122910331644281	1.0827999961660217	1.16302066712254	2.081581016511896
515	1.140165746601396	1.099743648942332	1.1805878442604596	2.081581016511896
516	1.1542209165436705	1.1136147213096887	1.1948271117776523	2.081581016511896
517	1.163292530395927	1.1230951072246755	1.2034899535671784	2.081581016511896
518	1.1694839500251315	1.129277781271615	1.209690118778648	2.081581016511896
519	1.1839861468729778	1.1431912884757092	1.2247810052702461	2.081581016511896
520	1.221186346743151	1.1785497362962793	1.2638229571900224	2.081581016511896
521	1.2323432577723268	1.1898342445448453	1.2748522709998082	2.081581016511896
522	1.2795881705050793	1.2346756142953101	1.3245007267148488	2.081581016511896
523	1.2969107100435862	1.2509530144963623	1.34286840559081	2.081581016511896
524	1.3733903094088251	1.3232897305748514	1.4234908882427988	2.081581016511896
525	1.4596989697007194	1.4061896764532058	1.513208262948233	2.081581016511896
526	1.5470763735738458	1.4909780693991184	1.6031746777485731	2.081581016511896
527	1.6015746097412977	1.5459446289610899	1.6572045905215058	2.081581016511896
528	1.6431657079653537	1.5867316533970641	1.699599762533643	2.081581016511896
529	1.6915655511465273	1.6336032090759265	1.749527893217128	2.081581016511896
530	1.7437272104875452	1.6830532623170096	1.8044011586580808	2.081581016511896
531	1.7562757173462842	1.6950745074680902	1.8174769272244782	2.081581016511896
532	1.7762344590152477	1.7141076971179452	1.83836122091255	2.081581016511896
533	1.8102276310087755	1.746602307580821	1.87385295443673	2.081581016511896
534	1.8004925660000999	1.7371421050232745	1.8638430269769253	2.081581016511896
535	1.816724816000447	1.752509283262436	1.8809403487384577	2.081581016511896
536	1.853378651481746	1.7869208175065374	1.9198364854569547	2.081581016511896
537	1.8631857376013596	1.796325827766208	1.930045647436511	2.081581016511896
538	1.8593634891155788	1.7927186914002338	1.9260082868309238	2.081581016511896
539	1.9101143378024894	1.8411785242992529	1.979050151305726	2.081581016511896
540	1.9050147073422503	1.8346866239749562	1.9753427907095444	2.081581016511896
541	1.8822282800158665	1.8134774853143605	1.9509790747173723	2.081581016511896
542	1.8980871109644766	1.828538451268326	1.967635770660627	2.081581016511896
543	1.9099727832063775	1.839349358254178	1.980596208158577	2.061139264095469
544	1.8993761659170576	1.8290403868488672	1.9697119449852478	2.040697511679041
545	1.953785300990079	1.8802930513649216	2.0272775506152363	2.0141232335376857
546	1.9967414866405953	1.9207913657203206	2.07269160756087	2.0304766354708272
547	2.0106413613410137	1.933922432926757	2.0873602897552703	2.0304766354708272
548	2.0037433355122265	1.9279392439714047	2.0795474270530483	2.0304766354708272
549	2.016601507085144	1.9403603322904717	2.0928426818798167	2.0304766354708272
550	2.025228368030813	1.949188486075205	2.1012682499864215	2.0304766354708272
551	2.037756972813286	1.9608802892878203	2.114633656338751	2.0304766354708272
552	2.090209414780643	2.0117363662895515	2.1686824632717343	2.0304766354708272
553	2.2488962590031045	2.165994004533122	2.331798513473087	2.0304766354708272
554	2.3475708202913177	2.2608797090928894	2.434261931489746	2.0304766354708272
555	2.2903867077956663	2.2083283751661553	2.3724450404251773	2.0304766354708272
556	2.282963532351702	2.20329646714944	2.362630597553964	2.0304766354708272
557	2.2796290527773753	2.2011792459567836	2.358078859597967	2.0304766354708272
558	2.2797589283577535	2.20171405105694	2.3578038056585666	2.0304766354708272
559	2.284260887787236	2.2067502734069295	2.3617715021675423	2.0304766354708272
560	2.3321593180086966	2.2540622128627983	2.4102564231545953	2.0304766354708272
561	2.336950742674505	2.2585549039790624	2.4153465813699473	2.525167043948371
562	2.3868329434947038	2.305362795175231	2.4683030918141764	2.525167043948371
563	2.39756206864213	2.3152736276200843	2.479850509664175	2.525167043948371
564	2.391369943020885	2.3095124323808194	2.4732274536609506	2.53947627063987
565	2.398583863985232	2.31600240643073	2.4811653215397342	2.525167043948371
566	2.442964608178752	2.3576125855176207	2.5283166308398837	2.53947627063987
567	2.4088247658357718	2.327279935498417	2.490369596173127	2.53947627063987
568	2.387926986593347	2.3084662023295706	2.4673877708571235	2.5129019924985143
569	2.3807911996876827	2.302646897310979	2.458935502064386	2.5129019924985143
570	2.3179813486884795	2.2426074271724157	2.393355270204543	2.4781510133905877
571	2.255497341504908	2.1839517616104525	2.3270429213993635	2.5006369410486577
572	2.2699520877987904	2.1961587354803993	2.343745440117182	2.5006369410486577
573	2.244906630255578	2.171777474170826	2.31803578634033	2.5006369410486577
574	2.214717372554638	2.142266845591783	2.2871678995174936	2.5006369410486577
575	2.201860975854421	2.1296797978623974	2.2740421538464455	2.5006369410486577
576	2.190904071542977	2.1194585552517986	2.2623495878341555	2.5006369410486577
577	2.183775109850115	2.112472313100394	2.255077906599836	2.5006369410486577
578	2.1555832107952604	2.085285329601824	2.2258810919886973	2.5006369410486577
579	2.0654084178660925	2.0002537742559237	2.130563061476261	2.5006369410486577
580	2.047943529115297	1.9845075773589655	2.111379480871628	2.5006369410486577
581	2.0410628020842276	1.978015607835835	2.10410999633262	2.5006369410486577
582	1.8455494664002852	1.7940112918111002	1.89708764098947	2.5006369410486577
583	1.8434046953363377	1.792187952347719	1.8946214383249562	2.5006369410486577
584	1.8428550135154076	1.791438450517013	1.8942715765138023	2.5006369410486577
585	1.8464335682104105	1.794592925758864	1.898274210661957	2.5026811162903004
586	1.8640708101725365	1.811394197089776	1.916747423255297	2.5026811162903004
587	1.8759664735388086	1.8225014032088303	1.929431543868787	2.5026811162903004
588	1.8814448006238402	1.827735621513859	1.9351539797338217	2.5026811162903004
589	1.8830669255723504	1.8297056055597605	1.9364282455849404	2.529255394431656
590	1.8867728163502853	1.8337152086379593	1.939830424062611	2.604889878372438
591	1.8274539961685394	1.7774847520098818	1.877423240327197	2.707098640454575
592	1.8322268331333011	1.7819086976382073	1.882544968628395	2.7336729185959303
593	1.8469088336716153	1.796537805887549	1.8972798614556816	2.8256608044698535
594	1.8095180618327582	1.761183577017993	1.8578525466475235	2.8256608044698535
595	1.808640632583384	1.7605169976907553	1.8567642674760128	2.737761269079216
596	1.800375794240583	1.7528394760941644	1.8479121123870015	2.737761269079216
597	1.7870755952200996	1.7396693106509393	1.8344818797892597	2.952399669451704
598	1.7225438241878246	1.6759250599818556	1.7691625883937936	2.952399669451704
599	1.6936524886638689	1.647753396277865	1.7395515810498727	2.952399669451704
600	1.6944131049935824	1.6478432490860184	1.7409829609011465	2.958532195176632
601	1.6829271365317622	1.6358602588882345	1.7299940141752899	2.958532195176632
602	1.6720979709671728	1.6251613218173713	1.7190346201169744	2.8726768350276366
603	1.673539701351154	1.6266800847515344	1.7203993179507737	3.04643173056727
604	1.6652887498846736	1.618356547953686	1.712220951815661	3.04643173056727
605	1.634426174034877	1.5877824065284827	1.6810699415412713	3.04643173056727
606	1.63252981929153	1.5862377889299148	1.678821849653145	2.911516164618849
607	1.6343699347726468	1.5880407558247998	1.680699113720494	3.070961833466983
608	1.6374824392725311	1.5911121508045074	1.6838527277405548	3.070961833466983
609	1.6464877679993482	1.6000420983039803	1.692933437694716	3.070961833466983
610	1.6620370499597308	1.6152641783079091	1.7088099216115524	2.831793330194782
611	1.660431538320581	1.6137829581849883	1.7070801184561735	2.86041178357778
612	1.6541606483085638	1.6065732296660087	1.7017480669511191	2.86041178357778
613	1.6501033282381967	1.6022262760755674	1.6979803804008262	2.9033394636522782
614	1.6497283613050095	1.6022186035344712	1.6972381190755477	2.96466472090156
615	1.6784076609482446	1.6299285908291836	1.7268867310673057	2.895162762685707
616	1.675571665238133	1.6255633797492166	1.7255799507270493	2.741849619562501
617	1.6702636461314975	1.6206523750067432	1.7198749172562517	2.7766005986704276
618	1.6620293896990082	1.6123063684025263	1.71175241099549	3.003504050492772
619	1.6609169443584824	1.6117290109763216	1.7101048777406431	3.0566526067754833
620	1.6586371315533752	1.6101643238275245	1.707109939279226	3.044387555325627
621	1.6563415137445938	1.6079963529023529	1.704686674586835	3.044387555325627
622	1.6542751434170997	1.606139943618755	1.7024103432154443	2.997371524767844
623	1.658855023803638	1.6109147191176088	1.706795328489667	3.060740957258769
624	1.7210430818264428	1.6706542211515392	1.7714319425013465	3.06891765822534
625	1.7433726215260203	1.6917327366075652	1.7950125064444755	3.234495852798402
626	1.756089167249066	1.704069588052501	1.808108746445631	3.3387487901221817
627	1.9528304972883108	1.8882890529757268	2.017371941600895	3.5145478609034573
628	2.0099162311368337	1.9443006095642388	2.075531852709429	3.530901262836599
629	2.0076691495202237	1.9424714432801844	2.0728668557602625	3.530901262836599
630	2.039658640835203	1.9741045022343302	2.105212779436075	3.530901262836599
631	2.1244736106556723	2.057705340955163	2.1912418803561815	3.530901262836599
632	2.137782558249577	2.07108288446493	2.2044822320342243	3.530901262836599
633	2.1352553756092445	2.068492799281568	2.202017951936921	3.582005643877668
634	2.1567928723828613	2.0889644585014047	2.224621286264318	3.582005643877668
635	2.163937187401934	2.095161129680808	2.2327132451230605	3.582005643877668
636	2.3203130877890006	2.2439072270101366	2.396718948567864	3.582005643877668
637	2.3211288187858505	2.244861635321639	2.397396002250062	3.530901262836599
638	2.412005446149297	2.3333567065259198	2.4906541857726734	3.530901262836599
639	2.6177962040311122	2.5304630412475415	2.705129366814683	3.7455396632090867
640	2.6481496290181004	2.5591887301021883	2.7371105279340124	3.8048207452167264
641	2.7237111347367975	2.6316212675923647	2.8158010018812303	3.8927202806073646
642	2.726226967450176	2.6344786374943876	2.8179752974059644	3.8927202806073646
643	2.7176344552427336	2.6266272222565323	2.808641688228935	3.894764455849007
644	2.6712339925646744	2.584254881548609	2.75821310358074	3.894764455849007
645	2.6945994090665275	2.6080788809695283	2.7811199371635267	3.966310589306503
646	2.7338521944956	2.65008179613329	2.8176225928579095	4.050121774213855
647	2.8162279265193257	2.7308711412692848	2.9015847117693667	3.9254270844736485
648	2.8643481379954068	2.777349713594373	2.9513465623964406	3.7189653850677318
649	2.7776426021100766	2.6970271340454657	2.858258070174688	3.923382909232006
650	2.739494346179611	2.6606354321147876	2.818353260244434	4.182993164920633
651	2.7717828266764712	2.6913553947171955	2.8522102586357465	4.182993164920633
652	2.733188376914475	2.655540541001143	2.8108362128278066	4.182993164920633
653	2.652212560492406	2.581392341399	2.723032779585812	4.182993164920633
654	2.639571232938148	2.5692871764866907	2.7098552893896053	4.182993164920633
655	2.61904258336341	2.549493534327949	2.688591632398871	4.182993164920633
656	2.6175651522866676	2.5480853997313884	2.687044904841947	4.182993164920633
657	2.6165784612914953	2.547054128659508	2.6861027939234825	4.182993164920633
658	2.6286360870279197	2.5586059998237243	2.698666174232115	4.182993164920633
659	2.640402562387369	2.568707006733429	2.712098118041309	4.182993164920633
660	2.632679037752178	2.5609429117059976	2.7044151637983576	4.182993164920633
661	2.648465198230851	2.5761108082195276	2.7208195882421746	4.182993164920633
662	2.6928384248293025	2.6183303296316573	2.7673465200269476	4.182993164920633
663	2.6749588761889678	2.6016029887528114	2.7483147636251237	4.182993164920633
664	2.7011417341400885	2.626418030957253	2.775865437322924	4.182993164920633
665	2.7420639955044255	2.6662648238602684	2.817863167148583	4.182993164920633
666	2.7565530567974843	2.6802571939444118	2.8328489196505573	4.182993164920633
667	2.7178594564090397	2.6441515708860104	2.791567341932069	4.182993164920633
668	2.7041432991339986	2.6309492640479197	2.7773373342200776	4.182993164920633
669	2.6967737574933532	2.6234181763420397	2.770129338644667	4.182993164920633
670	2.646935460281207	2.577277828512049	2.716593092050365	4.2872461022444135
671	2.6308376226723844	2.562020352770249	2.6996548925745194	4.371057287151766
672	2.6348703920239713	2.5656192725755984	2.7041215114723443	4.50801702834183
673	2.580014021499509	2.5125551466806955	2.6474728963183223	4.50801702834183
674	2.581072722051461	2.513297223055478	2.648848221047444	4.689948624848033
675	2.5618170037598658	2.4941040592023724	2.6295299483173586	4.677683573398176
676	2.462377272441077	2.3977560299582183	2.526998514923936	4.689948624848033
677	2.4877261174955585	2.424436507621312	2.551015727369805	4.689948624848033
678	2.620693263690689	2.5559266321209924	2.6854598952603856	4.677683573398176
679	2.673672030116026	2.608418269316707	2.738925790915345	4.689948624848033
680	2.7078831025404373	2.6426085097691767	2.773157695311698	4.689948624848033
681	2.6632652334564657	2.599745358589196	2.726785108323735	4.689948624848033
682	2.672721576882588	2.6091666576200914	2.7362764961450843	4.689948624848033
683	2.640603610933657	2.577608919137089	2.703598302730225	4.722655428714318
684	2.627425659188198	2.5642432827035138	2.6906080356728816	4.70221367629789
685	2.6188421061218126	2.555973333172136	2.681710879071489	4.70221367629789
686	2.6149102487433287	2.5520855908812816	2.6777349066053757	4.70221367629789
687	2.617723545719066	2.556137854911262	2.6793092365268705	4.70221367629789
688	2.634194277430653	2.5723841216713748	2.6960044331899313	4.70221367629789
689	2.6758328094935417	2.61187430588447	2.7397913131026135	4.70221367629789
690	2.6990261599631724	2.63350849038469	2.7645438295416547	4.70221367629789
691	2.6835347650170416	2.616623349711796	2.750446180322287	4.70221367629789
692	2.6549156864593177	2.5879733840732464	2.7218579888453895	4.70221367629789
693	2.635966689184063	2.5693752325377384	2.7025581458303876	4.70221367629789
694	2.6810486242440854	2.6113452370358465	2.750752011452324	4.70221367629789
695	2.7112099767186004	2.640369517733984	2.7820504357032165	4.70221367629789
696	2.697296030661664	2.6269140996492855	2.7676779616740426	4.70221367629789
697	2.657824516078443	2.5881984132410247	2.727450618915861	4.70221367629789
698	2.71220769210551	2.6370460209684676	2.787369363242553	4.714478727747746
699	2.717353383044262	2.6417983573800083	2.7929084087085156	4.714478727747746
700	2.7015830722424776	2.626408029410853	2.7767581150741023	4.714478727747746
701	2.6881095983155183	2.61359926204268	2.762619934588357	5.47082356715556
702	2.6918668962026233	2.6173902071057746	2.7663435852994716	5.47082356715556
703	2.689254131305283	2.6147776158680274	2.7637306467425393	5.47082356715556
704	2.7004648757194145	2.6255475595752094	2.77538219186362	4.779892335480315
705	2.696464489782393	2.62148488377737	2.771444095787416	5.47082356715556
706	2.6968801508675035	2.621871467351996	2.7718888343830113	5.47082356715556
707	2.7107036576934584	2.6350301741428916	2.7863771412440252	4.810554964104956
708	2.7356401879963625	2.6585300203064146	2.81275035568631	5.505574546263488
709	2.756070622673686	2.679214768560779	2.832926476786594	5.632313411245337
710	2.774075230216233	2.6961012445271058	2.8520492159053603	5.814245007751541
711	2.781145102436222	2.7035385691384626	2.8587516357339817	5.814245007751541
712	2.843782945881456	2.7625975612988563	2.924968330464055	5.994132429016102
713	2.9193585463891836	2.8352996357267592	3.003417457051608	6.086120314890026
714	2.9318538641538305	2.8465839008586418	3.0171238274490193	5.906232893625464
715	3.1231725796630743	3.02942448078196	3.216920678544188	6.116782943514666
716	3.155993804978161	3.0605733616758046	3.251414248280518	6.793404948498415
717	3.2882480046103524	3.1901707575478926	3.3863252516728117	6.930364689688478
718	3.3863605571087687	3.2830706976451385	3.489650416572399	6.930364689688478
719	3.397519618342794	3.2992443335541664	3.4957949031314213	6.961027318313119
720	3.3815904691187333	3.2850937654041155	3.4780871728333516	6.961027318313119
721	3.5163639615232123	3.41410647081516	3.618621452231264	6.989645771696117
722	3.5984680601149384	3.4890927150977245	3.7078434051321523	7.145003090060967
723	3.456780166798461	3.3476581533381546	3.5659021802587674	7.145003090060967
724	3.4255555506020148	3.3156672716858644	3.5354438295181656	7.145003090060967
725	3.3969223409337053	3.2858112524344163	3.5080334294329942	7.145003090060967
726	3.5420680230099912	3.422589649426432	3.6615463965935504	7.145003090060967
727	3.548148180452823	3.4272293097376476	3.669067051167999	7.145003090060967
728	3.697481483727307	3.570162476133237	3.824800491321377	7.145003090060967
729	3.7209774018685815	3.592795695614558	3.8491591081226044	7.145003090060967
730	3.749267609201859	3.6190408315798193	3.8794943868238985	7.145003090060967
731	3.7115316370160683	3.583984407665971	3.8390788663661657	7.145003090060967
732	3.8214582450071912	3.6834453606134456	3.9594711294009373	7.145003090060967
733	3.8395489750933853	3.6999027137206184	3.9791952364661523	7.145003090060967
734	3.831433854504617	3.6920400679670973	3.9708276410421366	7.145003090060967
735	3.8406257140517397	3.70094101453455	3.9803104135689296	7.145003090060967
736	3.8746436228309404	3.7345472157374573	4.014740029924424	7.145003090060967
737	3.8806127492033946	3.7404189205494793	4.02080657785731	7.145003090060967
738	3.8946368295706177	3.7541294079448835	4.0351442511963524	7.145003090060967
739	3.985010819131674	3.852235682826209	4.117785955437139	7.1286496881278225
740	4.053883201567512	3.9218895341282365	4.185876869006787	7.14091473957768
741	4.179676443602904	4.045049045826284	4.314303841379525	7.1756657186856065
742	4.5033766715006704	4.356640998378252	4.650112344623089	7.1756657186856065
743	4.631767283200142	4.484790638791669	4.778743927608616	7.1756657186856065
744	4.688352378359422	4.540259540664404	4.8364452160544396	7.181798244410536
745	4.833500862198443	4.681133815296568	4.9858679091003175	7.181798244410536
746	4.898192072322624	4.742763864496035	5.0536202801492145	7.192019120618749
747	4.883022442088337	4.728501156048056	5.037543728128618	7.192019120618749
748	4.829212822315924	4.677731248763141	4.980694395868706	7.192019120618749
749	4.783696538423843	4.634824847398409	4.932568229449277	7.192019120618749
750	4.794824861322267	4.645460345008199	4.944189377636334	7.192019120618749
751	4.833867584060165	4.683138805146308	4.984596362974022	7.192019120618749
752	4.837496019204957	4.68651638402219	4.9884756543877256	7.192019120618749
753	4.8373270311627925	4.687041531888823	4.987612530436762	7.192019120618749
754	4.813999502333372	4.667239792562152	4.960759212104592	7.192019120618749
755	4.8171878589750134	4.66992367221993	4.964452045730097	7.192019120618749
756	4.910952777560604	4.758464609570577	5.0634409455506315	7.192019120618749
757	4.939401221130828	4.785927039692329	5.092875402569327	7.192019120618749
758	5.1245648782754385	4.969497881068856	5.279631875482021	7.192019120618749
759	5.1678065814126	5.018964755781655	5.316648407043546	7.192019120618749
760	5.109033019121803	4.963094911487717	5.254971126755889	7.192019120618749
761	5.143958147742918	4.996470895753749	5.291445399732088	7.218593398760103
762	5.053775589900227	4.907744252431117	5.1998069273693375	7.279918656009386
763	5.073816438294687	4.926753309378622	5.220879567210751	7.24516767690146
764	5.342702073363268	5.1816819785809445	5.503722168145592	7.3432880885003105
765	5.546444239655558	5.381221626528491	5.711666852782624	7.236990975934889
766	5.598463800657857	5.430483077057046	5.766444524258669	7.308537109392384
767	5.59372978814036	5.425663314607258	5.761796261673462	7.314669635117314
768	5.598152901755659	5.430068186787944	5.766237616723375	7.314669635117314
769	5.61631582172943	5.446468721789575	5.786162921669284	7.294227882700887
770	5.6261987372100855	5.459161965537554	5.793235508882617	7.328978861808813
771	5.696315244207202	5.53023255887106	5.862397929543343	7.328978861808813
772	5.759739896313478	5.596606305532461	5.922873487094495	7.328978861808813
773	5.813650257960766	5.64890988994255	5.978390625978982	7.328978861808813
774	5.807097998318312	5.642454801052038	5.9717411955845865	7.328978861808813
775	5.780410321531786	5.621843858098568	5.9389767849650035	7.328978861808813
776	5.912659478399542	5.751498235436193	6.073820721362891	7.328978861808813
777	5.926109383145006	5.765397101826521	6.086821664463491	7.328978861808813
778	5.941845515045132	5.780770080401205	6.102920949689058	7.328978861808813
779	5.945789292654997	5.78489820828747	6.106680377022522	7.328978861808813
780	5.9492554386096455	5.78827640610265	6.110234471116641	7.328978861808813
781	5.962697173839235	5.80063960983936	6.12475473783911	7.339199738017026
782	5.969947380349332	5.807783969354665	6.132110791344	7.437320149615878
783	5.996830990749024	5.833748939121122	6.159913042376926	7.891127053260566
784	6.281377732590343	6.100606746340757	6.462148718839929	7.891127053260566
785	6.3332832260283904	6.147438105682751	6.51912834637403	7.891127053260566
786	6.241271192060735	6.058121159463367	6.4244212246581025	7.895215403743852
787	6.204596879069788	6.020971708421011	6.388222049718566	7.970849887684634
788	6.234505017788129	6.046143278607217	6.422866756969041	7.929966382851778
789	6.304331720952046	6.111865295989855	6.496798145914237	7.958584836234777
790	6.505130216024272	6.316189728557642	6.694070703490901	8.14664895846591
791	7.108100674403758	6.912790675675455	7.30341067313206	8.14664895846591
792	7.291062858131545	7.091065908907005	7.491059807356085	8.171179061365622
793	7.462916190835772	7.2570684545925435	7.6687639270790005	8.144604783224267
794	7.535521239842554	7.3267751686417295	7.744267311043378	8.144604783224267
795	7.772445621919081	7.564536356605303	7.98035488723286	8.144604783224267
796	7.77599473212458	7.567811898380327	7.984177565868833	8.105765453633055
797	7.798291184924321	7.596117311192673	8.00046505865597	8.105765453633055
798	7.85664687626938	7.652922369759281	8.06037138277948	8.105765453633055
799	8.121630313108094	7.905366304550519	8.337894321665669	8.105765453633055
800	8.104282990029077	7.8887007429410545	8.319865237117098	8.105765453633055
801	8.07438652752316	7.860316782224833	8.288456272821486	8.105765453633055
802	7.968795121938687	7.760571525773689	8.177018718103685	8.105765453633055
803	7.7748325039427035	7.573426520691182	7.976238487194225	8.105765453633055
804	7.972451480583366	7.757977627494821	8.186925333671912	8.105765453633055
805	7.968286382979172	7.752533804308872	8.184038961649472	8.105765453633055
806	7.984950219186488	7.768729136357512	8.201171302015464	8.105765453633055
807	8.422772901155852	8.203296851585067	8.642248950726636	8.105765453633055
808	8.655914826682547	8.432547801968694	8.8792818513964	8.105765453633055
809	8.8503582899848	8.61966590831696	9.081050671652642	8.105765453633055
810	8.895456591550467	8.659477589975031	9.1314355931259	8.105765453633055
811	8.711512735973667	8.484917808038592	8.93810766390874	8.105765453633055
812	8.695476256314643	8.470247864747773	8.920704647881514	8.105765453633055
813	8.61264407572482	8.393125855194297	8.832162296255344	8.105765453633055
814	8.5941321143117	8.376191271847274	8.812072956776126	8.105765453633055
815	8.758944865995907	8.534959474288469	8.982930257703346	8.105765453633055
816	8.825883569683564	8.597795208390938	9.05397193097619	8.105765453633055
817	8.972082485261144	8.734441409384072	9.209723561138215	8.105765453633055
818	8.972492560852118	8.73432242266143	9.210662699042807	8.105765453633055
819	9.070039596544316	8.829081697736058	9.310997495352574	8.105765453633055
820	9.39652567924509	9.138635706978452	9.65441565151173	8.105765453633055
821	9.491193039668971	9.22637994415571	9.756006135182234	8.105765453633055
822	9.5186454404429	9.252017654377104	9.785273226508695	8.105765453633055
823	9.469927031072391	9.206615886958554	9.733238175186226	8.105765453633055
824	9.496860184919269	9.232140472216928	9.76157989762161	8.105765453633055
825	9.499187896819638	9.234632247163784	9.763743546475492	8.105765453633055
826	9.506922134486057	9.242439187371353	9.77140508160076	8.105765453633055
827	9.530707191533171	9.265766673725745	9.7956477093406	8.105765453633055
828	9.603660007086429	9.346923171301212	9.860396842871648	8.105765453633055
829	9.465911731091868	9.215017481646374	9.71680598053736	8.105765453633055
830	9.042994805377477	8.816972383539314	9.26901722721564	8.144604783224267
831	9.364583520573461	9.132107889802013	9.597059151344911	8.246813545306402
832	9.433793349303127	9.199565046670639	9.668021651935613	8.39399416270468
833	9.460888791476563	9.225059565329525	9.696718017623603	8.320403854005542
834	9.412643994370178	9.180529877807142	9.644758110933212	8.26725529772283
835	9.546719781924137	9.300840477412349	9.792599086435926	8.449186894229035
836	9.25813191504571	9.0083084597746	9.507955370316822	8.285652874897615
837	9.121561814260971	8.874646505712633	9.36847712280931	8.285652874897615
838	9.096600074892034	8.850349393312152	9.342850756471917	8.396038337946322
839	9.122493712400324	8.87482165021923	9.37016577458142	8.396038337946322
840	9.047319467182849	8.792078235270663	9.302560699095036	8.416480090362752
841	9.055653547772401	8.801867795228073	9.309439300316727	8.314271328280615
842	9.163868838735732	8.898787491987456	9.428950185484009	8.416480090362752
843	9.254287711119527	8.987024146103934	9.521551276135122	8.416480090362752
844	9.288990419470668	9.021048123852921	9.556932715088415	8.416480090362752
845	9.607791965621322	9.334973591279319	9.880610339963326	8.416480090362752
846	9.684491942169403	9.4094651802757	9.959518704063107	8.416480090362752
847	10.177235137878622	9.886355979791636	10.468114295965606	8.416480090362752
848	10.54680262364286	10.235096518632481	10.858508728653238	8.416480090362752
849	10.505471150491214	10.195158256677901	10.815784044304529	8.416480090362752
850	10.61120426126212	10.294956782386663	10.927451740137577	8.416480090362752
851	10.614452747182467	10.30023360873243	10.928671885632504	8.416480090362752
852	10.235308212237182	9.916902025855817	10.553714398618549	8.416480090362752
853	9.953619520738178	9.639956963016742	10.267282078459614	8.416480090362752
854	9.869886445174327	9.559072299444582	10.180700590904074	8.416480090362752
855	9.872097549922236	9.56055363201501	10.183641467829462	8.514600501961603
856	10.232027897186999	9.898816749616977	10.56523904475702	8.65564859363495
857	9.946539265967075	9.639342082305948	10.253736449628203	8.790564159583372
858	10.083839889338728	9.766647812840347	10.40103196583711	8.839624365382798
859	9.796480253540354	9.494257635889465	10.098702871191243	8.798740860549943
860	9.748167173395453	9.446389496604475	10.049944850186431	8.778299108133515
861	9.766972194195212	9.463223264738078	10.070721123652344	8.690399572742878
862	9.216003496388923	8.945651493157476	9.486355499620371	8.627030140251952
863	9.022104452032384	8.767453955569149	9.276754948495618	8.627030140251952
864	8.222197185297352	8.007368393922214	8.43702597667249	8.594323336385669
865	8.165762099950431	7.9527226080531435	8.378801591847719	8.602500037352241
866	8.159088958423464	7.945662348577152	8.372515568269774	8.602500037352241
867	8.163090449579546	7.948792809180091	8.377388089978998	8.577969934452527
868	8.17680283284135	7.960060619487438	8.393545046195264	8.547307305827886
869	8.166335281147688	7.949824767642282	8.382845794653097	8.547307305827886
870	8.156396614946631	7.939797103961112	8.37299612593215	8.547307305827886
871	8.145834114278717	7.928901020046099	8.362767208511334	8.598411686868955
872	8.11992884023068	7.902987609670108	8.336870070791251	8.598411686868955
873	7.903275410321288	7.683066137611153	8.123484683031423	8.624985965010309
874	7.956553338083595	7.731923203510981	8.18118347265621	8.624985965010309
875	8.31379133866321	8.059478010728185	8.568104666598234	8.624985965010309
876	8.024115127032633	7.771699301559677	8.276530952505592	8.624985965010309
877	7.952377977712104	7.700973547587244	8.203782407836965	8.624985965010309
878	7.970810889449146	7.717940122326167	8.223681656572124	8.676090346051378
879	7.962079596848613	7.704514602175262	8.219644591521964	8.676090346051378
880	7.943024823372659	7.685968682523704	8.200080964221614	8.757857355717087
881	7.890358791954769	7.633938832036135	8.146778751873404	8.676090346051378
882	7.9022642295651995	7.644296346647449	8.16023211248295	8.992937508506003
883	7.8468204832033726	7.589652163082304	8.103988803324441	8.84166854062444
884	7.830889218482822	7.573875809218365	8.08790262774728	8.913214674081937
885	7.80203388016101	7.5449976097594345	8.059070150562585	8.992937508506003
886	7.781942113937204	7.522143225611616	8.04174100226279	8.84166854062444
