# Supplementary material for: Proteome-wide determinants of co-translational chaperone binding in bacteria
Source: Nat Commun. 2025 May 10;16:4361. doi: 10.1038/s41467-025-59067-9 (PMC12065913; doi:10.1038/s41467-025-59067-9)
Supplement: Supplementary file 8 — Source Data [file 41467_2025_59067_MOESM8_ESM.zip › 5a.csv]

chaperone	mutant background	gene	localization	wt onset	mutant onset	mutant-wt onset
TF	∆dnaK	bcsB	IMP	155	94	-61
TF	∆dnaK	ydiJ	CP	199	200	1
TF	∆dnaK	uvrD	CP	196	191	-5
TF	∆dnaK	mqo	CP	197	115	-82
TF	∆dnaK	bcsC	OMP	71	72	1
TF	∆dnaK	yfhM	IMP	270	259	-11
TF	∆dnaK	gcvP	CP	160	164	4
TF	∆dnaK	yfeW	PP	91	96	5
TF	∆dnaK	priA	CP	191	181	-10
TF	∆dnaK	rlmL	CP	139	136	-3
TF	∆dnaK	ppk	CP	111	165	54
TF	∆dnaK	menD	IMP	117	111	-6
TF	∆dnaK	clpB	CP	696	695	-1
TF	∆dnaK	yejH	uk	261	115	-146
TF	∆dnaK	katG	CP	241	119	-122
TF	∆dnaK	yjjJ	CP	120	115	-5
TF	∆dnaK	yddW	uk	145	126	-19
TF	∆dnaK	dacB	PP	107	104	-3
TF	∆dnaK	mrcA	IMP	360	345	-15
TF	∆dnaK	pepP	CP	106	101	-5
TF	∆dnaK	yhjJ	PP	154	144	-10
TF	∆dnaK	htpG	CP	94	97	3
TF	∆dnaK	nuoF	IMP	136	127	-9
TF	∆dnaK	sapA	PP	99	101	2
TF	∆dnaK	sbcB	CP	146	148	2
TF	∆dnaK	asnB	CP	115	104	-11
TF	∆dnaK	thiI	CP	176	170	-6
TF	∆dnaK	pta	CP	120	109	-11
TF	∆dnaK	rhlE	CP	156	156	0
TF	∆dnaK	pykF	CP	120	137	17
TF	∆dnaK	carB	CP	113	92	-21
TF	∆dnaK	mfd	CP	96	94	-2
TF	∆dnaK	fucI	CP	174	158	-16
TF	∆dnaK	murC	CP	114	102	-12
TF	∆dnaK	ampC	PP	129	108	-21
TF	∆dnaK	gudD	CP	203	213	10
TF	∆dnaK	oppD	IMP	200	203	3
TF	∆dnaK	yhbW	CP	116	135	19
TF	∆dnaK	fbaB	CP	147	104	-43
TF	∆dnaK	macB	IMP	141	130	-11
TF	∆dnaK	cca	CP	91	100	9
TF	∆dnaK	dppD	IMP	144	134	-10
TF	∆dnaK	yghZ	uk	132	113	-19
TF	∆dnaK	yjeS	uk	130	127	-3
TF	∆dnaK	agp	PP	88	81	-7
TF	∆dnaK	nrdF	CP	95	94	-1
TF	∆dnaK	visC	uk	144	136	-8
TF	∆dnaK	uxaC	CP	76	66	-10
TF	∆dnaK	rffT	uk	188	200	12
TF	∆dnaK	yjfZ	uk	132	127	-5
TF	∆dnaK	ilvC	CP	93	95	2
TF	∆dnaK	yidR	uk	112	111	-1
TF	∆dnaK	fdoG	CP	130	125	-5
TF	∆dnaK	ynhG	PP	74	89	15
TF	∆dnaK	rarA	CP	117	109	-8
TF	∆dnaK	ilvA	CP	161	0	-161
TF	∆dnaK	secA	CP	222	222	0
TF	∆dnaK	hemL	CP	115	116	1
TF	∆dnaK	fumB	CP	78	77	-1
TF	∆dnaK	yqjG	CP	115	115	0
TF	∆dnaK	dkgB	CP	109	94	-15
TF	∆dnaK	ygiF	CP	111	106	-5
TF	∆dnaK	cof	CP	98	96	-2
TF	∆dnaK	ydcR	CP	174	168	-6
TF	∆dnaK	ycjX	CP	99	92	-7
TF	∆dnaK	lamB	OMP	82	90	8
TF	∆dnaK	malZ	CP	199	191	-8
TF	∆dnaK	lldD	IMP	169	96	-73
TF	∆dnaK	thrC	CP	196	202	6
TF	∆dnaK	ycbL	uk	110	109	-1
TF	∆dnaK	fabF	CP	95	94	-1
TF	∆dnaK	hemC	CP	99	94	-5
TF	∆dnaK	hslU	CP	125	122	-3
TF	∆dnaK	yfiC	CP	126	117	-9
TF	∆dnaK	ubiB	IMP	268	272	4
TF	∆dnaK	ycfD	uk	126	118	-8
TF	∆dnaK	era	CP	97	100	3
TF	∆dnaK	trpS	CP	152	161	9
TF	∆dnaK	dnaJ	CP	197	197	0
TF	∆dnaK	murA	CP	165	156	-9
TF	∆dnaK	nadA	CP	187	187	0
TF	∆dnaK	rfaC	uk	171	163	-8
TF	∆dnaK	ycbZ	CP	118	116	-2
TF	∆dnaK	alaS	CP	125	113	-12
TF	∆dnaK	ansA	CP	86	76	-10
TF	∆dnaK	guaC	CP	105	98	-7
TF	∆dnaK	pheA	CP	146	141	-5
TF	∆dnaK	metC	CP	148	130	-18
TF	∆dnaK	rfaG	uk	208	208	0
TF	∆dnaK	leuS	CP	175	175	0
TF	∆dnaK	glgC	CP	139	138	-1
TF	∆dnaK	dbpA	CP	151	127	-24
TF	∆dnaK	leuA	CP	145	140	-5
TF	∆dnaK	fadD	CP	242	241	-1
TF	∆dnaK	rffM	CP	157	143	-14
TF	∆dnaK	pnp	CP	124	121	-3
TF	∆dnaK	dxs	CP	100	102	2
TF	∆dnaK	degQ	PP	144	100	-44
TF	∆dnaK	glmS	CP	96	83	-13
TF	∆dnaK	yfaY	CP	109	109	0
TF	∆dnaK	srmB	CP	155	154	-1
TF	∆dnaK	pncB	CP	92	90	-2
TF	∆dnaK	ligA	CP	166	165	-1
TF	∆dnaK	selB	CP	120	125	5
TF	∆dnaK	thrS	CP	401	399	-2
TF	∆dnaK	rfbB	CP	247	139	-108
TF	∆dnaK	sdhA	CP	199	168	-31
TF	∆dnaK	topA	CP	337	244	-93
TF	∆dnaK	gdhA	CP	267	271	4
TF	∆dnaK	yraM	uk	220	215	-5
TF	∆dnaK	ispA	CP	110	108	-2
TF	∆dnaK	yebA	uk	78	73	-5
TF	∆dnaK	lpxB	CP	209	194	-15
TF	∆dnaK	rne	CP	281	273	-8
TF	∆dnaK	manA	CP	145	150	5
TF	∆dnaK	yicC	CP	118	121	3
TF	∆dnaK	nlpE	OMP	124	123	-1
TF	∆dnaK	sucC	CP	131	134	3
TF	∆dnaK	tyrS	CP	113	113	0
TF	∆dnaK	ompR	CP	123	123	0
TF	∆dnaK	uidR	CP	103	103	0
TF	∆dnaK	moeB	CP	102	104	2
TF	∆dnaK	manZ	IMP	126	124	-2
TF	∆dnaK	yliJ	uk	84	88	4
TF	∆dnaK	miaA	CP	90	169	79
TF	∆dnaK	deoB	CP	149	147	-2
TF	∆dnaK	glyQ	CP	127	127	0
TF	∆dnaK	serC	CP	128	125	-3
TF	∆dnaK	dusA	CP	97	107	10
TF	∆dnaK	osmY	PP	108	108	0
TF	∆dnaK	fldB	CP	85	85	0
TF	∆dnaK	pdxK	CP	119	118	-1
TF	∆dnaK	ycfH	CP	119	109	-10
TF	∆dnaK	mraW	uk	144	118	-26
TF	∆dnaK	minD	CP	116	116	0
TF	∆dnaK	gabT	CP	196	193	-3
TF	∆dnaK	ygdH	uk	95	94	-1
TF	∆dnaK	sseA	CP	122	119	-3
TF	∆dnaK	purD	CP	171	170	-1
TF	∆dnaK	ymdC	uk	202	118	-84
TF	∆dnaK	metE	CP	158	162	4
TF	∆dnaK	yqeF	CP	170	160	-10
TF	∆dnaK	yecE	CP	141	127	-14
TF	∆dnaK	tdcB	CP	169	117	-52
TF	∆dnaK	mglB	PP	96	86	-10
TF	∆dnaK	waaU	CP	130	106	-24
TF	∆dnaK	glpK	CP	248	221	-27
TF	∆dnaK	ycjG	CP	129	96	-33
TF	∆dnaK	ybiU	CP	164	185	21
TF	∆dnaK	dcm	CP	266	251	-15
TF	∆dnaK	usg	CP	87	87	0
TF	∆dnaK	iadA	CP	135	161	26
TF	∆dnaK	ascG	CP	139	151	12
TF	∆dnaK	hdfR	CP	172	162	-10
TF	∆dnaK	dxr	CP	115	106	-9
TF	∆dnaK	ygfZ	CP	145	135	-10
TF	∆dnaK	pldB	IMP	145	142	-3
TF	∆dnaK	gshB	CP	96	95	-1
TF	∆dnaK	nagZ	CP	141	131	-10
TF	∆dnaK	accD	CP	178	145	-33
TF	∆dnaK	yhaK	CP	168	96	-72
TF	∆dnaK	yigB	CP	107	98	-9
TF	∆dnaK	ybjX	uk	129	113	-16
TF	∆dnaK	yggN	uk	113	95	-18
TF	∆dnaK	mdoB	IMP	332	311	-21
TF	∆dnaK	dsdC	CP	175	170	-5
TF	∆dnaK	murF	CP	188	187	-1
TF	∆dnaK	yrfG	CP	97	85	-12
TF	∆dnaK	fdhE	CP	131	126	-5
TF	∆dnaK	zwf	CP	115	104	-11
TF	∆dnaK	rhlB	CP	117	116	-1
TF	∆dnaK	gsk	CP	166	119	-47
TF	∆dnaK	ghrB	CP	157	93	-64
TF	∆dnaK	serB	CP	199	83	-116
TF	∆dnaK	hsdM	CP	425	275	-150
TF	∆dnaK	ade	uk	256	218	-38
TF	∆dnaK	mpl	CP	151	146	-5
TF	∆dnaK	cysS	CP	103	100	-3
TF	∆dnaK	fpr	CP	101	92	-9
TF	∆dnaK	ndh	CP	111	108	-3
TF	∆dnaK	ychF	CP	99	95	-4
TF	∆dnaK	sucA	CP	157	153	-4
TF	∆dnaK	glnS	CP	113	110	-3
TF	∆dnaK	holB	CP	145	111	-34
TF	∆dnaK	serS	CP	237	237	0
TF	∆dnaK	recA	CP	105	101	-4
TF	∆dnaK	deoC	CP	121	127	6
TF	∆dnaK	atpD	IMP	284	284	0
TF	∆dnaK	gatY	CP	151	145	-6
TF	∆dnaK	nuoB	CP	136	130	-6
TF	∆dnaK	lysA	CP	148	124	-24
TF	∆dnaK	rfaZ	uk	122	115	-7
TF	∆dnaK	asd	CP	104	95	-9
TF	∆dnaK	pgi	CP	87	84	-3
TF	∆dnaK	tonB	OMP	73	76	3
TF	∆dnaK	cpdA	CP	155	100	-55
TF	∆dnaK	mnmA	CP	100	97	-3
TF	∆dnaK	pyrG	CP	149	149	0
TF	∆dnaK	pgk	CP	148	148	0
TF	∆dnaK	metB	CP	115	87	-28
TF	∆dnaK	ybaP	CP	189	88	-101
TF	∆dnaK	mltA	OMP	212	151	-61
TF	∆dnaK	nagK	CP	138	153	15
TF	∆dnaK	rbn	CP	121	129	8
TF	∆dnaK	ubiD	CP	263	219	-44
TF	∆dnaK	rimK	CP	142	98	-44
TF	∆dnaK	envC	PP	180	171	-9
TF	∆dnaK	aroH	CP	145	140	-5
TF	∆dnaK	gadW	CP	112	111	-1
TF	∆dnaK	dapF	CP	101	96	-5
TF	∆dnaK	rimJ	CP	109	102	-7
TF	∆dnaK	ucpA	CP	172	168	-4
TF	∆dnaK	tdk	CP	114	112	-2
TF	∆dnaK	speD	CP	99	94	-5
TF	∆dnaK	rdgC	CP	126	117	-9
TF	∆dnaK	ftsI	IMP	433	428	-5
TF	∆dnaK	yijP	uk	384	378	-6
TF	∆dnaK	trkA	CP	221	222	1
TF	∆dnaK	yceH	CP	110	118	8
TF	∆dnaK	mcrC	CP	285	282	-3
TF	∆dnaK	yfbQ	uk	158	145	-13
TF	∆dnaK	pyrC	CP	136	129	-7
TF	∆dnaK	ydcF	CP	120	116	-4
TF	∆dnaK	ppnK	uk	133	137	4
TF	∆dnaK	ygcF	uk	88	81	-7
TF	∆dnaK	yidA	CP	135	113	-22
TF	∆dnaK	cho	CP	102	97	-5
TF	∆dnaK	ampH	PP	95	80	-15
TF	∆dnaK	rbsA	IMP	137	131	-6
TF	∆dnaK	treR	CP	148	160	12
TF	∆dnaK	yqjH	CP	119	102	-17
TF	∆dnaK	yhhW	CP	85	87	2
TF	∆dnaK	kdsA	CP	100	98	-2
TF	∆dnaK	iscS	CP	125	125	0
TF	∆dnaK	ubiE	CP	132	118	-14
TF	∆dnaK	rlmG	CP	119	118	-1
TF	∆dnaK	ybdL	CP	91	72	-19
TF	∆dnaK	tyrB	CP	140	132	-8
TF	∆dnaK	ilvB	CP	146	145	-1
TF	∆dnaK	yrbF	uk	146	139	-7
TF	∆dnaK	mak	CP	192	191	-1
TF	∆dnaK	rrmJ	uk	136	135	-1
TF	∆dnaK	ribD	CP	222	215	-7
TF	∆dnaK	mepA	PP	142	137	-5
TF	∆dnaK	truD	CP	230	229	-1
TF	∆dnaK	yjiC	uk	156	113	-43
TF	∆dnaK	nagB	CP	120	113	-7
TF	∆dnaK	yiaJ	uk	144	132	-12
TF	∆dnaK	ybiB	CP	213	202	-11
TF	∆dnaK	fecE	IMP	187	175	-12
TF	∆dnaK	yqjI	uk	146	141	-5
TF	∆dnaK	ugpQ	CP	157	111	-46
TF	∆dnaK	rsxG	OMP	113	113	0
TF	∆dnaK	gltI	PP	138	135	-3
TF	∆dnaK	artI	PP	101	88	-13
TF	∆dnaK	cysB	CP	153	152	-1
TF	∆dnaK	dacA	CP	107	98	-9
TF	∆dnaK	rpsB	CP	139	135	-4
TF	∆dnaK	znuC	IMP	142	142	0
TF	∆dnaK	lptB	CP	140	140	0
TF	∆dnaK	yfbR	CP	106	107	1
TF	∆dnaK	nudF	CP	110	109	-1
TF	∆dnaK	yjeK	uk	170	170	0
TF	∆dnaK	yjhU	CP	186	173	-13
TF	∆dnaK	clpX	CP	167	167	0
TF	∆dnaK	epd	CP	110	104	-6
TF	∆dnaK	dppF	IMP	129	158	29
TF	∆dnaK	alsE	CP	110	88	-22
TF	∆dnaK	yadE	uk	246	248	2
TF	∆dnaK	yidZ	CP	173	165	-8
TF	∆dnaK	thiK	CP	113	97	-16
TF	∆dnaK	nagC	CP	82	87	5
TF	∆dnaK	dapE	CP	167	110	-57
TF	∆dnaK	glgA	CP	145	124	-21
TF	∆dnaK	ytfM	uk	198	193	-5
TF	∆dnaK	pheT	CP	634	634	0
TF	∆dnaK	phoE	OMP	163	91	-72
TF	∆dnaK	glpQ	PP	94	107	13
TF	∆dnaK	yggW	uk	101	93	-8
TF	∆dnaK	murB	CP	99	99	0
TF	∆dnaK	mltB	OMP	153	149	-4
TF	∆dnaK	xylR	CP	79	113	34
TF	∆dnaK	xseA	CP	97	111	14
TF	∆dnaK	rumA	uk	182	176	-6
TF	∆dnaK	yiiG	uk	57	69	12
TF	∆dnaK	sgrR	CP	185	187	2
TF	∆dnaK	chiA	PP	82	62	-20
TF	∆dnaK	ygiQ	CP	153	138	-15
TF	∆dnaK	ybiT	CP	109	104	-5
TF	∆dnaK	gltX	CP	112	112	0
TF	∆dnaK	gsiB	PP	94	107	13
TF	∆dnaK	purA	CP	135	121	-14
TF	∆dnaK	mcrB	uk	113	109	-4
TF	∆dnaK	bamA	OMP	73	71	-2
TF	∆dnaK	yheS	CP	121	121	0
TF	∆dnaK	gltB	CP	166	169	3
TF	∆dnaK	clpA	CP	315	298	-17
TF	∆dnaK	ycbX	PP	103	103	0
TF	∆dnaK	nuoC	CP	124	124	0
TF	∆dnaK	plsB	CP	108	95	-13
TF	∆dnaK	pepQ	CP	93	92	-1
TF	∆dnaK	pflB	CP	218	218	0
TF	∆dnaK	nuoG	CP	213	198	-15
TF	∆dnaK	gyrA	CP	129	127	-2
TF	∆dnaK	fecA	OMP	95	81	-14
TF	∆dnaK	gpmM	CP	94	96	2
TF	∆dnaK	yghJ	IMP	70	74	4
TF	∆dnaK	insK	CP	0	0	0
TF	∆dnaK	gpmA	CP	113	110	-3
TF	∆dnaK	trxB	CP	174	168	-6
TF	∆dnaK	rnt	CP	98	91	-7
TF	∆dnaK	ubiG	CP	112	119	7
TF	∆dnaK	ung	CP	104	90	-14
TF	∆dnaK	pyrB	CP	114	114	0
TF	∆dnaK	truC	CP	100	97	-3
TF	∆dnaK	glnH	PP	90	102	12
TF	∆dnaK	pflA	CP	113	101	-12
TF	∆dnaK	btuD	IMP	146	142	-4
TF	∆dnaK	yfiE	CP	174	130	-44
TF	∆dnaK	rfaQ	uk	171	166	-5
TF	∆dnaK	malE	PP	112	28	-84
TF	∆dnaK	fruR	uk	155	149	-6
TF	∆dnaK	tgt	CP	102	95	-7
TF	∆dnaK	ybhC	OMP	96	96	0
TF	∆dnaK	rdoA	uk	99	99	0
TF	∆dnaK	ispG	CP	114	112	-2
TF	∆dnaK	alr	CP	126	122	-4
TF	∆dnaK	queF	CP	113	113	0
TF	∆dnaK	ilvE	CP	113	96	-17
TF	∆dnaK	iap	PP	119	110	-9
TF	∆dnaK	prkB	CP	124	136	12
TF	∆dnaK	galM	CP	109	112	3
TF	∆dnaK	ygjD	uk	125	122	-3
TF	∆dnaK	yfdZ	uk	167	168	1
TF	∆dnaK	glyA	CP	133	132	-1
TF	∆dnaK	nfo	CP	107	107	0
TF	∆dnaK	hemF	CP	141	82	-59
TF	∆dnaK	rfaD	CP	167	149	-18
TF	∆dnaK	mtn	CP	117	116	-1
TF	∆dnaK	rffH	CP	159	156	-3
TF	∆dnaK	galE	CP	126	124	-2
TF	∆dnaK	gntR	CP	133	134	1
TF	∆dnaK	mreB	CP	146	146	0
TF	∆dnaK	ybjS	CP	161	146	-15
TF	∆dnaK	potA	IMP	146	145	-1
TF	∆dnaK	hflX	CP	233	226	-7
TF	∆dnaK	truB	CP	154	118	-36
TF	∆dnaK	ybiV	CP	144	141	-3
TF	∆dnaK	yafJ	CP	140	124	-16
TF	∆dnaK	nfsA	CP	148	148	0
TF	∆dnaK	sbcC	CP	132	120	-12
TF	∆dnaK	rsxC	CP	182	168	-14
TF	∆dnaK	hepA	uk	213	211	-2
TF	∆dnaK	potF	PP	86	87	1
TF	∆dnaK	moaA	CP	98	92	-6
TF	∆dnaK	gltD	CP	121	129	8
TF	∆dnaK	ptrB	CP	122	105	-17
TF	∆dnaK	ftsP	PP	139	128	-11
TF	∆dnaK	frdA	CP	154	116	-38
TF	∆dnaK	bglA	CP	136	136	0
TF	∆dnaK	fusA	CP	124	122	-2
TF	∆dnaK	nadB	CP	300	293	-7
TF	∆dnaK	solA	CP	104	93	-11
TF	∆dnaK	pyrD	CP	123	124	1
TF	∆dnaK	crp	CP	78	78	0
TF	∆dnaK	rnc	CP	107	105	-2
TF	∆dnaK	hscA	CP	170	158	-12
TF	∆dnaK	purM	CP	151	153	2
TF	∆dnaK	yigL	CP	105	101	-4
TF	∆dnaK	bamB	OMP	99	93	-6
TF	∆dnaK	deoA	CP	130	130	0
TF	∆dnaK	yaaA	CP	108	108	0
TF	∆dnaK	asnA	CP	121	115	-6
TF	∆dnaK	panB	CP	108	105	-3
TF	∆dnaK	dadA	CP	165	165	0
TF	∆dnaK	dcyD	CP	86	82	-4
TF	∆dnaK	tas	CP	177	177	0
TF	∆dnaK	hemE	CP	106	106	0
TF	∆dnaK	pepA	CP	126	121	-5
TF	∆dnaK	btuB	OMP	228	116	-112
TF	∆dnaK	murI	CP	100	94	-6
TF	∆dnaK	dld	CP	190	185	-5
TF	∆dnaK	mutS	CP	102	94	-8
TF	∆dnaK	yncD	OMP	204	203	-1
TF	∆dnaK	tnaA	CP	161	122	-39
TF	∆dnaK	prc	PP	107	109	2
TF	∆dnaK	speC	CP	250	241	-9
TF	∆dnaK	valS	CP	107	108	1
TF	∆dnaK	yeaD	CP	96	108	12
TF	∆dnaK	metN	IMP	131	128	-3
TF	∆dnaK	prfC	CP	111	112	1
TF	∆dnaK	potD	PP	98	97	-1
TF	∆dnaK	yfgC	uk	102	97	-5
TF	∆dnaK	dnaX	CP	120	114	-6
TF	∆dnaK	bisC	CP	147	146	-1
TF	∆dnaK	accC	CP	125	115	-10
TF	∆dnaK	tktA	CP	115	118	3
TF	∆dnaK	ldcA	CP	132	127	-5
TF	∆dnaK	lepA	CP	97	91	-6
TF	∆dnaK	tldD	CP	96	91	-5
TF	∆dnaK	tbpA	uk	96	92	-4
TF	∆dnaK	lplA	CP	126	126	0
TF	∆dnaK	queA	CP	84	80	-4
TF	∆dnaK	yajO	CP	102	91	-11
TF	∆dnaK	ispH	CP	75	75	0
TF	∆dnaK	rep	CP	135	127	-8
TF	∆dnaK	katE	CP	200	188	-12
TF	∆dnaK	hipA	CP	128	99	-29
TF	∆dnaK	fepC	CP	125	116	-9
TF	∆dnaK	nemA	CP	112	106	-6
TF	∆dnaK	rlpA	OMP	92	92	0
TF	∆dnaK	aspC	CP	170	167	-3
TF	∆dnaK	tdh	CP	93	95	2
TF	∆dnaK	efeO	PP	83	82	-1
TF	∆dnaK	icd	CP	158	159	1
TF	∆dnaK	mnmG	CP	214	102	-112
TF	∆dnaK	ushA	PP	86	85	-1
TF	∆dnaK	ynjE	PP	88	75	-13
TF	∆dnaK	topB	CP	84	80	-4
TF	∆dnaK	ansB	PP	64	64	0
TF	∆dnaK	hsdS	CP	78	78	0
TF	∆dnaK	lysU	CP	258	257	-1
TF	∆dnaK	pssA	CP	100	98	-2
TF	∆dnaK	purF	CP	117	104	-13
TF	∆dnaK	ydiU	uk	95	78	-17
TF	∆dnaK	metG	CP	136	125	-11
TF	∆dnaK	argG	CP	135	104	-31
TF	∆dnaK	ycaO	CP	130	125	-5
TF	∆dnaK	sdiA	CP	103	95	-8
TF	∆dnaK	fumA	CP	118	117	-1
TF	∆dnaK	aspS	CP	210	210	0
TF	∆dnaK	queC	CP	80	80	0
TF	∆dnaK	asnS	CP	206	204	-2
TF	∆dnaK	maeA	CP	98	84	-14
TF	∆dnaK	lon	CP	437	437	0
TF	∆dnaK	speA	PP	160	159	-1
TF	∆dnaK	bglX	PP	81	79	-2
TF	∆dnaK	gor	CP	119	117	-2
TF	∆dnaK	hemN	CP	99	88	-11
TF	∆dnaK	aphA	PP	137	104	-33
TF	∆dnaK	nanA	CP	128	96	-32
TF	∆dnaK	cpdB	PP	72	75	3
TF	∆dnaK	livK	PP	79	72	-7
TF	∆dnaK	rho	CP	196	178	-18
TF	∆dnaK	yhiR	uk	84	83	-1
TF	∆dnaK	tpiA	CP	93	96	3
TF	∆dnaK	yncE	PP	87	81	-6
TF	∆dnaK	pldA	OMP	94	94	0
TF	∆dnaK	entC	CP	121	121	0
TF	∆dnaK	galT	CP	124	112	-12
TF	∆dnaK	pdxY	CP	121	113	-8
TF	∆dnaK	rpoB	CP	88	86	-2
TF	∆dnaK	rpoC	CP	110	109	-1
TF	∆dnaK	purL	CP	92	86	-6
TF	∆dnaK	mukB	CP	110	109	-1
TF	∆dnaK	hrpA	CP	195	198	3
TF	∆dnaK	ileS	CP	110	109	-1
TF	∆dnaK	aceE	CP	155	155	0
TF	∆dnaK	dppA	PP	85	85	0
TF	∆dnaK	fhuA	OMP	86	86	0
TF	∆dnaK	mdoG	PP	77	75	-2
TF	∆dnaK	imp	uk	72	63	-9
TF	∆dnaK	fepA	OMP	96	98	2
TF	∆dnaK	ompA	OMP	70	72	2
TF	∆dnaK	parC	CP	103	87	-16
TF	∆dnaK	fadL	OMP	68	74	6
TF	∆dnaK	znuA	PP	70	70	0
TF	∆dnaK	tsx	OMP	83	83	0
TF	∆dnaK	lpd	CP	180	176	-4
TF	∆dnaK	ompT	OMP	116	116	0
TF	∆dnaK	trmB	uk	95	94	-1
TF	∆dnaK	nrdB	CP	115	112	-3
TF	∆dnaK	speB	CP	108	107	-1
TF	∆dnaK	pcnB	CP	192	180	-12
TF	∆dnaK	glmM	CP	125	127	2
TF	∆dnaK	pfkA	CP	102	102	0
TF	∆dnaK	vacJ	uk	82	75	-7
TF	∆dnaK	ydgA	IMP	72	72	0
TF	∆dnaK	proS	CP	113	112	-1
TF	∆dnaK	glyS	CP	409	411	2
TF	∆dnaK	degP	CP	84	73	-11
TF	∆dnaK	sthA	CP	122	122	0
TF	∆dnaK	fhuE	OMP	92	85	-7
TF	∆dnaK	cirA	OMP	72	72	0
TF	∆dnaK	yibQ	uk	176	129	-47
TF	∆dnaK	yccW	uk	278	134	-144
TF	∆dnaK	cutC	CP	107	102	-5
TF	∆dnaK	yceM	CP	128	96	-32
TF	∆dnaK	thyA	CP	111	110	-1
TF	∆dnaK	rfaP	uk	121	116	-5
TF	∆dnaK	ydgH	uk	83	83	0
TF	∆dnaK	ttcA	CP	114	114	0
TF	∆dnaK	fabB	CP	110	108	-2
TF	∆dnaK	yadG	IMP	103	102	-1
TF	∆dnaK	rffA	uk	77	76	-1
TF	∆dnaK	yjjU	uk	128	125	-3
TF	∆dnaK	livJ	PP	85	84	-1
TF	∆dnaK	rfaF	uk	116	101	-15
TF	∆dnaK	pbpG	PP	78	94	16
TF	∆dnaK	yieE	CP	119	119	0
TF	∆dnaK	ydjF	CP	165	161	-4
TF	∆dnaK	hisP	IMP	141	144	3
TF	∆dnaK	glpD	CP	184	31	-153
TF	∆dnaK	yhbJ	uk	90	97	7
TF	∆dnaK	rseB	PP	107	99	-8
TF	∆dnaK	ddlB	CP	142	142	0
TF	∆dnaK	cysM	CP	176	174	-2
TF	∆dnaK	hemB	CP	140	129	-11
TF	∆dnaK	yceI	PP	102	89	-13
TF	∆dnaK	pth	CP	114	108	-6
TF	∆dnaK	lipA	CP	156	147	-9
TF	∆dnaK	sucB	CP	316	313	-3
TF	∆dnaK	lipB	CP	93	88	-5
TF	∆dnaK	lolD	IMP	138	132	-6
TF	∆dnaK	purC	CP	155	159	4
TF	∆dnaK	rluB	CP	177	175	-2
TF	∆dnaK	lrhA	CP	165	177	12
TF	∆dnaK	ytfQ	PP	84	78	-6
TF	∆dnaK	ynfC	CP	76	75	-1
TF	∆dnaK	yfiP	uk	126	115	-11
TF	∆dnaK	ftsE	CP	127	118	-9
TF	∆dnaK	fabI	CP	84	84	0
TF	∆dnaK	lpxC	CP	202	213	11
TF	∆dnaK	pyrE	CP	104	107	3
TF	∆dnaK	atpG	IMP	131	131	0
TF	∆dnaK	frmB	CP	114	115	1
TF	∆dnaK	udk	CP	115	114	-1
TF	∆dnaK	fhuD	PP	107	105	-2
TF	∆dnaK	poxA	uk	103	102	-1
TF	∆dnaK	nadE	CP	153	153	0
TF	∆dnaK	ybhA	CP	106	106	0
TF	∆dnaK	rffG	CP	144	129	-15
TF	∆dnaK	nanM	PP	117	94	-23
TF	∆dnaK	yjhP	CP	109	123	14
TF	∆dnaK	clpP	CP	116	112	-4
TF	∆dnaK	rimN	uk	119	97	-22
TF	∆dnaK	ycbW	uk	119	118	-1
TF	∆dnaK	agaR	CP	220	211	-9
TF	∆dnaK	ampD	CP	135	128	-7
TF	∆dnaK	acpT	CP	139	131	-8
TF	∆dnaK	yiaD	OMP	110	107	-3
TF	∆dnaK	trmH	CP	143	128	-15
TF	∆dnaK	rrmA	uk	126	120	-6
TF	∆dnaK	yadN	uk	99	88	-11
TF	∆dnaK	yafD	CP	174	117	-57
TF	∆dnaK	ydfH	uk	147	141	-6
TF	∆dnaK	yhbT	uk	106	106	0
TF	∆dnaK	ycfP	CP	93	92	-1
TF	∆dnaK	glpR	uk	210	204	-6
TF	∆dnaK	yfiB	OMP	107	106	-1
TF	∆dnaK	deoR	CP	204	182	-22
TF	∆dnaK	crl	CP	105	107	2
TF	∆dnaK	tpx	CP	135	138	3
TF	∆dnaK	yebY	PP	80	80	0
TF	∆dnaK	gcd	PP	735	725	-10
TF	∆dnaK	aceF	CP	568	577	9
TF	∆dnaK	ybfF	CP	222	111	-111
TF	∆dnaK	intS	CP	285	279	-6
TF	∆dnaK	yihL	CP	186	183	-3
TF	∆dnaK	nadD	CP	152	140	-12
TF	∆dnaK	dam	CP	245	221	-24
TF	∆dnaK	pcm	CP	106	103	-3
TF	∆dnaK	lolA	PP	150	146	-4
TF	∆dnaK	yedD	IMP	87	95	8
TF	∆dnaK	recR	CP	145	145	0
TF	∆dnaK	msrB	CP	106	104	-2
TF	∆dnaK	yqgE	CP	81	79	-2
TF	∆dnaK	folA	CP	107	106	-1
TF	∆dnaK	yfaZ	OMP	121	123	2
TF	∆dnaK	insJ	CP	148	141	-7
TF	∆dnaK	bax	uk	226	222	-4
TF	∆dnaK	aroL	CP	97	80	-17
TF	∆dnaK	yciT	CP	205	205	0
TF	∆dnaK	smpB	CP	116	120	4
TF	∆dnaK	pheS	CP	228	227	-1
TF	∆dnaK	yraP	PP	96	81	-15
TF	∆dnaK	nudE	CP	108	105	-3
TF	∆dnaK	fhuC	IMP	143	151	8
TF	∆dnaK	yibK	uk	101	101	0
TF	∆dnaK	ibpA	CP	81	79	-2
TF	∆dnaK	rna	CP	148	134	-14
TF	∆dnaK	grxB	CP	144	137	-7
TF	∆dnaK	ulaR	CP	169	163	-6
TF	∆dnaK	ybjP	IMP	101	96	-5
TF	∆dnaK	rfaH	CP	112	111	-1
TF	∆dnaK	yccU	CP	93	92	-1
TF	∆dnaK	rppH	CP	122	119	-3
TF	∆dnaK	kdsC	CP	140	131	-9
TF	∆dnaK	maa	CP	146	144	-2
TF	∆dnaK	ibpB	CP	81	75	-6
TF	∆dnaK	pdxH	CP	136	141	5
TF	∆dnaK	fabZ	CP	95	96	1
TF	∆dnaK	yciO	CP	140	141	1
TF	∆dnaK	wbbK	IMP	207	207	0
TF	∆dnaK	yeiG	CP	117	101	-16
TF	∆dnaK	fliY	uk	98	92	-6
TF	∆dnaK	yhhX	CP	200	196	-4
TF	∆dnaK	aaeR	CP	91	71	-20
TF	∆dnaK	hemH	CP	125	127	2
TF	∆dnaK	ycjZ	uk	169	155	-14
TF	∆dnaK	lysS	CP	257	252	-5
TF	∆dnaK	atpA	IMP	136	136	0
TF	∆dnaK	cueO	PP	82	73	-9
TF	∆dnaK	mdoD	PP	109	110	1
TF	∆dnaK	ksgA	uk	119	113	-6
TF	∆dnaK	ompF	OMP	99	98	-1
TF	∆dnaK	ompC	OMP	90	90	0
TF	∆dnaK	mipA	OMP	70	70	0
TF	∆dnaK	fkpA	PP	69	69	0
TF	∆dnaK	yaiW	CP	100	103	3
TF	∆dnaK	uvrC	CP	214	213	-1
TF	∆dnaK	ybbB	uk	182	165	-17
TF	∆dnaK	rfbA	CP	109	108	-1
TF	∆dnaK	artP	IMP	105	105	0
TF	∆dnaK	sapF	CP	127	129	2
TF	∆dnaK	mppA	PP	278	281	3
TF	∆dnaK	ruvB	CP	120	119	-1
TF	∆dnaK	yhiN	CP	227	212	-15
TF	∆dnaK	purK	CP	121	118	-3
TF	∆dnaK	gfcE	OMP	65	65	0
TF	∆dnaK	argT	PP	76	77	1
TF	∆dnaK	ybgK	uk	156	156	0
TF	∆dnaK	sspA	CP	137	137	0
TF	∆dnaK	exuR	CP	204	204	0
TF	∆dnaK	ycbK	uk	138	121	-17
TF	∆dnaK	suhB	CP	208	207	-1
TF	∆dnaK	ldhA	CP	281	276	-5
TF	∆dnaK	ycdY	CP	93	90	-3
TF	∆dnaK	frlR	CP	194	181	-13
TF	∆dnaK	allR	CP	185	181	-4
TF	∆dnaK	gst	uk	147	81	-66
TF	∆dnaK	leuD	CP	125	117	-8
TF	∆dnaK	ybgI	CP	156	160	4
TF	∆dnaK	ygiL	uk	71	70	-1
TF	∆dnaK	ompW	OMP	89	80	-9
TF	∆dnaK	yraH	uk	147	144	-3
TF	∆dnaK	yegQ	uk	115	104	-11
TF	∆dnaK	gltF	PP	82	79	-3
TF	∆dnaK	ygiB	OMP	102	94	-8
TF	∆dnaK	rluC	CP	219	214	-5
TF	∆dnaK	ygfA	uk	124	100	-24
TF	∆dnaK	artJ	PP	85	82	-3
TF	∆dnaK	rlmF	CP	143	137	-6
TF	∆dnaK	xthA	CP	131	125	-6
TF	∆dnaK	yggG	uk	87	80	-7
TF	∆dnaK	amiC	PP	294	275	-19
TF	∆dnaK	ydcL	PP	93	90	-3
TF	∆dnaK	ispD	CP	147	124	-23
TF	∆dnaK	rob	CP	203	198	-5
TF	∆dnaK	inaA	CP	103	99	-4
TF	∆dnaK	yggS	CP	111	107	-4
TF	∆dnaK	rfbC	CP	109	110	1
TF	∆dnaK	ydiY	OMP	133	133	0
TF	∆dnaK	ybbL	uk	129	130	1
TF	∆dnaK	amiA	PP	157	157	0
TF	∆dnaK	glf	CP	114	101	-13
TF	∆dnaK	pstS	PP	90	82	-8
TF	∆dnaK	oppA	PP	59	59	0
TF	∆dnaK	tolC	OMP	80	77	-3
TF	∆dnaK	pal	OMP	95	93	-2
TF	∆dnaK	ompX	OMP	92	91	-1
TF	∆dnaK	gapA	CP	106	118	12
TF	∆dnaK	dapD	CP	120	113	-7
TF	∆dnaK	deoD	CP	147	147	0
DnaK	∆tig	rpoH	CP	151	151	0
DnaK	∆tig	barA	IMP	286	373	87
DnaK	∆tig	recC	CP	360	308	-52
DnaK	∆tig	plsB	CP	388	387	-1
DnaK	∆tig	uvrA	CP	190	166	-24
DnaK	∆tig	leuS	CP	109	129	20
DnaK	∆tig	valS	CP	274	119	-155
DnaK	∆tig	yhjK	uk	228	264	36
DnaK	∆tig	uvrB	CP	255	206	-49
DnaK	∆tig	speC	CP	358	288	-70
DnaK	∆tig	yecD	CP	63	70	7
DnaK	∆tig	frdA	CP	384	200	-184
DnaK	∆tig	selA	CP	298	254	-44
DnaK	∆tig	basS	IMP	251	273	22
DnaK	∆tig	yoaA	CP	242	213	-29
DnaK	∆tig	nrdE	CP	487	273	-214
DnaK	∆tig	ydfI	CP	202	184	-18
DnaK	∆tig	yjeP	uk	855	1043	188
DnaK	∆tig	adiA	CP	591	371	-220
DnaK	∆tig	ybjD	CP	350	419	69
DnaK	∆tig	fbaB	CP	184	103	-81
DnaK	∆tig	yegI	CP	398	315	-83
DnaK	∆tig	rtn	uk	432	351	-81
DnaK	∆tig	treF	CP	395	213	-182
DnaK	∆tig	yicI	uk	4	155	151
DnaK	∆tig	dos	uk	433	447	14
DnaK	∆tig	torZ	PP	469	320	-149
DnaK	∆tig	xdhD	IMP	664	613	-51
DnaK	∆tig	amyA	CP	203	190	-13
DnaK	∆tig	csrD	IMP	320	302	-18
DnaK	∆tig	nfrB	IMP	331	282	-49
DnaK	∆tig	recB	CP	322	195	-127
DnaK	∆tig	ycgV	uk	285	259	-26
DnaK	∆tig	katE	CP	174	188	14
DnaK	∆tig	nfrA	OMP	190	197	7
DnaK	∆tig	aroG	CP	76	77	1
DnaK	∆tig	sgbH	CP	67	80	13
DnaK	∆tig	dxs	CP	69	76	7
DnaK	∆tig	metL	CP	391	311	-80
DnaK	∆tig	dipZ	uk	196	542	346
DnaK	∆tig	thiL	CP	300	207	-93
DnaK	∆tig	yidR	uk	290	265	-25
DnaK	∆tig	asd	CP	298	243	-55
DnaK	∆tig	ydhF	CP	232	159	-73
DnaK	∆tig	ribB	CP	116	114	-2
DnaK	∆tig	ygdH	uk	265	222	-43
DnaK	∆tig	ycaO	CP	283	197	-86
DnaK	∆tig	purM	CP	226	157	-69
DnaK	∆tig	ydgJ	CP	96	94	-2
DnaK	∆tig	pmbA	CP	259	220	-39
DnaK	∆tig	guaB	CP	197	110	-87
DnaK	∆tig	ygiC	CP	262	220	-42
DnaK	∆tig	deoB	CP	223	139	-84
DnaK	∆tig	corA	IMP	183	178	-5
DnaK	∆tig	engA	uk	363	381	18
DnaK	∆tig	lepA	CP	189	133	-56
DnaK	∆tig	metK	CP	203	153	-50
DnaK	∆tig	yiiM	CP	85	80	-5
DnaK	∆tig	ypdA	IMP	394	483	89
DnaK	∆tig	yehU	uk	364	444	80
DnaK	∆tig	gshA	CP	382	279	-103
DnaK	∆tig	hsdS	CP	320	293	-27
DnaK	∆tig	thrA	CP	526	454	-72
DnaK	∆tig	cysI	uk	226	192	-34
DnaK	∆tig	ycjX	CP	384	193	-191
DnaK	∆tig	mutL	CP	575	528	-47
DnaK	∆tig	wbbK	IMP	266	275	9
DnaK	∆tig	pyrD	CP	273	264	-9
DnaK	∆tig	ygjR	uk	287	274	-13
DnaK	∆tig	phoQ	IMP	446	446	0
DnaK	∆tig	trmE	uk	346	366	20
DnaK	∆tig	cysJ	CP	343	194	-149
DnaK	∆tig	murG	CP	235	235	0
DnaK	∆tig	trkA	CP	361	294	-67
DnaK	∆tig	thiI	CP	433	332	-101
DnaK	∆tig	ftsA	CP	230	202	-28
DnaK	∆tig	rna	CP	164	178	14
DnaK	∆tig	dhaK	CP	219	183	-36
DnaK	∆tig	ftsZ	CP	320	322	2
DnaK	∆tig	ltaE	CP	215	151	-64
DnaK	∆tig	minC	CP	119	98	-21
DnaK	∆tig	hflX	CP	339	338	-1
DnaK	∆tig	lpxL	IMP	203	234	31
DnaK	∆tig	mak	CP	212	112	-100
DnaK	∆tig	pck	CP	377	350	-27
DnaK	∆tig	gyrB	CP	636	587	-49
DnaK	∆tig	atpD	IMP	327	330	3
DnaK	∆tig	sdhA	CP	407	198	-209
DnaK	∆tig	yojI	IMP	422	529	107
DnaK	∆tig	bioF	CP	288	218	-70
DnaK	∆tig	gltX	CP	292	178	-114
DnaK	∆tig	mreB	CP	273	215	-58
DnaK	∆tig	purH	CP	332	329	-3
DnaK	∆tig	htpG	CP	583	451	-132
DnaK	∆tig	pdxJ	CP	161	113	-48
DnaK	∆tig	ddlA	CP	298	132	-166
DnaK	∆tig	ispG	CP	249	189	-60
DnaK	∆tig	ydiU	uk	394	245	-149
DnaK	∆tig	dcyD	CP	198	117	-81
DnaK	∆tig	dapE	CP	309	212	-97
DnaK	∆tig	asnA	CP	208	116	-92
DnaK	∆tig	argS	CP	435	363	-72
DnaK	∆tig	trpS	CP	214	157	-57
DnaK	∆tig	metN	IMP	307	162	-145
DnaK	∆tig	psd	IMP	271	262	-9
DnaK	∆tig	galU	CP	194	150	-44
DnaK	∆tig	pgk	CP	321	154	-167
DnaK	∆tig	pcnB	CP	407	333	-74
DnaK	∆tig	glnA	CP	378	315	-63
DnaK	∆tig	yejH	uk	372	339	-33
DnaK	∆tig	arnA	CP	329	310	-19
DnaK	∆tig	priA	CP	609	610	1
DnaK	∆tig	icd	CP	107	175	68
DnaK	∆tig	sbcB	CP	233	222	-11
DnaK	∆tig	recG	CP	479	184	-295
DnaK	∆tig	glpX	CP	185	118	-67
DnaK	∆tig	hisA	CP	101	99	-2
DnaK	∆tig	leuB	CP	242	161	-81
DnaK	∆tig	tyrR	CP	293	302	9
DnaK	∆tig	pabB	CP	330	127	-203
DnaK	∆tig	guaA	CP	367	335	-32
DnaK	∆tig	pepN	CP	449	447	-2
DnaK	∆tig	gyrA	CP	322	198	-124
DnaK	∆tig	mdoH	IMP	379	789	410
DnaK	∆tig	ade	uk	359	224	-135
DnaK	∆tig	gsp	uk	205	161	-44
DnaK	∆tig	hsdR	CP	797	929	132
DnaK	∆tig	rpoC	CP	437	113	-324
DnaK	∆tig	uup	CP	252	156	-96
DnaK	∆tig	yraM	uk	316	340	24
DnaK	∆tig	yrfF	IMP	366	450	84
DnaK	∆tig	malT	CP	478	227	-251
DnaK	∆tig	kdpD	IMP	547	676	129
DnaK	∆tig	bisC	CP	330	247	-83
DnaK	∆tig	pyrC	CP	286	195	-91
DnaK	∆tig	speB	CP	242	120	-122
DnaK	∆tig	prs	CP	269	191	-78
DnaK	∆tig	folE	CP	191	125	-66
DnaK	∆tig	prmB	CP	231	146	-85
DnaK	∆tig	bcsE	uk	340	373	33
DnaK	∆tig	def	CP	135	135	0
DnaK	∆tig	ybeX	CP	263	165	-98
DnaK	∆tig	yeaZ	uk	191	131	-60
DnaK	∆tig	ycfH	CP	221	128	-93
DnaK	∆tig	htrG	uk	190	144	-46
DnaK	∆tig	rho	CP	358	253	-105
DnaK	∆tig	yeeZ	CP	246	262	16
DnaK	∆tig	mepA	PP	241	176	-65
DnaK	∆tig	tgt	CP	320	220	-100
DnaK	∆tig	yegQ	uk	430	324	-106
DnaK	∆tig	cmoB	CP	305	230	-75
DnaK	∆tig	ybhA	CP	230	135	-95
DnaK	∆tig	pdxK	CP	231	96	-135
DnaK	∆tig	atpA	IMP	461	373	-88
DnaK	∆tig	serS	CP	372	296	-76
DnaK	∆tig	ycfD	uk	338	193	-145
DnaK	∆tig	pldA	OMP	230	151	-79
DnaK	∆tig	can	CP	189	137	-52
DnaK	∆tig	pgi	CP	516	462	-54
DnaK	∆tig	oxyR	CP	266	224	-42
DnaK	∆tig	gltD	CP	334	225	-109
DnaK	∆tig	yajL	CP	105	97	-8
DnaK	∆tig	purT	CP	295	106	-189
DnaK	∆tig	sodA	CP	119	104	-15
DnaK	∆tig	aspS	CP	401	331	-70
DnaK	∆tig	parE	CP	564	585	21
DnaK	∆tig	dppF	IMP	267	151	-116
DnaK	∆tig	pfkA	CP	232	255	23
DnaK	∆tig	yjgP	uk	272	283	11
DnaK	∆tig	ldcA	CP	240	186	-54
DnaK	∆tig	gdhA	CP	329	172	-157
DnaK	∆tig	gltA	CP	339	215	-124
DnaK	∆tig	rpe	CP	197	97	-100
DnaK	∆tig	glmU	CP	418	178	-240
DnaK	∆tig	clpX	CP	331	259	-72
DnaK	∆tig	ispH	CP	249	162	-87
DnaK	∆tig	tktA	CP	597	228	-369
DnaK	∆tig	mdlB	IMP	446	494	48
DnaK	∆tig	metE	CP	720	279	-441
DnaK	∆tig	cydD	IMP	538	537	-1
DnaK	∆tig	rpoS	CP	297	298	1
DnaK	∆tig	zwf	CP	451	102	-349
DnaK	∆tig	pepP	CP	381	157	-224
DnaK	∆tig	yheS	CP	604	154	-450
DnaK	∆tig	ruvB	CP	253	141	-112
DnaK	∆tig	ilvA	CP	301	221	-80
DnaK	∆tig	proB	CP	190	165	-25
DnaK	∆tig	avtA	CP	263	202	-61
DnaK	∆tig	mukF	CP	385	368	-17
DnaK	∆tig	tyrS	CP	291	135	-156
DnaK	∆tig	dadA	CP	259	171	-88
DnaK	∆tig	uspF	CP	103	92	-11
DnaK	∆tig	yibK	uk	71	78	7
DnaK	∆tig	rnt	CP	132	80	-52
DnaK	∆tig	selD	CP	223	156	-67
DnaK	∆tig	rfbD	CP	238	184	-54
DnaK	∆tig	fabH	CP	245	225	-20
DnaK	∆tig	hemE	CP	267	192	-75
DnaK	∆tig	galF	CP	208	108	-100
DnaK	∆tig	folP	CP	219	163	-56
DnaK	∆tig	modF	IMP	429	143	-286
DnaK	∆tig	gpp	CP	406	397	-9
DnaK	∆tig	cpxA	IMP	341	394	53
DnaK	∆tig	yjtD	CP	186	156	-30
DnaK	∆tig	hemB	CP	238	166	-72
DnaK	∆tig	ompT	OMP	255	127	-128
DnaK	∆tig	ybjI	CP	191	192	1
DnaK	∆tig	rdoA	uk	285	255	-30
DnaK	∆tig	radA	CP	404	444	40
DnaK	∆tig	dacC	PP	352	234	-118
DnaK	∆tig	manA	CP	371	248	-123
DnaK	∆tig	dnaB	CP	447	443	-4
DnaK	∆tig	bglA	CP	323	269	-54
DnaK	∆tig	dusC	CP	281	145	-136
DnaK	∆tig	iaaA	CP	283	174	-109
DnaK	∆tig	pepT	CP	382	158	-224
DnaK	∆tig	yijP	uk	379	497	118
DnaK	∆tig	amn	CP	444	382	-62
DnaK	∆tig	frsA	CP	356	261	-95
DnaK	∆tig	fdhD	CP	204	132	-72
DnaK	∆tig	deoA	CP	382	237	-145
DnaK	∆tig	aroH	CP	282	153	-129
DnaK	∆tig	glyA	CP	250	184	-66
DnaK	∆tig	pykF	CP	300	261	-39
DnaK	∆tig	glmM	CP	269	204	-65
DnaK	∆tig	bcsG	IMP	373	463	90
DnaK	∆tig	msbA	IMP	296	513	217
DnaK	∆tig	norR	CP	382	174	-208
DnaK	∆tig	yieM	uk	396	314	-82
DnaK	∆tig	csiE	CP	372	184	-188
DnaK	∆tig	yjdA	uk	393	532	139
DnaK	∆tig	fdoG	CP	866	639	-227
DnaK	∆tig	yjhG	CP	365	118	-247
DnaK	∆tig	aslB	CP	199	382	183
DnaK	∆tig	ylaB	uk	302	432	130
DnaK	∆tig	tnaA	CP	264	242	-22
DnaK	∆tig	aceF	CP	329	507	178
DnaK	∆tig	nadB	CP	124	111	-13
DnaK	∆tig	katG	CP	400	657	257
DnaK	∆tig	dsdA	CP	263	112	-151
DnaK	∆tig	cobT	CP	190	224	34
DnaK	∆tig	ygjD	uk	100	113	13
DnaK	∆tig	cysS	CP	178	159	-19
DnaK	∆tig	tesB	CP	192	121	-71
DnaK	∆tig	glnS	CP	179	146	-33
DnaK	∆tig	cutC	CP	81	74	-7
DnaK	∆tig	murA	CP	210	123	-87
DnaK	∆tig	gpmM	CP	267	125	-142
DnaK	∆tig	dapA	CP	120	101	-19
DnaK	∆tig	feoB	IMP	360	203	-157
DnaK	∆tig	ygiQ	CP	336	127	-209
DnaK	∆tig	purA	CP	213	92	-121
DnaK	∆tig	purC	CP	84	93	9
DnaK	∆tig	dnaG	CP	423	387	-36
DnaK	∆tig	ubiD	CP	304	135	-169
DnaK	∆tig	ftsP	PP	314	307	-7
DnaK	∆tig	rimO	uk	133	141	8
DnaK	∆tig	glpK	CP	207	149	-58
DnaK	∆tig	phoR	IMP	299	355	56
DnaK	∆tig	narP	CP	78	78	0
DnaK	∆tig	rluF	CP	120	141	21
DnaK	∆tig	lon	CP	603	434	-169
DnaK	∆tig	lysC	CP	381	216	-165
DnaK	∆tig	ilvI	CP	411	134	-277
DnaK	∆tig	trmA	CP	330	158	-172
DnaK	∆tig	yjjK	uk	439	429	-10
DnaK	∆tig	adhE	CP	635	371	-264
DnaK	∆tig	anmK	IMP	299	170	-129
DnaK	∆tig	insG	CP	251	202	-49
DnaK	∆tig	dgt	CP	426	366	-60
DnaK	∆tig	lldD	IMP	364	237	-127
DnaK	∆tig	tus	CP	279	138	-141
DnaK	∆tig	rnd	CP	310	246	-64
DnaK	∆tig	nudK	CP	144	135	-9
DnaK	∆tig	yihG	IMP	232	294	62
DnaK	∆tig	nadA	CP	306	249	-57
DnaK	∆tig	yejK	CP	209	183	-26
DnaK	∆tig	rstB	IMP	340	401	61
DnaK	∆tig	qmcA	IMP	245	274	29
DnaK	∆tig	hflB	uk	315	311	-4
DnaK	∆tig	miaB	CP	258	242	-16
DnaK	∆tig	asnB	CP	462	206	-256
DnaK	∆tig	serC	CP	235	174	-61
DnaK	∆tig	yfaY	CP	319	210	-109
DnaK	∆tig	mpl	CP	337	230	-107
DnaK	∆tig	tas	CP	267	227	-40
DnaK	∆tig	glyQ	CP	231	218	-13
DnaK	∆tig	bioA	CP	297	151	-146
DnaK	∆tig	ybbB	uk	245	131	-114
DnaK	∆tig	pheA	CP	289	245	-44
DnaK	∆tig	truB	CP	213	121	-92
DnaK	∆tig	mreC	IMP	249	233	-16
DnaK	∆tig	hisD	CP	215	122	-93
DnaK	∆tig	mogA	uk	72	69	-3
DnaK	∆tig	nrdB	CP	301	154	-147
DnaK	∆tig	ybiC	uk	271	165	-106
DnaK	∆tig	yaaA	CP	171	75	-96
DnaK	∆tig	argG	CP	281	201	-80
DnaK	∆tig	dppD	IMP	262	185	-77
DnaK	∆tig	fumA	CP	211	99	-112
DnaK	∆tig	dnaJ	CP	226	198	-28
DnaK	∆tig	srmB	CP	223	157	-66
DnaK	∆tig	yjfP	uk	132	170	38
DnaK	∆tig	ampH	PP	260	116	-144
DnaK	∆tig	trpC	CP	282	200	-82
DnaK	∆tig	ligA	CP	340	215	-125
DnaK	∆tig	yicE	uk	385	454	69
DnaK	∆tig	cysN	CP	225	129	-96
DnaK	∆tig	envZ	IMP	302	447	145
DnaK	∆tig	cydC	IMP	415	469	54
DnaK	∆tig	gltI	PP	207	112	-95
DnaK	∆tig	thrS	CP	497	448	-49
DnaK	∆tig	oxc	CP	273	144	-129
DnaK	∆tig	bcsB	IMP	386	197	-189
DnaK	∆tig	yhfK	IMP	289	348	59
DnaK	∆tig	recD	CP	186	146	-40
DnaK	∆tig	sulA	IMP	73	84	11
DnaK	∆tig	malZ	CP	456	308	-148
DnaK	∆tig	ilvD	CP	360	205	-155
DnaK	∆tig	uvrC	CP	432	404	-28
DnaK	∆tig	eutB	CP	416	325	-91
DnaK	∆tig	yqhC	CP	244	181	-63
DnaK	∆tig	creC	IMP	386	333	-53
DnaK	∆tig	cusS	IMP	372	381	9
DnaK	∆tig	prfC	CP	245	127	-118
DnaK	∆tig	nlpD	OMP	284	293	9
DnaK	∆tig	rnb	CP	362	331	-31
DnaK	∆tig	rfaE	uk	226	134	-92
DnaK	∆tig	yjgR	uk	113	81	-32
DnaK	∆tig	ubiF	CP	89	89	0
DnaK	∆tig	glpD	CP	77	76	-1
DnaK	∆tig	argA	CP	196	255	59
DnaK	∆tig	sufD	CP	221	216	-5
DnaK	∆tig	hemA	CP	237	324	87
DnaK	∆tig	mdoB	IMP	383	516	133
DnaK	∆tig	ydeP	CP	398	280	-118
DnaK	∆tig	fadB	uk	458	218	-240
DnaK	∆tig	yqiK	IMP	222	191	-31
DnaK	∆tig	yhdP	IMP	589	416	-173
DnaK	∆tig	ybhF	IMP	447	280	-167
DnaK	∆tig	hypF	CP	583	373	-210
DnaK	∆tig	thiC	CP	524	363	-161
DnaK	∆tig	nrdD	CP	505	267	-238
DnaK	∆tig	carB	CP	730	840	110
DnaK	∆tig	fumB	CP	205	128	-77
DnaK	∆tig	phoA	PP	232	97	-135
DnaK	∆tig	edd	CP	287	160	-127
DnaK	∆tig	macB	IMP	84	79	-5
DnaK	∆tig	ydbH	IMP	262	323	61
DnaK	∆tig	puuA	CP	264	268	4
DnaK	∆tig	efeB	CP	361	212	-149
DnaK	∆tig	yebU	uk	467	243	-224
DnaK	∆tig	recQ	CP	470	347	-123
DnaK	∆tig	ytfM	uk	429	263	-166
DnaK	∆tig	rfaJ	uk	204	181	-23
DnaK	∆tig	yegH	IMP	442	449	7
DnaK	∆tig	hda	CP	185	110	-75
DnaK	∆tig	helD	CP	361	331	-30
DnaK	∆tig	mukB	CP	487	182	-305
DnaK	∆tig	gcvP	CP	446	258	-188
DnaK	∆tig	hrpA	CP	861	226	-635
DnaK	∆tig	malP	CP	712	416	-296
DnaK	∆tig	hybC	IMP	285	259	-26
DnaK	∆tig	sbcC	CP	596	545	-51
DnaK	∆tig	acs	CP	224	223	-1
DnaK	∆tig	nuoG	CP	504	434	-70
DnaK	∆tig	alaS	CP	385	202	-183
DnaK	∆tig	deaD	CP	199	103	-96
DnaK	∆tig	pnp	CP	319	141	-178
DnaK	∆tig	pntA	IMP	96	95	-1
DnaK	∆tig	mppA	PP	101	79	-22
DnaK	∆tig	ptsI	CP	138	130	-8
DnaK	∆tig	acnB	CP	253	292	39
DnaK	∆tig	csdA	CP	220	101	-119
DnaK	∆tig	aidB	CP	317	198	-119
DnaK	∆tig	malS	PP	437	395	-42
DnaK	∆tig	poxB	CP	235	189	-46
DnaK	∆tig	copA	IMP	421	417	-4
DnaK	∆tig	dinG	CP	268	282	14
DnaK	∆tig	acnA	CP	401	265	-136
DnaK	∆tig	yghJ	IMP	336	288	-48
DnaK	∆tig	ynfF	CP	365	221	-144
DnaK	∆tig	glnD	CP	340	340	0
DnaK	∆tig	nrdA	CP	213	172	-41
DnaK	∆tig	eptB	IMP	364	495	131
DnaK	∆tig	relA	CP	397	429	32
DnaK	∆tig	yjcC	uk	349	286	-63
DnaK	∆tig	trpE	CP	159	82	-77
DnaK	∆tig	dnaX	CP	366	367	1
DnaK	∆tig	cbpA	CP	166	179	13
DnaK	∆tig	yfeA	uk	480	508	28
DnaK	∆tig	mdlA	IMP	415	443	28
DnaK	∆tig	rnr	CP	374	385	11
DnaK	∆tig	ydiJ	CP	397	367	-30
DnaK	∆tig	pheT	CP	244	324	80
DnaK	∆tig	dnaE	CP	471	754	283
DnaK	∆tig	polA	CP	343	150	-193
DnaK	∆tig	eptA	IMP	296	350	54
DnaK	∆tig	fumC	CP	221	144	-77
DnaK	∆tig	ppc	CP	476	340	-136
DnaK	∆tig	ubiB	IMP	212	360	148
DnaK	∆tig	polB	CP	464	286	-178
DnaK	∆tig	dcuS	IMP	310	335	25
DnaK	∆tig	aspC	CP	175	99	-76
DnaK	∆tig	narL	CP	77	82	5
DnaK	∆tig	yejF	IMP	62	82	20
DnaK	∆tig	gltB	CP	528	207	-321
DnaK	∆tig	rcsC	IMP	487	550	63
DnaK	∆tig	topA	CP	65	79	14
DnaK	∆tig	yegE	uk	446	515	69
DnaK	∆tig	rbsK	CP	97	87	-10
DnaK	∆tig	aceE	CP	536	241	-295
DnaK	∆tig	hsdM	CP	292	226	-66
DnaK	∆tig	gsiA	IMP	271	256	-15
DnaK	∆tig	waaA	CP	250	294	44
DnaK	∆tig	aas	IMP	242	284	42
DnaK	∆tig	metH	CP	254	118	-136
DnaK	∆tig	ptrB	CP	292	244	-48
DnaK	∆tig	rne	CP	509	515	6
DnaK	∆tig	ispB	CP	217	178	-39
DnaK	∆tig	pyrG	CP	251	235	-16
DnaK	∆tig	ileS	CP	430	236	-194
DnaK	∆tig	speA	PP	310	222	-88
DnaK	∆tig	ppk	CP	441	411	-30
DnaK	∆tig	nuoC	CP	351	311	-40
DnaK	∆tig	yfiQ	uk	310	112	-198
DnaK	∆tig	pncA	CP	56	61	5
DnaK	∆tig	ftsK	IMP	891	909	18
DnaK	∆tig	spoT	CP	398	485	87
DnaK	∆tig	typA	uk	176	119	-57
DnaK	∆tig	maeB	CP	170	137	-33
DnaK	∆tig	yliE	uk	388	435	47
DnaK	∆tig	cyaA	CP	392	383	-9
DnaK	∆tig	yfjK	uk	530	457	-73
DnaK	∆tig	rpoN	CP	107	101	-6
DnaK	∆tig	cls	uk	242	251	9
DnaK	∆tig	proS	CP	255	224	-31
DnaK	∆tig	tldD	CP	226	149	-77
DnaK	∆tig	lpxK	CP	174	187	13
DnaK	∆tig	glgB	CP	550	474	-76
DnaK	∆tig	fadD	CP	340	311	-29
DnaK	∆tig	gutQ	CP	63	72	9
DnaK	∆tig	ydhQ	uk	213	190	-23
DnaK	∆tig	ycbZ	CP	242	140	-102
DnaK	∆tig	maeA	CP	265	87	-178
DnaK	∆tig	yegD	CP	201	140	-61
DnaK	∆tig	sgrR	CP	493	390	-103
DnaK	∆tig	pta	CP	422	385	-37
DnaK	∆tig	asnS	CP	360	117	-243
DnaK	∆tig	glmS	CP	450	119	-331
DnaK	∆tig	narQ	IMP	339	385	46
DnaK	∆tig	mnmC	CP	263	168	-95
DnaK	∆tig	gmr	uk	358	408	50
DnaK	∆tig	ydcP	uk	99	91	-8
DnaK	∆tig	hepA	uk	375	294	-81
DnaK	∆tig	purL	CP	486	550	64
DnaK	∆tig	yhdH	CP	61	75	14
DnaK	∆tig	deoC	CP	57	73	16
DnaK	∆tig	sucA	CP	372	342	-30
DnaK	∆tig	mnmG	CP	100	76	-24
DnaK	∆tig	dhaR	CP	318	234	-84
DnaK	∆tig	glgP	CP	342	247	-95
DnaK	∆tig	putA	CP	328	197	-131
DnaK	∆tig	fhlA	CP	327	281	-46
DnaK	∆tig	rbbA	IMP	305	191	-114
DnaK	∆tig	hrpB	IMP	79	104	25
DnaK	∆tig	mfd	CP	259	89	-170
DnaK	∆tig	ldcC	CP	285	290	5
DnaK	∆tig	ptsP	CP	240	227	-13
DnaK	∆tig	metG	CP	352	184	-168
DnaK	∆tig	leuA	CP	274	159	-115
DnaK	∆tig	ytfL	uk	265	312	47
DnaK	∆tig	lhr	IMP	420	333	-87
DnaK	∆tig	narZ	IMP	510	429	-81
DnaK	∆tig	ybhJ	CP	349	259	-90
DnaK	∆tig	flu	OMP	304	388	84
DnaK	∆tig	mgtA	IMP	228	268	40
DnaK	∆tig	arcB	IMP	191	311	120
DnaK	∆tig	evgS	IMP	639	645	6
DnaK	∆tig	fadJ	CP	285	190	-95
DnaK	∆tig	yjbB	IMP	197	470	273
DnaK	∆tig	uvrD	CP	323	135	-188
DnaK	∆tig	rmuC	IMP	305	333	28
DnaK	∆tig	rpoB	CP	764	327	-437
DnaK	∆tig	parC	CP	255	98	-157
DnaK	∆tig	rcsD	IMP	228	537	309
DnaK	∆tig	fiu	OMP	148	100	-48
DnaK	∆tig	hscA	CP	179	117	-62
DnaK	∆tig	rpoD	CP	201	191	-10
DnaK	∆tig	hisI	CP	69	65	-4
DnaK	∆tig	rihA	CP	58	67	9
DnaK	∆tig	entF	CP	270	129	-141
GroEL	∆tig	recC	CP	435	341	-94
GroEL	∆tig	ptrB	CP	274	130	-144
GroEL	∆tig	ade	uk	291	95	-196
GroEL	∆tig	ygdH	uk	201	103	-98
GroEL	∆tig	ftsP	PP	255	153	-102
GroEL	∆tig	bisC	CP	281	194	-87
GroEL	∆tig	gdhA	CP	110	70	-40
GroEL	∆tig	ydiU	uk	241	61	-180
GroEL	∆tig	speC	CP	252	210	-42
GroEL	∆tig	nrdE	CP	273	230	-43
GroEL	∆tig	leuA	CP	179	177	-2
GroEL	∆tig	yejF	IMP	296	100	-196
GroEL	∆tig	imp	uk	351	301	-50
GroEL	∆tig	lldD	IMP	274	0	-274
GroEL	∆tig	dxs	CP	234	229	-5
GroEL	∆tig	maeA	CP	277	157	-120
GroEL	∆tig	dgoD	CP	298	126	-172
GroEL	∆tig	yajO	CP	267	0	-267
GroEL	∆tig	sthA	CP	312	50	-262
GroEL	∆tig	fhuA	OMP	412	333	-79
GroEL	∆tig	btuB	OMP	378	247	-131
GroEL	∆tig	entC	CP	266	71	-195
GroEL	∆tig	metK	CP	53	52	-1
GroEL	∆tig	malZ	CP	367	301	-66
GroEL	∆tig	asd	CP	206	258	52
GroEL	∆tig	tldD	CP	188	119	-69
GroEL	∆tig	bioA	CP	290	134	-156
GroEL	∆tig	livG	IMP	194	72	-122
GroEL	∆tig	recF	CP	243	204	-39
GroEL	∆tig	gltA	CP	290	132	-158
GroEL	∆tig	argG	CP	274	129	-145
GroEL	∆tig	ybiU	CP	248	179	-69
GroEL	∆tig	ppk	CP	345	271	-74
GroEL	∆tig	prmB	CP	155	89	-66
GroEL	∆tig	gshA	CP	213	130	-83
GroEL	∆tig	ldcC	CP	307	72	-235
GroEL	∆tig	proS	CP	192	192	0
GroEL	∆tig	gltB	CP	477	342	-135
GroEL	∆tig	katE	CP	138	139	1
GroEL	∆tig	ydiJ	CP	320	218	-102
GroEL	∆tig	rbbA	IMP	245	159	-86
GroEL	∆tig	sucA	CP	334	250	-84
GroEL	∆tig	katG	CP	294	162	-132
GroEL	∆tig	ygiQ	CP	255	107	-148
GroEL	∆tig	tgt	CP	190	87	-103
GroEL	∆tig	sbcB	CP	158	1	-157
GroEL	∆tig	mnmG	CP	291	155	-136
GroEL	∆tig	ybhJ	CP	245	54	-191
GroEL	∆tig	ydcP	uk	137	130	-7
GroEL	∆tig	sdhA	CP	166	152	-14
GroEL	∆dnaK	recC	CP	435	456	21
GroEL	∆dnaK	ptrB	CP	274	309	35
GroEL	∆dnaK	ade	uk	291	351	60
GroEL	∆dnaK	ygdH	uk	201	238	37
GroEL	∆dnaK	ftsP	PP	255	307	52
GroEL	∆dnaK	bisC	CP	281	352	71
GroEL	∆dnaK	gdhA	CP	110	200	90
GroEL	∆dnaK	ydiU	uk	241	297	56
GroEL	∆dnaK	speC	CP	252	323	71
GroEL	∆dnaK	nrdE	CP	273	311	38
GroEL	∆dnaK	leuA	CP	179	303	124
GroEL	∆dnaK	yejF	IMP	296	295	-1
GroEL	∆dnaK	imp	uk	351	355	4
GroEL	∆dnaK	lldD	IMP	274	264	-10
GroEL	∆dnaK	dxs	CP	234	439	205
GroEL	∆dnaK	maeA	CP	277	305	28
GroEL	∆dnaK	dgoD	CP	298	311	13
GroEL	∆dnaK	yajO	CP	267	280	13
GroEL	∆dnaK	sthA	CP	312	332	20
GroEL	∆dnaK	fhuA	OMP	412	418	6
GroEL	∆dnaK	btuB	OMP	378	364	-14
GroEL	∆dnaK	entC	CP	266	271	5
GroEL	∆dnaK	metK	CP	53	59	6
GroEL	∆dnaK	malZ	CP	367	418	51
GroEL	∆dnaK	asd	CP	206	264	58
GroEL	∆dnaK	tldD	CP	188	265	77
GroEL	∆dnaK	bioA	CP	290	290	0
GroEL	∆dnaK	livG	IMP	194	206	12
GroEL	∆dnaK	recF	CP	243	245	2
GroEL	∆dnaK	gltA	CP	290	299	9
GroEL	∆dnaK	argG	CP	274	273	-1
GroEL	∆dnaK	ybiU	CP	248	295	47
GroEL	∆dnaK	ppk	CP	345	356	11
GroEL	∆dnaK	prmB	CP	155	185	30
GroEL	∆dnaK	gshA	CP	213	312	99
GroEL	∆dnaK	ldcC	CP	307	377	70
GroEL	∆dnaK	proS	CP	192	245	53
GroEL	∆dnaK	gltB	CP	477	540	63
GroEL	∆dnaK	katE	CP	138	209	71
GroEL	∆dnaK	ydiJ	CP	320	337	17
GroEL	∆dnaK	rbbA	IMP	245	254	9
GroEL	∆dnaK	sucA	CP	334	358	24
GroEL	∆dnaK	katG	CP	294	330	36
GroEL	∆dnaK	ygiQ	CP	255	255	0
GroEL	∆dnaK	tgt	CP	190	214	24
GroEL	∆dnaK	sbcB	CP	158	242	84
GroEL	∆dnaK	mnmG	CP	291	292	1
GroEL	∆dnaK	ybhJ	CP	245	264	19
GroEL	∆dnaK	ydcP	uk	137	236	99
GroEL	∆dnaK	sdhA	CP	166	258	92
