# Supplementary material for: Proteome-wide determinants of co-translational chaperone binding in bacteria
Source: Nat Commun. 2025 May 10;16:4361. doi: 10.1038/s41467-025-59067-9 (PMC12065913; doi:10.1038/s41467-025-59067-9)
Supplement: Supplementary file 8 — Source Data [file 41467_2025_59067_MOESM8_ESM.zip › 5b.csv]

distance from start (codons)	TF WT mean	TF WT low CI	TF WT high CI	TF ddnaK mean	TF ddnaK low CI	TF ddnaK high CI	DnaK WT mean	DnaK WT low CI	DnaK WT high CI	DnaK dtig mean	DnaK dtig low CI	DnaK dtig high CI	GroEL WT mean	GroEL WT low CI	GroEL WT high CI	GroEL dtig mean	GroEL dtig low CI	GroEL dtig high CI	GroEL ddnaK mean	GroEL ddnaK low CI	GroEL ddnaK high CI
0	0.4735600000000000	0.4570300000000000	0.490091000000000	0.5510070000000000	0.5245860000000000	0.5774290000000000	0.6925600000000000	0.659726000000000	0.7253930000000000	0.5856260000000000	0.5606130000000000	0.6106380000000000	0.9326830000000000	0.8300870000000000	1.035278000000000	0.9774480000000000	0.9070660000000000	1.0478300000000000	0.7750950000000000	0.7211480000000000	0.8290430000000000
6	0.4658000000000000	0.45141599999999998	0.48018499999999997	0.5798230000000000	0.5542400000000000	0.6054060000000000	0.4805540000000000	0.4558140000000000	0.5052950000000000	0.4347530000000000	0.4154500000000000	0.4540560000000000	0.7260219999999999	0.6949410000000000	0.7571040000000000	0.64329000000000	0.6158880000000000	0.6706920000000000	0.5700180000000000	0.5414390000000000	0.598597000000000
12	0.4497750000000000	0.43516100000000002	0.46438900000000000	0.569512000000000	0.5395130000000000	0.5995110000000000	0.4514110000000000	0.42803099999999999	0.47479100000000002	0.3861760000000000	0.36843700000000001	0.4039160000000000	0.683889000000000	0.6498190000000000	0.7179590000000000	0.6167530000000000	0.5902290000000000	0.6432760000000000	0.5581920000000000	0.5314370000000	0.5849470000000000
18	0.4566200000000000	0.43997399999999998	0.4732660000000000	0.5428450000000000	0.5165180000000000	0.5691730000000000	0.45008799999999999	0.4291940000000000	0.4709820000000000	0.367655000000000	0.35013699999999998	0.38517200000000001	0.6631550000000000	0.6326040000000001	0.693705000000000	0.5921230000000000	0.5669970000000000	0.6172500000000000	0.5613390000000000	0.535902000000000	0.5867750000000000
24	0.4627840000000000	0.44641100000000000	0.47915700000000000	0.5467500000000000	0.5207750000000000	0.5727250000000000	0.4699300000000000	0.4467910000000000	0.4930680000000000	0.3529020000000000	0.337984000000000	0.367820000000000	0.666278000000000	0.6376810000000001	0.6948750000000000	0.6177180000000000	0.5788860000000000	0.6565490000000000	0.5705480000000001	0.5443800000000000	0.5967150000000000
30	0.43854100000000001	0.4244630000000000	0.4526200000000000	0.5559660000000000	0.5300990000000000	0.5818330000000000	0.46964899999999998	0.44741399999999998	0.4918830000000000	0.349802000000000	0.3329380000000000	0.3666660000000000	0.659152000000000	0.6281380000000000	0.6901670000000000	0.6005200000000001	0.5730520000000000	0.6279890000000000	0.5525900000000000	0.5252640000000000	0.5799160000000000
36	0.44318800000000003	0.42895699999999998	0.45741799999999999	0.540038000000000	0.5151980000000000	0.5648770000000000	0.47109699999999999	0.44778499999999999	0.49441000000000002	0.33394699999999999	0.3183490000000000	0.34954400000000002	0.6507220000000000	0.622884000000000	0.6785590000000000	0.5738259999999999	0.5500699999999999	0.5975830000000000	0.5639100000000000	0.5369670000000000	0.59085400000000
42	0.4365460000000000	0.4223500000000000	0.45074300000000000	0.5309090000000000	0.5066150000000000	0.5552020000000000	0.4487530000000000	0.42805700000000002	0.4694500000000000	0.3159290000000000	0.30146899999999999	0.33038800000000001	0.6452710000000000	0.6165110000000000	0.6740300000000000	0.5844920000000000	0.560495000000000	0.6084880000000000	0.5256130000000000	0.5011440000000000	0.5500820000000000
48	0.4634530000000000	0.4484600000000000	0.4784450000000000	0.5439050000000000	0.5165280000000000	0.5712810000000000	0.4648100000000000	0.4428920000000000	0.4867280000000000	0.3204520000000000	0.3046190000000000	0.3362850000000000	0.6489610000000000	0.5992459999999999	0.6986760000000000	0.5597240000000000	0.5242650000000000	0.5951830000000000	0.5234680000000000	0.49804999999999999	0.5488860000000000
54	0.46013199999999999	0.4450020000000000	0.47526200000000002	0.5375660000000000	0.5113850000000000	0.5637480000000000	0.4962330000000000	0.4695890000000000	0.5228770000000000	0.3281930000000000	0.31165100000000001	0.3447350000000000	0.6204000000000000	0.5945020000000000	0.6462970000000000	0.5337930000000000	0.5122690000000000	0.5553169999999999	0.539206000000000	0.515556000000000	0.562856000000000
60	0.4654540000000000	0.45074199999999998	0.4801660000000000	0.5531740000000001	0.5265470000000000	0.5798010000000000	0.5104170000000000	0.4857650000000000	0.5350690000000000	0.3230350000000000	0.30905600000000000	0.3370130000000000	0.6275330000000000	0.5981720000000000	0.6568940000000000	0.5492560000000000	0.5258530000000000	0.572659000000000	0.5356730000000000	0.5103250000000000	0.5610210000000000
66	0.47266399999999997	0.4572540000000000	0.4880730000000000	0.5602950000000000	0.5321610000000000	0.588429000000000	0.5729050000000000	0.540263000000000	0.6055460000000000	0.36118400000000001	0.3444210000000000	0.377947000000000	0.642022000000000	0.6124470000000000	0.6715970000000000	0.5768880000000000	0.5437180000000000	0.6100580000000000	0.5497000000000000	0.5232750000000000	0.5761240000000000
72	0.5074900000000000	0.48795899999999998	0.5270210000000000	0.6097830000000000	0.5783370000000000	0.6412290000000000	0.597733000000000	0.5708550000000000	0.6246110000000000	0.40292499999999998	0.38288000000000000	0.42297099999999999	0.6518190000000000	0.624346000000000	0.6792910000000000	0.5825440000000000	0.5561080000000000	0.6089800000000000	0.5684890000000000	0.5408780000000000	0.596100000000000
78	0.5457230000000000	0.5237710000000000	0.5676760000000000	0.6451920000000000	0.6115600000000000	0.6788240000000000	0.6549090000000000	0.622739000000000	0.6870790000000000	0.43990299999999999	0.41875499999999999	0.4610510000000000	0.6811700000000001	0.6528690000000000	0.7094710000000000	0.5878970000000000	0.5635950000000000	0.6121990000000000	0.5652460000000000	0.5388800000000000	0.5916120000000000
84	0.6566740000000000	0.6244170000000000	0.6889320000000000	0.7555440000000000	0.7086470000000000	0.802441000000000	0.7079900000000000	0.6705380000000000	0.7454420000000000	0.5207020000000000	0.4961150000000000	0.5452900000000001	0.6822400000000000	0.6551530000000000	0.7093270000000000	0.6033550000000000	0.5782860000000000	0.6284240000000000	0.5737710000000000	0.5449370000000000	0.6026040000000000
90	0.7194230000000000	0.6857440000000000	0.7531020000000000	0.8680060000000001	0.8159550000000000	0.9200570000000000	0.7328740000000000	0.6941349999999999	0.7716130000000000	0.5675020000000000	0.536723000000000	0.5982820000000000	0.6806910000000000	0.6513730000000000	0.7100100000000000	0.654490000000000	0.6241560000000000	0.6848240000000000	0.5759880000000001	0.547909000000000	0.6040670000000000
96	0.883360000000000	0.8265360000000000	0.940185000000000	0.9965460000000000	0.9311670000000000	1.0619250000000000	0.7106100000000000	0.6769309999999999	0.7442890000000000	0.6351710000000000	0.6032250000000000	0.6671160000000000	0.71612000000000	0.6847740000000000	0.7474660000000000	0.6666220000000000	0.637915000000000	0.6953290000000000	0.5764540000000000	0.5475170000000000	0.6053910000000000
102	0.9918990000000000	0.9258560000000000	1.0579419999999999	1.1851790000000000	1.1069780000000000	1.2633790000000000	0.7472690000000000	0.708127000000000	0.7864100000000001	0.7254690000000000	0.6833910000000000	0.76754700000000	0.7423620000000000	0.7112090000000000	0.7735150000000000	0.7152040000000000	0.6856690000000000	0.7447400000000000	0.5950930000000000	0.5666980000000000	0.623488000000000
108	1.1163000000000001	1.051652000000000	1.1809490000000000	1.2768060000000001	1.185548000000000	1.3680639999999999	0.7473610000000001	0.7125350000000000	0.7821860000000000	0.7374610000000000	0.6967580000000000	0.7781640000000000	0.7427280000000001	0.7087550000000000	0.776700000000000	0.7141690000000001	0.6857990000000000	0.7425389999999999	0.5984050000000000	0.5697900000000000	0.6270200000000000
114	1.1918329999999999	1.1204689999999999	1.26319700000000	1.3968050000000001	1.2919309999999999	1.5016780000000001	0.7659530000000000	0.728351000000000	0.8035560000000000	0.8082650000000000	0.7645270000000000	0.8520040000000000	0.7439420000000000	0.7127640000000000	0.775121000000000	0.7731060000000000	0.7374970000000000	0.8087150000000000	0.6332010000000000	0.6011320000000000	0.6652700000000000
120	1.271261000000000	1.198946000000000	1.3435750000000000	1.458223000000000	1.3665780000000001	1.5498689999999999	0.7644820000000000	0.7255140000000000	0.8034490000000000	0.8249030000000001	0.7839390000000001	0.8658680000000000	0.7840110000000000	0.7483550000000000	0.819667000000000	0.7743660000000000	0.739653000000000	0.8090780000000000	0.6123600000000000	0.579815000000000	0.6449050000000000
126	1.398022000000000	1.3072330000000001	1.4888100000000000	1.533782000000000	1.4389600000000000	1.6286050000000001	0.7523710000000000	0.7186470000000000	0.7860960000000000	0.8967970000000000	0.8519190000000000	0.9416750000000000	0.7920060000000000	0.7530110000000000	0.8310010000000000	0.782036000000000	0.7494080000000000	0.8146650000000000	0.6148570000000000	0.5856440000000001	0.6440690000000000
132	1.474310000000000	1.386042000000000	1.5625780000000000	1.6367449999999999	1.5396650000000001	1.7338249999999999	0.7553850000000000	0.7217160000000000	0.7890540000000000	0.8990970000000000	0.8584780000000000	0.9397170000000000	0.8276810000000000	0.7873240000000000	0.8680380000000000	0.8117790000000000	0.7789170000000000	0.8446410000000000	0.6160420000000000	0.5839830000000000	0.6481010000000000
138	1.510465000000000	1.402305000000000	1.6186250000000000	1.750426000000000	1.6351720000000001	1.8656800000000000	0.802206000000000	0.7611930000000000	0.843218000000000	0.9786180000000000	0.9288120000000000	1.0284240000000000	0.8666509999999999	0.8241320000000000	0.9091690000000000	0.8611620000000000	0.8222750000000000	0.9000480000000000	0.6467750000000000	0.6145230000000000	0.6790280000000000
144	1.5605469999999999	1.4635370000000001	1.6575560000000000	1.7616080000000001	1.6304310000000000	1.8927860000000001	0.8045990000000000	0.7663090000000000	0.8428880000000000	1.0211170000000001	0.9554790000000000	1.0867560000000001	0.8426380000000000	0.8056390000000000	0.8796380000000000	0.9050400000000000	0.8626090000000000	0.9474710000000000	0.6563210000000000	0.6242730000000000	0.6883690000000000
150	1.6203019999999999	1.5132310000000000	1.7273740000000000	1.7528300000000001	1.6382150000000000	1.867445000000000	0.8215230000000000	0.7827250000000000	0.8603220000000000	0.9899140000000000	0.9407670000000000	1.0390600000000001	0.8664750000000000	0.8281180000000000	0.9048330000000000	0.9366880000000000	0.8901450000000000	0.9832310000000000	0.6804190000000000	0.6463540000000000	0.7144840000000000
156	1.6485669999999999	1.538330000000000	1.7588040000000000	1.718604000000000	1.6157420000000000	1.821466000000000	0.8011090000000000	0.7633600000000000	0.838858000000000	1.0323760000000000	0.9836990000000000	1.0810530000000000	0.9119370000000000	0.8671880000000000	0.9566850000000000	0.959572000000000	0.9152430000000000	1.0039009999999999	0.68168600000000	0.6461789999999999	0.7171940000000000
162	1.6838000000000000	1.5801740000000000	1.7874250000000000	1.8523069999999999	1.734813000000000	1.9698000000000000	0.8731480000000000	0.8274760000000000	0.9188200000000000	1.0810770000000001	1.0250850000000000	1.1370690000000001	0.8871960000000000	0.8461950000000000	0.9281970000000000	0.9571070000000000	0.9159820000000000	0.9982320000000000	0.6822350000000000	0.647041000000000	0.7174300000000000
168	1.7017480000000000	1.5941740000000000	1.8093220000000001	1.8401110000000001	1.7204860000000000	1.959736000000000	0.8944680000000000	0.8515380000000000	0.937399000000000	1.087806000000000	1.0339710000000000	1.141642000000000	0.9706030000000000	0.9157540000000000	1.0254520000000000	0.9950540000000000	0.9449689999999999	1.0451390000000000	0.6910760000000000	0.6550540000000000	0.7270980000000000
174	1.6360969999999999	1.5274570000000001	1.7447360000000001	1.840003000000000	1.7211710000000000	1.9588360000000000	0.8668370000000000	0.8221450000000000	0.9115290000000000	1.1093590000000000	1.058088000000000	1.160629000000000	0.9586940000000000	0.9109720000000000	1.006415000000000	1.0381570000000000	0.9903480000000000	1.0859660000000000	0.7159280000000000	0.6744180000000000	0.7574379999999999
180	1.6774020000000001	1.55880400000000	1.7959989999999999	1.7991600000000001	1.6783150000000000	1.9200050000000000	0.9326440000000000	0.8836640000000000	0.9816250000000000	1.1436450000000000	1.0813299999999999	1.2059610000000001	0.9389680000000000	0.8928520000000000	0.9850830000000000	1.0681050000000001	1.0076190000000000	1.1285920000000000	0.711621000000000	0.675730000000000	0.74751200000000
186	1.7184780000000000	1.5941900000000000	1.8427650000000000	1.779738000000000	1.672597000000000	1.8868790000000000	0.9200990000000000	0.8755950000000000	0.964603000000000	1.2005889999999999	1.1410460000000000	1.260132000000000	0.9601620000000000	0.9083930000000000	1.0119309999999999	1.0645320000000000	1.0109250000000001	1.1181399999999999	0.7285040000000000	0.6867630000000000	0.7702460000000000
192	1.7038819999999999	1.5812910000000000	1.8264730000000000	1.7856069999999999	1.6605749999999999	1.910640000000000	0.9957100000000000	0.9369980000000000	1.0544210000000001	1.1913469999999999	1.1283190000000001	1.2543750000000000	0.9847140000000000	0.9334530000000000	1.0359750000000001	1.096330000000000	1.0396240000000001	1.1530350000000000	0.7289190000000000	0.6864620000000000	0.7713770000000000
198	1.5678859999999999	1.453145000000000	1.6826270000000001	1.7326159999999999	1.6197050000000000	1.845528000000000	0.9877120000000000	0.9335990000000000	1.0418259999999999	1.1836220000000000	1.1278239999999999	1.2394200000000000	1.0217369999999999	0.9673070000000000	1.0761670000000001	1.1382989999999999	1.0757000000000001	1.200897000000000	0.7657790000000000	0.7218260000000000	0.8097320000000000
204	1.6115729999999999	1.4868239999999999	1.7363219999999999	1.6945079999999999	1.5626970000000000	1.8263190000000000	1.0264370000000000	0.9692430000000000	1.0836310000000000	1.3116880000000000	1.2377750000000001	1.385601000000000	1.0104510000000000	0.9557550000000000	1.065147000000000	1.191593000000000	1.1107880000000001	1.2723979999999999	0.7439280000000000	0.7019570000000001	0.7858990000000000
210	1.5483970000000000	1.44220100000000	1.6545930000000000	1.6483719999999999	1.5173270000000001	1.7794170000000000	1.0170520000000001	0.9656480000000000	1.068455000000000	1.2764880000000001	1.210691000000000	1.3422850000000000	0.9839750000000000	0.935850000000000	1.0321000000000000	1.244542000000000	1.1666000000000001	1.3224840000000000	0.7425380000000000	0.7000420000000001	0.7850340000000000
216	1.6056410000000001	1.482853000000000	1.7284290000000000	1.7092440000000000	1.5786730000000000	1.8398150000000000	1.0270990000000000	0.9733900000000000	1.0808080000000000	1.2891870000000001	1.221670000000000	1.3567050000000000	1.0399240000000001	0.9834020000000000	1.0964460000000000	1.305913000000000	1.1848570000000000	1.4269700000000001	0.7868500000000000	0.7384810000000001	0.8352190000000000
222	1.5632580000000000	1.442397000000000	1.6841189999999999	1.7671760000000001	1.6216969999999999	1.9126540000000001	1.0480970000000001	0.9943240000000000	1.1018699999999999	1.3026810000000000	1.2326660000000000	1.3726950000000000	1.0379370000000001	0.9817300000000000	1.0941430000000001	1.3656839999999999	1.2740739999999999	1.4572929999999999	0.8223980000000000	0.7712630000000000	0.873533000000000
228	1.5021130000000000	1.3863930000000000	1.617833000000000	1.6802940000000000	1.553258000000000	1.8073300000000001	1.1073690000000000	1.0432720000000000	1.1714670000000000	1.3566389999999999	1.278432000000000	1.4348460000000001	1.0217639999999999	0.9666360000000001	1.0768930000000001	1.3504719999999999	1.2562059999999999	1.4447380000000001	0.7809260000000000	0.7325500000000000	0.8293020000000000
234	1.4763580000000001	1.370233000000000	1.5824830000000001	1.6638710000000001	1.537271000000000	1.7904720000000001	1.122477000000000	1.0591390000000001	1.1858139999999999	1.3851920000000000	1.3065960000000001	1.463788000000000	1.122849000000000	1.061542000000000	1.184157000000000	1.4504580000000000	1.3442719999999999	1.5566430000000000	0.7909340000000000	0.7433940000000000	0.8384750000000000
240	1.4174270000000000	1.3065290000000001	1.5283249999999999	1.7105710000000001	1.5623190000000000	1.8588220000000000	1.1275919999999999	1.0675809999999999	1.1876020000000000	1.4192460000000000	1.3461470000000000	1.492344000000000	1.0872130000000000	1.0227160000000000	1.151711000000000	1.4589430000000001	1.3478340000000000	1.5700529999999999	0.8212580000000000	0.7697880000000000	0.8727279999999999
246	1.4501269999999999	1.3363229999999999	1.5639300000000000	1.493798000000000	1.383815000000000	1.603781000000000	1.190781000000000	1.1111709999999999	1.2703910000000000	1.4666399999999999	1.3834210000000000	1.5498590000000001	1.1520349999999999	1.0861019999999999	1.2179679999999999	1.6202179999999999	1.4704079999999999	1.7700270000000000	0.8766070000000000	0.823647000000000	0.9295679999999999
252	1.3520330000000000	1.2505980000000001	1.453468000000000	1.5315859999999999	1.4101550000000000	1.653018000000000	1.1481930000000000	1.0803820000000000	1.2160040000000001	1.4389030000000000	1.3614440000000001	1.5163610000000001	1.1851060000000000	1.1167549999999999	1.2534570000000000	1.6195150000000000	1.4435670000000000	1.7954619999999999	0.895292000000000	0.7970180000000000	0.9935650000000000
258	1.3533999999999999	1.237873000000000	1.4689270000000001	1.4329289999999999	1.3240149999999999	1.5418430000000001	1.2177150000000001	1.1361220000000001	1.2993090000000000	1.5711379999999999	1.4747030000000001	1.667573000000000	1.232729000000000	1.153221000000000	1.3122370000000001	1.7238659999999999	1.5456369999999999	1.9020960000000000	0.9105760000000001	0.8340430000000000	0.9871100000000000
264	1.315806000000000	1.2066669999999999	1.4249449999999999	1.4820169999999999	1.3587199999999999	1.6053139999999999	1.25525800000000	1.1647170000000000	1.345799000000000	1.5868970000000000	1.489253000000000	1.6845410000000001	1.1530780000000000	1.087888000000000	1.2182679999999999	1.7716730000000001	1.6056940000000000	1.937652000000000	0.8566770000000000	0.8010640000000000	0.9122900000000000
270	1.333898000000000	1.2210090000000000	1.4467870000000000	1.4935680000000000	1.3391489999999999	1.647988000000000	1.277115000000000	1.1906690000000000	1.363561000000000	1.5822900000000000	1.4895449999999999	1.6750350000000001	1.1894830000000001	1.1177440000000001	1.2612230000000000	1.871716000000000	1.6532110000000000	2.090221000000000	0.9587200000000000	0.8904879999999999	1.0269530000000000
276	1.2964610000000001	1.1845630000000000	1.408359000000000	1.384890000000000	1.268731000000000	1.501049000000000	1.2969200000000001	1.2037420000000001	1.390097000000000	1.5706119999999999	1.4754940000000001	1.665731000000000	1.2368809999999999	1.1521349999999999	1.3216270000000001	1.9234819999999999	1.7247690000000000	2.1221960000000002	0.9649080000000000	0.8949880000000000	1.0348280000000001
282	1.239405000000000	1.1392040000000001	1.3396070000000000	1.3250649999999999	1.213405000000000	1.4367250000000000	1.3772750000000000	1.260008000000000	1.4945420000000000	1.6830480000000001	1.5712150000000000	1.7948809999999999	1.3247230000000001	1.234106000000000	1.4153400000000000	2.0448360000000001	1.80685700000000	2.282815000000000	0.9425350000000000	0.8778340000000000	1.0072350000000001
288	1.2238880000000001	1.1127469999999999	1.3350290000000000	1.3597790000000001	1.2359370000000001	1.4836210000000	1.3263210000000001	1.2467560000000000	1.4058860000000000	1.6735199999999999	1.5744800000000001	1.7725610000000001	1.331218000000000	1.2043630000000001	1.4580740000000001	2.1565470000000002	1.879495000000000	2.433599000000000	0.9855760000000000	0.9074200000000000	1.0637319999999999
294	1.2028680000000000	1.1031510000000000	1.302584000000000	1.3907259999999999	1.2540160000000000	1.5274360000000000	1.3449720000000001	1.2610340000000000	1.428911000000000	1.6372629999999999	1.5355890000000001	1.738937000000000	1.3664030000000000	1.2645530000000000	1.4682519999999999	2.398549000000000	2.052758000000000	2.7443390000000001	1.0193239999999999	0.9492220000000000	1.0894260000000000
300	1.2143640000000000	1.1016079999999999	1.3271200000000001	1.2699490000000000	1.1416160000000000	1.3982820000000000	1.3666130000000001	1.2781119999999999	1.4551140000000000	1.687140000000000	1.580521000000000	1.7937580000000000	1.367258000000000	1.2677680000000000	1.4667479999999999	2.3721009999999998	2.066219000000000	2.67798400000000	1.038864000000000	0.9560210000000000	1.12170700000000
306	1.1479440000000001	1.0371500000000000	1.2587390000000001	1.2543310000000001	1.1460969999999999	1.362566000000000	1.377090000000000	1.2862089999999999	1.467970000000000	1.641211000000000	1.53356100000000	1.7488600000000001	1.476760000000000	1.3366030000000000	1.6169169999999999	2.5021719999999998	2.169986000000000	2.8343569999999998	1.1077410000000001	1.0224610000000001	1.1930220000000000
312	1.1475979999999999	1.0513490000000001	1.2438469999999999	1.170457000000000	1.0697620000000001	1.2711509999999999	1.4172959999999999	1.321505000000000	1.513087000000000	1.6608860000000001	1.5512220000000001	1.7705489999999999	1.4563900000000001	1.3430080000000000	1.5697710000000000	2.6280030000000001	2.2184689999999998	3.037537000000000	1.1612680000000000	1.0602750000000001	1.262260000000000
318	1.1263090000000000	1.0214240000000001	1.2311939999999999	1.1804129999999999	1.0727590000000000	1.28806700000000	1.3884909999999999	1.2927329999999999	1.484249000000000	1.685388000000000	1.5793850000000000	1.7913920000000001	1.49768600000000	1.3683160000000001	1.6270560000000001	2.768106000000000	2.3175759999999999	3.2186360000000001	1.1184980000000000	1.0029030000000001	1.2340930000000001
324	1.0730970000000000	0.9724220000000000	1.173773000000000	1.2431810000000001	1.1222160000000001	1.3641460000000001	1.44361100000000	1.3516820000000001	1.5355399999999999	1.7565420000000000	1.6416180000000000	1.871466000000000	1.663775000000000	1.439378000000000	1.888172000000000	2.8087409999999999	2.3106979999999999	3.3067839999999999	1.2092719999999999	1.087018000000000	1.3315260000000000
330	1.0869470000000001	0.9806170000000000	1.193278000000000	1.157198000000000	1.0411779999999999	1.2732180000000000	1.4570430000000001	1.3589690000000001	1.5551180000000000	1.7142409999999999	1.6079150000000000	1.8205659999999999	1.5838060000000000	1.3961269999999999	1.7714850000000000	2.7898520000000002	2.310815000000000	3.268890000000000	1.2013360000000000	1.0800930000000000	1.3225780000000000
336	1.1301019999999999	1.0110479999999999	1.249157000000000	1.2015659999999999	1.089256000000000	1.313877000000000	1.4220070000000000	1.3282929999999999	1.515721000000000	1.7126680000000001	1.594497000000000	1.8308400000000000	1.6142590000000001	1.4245570000000001	1.8039609999999999	2.841096000000000	2.1841279999999998	3.4980650000000000	1.1761980000000001	1.0640190000000000	1.2883780000000000
342	1.064429000000000	0.9570530000000000	1.171805000000000	1.18474400000000	1.058093000000000	1.3113939999999999	1.5306340000000001	1.4258450000000000	1.6354230000000001	1.788334000000000	1.6567790000000000	1.9198900000000001	1.6547540000000001	1.4857450000000001	1.823762000000000	2.97802700000000	2.4413469999999999	3.5147059999999999	1.285055000000000	1.1296480000000000	1.4404619999999999
348	1.0437419999999999	0.9324519999999999	1.155031000000000	1.1543669999999999	1.0335770000000000	1.2751570000000001	1.523030000000000	1.4151240000000000	1.6309359999999999	1.731184000000000	1.608014000000000	1.8543540000000001	1.6727110000000001	1.5063139999999999	1.8391080000000000	3.3636020000000002	2.753884000000000	3.97331900000000	1.3088940000000000	1.1709190000000000	1.4468680000000000
354	1.0206350000000000	0.9211960000000000	1.120075000000000	1.102247000000000	0.9852040000000000	1.2192890000000001	1.5581579999999999	1.4403649999999999	1.6759510000000000	1.6930380000000000	1.5723149999999999	1.813760000000000	1.8718900000000001	1.6248279999999999	2.11895200000000	3.4450650000000000	2.7014070000000001	4.188723000000000	1.1826300000000001	1.0740760000000000	1.2911830000000000
360	1.0363309999999999	0.9390480000000000	1.1336150000000000	1.1159260000000000	0.9951560000000000	1.2366960000000000	1.6786790000000000	1.5493090000000000	1.808049000000000	1.7429619999999999	1.6302939999999999	1.8556300000000	1.9550630000000000	1.6938299999999999	2.2162959999999998	3.1739169999999999	2.4621629999999999	3.88567200000000	1.474602000000000	1.2496860000000001	1.6995190000000000
366	1.002189000000000	0.8866309999999999	1.117746000000000	1.2226330000000001	1.0731219999999999	1.3721429999999999	1.685764000000000	1.5454070000000000	1.8261210000000001	1.7755390000000000	1.6488630000000000	1.902214000000000	1.7524230000000001	1.5360400000000001	1.96880700000000	3.3084940000000000	2.612955000000000	4.004033000000000	1.3072640000000000	1.1527480000000001	1.4617789999999999
372	0.9122040000000000	0.8224460000000000	1.001962000000000	1.0713919999999999	0.9570730000000000	1.1857110000000000	1.6050180000000001	1.4790770000000000	1.7309589999999999	1.801237000000000	1.670233000000000	1.932242000000000	1.9267099999999999	1.6585939999999999	2.194827000000000	3.213705000000000	2.548163000000000	3.879247000000000	1.2570319999999999	1.1154830000000000	1.3985820000000000
378	0.9735540000000000	0.8803310000000000	1.066777000000000	1.0413770000000000	0.9158630000000000	1.1668900000000000	1.588648000000000	1.470775000000000	1.7065220000000001	1.8814470000000001	1.6731190000000000	2.0897760000000001	2.0179440000000000	1.6665639999999999	2.3693230000000001	3.600693000000000	2.6057640000000002	4.595623000000000	1.2973950000000001	1.1689350000000001	1.4258540000000000
384	1.0130790000000001	0.8900000000000000	1.1361580000000000	1.073413000000000	0.9530690000000001	1.1937570000000000	1.7778419999999999	1.6317260000000000	1.9239590000000000	1.726541000000000	1.6018880000000000	1.8511949999999999	1.9963370000000000	1.6494279999999999	2.34324700000000	3.172109000000000	2.4476469999999999	3.8965709999999998	1.3361700000000001	1.1942390000000001	1.4781020000000000
390	0.9759960000000000	0.8694610000000000	1.082531000000000	1.0114829999999999	0.9020400000000000	1.120927000000000	1.8395189999999999	1.628605000000000	2.0504330000000000	1.8438110000000001	1.699599000000000	1.9880230000000001	1.927101000000000	1.7000470000000001	2.154155000000000	3.1939240000000000	2.5276290000000001	3.8602189999999998	1.3047290000000000	1.1682239999999999	1.4412330000000000
396	0.9802930000000000	0.8775860000000000	1.0830010000000001	1.167916000000000	0.9708900000000000	1.3649410000000000	1.777742000000000	1.6194180000000000	1.9360649999999999	1.9106890000000001	1.736153000000000	2.0852260000000000	2.062532000000000	1.6494580000000001	2.4756049999999998	3.356158000000000	2.585963000000000	4.126353000000000	1.360645000000000	1.1986939999999999	1.5225949999999999
402	0.9541520000000000	0.8424890000000000	1.0658140000000000	0.959996000000000	0.8524990000000000	1.0674920000000001	1.812322000000000	1.6514670000000000	1.973176000000000	1.8474410000000001	1.7002520000000001	1.994629000000000	1.8508249999999999	1.63641500000000	2.0652360000000001	3.535960000000000	2.7712319999999999	4.300688000000000	1.460970000000000	1.182018000000000	1.739921000000000
408	0.9354440000000001	0.8246170000000000	1.0462710000000000	1.0803190000000000	0.9524640000000000	1.2081729999999999	1.8053450000000000	1.6415599999999999	1.9691310000000000	1.9893030000000000	1.7361899999999999	2.242417000000000	2.086890000000000	1.7445990000000000	2.4291800000000001	3.168836000000000	2.5314179999999999	3.8062550000000002	1.4391440000000000	1.2565919999999999	1.6216960000000000
414	0.9220760000000000	0.8167759999999999	1.0273749999999999	0.9075720000000000	0.8003160000000000	1.0148290000000000	1.8262680000000000	1.6652400000000001	1.9872960000000000	1.8233290000000000	1.6809470000000000	1.9657100000000001	3.829189000000000	0.36306100000000002	7.295317000000000	3.693055000000000	2.8429799999999998	4.543129000000000	1.512435000000000	1.2816179999999999	1.74325200000000
420	0.8059860000000000	0.7242330000000000	0.8877389999999999	0.925270000000000	0.8176520000000000	1.0328880000000000	1.9306140000000001	1.7423200000000001	2.1189089999999999	1.970178000000000	1.7979600000000000	2.142396000000000	2.163370000000000	1.7354840000000000	2.5912549999999999	2.937525000000000	2.2649689999999998	3.610081000000000	1.5901200000000000	1.3281930000000000	1.852047000000000
426	0.918553000000000	0.805749000000000	1.0313559999999999	0.943246000000000	0.8264350000000000	1.0600570000000000	1.943653000000000	1.779863000000000	2.107442000000000	1.875104000000000	1.7027380000000001	2.0474700000000001	2.5635880000000002	1.9628479999999999	3.164328000000000	3.6289690000000001	2.9039229999999998	4.354016000000000	1.6474130000000000	1.3905419999999999	1.9042850000000000
432	0.9852790000000000	0.861840000000000	1.1087190000000000	0.9700610000000000	0.8439090000000000	1.0962140000000000	2.026331000000000	1.85040400000000	2.2022580000000000	1.7969839999999999	1.654897000000000	1.9390710000000000	2.6293129999999998	2.077861000000000	3.180764000000000	3.994818000000000	2.8505170000000000	5.1391200000000001	1.612538000000000	1.334208000000000	1.8908680000000000
438	0.9648330000000001	0.8179490000000000	1.1117170000000001	0.8980890000000000	0.7940720000000000	1.0021050000000000	2.0019540000000000	1.8134990000000000	2.190409000000000	1.8614180000000000	1.7076150000000001	2.0152199999999998	2.3793639999999998	1.906040000000000	2.8526880000000001	3.6809569999999998	2.677274000000000	4.68463900000000	1.5924890000000000	1.3707590000000001	1.814219000000000
444	0.9459860000000000	0.8144290000000000	1.0775429999999999	0.959720000000000	0.8256550000000000	1.0937859999999999	2.085900000000000	1.8604560000000001	2.3113450000000002	1.9765999999999999	1.7985760000000000	2.1546240000000001	2.7034500000000001	2.128964000000000	3.277936000000000	4.141354000000000	2.7534550000000002	5.529253000000000	1.576440000000000	1.3261090000000000	1.8267700000000000
450	0.9537580000000000	0.8261770000000001	1.081339000000000	1.0274090000000000	0.8949380000000000	1.1598790000000001	2.3237000000000001	2.0357889999999998	2.6116100000000002	2.122479000000000	1.9030270000000000	2.3419300000000001	2.879187000000000	2.0153040000000000	3.7430699999999999	4.106305000000000	2.9593180000000001	5.25329200000000	1.602429000000000	1.3363229999999999	1.868534000000000
456	0.8619520000000001	0.7594840000000000	0.9644190000000000	1.110505000000000	0.9529690000000000	1.2680400000000001	2.256911000000000	2.0056180000000001	2.5082040000000001	1.9523459999999999	1.7896470000000000	2.1150449999999998	3.4905520000000001	1.394281000000000	5.586823000000000	4.3606590000000001	2.7626200000000001	5.958697000000000	1.645888000000000	1.3229940000000000	1.968781000000000
462	0.9740420000000000	0.8414630000000000	1.106620000000000	1.0417350000000001	0.8990770000000000	1.1843930000000000	2.2722000000000002	1.9909269999999999	2.5534729999999999	2.1305960000000002	1.9090890000000000	2.352103000000000	2.661306000000000	2.101521000000000	3.2210909999999999	3.687470000000000	2.7646250000000001	4.61031500000000	2.063073000000000	1.511523000000000	2.6146229999999999
468	0.970775000000000	0.8307420000000000	1.1108070000000001	1.134959000000000	0.9802560000000000	1.2896630000000000	2.2938740000000002	2.051198000000000	2.5365500000000001	2.212579000000000	1.9447390000000000	2.480418000000000	3.3359169999999998	1.993550000000000	4.678283000000000	4.842928000000000	2.802746000000000	6.88311100000000	1.9644830000000000	1.484680000000000	2.444287000000000
474	1.0047480000000000	0.8463280000000000	1.1631680000000000	1.165117000000000	0.9955220000000000	1.3347130000000000	2.2961920000000000	2.0135459999999998	2.5788380000000002	2.0843479999999999	1.8744959999999999	2.294199000000000	3.0529670000000002	2.0088040000000000	4.0971299999999999	3.525504000000000	1.9858890000000000	5.065119000000000	1.8044260000000001	1.2586900000000001	2.3501620000000001
480	1.1412640000000001	0.9047750000000000	1.377754000000000	0.9658620000000000	0.837937000000000	1.0937870000000001	2.340179000000000	1.9735220000000000	2.706836000000000	1.918605000000000	1.7161789999999999	2.121032000000000	2.966865000000000	1.9743450000000000	3.959385000000000	3.186871000000000	2.3957259999999998	3.9780160000000002	1.6949590000000001	1.4216130000000000	1.9683050000000000
486	0.9926910000000000	0.8468510000000000	1.1385310000000000	0.9883990000000000	0.8498230000000000	1.1269760000000000	2.3389050000000000	2.081432000000000	2.5963780000000001	1.9819080000000000	1.8059760000000000	2.157840000000000	2.794769000000000	2.088625000000000	3.500913000000000	3.429745000000000	2.443881000000000	4.415609000000000	1.766415000000000	1.4138890000000000	2.118940000000000
492	0.9886620000000000	0.8439350000000000	1.1333880000000001	1.0173230000000000	0.858021000000000	1.1766250000000000	2.370202000000000	2.045294000000000	2.6951100000000001	2.0370990000000000	1.8296220000000001	2.244575000000000	3.3708930000000001	1.4591019999999999	5.282683000000000	4.5218559999999997	2.0412740000000	7.002438000000000	1.5889540000000000	1.2467220000000001	1.9311870000000000
498	0.9580580000000000	0.8078470000000000	1.1082680000000000	1.1174370000000000	0.9307000000000000	1.3041750000000001	2.732606000000000	2.3370359999999999	3.1281770000000000	2.212275000000000	1.9083610000000000	2.51618900000000	2.849464000000000	1.9522340000000000	3.746695000000000	3.103551000000000	2.21519900000000	3.991903000000000	1.6856350000000000	1.42984100000000	1.9414279999999999
504	0.9989180000000000	0.8372410000000000	1.1605950000000000	1.199808000000000	0.9911580000000000	1.4084570000000001	2.4223100000000000	2.139770000000000	2.70485100000000	1.9777690000000001	1.7814669999999999	2.1740719999999998	3.2907009999999999	1.9320580000000001	4.649345000000000	3.7912330000000001	2.223106000000000	5.359360000000000	1.6777810000000000	1.4047289999999999	1.9508330000000000
