# Supplementary material for: Proteome-wide determinants of co-translational chaperone binding in bacteria
Source: Nat Commun. 2025 May 10;16:4361. doi: 10.1038/s41467-025-59067-9 (PMC12065913; doi:10.1038/s41467-025-59067-9)
Supplement: Supplementary file 8 — Source Data [file 41467_2025_59067_MOESM8_ESM.zip › 6a.csv]

gene	cytoplasmic segment of IMP start	cytoplasmic segment of IMP stop	segment length	DnaK SeRP score within that emerged segment
yfjD	151	428	278	1.9593923951144037
ypdA	194	565	372	4.147340456868621
yqeG	215	235	21	1.2216515849846485
yqeG	298	329	32	1.3256965359987682
yqeG	375	388	14	1.3164756987634592
ynjI	256	346	91	2.082015024785454
yccS	420	441	22	1.0117935235723334
yccS	534	717	184	1.95428493157499
yihG	54	310	257	2.227434037032891
yqiK	31	553	523	2.837185945924463
yhjE	214	248	35	1.2500199123151865
yhjE	367	384	18	1.106153177482724
mgtA	138	287	150	3.2192985321738377
mgtA	336	695	360	3.975769979320974
mgtA	745	766	22	1.916778806119432
mgtA	819	831	13	3.060090423474153
copA	305	437	133	2.5270989158753707
copA	485	778	294	2.995239966383656
cpxA	185	457	273	1.7508830618728741
corA	1	254	254	4.625987548786828
cycA	232	255	24	1.0568788978805457
cycA	304	349	46	1.4407228399701197
cycA	392	412	21	1.4848676173401207
basS	89	363	275	3.557073805313422
arcB	79	778	700	3.714915867866427
emrB	388	407	20	1.1626625347446755
entS	131	156	26	2.5122986408864696
entS	200	218	19	1.5359918263693149
entS	337	356	20	1.1394128293341077
feoB	1	281	281	1.0305761118955339
feoB	330	343	14	1.551372760490906
feoB	404	426	23	1.3173074150508797
feoB	474	517	44	1.0968252981252087
feoB	743	773	31	1.709047946695728
dcuS	203	543	341	4.47225584660387
barA	197	918	722	21.264924333637506
creC	205	474	270	2.227781043326161
cusS	208	480	273	1.962357449235213
envZ	180	450	271	2.345907923441181
kdpD	499	894	396	2.7077882234629285
ftsK	180	1329	1150	8.844521516774556
mdlB	300	593	294	1.7332545748092907
phoQ	216	486	271	3.2447515187375124
phoR	52	431	380	1.9468876243716315
narX	175	598	424	2.096663805441188
djlA	32	271	240	1.908095819055971
evgS	559	1197	639	4.126801002915149
mdoH	215	512	298	1.827831418394279
mdoH	591	602	12	1.7722547468781795
mdoH	701	847	147	3.394978729960244
macB	1	272	272	2.9697245515467654
macB	544	575	32	1.2426494892008235
narQ	168	566	399	5.978400533465911
pntA	1	401	401	2.6951256425804426
pntB	330	462	133	2.0527486957327055
pitA	254	381	128	1.4034064233405323
pitA	451	472	22	1.4222806488804065
qmcA	24	305	282	2.345991357050492
hemY	63	398	336	1.4983671026299996
lysP	219	244	26	1.767329228054254
lysP	305	347	43	1.398652981963764
lysP	393	415	23	1.1768870741097164
rfbX	242	295	54	1.6660186161727153
rfbX	350	362	13	1.521844102231824
rcsD	330	890	561	6.034535791602822
yrfF	247	339	93	1.6888010816812953
yrfF	677	711	35	3.2203664535083814
rcsC	336	949	614	8.966918030601256
rstB	157	433	277	2.2406745164204493
proP	216	260	45	1.1542418385116675
proP	372	390	19	2.0206493012539464
proP	438	500	63	1.7554356965156606
