# Supplementary material for: Proteome-wide determinants of co-translational chaperone binding in bacteria
Source: Nat Commun. 2025 May 10;16:4361. doi: 10.1038/s41467-025-59067-9 (PMC12065913; doi:10.1038/s41467-025-59067-9)
Supplement: Supplementary file 8 — Source Data [file 41467_2025_59067_MOESM8_ESM.zip › 6b.csv]

codon position	DnaK enrichment mean	DnaK enrichment low CI	DnaK enrichment high CI
0	0.9761495415140828	0.2981882593192661	1.6541108237088995
1	0.9761495415140828	0.2981882593192661	1.6541108237088995
2	0.9761495415140828	0.2981882593192661	1.6541108237088995
3	0.9552484307084449	0.291387689702131	1.6191091717147588
4	0.7956615271111932	0.2830164588313668	1.3083065953910196
5	0.5874789180928663	0.2441040849490213	0.9308537512367113
6	0.6104546510922144	0.2701935464214126	0.9507157557630164
7	0.6104546510922144	0.2701935464214126	0.9507157557630164
8	0.6415786800600988	0.2928533454692042	0.9903040146509934
9	0.6415786800600988	0.2928533454692042	0.9903040146509934
10	0.6328531552536962	0.2882361920323625	0.9774701184750298
11	0.6245271235984583	0.2838182044666501	0.9652360427302665
12	0.6549038690106408	0.3002226210355251	1.0095851169857566
13	0.6549038690106408	0.3002226210355251	1.0095851169857566
14	0.6363927266181613	0.2938755943451097	0.9789098588912128
15	0.6248559360686394	0.2877259966631187	0.9619858754741601
16	0.6248559360686394	0.2877259966631187	0.9619858754741601
17	0.6500925952729391	0.3017357249715614	0.9984494655743168
18	0.6150812036187621	0.286266823998391	0.9438955832391331
19	0.588415037345894	0.2852326417042781	0.8915974329875098
20	0.5865435299211932	0.2847578376632642	0.8883292221791222
21	0.5865435299211932	0.2847578376632642	0.8883292221791222
22	0.5753169781244738	0.28099392109102567	0.8696400351579219
23	0.5753169781244738	0.28099392109102567	0.8696400351579219
24	0.5700812796045973	0.2780733474058673	0.8620892118033272
25	0.547955545370004	0.2589824514149486	0.8369286393250596
26	0.547955545370004	0.2589824514149486	0.8369286393250596
27	0.545491093499078	0.25765764350754494	0.833324543490611
28	0.561692047045385	0.26409449881696484	0.8592895952738051
29	0.5567176452957974	0.2614215600797834	0.8520137305118114
30	0.5349846178612239	0.24875137507731576	0.821217860645132
31	0.5366674971956301	0.24479107352458773	0.8285439208666725
32	0.5366674971956301	0.24479107352458773	0.8285439208666725
33	0.5366674971956301	0.24479107352458773	0.8285439208666725
34	0.5621028694706791	0.24544893051332878	0.8787568084280295
35	0.5597024857416399	0.24417673028678116	0.8752282411964987
36	0.5621028694706791	0.24544893051332878	0.8787568084280295
37	0.5501356580182786	0.23662662653301414	0.8636446895035431
38	0.6212280606828476	0.2525621442948409	0.9898939770708544
39	0.5321785990873424	0.19369315530275655	0.8706640428719283
40	0.4956472007280081	0.17580192720266197	0.8154924742533542
41	0.5212353199878328	0.1942104276264124	0.8482602123492531
42	0.559591522650251	0.21293328634253694	0.906249758957965
43	0.5619577914458841	0.21412135069290755	0.9097942321988606
44	0.5619577914458841	0.21412135069290755	0.9097942321988606
45	0.5619577914458841	0.21412135069290755	0.9097942321988606
46	0.5722607366317357	0.22214015155517086	0.9223813217083006
47	0.584930134774144	0.23139833844922442	0.9384619310990636
48	0.6640097410153558	0.2709303781965883	1.0570891038341235
49	0.7184929921263397	0.2705789101350277	1.1664070741176515
50	1.0934604411063016	0.3215174980879827	1.8654033841246207
51	1.2429969166088155	0.3000021991029645	2.1859916341146666
52	1.2429969166088155	0.3000021991029645	2.1859916341146666
53	0.893683599392083	0.22043080366066395	1.566936395123502
54	0.9149716465514818	0.23461324968013136	1.5953300434228321
55	1.0409051659697268	0.28820649886257277	1.793603833076881
56	1.051880154745544	0.2919601043622815	1.811800205128807
57	1.1267468809194516	0.34127700069786115	1.912216761141042
58	1.2828371974776926	0.40058710408696374	2.1650872908684216
59	1.4536584507519397	0.43105602191393966	2.47626087958994
60	1.0709586528548896	0.36045521820602533	1.781462087503754
61	1.0709586528548896	0.36045521820602533	1.781462087503754
62	0.9830957132584475	0.32336178785188124	1.6428296386650136
63	0.927036630200297	0.33674586767177705	1.517327392728817
64	1.126419497115791	0.3700713705421349	1.882767623689447
65	1.1288252623012476	0.37086235810950774	1.8867881664929875
66	1.1288252623012476	0.37086235810950774	1.8867881664929875
67	1.216586493514223	0.3841823456189979	2.048990641409448
68	1.2386847892591981	0.39294671543294085	2.0844228630854555
69	1.2763622463775182	0.40771261131620795	2.1450118814388284
70	1.4588713166176808	0.47752326465306916	2.4402193685822926
71	1.4098724258771096	0.4582768817688945	2.3614679699853247
72	1.369666461718783	0.442199899520893	2.297133023916673
73	1.3087823803083953	0.4444323489701828	2.1731324116466078
74	1.3279762802939086	0.4590687189625935	2.196883841625224
75	1.5061080278073475	0.5387174385800461	2.473498617034649
76	1.5061080278073475	0.5387174385800461	2.473498617034649
77	1.5061080278073475	0.5387174385800461	2.473498617034649
78	1.3424925283554172	0.4948287814181134	2.190156275292721
79	1.3219145238724836	0.4857916198463832	2.1580374278985843
80	1.3219145238724836	0.4857916198463832	2.1580374278985843
81	1.2235759813764975	0.4630920999631739	1.984059862789821
82	1.217193890797795	0.46027469102498375	1.9741130905706061
83	1.1435127789724833	0.4434573979852552	1.8435681599597114
84	1.103917002390385	0.4706824695994206	1.7371515351813493
85	1.0918170936203422	0.4648038197228494	1.718830367517835
86	1.0424650308943237	0.4325899960430256	1.652340065745622
87	0.8911806127533035	0.3766480471597908	1.4057131783468162
88	0.907299959596433	0.4251390566474187	1.3894608625454472
89	0.8783999629103263	0.4155286800089125	1.3412712458117402
90	0.8945439946484413	0.4272694561837089	1.3618185331131736
91	0.8830639432836709	0.41795194554581017	1.3481759410215317
92	0.8667165758106088	0.4061231234734861	1.3273100281477315
93	0.8116741354788684	0.3750090255040297	1.248339245453707
94	0.8438186317674699	0.39289106736610574	1.294746196168834
95	0.8712906374895639	0.4084662537206486	1.3341150212584791
96	0.8858433294144998	0.41747090156052696	1.3542157572684728
97	0.8858433294144998	0.41747090156052696	1.3542157572684728
98	0.9686827495636932	0.4482664450930849	1.4890990540343014
99	0.9545041424877353	0.45597056123660695	1.4530377237388636
100	0.9022924999639194	0.4242144893939652	1.3803705105338735
101	0.9022924999639194	0.4242144893939652	1.3803705105338735
102	0.8263124987981638	0.37396005295474144	1.2786649446415863
103	0.7655215124884899	0.33964135039448107	1.1914016745824987
104	0.7485423027993807	0.33760277506994735	1.1594818305288142
105	0.8606108931392953	0.3820921241453945	1.339129662133196
106	0.8606108931392953	0.3820921241453945	1.339129662133196
107	0.8750955453948991	0.38921342820883104	1.360977662580967
108	0.9789072465552221	0.4099451604604069	1.5478693326500372
109	0.972908820995359	0.40315913868308795	1.54265850330763
110	1.058684147079346	0.4624511981959989	1.6549170959626933
111	1.0109741049052043	0.45128622733723034	1.5706619824731782
112	1.0271161040245504	0.4627468797881827	1.591485328260918
113	1.0271161040245504	0.4627468797881827	1.591485328260918
114	1.0271161040245504	0.4627468797881827	1.591485328260918
115	0.9500748081662749	0.42137454635961813	1.4787750699729316
116	0.9272212593786637	0.4167006585629561	1.4377418601943712
117	0.9497438064678838	0.4276354977132709	1.4718521152224966
118	0.9858912145870142	0.44737117981741525	1.524411249356613
119	1.0534956653083114	0.4847240675967589	1.622267263019864
120	0.9723403216997984	0.4367862440680046	1.5078943993315923
121	0.9677107212530343	0.43459042249650726	1.5008310200095614
122	0.9894611753629626	0.45302253310213136	1.525899817623794
123	1.0040723446003397	0.46022364095234103	1.5479210482483385
124	1.0199649063049692	0.4680142010047056	1.5719156116052326
125	1.02557672186596	0.47075471634946	1.5803987273824598
126	1.099713700964616	0.5021481001210831	1.697279301808149
127	1.0940960871097654	0.514737674800088	1.6734544994194427
128	1.1093189845097304	0.5147468689667591	1.7038911000527017
129	1.1393924731808172	0.49339514827007924	1.785389798091555
130	1.152588262743595	0.5152988901591476	1.7898776353280426
131	1.1648158848628105	0.5211191480421108	1.8085126216835101
132	1.336659501086268	0.586468946115678	2.0868500560568584
133	1.4386213627536735	0.5540406096692809	2.323202115838066
134	1.5596760206421427	0.5828451466201616	2.536506894664124
135	1.4123343549427079	0.5367160410489409	2.287952668836475
136	1.2636266022057696	0.5067136940444714	2.020539510367068
137	1.3553677559100703	0.5524681952867534	2.1582673165333874
138	1.1116292507682668	0.4756876603930154	1.747570841143518
139	1.0703732047608194	0.45390302238199376	1.6868433871396449
140	1.0341794886487983	0.4342922729071021	1.6340667043904944
141	1.0272781120042118	0.44905247100122075	1.6055037530072027
142	0.9755398148188367	0.4307180147807148	1.5203616148569585
143	0.9694176957677187	0.4279342491207607	1.5109011424146768
144	0.9728965155437239	0.4071968223276582	1.5385962087597895
145	0.9728965155437239	0.4071968223276582	1.5385962087597895
146	0.9728965155437239	0.4071968223276582	1.5385962087597895
147	0.9728965155437239	0.4071968223276582	1.5385962087597895
148	1.0416316259071772	0.46307852545357975	1.6201847263607745
149	1.122474070520676	0.5033328892013531	1.7416152518399985
150	1.0885684222193475	0.48223378784042625	1.6949030565982688
151	1.0802564704481714	0.4784500633876709	1.6820628775086721
152	1.0802564704481714	0.4784500633876709	1.6820628775086721
153	1.0722496517328117	0.47479439015893515	1.6697049133066884
154	1.0801127200087877	0.483660680477363	1.6765647595402124
155	0.9318821256343135	0.4095878963921695	1.4541763548764575
156	0.9372980475743012	0.4068083193870013	1.4677877757616011
157	0.9134269101197046	0.3906686511020371	1.4361851691373722
158	0.9134269101197046	0.3906686511020371	1.4361851691373722
159	0.9134269101197046	0.3906686511020371	1.4361851691373722
160	0.9134269101197046	0.3906686511020371	1.4361851691373722
161	0.8684635761989504	0.37816311452176143	1.3587640378761394
162	0.8343397107783198	0.36621547956463907	1.3024639419920006
163	0.8058434229724103	0.3431784319190048	1.2685084140258158
164	0.7613472611233847	0.3148783037161462	1.2078162185306232
165	0.9190227862162212	0.42180398037689193	1.4162415920555504
166	0.9190227862162212	0.42180398037689193	1.4162415920555504
167	0.8961201872960106	0.4009878398203355	1.3912525347716858
168	0.9388909960157483	0.4170194506236219	1.4607625414078746
169	0.9257666059026561	0.4262270442296957	1.4253061675756167
170	0.9179052899918163	0.42255394555493714	1.4132566344286954
171	0.8952647868433999	0.40895922937973994	1.38157034430706
172	0.8875244691645898	0.3916631603135383	1.3833857780156413
173	0.8137970373044947	0.36584977978189603	1.2617442948270934
174	0.8618113576588697	0.3946750214935212	1.3289476938242182
175	0.8388513127168638	0.37320024332322466	1.3045023821105028
176	0.9008336493109812	0.4230565060431474	1.3786107925788151
177	0.8499815949467291	0.39644012257097005	1.3035230673224882
178	0.8499815949467291	0.39644012257097005	1.3035230673224882
179	0.8917059425100737	0.4241617332270901	1.3592501517930573
180	0.93582310929385	0.447628634524115	1.4240175840635851
181	0.9944793154964953	0.47177859229253716	1.5171800387004535
182	1.0121877028034205	0.4802894673075412	1.5440859382992997
183	1.0960085089111504	0.5072253208509472	1.6847916969713537
184	1.0960085089111504	0.5072253208509472	1.6847916969713537
185	1.1464914202379584	0.53881990523494	1.7541629352409764
186	1.1585080153115133	0.528206015217963	1.7888100154050637
187	1.1650485797731167	0.5478531005532549	1.7822440589929784
188	1.1285083863694412	0.535649122058523	1.7213676506803592
189	1.1099512268342826	0.5266159267402082	1.693286526928357
190	1.0773344646190515	0.5154664903645658	1.6392024388735371
191	1.0922633934635244	0.5251907032157723	1.6593360837112763
192	0.99036557758149	0.5155658323343986	1.4651653228285815
193	0.9498262488525593	0.4782311351241914	1.421421362580927
194	0.9797657023368713	0.4924607723294242	1.4670706323443183
195	1.0138237533459786	0.5120443802626565	1.5156031264293006
196	1.021678744988061	0.5160367876294973	1.5273207023466249
197	0.9916781856604587	0.500735066723345	1.4826213045975725
198	1.014648365273125	0.5303418418456675	1.4989548887005828
199	0.9492797569594735	0.49720020225941963	1.4013593116595273
200	0.9728950920446656	0.5051113192839454	1.4406788648053859
201	0.992734070564905	0.5130003390888729	1.4724678020409372
202	1.020046986832916	0.5311115553302523	1.5089824183355796
203	1.020046986832916	0.5311115553302523	1.5089824183355796
204	1.0122913284596815	0.5270629784237504	1.4975196784956126
205	1.0122913284596815	0.5270629784237504	1.4975196784956126
206	1.081178362068569	0.5549501140525503	1.6074066100845879
207	1.105541483667771	0.5641330850459085	1.6469498822896336
208	1.1547462291796369	0.5958007395017599	1.7136917188575138
209	1.1547462291796369	0.5958007395017599	1.7136917188575138
210	0.9948982409234475	0.4851867102734744	1.5046097715734206
211	0.952946435659983	0.48858110309761926	1.4173117682223468
212	1.0102826681594197	0.5327129571691985	1.4878523791496407
213	1.0102826681594197	0.5327129571691985	1.4878523791496407
214	1.0253264020644837	0.529315774669292	1.521337029459675
215	1.0323494738988181	0.5329639843146979	1.5317349634829385
216	1.0140627175585215	0.5367600129753638	1.491365422141679
217	0.9951967225597617	0.5334937403629327	1.4568997047565906
218	1.1290154975803746	0.6004850654553424	1.6575459297054067
219	1.0884763441581504	0.5749988406901114	1.6019538476261896
220	1.0884763441581504	0.5749988406901114	1.6019538476261896
221	1.0706999393219914	0.5533445320332412	1.5880553466107417
222	1.0906025762846456	0.5604260758029315	1.6207790767663597
223	1.0838618177821442	0.5569602664354575	1.610763369128831
224	1.064879005219607	0.5433596692213429	1.5863983412178713
225	1.0130521522075027	0.5161476926305353	1.5099566117844703
226	1.0130521522075027	0.5161476926305353	1.5099566117844703
227	0.9877127418715348	0.5008060433863948	1.4746194403566748
228	1.0918721028865404	0.580585812591649	1.6031583931814317
229	1.111140301433748	0.59457573533738	1.6277048675301162
230	1.0756905605433895	0.5700857038933465	1.5812954171934326
231	0.990448848082945	0.5283088915421507	1.4525888046237394
232	0.9882220796028532	0.5216341626648839	1.4548099965408225
233	0.9851664477980141	0.5181265035616789	1.4522063920343493
234	1.0146333649618675	0.5357271860477776	1.4935395438759576
235	1.058979806964802	0.5588317192534563	1.5591278946761475
236	1.0338997576892948	0.5496021136318587	1.5181974017467308
237	1.1378265062273112	0.5634267786180055	1.712226233836617
238	1.0884067397467392	0.5470259330739191	1.6297875464195593
239	0.9623797240545988	0.48549901754473396	1.4392604305644636
240	0.9370534652840047	0.47023023890738364	1.4038766916606258
241	0.9312255916942755	0.46729121454517786	1.3951599688433731
242	0.9492279474826257	0.47635141031023276	1.4221044846550186
243	0.9255588582332188	0.45106901169042574	1.400048704776012
244	1.0253448069101778	0.4965702933044472	1.5541193205159083
245	1.0121627756827523	0.5034399209578275	1.5208856304076768
246	1.012034399340433	0.5115976934946275	1.5124711051862385
247	0.9863437252523126	0.4999383195904862	1.472749130914139
248	0.9361485400921017	0.4772079548833935	1.3950891253008098
249	0.9489653636479398	0.48740474780521814	1.4105259794906615
250	0.9666512936817827	0.5000597609625685	1.4332428264009969
251	1.0372260876618684	0.5461256194277668	1.52832655589597
252	1.0434084149508918	0.5493239992805109	1.5374928306212725
253	1.0016239420802413	0.5216276512850295	1.481620232875453
254	0.9971114910381933	0.5168011942355283	1.4774217878408584
255	0.9971114910381933	0.5168011942355283	1.4774217878408584
256	1.0534311462371786	0.5207965972141512	1.5860656952602061
257	0.9886035700596383	0.4712761536527492	1.5059309864665273
258	0.9886035700596383	0.4712761536527492	1.5059309864665273
259	0.9817562395991032	0.46804315174171474	1.4954693274564916
260	1.010820803689061	0.48496997363033345	1.5366716337477881
261	1.0326011102368826	0.4768681592946052	1.58833406117916
262	1.0618239850530782	0.4784988176467073	1.645149152459449
263	1.1431499705311121	0.5357323664260165	1.7505675746362077
264	1.2264552049516713	0.5860857840682744	1.866824625835068
265	1.2264552049516713	0.5860857840682744	1.866824625835068
266	1.1830371695746522	0.5596232451867752	1.8064510939625293
267	1.1919401128930116	0.5638236170988773	1.8200566086871457
268	1.2200216347352832	0.590098997404322	1.8499442720662445
269	1.1978484415797408	0.5765560538984973	1.8191408292609843
270	1.3051440813851887	0.6366468619599722	1.9736413008104052
271	1.2793669910671155	0.6189984890677998	1.939735493066431
272	1.2470847743066567	0.6005869646652383	1.893582583948075
273	1.2079987652022472	0.5469693898726478	1.8690281405318465
274	1.1638359607448414	0.5223518480071787	1.8053200734825041
275	1.2186285922143671	0.5581351051533399	1.8791220792753947
276	1.3950696621147416	0.6188757716720641	2.171263552557419
277	1.551405775885013	0.6678547197501532	2.434956832019873
278	1.5907211784694715	0.6841430887096438	2.497299268229299
279	1.6017327502997452	0.6886605022848598	2.5148049983146303
280	1.6870155387277403	0.7328583166487178	2.641172760806763
281	1.7834069411641873	0.7816784097105488	2.7851354726178257
282	1.818721869169529	0.8367762529273075	2.8006674854117506
283	2.055465888816858	1.0628236700675857	3.0481081075661307
284	2.442268843918237	1.2704907913266341	3.61404689650984
285	2.51105312604398	1.3124583063693316	3.709647945718628
286	2.6574996259182595	1.396957600752396	3.918041651084123
287	2.6821847322440666	1.4094889590756239	3.9548805054125094
288	2.820323703545048	1.4616128060748577	4.179034601015239
289	2.7409062115550684	1.4478505620218463	4.03396186108829
290	2.973531847382719	1.5234331665803735	4.423630528185065
291	3.0436793757970833	1.5698500527306503	4.517508698863516
292	3.1746684367247444	1.608333702446056	4.741003171003433
293	3.395642991813352	1.7186758247453038	5.0726101588814
294	3.646615219204522	1.8534599448001692	5.439770493608875
295	3.7299200361799603	1.9017725000112695	5.558067572348651
296	3.6117935183410035	1.8298255237996215	5.393761512882385
297	3.9423978156365913	2.081047444193662	5.8037481870795204
298	3.9423978156365913	2.081047444193662	5.8037481870795204
299	3.977234524386944	2.104824704711204	5.849644344062684
300	4.119854082826066	2.1763398525443334	6.0633683131078
301	4.298942420901673	2.323825972919274	6.274058868884072
302	4.037168933029179	2.217183730208677	5.857154135849681
303	3.4953966983027214	2.076948373681099	4.9138450229243436
304	3.400641802336396	2.032017307326903	4.769266297345888
305	3.204918067946842	1.9493063858251374	4.460529750068547
306	3.213920200476224	1.9607768478164043	4.467063553136044
307	2.9938118703020304	1.8420437500606286	4.145579990543433
308	2.976653048309543	1.8122930038553284	4.141013092763757
309	2.9418812342888563	1.7904055728820922	4.093356895695621
310	3.0627332709986366	1.8678735398773763	4.257593002119897
311	3.0023334517140565	1.8465861217245023	4.158080781703611
312	3.01953329098737	1.8569076043880832	4.182158977586656
313	3.054185222158937	1.8622158484242033	4.24615459589367
314	3.0627332709986366	1.8678735398773763	4.257593002119897
315	2.9519068149338183	1.8057161566706514	4.098097473196985
316	2.9519068149338183	1.8057161566706514	4.098097473196985
317	2.9519068149338183	1.8057161566706514	4.098097473196985
318	2.92644271144849	1.7899254151731312	4.0629600077238495
319	2.9404282139625564	1.7985059378366113	4.082350490088501
320	2.9431594432265316	1.8147568159952059	4.0715620704578575
321	3.0216975268321415	1.880566131823488	4.162828921840795
322	3.1065942824191284	1.9432050572538317	4.269983507584425
323	3.1065942824191284	1.9432050572538317	4.269983507584425
324	3.0831498449864982	1.928348147754487	4.23795154221851
325	3.0693758599692114	1.9238769543439238	4.214874765594499
326	3.0334060308407467	1.8987083591208025	4.168103702560691
327	3.0783379302073386	1.9133138798266065	4.2433619805880705
328	3.325873637530708	1.988492933054087	4.6632543420073285
329	3.3433133956150343	1.9731546206343622	4.713472170595706
330	3.3433133956150343	1.9731546206343622	4.713472170595706
331	3.3858578338771994	2.0131658954352423	4.7585497723191565
332	3.307929535178924	1.9893234603281607	4.626535610029688
333	3.262912197684846	1.9621046840946512	4.5637197112750405
334	3.3242773963904373	1.976884670187721	4.671670122593154
335	3.456273042715075	2.0293847930860833	4.883161292344067
336	3.5691073058188856	2.067971465080299	5.070243146557472
337	3.6034960942822645	2.0875893098773415	5.119402878687188
338	3.715965466447954	2.1238218715028725	5.308109061393035
339	3.565054466906229	2.035103478343235	5.095005455469224
340	3.5496965937015204	2.036035326744119	5.063357860658922
341	3.361213613635753	1.9762867456210724	4.746140481650434
342	3.218905887964297	1.855645748872511	4.582166027056084
343	3.25327668207154	1.8752409835154444	4.6313123806276355
344	3.2212764823623745	1.8559065432836055	4.586646421441143
345	3.0059105523770313	1.8192383799005638	4.192582724853499
346	2.834787835972519	1.763950260487836	3.905625411457202
347	2.9538990715566587	1.826806327189711	4.080991815923606
348	3.2658378626181914	1.9057646415901475	4.625911083646235
349	3.4405181072452558	2.0169350939369366	4.864101120553575
350	3.8390345773572694	2.2078526098192053	5.470216544895334
351	3.7983346724763267	2.18658528816294	5.410084056789714
352	4.349118221388805	2.4671052422984676	6.231131200479142
353	4.349118221388805	2.4671052422984676	6.231131200479142
354	4.3242857422405425	2.4489879057271327	6.199583578753952
355	4.174447238136386	2.3638196506133067	5.985074825659465
356	4.399059145215999	2.448327808060073	6.349790482371924
357	4.859557702253358	2.7209791131407335	6.9981362913659835
358	4.870290229804574	2.7244599023041047	7.016120557305044
359	4.927120505155121	2.752062078339432	7.10217893197081
360	5.386440555055364	2.9466865668277373	7.826194543282991
361	5.503900315547568	3.0146722496558143	7.9931283814393215
362	5.4621152281262555	3.0594082885677487	7.864822167684762
363	5.4179539526273865	3.034218099785363	7.80168980546941
364	5.104168224982619	2.9734106728774146	7.234925777087822
365	5.5050249979007875	3.1742938287692652	7.83575616703231
366	5.544045764218729	3.1506670625856783	7.937424465851779
367	5.3990877962507255	3.0584697855479943	7.739705806953456
368	5.3990877962507255	3.0584697855479943	7.739705806953456
369	5.538998451473184	3.139967519729863	7.938029383216504
370	5.511448951082469	3.1178025423615274	7.905095359803411
371	5.950702536138819	3.3100608959860085	8.59134417629163
372	5.431437134005638	3.1651096639025105	7.697764604108766
373	5.168546341341804	3.020447418159096	7.316645264524512
374	5.371164051853044	3.158959542081558	7.58336856162453
375	5.128248792387943	3.0574394968201064	7.199058087955779
376	4.991683430769349	2.9558065798006057	7.027560281738092
377	5.258523077866364	3.1241051038406207	7.392941051892107
378	5.303555484680519	3.15002012538838	7.457090843972658
379	5.382617160700425	3.2073230952439795	7.55791122615687
380	5.041178769856183	3.042132417696086	7.040225122016278
381	5.1445150199758265	3.128969554705318	7.160060485246335
382	5.198133904791664	3.1745828927419018	7.221684916841426
383	5.405738023554912	3.3640714940918235	7.447404553018
384	5.498198846993795	3.4186207001207816	7.577776993866808
385	5.650101240967549	3.513936435169869	7.786266046765229
386	5.96471046130095	3.626441586298174	8.302979336303725
387	5.9050654870226875	3.581199977884122	8.228930996161253
388	5.870637733231843	3.561538642703601	8.179736823760084
389	5.885396787834219	3.5679832472274775	8.202810328440961
390	6.418660951522424	3.712162954906344	9.125158948138505
391	7.348368983948496	3.957029182355521	10.73970878554147
392	7.0223549678688295	3.871542657257841	10.173167278479818
393	7.246473730228705	3.880140638207625	10.612806822249786
394	6.648931285943137	3.6395886345788995	9.658273937307374
395	6.536887130908346	3.562025230959704	9.511749030856986
396	6.578771062526784	3.585190705612126	9.572351419441443
397	5.779837783873872	3.2946228836481506	8.265052684099594
398	5.797787641705358	3.3083903236792835	8.287184959731432
399	5.815737605787911	3.322160169233216	8.309315042342606
400	5.77399007355974	3.299746348706224	8.248233798413256
401	5.714293742268351	3.263563500121668	8.165023984415035
402	4.888853595911236	2.8818575715766865	6.8958496202457855
403	4.890884047879464	2.998559724217132	6.783208371541795
404	4.880512371214273	2.9953618993718623	6.765662843056683
405	4.653724310635072	2.8847751035785407	6.422673517691603
406	4.605447121665751	2.853140994031498	6.357753249300004
407	4.606748112400943	2.8174478504637968	6.39604837433809
408	4.631293936594389	2.8330425514258417	6.429545321762937
409	4.852082923172855	2.882339786860986	6.821826059484723
410	4.476760960205146	2.682978493306145	6.270543427104148
411	4.260039158607811	2.5808050183584617	5.93927329885716
412	4.352195890875025	2.63660161925319	6.06779016249686
413	4.306513029333489	2.6078991101879323	6.005126948479047
414	4.195626912148449	2.5379617881134426	5.853292036183456
415	4.2000784109806855	2.5382371742027674	5.8619196477586035
416	4.087980390877065	2.4645107494816756	5.711450032272454
417	4.317191682582816	2.545115685749513	6.0892676794161185
418	4.895648180959657	2.8444918129075725	6.946804549011741
419	4.641225376661667	2.682407666267766	6.6000430870555675
420	4.822455712494735	2.736340034145088	6.908571390844381
421	4.905895878229172	2.7811275499445163	7.030664206513829
422	4.835869078520367	2.680694537408802	6.991043619631932
423	4.832074409562953	2.6812436875770613	6.9829051315488435
424	4.751224833351952	2.6272336114453063	6.875216055258596
425	4.583389685098035	2.5944544660470874	6.5723249041489815
426	4.7356177716674726	2.6605003403277556	6.810735203007189
427	4.631735443055845	2.585816172573427	6.677654713538263
428	4.356704118464653	2.3553773882176365	6.358030848711669
429	4.161062031249871	2.291842745147902	6.03028131735184
430	4.405675062273714	2.454686462040178	6.35666366250725
431	4.4680517495971435	2.4895429317160525	6.446560567478235
432	4.487926548633256	2.504489710841418	6.471363386425093
433	4.780027296567585	2.7074833051534632	6.852571287981708
434	4.840992752163974	2.7383991737163136	6.943586330611634
435	4.437536904289502	2.624686445905537	6.250387362673466
436	3.516694602459596	2.32214159910852	4.711247605810673
437	3.433075349631877	2.2645662573190126	4.601584441944741
438	3.465154607196313	2.2872721318855884	4.643037082507037
439	3.570789049852743	2.343638582925342	4.7979395167801435
440	3.530246064551956	2.313938936113182	4.7465531929907305
441	3.5442990377633183	2.3250430202327195	4.763555055293917
442	3.714742563269074	2.4054100222401926	5.024075104297955
443	3.6834355154617255	2.38295213062091	4.983918900302541
444	3.602776219846236	2.36917386847339	4.836378571219082
445	3.6145646974950787	2.38059301390283	4.848536381087327
446	3.694485278328462	2.4373117471669676	4.951658809489956
447	3.8875408700032272	2.527238397154669	5.247843342851786
448	3.84441427087258	2.435352762464045	5.253475779281115
449	3.8329873911150782	2.430618190064081	5.235356592166076
450	3.9422486512619903	2.48192602978383	5.4025712727401505
451	3.9422486512619903	2.48192602978383	5.4025712727401505
452	3.9422486512619903	2.48192602978383	5.4025712727401505
453	4.008738152139749	2.527152862381228	5.490323441898271
454	4.076693407444186	2.57139574217942	5.581991072708952
455	4.163276545962934	2.6017141616211408	5.724838930304728
456	4.309473241547407	2.6699174976459457	5.949028985448868
457	4.240636002481658	2.6296335807998448	5.851638424163472
458	4.482790412694701	2.7917916985482476	6.1737891268411556
459	4.423519604999255	2.8965023746092133	5.950536835389297
460	4.299905268081002	2.8445051311162572	5.755305405045746
461	4.186562082001129	2.810217506331398	5.56290665767086
462	4.364073057134174	2.9102942720653155	5.817851842203032
463	4.220220099199572	2.8098541865420943	5.63058601185705
464	4.186531572893756	2.7870014884206826	5.58606165736683
465	4.1012967285686415	2.7460129467547376	5.456580510382546
466	4.0593960533169255	2.7187051260554864	5.400086980578365
467	4.072199157347354	2.7289606594287674	5.415437655265942
468	4.075740881207222	2.7298198554799886	5.421661906934457
469	4.075740881207222	2.7298198554799886	5.421661906934457
470	4.216522909474829	2.7862749101066053	5.646770908843052
471	3.6056261144775683	2.4501643729079152	4.761087856047221
472	3.6048902448905658	2.448399996102353	4.761380493678779
473	3.633649149026533	2.47078052096911	4.796517777083956
474	3.6678109058857102	2.486176679053644	4.8494451327177766
475	3.452367213384223	2.336482804040182	4.568251622728264
476	3.4401213350822735	2.3317530731495837	4.548489597014964
477	3.4273185216674835	2.3215092900755394	4.533127753259428
478	3.2179625521704835	2.186367384102665	4.249557720238302
479	3.2262905560161608	2.1934750537377976	4.259106058294524
480	3.3601657695780194	2.2403075736851346	4.480023965470904
481	4.26692090249732	2.575948960728592	5.957892844266049
482	4.167985730706265	2.57870234210087	5.757269119311661
483	4.66850816018477	2.934275824053497	6.402740496316044
484	4.758623557447325	2.9877140607483366	6.529533054146313
485	4.758623557447325	2.9877140607483366	6.529533054146313
486	4.800619465278292	3.013092128335215	6.5881468022213685
487	4.925115256702211	3.1060978243294812	6.744132689074942
488	5.03447498540902	3.1747810820104245	6.894168888807614
489	5.164359216728252	3.1876740628440428	7.1410443706124624
490	5.1537986051714055	3.174260552153326	7.133336658189485
491	5.12403399191892	3.156521234802531	7.0915467490353095
492	5.0835583341495685	3.13692431677655	7.030192351522587
493	4.995440639413765	3.0808544322013396	6.91002684662619
494	5.013811157609085	3.0936856392928718	6.9339366759253
495	5.033692508787241	3.1087611716596366	6.958623845914845
496	5.039260078817423	3.1175821729938624	6.960937984640984
497	5.058840974366261	3.132465666660962	6.98521628207156
498	5.008437491163871	3.1011698491784663	6.915705133149276
499	4.992862012790477	3.0926320717832683	6.893091953797686
500	4.992862012790477	3.0926320717832683	6.893091953797686
501	5.012151203340361	3.107325296293218	6.916977110387503
502	4.992862012790477	3.0926320717832683	6.893091953797686
503	4.811511415454282	2.96918086924115	6.653841961667415
504	4.800589040864859	2.787575618889866	6.813602462839851
505	5.111914884646962	2.9135387771579557	7.31029099213597
506	5.493308481642412	3.015755988355358	7.970860974929467
507	5.511436070058988	3.025159753564008	7.997712386553968
508	4.757525021203286	2.749363104801242	6.765686937605329
509	4.630781276937917	2.715182109591974	6.546380444283859
510	4.809764411326785	2.7776455296196882	6.841883293033881
511	4.825322925192892	2.779944081492473	6.87070176889331
512	5.006776233625593	3.0024117787077733	7.011140688543413
513	5.229749463031373	3.144000773614093	7.315498152448653
514	5.308077756748279	3.2036109022093937	7.412544611287165
515	5.466385356749651	3.3187313352061656	7.614039378293136
516	7.079544335079515	3.9765795283771714	10.182509141781857
517	7.289572064643107	4.0980503545162685	10.481093774769946
518	7.263751892176732	4.074844752256686	10.452659032096777
519	7.3078515020478525	4.096781496824159	10.518921507271546
520	7.417087267134722	4.033442177898045	10.800732356371398
521	7.325702484762552	3.9761740244326473	10.675230945092455
522	7.392365375370124	3.998207908010926	10.786522842729322
523	8.378460384767347	4.1711565140502005	12.585764255484493
524	8.378217983275787	4.152324997031007	12.604110969520567
525	8.676194287988494	4.29014218585103	13.062246390125956
526	6.479295138289202	3.710880427575954	9.24770984900245
527	7.616305368087619	4.004692018714904	11.227918717460334
528	7.021021621572412	3.6470417455846187	10.395001497560207
529	6.686516298674228	3.500088274215323	9.872944323133133
530	6.815709934614759	3.5589329016078564	10.07248696762166
531	6.772640869389044	3.526659969341773	10.018621769436315
532	6.739189950993157	3.522690524473818	9.955689377512495
533	6.698033348745991	3.5232262445590843	9.872840452932898
534	6.936026386228842	3.6379646309588782	10.234088141498805
535	7.070409326789446	3.7123724264849236	10.428446227093968
536	6.797275142453054	3.658140298937939	9.936409985968169
537	6.894106840142975	3.720675265286956	10.067538414998994
538	6.992408009894241	3.7729076814005227	10.21190833838796
539	7.386585354692588	3.9781170483561743	10.795053661029003
540	7.608873165200073	4.118748579463935	11.098997750936212
541	7.268884073659077	4.05107176947483	10.486696377843323
542	7.24869096766602	4.0357691228010015	10.461612812531039
543	7.228497945514796	4.0204677027536295	10.436528188275963
544	7.110138847828286	3.9618523538856576	10.258425341770915
545	7.25785621284051	4.045553787791316	10.470158637889703
546	7.426426519971805	4.144990005649633	10.707863034293977
547	8.442120359598766	4.69300316046566	12.19123755873187
548	9.284497471074317	5.344860323197098	13.224134618951537
549	9.945110625350484	5.578979349852185	14.311241900848781
550	9.709804211570956	5.582773599665165	13.836834823476748
551	10.444021977495805	6.026507541100061	14.861536413891546
552	10.385433439223757	5.998243872389862	14.772623006057653
553	12.066911180763496	6.624153274926702	17.50966908660029
554	13.031212480263697	6.945401738132862	19.117023222394533
555	13.031212480263697	6.945401738132862	19.117023222394533
556	13.149570874474438	7.030769092691707	19.26837265625717
557	13.896288356777681	7.072434005901398	20.720142707653967
558	13.167844414147238	6.941307951489971	19.394380876804505
559	11.898468471566185	6.664686405241632	17.132250537890737
560	12.01074630390908	6.708267933385344	17.313224674432817
561	12.470353708594603	6.757503502322049	18.183203914867157
562	12.091879865008657	6.757006062606717	17.426753667410598
563	11.538675719366424	6.607092194471173	16.470259244261676
564	12.672955576296578	7.301487492205279	18.044423660387878
565	13.094703406345541	7.536420416071746	18.652986396619337
566	13.233276435940944	7.620743045318816	18.84580982656307
567	13.465148999756067	7.763090370781738	19.1672076287304
568	13.218223987768786	7.799878197524009	18.636569778013563
569	14.497516102830177	8.86160955652068	20.133422649139675
570	14.313690966405606	8.911142677088714	19.7162392557225
571	19.488531424537932	10.9871207373467	27.98994211172916
572	19.567647275321082	11.044869292773697	28.090425257868468
573	19.573281707027768	11.03408853742863	28.11247487662691
574	19.344238344987374	10.906772137886339	27.781704552088407
575	17.368176076028575	10.7577478922064	23.978604259850748
576	17.01657439154839	10.828894211919224	23.204254571177557
577	16.843917180705894	10.711932519943796	22.975901841467994
578	16.747644079750476	10.645862338804804	22.849425820696148
579	16.844470937787605	10.7108146919605	22.978127183614713
580	16.881076182639468	10.731344210374196	23.030808154904737
581	18.38052633168872	11.525497302351251	25.23555536102619
582	18.74359257704107	11.754169277019724	25.733015877062414
583	18.602284403662075	11.67057521428357	25.533993593040584
584	17.376045122218546	11.179465443437161	23.57262480099993
585	17.208502082193213	11.05515796870715	23.36184619567928
586	18.221405884818076	11.551220717389896	24.89159105224626
587	18.158653684171327	11.521172682534147	24.796134685808504
588	18.094851094598067	11.638161319277398	24.551540869918735
589	16.120656257374634	10.611603152765237	21.629709361984034
590	16.154273732189704	10.639770910039129	21.66877655434028
591	16.094605336849177	10.594226962651092	21.594983711047263
592	15.751130880976444	10.378433906327812	21.123827855625077
593	14.97887875421699	9.845608300393415	20.112149208040563
594	14.76452133494254	9.717016632346533	19.812026037538544
595	15.259529285080504	9.927928178380315	20.591130391780695
596	14.924877831517806	9.69243098841078	20.15732467462483
597	14.55386323696884	9.545272035795724	19.562454438141955
598	14.435516661271407	9.470468100177511	19.400565222365305
599	14.35075069142195	9.40638462956806	19.295116753275842
600	14.218856058932468	9.399938085196773	19.037774032668164
601	14.018389080436847	9.356852531507089	18.679925629366608
602	14.099187188078794	9.418374690805193	18.779999685352397
603	13.54010816723774	9.108693749801313	17.97152258467417
604	13.336053213522863	9.020511618574071	17.651594808471657
605	13.512161135772455	9.147049784386239	17.87727248715867
606	13.148499419430866	9.082661273470501	17.214337565391233
607	13.564453587213636	9.315669632793643	17.81323754163363
608	13.274390619096916	9.23878188287624	17.309999355317593
609	13.234974234055448	9.241920749123363	17.228027718987533
610	13.234151280612547	9.228595079988013	17.23970748123708
611	13.33952516699426	9.329223762527638	17.349826571460884
612	13.399361489893934	9.377072733358554	17.421650246429312
613	13.706098707561752	9.545109720216697	17.867087694906807
614	13.010599966802234	9.095145498616112	16.926054434988355
615	12.885684694747338	8.948759355170854	16.822610034323823
616	12.805182705618723	8.889742060246933	16.72062335099051
617	12.780891275990188	8.916054883870697	16.64572766810968
618	12.94059857738229	9.116448129609815	16.764749025154764
619	13.683674403115347	9.644692432414738	17.722656373815955
620	14.371038829081195	10.16477021845289	18.5773074397095
621	14.263210515433585	9.996868954453426	18.529552076413744
622	14.332173067292128	10.050573259930008	18.61377287465425
623	14.285133151906203	10.027197406937272	18.543068896875134
624	13.797152493706765	9.734032003083318	17.860272984330212
625	13.996797324278225	9.868651937016658	18.12494271153979
626	14.006796568680823	9.870911567393946	18.1426815699677
627	14.033726642721621	9.894898355332693	18.17255493011055
628	13.911482921932402	9.810796151846713	18.01216969201809
629	14.590552718324371	10.173351462310906	19.007753974337838
630	14.27680337714126	10.012640259858605	18.540966494423913
631	14.014784533642302	9.8760295254563	18.153539541828305
632	13.963785776824214	9.861526431465979	18.066045122182448
633	13.7030061103729	9.66395282992873	17.74205939081707
634	15.14061586562727	10.542558388011635	19.738673343242905
635	14.883807897363543	10.539701410198594	19.22791438452849
636	15.17563806268838	10.768129120655619	19.58314700472114
637	14.854680788591706	10.638922832770394	19.070438744413018
638	15.032403654200774	10.719912325541152	19.344894982860396
639	15.33211122962414	10.932867404797465	19.731355054450816
640	15.279383397159803	10.893926675040543	19.664840119279063
641	14.921915211261723	10.677913659072784	19.16591676345066
642	14.493302062071603	10.436104098054528	18.550500026088677
643	14.540034754439636	10.464344112625675	18.6157253962536
644	14.540034754439636	10.464344112625675	18.6157253962536
645	15.035871983208702	10.81540473986517	19.256339226552235
646	14.775607668720093	10.586269069562643	18.964946267877544
647	14.538581448923207	10.476387498452613	18.6007753993938
648	15.056058859622981	10.784157264972631	19.32796045427333
649	15.812070818660153	11.155337072076275	20.46880456524403
650	15.704767315308219	11.15373187841481	20.255802752201628
651	16.4103177162576	11.51334817762423	21.30728725489097
652	16.525218210247132	11.580357618026046	21.470078802468223
653	16.852185536391467	11.71381956873655	21.990551504046387
654	16.50738942918263	11.385141508225747	21.62963735013951
655	16.522603858145096	11.39718446467926	21.64802325161093
656	16.31282020313409	11.249724321521198	21.375916084746983
657	16.337488563938038	11.255559882383022	21.419417245493058
658	16.130634779091274	11.107984400312834	21.15328515786971
659	15.618292590936639	10.65787905059527	20.578706131278008
660	15.60755868015137	10.658269321410994	20.556848038891747
661	16.013278049166757	10.945076557142475	21.081479541191037
662	16.194480743878536	10.972867656538503	21.416093831218568
663	16.548505106355293	11.09861479082687	21.998395421883714
664	16.04104589679343	10.830528198092793	21.25156359549407
665	15.485727417578067	10.081453473592344	20.89000136156379
666	15.851080110451624	10.32864811258975	21.3735121083135
667	15.954531114316653	10.403117081103165	21.50594514753014
668	16.010224776226167	10.43042095566286	21.59002859678947
669	16.540685645017668	10.664652112902278	22.41671917713306
670	15.557081540622335	10.162188266659058	20.95197481458561
671	15.399228042451815	10.075198172341615	20.723257912562016
672	15.244468421318338	9.96493669683535	20.524000145801324
673	15.623788386096113	10.215859229434015	21.03171754275821
674	15.424971259595626	10.095068693373367	20.754873825817885
675	16.047328000064017	10.390746255822739	21.703909744305292
676	16.19415250064182	10.350242344569732	22.038062656713905
677	16.268477965031735	10.489680058751198	22.047275871312273
678	16.919958293220198	10.775784394276226	23.064132192164173
679	16.8557924384276	11.12954291839899	22.58204195845621
680	17.314374239126114	11.180398076995292	23.448350401256935
681	16.393400647533586	10.715712987152619	22.07108830791455
682	17.213487589527727	10.982587803375644	23.44438737567981
683	17.242016145927554	10.991213565472151	23.492818726382957
684	17.40459691218236	11.088088835841498	23.72110498852322
685	18.23593636556801	11.628844468892467	24.843028262243546
686	18.9495851519025	11.919958204071456	25.979212099733545
687	20.61521110826302	12.577274064136823	28.653148152389214
688	20.972496778106006	12.783184308502403	29.161809247709613
689	21.014304414702096	12.805635722108226	29.222973107295964
690	19.58610832603163	12.281429923685778	26.890786728377485
691	21.003681578534362	13.17797734727765	28.82938580979107
692	22.14050174860486	13.67496218400231	30.606041313207406
693	23.885360742822463	14.54209484652759	33.22862663911734
694	23.69835668575311	14.421441648530855	32.975271722975364
695	24.21217518179963	14.432463687034803	33.991886676564455
696	24.556672412137868	14.331881457529013	34.78146336674672
697	22.182379055876353	13.44394178268842	30.920816329064287
698	21.911619315049535	13.046374215008035	30.776864415091033
699	21.966274989684806	13.063698872057952	30.868851107311656
700	21.966274989684806	13.063698872057952	30.868851107311656
701	22.776737012516698	13.825539255438581	31.72793476959481
702	22.95907584255128	13.999761107125714	31.918390577976844
703	23.25542151774478	14.420389069803957	32.090453965685604
704	23.07488430668058	14.498114577797935	31.65165403556323
705	23.04330875968504	14.473764379059332	31.612853140310747
706	22.308361330835716	14.000802217756	30.615920443915428
707	22.30688504674455	14.029542712310176	30.584227381178923
708	21.721364272187607	13.641957149509917	29.8007713948653
709	21.981241120632653	13.584418890563093	30.378063350702213
710	22.214577499390053	13.729387525300014	30.69976747348009
711	22.04046347976761	13.604377819015088	30.476549140520135
712	22.160505030524263	13.673760613755602	30.64724944729292
713	22.432454418544317	13.859903759667619	31.005005077421018
714	22.742619335113687	14.063343302872232	31.42189536735514
715	23.986602410181412	14.575043810521613	33.39816100984121
716	23.889232920019687	14.476093960974318	33.302371879065056
717	23.847422658495624	14.453641156882966	33.24120416010828
718	23.81767526552892	14.447006595520524	33.18834393553732
719	24.488323329903842	14.844476296490136	34.13217036331755
720	24.426612364996572	14.816056165655818	34.03716856433733
721	24.801269390057946	15.093590264332253	34.508948515783636
722	25.392646976249928	15.551986713588537	35.233307238911316
723	25.777386500463034	15.799020144916739	35.75575285600933
724	27.58019104864068	15.877075660673192	39.283306436608164
725	29.07477568283224	16.27231038037597	41.87724098528851
726	30.963175947199563	16.753710749315687	45.17264114508344
727	29.20650406657451	16.779632044133944	41.63337608901507
728	30.296474906294964	17.495741887031635	43.097207925558294
729	30.060020788337372	17.373284837546706	42.74675673912804
730	28.91864507035779	16.696640882250094	41.14064925846549
731	29.23120754465343	16.873025059411347	41.58939002989551
732	30.806390014970507	17.725174154176756	43.88760587576426
733	30.31906803492675	17.455809648033142	43.18232642182036
734	31.01412782260857	17.880245798660372	44.14800984655677
735	35.19176544450889	19.047984493012947	51.33554639600483
736	34.05338913590732	18.382308112049078	49.72447015976556
737	33.85447982216524	18.2716494947115	49.43731014961898
738	31.332389979235344	17.337688368823894	45.3270915896468
739	29.88309398878129	17.07581716736765	42.690370810194935
740	29.995698206801382	17.159215376595235	42.83218103700753
741	29.459215385056353	17.25424585951167	41.66418491060104
742	33.446866312819736	18.497726370173552	48.39600625546592
743	37.129118046318695	19.954904282971615	54.30333180966577
744	37.0155464806286	19.937475605160827	54.09361735609637
745	37.08357957629301	19.98840396696491	54.178755185621114
746	38.09547748216044	19.683710703193487	56.50724426112739
747	37.94823733526354	19.548654880056862	56.347819790470226
748	34.41047329070345	18.49758154170324	50.32336503970367
749	40.120622711606586	19.847005857781404	60.39423956543176
750	41.79031332518656	20.666232694232896	62.914393956140216
751	41.41434579144976	20.41533201689191	62.413359566007614
752	41.74904064538707	20.579465961881212	62.918615328892926
753	41.74904064538707	20.579465961881212	62.918615328892926
754	41.90396922261989	20.663370180938195	63.1445682643016
755	45.86107891860357	21.17886127661171	70.54329656059542
756	45.94045900921251	21.26492433363751	70.61599368478751
757	45.26127829652828	20.937679738006366	69.5848768550502
758	44.95728239833226	20.77370880201468	69.14085599464984
759	40.5803805153968	19.963613569715843	61.19714746107775
760	40.41409203979847	19.895937506263948	60.93224657333299
761	32.995323856936416	19.09373921022142	46.89690850365142
762	31.642901544675674	19.161934125117305	44.12386896423404
763	31.888465779070643	19.295351503399765	44.48158005474152
764	31.937310565366154	19.3225373596849	44.55208377104741
765	32.02732818344114	19.369664943923553	44.684991422958724
766	30.72764635414135	18.967750864057255	42.48754184422544
767	27.086945255522068	17.18207833695938	36.99181217408476
768	26.556191944970212	16.8461265519151	36.266257338025326
769	26.649615221335253	16.902584014454792	36.39664642821571
770	26.466194073046246	16.771410097557865	36.16097804853463
771	25.282394459565218	16.224791617031247	34.33999730209919
772	24.63957293182878	15.854518600838919	33.424627262818646
773	25.956224542969416	17.279137522695862	34.63331156324297
774	25.633139852160976	17.04739095286812	34.21888875145383
775	25.683555480236187	17.083881479747376	34.283229480725
776	25.67270769440107	17.080567450158973	34.264847938643165
777	24.091954627425206	16.189485494341376	31.994423760509036
778	24.3719536022682	16.377847926014233	32.366059278522165
779	24.075291459222402	16.17156136793949	31.979021550505315
780	23.49448087523436	15.783901046594334	31.20506070387438
781	23.456026095004198	15.768023713561693	31.1440284764467
782	22.317074923247407	15.24071167320716	29.393438173287656
783	21.732900656084247	15.218601747756946	28.247199564411545
784	21.339879768029324	14.961101733167148	27.7186578028915
785	20.613523346295608	14.585391738001714	26.641654954589498
786	20.651987225739937	14.520444165985342	26.783530285494535
787	20.565028115190895	14.464143953595057	26.66591227678673
788	19.632228648173847	13.969500720607446	25.294956575740247
789	19.574026395465957	13.929098055841035	25.218954735090882
790	19.594271048891777	13.942424963997354	25.2461171337862
791	19.62463351528369	13.97076661368073	25.278500416886647
792	19.309212957113917	13.819066871268342	24.79935904295949
793	20.380384559972995	14.43777336087847	26.322995759067517
794	20.06288274565923	14.189473208028911	25.936292283289553
795	19.432072715157016	13.738040230720756	25.126105199593276
796	19.624626686528998	13.9958641848216	25.253389188236394
797	19.19109164168115	13.722737664449859	24.659445618912443
798	19.36897705009794	13.8470792562175	24.89087484397838
799	19.237219792170748	13.765318684800684	24.709120899540814
800	19.67138286661227	14.051742620421848	25.291023112802694
801	19.571541177922043	13.955240963973221	25.18784139187087
802	19.60796381116509	13.98340458574725	25.232523036582926
803	19.708045360769354	14.094208268712638	25.321882452826067
804	20.042410289998877	14.344405506956058	25.740415073041692
805	20.134766372033173	14.415680692899475	25.85385205116687
806	20.33281859712583	14.141365487548281	26.524271706703377
807	20.910639177360363	14.491169638499798	27.330108716220927
808	20.75319969468539	14.385297951492682	27.121101437878096
809	20.147444506789473	13.965060989198406	26.32982802438054
810	19.97730882998917	13.87933373737269	26.07528392260565
811	20.311170106565704	14.185551391597496	26.43678882153391
812	21.811944212627843	14.987005160805724	28.636883264449963
813	21.42854238225617	14.84555764499255	28.011527119519783
814	19.845929288567785	14.241803511425843	25.450055065709726
815	19.517331504377566	14.232251984748837	24.802411024006297
816	20.814858934161283	15.083274212660278	26.546443655662287
817	20.398291731930613	14.764585473975263	26.03199798988596
818	18.3034355425172	13.070099703088975	23.536771381945428
819	18.527777325251694	13.216624408097337	23.83893024240605
820	18.73803218428042	13.360907190361086	24.115157178199752
821	18.311909831613207	13.12767974981847	23.49613991340794
822	18.931932377128927	13.53848753900189	24.325377215255966
823	17.606541013726996	12.75355219236322	22.459529835090773
824	17.4512042270635	12.640960280601956	22.26144817352504
825	17.50299430026696	12.677938490384312	22.328050110149604
826	17.14088939312068	12.475594070240195	21.80618471600117
827	17.56709184344587	12.692979515375292	22.441204171516446
828	18.233518434019665	12.831206073754005	23.635830794285326
829	18.427557726926914	12.903288382218609	23.951827071635215
830	19.143682448233186	13.271716657591393	25.015648238874977
831	19.13656306199337	13.27197392863466	25.001152195352084
832	18.96188129880031	13.140599388557568	24.783163209043053
833	19.589741116834304	13.46836437095175	25.71111786271686
834	19.591467793455543	13.477898287077931	25.705037299833158
835	19.622709736710846	13.492668536065432	25.75275093735626
836	19.841905917343393	13.642125643790894	26.04168619089589
837	20.130349395958042	13.73826835104289	26.522430440873194
838	18.51627420946497	12.76157322936899	24.27097518956095
839	18.387954085020144	12.671963702007112	24.103944468033177
840	18.40628691365889	12.891401717571107	23.92117210974667
841	19.303003268243295	13.371303537009817	25.234702999476774
842	19.780932555938346	13.633869728035506	25.927995383841186
843	19.934870872965973	13.735810057445505	26.13393168848644
844	19.96337749274148	13.833140799535226	26.09361418594773
845	19.352887799140127	13.568163990099858	25.137611608180393
846	19.125185000882922	13.710916085906703	24.53945391585914
847	19.098300933667293	13.701390487573946	24.49521137976064
848	18.830406202001367	13.51820303449212	24.142609369510613
849	18.9014257606935	13.532429161468771	24.270422359918225
850	19.199740131060494	13.805496263763803	24.59398399835718
851	18.892939777134863	13.665137411692491	24.12074214257723
852	18.876746659094	13.619548078661234	24.133945239526767
853	18.238518619380145	13.225069316407886	23.2519679223524
854	18.34561937730875	13.29338545101864	23.397853303598865
855	18.539691121878803	13.40584323362273	23.67353901013488
856	18.526011624212654	13.285005450950505	23.767017797474804
857	18.42670370779289	13.193180778594867	23.660226636990913
858	18.72104710217327	13.346163545041994	24.095930659304543
859	19.8828911687618	13.779943482928743	25.98583885459486
860	20.54379448102106	13.86111822403436	27.226470738007755
861	19.06859479468986	13.032056421784544	25.10513316759518
862	19.598778114877184	13.229165886631574	25.968390343122795
863	18.93443245248131	12.786631110481292	25.082233794481326
864	18.166341528363432	12.461475214357655	23.87120784236921
865	17.705882057981874	12.177621301831282	23.23414281413247
866	17.850835332912517	12.2390278979884	23.462642767836634
867	17.317974025509425	11.962218067457515	22.673729983561337
868	18.51959304281546	12.593242623028807	24.44594346260211
869	18.585330292750648	12.629588628766452	24.54107195673484
870	18.583830228593158	12.620501833626541	24.54715862355977
871	19.284263259780086	12.973419598926213	25.59510692063396
872	18.904213686227017	12.797907175379848	25.010520197074186
873	18.74413294119077	12.702059615211887	24.786206267169653
874	17.89178848706594	12.197875267827232	23.58570170630465
875	17.760248729828838	12.103972200312501	23.41652525934517
876	17.75895365432348	12.188884388674033	23.329022919972928
877	17.09758246302787	11.845628214651232	22.34953671140451
878	17.020972652961856	11.760617570845229	22.281327735078484
879	15.45392804348177	10.907684909460137	20.000171177503404
880	15.340674781574904	10.829561702809086	19.85178786034072
881	15.009136992809987	10.583874641687906	19.434399343932068
882	14.967206775005653	10.556495887553094	19.377917662458213
883	15.566578736220393	10.845478453530058	20.28767901891073
884	15.716712099804509	10.944053634792734	20.489370564816284
885	15.531250304867108	10.660901782302927	20.401598827431286
886	14.999570346162368	10.279289686979801	19.719851005344935
887	15.285372999865077	10.473808259312193	20.09693774041796
888	15.142471524314942	10.376548533905444	19.908394514724442
889	15.258178284359943	10.349418251075685	20.166938317644203
890	15.761357867097828	10.691659951298288	20.83105578289737
891	16.562955523986552	10.76371653684709	22.362194511126017
892	16.839764899934096	10.94651395989596	22.733015839972232
893	17.471824482339102	11.203957875281873	23.73969108939633
894	16.570445836549915	10.752032781347053	22.38885889175278
895	16.196200899845568	10.38421367020567	22.008188129485465
896	17.187809166817672	10.711502630111772	23.66411570352357
897	16.064968113581706	9.851382172076908	22.278554055086502
898	16.796396109684956	10.141123373435624	23.451668845934286
899	16.796396109684956	10.141123373435624	23.451668845934286
900	16.46682619836119	9.955495937273461	22.97815645944892
901	16.225731640932285	9.808739762957948	22.64272351890662
902	16.12170731033317	9.767355786375614	22.476058834290733
903	15.666106744934538	9.483926947328687	21.84828654254039
904	15.828560521509543	9.378813054978732	22.278307988040353
905	15.810243988695984	9.36475324688444	22.255734730507527
906	16.568876566148376	9.40188467424954	23.735868458047207
907	16.442269043792486	9.336506884483693	23.54803120310128
908	16.22789321978129	9.203901760958157	23.251884678604423
909	18.040107161335854	9.56608123989751	26.5141330827742
910	17.703937322784185	9.422100051907883	25.985774593660487
911	18.606588296856266	9.494775295528967	27.71840129818357
912	19.543524423028156	9.43476790216874	29.652280943887572
913	18.956976935453305	9.168764702972034	28.745189167934576
914	18.898260205801016	9.126748923504671	28.66977148809736
915	18.898260205801016	9.126748923504671	28.66977148809736
916	18.898260205801016	9.126748923504671	28.66977148809736
917	20.95788088745462	9.51254285448662	32.403218920422624
918	20.89602274958347	9.483255098149323	32.30879040101762
