# Supplementary material for: Proteome-wide determinants of co-translational chaperone binding in bacteria
Source: Nat Commun. 2025 May 10;16:4361. doi: 10.1038/s41467-025-59067-9 (PMC12065913; doi:10.1038/s41467-025-59067-9)
Supplement: Supplementary file 8 — Source Data [file 41467_2025_59067_MOESM8_ESM.zip › S1c.csv]

distance from stop (codons)	TF mean	TF low CI	TF high CI	DnaK mean	DnaK low CI	DnaK high CI	GroEL mean	GroEL low CI	GroEL high CI
504	1.4773066189218478	1.1587742439310509	1.7958389939126447	0.8940289090929272	0.7366289742889562	1.0514288438968982	1.416859704928294	1.2323208603621432	1.601398549494445
498	1.2428308103581047	1.048948484285446	1.4367131364307635	0.9723922208233002	0.8269857271740589	1.1177987144725416	1.397080056873879	1.1804059314347402	1.613754182313018
492	1.3899077060051315	1.1629471641181932	1.6168682478920697	1.0310610239122042	0.7846078991713727	1.2775141486530357	1.4954941690279935	1.272406118353716	1.7185822197022709
486	1.271767187713796	1.046114599387271	1.497419776040321	0.9489341797802685	0.7782855959904322	1.1195827635701048	1.4818163372562625	1.2627226786978585	1.7009099958146665
480	1.2006039579317958	1.0085941257510576	1.392613790112534	1.0785022068383598	0.8625318825703376	1.294472531106382	1.3787932494633595	1.1871047624248605	1.5704817365018584
474	1.226733226422335	1.0486143545113624	1.4048520983333075	1.1413277378373632	0.8793686289361515	1.4032868467385748	1.5794044701962624	1.3056526263680672	1.8531563140244576
468	1.260172937836783	1.0240117145791658	1.4963341610944	0.8956475933305638	0.7271216042741911	1.0641735823869363	1.321345963240645	1.1586014573741656	1.4840904691071244
462	1.1281388446218792	0.9468702901862516	1.3094073990575068	0.9755945016555424	0.7999782684669858	1.151210734844099	1.4919968615373764	1.2689031921512894	1.7150905309234634
456	1.2363712586050997	0.9981063930297813	1.474636124180418	1.0559724021665327	0.7966305958343628	1.3153142084987026	1.5111724137085154	1.3048661093685079	1.717478718048523
450	1.1530413683485252	0.98048024923257	1.3256024874644803	0.9133496710430984	0.7667676273211255	1.0599317147650713	1.4387899053767366	1.2276650479287132	1.64991476282476
444	1.1127002542825948	0.963504244572672	1.2618962639925175	0.9397507471234385	0.8109977881837276	1.0685037060631495	1.4367949095451285	1.2891508699107472	1.5844389491795097
438	1.171039579441581	0.9807392259475879	1.3613399329355742	1.0733267291412063	0.8927056939047576	1.253947764377655	1.3892991173056122	1.2467087514539403	1.531889483157284
432	1.2827616042620016	1.0584164652450205	1.5071067432789826	0.9643323395293322	0.8346595329073148	1.0940051461513496	1.4028774927015732	1.2424800147912072	1.5632749706119393
426	1.0968055498235285	0.9487611416781352	1.2448499579689218	0.9607052122716087	0.7589503831405008	1.1624600414027166	1.5905606588387633	1.4019353957632812	1.7791859219142454
420	1.1719204726961114	0.9431021545857319	1.400738790806491	1.0780663142737728	0.8862745774484523	1.269858051099093	1.4108526177604535	1.1936603983636043	1.6280448371573026
414	1.132551846087651	0.9691269888868357	1.2959767032884661	0.95072529814662	0.8263580983668007	1.0750924979264393	1.352288849549202	1.2326264512540948	1.4719512478443093
408	1.1541750790702878	0.9946804964920808	1.3136696616484949	0.9768390934763266	0.8588380595727259	1.0948401273799273	1.3816841655209986	1.2470668442028607	1.5163014868391365
402	1.2182906186178486	1.0152146782319742	1.421366559003723	1.0322245775168126	0.8848035035319161	1.1796456515017093	1.655040458333852	1.4564192234320266	1.8536616932356775
396	1.0696218376758668	0.9314785221619133	1.2077651531898204	1.016399860935437	0.8696360804202167	1.1631636414506572	1.5111990544955736	1.353129282934894	1.6692688260562532
390	1.0943755721817787	0.9652786198569723	1.2234725245065852	1.0160490531783866	0.8752248273621331	1.1568732789946399	1.5024622617531047	1.3522178638603306	1.6527066596458788
384	1.0948188638972385	0.9698302641527097	1.2198074636417673	0.9935746083512415	0.8383149260526754	1.1488342906498075	1.3998972421907077	1.2612663841934786	1.5385281001879367
378	1.1588214501170513	1.00280124039822	1.3148416598358825	1.0489772210254165	0.8580890817183549	1.239865360332478	1.357548530652959	1.229886287569332	1.4852107737365863
372	1.2134211298181552	1.034345227917117	1.3924970317191934	0.9468760988042393	0.8252144609434108	1.0685377366650677	1.487970048207218	1.2853861603768186	1.6905539360376174
366	1.1584324369294527	1.0189839440026782	1.2978809298562273	0.9465483464386109	0.8229677693905437	1.070128923486678	1.4556658189543958	1.3299122162047774	1.5814194217040143
360	1.1973277876264954	1.0486428102385545	1.3460127650144362	0.9688705680224295	0.8458900176135327	1.0918511184313264	1.4530466130935715	1.335963442169332	1.570129784017811
354	1.1215408486976575	0.985516851399684	1.257564845995631	0.9530671163539746	0.8190887342537512	1.087045498454198	1.4627614190291454	1.338962239458011	1.5865605986002798
348	1.269743116402672	1.1048992831250064	1.4345869496803376	0.9840948657621804	0.8575856482951628	1.1106040832291981	1.4225783513629786	1.297323313301216	1.5478333894247411
342	1.262113784249924	1.1053614390597757	1.4188661294400722	1.0759076288878702	0.879580056512363	1.2722352012633773	1.4376717894512836	1.3235591707544798	1.5517844081480874
336	1.224272565068305	1.0864356813678822	1.362109448768728	0.9203262257297298	0.8212287735917001	1.0194236778677594	1.471463840950051	1.3205418726543787	1.622385809245723
330	1.1218227500509734	0.9777980497162986	1.2658474503856483	0.8689241956144729	0.7773726625194267	0.960475728709519	1.4461523078186587	1.3181836359724322	1.5741209796648852
324	1.2151835901625796	1.0803069672506616	1.3500602130744976	1.0367861419634328	0.9152543581440303	1.158317925782835	1.4071701636084597	1.26615865427578	1.5481816729411395
318	1.1657693637626005	1.03469115748551	1.296847570039691	0.9875739112422124	0.8597405415102348	1.11540728097419	1.4222285718965266	1.305034864298558	1.5394222794944952
312	1.1583831486389378	1.0423204602646514	1.2744458370132241	0.9395458428587258	0.8481731804422139	1.0309185052752377	1.5108017603018644	1.3751976116915228	1.646405908912206
306	1.1282373063721678	1.0270939928682203	1.2293806198761152	1.01134965647244	0.8746255971338363	1.1480737158110437	1.5664922304506312	1.4061834519310457	1.7268010089702168
300	1.160102520134658	1.0389140473626044	1.2812909929067116	0.9650109781355772	0.8633999335718627	1.0666220226992917	1.4578395138309594	1.3420010945715675	1.5736779330903514
294	1.2025055630968784	1.072792432731622	1.3322186934621347	1.0096953233995825	0.8847466365536946	1.1346440102454705	1.5055647232229243	1.3583473341809587	1.65278211226489
288	1.1658014759264248	1.0687059282282323	1.2628970236246173	1.0105456555875216	0.8871676192599647	1.1339236919150786	1.5705122542718186	1.4336785702035286	1.7073459383401086
282	1.1199914568903593	1.019817930475461	1.2201649833052575	1.0313239052781298	0.9193689988751832	1.1432788116810764	1.5683853423889407	1.4375328284934539	1.6992378562844275
276	1.1918829868263539	1.0731235834485549	1.3106423902041529	1.0270717001736038	0.8857126289889847	1.168430771358223	1.6247312057889838	1.4320623169210878	1.8174000946568798
270	1.0474719194193471	0.9578356488371308	1.1371081900015636	1.0120895360358029	0.8899806389589103	1.1341984331126953	1.5678672691046385	1.3702585917495245	1.7654759464597525
264	1.120095362135592	1.0148154855135216	1.2253752387576624	0.9464547919105311	0.8265715706920286	1.0663380131290334	1.5909660531806482	1.3699348270608174	1.811997279300479
258	1.1512526605813023	1.0535810756714554	1.248924245491149	0.9960975354785109	0.8859266303308249	1.106268440626197	1.5596394130696034	1.3979549503753612	1.7213238757638456
252	1.2209775874009212	1.1153019325860236	1.3266532422158188	0.9858744847385277	0.8379757022401839	1.1337732672368714	1.7072214243506116	1.4585582620534836	1.9558845866477397
246	1.2582654456584108	1.1361150116491012	1.3804158796677204	1.0236574809027534	0.9039790675312098	1.143335894274297	1.5814284795111224	1.4431141607949878	1.719742798227257
240	1.256858047856997	1.157156237484547	1.3565598582294471	1.0415826579621061	0.9220200485935164	1.161145267330696	1.6883880785570469	1.415374389619806	1.9614017674942876
234	1.1730865488394349	1.0813633976386088	1.264809700040261	1.030091860233215	0.9156424877466613	1.1445412327197686	1.5638716666428814	1.4026431004247402	1.7251002328610225
228	1.2088773970067648	1.108852431215099	1.3089023627984306	1.0935210343659787	0.9268820027705672	1.26016006596139	1.6771551818401307	1.4530758843520246	1.9012344793282367
222	1.2431579038643146	1.1377600043911589	1.3485558033374703	1.0074605340991445	0.8845729458015041	1.1303481223967848	1.5529266228832685	1.434244875284979	1.671608370481558
216	1.2989084818825791	1.1900799220602971	1.4077370417048611	1.0039488923471849	0.8880098742600131	1.1198879104343566	1.620847882245943	1.4517581859752815	1.7899375785166043
210	1.293900848480578	1.1851938329755984	1.4026078639855577	1.059837521917141	0.8944807566199635	1.2251942872143184	1.608809600413915	1.4552129233364641	1.7624062774913658
204	1.2854012101402446	1.185813728687254	1.384988691593235	1.040756723566659	0.9556249822628916	1.1258884648704266	1.5684993863531518	1.4422973542697808	1.6947014184365228
198	1.3127786912637913	1.2132237591449324	1.4123336233826502	1.0498913910853471	0.9495339810968627	1.1502488010738314	1.6169302574170141	1.461546208566117	1.7723143062679112
192	1.2589808101304112	1.1663211002354434	1.351640520025379	1.0438037956928954	0.9498667141018424	1.1377408772839483	1.678548494728143	1.5228551315951404	1.8342418578611457
186	1.3324712239556409	1.2329905477470713	1.4319519001642105	1.0435774126140933	0.9469827261749493	1.1401720990532374	1.6450475271199598	1.5054286949993099	1.7846663592406098
180	1.2873671431506153	1.1907411093472107	1.38399317695402	1.0445911718456617	0.9594813468148014	1.1297009968765221	1.6812495146641275	1.5085267121636834	1.8539723171645717
174	1.245705124031588	1.1534063246021224	1.3380039234610535	1.0922753085788166	0.9931535632729467	1.1913970538846865	1.7275682043161527	1.5414630328494507	1.9136733757828546
168	1.2738662967440917	1.1883629424985085	1.3593696509896749	1.087621687078049	0.966032240724587	1.2092111334315112	1.9965787902959573	1.4151457159875784	2.578011864604336
162	1.3105289415116772	1.2030616375283905	1.417996245494964	1.0845915522835154	0.984077951584384	1.1851051529826468	1.7559212625629408	1.5841738114536816	1.9276687136722
156	1.2979480212908696	1.2102293771949233	1.385666665386816	1.0969056736513547	1.0165163127905474	1.177295034512162	1.7373990484628208	1.5860623197698167	1.8887357771558249
150	1.298241638076695	1.209703911951675	1.386779364201715	1.1263599502097859	1.029108999616123	1.2236109008034488	1.7129184643263495	1.5597274079220569	1.8661095207306422
144	1.3493159806849744	1.2513841614297059	1.4472477999402429	1.0846996491421703	1.0129027125363985	1.1564965857479421	1.9151185620700653	1.6333092472033375	2.196927876936793
138	1.3691014149385967	1.2766552914919527	1.4615475383852408	1.1206952493471842	1.0415343265680648	1.1998561721263037	1.897603195930267	1.444054227528619	2.351152164331915
132	1.3640056091177268	1.274138841881689	1.4538723763537647	1.1105226529664238	1.0340566159383373	1.1869886899945103	1.8012902800877042	1.4761481336747222	2.126432426500686
126	1.3932769687890465	1.2945263234648852	1.4920276141132078	1.1191980345041095	1.047700840847317	1.190695228160902	2.1911803041982862	1.3059456846433442	3.0764149237532283
120	1.320005888653813	1.2411649586324351	1.398846818675191	1.1405496927914158	1.0612525074413968	1.2198468781414349	1.9238115623729806	1.6724426084813764	2.1751805162645845
114	1.3545325904325447	1.2684329283514022	1.4406322525136872	1.148068301949921	1.0624167668897975	1.2337198370100444	1.9189950214944398	1.6947446100487695	2.1432454329401103
108	1.3228443009665434	1.230801646264534	1.4148869556685528	1.1403537896487135	1.0515777255950336	1.2291298537023934	2.0068908673913985	1.6431332534944514	2.3706484812883457
102	1.338245657614119	1.2478417791062668	1.4286495361219713	1.179565164246497	1.0721096706772575	1.2870206578157366	1.9083707939379841	1.6591550047359171	2.157586583140051
96	1.337850860688939	1.2555052650974718	1.4201964562804061	1.2430114355196284	1.1474486381480191	1.3385742328912378	1.9605282261136487	1.671497994941204	2.2495584572860934
90	1.3416702575806387	1.2524832762152254	1.430857238946052	1.1680460929727245	1.074259013643197	1.261833172302252	2.0887985601722088	1.6910732994055067	2.4865238209389107
84	1.3593424251087958	1.2771308945067879	1.4415539557108037	1.2630637570773031	1.1412750302214991	1.3848524839331071	2.0542491197185875	1.8033828351796224	2.3051154042575526
78	1.4128696153188285	1.3184328501064666	1.5073063805311904	1.1784623885979961	1.094448665044085	1.2624761121519072	1.998551129821529	1.7718771451312019	2.2252251145118565
72	1.3700934396659845	1.2842983557433258	1.4558885235886432	1.2437482202149652	1.1619316111770288	1.3255648292529016	1.8535458308879824	1.6974756167782388	2.0096160449977263
66	1.289639248952287	1.2123164518169383	1.3669620460876357	1.2554789966910445	1.1649919451479307	1.3459660482341582	1.936954186130344	1.7700621670623804	2.1038462051983076
60	1.3362560360283597	1.252292569551513	1.4202195025052065	1.2508104342605593	1.1669147837010845	1.334706084820034	2.1898209309028145	1.6538043234222484	2.725837538383381
54	1.3114828755005647	1.2278335247344885	1.395132226266641	1.2640687846105372	1.1785420204437238	1.3495955487773506	1.9795212906057764	1.7028197207356381	2.2562228604759147
48	1.311172127800382	1.2383031985057575	1.3840410570950066	1.2852764982722966	1.2022663652444456	1.3682866313001476	2.2132861464258293	1.9088286144011595	2.517743678450499
42	1.332258893637776	1.2491824999796854	1.4153352872958664	1.296191675598248	1.2041891935147835	1.3881941576817127	2.1693080304793066	1.836835159346919	2.5017809016116943
36	1.304950730868705	1.2220464969962692	1.3878549647411407	1.2790231463657364	1.1966489791599018	1.3613973135715711	2.235833349106193	1.894711970798514	2.5769547274138715
30	1.3440971012910772	1.2655251930142843	1.42266900956787	1.355166316739071	1.268612575431944	1.4417200580461982	2.293238595416083	1.928013960734936	2.6584632300972304
24	1.3224160567476912	1.2434606436462237	1.4013714698491588	1.3735842414258523	1.2818653430185318	1.4653031398331728	2.378154966585155	1.9374320383926633	2.8188778947776467
18	1.3203517253884127	1.2402594849640605	1.400443965812765	1.3838706463282855	1.2937518176447238	1.4739894750118472	2.2363000507350344	2.0269716126419235	2.445628488828145
12	1.3332697447643755	1.2445237454422828	1.4220157440864682	1.4191876417849625	1.3355090566725547	1.5028662268973703	2.140888183562303	1.9376614527475726	2.3441149143770335
6	1.2155224489555287	1.1553053512271871	1.2757395466838704	1.4037308404105282	1.312300207815921	1.4951614730051355	2.2928936961867077	1.7496736650905	2.8361137272829153
0	0.9859855020651974	0.9347517021856956	1.0372193019446991	1.2963404129176144	1.2158636260743292	1.3768171997608996	2.629943959625556	2.3246606408657757	2.935227278385336
