# Supplementary material for: Proteome-wide determinants of co-translational chaperone binding in bacteria
Source: Nat Commun. 2025 May 10;16:4361. doi: 10.1038/s41467-025-59067-9 (PMC12065913; doi:10.1038/s41467-025-59067-9)
Supplement: Supplementary file 8 — Source Data [file 41467_2025_59067_MOESM8_ESM.zip › S1f_DnaK.csv]

gene	max(low CI) replicate 1	max(low CI) replicate 2	icoord1	icoord2	icoord3	icoord4	dcoord1	dcoord2	dcoord3	dcoord4
gcd	0.9737724413415393	0.8851592938461403	15.0	15.0	25.0	25.0	0.0	1.069354913998375	1.069354913998375	0.0
fmt	0.906379981369499	0.8208479268522008	45.0	45.0	55.0	55.0	0.0	1.0184580742417757	1.0184580742417757	0.0
yidC	0.9188475125008045	0.8817341258546199	35.0	35.0	50.0	50.0	0.0	1.2755176162438036	1.2755176162438036	1.0184580742417757
murF	1.0086085746327793	0.9219860483068304	20.0	20.0	42.5	42.5	1.069354913998375	1.422377348538737	1.422377348538737	1.2755176162438036
rsmB	0.7380910817589628	0.9559969099060888	5.0	5.0	31.25	31.25	0.0	2.0302658673513654	2.0302658673513654	1.422377348538737
gor	0.7739937621948398	0.7508599372997636	75.0	75.0	85.0	85.0	0.0	0.7444381329548229	0.7444381329548229	0.0
glk	0.992259079346907	0.9205507242514905	65.0	65.0	80.0	80.0	0.0	0.9713748615934423	0.9713748615934423	0.7444381329548229
yrbF	1.1136558919080461	0.9581839457182233	95.0	95.0	105.0	105.0	0.0	0.7489343168786784	0.7489343168786784	0.0
coaA	0.9194369296665525	0.8404149104189206	115.0	115.0	125.0	125.0	0.0	0.8135490793724292	0.8135490793724292	0.0
kdsD	1.0674160787501117	0.7273098236098058	100.0	100.0	120.0	120.0	0.7489343168786784	1.0829761240365712	1.0829761240365712	0.8135490793724292
pyrB	1.1372203939686003	0.7955031551791562	72.5	72.5	110.0	110.0	0.9713748615934423	1.5312576267223366	1.5312576267223366	1.0829761240365712
zipA	1.0567714532429933	0.7877724676121389	145.0	145.0	155.0	155.0	0.0	0.7227799647330022	0.7227799647330022	0.0
ftsN	1.0400398540038325	0.8543682206985141	135.0	135.0	150.0	150.0	0.0	1.2295880418083323	1.2295880418083323	0.7227799647330022
ghrB	1.5208736246504317	0.7492338490784756	175.0	175.0	185.0	185.0	0.0	1.0962683630028076	1.0962683630028076	0.0
lpxD	1.1201773546052713	0.8166978160046896	165.0	165.0	180.0	180.0	0.0	1.5533046351144901	1.5533046351144901	1.0962683630028076
serB	1.2464719569407716	0.8937953340255247	142.5	142.5	172.5	172.5	1.2295880418083323	2.02202468682358	2.02202468682358	1.5533046351144901
oppF	1.1909334039044521	0.9724660096724417	91.25	91.25	157.5	157.5	1.5312576267223366	2.6620503785985568	2.6620503785985568	2.02202468682358
dfp	1.0512469320225137	0.757177574999634	18.125	18.125	124.375	124.375	2.0302658673513654	3.1268443276351836	3.1268443276351836	2.6620503785985568
dacA	0.9543337916059909	0.8165502726024728	205.0	205.0	215.0	215.0	0.0	0.956893619615527	0.956893619615527	0.0
lolD	1.2939910836809525	1.4397248614119373	195.0	195.0	210.0	210.0	0.0	1.1747950999876342	1.1747950999876342	0.956893619615527
hisH	1.243694149762212	1.2963003071566832	235.0	235.0	245.0	245.0	0.0	1.050988159397507	1.050988159397507	0.0
htpX	1.0211126317541144	1.3739951601142142	225.0	225.0	240.0	240.0	0.0	1.2194759114344358	1.2194759114344358	1.050988159397507
dedD	1.2304813327494146	1.2508189912729686	202.5	202.5	232.5	232.5	1.1747950999876342	1.8856499458506286	1.8856499458506286	1.2194759114344358
yjgQ	0.9301787742853592	1.2603141928490182	255.0	255.0	265.0	265.0	0.0	0.7475559870062013	0.7475559870062013	0.0
pdxY	1.1558841242761628	1.350700079003575	275.0	275.0	285.0	285.0	0.0	0.911508962353099	0.911508962353099	0.0
guaC	1.172980285880212	1.0554016270365236	260.0	260.0	280.0	280.0	0.7475559870062013	1.2080143188755625	1.2080143188755625	0.911508962353099
bioB	1.2027414597949215	1.1209373410543357	295.0	295.0	305.0	305.0	0.0	0.7165837057108162	0.7165837057108162	0.0
tonB	1.1512439226145905	1.022963039469708	315.0	315.0	325.0	325.0	0.0	0.8233550424767745	0.8233550424767745	0.0
yedD	1.1347155231140027	0.801995776218869	300.0	300.0	320.0	320.0	0.7165837057108162	1.105174186531984	1.105174186531984	0.8233550424767745
yiaD	1.0511331582720693	0.7978457127949906	335.0	335.0	345.0	345.0	0.0	0.9137477323097238	0.9137477323097238	0.0
tdh	1.0157258884180758	0.9450075601996303	365.0	365.0	375.0	375.0	0.0	0.7003285921980529	0.7003285921980529	0.0
sucD	1.045092502209681	1.0583007904755635	355.0	355.0	370.0	370.0	0.0	1.0692792923971304	1.0692792923971304	0.7003285921980529
pheS	1.0966327793664028	0.8672111207203373	340.0	340.0	362.5	362.5	0.9137477323097238	1.247899031791405	1.247899031791405	1.0692792923971304
iscS	1.1381789796007962	0.8069497250885227	310.0	310.0	351.25	351.25	1.105174186531984	2.201529713873485	2.201529713873485	1.247899031791405
elbB	1.209695153381137	0.9282298911834946	270.0	270.0	330.625	330.625	1.2080143188755625	2.344466914187878	2.344466914187878	2.201529713873485
sdaB	1.0222146738592668	0.9172581761366965	217.5	217.5	300.3125	300.3125	1.8856499458506286	3.3156942334284167	3.3156942334284167	2.344466914187878
pdxB	1.113811415991023	0.9343930181831982	385.0	385.0	395.0	395.0	0.0	0.373681103450746	0.373681103450746	0.0
fabB	1.1228090041010208	0.9280621137411497	405.0	405.0	415.0	415.0	0.0	0.38496494708399104	0.38496494708399104	0.0
lspA	0.9269853754897691	0.962214525895612	390.0	390.0	410.0	410.0	0.373681103450746	0.49736629830845314	0.49736629830845314	0.38496494708399104
seqA	0.9707052989364586	0.8543600086175468	425.0	425.0	435.0	435.0	0.0	0.4897492061080536	0.4897492061080536	0.0
slyB	1.0220862159855288	0.9198269899868877	455.0	455.0	465.0	465.0	0.0	0.32389543485701744	0.32389543485701744	0.0
yccA	1.020541415709835	0.9615824596823604	445.0	445.0	460.0	460.0	0.0	0.5255017610654831	0.5255017610654831	0.32389543485701744
gpt	1.0214245457820372	0.7580999240531913	430.0	430.0	452.5	452.5	0.4897492061080536	0.7577027447808321	0.7577027447808321	0.5255017610654831
ahpC	1.051692419930644	0.8438528806405259	400.0	400.0	441.25	441.25	0.49736629830845314	1.06364536821296	1.06364536821296	0.7577027447808321
ydiY	0.9727944109173576	0.9957374218785574	495.0	495.0	505.0	505.0	0.0	0.23715781890308657	0.23715781890308657	0.0
ycfP	1.0109818251437062	1.0117487419191142	485.0	485.0	500.0	500.0	0.0	0.2852780817533688	0.2852780817533688	0.23715781890308657
uspA	1.1299901739842961	0.9584702077570604	475.0	475.0	492.5	492.5	0.0	0.48410199040230395	0.48410199040230395	0.2852780817533688
rcsB	0.8042496793785339	0.9060526448879269	515.0	515.0	525.0	525.0	0.0	0.35152716931229955	0.35152716931229955	0.0
yfcL	0.784399757767561	0.7673475369479255	535.0	535.0	545.0	545.0	0.0	0.41785887546702033	0.41785887546702033	0.0
rplU	0.8783355736429137	0.8130913033863448	520.0	520.0	540.0	540.0	0.35152716931229955	0.5000598106114751	0.5000598106114751	0.41785887546702033
rplW	0.923124050341856	0.8350790898647099	483.75	483.75	530.0	530.0	0.48410199040230395	1.077731473433965	1.077731473433965	0.5000598106114751
hupA	0.7654673145048327	0.6936951523428018	420.625	420.625	506.875	506.875	1.06364536821296	1.7591324718332457	1.7591324718332457	1.077731473433965
yoaF	0.8641755498578246	0.7735736350745481	555.0	555.0	565.0	565.0	0.0	0.8397531642607159	0.8397531642607159	0.0
erpA	0.8388835868911398	0.8124375262820029	575.0	575.0	585.0	585.0	0.0	0.8453740500340269	0.8453740500340269	0.0
rplJ	0.8370022155347743	0.779563927562144	560.0	560.0	580.0	580.0	0.8397531642607159	1.429082108505275	1.429082108505275	0.8453740500340269
artQ	0.9528888361811912	0.9231400124416203	595.0	595.0	605.0	605.0	0.0	0.66314516559295	0.66314516559295	0.0
atpB	1.0661103126706089	0.8501210953385384	625.0	625.0	635.0	635.0	0.0	0.3690387160501334	0.3690387160501334	0.0
thrB	1.0183036411949924	1.0840971543959892	615.0	615.0	630.0	630.0	0.0	0.6737077150818165	0.6737077150818165	0.3690387160501334
cyoC	0.9465821072173843	1.033523812483536	600.0	600.0	622.5	622.5	0.66314516559295	1.0823122376779029	1.0823122376779029	0.6737077150818165
panB	1.0971491176331682	0.7127567644194965	645.0	645.0	655.0	655.0	0.0	0.37155815200908526	0.37155815200908526	0.0
ybbN	0.934618056339011	0.8310632457972155	665.0	665.0	675.0	675.0	0.0	0.38011038769388933	0.38011038769388933	0.0
dnaQ	1.1612451198304556	0.7917465417879174	650.0	650.0	670.0	670.0	0.37155815200908526	0.5899680656294993	0.5899680656294993	0.38011038769388933
mtn	1.2526275166968401	0.7157330365700284	705.0	705.0	715.0	715.0	0.0	0.6200019302776578	0.6200019302776578	0.0
rimN	1.17806455996469	0.7343935934464766	695.0	695.0	710.0	710.0	0.0	0.7357347172893768	0.7357347172893768	0.6200019302776578
tpx	0.9513758626315413	0.8324671530070873	685.0	685.0	702.5	702.5	0.0	0.8390647253426045	0.8390647253426045	0.7357347172893768
rplD	0.9860816362208608	0.8850645663083164	660.0	660.0	693.75	693.75	0.5899680656294993	1.0834709918072398	1.0834709918072398	0.8390647253426045
fkpB	0.9648743972657337	0.9381891629805389	611.25	611.25	676.875	676.875	1.0823122376779029	1.7144601949091718	1.7144601949091718	1.0834709918072398
ybhB	0.9373183031385783	1.0281359301027686	570.0	570.0	644.0625	644.0625	1.429082108505275	2.3041055085053808	2.3041055085053808	1.7144601949091718
dcrB	1.2137679295869779	0.9697415464909573	463.75	463.75	607.03125	607.03125	1.7591324718332457	3.347261027102762	3.347261027102762	2.3041055085053808
yafK	1.0063116577117877	0.944413075231974	258.90625	258.90625	535.390625	535.390625	3.3156942334284167	5.22396918549771	5.22396918549771	3.347261027102762
manY	1.0721777673370847	0.9641049358289768	71.25	71.25	397.1484375	397.1484375	3.1268443276351836	6.313368542029862	6.313368542029862	5.22396918549771
rplB	1.0398678751560126	0.9624646589391664	735.0	735.0	745.0	745.0	0.0	0.620116672736976	0.620116672736976	0.0
ffh	0.8247267946647923	1.0254767185120057	725.0	725.0	740.0	740.0	0.0	1.0892197530261782	1.0892197530261782	0.620116672736976
yadH	0.9641853204716677	1.1213308489813112	755.0	755.0	765.0	765.0	0.0	0.8122571135200161	0.8122571135200161	0.0
gltL	1.0206606131853477	1.1875679995082484	785.0	785.0	795.0	795.0	0.0	0.599479335113305	0.599479335113305	0.0
cydB	1.0991511678417807	1.2624256570455403	775.0	775.0	790.0	790.0	0.0	0.8721102171097393	0.8721102171097393	0.599479335113305
yeeE	1.0148105481916618	1.1752831608163141	760.0	760.0	782.5	782.5	0.8122571135200161	1.2063314626844237	1.2063314626844237	0.8721102171097393
rfbB	1.1772723943300358	1.1789385904176741	732.5	732.5	771.25	771.25	1.0892197530261782	1.7449483463420772	1.7449483463420772	1.2063314626844237
cmoA	1.1461566301300312	1.3279655818489289	815.0	815.0	825.0	825.0	0.0	0.9090491861252898	0.9090491861252898	0.0
potC	1.0191183867820808	1.1905365806768553	805.0	805.0	820.0	820.0	0.0	1.6367554349636775	1.6367554349636775	0.9090491861252898
lplA	1.3846216878407576	1.3783498305204687	835.0	835.0	845.0	845.0	0.0	1.0878433451408696	1.0878433451408696	0.0
queA	1.198740098924337	1.2084600107019625	865.0	865.0	875.0	875.0	0.0	0.7669183362170491	0.7669183362170491	0.0
pepA	1.3524286365512053	1.1533541130558718	855.0	855.0	870.0	870.0	0.0	1.169345504828168	1.169345504828168	0.7669183362170491
pgm	1.160233491128526	1.1844104684850143	840.0	840.0	862.5	862.5	1.0878433451408696	1.705352493493718	1.705352493493718	1.169345504828168
pgl	1.2313290295147825	1.0769594766536885	812.5	812.5	851.25	851.25	1.6367554349636775	2.194901857817028	2.194901857817028	1.705352493493718
ubiH	1.1458337062832171	0.9739835115604666	751.875	751.875	831.875	831.875	1.7449483463420772	2.8741638894017307	2.8741638894017307	2.194901857817028
rpsA	1.2536100119059765	1.074534371742697	885.0	885.0	895.0	895.0	0.0	0.793201510247806	0.793201510247806	0.0
pepD	1.2678235610945046	0.9941342577508817	925.0	925.0	935.0	935.0	0.0	0.560780417805637	0.560780417805637	0.0
yeaK	1.219062506843564	1.1545719997500214	915.0	915.0	930.0	930.0	0.0	0.766336562855848	0.766336562855848	0.560780417805637
yadS	1.3445157218286872	1.0409927488038822	905.0	905.0	922.5	922.5	0.0	0.8760094780477562	0.8760094780477562	0.766336562855848
btuE	1.1950433040523476	1.0317268869939422	890.0	890.0	913.75	913.75	0.793201510247806	1.1554322082768038	1.1554322082768038	0.8760094780477562
yghU	1.178801737251609	1.0817165873524752	985.0	985.0	995.0	995.0	0.0	0.39019505516953373	0.39019505516953373	0.0
mukE	1.2619514240668943	1.0331255929125698	975.0	975.0	990.0	990.0	0.0	0.638528029883682	0.638528029883682	0.39019505516953373
nuoB	1.1872658444183604	1.1336082184989955	965.0	965.0	982.5	982.5	0.0	0.8104757631659631	0.8104757631659631	0.638528029883682
poxA	1.5159162438858225	1.254651843705909	955.0	955.0	973.75	973.75	0.0	1.21974923620544	1.21974923620544	0.8104757631659631
dnaT	1.7216560451506977	1.2223981042199685	945.0	945.0	964.375	964.375	0.0	1.3629468344743436	1.3629468344743436	1.21974923620544
rluD	1.4702638453683357	1.1132382877340266	901.875	901.875	954.6875	954.6875	1.1554322082768038	1.9776813478670292	1.9776813478670292	1.3629468344743436
kdsB	1.3338388429494752	1.3474305869179517	1015.0	1015.0	1025.0	1025.0	0.0	1.3420535319482547	1.3420535319482547	0.0
ssb	1.43321524223915	1.1868606613748596	1005.0	1005.0	1020.0	1020.0	0.0	1.3855104688707582	1.3855104688707582	1.3420535319482547
rplI	1.3616733173688038	1.0994658869057827	1035.0	1035.0	1045.0	1045.0	0.0	1.2138955263421805	1.2138955263421805	0.0
aroP	1.3283682332591795	1.360588702187675	1055.0	1055.0	1065.0	1065.0	0.0	1.0448407310868855	1.0448407310868855	0.0
mdoD	1.258945734473948	1.2898594672112755	1075.0	1075.0	1085.0	1085.0	0.0	1.313888686522458	1.313888686522458	0.0
ilvY	1.1685371854582158	1.2874380824537064	1060.0	1060.0	1080.0	1080.0	1.0448407310868855	1.5702609533537508	1.5702609533537508	1.313888686522458
sbp	1.523462602209734	1.2874380824537064	1040.0	1040.0	1070.0	1070.0	1.2138955263421805	2.1907400555497016	2.1907400555497016	1.5702609533537508
yjiA	1.5338582547191881	1.2054869256915257	1012.5	1012.5	1055.0	1055.0	1.3855104688707582	2.470831494993569	2.470831494993569	2.1907400555497016
rumA	1.5597719059409205	1.1602647762675546	928.28125	928.28125	1033.75	1033.75	1.9776813478670292	3.479392601932604	3.479392601932604	2.470831494993569
aspA	1.2285214415273018	1.1424622094562389	791.875	791.875	981.015625	981.015625	2.8741638894017307	3.899513029003085	3.899513029003085	3.479392601932604
recF	1.2903342395510673	1.0376664482630085	1125.0	1125.0	1135.0	1135.0	0.0	1.748873434118238	1.748873434118238	0.0
rarD	1.2062464429343613	0.9300606536937018	1115.0	1115.0	1130.0	1130.0	0.0	2.102744600209043	2.102744600209043	1.748873434118238
acrB	1.2883075836886169	1.4334821262310347	1105.0	1105.0	1122.5	1122.5	0.0	2.2852223783339163	2.2852223783339163	2.102744600209043
mrcA	1.3022376712357326	0.9605355109849975	1095.0	1095.0	1113.75	1113.75	0.0	2.5737621487764537	2.5737621487764537	2.2852223783339163
selB	1.506500481277103	1.3229210929084723	1155.0	1155.0	1165.0	1165.0	0.0	1.1624249712438417	1.1624249712438417	0.0
sppA	1.133945313367082	1.138438212439666	1145.0	1145.0	1160.0	1160.0	0.0	1.5703358714184952	1.5703358714184952	1.1624249712438417
mtlA	1.279763821631521	1.2382821096384722	1175.0	1175.0	1185.0	1185.0	0.0	1.2806982711240504	1.2806982711240504	0.0
purD	1.1014039948919763	1.0696709575434848	1195.0	1195.0	1205.0	1205.0	0.0	1.367286003994855	1.367286003994855	0.0
menB	1.1943282539495275	0.9766395769383458	1180.0	1180.0	1200.0	1200.0	1.2806982711240504	1.8637890330215234	1.8637890330215234	1.367286003994855
glyS	1.189416461992596	0.883822239623057	1152.5	1152.5	1190.0	1190.0	1.5703358714184952	2.6200248862101514	2.6200248862101514	1.8637890330215234
lolE	1.0957130747685961	1.022963039469708	1215.0	1215.0	1225.0	1225.0	0.0	1.8636178596001827	1.8636178596001827	0.0
yhcM	1.129148617542018	1.179385519007858	1235.0	1235.0	1245.0	1245.0	0.0	1.3254414957244292	1.3254414957244292	0.0
pqiA	1.054196794030998	1.314929049056764	1255.0	1255.0	1265.0	1265.0	0.0	1.260078491979073	1.260078491979073	0.0
ydhC	1.2294791968010172	1.429202375216376	1275.0	1275.0	1285.0	1285.0	0.0	1.1430418974246037	1.1430418974246037	0.0
mutS	1.3007981808367592	1.0672282171704182	1295.0	1295.0	1305.0	1305.0	0.0	1.1728545590028459	1.1728545590028459	0.0
yhgF	1.5441958581454007	1.0020663709730038	1280.0	1280.0	1300.0	1300.0	1.1430418974246037	1.4845883657770937	1.4845883657770937	1.1728545590028459
aroA	1.1385544523444455	1.4152132330538085	1260.0	1260.0	1290.0	1290.0	1.260078491979073	1.86908517690306	1.86908517690306	1.4845883657770937
nuoM	1.1788351631441643	1.3422539746869424	1240.0	1240.0	1275.0	1275.0	1.3254414957244292	2.0977545552156416	2.0977545552156416	1.86908517690306
dbpA	1.3026798375328215	1.1429980834620381	1220.0	1220.0	1257.5	1257.5	1.8636178596001827	2.7900210953767464	2.7900210953767464	2.0977545552156416
yebA	1.1098850198109376	1.201219528050043	1171.25	1171.25	1238.75	1238.75	2.6200248862101514	3.8864615332580486	3.8864615332580486	2.7900210953767464
rnfD	1.1276787936228039	1.3230613520181616	1104.375	1104.375	1205.0	1205.0	2.5737621487764537	4.475293039913721	4.475293039913721	3.8864615332580486
emrA	0.9743993894970989	1.0098534601965183	886.4453125	886.4453125	1154.6875	1154.6875	3.899513029003085	7.261153552596536	7.261153552596536	4.475293039913721
aroM	1.0035483239852099	1.054209640689229	234.19921875	234.19921875	1020.56640625	1020.56640625	6.313368542029862	10.862562379089919	10.862562379089919	7.261153552596536
truA	1.0531198230547785	1.1676579994631786	1315.0	1315.0	1325.0	1325.0	0.0	0.7507037970960582	0.7507037970960582	0.0
exbB	1.2200733197492806	1.7143785610494884	1335.0	1335.0	1345.0	1345.0	0.0	0.6278231638398188	0.6278231638398188	0.0
gntR	1.216649730490572	1.617352889282554	1355.0	1355.0	1365.0	1365.0	0.0	0.7493802282591062	0.7493802282591062	0.0
yfiC	1.0508987779102121	1.4278109036179343	1340.0	1340.0	1360.0	1360.0	0.6278231638398188	0.9694860916406877	0.9694860916406877	0.7493802282591062
folB	1.102593444585283	1.4685455716382148	1320.0	1320.0	1350.0	1350.0	0.7507037970960582	1.1538292411424405	1.1538292411424405	0.9694860916406877
cobB	1.1524484471217598	1.4519848027853945	1405.0	1405.0	1415.0	1415.0	0.0	0.9626423113917953	0.9626423113917953	0.0
yhaJ	1.1128879059146293	1.3644102562418134	1395.0	1395.0	1410.0	1410.0	0.0	0.9914612762682281	0.9914612762682281	0.9626423113917953
rfaL	1.0543762983274199	1.9571854282098275	1385.0	1385.0	1402.5	1402.5	0.0	1.1307223560747561	1.1307223560747561	0.9914612762682281
wbbJ	1.0874343574644914	1.6991203649778837	1375.0	1375.0	1393.75	1393.75	0.0	1.5459220156304996	1.5459220156304996	1.1307223560747561
wbbI	1.2107495015974838	1.7772194335431564	1335.0	1335.0	1384.375	1384.375	1.1538292411424405	1.802151200917479	1.802151200917479	1.5459220156304996
bacA	1.0429239836342292	1.495418839683523	1425.0	1425.0	1435.0	1435.0	0.0	1.1891839197997274	1.1891839197997274	0.0
argE	1.0160219488845963	1.5793315176416245	1455.0	1455.0	1465.0	1465.0	0.0	1.1305732589337312	1.1305732589337312	0.0
zupT	0.9555108830866265	1.876097994949207	1475.0	1475.0	1485.0	1485.0	0.0	1.6021219014557908	1.6021219014557908	0.0
yfaU	0.8367000073361961	1.614344458845047	1460.0	1460.0	1480.0	1480.0	1.1305732589337312	1.910170023299703	1.910170023299703	1.6021219014557908
yciW	0.9850736955726701	1.8328193276772808	1445.0	1445.0	1470.0	1470.0	0.0	1.9544821106603374	1.9544821106603374	1.910170023299703
yjhC	1.2108851827470584	1.8481818959981897	1430.0	1430.0	1457.5	1457.5	1.1891839197997274	2.292001672641651	2.292001672641651	1.9544821106603374
dnaC	0.841733824440681	1.7405859092632143	1359.6875	1359.6875	1443.75	1443.75	1.802151200917479	3.6640024447779584	3.6640024447779584	2.292001672641651
kch	1.0411486650845458	1.4535862643164377	1515.0	1515.0	1525.0	1525.0	0.0	0.6735482730186074	0.6735482730186074	0.0
mcrB	0.8587688640946693	1.5726355902360976	1505.0	1505.0	1520.0	1520.0	0.0	1.0325178419635244	1.0325178419635244	0.6735482730186074
dnaA	0.8026191176756704	1.0448178244898023	1495.0	1495.0	1512.5	1512.5	0.0	1.0841732437779406	1.0841732437779406	1.0325178419635244
yfcA	0.989679910648846	1.252018004740903	1535.0	1535.0	1545.0	1545.0	0.0	0.6228903493209181	0.6228903493209181	0.0
ybhQ	0.8109207883507943	1.2209551186540728	1565.0	1565.0	1575.0	1575.0	0.0	0.6075872109915788	0.6075872109915788	0.0
yfcM	0.8732365522250252	0.9991025367595218	1555.0	1555.0	1570.0	1570.0	0.0	0.9274023194477214	0.9274023194477214	0.6075872109915788
leuE	0.6887595536770261	1.2565985902327816	1540.0	1540.0	1562.5	1562.5	0.6228903493209181	1.1756361917010727	1.1756361917010727	0.9274023194477214
rfaY	0.8433963636669118	1.1356912914640662	1503.75	1503.75	1551.25	1551.25	1.0841732437779406	1.8359140029658165	1.8359140029658165	1.1756361917010727
yfhB	0.9229704827307289	1.5045821060266638	1585.0	1585.0	1595.0	1595.0	0.0	0.3150799534413557	0.3150799534413557	0.0
sseA	0.8603624577967646	1.1741221364886403	1605.0	1605.0	1615.0	1615.0	0.0	0.35086259509105466	0.35086259509105466	0.0
yggT	0.9423655425596298	1.2458192141059448	1590.0	1590.0	1610.0	1610.0	0.3150799534413557	0.4324034251630926	0.4324034251630926	0.35086259509105466
elaB	0.959613898202149	0.9976267239661056	1625.0	1625.0	1635.0	1635.0	0.0	0.2469193252931657	0.2469193252931657	0.0
gcvH	0.9258122434223592	1.0751572658231159	1645.0	1645.0	1655.0	1655.0	0.0	0.4843260499987614	0.4843260499987614	0.0
fklB	1.001340066349885	0.9668237811014578	1630.0	1630.0	1650.0	1650.0	0.2469193252931657	0.6283988587958442	0.6283988587958442	0.4843260499987614
yibN	0.9400710295403891	1.0550011953282814	1600.0	1600.0	1640.0	1640.0	0.4324034251630926	0.757894045401892	0.757894045401892	0.6283988587958442
ydhR	0.803451085449335	0.995814672384989	1675.0	1675.0	1685.0	1685.0	0.0	0.8048882852614436	0.8048882852614436	0.0
ilvN	0.7872242998990524	0.9210246163877135	1665.0	1665.0	1680.0	1680.0	0.0	0.986077814257613	0.986077814257613	0.8048882852614436
vacJ	0.8965974282869679	1.005764971254264	1620.0	1620.0	1672.5	1672.5	0.757894045401892	1.4661791887963653	1.4661791887963653	0.986077814257613
yibF	0.9416750017200362	1.0075438741417697	1695.0	1695.0	1705.0	1705.0	0.0	0.702290010210833	0.702290010210833	0.0
thrC	0.9842152886495126	1.0275291590500686	1715.0	1715.0	1725.0	1725.0	0.0	0.8268289934159005	0.8268289934159005	0.0
phoP	1.009840169906818	1.0026644352517173	1700.0	1700.0	1720.0	1720.0	0.702290010210833	1.0331284337571163	1.0331284337571163	0.8268289934159005
yrbE	0.8902352670039041	1.0791861904191753	1745.0	1745.0	1755.0	1755.0	0.0	0.5517970630691448	0.5517970630691448	0.0
potB	0.8109311060283894	1.1294441892084064	1765.0	1765.0	1775.0	1775.0	0.0	0.6307069656974464	0.6307069656974464	0.0
atpG	0.9272933919050352	1.0519362597621242	1750.0	1750.0	1770.0	1770.0	0.5517970630691448	0.8806581897339374	0.8806581897339374	0.6307069656974464
yniC	0.9772923910703292	1.2460635420536772	1735.0	1735.0	1760.0	1760.0	0.0	1.0965630465412888	1.0965630465412888	0.8806581897339374
znuB	0.9999886053419914	1.297725788008774	1710.0	1710.0	1747.5	1747.5	1.0331284337571163	1.558324609734654	1.558324609734654	1.0965630465412888
ychE	0.8269542303878856	1.3083089525176952	1646.25	1646.25	1728.75	1728.75	1.4661791887963653	1.9569630769403394	1.9569630769403394	1.558324609734654
nuoA	0.7905100399943968	1.1205070645186026	1527.5	1527.5	1687.5	1687.5	1.8359140029658165	2.1660534299832066	2.1660534299832066	1.9569630769403394
yhdE	0.8208160503074714	0.9792107395543199	1795.0	1795.0	1805.0	1805.0	0.0	0.9202559762790068	0.9202559762790068	0.0
mscS	0.7569627932557567	1.2076242820602137	1785.0	1785.0	1800.0	1800.0	0.0	1.1641103801736794	1.1641103801736794	0.9202559762790068
livF	0.7950543483683639	1.15304140509948	1825.0	1825.0	1835.0	1835.0	0.0	1.0291564078269333	1.0291564078269333	0.0
rfe	1.198822342057428	1.2380850312141525	1815.0	1815.0	1830.0	1830.0	0.0	1.2548839643208372	1.2548839643208372	1.0291564078269333
kgtP	1.158581629138605	1.4481490876096137	1792.5	1792.5	1822.5	1822.5	1.1641103801736794	1.5277047310743221	1.5277047310743221	1.2548839643208372
ytfB	1.0530435208202025	1.6790113049959312	1855.0	1855.0	1865.0	1865.0	0.0	0.49106342063100034	0.49106342063100034	0.0
lepB	1.1251082119337197	1.5008016971871025	1845.0	1845.0	1860.0	1860.0	0.0	0.5522034277834504	0.5522034277834504	0.49106342063100034
mraW	0.9451560628059184	1.6602134106986686	1875.0	1875.0	1885.0	1885.0	0.0	0.5875257830684584	0.5875257830684584	0.0
yigM	1.0752695847983411	1.6045756749013114	1852.5	1852.5	1880.0	1880.0	0.5522034277834504	0.9769882876092186	0.9769882876092186	0.5875257830684584
znuA	0.9834128292635473	1.1085334630364534	1915.0	1915.0	1925.0	1925.0	0.0	0.599184912934956	0.599184912934956	0.0
rnk	0.9879356707298945	1.259316901256266	1905.0	1905.0	1920.0	1920.0	0.0	0.6679570000838111	0.6679570000838111	0.599184912934956
yeaY	1.0826171816774695	1.1573575231324122	1895.0	1895.0	1912.5	1912.5	0.0	0.848285150272138	0.848285150272138	0.6679570000838111
manX	1.1294274948332907	1.1989079201912778	1935.0	1935.0	1945.0	1945.0	0.0	0.9885008481333434	0.9885008481333434	0.0
upp	1.216223566064426	1.1008042551638901	1903.75	1903.75	1940.0	1940.0	0.848285150272138	1.5604263841387238	1.5604263841387238	0.9885008481333434
nusA	1.1315837588980828	1.2394236958096374	1866.25	1866.25	1921.875	1921.875	0.9769882876092186	1.6353226326844563	1.6353226326844563	1.5604263841387238
cyoE	1.0180682839153794	1.2291175607626694	1807.5	1807.5	1894.0625	1894.0625	1.5277047310743221	2.666138446366538	2.666138446366538	1.6353226326844563
tolQ	1.1362299157498181	1.2602658775628293	1955.0	1955.0	1965.0	1965.0	0.0	0.6513826190045462	0.6513826190045462	0.0
dppB	0.9868371201646875	1.2802327951048063	1985.0	1985.0	1995.0	1995.0	0.0	0.5811664055295427	0.5811664055295427	0.0
cydA	1.0269676172200262	1.3087192721121867	1975.0	1975.0	1990.0	1990.0	0.0	1.00312144963543	1.00312144963543	0.5811664055295427
mdoG	1.12333483327312	1.164081772356093	1960.0	1960.0	1982.5	1982.5	0.6513826190045462	1.2913292610806888	1.2913292610806888	1.00312144963543
rbsC	0.9799858808164621	1.011960251615245	2005.0	2005.0	2015.0	2015.0	0.0	0.9547184173040892	0.9547184173040892	0.0
murB	0.988598640720974	0.8561419512696208	2025.0	2025.0	2035.0	2035.0	0.0	1.1093616149376122	1.1093616149376122	0.0
nhaA	1.1696065516705088	1.1776860162492682	2010.0	2010.0	2030.0	2030.0	0.9547184173040892	1.5149356050462688	1.5149356050462688	1.1093616149376122
znuC	1.0150608582186738	0.927081574182178	1971.25	1971.25	2020.0	2020.0	1.2913292610806888	2.0830415162595832	2.0830415162595832	1.5149356050462688
pncB	0.9819309862158745	1.003298389468872	2055.0	2055.0	2065.0	2065.0	0.0	0.8847909485666756	0.8847909485666756	0.0
nuoN	0.8163699193137549	1.200482352788272	2045.0	2045.0	2060.0	2060.0	0.0	1.2663319884945556	1.2663319884945556	0.8847909485666756
lysA	0.892963670372208	1.082199808240443	2075.0	2075.0	2085.0	2085.0	0.0	1.1660429693111372	1.1660429693111372	0.0
secF	1.1191047124600582	1.132216179182616	2095.0	2095.0	2105.0	2105.0	0.0	1.2036818820060824	1.2036818820060824	0.0
gltP	0.9850788577279108	1.1704598017182948	2080.0	2080.0	2100.0	2100.0	1.1660429693111372	1.539861374218685	1.539861374218685	1.2036818820060824
sstT	1.1391839938695874	1.2078694925278262	2052.5	2052.5	2090.0	2090.0	1.2663319884945556	1.8803058105349126	1.8803058105349126	1.539861374218685
ackA	1.095932659443295	1.1691449456162881	2125.0	2125.0	2135.0	2135.0	0.0	0.8924727652319282	0.8924727652319282	0.0
rsmC	1.1270623366481636	1.1199068041066784	2155.0	2155.0	2165.0	2165.0	0.0	1.0242627891371276	1.0242627891371276	0.0
talB	1.152651302070464	1.1059814197803446	2145.0	2145.0	2160.0	2160.0	0.0	1.1786577418930388	1.1786577418930388	1.0242627891371276
eno	1.0927650611795539	1.1045052229603725	2130.0	2130.0	2152.5	2152.5	0.8924727652319282	1.6436407092931693	1.6436407092931693	1.1786577418930388
lipB	0.9390158393731207	1.4693401495392975	2115.0	2115.0	2141.25	2141.25	0.0	1.9986750618032887	1.9986750618032887	1.6436407092931693
lgt	1.0458208175994426	1.1138737530229816	2071.25	2071.25	2128.125	2128.125	1.8803058105349126	2.9619542652143656	2.9619542652143656	1.9986750618032887
lnt	1.2081413707812707	1.4054514386659158	1995.625	1995.625	2099.6875	2099.6875	2.0830415162595832	3.1575406903763215	3.1575406903763215	2.9619542652143656
livK	1.5912850497891677	0.981904229258172	1850.78125	1850.78125	2047.65625	2047.65625	2.666138446366538	4.794935918232168	4.794935918232168	3.1575406903763215
fbp	1.1777369463616498	1.0501775221061256	1607.5	1607.5	1949.21875	1949.21875	2.1660534299832066	5.650744313364782	5.650744313364782	4.794935918232168
ydjN	1.113940384724219	1.1070636214239036	1401.71875	1401.71875	1778.359375	1778.359375	3.6640024447779584	8.574666456087975	8.574666456087975	5.650744313364782
mnmA	1.1502027161593205	1.126528940796836	2185.0	2185.0	2195.0	2195.0	0.0	0.8455612656930144	0.8455612656930144	0.0
cysA	1.3613762860749086	1.3144419100268663	2175.0	2175.0	2190.0	2190.0	0.0	1.4286354535457801	1.4286354535457801	0.8455612656930144
pyrF	1.5740865786551845	1.3726768718097004	2205.0	2205.0	2215.0	2215.0	0.0	1.0866980257547074	1.0866980257547074	0.0
sucB	1.5362459911920774	1.0573808021181879	2235.0	2235.0	2245.0	2245.0	0.0	1.0375784449588514	1.0375784449588514	0.0
hisG	1.668157197806523	1.1198312153946313	2225.0	2225.0	2240.0	2240.0	0.0	1.2491684533489278	1.2491684533489278	1.0375784449588514
nagA	1.2708254843511737	1.123477836887043	2210.0	2210.0	2232.5	2232.5	1.0866980257547074	1.6298994857780487	1.6298994857780487	1.2491684533489278
aroF	1.5394136779998429	1.1213308489813112	2182.5	2182.5	2221.25	2221.25	1.4286354535457801	2.2836869538986058	2.2836869538986058	1.6298994857780487
purB	1.3122633180256933	1.0656150076317608	2265.0	2265.0	2275.0	2275.0	0.0	1.431835279111094	1.431835279111094	0.0
yhbJ	1.4752663885453294	1.0513348269109257	2295.0	2295.0	2305.0	2305.0	0.0	1.4883668349631427	1.4883668349631427	0.0
thyA	1.3003483229560369	1.0368845546154675	2285.0	2285.0	2300.0	2300.0	0.0	2.2618565318602935	2.2618565318602935	1.4883668349631427
yeaE	2.457667654019038	1.2427216912700756	2270.0	2270.0	2292.5	2292.5	1.431835279111094	2.559329038542589	2.559329038542589	2.2618565318602935
accA	1.6090670197357977	1.3530574083737166	2255.0	2255.0	2281.25	2281.25	0.0	3.3088583223135934	3.3088583223135934	2.559329038542589
mqo	1.630716545331354	1.1961786486060382	2201.875	2201.875	2268.125	2268.125	2.2836869538986058	4.173959422999225	4.173959422999225	3.3088583223135934
ulaD	1.7777561054573128	0.9092679264064133	2315.0	2315.0	2325.0	2325.0	0.0	0.985741325010818	0.985741325010818	0.0
nagC	1.797305721851974	1.1692401138553918	2335.0	2335.0	2345.0	2345.0	0.0	0.9964943624650805	0.9964943624650805	0.0
lysU	1.5333806260292937	0.9917378533473564	2320.0	2320.0	2340.0	2340.0	0.985741325010818	1.5610807013389372	1.5610807013389372	0.9964943624650805
kdgK	1.7238343904640778	1.3315260958267656	2365.0	2365.0	2375.0	2375.0	0.0	0.6936218395219822	0.6936218395219822	0.0
aroC	1.6102072457678311	1.4155240089154189	2355.0	2355.0	2370.0	2370.0	0.0	0.7636079241934601	0.7636079241934601	0.6936218395219822
sucC	1.7914202888091302	1.4798755412157554	2385.0	2385.0	2395.0	2395.0	0.0	1.1288292896470091	1.1288292896470091	0.0
lipA	1.7729641084003462	1.1494629797080107	2362.5	2362.5	2390.0	2390.0	0.7636079241934601	1.2752129961697853	1.2752129961697853	1.1288292896470091
xthA	1.6702769530722397	1.3215758739598578	2405.0	2405.0	2415.0	2415.0	0.0	0.7978545651859048	0.7978545651859048	0.0
usg	1.5149652619343708	1.228506261530445	2425.0	2425.0	2435.0	2435.0	0.0	1.195879384959865	1.195879384959865	0.0
yfeX	1.6479517571948141	1.3711370893148787	2410.0	2410.0	2430.0	2430.0	0.7978545651859048	1.4568876420354777	1.4568876420354777	1.195879384959865
yfjG	1.7243000327500968	1.0126305470641916	2376.25	2376.25	2420.0	2420.0	1.2752129961697853	1.995478115344673	1.995478115344673	1.4568876420354777
bioH	1.9309204800011068	1.1652226546640245	2330.0	2330.0	2398.125	2398.125	1.5610807013389372	2.2175699115345626	2.2175699115345626	1.995478115344673
yhiR	2.0710583020852735	1.1615257617476207	2445.0	2445.0	2455.0	2455.0	0.0	0.39835360616012183	0.39835360616012183	0.0
iadA	1.819630134933997	1.3540964728030742	2465.0	2465.0	2475.0	2475.0	0.0	0.42188245178899864	0.42188245178899864	0.0
add	1.7134710377740516	1.213631940627168	2450.0	2450.0	2470.0	2470.0	0.39835360616012183	0.6277450766062992	0.6277450766062992	0.42188245178899864
purK	1.7340329578064118	1.2194544502800522	2505.0	2505.0	2515.0	2515.0	0.0	0.40807771173328333	0.40807771173328333	0.0
rbsB	1.1220957147252193	1.072963366225056	2495.0	2495.0	2510.0	2510.0	0.0	0.6814205903032926	0.6814205903032926	0.40807771173328333
rraB	1.1173418511019195	1.1325769262291532	2485.0	2485.0	2502.5	2502.5	0.0	0.8754031758311606	0.8754031758311606	0.6814205903032926
speD	1.3007940519965664	1.159409565841504	2460.0	2460.0	2493.75	2493.75	0.6277450766062992	1.0514169866530756	1.0514169866530756	0.8754031758311606
pflA	1.2365355602008485	1.1802814364515992	2525.0	2525.0	2535.0	2535.0	0.0	0.7224665774324296	0.7224665774324296	0.0
ompC	1.277325235231525	1.0659785576346328	2545.0	2545.0	2555.0	2555.0	0.0	0.7402803749183423	0.7402803749183423	0.0
pnuC	1.0505120926517044	1.1182985206984495	2530.0	2530.0	2550.0	2550.0	0.7224665774324296	1.022852786999338	1.022852786999338	0.7402803749183423
rcsF	1.152450390344636	1.088345320507553	2565.0	2565.0	2575.0	2575.0	0.0	0.6989324416977991	0.6989324416977991	0.0
nuoI	1.0733096943850875	1.1358901348593489	2585.0	2585.0	2595.0	2595.0	0.0	0.7391771634029681	0.7391771634029681	0.0
tsx	1.1860985693367694	1.02138230018258	2570.0	2570.0	2590.0	2590.0	0.6989324416977991	1.0989786314093788	1.0989786314093788	0.7391771634029681
mrp	1.1656525919442022	1.1599481172039017	2540.0	2540.0	2580.0	2580.0	1.022852786999338	1.5939003783952763	1.5939003783952763	1.0989786314093788
ilvC	1.1927675319140252	1.116483981750951	2476.875	2476.875	2560.0	2560.0	1.0514169866530756	1.7956631385800126	1.7956631385800126	1.5939003783952763
rpoA	1.098802094190313	1.0755876466916128	2605.0	2605.0	2615.0	2615.0	0.0	0.7330495676904096	0.7330495676904096	0.0
ompF	1.4576617984678755	1.1776206120717116	2625.0	2625.0	2635.0	2635.0	0.0	1.023964188630215	1.023964188630215	0.0
ompA	1.4052321541117807	1.2107305351967703	2610.0	2610.0	2630.0	2630.0	0.7330495676904096	1.253708078724196	1.253708078724196	1.023964188630215
livJ	1.2887600592324018	1.1833740541392066	2645.0	2645.0	2655.0	2655.0	0.0	0.9072820207205285	0.9072820207205285	0.0
yiiQ	1.2424561854926612	1.2229733960057947	2675.0	2675.0	2685.0	2685.0	0.0	0.7913986676397076	0.7913986676397076	0.0
fabD	1.5036621045035514	1.0115541411545224	2665.0	2665.0	2680.0	2680.0	0.0	0.9400382066618761	0.9400382066618761	0.7913986676397076
eda	1.3815088004827731	1.0144154748966558	2650.0	2650.0	2672.5	2672.5	0.9072820207205285	1.0606628516805987	1.0606628516805987	0.9400382066618761
pepQ	1.3921388439945783	1.0300135276307862	2715.0	2715.0	2725.0	2725.0	0.0	0.3921607488168877	0.3921607488168877	0.0
lysS	1.47113579203816	1.0693049376251325	2735.0	2735.0	2745.0	2745.0	0.0	0.3994227945949822	0.3994227945949822	0.0
nagZ	1.3591003543961873	1.1799226015183317	2720.0	2720.0	2740.0	2740.0	0.3921607488168877	0.47542762365183006	0.47542762365183006	0.3994227945949822
yjaG	1.3283359969253539	1.1046392660621962	2705.0	2705.0	2730.0	2730.0	0.0	0.6359692091241654	0.6359692091241654	0.47542762365183006
serA	1.3519478826749747	1.3061393503082384	2695.0	2695.0	2717.5	2717.5	0.0	0.6594899542830409	0.6594899542830409	0.6359692091241654
sodB	1.448068206547337	1.1998323710258054	2755.0	2755.0	2765.0	2765.0	0.0	0.8995950135642586	0.8995950135642586	0.0
hemL	1.466217509950604	1.2622506122480845	2706.25	2706.25	2760.0	2760.0	0.6594899542830409	1.3699902137105826	1.3699902137105826	0.8995950135642586
gpmA	1.4131925697685646	1.3068391912469013	2661.25	2661.25	2733.125	2733.125	1.0606628516805987	1.8848404617125472	1.8848404617125472	1.3699902137105826
yqgE	1.378532276960049	1.3625596474109882	2620.0	2620.0	2697.1875	2697.1875	1.253708078724196	2.160402713128501	2.160402713128501	1.8848404617125472
hslO	1.4070460154474838	1.2773838832426119	2518.4375	2518.4375	2658.59375	2658.59375	1.7956631385800126	3.019243478916941	3.019243478916941	2.160402713128501
secB	1.5181179475017301	1.1854658525681459	2364.0625	2364.0625	2588.515625	2588.515625	2.2175699115345626	5.021935196771972	5.021935196771972	3.019243478916941
accB	1.5355875464990614	1.2575759466022258	2235.0	2235.0	2476.2890625	2476.2890625	4.173959422999225	7.719614686832429	7.719614686832429	5.021935196771972
fabA	1.5535330670292828	1.2981523147485539	2775.0	2775.0	2785.0	2785.0	0.0	1.1615499275134225	1.1615499275134225	0.0
nfsA	1.4613397187349495	1.1314514488400376	2805.0	2805.0	2815.0	2815.0	0.0	0.9695463646104125	0.9695463646104125	0.0
slyD	1.433006153319152	1.2030938627723962	2795.0	2795.0	2810.0	2810.0	0.0	1.1737489209565986	1.1737489209565986	0.9695463646104125
potF	1.3332689606807357	1.3162245584540888	2780.0	2780.0	2802.5	2802.5	1.1615499275134225	1.7897463825866833	1.7897463825866833	1.1737489209565986
yfjH	1.6476224029862288	1.2708996324595367	2845.0	2845.0	2855.0	2855.0	0.0	0.8874617245648853	0.8874617245648853	0.0
yeaP	1.3046651946571979	1.140218638815502	2835.0	2835.0	2850.0	2850.0	0.0	1.2048651450014691	1.2048651450014691	0.8874617245648853
ybhK	1.2533094371101954	1.3504109951958887	2825.0	2825.0	2842.5	2842.5	0.0	2.056175796643056	2.056175796643056	1.2048651450014691
gadW	1.1516133537410704	1.1118316669921804	2791.25	2791.25	2833.75	2833.75	1.7897463825866833	2.287870197963407	2.287870197963407	2.056175796643056
gudD	1.2803805376185358	1.2859542562929525	2865.0	2865.0	2875.0	2875.0	0.0	0.5497599690644581	0.5497599690644581	0.0
mpaA	1.2561506585829205	0.9713814648020025	2885.0	2885.0	2895.0	2895.0	0.0	0.816750347926161	0.816750347926161	0.0
tatD	1.3592476929396187	1.1381977899067908	2870.0	2870.0	2890.0	2890.0	0.5497599690644581	0.9303367272445819	0.9303367272445819	0.816750347926161
livG	1.15169789873601	1.1301225945250661	2915.0	2915.0	2925.0	2925.0	0.0	0.7335155818546227	0.7335155818546227	0.0
gmhB	1.3523225735872855	1.4214197244141467	2905.0	2905.0	2920.0	2920.0	0.0	1.0875873051475198	1.0875873051475198	0.7335155818546227
rsxB	1.4827665064277418	1.478332337566511	2880.0	2880.0	2912.5	2912.5	0.9303367272445819	1.187825189031097	1.187825189031097	1.0875873051475198
entB	1.305119175093491	1.3255876305613608	2935.0	2935.0	2945.0	2945.0	0.0	0.8559075275309027	0.8559075275309027	0.0
sohB	1.2834796984379744	1.350523185073717	2955.0	2955.0	2965.0	2965.0	0.0	1.0087224134623898	1.0087224134623898	0.0
yajO	1.359784377936955	1.1312405217019255	2940.0	2940.0	2960.0	2960.0	0.8559075275309027	1.2383010612193834	1.2383010612193834	1.0087224134623898
yaaX	1.205488404087606	1.2088578986375251	2896.25	2896.25	2950.0	2950.0	1.187825189031097	2.308563837445425	2.308563837445425	1.2383010612193834
hisF	1.2208108595464557	1.1628748796304464	2812.5	2812.5	2923.125	2923.125	2.287870197963407	3.5729777996745145	3.5729777996745145	2.308563837445425
nupG	1.3166998231498284	1.469715237986093	2975.0	2975.0	2985.0	2985.0	0.0	1.2564831941474774	1.2564831941474774	0.0
yraQ	1.3168460372917956	1.3472509688990595	3015.0	3015.0	3025.0	3025.0	0.0	0.9384315270601198	0.9384315270601198	0.0
clpP	1.395969346488981	1.2453835933849906	3005.0	3005.0	3020.0	3020.0	0.0	1.0710755541742496	1.0710755541742496	0.9384315270601198
kbl	1.485220077322223	1.235935594788477	2995.0	2995.0	3012.5	3012.5	0.0	1.1365682401874522	1.1365682401874522	1.0710755541742496
hflK	1.6598254743347103	1.394197335220004	3035.0	3035.0	3045.0	3045.0	0.0	0.7093663780261674	0.7093663780261674	0.0
hslU	1.5992422646847293	1.3303513348776692	3055.0	3055.0	3065.0	3065.0	0.0	0.9796928586308834	0.9796928586308834	0.0
fabF	1.662346670030777	1.5030136084847683	3040.0	3040.0	3060.0	3060.0	0.7093663780261674	1.257144577172987	1.257144577172987	0.9796928586308834
cyoA	1.4322927896804982	1.4817180678437776	3003.75	3003.75	3050.0	3050.0	1.1365682401874522	1.8675115016503776	1.8675115016503776	1.257144577172987
rlpA	1.4148418996811662	1.4592759374059758	2980.0	2980.0	3026.875	3026.875	1.2564831941474774	2.0718669107468837	2.0718669107468837	1.8675115016503776
bamC	1.503910969503378	1.344219717861019	3085.0	3085.0	3095.0	3095.0	0.0	1.3705940096500009	1.3705940096500009	0.0
speE	1.4122137855040977	1.152680931255227	3075.0	3075.0	3090.0	3090.0	0.0	1.673339533005432	1.673339533005432	1.3705940096500009
sspA	1.3888512144341927	1.2783908012024934	3125.0	3125.0	3135.0	3135.0	0.0	1.1817147477970702	1.1817147477970702	0.0
ispA	1.4777976922908638	1.123890079494034	3115.0	3115.0	3130.0	3130.0	0.0	1.5435875513938917	1.5435875513938917	1.1817147477970702
nudF	1.4404642983489717	1.1922503192081897	3105.0	3105.0	3122.5	3122.5	0.0	1.9099838424643796	1.9099838424643796	1.5435875513938917
glgC	1.4702558463450917	1.3575587569869125	3082.5	3082.5	3113.75	3113.75	1.673339533005432	2.7119489819931077	2.7119489819931077	1.9099838424643796
tyrA	1.77633271561565	1.4428818885837758	3003.4375	3003.4375	3098.125	3098.125	2.0718669107468837	3.9003014331947203	3.9003014331947203	2.7119489819931077
ampC	1.6418240656055456	1.231666733128105	2867.8125	2867.8125	3050.78125	3050.78125	3.5729777996745145	5.192031903699902	5.192031903699902	3.9003014331947203
galP	1.5841226317939987	1.4352634414526737	3165.0	3165.0	3175.0	3175.0	0.0	0.7872954308859672	0.7872954308859672	0.0
ybiU	1.562057363166287	1.4007293245639587	3155.0	3155.0	3170.0	3170.0	0.0	0.9594250410112725	0.9594250410112725	0.7872954308859672
yheT	1.6962449232139638	1.2249558437839825	3145.0	3145.0	3162.5	3162.5	0.0	1.0752830660174668	1.0752830660174668	0.9594250410112725
mtlD	1.7357927956615276	1.351375868691309	3195.0	3195.0	3205.0	3205.0	0.0	0.6001646023664384	0.6001646023664384	0.0
fhuF	1.5844055422324745	0.928178982097119	3185.0	3185.0	3200.0	3200.0	0.0	0.7186062273831523	0.7186062273831523	0.6001646023664384
yigL	1.3101175304446149	0.9560761924967522	3225.0	3225.0	3235.0	3235.0	0.0	0.6840196422517696	0.6840196422517696	0.0
kdsA	1.32220177852897	1.0365432873185447	3215.0	3215.0	3230.0	3230.0	0.0	0.8979526618635909	0.8979526618635909	0.6840196422517696
yjeK	1.4280239785881221	0.8665047598504918	3192.5	3192.5	3222.5	3222.5	0.7186062273831523	1.2693445653274678	1.2693445653274678	0.8979526618635909
ybaK	1.2401090675792974	1.0536290274687712	3153.75	3153.75	3207.5	3207.5	1.0752830660174668	1.687904089110021	1.687904089110021	1.2693445653274678
nudG	1.310268839582802	0.8644338008445118	3255.0	3255.0	3265.0	3265.0	0.0	0.6087559425362936	0.6087559425362936	0.0
plsC	1.3644356758065435	1.0063945206565925	3245.0	3245.0	3260.0	3260.0	0.0	0.7396955572536957	0.7396955572536957	0.6087559425362936
purR	1.1891851014721335	0.8168637612484475	3305.0	3305.0	3315.0	3315.0	0.0	0.4346320329271638	0.4346320329271638	0.0
nfo	1.422861695004041	0.8479133100369449	3295.0	3295.0	3310.0	3310.0	0.0	0.6570622993684878	0.6570622993684878	0.4346320329271638
pstB	1.4781556162042018	0.908568118375568	3285.0	3285.0	3302.5	3302.5	0.0	0.8514544014238866	0.8514544014238866	0.6570622993684878
yecA	1.0921869810323244	1.0682289992940377	3275.0	3275.0	3293.75	3293.75	0.0	0.9481751586277223	0.9481751586277223	0.8514544014238866
gsk	1.0774494899721658	0.9273321834408544	3252.5	3252.5	3284.375	3284.375	0.7396955572536957	1.0728327795268928	1.0728327795268928	0.9481751586277223
gatY	1.1677771720793875	0.9793794939942885	3325.0	3325.0	3335.0	3335.0	0.0	0.7402484086287028	0.7402484086287028	0.0
ybiB	1.2136878163690867	1.0728088322553264	3345.0	3345.0	3355.0	3355.0	0.0	0.639738793969953	0.639738793969953	0.0
hemC	1.1515482113997833	1.0601970031513568	3375.0	3375.0	3385.0	3385.0	0.0	0.6913934882762558	0.6913934882762558	0.0
nadC	1.1117061210995856	1.0380764815020382	3365.0	3365.0	3380.0	3380.0	0.0	0.9136590515187969	0.9136590515187969	0.6913934882762558
yaeQ	1.1401566290260854	0.977741833900628	3350.0	3350.0	3372.5	3372.5	0.639738793969953	1.0473844555876997	1.0473844555876997	0.9136590515187969
ybjN	1.278203528643171	1.0922904356898455	3330.0	3330.0	3361.25	3361.25	0.7402484086287028	1.3794979018956204	1.3794979018956204	1.0473844555876997
pssA	1.1439149633682522	1.0282034402391549	3268.4375	3268.4375	3345.625	3345.625	1.0728327795268928	1.9465134519735872	1.9465134519735872	1.3794979018956204
cysP	1.0328479939360786	1.067844497600034	3180.625	3180.625	3307.03125	3307.03125	1.687904089110021	2.6377505413777533	2.6377505413777533	1.9465134519735872
rsmE	1.034536095333605	1.0164725587415118	3415.0	3415.0	3425.0	3425.0	0.0	1.1325134627227489	1.1325134627227489	0.0
rhtC	1.130383746487687	1.158795715725311	3405.0	3405.0	3420.0	3420.0	0.0	1.2809370690934416	1.2809370690934416	1.1325134627227489
truC	1.0753342569976319	0.9532028992966192	3395.0	3395.0	3412.5	3412.5	0.0	1.694880886728813	1.694880886728813	1.2809370690934416
ghrA	1.254342261734395	0.9566920287159536	3455.0	3455.0	3465.0	3465.0	0.0	0.7699761338855017	0.7699761338855017	0.0
yhhW	1.1415661449985806	1.0260668602515854	3445.0	3445.0	3460.0	3460.0	0.0	0.9498709358335393	0.9498709358335393	0.7699761338855017
yqhD	1.1660966302199456	0.9538625906071972	3475.0	3475.0	3485.0	3485.0	0.0	0.960678687481419	0.960678687481419	0.0
rlmL	1.0078891580146205	1.081853531284088	3452.5	3452.5	3480.0	3480.0	0.9498709358335393	1.6497498346606525	1.6497498346606525	0.960678687481419
lpxB	0.951328985797438	1.059046256791983	3435.0	3435.0	3466.25	3466.25	0.0	1.8129025836887334	1.8129025836887334	1.6497498346606525
xseA	1.039203369437289	1.0483355971049595	3403.75	3403.75	3450.625	3450.625	1.694880886728813	2.594711900010601	2.594711900010601	1.8129025836887334
clpA	1.146113173829068	1.4854718621005045	3505.0	3505.0	3515.0	3515.0	0.0	0.8489507045500204	0.8489507045500204	0.0
sthA	0.8469246659162375	1.3786328164218142	3525.0	3525.0	3535.0	3535.0	0.0	1.0073674498821634	1.0073674498821634	0.0
cysB	0.8489988306562057	1.275482442543933	3510.0	3510.0	3530.0	3530.0	0.8489507045500204	1.4806187914216387	1.4806187914216387	1.0073674498821634
ftsX	0.9450496372784737	1.234169208958974	3495.0	3495.0	3520.0	3520.0	0.0	1.9683665985844003	1.9683665985844003	1.4806187914216387
ybiT	1.0786390868367581	1.1716678998459926	3575.0	3575.0	3585.0	3585.0	0.0	0.7231873996237942	0.7231873996237942	0.0
rfaG	1.1638154692832048	1.2675803500186493	3565.0	3565.0	3580.0	3580.0	0.0	0.8602600838685295	0.8602600838685295	0.7231873996237942
ygdE	1.3307800792759972	1.2140392121896537	3555.0	3555.0	3572.5	3572.5	0.0	1.0455040521688361	1.0455040521688361	0.8602600838685295
mraY	1.2446747696220264	1.2831151575132647	3545.0	3545.0	3563.75	3563.75	0.0	1.292449815338245	1.292449815338245	1.0455040521688361
dppC	1.4511400000934125	1.3161972081205189	3595.0	3595.0	3605.0	3605.0	0.0	1.304961877003834	1.304961877003834	0.0
rffE	1.3013264766814174	1.3321916114720944	3635.0	3635.0	3645.0	3645.0	0.0	1.0373677295100219	1.0373677295100219	0.0
ybjS	1.3488740354019626	1.244257103063737	3625.0	3625.0	3640.0	3640.0	0.0	1.2831884547377408	1.2831884547377408	1.0373677295100219
prmA	1.1938491821267074	0.9602220666331155	3615.0	3615.0	3632.5	3632.5	0.0	1.334160559247568	1.334160559247568	1.2831884547377408
rbn	1.479159977384085	0.9979670887586021	3600.0	3600.0	3623.75	3623.75	1.304961877003834	1.740707000469913	1.740707000469913	1.334160559247568
fnr	1.285515859794313	1.0528128401474848	3554.375	3554.375	3611.875	3611.875	1.292449815338245	2.286250799968977	2.286250799968977	1.740707000469913
rluA	1.161212562789639	0.9201518576257763	3507.5	3507.5	3583.125	3583.125	1.9683665985844003	2.9449106522959183	2.9449106522959183	2.286250799968977
ydjA	1.3552398238182046	0.919423987690584	3427.1875	3427.1875	3545.3125	3545.3125	2.594711900010601	4.125711576674549	4.125711576674549	2.9449106522959183
secD	1.191643475367386	1.0005076811460663	3243.828125	3243.828125	3486.25	3486.25	2.6377505413777533	5.499808588555352	5.499808588555352	4.125711576674549
hemN	1.4534811513550705	1.160026174742676	2959.296875	2959.296875	3365.0390625	3365.0390625	5.192031903699902	8.073073976977986	8.073073976977986	5.499808588555352
ahpF	1.3930163831858027	0.9891074923676638	2355.64453125	2355.64453125	3162.16796875	3162.16796875	7.719614686832429	9.1668576819445	9.1668576819445	8.073073976977986
visC	1.3034964390884747	1.0985247216364067	1590.0390625	1590.0390625	2758.90625	2758.90625	8.574666456087975	14.63344776304859	14.63344776304859	9.1668576819445
aroB	1.4501789236368392	1.1584018404015295	627.3828125	627.3828125	2174.47265625	2174.47265625	10.862562379089919	21.990369333077442	21.990369333077442	14.63344776304859
dctA	1.2213278771005958	1.2706446788866108	3655.0	3655.0	3665.0	3665.0	0.0	1.6416947620487825	1.6416947620487825	0.0
srlD	1.8223316601824309	1.513804604696355	3675.0	3675.0	3685.0	3685.0	0.0	1.3496848315212069	1.3496848315212069	0.0
yneH	2.231436415167742	1.3617217354662523	3695.0	3695.0	3705.0	3705.0	0.0	1.5735422707120759	1.5735422707120759	0.0
oppD	1.9752252349255377	1.5092064693272769	3680.0	3680.0	3700.0	3700.0	1.3496848315212069	2.024901696738651	2.024901696738651	1.5735422707120759
yhbW	2.2086802293899637	1.0978035799030788	3660.0	3660.0	3690.0	3690.0	1.6416947620487825	2.4975651573054827	2.4975651573054827	2.024901696738651
ycjG	1.734529904210468	0.9051755906563649	3715.0	3715.0	3725.0	3725.0	0.0	2.4079804506735663	2.4079804506735663	0.0
ykfA	2.057373122005285	1.230202322228566	3745.0	3745.0	3755.0	3755.0	0.0	2.082516998183866	2.082516998183866	0.0
yoaD	2.2639446019780527	0.9792874525901526	3735.0	3735.0	3750.0	3750.0	0.0	3.180299146754783	3.180299146754783	2.082516998183866
aes	2.679070834473349	1.230202322228566	3720.0	3720.0	3742.5	3742.5	2.4079804506735663	3.619403718121593	3.619403718121593	3.180299146754783
hyaF	1.6038979648151788	1.4818258941759868	3675.0	3675.0	3731.25	3731.25	2.4975651573054827	3.7738818852493945	3.7738818852493945	3.619403718121593
argC	1.7309990613903168	1.2073366138872852	3775.0	3775.0	3785.0	3785.0	0.0	2.567854480704241	2.567854480704241	0.0
rtcB	1.6863581728733765	1.4434474266247959	3765.0	3765.0	3780.0	3780.0	0.0	2.7152032024355504	2.7152032024355504	2.567854480704241
yegS	1.9850868258549899	1.5867899573837498	3795.0	3795.0	3805.0	3805.0	0.0	1.8907191018685474	1.8907191018685474	0.0
lamB	2.044943936198743	1.4278656663351772	3825.0	3825.0	3835.0	3835.0	0.0	1.6316606794712538	1.6316606794712538	0.0
treC	2.2100353495908407	1.513804604696355	3815.0	3815.0	3830.0	3830.0	0.0	2.2722222013198623	2.2722222013198623	1.6316606794712538
menD	1.6476224029862288	2.031056370682332	3800.0	3800.0	3822.5	3822.5	1.8907191018685474	2.861750876528943	2.861750876528943	2.2722222013198623
ravA	1.36188615918481	1.7494469848276009	3772.5	3772.5	3811.25	3811.25	2.7152032024355504	4.685258295115849	4.685258295115849	2.861750876528943
proW	1.8107658274947447	1.9809375246221472	3845.0	3845.0	3855.0	3855.0	0.0	3.0360027087228376	3.0360027087228376	0.0
ycgF	1.6215039725291507	1.9464042540615807	3895.0	3895.0	3905.0	3905.0	0.0	1.5823909929101583	1.5823909929101583	0.0
yoaE	1.9431387329643341	2.1318830302199747	3885.0	3885.0	3900.0	3900.0	0.0	1.7470254021551956	1.7470254021551956	1.5823909929101583
yeaJ	1.299349946358968	2.707321584952687	3875.0	3875.0	3892.5	3892.5	0.0	2.6156159807758295	2.6156159807758295	1.7470254021551956
fhuE	1.7304439482213505	1.6365839803313644	3865.0	3865.0	3883.75	3883.75	0.0	3.491724455595744	3.491724455595744	2.6156159807758295
pps	1.5665157924939628	1.4948351893341816	3850.0	3850.0	3874.375	3874.375	3.0360027087228376	4.835821247500662	4.835821247500662	3.491724455595744
kefA	1.4465472362740988	1.2150288310883546	3791.875	3791.875	3862.1875	3862.1875	4.685258295115849	6.035958517386471	6.035958517386471	4.835821247500662
aceA	1.362116514441443	1.5074934755209601	3703.125	3703.125	3827.03125	3827.03125	3.7738818852493945	8.809154798803103	8.809154798803103	6.035958517386471
hcaT	1.4425345864573984	1.281065901600801	3915.0	3915.0	3925.0	3925.0	0.0	2.914656725059566	2.914656725059566	0.0
recJ	1.380383877691185	1.2014756346292441	3945.0	3945.0	3955.0	3955.0	0.0	1.9487314221940104	1.9487314221940104	0.0
arnB	2.234909229722332	1.134167475908952	3935.0	3935.0	3950.0	3950.0	0.0	2.3596124327849397	2.3596124327849397	1.9487314221940104
zraR	1.7846075749173254	0.9313033525466914	3975.0	3975.0	3985.0	3985.0	0.0	1.6507309724697135	1.6507309724697135	0.0
yicH	1.925716286345801	1.0549966502964483	3995.0	3995.0	4005.0	4005.0	0.0	1.786531559931996	1.786531559931996	0.0
intA	1.7143268637264926	1.2411557049208848	3980.0	3980.0	4000.0	4000.0	1.6507309724697135	2.1770708692644103	2.1770708692644103	1.786531559931996
yhhJ	1.4442046794852237	1.25947594968108	3965.0	3965.0	3990.0	3990.0	0.0	2.837555926175885	2.837555926175885	2.1770708692644103
dsdX	2.2012587251702382	1.427106841921183	3942.5	3942.5	3977.5	3977.5	2.3596124327849397	3.384489646573517	3.384489646573517	2.837555926175885
tehA	1.4356849283871318	0.9811236957008689	3920.0	3920.0	3960.0	3960.0	2.914656725059566	4.185030637994647	4.185030637994647	3.384489646573517
gmd	1.435708442990794	1.2330311569987684	4045.0	4045.0	4055.0	4055.0	0.0	1.6948769140536584	1.6948769140536584	0.0
ybgH	1.3289621771706202	0.9951994324197249	4035.0	4035.0	4050.0	4050.0	0.0	2.134279645484958	2.134279645484958	1.6948769140536584
dgsA	1.8044023330483014	0.8596479722497373	4025.0	4025.0	4042.5	4042.5	0.0	2.4774131482127264	2.4774131482127264	2.134279645484958
yjjP	3.045243813656237	1.40069876058647	4015.0	4015.0	4033.75	4033.75	0.0	3.599593158956736	3.599593158956736	2.4774131482127264
qseC	2.470209935934308	1.5319535534141104	4065.0	4065.0	4075.0	4075.0	0.0	2.361565533080066	2.361565533080066	0.0
yedW	1.8813612194601763	1.810504162475401	4085.0	4085.0	4095.0	4095.0	0.0	2.537962297870873	2.537962297870873	0.0
malY	2.3039548066237647	1.2874380824537064	4070.0	4070.0	4090.0	4090.0	2.361565533080066	3.688599470193912	3.688599470193912	2.537962297870873
yedI	2.1091032974939656	1.242590178755382	4024.375	4024.375	4080.0	4080.0	3.599593158956736	5.375165286304902	5.375165286304902	3.688599470193912
zntB	2.711925087231566	1.30068521293492	3940.0	3940.0	4052.1875	4052.1875	4.185030637994647	6.759152233783255	6.759152233783255	5.375165286304902
adhP	2.351709641868458	1.2330311569987684	4105.0	4105.0	4115.0	4115.0	0.0	2.859754913348164	2.859754913348164	0.0
yidL	1.877966590540741	0.9792874525901526	4125.0	4125.0	4135.0	4135.0	0.0	2.269608391924166	2.269608391924166	0.0
yeaM	1.877966590540741	0.8541177114419944	4145.0	4145.0	4155.0	4155.0	0.0	2.3331592571470607	2.3331592571470607	0.0
agaS	1.7321420348124736	0.9792874525901526	4130.0	4130.0	4150.0	4150.0	2.269608391924166	3.118603727214604	3.118603727214604	2.3331592571470607
yidJ	1.944658650441884	0.8450143770098244	4110.0	4110.0	4140.0	4140.0	2.859754913348164	4.048696037870815	4.048696037870815	3.118603727214604
gabD	2.049468098070859	0.8450143770098244	4165.0	4165.0	4175.0	4175.0	0.0	3.196931399427225	3.196931399427225	0.0
uhpC	2.0918220679282427	0.9357135698795613	4195.0	4195.0	4205.0	4205.0	0.0	2.8205314293720423	2.8205314293720423	0.0
yeiH	1.679131644644021	0.9951994324197249	4185.0	4185.0	4200.0	4200.0	0.0	3.5804257196936975	3.5804257196936975	2.8205314293720423
yfjI	1.399628373730058	1.4818258941759868	4215.0	4215.0	4225.0	4225.0	0.0	2.5524083833716746	2.5524083833716746	0.0
yebQ	1.2467399561760395	1.385006895225983	4235.0	4235.0	4245.0	4245.0	0.0	1.9244591594066245	1.9244591594066245	0.0
yjjI	1.6275806447570782	1.7339343696105665	4255.0	4255.0	4265.0	4265.0	0.0	1.9436911189212491	1.9436911189212491	0.0
ygbJ	1.6038979648151788	0.9792874525901526	4240.0	4240.0	4260.0	4260.0	1.9244591594066245	2.8715133678741576	2.8715133678741576	1.9436911189212491
otsA	2.005395213832562	0.9357135698795613	4220.0	4220.0	4250.0	4250.0	2.5524083833716746	3.628175610904164	3.628175610904164	2.8715133678741576
yedQ	2.2312522447649448	1.081313309711083	4192.5	4192.5	4235.0	4235.0	3.5804257196936975	4.971439095645714	4.971439095645714	3.628175610904164
sufB	2.50891106766168	1.0091348018495723	4170.0	4170.0	4213.75	4213.75	3.196931399427225	5.357371339202697	5.357371339202697	4.971439095645714
erfK	1.5823842174278944	1.0504238976564533	4125.0	4125.0	4191.875	4191.875	4.048696037870815	5.8890137156118305	5.8890137156118305	5.357371339202697
yphC	1.903124570777474	1.2330311569987684	4275.0	4275.0	4285.0	4285.0	0.0	3.41325367868998	3.41325367868998	0.0
yjgB	1.565407656686251	0.9931018177730988	4295.0	4295.0	4305.0	4305.0	0.0	3.6355710181517473	3.6355710181517473	0.0
ccmH	1.623663852873812	1.2874380824537064	4280.0	4280.0	4300.0	4300.0	3.41325367868998	5.3013403077369174	5.3013403077369174	3.6355710181517473
dgoD	1.315827783941747	0.8450143770098244	4315.0	4315.0	4325.0	4325.0	0.0	3.7186052424870235	3.7186052424870235	0.0
puuB	1.9418238837543094	1.7731446373257214	4355.0	4355.0	4365.0	4365.0	0.0	2.1235804892519634	2.1235804892519634	0.0
yfeT	1.98117269613712	2.0757125420438594	4345.0	4345.0	4360.0	4360.0	0.0	2.828440133175652	2.828440133175652	2.1235804892519634
ydiF	2.057373122005285	1.2149513107764558	4335.0	4335.0	4352.5	4352.5	0.0	4.128395923263797	4.128395923263797	2.828440133175652
zraS	2.2188059301872354	1.7339343696105665	4320.0	4320.0	4343.75	4343.75	3.7186052424870235	5.7225213693986445	5.7225213693986445	4.128395923263797
ymdC	3.3676181810798504	1.4818258941759868	4290.0	4290.0	4331.875	4331.875	5.3013403077369174	7.036740415599714	7.036740415599714	5.7225213693986445
tdcE	2.50891106766168	1.40069876058647	4158.4375	4158.4375	4310.9375	4310.9375	5.8890137156118305	9.581440387879576	9.581440387879576	7.036740415599714
ypfI	2.0984117801967477	1.5867899573837498	3996.09375	3996.09375	4234.6875	4234.6875	6.759152233783255	12.92603611451614	12.92603611451614	9.581440387879576
gabT	2.421897981658781	1.9597057620942053	3765.078125	3765.078125	4115.390625	4115.390625	8.809154798803103	15.85418006901913	15.85418006901913	12.92603611451614
hypE	1.8927165832895896	1.6012207209964322	4395.0	4395.0	4405.0	4405.0	0.0	1.5476729048987194	1.5476729048987194	0.0
yfhA	1.8276139483459632	1.3872085716681013	4385.0	4385.0	4400.0	4400.0	0.0	1.9004042746763556	1.9004042746763556	1.5476729048987194
mutH	1.5363786954068277	1.5867899573837498	4375.0	4375.0	4392.5	4392.5	0.0	2.1869103899243654	2.1869103899243654	1.9004042746763556
solA	1.5944979930885463	1.7381340104842968	4415.0	4415.0	4425.0	4425.0	0.0	2.2298473066742446	2.2298473066742446	0.0
pfkB	1.7446558660318787	1.6589369251071657	4383.75	4383.75	4420.0	4420.0	2.1869103899243654	2.9994008846958926	2.9994008846958926	2.2298473066742446
yneE	1.430604889661021	1.47960792796887	4465.0	4465.0	4475.0	4475.0	0.0	1.8074069839564735	1.8074069839564735	0.0
rlmG	2.075999259946012	1.4114406492184675	4455.0	4455.0	4470.0	4470.0	0.0	2.406803466607626	2.406803466607626	1.8074069839564735
garR	2.3438741242959997	1.6801936657147016	4445.0	4445.0	4462.5	4462.5	0.0	3.497187171439595	3.497187171439595	2.406803466607626
uxuB	3.0857339666256554	2.265564853258171	4435.0	4435.0	4453.75	4453.75	0.0	4.204737016098835	4.204737016098835	3.497187171439595
fusA	2.508249401912191	2.0814619815857798	4401.875	4401.875	4444.375	4444.375	2.9994008846958926	6.68614177108056	6.68614177108056	4.204737016098835
bglX	1.8172610631978365	1.9792168216698023	4495.0	4495.0	4505.0	4505.0	0.0	0.5923453152004654	0.5923453152004654	0.0
frmA	1.8786248265738281	2.1533707454096107	4515.0	4515.0	4525.0	4525.0	0.0	0.6571254515696123	0.6571254515696123	0.0
prfB	1.9067449455574943	2.3198891216163213	4500.0	4500.0	4520.0	4520.0	0.5923453152004654	0.9874409586445971	0.9874409586445971	0.6571254515696123
cysM	1.7955284333987183	1.4524705232622377	4485.0	4485.0	4510.0	4510.0	0.0	1.2114680158243343	1.2114680158243343	0.9874409586445971
adk	1.6237169439479564	1.3261236359999715	4555.0	4555.0	4565.0	4565.0	0.0	1.4952125080730512	1.4952125080730512	0.0
suhB	1.5513774475875421	1.2772986882888968	4545.0	4545.0	4560.0	4560.0	0.0	2.0595028922810803	2.0595028922810803	1.4952125080730512
ansA	1.6502141166333466	1.2822940384394934	4535.0	4535.0	4552.5	4552.5	0.0	2.4882568016108224	2.4882568016108224	2.0595028922810803
hisS	1.5593612731598088	1.1447314808681757	4497.5	4497.5	4543.75	4543.75	1.2114680158243343	3.1581056095393363	3.1581056095393363	2.4882568016108224
rhlB	1.4519551448995585	1.2769239600631048	4585.0	4585.0	4595.0	4595.0	0.0	1.740644873138121	1.740644873138121	0.0
murI	1.5093550297089802	1.0638260266952133	4575.0	4575.0	4590.0	4590.0	0.0	1.9287179711165725	1.9287179711165725	1.740644873138121
yggW	1.6882198129613715	1.0267640139372312	4615.0	4615.0	4625.0	4625.0	0.0	1.0244486322342554	1.0244486322342554	0.0
leuC	1.7031186213423872	1.1706948209561323	4605.0	4605.0	4620.0	4620.0	0.0	1.6530275407316102	1.6530275407316102	1.0244486322342554
pepB	1.9016452685116971	1.4856996249410432	4645.0	4645.0	4655.0	4655.0	0.0	1.3588493844552896	1.3588493844552896	0.0
dsbG	2.207929268488878	1.6832632491945818	4635.0	4635.0	4650.0	4650.0	0.0	1.7794465607776098	1.7794465607776098	1.3588493844552896
infB	1.8897665091407885	1.6396998639926732	4612.5	4612.5	4642.5	4642.5	1.6530275407316102	2.5490900039209206	2.5490900039209206	1.7794465607776098
accC	1.5262900911570758	1.3534673638194463	4582.5	4582.5	4627.5	4627.5	1.9287179711165725	3.8475244298521085	3.8475244298521085	2.5490900039209206
cysD	1.6013174144803233	1.20339493597505	4520.625	4520.625	4605.0	4605.0	3.1581056095393363	4.361502754371184	4.361502754371184	3.8475244298521085
fbaA	1.5481449688652245	1.1567440151566433	4675.0	4675.0	4685.0	4685.0	0.0	2.2828093215711145	2.2828093215711145	0.0
folC	1.4130764819534833	1.5791306059934611	4665.0	4665.0	4680.0	4680.0	0.0	5.328494509916006	5.328494509916006	2.2828093215711145
yfbQ	1.6624960772030883	1.5056783397935412	4562.8125	4562.8125	4672.5	4672.5	4.361502754371184	7.997393554956008	7.997393554956008	5.328494509916006
yhaM	1.508344459130524	1.4212476672292302	4423.125	4423.125	4617.65625	4617.65625	6.68614177108056	10.592975310217987	10.592975310217987	7.997393554956008
metI	1.7551097387206653	1.1866355830564526	4695.0	4695.0	4705.0	4705.0	0.0	1.5387872895584285	1.5387872895584285	0.0
yidA	1.8722155765732131	1.9968253145148434	4715.0	4715.0	4725.0	4725.0	0.0	1.8693683905706786	1.8693683905706786	0.0
yjdC	1.6384956886643514	1.6795040745112482	4700.0	4700.0	4720.0	4720.0	1.5387872895584285	2.7330337544096084	2.7330337544096084	1.8693683905706786
ushA	1.8334935686483365	1.511952671445006	4735.0	4735.0	4745.0	4745.0	0.0	1.392436932533542	1.392436932533542	0.0
ppx	1.8157535713274948	1.588609941484857	4755.0	4755.0	4765.0	4765.0	0.0	1.4444482741720273	1.4444482741720273	0.0
hemF	1.6335927344038603	1.7897931717027806	4740.0	4740.0	4760.0	4760.0	1.392436932533542	1.7517984157240698	1.7517984157240698	1.4444482741720273
pflB	1.7122162798882024	1.618743367138662	4775.0	4775.0	4785.0	4785.0	0.0	1.9700790885482617	1.9700790885482617	0.0
ycaD	1.3631149721565228	1.2315104558091918	4805.0	4805.0	4815.0	4815.0	0.0	1.371847667350811	1.371847667350811	0.0
tsgA	1.4149390579591279	1.4304504716174704	4795.0	4795.0	4810.0	4810.0	0.0	2.022362379620248	2.022362379620248	1.371847667350811
nhaB	1.2551960049339377	1.4103285390932536	4780.0	4780.0	4802.5	4802.5	1.9700790885482617	2.6986929705560216	2.6986929705560216	2.022362379620248
nuoL	1.4226466024546982	1.3557250227979938	4750.0	4750.0	4791.25	4791.25	1.7517984157240698	3.4638514169503516	3.4638514169503516	2.6986929705560216
rhlE	1.7307753485269772	1.4819239075542432	4710.0	4710.0	4770.625	4770.625	2.7330337544096084	4.579787170112099	4.579787170112099	3.4638514169503516
aldA	1.7771130194896063	1.5806408228837698	4835.0	4835.0	4845.0	4845.0	0.0	1.1816715552384902	1.1816715552384902	0.0
dhaM	1.4878801569274203	1.4846495937907243	4825.0	4825.0	4840.0	4840.0	0.0	1.7605714752304613	1.7605714752304613	1.1816715552384902
brnQ	1.5785926406619142	1.5105632692282418	4855.0	4855.0	4865.0	4865.0	0.0	1.102010045992463	1.102010045992463	0.0
cysK	1.3937341647641335	1.5615531970307615	4875.0	4875.0	4885.0	4885.0	0.0	1.715534281926474	1.715534281926474	0.0
ygaZ	1.4005215819242627	2.068493740002598	4860.0	4860.0	4880.0	4880.0	1.102010045992463	2.1376312125660335	2.1376312125660335	1.715534281926474
tyrB	1.71949539967602	1.793363356250531	4832.5	4832.5	4870.0	4870.0	1.7605714752304613	2.4619220303991143	2.4619220303991143	2.1376312125660335
argD	1.8325666338207203	1.7956277511108465	4895.0	4895.0	4905.0	4905.0	0.0	1.1574991208100127	1.1574991208100127	0.0
murE	1.7142481194958554	1.6880892843339756	4915.0	4915.0	4925.0	4925.0	0.0	0.9605751317251965	0.9605751317251965	0.0
murC	2.0193658837361936	1.7185857197618908	4945.0	4945.0	4955.0	4955.0	0.0	0.7851101981092102	0.7851101981092102	0.0
carA	2.094453998051003	2.218372372935952	4935.0	4935.0	4950.0	4950.0	0.0	1.204503791612653	1.204503791612653	0.7851101981092102
fhuA	1.8835964502677083	1.905203364144772	4920.0	4920.0	4942.5	4942.5	0.9605751317251965	1.5843726447424273	1.5843726447424273	1.204503791612653
yjcD	1.3792627205538963	1.4907032923524364	4900.0	4900.0	4931.25	4931.25	1.1574991208100127	2.141786065129803	2.141786065129803	1.5843726447424273
yieG	1.4504139999924022	1.5547158574650703	4965.0	4965.0	4975.0	4975.0	0.0	0.5828956724270637	0.5828956724270637	0.0
nemA	1.5398687338750903	1.487697727076607	4985.0	4985.0	4995.0	4995.0	0.0	0.7989304741042916	0.7989304741042916	0.0
uraA	1.3613914458760612	1.6742428634833595	4970.0	4970.0	4990.0	4990.0	0.5828956724270637	1.0409436575656847	1.0409436575656847	0.7989304741042916
nuoF	1.228436901200991	1.7156587430238122	5005.0	5005.0	5015.0	5015.0	0.0	1.0760543905655573	1.0760543905655573	0.0
manZ	1.4198926970744108	1.60306963390365	4980.0	4980.0	5010.0	5010.0	1.0409436575656847	1.671564630682069	1.671564630682069	1.0760543905655573
dusA	1.4027156006114574	1.5785039433702766	5025.0	5025.0	5035.0	5035.0	0.0	1.2479290758741848	1.2479290758741848	0.0
ubiG	1.5707983135098147	1.6043336856494619	5045.0	5045.0	5055.0	5055.0	0.0	1.4052434937248566	1.4052434937248566	0.0
dtd	1.6511500200258342	1.6560682329802996	5030.0	5030.0	5050.0	5050.0	1.2479290758741848	1.7144630137656276	1.7144630137656276	1.4052434937248566
queC	1.7450526767420589	1.4763302587134464	4995.0	4995.0	5040.0	5040.0	1.671564630682069	2.5175248586329966	2.5175248586329966	1.7144630137656276
gnd	1.6194095609380843	1.3772249468603615	4915.625	4915.625	5017.5	5017.5	2.141786065129803	3.1753989410773342	3.1753989410773342	2.5175248586329966
rlmN	1.6056810956200815	1.7421300692962338	4851.25	4851.25	4966.5625	4966.5625	2.4619220303991143	5.6179647874297265	5.6179647874297265	3.1753989410773342
recA	1.7147541215575604	1.5318105956283703	4740.3125	4740.3125	4908.90625	4908.90625	4.579787170112099	6.320781539994133	6.320781539994133	5.6179647874297265
sdaC	1.453453912571639	1.6056516373840946	5065.0	5065.0	5075.0	5075.0	0.0	1.2899648619454127	1.2899648619454127	0.0
cyoB	1.501499459721838	1.7820392696963323	5085.0	5085.0	5095.0	5095.0	0.0	1.633554524582534	1.633554524582534	0.0
proY	1.6056012743235346	2.02356300092715	5070.0	5070.0	5090.0	5090.0	1.2899648619454127	2.2614240659959606	2.2614240659959606	1.633554524582534
dcuA	1.4996311270038798	1.6912659020427492	5105.0	5105.0	5115.0	5115.0	0.0	2.3860984073312332	2.3860984073312332	0.0
mdtK	1.601722879554097	1.701974003859518	5080.0	5080.0	5110.0	5110.0	2.2614240659959606	3.33624878664675	3.33624878664675	2.3860984073312332
ydhP	1.6691181833080309	1.507230959260968	5135.0	5135.0	5145.0	5145.0	0.0	2.0867012980571857	2.0867012980571857	0.0
ybbL	1.2730627424256105	1.9840287297131887	5125.0	5125.0	5140.0	5140.0	0.0	2.853703668926508	2.853703668926508	2.0867012980571857
pepE	1.3535417462643102	1.7494469848276009	5155.0	5155.0	5165.0	5165.0	0.0	2.0760546817898797	2.0760546817898797	0.0
recN	1.587858623448031	1.8363164083770627	5175.0	5175.0	5185.0	5185.0	0.0	2.7428293559733814	2.7428293559733814	0.0
topB	1.416247963091929	1.4618862967214679	5160.0	5160.0	5180.0	5180.0	2.0760546817898797	3.1505876137338946	3.1505876137338946	2.7428293559733814
fepA	1.6558564653865944	1.6213922654580877	5132.5	5132.5	5170.0	5170.0	2.853703668926508	4.183948250620578	4.183948250620578	3.1505876137338946
rsxC	1.502094030879227	1.5001429511073534	5095.0	5095.0	5151.25	5151.25	3.33624878664675	4.832676908504871	4.832676908504871	4.183948250620578
dcp	1.319025775548806	1.3382796915133646	5205.0	5205.0	5215.0	5215.0	0.0	2.00451176362402	2.00451176362402	0.0
yfgC	1.955184206513377	1.6207014530577926	5195.0	5195.0	5210.0	5210.0	0.0	3.169277064199431	3.169277064199431	2.00451176362402
mtr	1.6713475885675448	1.5319535534141104	5245.0	5245.0	5255.0	5255.0	0.0	1.5163640257181106	1.5163640257181106	0.0
iap	1.796423709929191	1.531433095026018	5235.0	5235.0	5250.0	5250.0	0.0	1.8712846415808586	1.8712846415808586	1.5163640257181106
slt	1.761754004283331	1.7494469848276009	5225.0	5225.0	5242.5	5242.5	0.0	2.4958631704846175	2.4958631704846175	1.8712846415808586
chbC	1.8579508975079013	1.7339343696105665	5265.0	5265.0	5275.0	5275.0	0.0	1.330642128205402	1.330642128205402	0.0
entC	1.3564928856073433	1.364661447734722	5285.0	5285.0	5295.0	5295.0	0.0	2.1054158935117746	2.1054158935117746	0.0
glgX	1.6277781974035042	1.4595523385488096	5270.0	5270.0	5290.0	5290.0	1.330642128205402	2.9162344048272053	2.9162344048272053	2.1054158935117746
cirA	1.1295032694218623	1.9965351355904044	5233.75	5233.75	5280.0	5280.0	2.4958631704846175	3.77183440085703	3.77183440085703	2.9162344048272053
ybjJ	1.2605697436426042	1.6351596690656316	5202.5	5202.5	5256.875	5256.875	3.169277064199431	5.127182102584752	5.127182102584752	3.77183440085703
ftsI	1.2934559713239868	1.7498646897451915	5325.0	5325.0	5335.0	5335.0	0.0	1.0927899399823802	1.0927899399823802	0.0
yjjJ	1.1068432317673607	1.5525709151123808	5315.0	5315.0	5330.0	5330.0	0.0	1.1962554245550279	1.1962554245550279	1.0927899399823802
sanA	1.2718399425897482	1.861268286057279	5305.0	5305.0	5322.5	5322.5	0.0	2.0127688632961784	2.0127688632961784	1.1962554245550279
ypfH	1.3908679124454775	1.54791286366211	5355.0	5355.0	5365.0	5365.0	0.0	1.7624276065760809	1.7624276065760809	0.0
hypD	1.4847230521933468	1.9809375246221472	5385.0	5385.0	5395.0	5395.0	0.0	1.2684895190605237	1.2684895190605237	0.0
hipA	1.3410901378226072	2.0515983598808627	5375.0	5375.0	5390.0	5390.0	0.0	1.9448829461703767	1.9448829461703767	1.2684895190605237
putP	0.9948658096730146	1.6724858218197147	5360.0	5360.0	5382.5	5382.5	1.7624276065760809	2.368236150718856	2.368236150718856	1.9448829461703767
pheP	1.1276602973839684	1.6289307060501004	5345.0	5345.0	5371.25	5371.25	0.0	2.6563755529295356	2.6563755529295356	2.368236150718856
cmr	1.1361766858894942	1.4854718621005045	5313.75	5313.75	5358.125	5358.125	2.0127688632961784	3.2550724074514363	3.2550724074514363	2.6563755529295356
bcr	1.0192105807063352	1.462552417278809	5405.0	5405.0	5415.0	5415.0	0.0	1.2554480313475587	1.2554480313475587	0.0
yeeA	1.0834850032433827	1.8310244378738403	5425.0	5425.0	5435.0	5435.0	0.0	1.2971887147598897	1.2971887147598897	0.0
yedE	1.2995141064482012	1.6688503616009978	5410.0	5410.0	5430.0	5430.0	1.2554480313475587	1.8376634627952642	1.8376634627952642	1.2971887147598897
panF	1.5645454067087297	1.4251633273467834	5445.0	5445.0	5455.0	5455.0	0.0	1.318828394016285	1.318828394016285	0.0
tyrP	1.1877452657572245	1.9613224657172001	5475.0	5475.0	5485.0	5485.0	0.0	1.5340199281662283	1.5340199281662283	0.0
ydgI	1.2262106541993194	1.8217399125040863	5465.0	5465.0	5480.0	5480.0	0.0	1.8489622299468311	1.8489622299468311	1.5340199281662283
yifK	1.4599689948665653	1.6653953934179049	5450.0	5450.0	5472.5	5472.5	1.318828394016285	2.280041189098377	2.280041189098377	1.8489622299468311
yeiE	1.1182812296234468	1.4007293245639587	5495.0	5495.0	5505.0	5505.0	0.0	2.282095400810277	2.282095400810277	0.0
lplT	1.110226049027421	1.6801936657147016	5461.25	5461.25	5500.0	5500.0	2.280041189098377	2.625731731073749	2.625731731073749	2.282095400810277
yjjU	1.2852031516645526	1.414373628404075	5420.0	5420.0	5480.625	5480.625	1.8376634627952642	3.207287611736868	3.207287611736868	2.625731731073749
ybdG	1.3065024619428907	1.5057750775083611	5525.0	5525.0	5535.0	5535.0	0.0	1.9915265823718409	1.9915265823718409	0.0
yceN	1.0819427646162088	1.2046289972009905	5515.0	5515.0	5530.0	5530.0	0.0	2.2159261294433468	2.2159261294433468	1.9915265823718409
yhjV	1.1818654238066437	1.4665391600449658	5545.0	5545.0	5555.0	5555.0	0.0	1.6381882387656281	1.6381882387656281	0.0
yebS	1.2016735113617347	1.4751738232751017	5575.0	5575.0	5585.0	5585.0	0.0	1.586723036826658	1.586723036826658	0.0
rssB	1.0094443132021864	1.6774247199288885	5565.0	5565.0	5580.0	5580.0	0.0	2.033468877186431	2.033468877186431	1.586723036826658
yciM	1.155291548635195	1.169339766135553	5550.0	5550.0	5572.5	5572.5	1.6381882387656281	2.434009532375775	2.434009532375775	2.033468877186431
ychM	1.0751507867879222	1.4948351893341816	5522.5	5522.5	5561.25	5561.25	2.2159261294433468	3.2585647791845243	3.2585647791845243	2.434009532375775
ansP	1.3264093324419532	1.6025778512252273	5450.3125	5450.3125	5541.875	5541.875	3.207287611736868	4.522626050795308	4.522626050795308	3.2585647791845243
qor	0.8583589289493165	1.2859542562929525	5335.9375	5335.9375	5496.09375	5496.09375	3.2550724074514363	6.914611991665101	6.914611991665101	4.522626050795308
mdtL	1.1726997532386045	1.0264930245022426	5229.6875	5229.6875	5416.015625	5416.015625	5.127182102584752	7.668661234141276	7.668661234141276	6.914611991665101
rep	1.0578652936854542	1.3489721375898853	5123.125	5123.125	5322.8515625	5322.8515625	4.832676908504871	8.186860206968687	8.186860206968687	7.668661234141276
ybaL	1.138918032608674	1.179385519007858	4824.609375	4824.609375	5222.98828125	5222.98828125	6.320781539994133	16.433954939465817	16.433954939465817	8.186860206968687
mrdA	1.4120492102256834	1.2455151191289866	4520.390625	4520.390625	5023.798828125	5023.798828125	10.592975310217987	17.54207456476758	17.54207456476758	16.433954939465817
mrcB	1.2596448905718862	1.077688714310392	3940.234375	3940.234375	4772.0947265625	4772.0947265625	15.85418006901913	27.582577835465976	27.582577835465976	17.54207456476758
clpB	1.1794726743944581	1.08351720087034	1400.927734375	1400.927734375	4356.16455078125	4356.16455078125	21.990369333077442	36.72749884444868	36.72749884444868	27.582577835465976
rng	1.0757882019586205	1.2210502396344807	5605.0	5605.0	5615.0	5615.0	0.0	2.520361131626424	2.520361131626424	0.0
ychO	2.188165940095105	1.7339343696105665	5595.0	5595.0	5610.0	5610.0	0.0	3.579163929678867	3.579163929678867	2.520361131626424
yjeM	1.2803805376185358	1.385006895225983	5645.0	5645.0	5655.0	5655.0	0.0	2.4064275241303554	2.4064275241303554	0.0
thiP	1.1650324616347012	1.230202322228566	5635.0	5635.0	5650.0	5650.0	0.0	3.03991959655915	3.03991959655915	2.4064275241303554
gspE	1.0586413473271903	1.4818258941759868	5625.0	5625.0	5642.5	5642.5	0.0	3.7369595823527124	3.7369595823527124	3.03991959655915
ydhS	1.4085307430642606	1.230202322228566	5602.5	5602.5	5633.75	5633.75	3.579163929678867	4.521971918297113	4.521971918297113	3.7369595823527124
ycaM	1.2120712317886437	1.40069876058647	5665.0	5665.0	5675.0	5675.0	0.0	3.923323362233927	3.923323362233927	0.0
yfhK	1.023944267251627	1.0091348018495723	5695.0	5695.0	5705.0	5705.0	0.0	2.9788755177178228	2.9788755177178228	0.0
yciQ	1.4534379991245747	1.230202322228566	5685.0	5685.0	5700.0	5700.0	0.0	4.033242070216738	4.033242070216738	2.9788755177178228
ygeV	2.153179935111266	1.230202322228566	5670.0	5670.0	5692.5	5692.5	3.923323362233927	4.769339809620868	4.769339809620868	4.033242070216738
yeaN	1.944658650441884	1.5867899573837498	5618.125	5618.125	5681.25	5681.25	4.521971918297113	5.690181118889909	5.690181118889909	4.769339809620868
garD	1.4085307430642606	1.230202322228566	5725.0	5725.0	5735.0	5735.0	0.0	1.4359579326840044	1.4359579326840044	0.0
abgB	1.4085307430642606	0.729468599704939	5715.0	5715.0	5730.0	5730.0	0.0	1.9377991716336072	1.9377991716336072	1.4359579326840044
araJ	1.006276000392916	1.7731446373257214	5755.0	5755.0	5765.0	5765.0	0.0	1.3239341134358094	1.3239341134358094	0.0
potH	0.7599252535488717	1.8310244378738403	5745.0	5745.0	5760.0	5760.0	0.0	1.5170952074556476	1.5170952074556476	1.3239341134358094
yddG	0.9429756692264458	1.7625745977321559	5775.0	5775.0	5785.0	5785.0	0.0	1.708506066839997	1.708506066839997	0.0
menF	0.7472879295302995	1.0662549279926552	5752.5	5752.5	5780.0	5780.0	1.5170952074556476	2.037916504762545	2.037916504762545	1.708506066839997
shiA	0.7042785203444832	1.139547340829944	5722.5	5722.5	5766.25	5766.25	1.9377991716336072	2.4798391262753796	2.4798391262753796	2.037916504762545
yfcJ	0.9681992961373914	1.0266343016067747	5795.0	5795.0	5805.0	5805.0	0.0	2.1898989660782506	2.1898989660782506	0.0
yieE	0.9579040104143568	1.25947594968108	5815.0	5815.0	5825.0	5825.0	0.0	2.2299142404026466	2.2299142404026466	0.0
yedV	0.928925233117488	1.1675815174717978	5800.0	5800.0	5820.0	5820.0	2.1898989660782506	2.838818709896843	2.838818709896843	2.2299142404026466
ydhK	0.9681992961373914	0.9792874525901526	5744.375	5744.375	5810.0	5810.0	2.4798391262753796	3.6094711344899353	3.6094711344899353	2.838818709896843
aceB	1.023944267251627	1.25947594968108	5835.0	5835.0	5845.0	5845.0	0.0	2.8027855034678986	2.8027855034678986	0.0
ascB	0.9634857498377888	1.1787652448534005	5875.0	5875.0	5885.0	5885.0	0.0	1.7296010508075306	1.7296010508075306	0.0
glpT	0.6986596627436503	1.5316259343070426	5865.0	5865.0	5880.0	5880.0	0.0	2.2342053069385153	2.2342053069385153	1.7296010508075306
asmA	1.412919969539276	1.507230959260968	5895.0	5895.0	5905.0	5905.0	0.0	2.3495178511246917	2.3495178511246917	0.0
chiA	1.2947646831778865	1.25947594968108	5872.5	5872.5	5900.0	5900.0	2.2342053069385153	2.57124416358554	2.57124416358554	2.3495178511246917
amiC	2.2188059301872354	1.0970350055981253	5855.0	5855.0	5886.25	5886.25	0.0	3.033038650856223	3.033038650856223	2.57124416358554
yfhD	0.88577561925107	1.0841698294034618	5840.0	5840.0	5870.625	5870.625	2.8027855034678986	4.4580410143180025	4.4580410143180025	3.033038650856223
xylR	1.0850484880179887	1.134167475908952	5925.0	5925.0	5935.0	5935.0	0.0	1.2419483900079604	1.2419483900079604	0.0
mntH	1.0845932324208207	0.9232929346376522	5915.0	5915.0	5930.0	5930.0	0.0	2.210455471652755	2.210455471652755	1.2419483900079604
yejB	1.18422396343933	1.0296643145904794	5955.0	5955.0	5965.0	5965.0	0.0	2.3700151427377687	2.3700151427377687	0.0
fecB	1.623663852873812	1.1787652448534005	5945.0	5945.0	5960.0	5960.0	0.0	2.7507602598394865	2.7507602598394865	2.3700151427377687
malF	1.623663852873812	1.7339343696105665	5922.5	5922.5	5952.5	5952.5	2.210455471652755	4.453353079380774	4.453353079380774	2.7507602598394865
yqgA	1.5709983931736535	1.0841698294034618	5985.0	5985.0	5995.0	5995.0	0.0	1.8581755518727192	1.8581755518727192	0.0
yiaT	1.7764293278390537	1.134167475908952	6005.0	6005.0	6015.0	6015.0	0.0	1.8754902248730114	1.8754902248730114	0.0
yeaT	1.6228833020049922	1.2874380824537064	5990.0	5990.0	6010.0	6010.0	1.8581755518727192	2.5930908192507816	2.5930908192507816	1.8754902248730114
cho	1.111130738494587	1.9863893159251291	6025.0	6025.0	6035.0	6035.0	0.0	2.7186414327091746	2.7186414327091746	0.0
ybhR	1.2389854191937266	1.40069876058647	6000.0	6000.0	6030.0	6030.0	2.5930908192507816	3.732986641526089	3.732986641526089	2.7186414327091746
yhbX	0.7023986967397157	2.4920064386379916	5975.0	5975.0	6015.0	6015.0	0.0	5.093045855393479	5.093045855393479	3.732986641526089
yfiN	1.2840825761567822	1.0841698294034618	5937.5	5937.5	5995.0	5995.0	4.453353079380774	5.878386308527549	5.878386308527549	5.093045855393479
hybB	1.2541292402427076	1.2149513107764558	5855.3125	5855.3125	5966.25	5966.25	4.4580410143180025	6.187456717330005	6.187456717330005	5.878386308527549
clcA	0.9369739179812678	1.081313309711083	5777.1875	5777.1875	5910.78125	5910.78125	3.6094711344899353	7.034135900134096	7.034135900134096	6.187456717330005
uxaC	1.0894444234615372	0.9415673522718787	5649.6875	5649.6875	5843.984375	5843.984375	5.690181118889909	9.367218807999492	9.367218807999492	7.034135900134096
ydiO	1.6588633324950322	1.230202322228566	6045.0	6045.0	6055.0	6055.0	0.0	3.8900851969859254	3.8900851969859254	0.0
yaaJ	1.1719114634505254	1.230202322228566	6065.0	6065.0	6075.0	6075.0	0.0	1.8421133651416746	1.8421133651416746	0.0
ytfR	1.836734962600419	2.7450640149487886	6085.0	6085.0	6095.0	6095.0	0.0	2.5779857175552503	2.5779857175552503	0.0
aer	2.8307172112799512	2.7450640149487886	6070.0	6070.0	6090.0	6090.0	1.8421133651416746	3.5251244371911086	3.5251244371911086	2.5779857175552503
proX	1.1417777819184094	2.2341557892783626	6115.0	6115.0	6125.0	6125.0	0.0	2.9550808842415472	2.9550808842415472	0.0
argI	1.4638373025670506	2.7318719145327877	6105.0	6105.0	6120.0	6120.0	0.0	3.6825574573912596	3.6825574573912596	2.9550808842415472
ybaS	1.0530657247872155	1.9863893159251291	6080.0	6080.0	6112.5	6112.5	3.5251244371911086	4.407161762121891	4.407161762121891	3.6825574573912596
thiG	1.345340172572664	1.7339343696105665	6050.0	6050.0	6096.25	6096.25	3.8900851969859254	6.485186389433486	6.485186389433486	4.407161762121891
mdtM	1.9120396975254474	2.1464316728858543	6135.0	6135.0	6145.0	6145.0	0.0	6.093196594469925	6.093196594469925	0.0
yddV	1.1865562723296332	1.9863893159251291	6185.0	6185.0	6195.0	6195.0	0.0	3.2456282583546976	3.2456282583546976	0.0
treB	1.2213258039500678	2.4312784556755602	6175.0	6175.0	6190.0	6190.0	0.0	3.391446864974044	3.391446864974044	3.2456282583546976
mdtB	1.4715198944805092	1.9863893159251291	6165.0	6165.0	6182.5	6182.5	0.0	4.391226724726175	4.391226724726175	3.391446864974044
yfhM	2.0037127385859104	2.177912728424027	6155.0	6155.0	6173.75	6173.75	0.0	4.866070762222332	4.866070762222332	4.391226724726175
cheA	2.6713390206132233	1.9863893159251291	6215.0	6215.0	6225.0	6225.0	0.0	2.599514164124277	2.599514164124277	0.0
trpD	1.8015043844591037	2.380189228353224	6205.0	6205.0	6220.0	6220.0	0.0	3.0949616694979225	3.0949616694979225	2.599514164124277
fliC	2.137515195062777	1.9863893159251291	6245.0	6245.0	6255.0	6255.0	0.0	2.820378665407019	2.820378665407019	0.0
ydcW	1.9782658772318238	1.8776727652425542	6235.0	6235.0	6250.0	6250.0	0.0	3.7879301896457664	3.7879301896457664	2.820378665407019
cvrA	2.2108335476960703	1.427106841921183	6212.5	6212.5	6242.5	6242.5	3.0949616694979225	5.035699560759994	5.035699560759994	3.7879301896457664
ptrA	1.3337694275775813	1.6281775000898973	6164.375	6164.375	6227.5	6227.5	4.866070762222332	7.368615466710745	7.368615466710745	5.035699560759994
fhuB	1.4296145755372964	1.7494469848276009	6140.0	6140.0	6195.9375	6195.9375	6.093196594469925	9.227990213701252	9.227990213701252	7.368615466710745
yfjW	1.4205521991203247	2.0515983598808627	6073.125	6073.125	6167.96875	6167.96875	6.485186389433486	11.467284564618106	11.467284564618106	9.227990213701252
ybbP	1.9992265290443725	1.7235384310383193	6265.0	6265.0	6275.0	6275.0	0.0	4.485555418934404	4.485555418934404	0.0
cstA	1.5540687649777158	1.604406350661598	6295.0	6295.0	6305.0	6305.0	0.0	3.0762567486174306	3.0762567486174306	0.0
glcB	1.5487177849164582	1.5074934755209601	6285.0	6285.0	6300.0	6300.0	0.0	5.229483372321875	5.229483372321875	3.0762567486174306
malK	2.8307172112799512	2.2391004682795486	6270.0	6270.0	6292.5	6292.5	4.485555418934404	6.816020027065621	6.816020027065621	5.229483372321875
treA	1.9657919238041004	2.4920064386379916	6315.0	6315.0	6325.0	6325.0	0.0	3.2520136372338246	3.2520136372338246	0.0
cpsB	3.2581217845985995	1.9863893159251291	6335.0	6335.0	6345.0	6345.0	0.0	3.445555993653585	3.445555993653585	0.0
wcaK	3.2581217845985995	1.230202322228566	6320.0	6320.0	6340.0	6340.0	3.2520136372338246	4.076636837239797	4.076636837239797	3.445555993653585
araE	3.079745848323691	1.2330311569987684	6355.0	6355.0	6365.0	6365.0	0.0	4.5593624724666455	4.5593624724666455	0.0
mglA	1.944658650441884	1.4818258941759868	6330.0	6330.0	6360.0	6360.0	4.076636837239797	5.657415057677844	5.657415057677844	4.5593624724666455
yfbS	1.7791114498548493	1.25947594968108	6375.0	6375.0	6385.0	6385.0	0.0	4.862421701433041	4.862421701433041	0.0
ccmF	1.435708442990794	1.0841698294034618	6405.0	6405.0	6415.0	6415.0	0.0	3.416045657835377	3.416045657835377	0.0
arpA	1.6714952200923403	1.230202322228566	6395.0	6395.0	6410.0	6410.0	0.0	3.858048614879548	3.858048614879548	3.416045657835377
xdhA	2.153179935111266	0.729468599704939	6445.0	6445.0	6455.0	6455.0	0.0	4.1322593472665865	4.1322593472665865	0.0
zntA	1.4060006700542766	1.2149513107764558	6435.0	6435.0	6450.0	6450.0	0.0	5.2981593424039986	5.2981593424039986	4.1322593472665865
mdtC	1.4192818400773974	1.4818258941759868	6425.0	6425.0	6442.5	6442.5	0.0	5.689552254608994	5.689552254608994	5.2981593424039986
acrD	2.188165940095105	1.4818258941759868	6402.5	6402.5	6433.75	6433.75	3.858048614879548	6.261174168367892	6.261174168367892	5.689552254608994
yjgL	2.309589134235363	1.0504238976564533	6380.0	6380.0	6418.125	6418.125	4.862421701433041	7.8373376779756	7.8373376779756	6.261174168367892
fucK	2.153179935111266	0.9792874525901526	6345.0	6345.0	6399.0625	6399.0625	5.657415057677844	8.240844169836159	8.240844169836159	7.8373376779756
aegA	2.153179935111266	1.4818258941759868	6281.25	6281.25	6372.03125	6372.03125	6.816020027065621	11.725228457208344	11.725228457208344	8.240844169836159
ebgA	2.153179935111266	1.230202322228566	6120.546875	6120.546875	6326.640625	6326.640625	11.467284564618106	15.944787968766718	15.944787968766718	11.725228457208344
dmsA	1.399628373730058	0.9792874525901526	5746.8359375	5746.8359375	6223.59375	6223.59375	9.367218807999492	17.80383138696283	17.80383138696283	15.944787968766718
pqqL	1.7791114498548493	1.2330311569987684	6465.0	6465.0	6475.0	6475.0	0.0	8.380555047222085	8.380555047222085	0.0
yihQ	1.9992265290443725	1.4818258941759868	6505.0	6505.0	6515.0	6515.0	0.0	5.844445482134905	5.844445482134905	0.0
yehI	4.367516000594971	1.7339343696105665	6495.0	6495.0	6510.0	6510.0	0.0	7.137564669929037	7.137564669929037	5.844445482134905
yddB	5.130256535829761	1.9863893159251291	6485.0	6485.0	6502.5	6502.5	0.0	8.879058137288393	8.879058137288393	7.137564669929037
fadE	4.367516000594971	2.4920064386379916	6535.0	6535.0	6545.0	6545.0	0.0	6.735418266111743	6.735418266111743	0.0
pflD	4.355529032301907	1.9863893159251291	6525.0	6525.0	6540.0	6540.0	0.0	7.032381109725367	7.032381109725367	6.735418266111743
tktB	5.474393263775939	2.2810801669310568	6565.0	6565.0	6575.0	6575.0	0.0	4.467569145580859	4.467569145580859	0.0
fecA	3.8754098686098613	1.5867899573837498	6555.0	6555.0	6570.0	6570.0	0.0	5.788481216555187	5.788481216555187	4.467569145580859
narG	5.479227011079712	1.230202322228566	6605.0	6605.0	6615.0	6615.0	0.0	5.311011299739141	5.311011299739141	0.0
torS	3.8124379961884296	1.7339343696105665	6595.0	6595.0	6610.0	6610.0	0.0	6.515188604268345	6.515188604268345	5.311011299739141
ypjA	4.367516000594971	0.9792874525901526	6585.0	6585.0	6602.5	6602.5	0.0	7.0810926542106225	7.0810926542106225	6.515188604268345
atoS	3.2581217845985995	1.7339343696105665	6645.0	6645.0	6655.0	6655.0	0.0	4.730255929181346	4.730255929181346	0.0
pitB	3.696587762767554	1.7339343696105665	6635.0	6635.0	6650.0	6650.0	0.0	6.6701830461697735	6.6701830461697735	4.730255929181346
bcsA	2.890636636940947	1.9597057620942053	6625.0	6625.0	6642.5	6642.5	0.0	7.645499858547661	7.645499858547661	6.6701830461697735
ygcB	3.2581217845985995	1.7731446373257214	6593.75	6593.75	6633.75	6633.75	7.0810926542106225	7.9795286321007755	7.9795286321007755	7.645499858547661
yfaL	3.4889084797706182	1.4818258941759868	6562.5	6562.5	6613.75	6613.75	5.788481216555187	9.987064279933824	9.987064279933824	7.9795286321007755
napA	3.4889084797706182	1.7339343696105665	6532.5	6532.5	6588.125	6588.125	7.032381109725367	10.686370922136348	10.686370922136348	9.987064279933824
bcsC	3.045243813656237	1.0296643145904794	6493.75	6493.75	6560.3125	6560.3125	8.879058137288393	11.293087328588191	11.293087328588191	10.686370922136348
yeeJ	3.4889084797706182	1.4818258941759868	6470.0	6470.0	6527.03125	6527.03125	8.380555047222085	11.82190001941311	11.82190001941311	11.293087328588191
yphG	3.4889084797706182	1.4818258941759868	6675.0	6675.0	6685.0	6685.0	0.0	5.391547816901644	5.391547816901644	0.0
caiC	3.045243813656237	1.7339343696105665	6695.0	6695.0	6705.0	6705.0	0.0	4.297547752631553	4.297547752631553	0.0
yddA	3.2581217845985995	1.4818258941759868	6725.0	6725.0	6735.0	6735.0	0.0	4.782316434598797	4.782316434598797	0.0
rhsC	3.2581217845985995	0.9792874525901526	6715.0	6715.0	6730.0	6730.0	0.0	5.230303204496262	5.230303204496262	4.782316434598797
ynjC	5.479227011079712	0.29888142103047605	6700.0	6700.0	6722.5	6722.5	4.297547752631553	7.869401467402058	7.869401467402058	5.230303204496262
pgaA	4.367516000594971	0.4814805169439213	6680.0	6680.0	6711.25	6711.25	5.391547816901644	9.528345787596043	9.528345787596043	7.869401467402058
cusA	3.4889084797706182	1.230202322228566	6665.0	6665.0	6695.625	6695.625	0.0	11.688233379531928	11.688233379531928	9.528345787596043
narH	4.923157330614249	1.2330311569987684	6755.0	6755.0	6765.0	6765.0	0.0	5.329389880347128	5.329389880347128	0.0
cadA	4.367516000594971	0.9792874525901526	6745.0	6745.0	6760.0	6760.0	0.0	6.541833785876426	6.541833785876426	5.329389880347128
ydcO	3.898650437153857	0.9792874525901526	6785.0	6785.0	6795.0	6795.0	0.0	5.955185627925834	5.955185627925834	0.0
bglH	3.8124379961884296	0.4814805169439213	6775.0	6775.0	6790.0	6790.0	0.0	7.173300100440157	7.173300100440157	5.955185627925834
scpA	3.898650437153857	0.9792874525901526	6752.5	6752.5	6782.5	6782.5	6.541833785876426	10.431447336793935	10.431447336793935	7.173300100440157
ybaE	3.0390837672995845	0.729468599704939	6805.0	6805.0	6815.0	6815.0	0.0	3.9711305602064177	3.9711305602064177	0.0
aaeB	3.5983916461439804	1.230202322228566	6845.0	6845.0	6855.0	6855.0	0.0	2.7369558445815687	2.7369558445815687	0.0
mngB	4.029858434927245	1.7339343696105665	6835.0	6835.0	6850.0	6850.0	0.0	3.9217687074994934	3.9217687074994934	2.7369558445815687
allB	5.479227011079712	0.9792874525901526	6825.0	6825.0	6842.5	6842.5	0.0	4.37123069390348	4.37123069390348	3.9217687074994934
hycE	5.479227011079712	1.230202322228566	6810.0	6810.0	6833.75	6833.75	3.9711305602064177	6.310965905349373	6.310965905349373	4.37123069390348
yeaG	2.2639446019780527	0.729468599704939	6875.0	6875.0	6885.0	6885.0	0.0	2.558143868431702	2.558143868431702	0.0
ycgB	3.0390837672995845	0.5137173022979548	6865.0	6865.0	6880.0	6880.0	0.0	3.9411083044320976	3.9411083044320976	2.558143868431702
glpA	3.8124379961884296	0.4814805169439213	6895.0	6895.0	6905.0	6905.0	0.0	3.2901647207446763	3.2901647207446763	0.0
xylG	3.2581217845985995	0.729468599704939	6935.0	6935.0	6945.0	6945.0	0.0	3.188744007645644	3.188744007645644	0.0
ydaM	2.153179935111266	0.29888142103047605	6925.0	6925.0	6940.0	6940.0	0.0	3.744713315133067	3.744713315133067	3.188744007645644
yhfW	3.079745848323691	0.23691295793698938	6915.0	6915.0	6932.5	6932.5	0.0	4.080759372799103	4.080759372799103	3.744713315133067
lldP	3.328434048542214	0.7877952664964696	6900.0	6900.0	6923.75	6923.75	3.2901647207446763	4.981986507304397	4.981986507304397	4.080759372799103
kefC	2.2953798011690942	0.8844499174892355	6872.5	6872.5	6911.875	6911.875	3.9411083044320976	5.0291194008856515	5.0291194008856515	4.981986507304397
kefB	2.911790200368325	1.382205245439974	6955.0	6955.0	6965.0	6965.0	0.0	2.82649521906111	2.82649521906111	0.0
yihN	3.3216517482115426	1.4818258941759868	6975.0	6975.0	6985.0	6985.0	0.0	2.985813413827504	2.985813413827504	0.0
pbpC	2.679070834473349	1.382205245439974	6995.0	6995.0	7005.0	7005.0	0.0	3.531999309654849	3.531999309654849	0.0
frc	3.045243813656237	0.9792874525901526	6980.0	6980.0	7000.0	7000.0	2.985813413827504	4.66656355453047	4.66656355453047	3.531999309654849
puuC	3.3907806210118956	1.40069876058647	6960.0	6960.0	6990.0	6990.0	2.82649521906111	6.150200099209598	6.150200099209598	4.66656355453047
appA	2.6713390206132233	0.9792874525901526	6892.1875	6892.1875	6975.0	6975.0	5.0291194008856515	9.193618995660094	9.193618995660094	6.150200099209598
sufS	3.0859226859392375	1.0266343016067747	6821.875	6821.875	6933.59375	6933.59375	6.310965905349373	10.945029482163658	10.945029482163658	9.193618995660094
frlB	3.526841918933093	1.2330311569987684	6767.5	6767.5	6877.734375	6877.734375	10.431447336793935	15.77528450428375	15.77528450428375	10.945029482163658
idnO	3.0005098500042218	0.8450143770098244	6680.3125	6680.3125	6822.6171875	6822.6171875	11.688233379531928	20.074570113900712	20.074570113900712	15.77528450428375
ygjG	2.711091559066377	0.9792874525901526	6498.515625	6498.515625	6751.46484375	6751.46484375	11.82190001941311	25.623997811262225	25.623997811262225	20.074570113900712
yihS	3.0390837672995845	1.230202322228566	5985.21484375	5985.21484375	6624.990234375	6624.990234375	17.80383138696283	48.22649131791776	48.22649131791776	25.623997811262225
hyaB	3.2581217845985995	1.4818258941759868	2878.546142578125	2878.546142578125	6305.1025390625	6305.1025390625	36.72749884444868	88.42955413610733	88.42955413610733	48.22649131791776
uxaB	4.164682693897162	1.40069876058647	7015.0	7015.0	7025.0	7025.0	0.0	0.2589435123326233	0.2589435123326233	0.0
apt	0.7310201977089227	0.5778431847045367	7045.0	7045.0	7055.0	7055.0	0.0	0.3536138121515773	0.3536138121515773	0.0
deoD	0.8094581937629414	0.564418076037797	7035.0	7035.0	7050.0	7050.0	0.0	0.556934446445442	0.556934446445442	0.3536138121515773
map	0.7107374243623832	0.5359282345597465	7020.0	7020.0	7042.5	7042.5	0.2589435123326233	0.6999081428228984	0.6999081428228984	0.556934446445442
pal	0.7036404934502744	0.616043332723889	7065.0	7065.0	7075.0	7075.0	0.0	0.3748473561568876	0.3748473561568876	0.0
dut	0.6586536834247612	0.6500779055064965	7085.0	7085.0	7095.0	7095.0	0.0	0.12071916168009537	0.12071916168009537	0.0
yajG	0.6968167057026626	0.5179411499190582	7105.0	7105.0	7115.0	7115.0	0.0	0.17491273806289534	0.17491273806289534	0.0
yjgF	0.8128823871838003	0.5756089381053389	7090.0	7090.0	7110.0	7110.0	0.12071916168009537	0.2533724160778333	0.2533724160778333	0.17491273806289534
rplS	0.6375345319547673	0.5812467972974298	7135.0	7135.0	7145.0	7145.0	0.0	0.31737285077462585	0.31737285077462585	0.0
rpsL	0.6064628996283746	0.5522514213420529	7125.0	7125.0	7140.0	7140.0	0.0	0.3764667765765227	0.3764667765765227	0.31737285077462585
fldA	0.6864473610342889	0.5886182701356912	7100.0	7100.0	7132.5	7132.5	0.2533724160778333	0.6505704418397508	0.6505704418397508	0.3764667765765227
cyaY	0.6589678214985377	0.6166405723509554	7070.0	7070.0	7116.25	7116.25	0.3748473561568876	0.812795898578902	0.812795898578902	0.6505704418397508
lrp	0.6803473834416843	0.5107435156865275	7031.25	7031.25	7093.125	7093.125	0.6999081428228984	0.9514352921804871	0.9514352921804871	0.812795898578902
ybeA	0.6968207232772192	0.5939999074322878	7165.0	7165.0	7175.0	7175.0	0.0	0.2343218458208357	0.2343218458208357	0.0
yrbD	0.7196756999114475	0.5339687215837225	7155.0	7155.0	7170.0	7170.0	0.0	0.3676813809561607	0.3676813809561607	0.2343218458208357
nfsB	0.8118334932433945	0.8173417798143966	7185.0	7185.0	7195.0	7195.0	0.0	0.5011714859483061	0.5011714859483061	0.0
yaiE	0.8179647055662675	0.7435079909788838	7162.5	7162.5	7190.0	7190.0	0.3676813809561607	0.7075287089407855	0.7075287089407855	0.5011714859483061
rplY	0.7978116082466072	0.8789450572977286	7205.0	7205.0	7215.0	7215.0	0.0	0.44379289155051743	0.44379289155051743	0.0
bioD	0.9608025277203156	0.7948996694556838	7225.0	7225.0	7235.0	7235.0	0.0	0.49168340363985497	0.49168340363985497	0.0
lolA	0.9266742640559795	0.6713069034921028	7210.0	7210.0	7230.0	7230.0	0.44379289155051743	0.7016179683326403	0.7016179683326403	0.49168340363985497
yceF	0.7778096469781872	0.7352160071109296	7245.0	7245.0	7255.0	7255.0	0.0	0.23378909084741	0.23378909084741	0.0
rph	0.7270504692227875	0.6954972558879405	7265.0	7265.0	7275.0	7275.0	0.0	0.2770569780532247	0.2770569780532247	0.0
tsf	0.7571955305685175	0.6674593511776687	7250.0	7250.0	7270.0	7270.0	0.23378909084741	0.341266895096915	0.341266895096915	0.2770569780532247
yiaF	0.7080582711178532	0.6738285684673653	7285.0	7285.0	7295.0	7295.0	0.0	0.5095264747075875	0.5095264747075875	0.0
rplL	0.7118032772215622	0.7615963574864912	7260.0	7260.0	7290.0	7290.0	0.341266895096915	0.7308831250751286	0.7308831250751286	0.5095264747075875
rplN	0.6225367866459678	0.7269890727598515	7220.0	7220.0	7275.0	7275.0	0.7016179683326403	0.8508833075930803	0.8508833075930803	0.7308831250751286
trxA	0.7155104834942666	0.6941725984499708	7176.25	7176.25	7247.5	7247.5	0.7075287089407855	1.367996668650054	1.367996668650054	0.8508833075930803
ybeB	0.6392326441266163	0.7512793627665675	7062.1875	7062.1875	7211.875	7211.875	0.9514352921804871	2.1278353380577117	2.1278353380577117	1.367996668650054
nadE	0.6157374486974667	0.6349803581804097	7315.0	7315.0	7325.0	7325.0	0.0	0.5033611164250144	0.5033611164250144	0.0
rnpA	0.7288314637547221	0.6605017395847693	7305.0	7305.0	7320.0	7320.0	0.0	0.5250355232981244	0.5250355232981244	0.5033611164250144
metQ	0.8085621218845496	0.7162496240457853	7355.0	7355.0	7365.0	7365.0	0.0	0.1544122955457235	0.1544122955457235	0.0
lptB	0.8808228630526532	0.680402607120938	7345.0	7345.0	7360.0	7360.0	0.0	0.40229665531883746	0.40229665531883746	0.1544122955457235
trmJ	0.8239129504427212	0.7283338115112789	7335.0	7335.0	7352.5	7352.5	0.0	0.4613310300914712	0.4613310300914712	0.40229665531883746
fabI	0.8194841989643378	0.6264500792382364	7405.0	7405.0	7415.0	7415.0	0.0	0.29756525876968537	0.29756525876968537	0.0
yciB	0.7566547438900793	0.6810780150883855	7395.0	7395.0	7410.0	7410.0	0.0	0.30443082207989336	0.30443082207989336	0.29756525876968537
ndk	0.7846901335844247	0.6573606220242372	7385.0	7385.0	7402.5	7402.5	0.0	0.3680498466636532	0.3680498466636532	0.30443082207989336
rplE	0.7954699597499142	0.665523066091238	7375.0	7375.0	7393.75	7393.75	0.0	0.6452310034919959	0.6452310034919959	0.3680498466636532
ribH	0.6821449978348841	0.7102704000791193	7343.75	7343.75	7384.375	7384.375	0.4613310300914712	0.8242282234949542	0.8242282234949542	0.6452310034919959
orn	0.7775467295402155	0.7221406177803207	7312.5	7312.5	7364.0625	7364.0625	0.5250355232981244	0.943960563363373	0.943960563363373	0.8242282234949542
fabZ	0.7651772307972435	0.7412328576800544	7445.0	7445.0	7455.0	7455.0	0.0	0.7277438700501722	0.7277438700501722	0.0
yajQ	0.8037052899932056	0.7472521186465654	7435.0	7435.0	7450.0	7450.0	0.0	1.1524649692153524	1.1524649692153524	0.7277438700501722
hslV	0.7523999312432379	0.767932839923092	7425.0	7425.0	7442.5	7442.5	0.0	1.7842159373462625	1.7842159373462625	1.1524649692153524
obgE	0.854649575634933	0.8344021551363702	7475.0	7475.0	7485.0	7485.0	0.0	0.6107006805017865	0.6107006805017865	0.0
yeiG	0.922933006569648	0.8194589107995337	7465.0	7465.0	7480.0	7480.0	0.0	0.6708449997497652	0.6708449997497652	0.6107006805017865
emtA	0.860201333983049	0.8086157460072981	7495.0	7495.0	7505.0	7505.0	0.0	0.6087386151011052	0.6087386151011052	0.0
apaH	0.8407323492312168	0.6406899865594115	7515.0	7515.0	7525.0	7525.0	0.0	0.3839392256998153	0.3839392256998153	0.0
ybhC	0.6672675018668287	0.6078167657975497	7545.0	7545.0	7555.0	7555.0	0.0	0.3866103416298795	0.3866103416298795	0.0
bioC	0.715419100549058	0.5656110353342426	7535.0	7535.0	7550.0	7550.0	0.0	0.5768965276112092	0.5768965276112092	0.3866103416298795
yggE	0.6629298145235695	0.6099824864702877	7520.0	7520.0	7542.5	7542.5	0.3839392256998153	0.644414282764898	0.644414282764898	0.5768965276112092
gmhA	0.8991563163906605	0.5927241747893807	7500.0	7500.0	7531.25	7531.25	0.6087386151011052	0.7924267000891916	0.7924267000891916	0.644414282764898
yigP	0.8911181638073291	0.5845230581667007	7472.5	7472.5	7515.625	7515.625	0.6708449997497652	1.1323538450334254	1.1323538450334254	0.7924267000891916
artI	0.713565210498381	0.6248520430797391	7575.0	7575.0	7585.0	7585.0	0.0	0.3968446264172859	0.3968446264172859	0.0
yfiF	0.7421658129271609	0.6527248600924254	7595.0	7595.0	7605.0	7605.0	0.0	0.46122651984992713	0.46122651984992713	0.0
cysZ	0.7943655727274403	0.5324365070817573	7580.0	7580.0	7600.0	7600.0	0.3968446264172859	0.6004306358422312	0.6004306358422312	0.46122651984992713
dapB	0.7656520409813651	0.5524262926645925	7565.0	7565.0	7590.0	7590.0	0.0	0.7401001197743949	0.7401001197743949	0.6004306358422312
yebC	0.7673002523122889	0.5873892950725667	7615.0	7615.0	7625.0	7625.0	0.0	0.5689249071662869	0.5689249071662869	0.0
ycbL	0.8519771405416905	0.6277041102846536	7635.0	7635.0	7645.0	7645.0	0.0	0.6312964269583341	0.6312964269583341	0.0
bamD	0.6869580303985527	0.6107969319165234	7620.0	7620.0	7640.0	7640.0	0.5689249071662869	0.9500085151561881	0.9500085151561881	0.6312964269583341
gntY	0.8163201279499406	0.6438664590512909	7577.5	7577.5	7630.0	7630.0	0.7401001197743949	1.2056207681044817	1.2056207681044817	0.9500085151561881
frr	0.6765132390166047	0.5961593101903295	7494.0625	7494.0625	7603.75	7603.75	1.1323538450334254	1.8307500351367691	1.8307500351367691	1.2056207681044817
mipA	0.7703063146552362	0.5324406291146709	7433.75	7433.75	7548.90625	7548.90625	1.7842159373462625	2.2178128352058972	2.2178128352058972	1.8307500351367691
yncE	0.7059364796584139	0.6636789987645119	7338.28125	7338.28125	7491.328125	7491.328125	0.943960563363373	2.6604461486730764	2.6604461486730764	2.2178128352058972
gshB	0.7560654696602953	0.6270433489744157	7137.03125	7137.03125	7414.8046875	7414.8046875	2.1278353380577117	3.2629848159331867	3.2629848159331867	2.6604461486730764
proA	0.6743571330670536	0.7120091403771265	7655.0	7655.0	7665.0	7665.0	0.0	0.8934136161928667	0.8934136161928667	0.0
bamB	0.7401628631322031	0.7477863800173987	7685.0	7685.0	7695.0	7695.0	0.0	0.38401786398686555	0.38401786398686555	0.0
metC	1.195648332691754	0.8109480839222462	7675.0	7675.0	7690.0	7690.0	0.0	0.4274261267188814	0.4274261267188814	0.38401786398686555
yfdZ	1.2952896902280726	0.7779796750808259	7755.0	7755.0	7765.0	7765.0	0.0	0.2802400410119408	0.2802400410119408	0.0
tpiA	0.9959791195246044	0.8181180477320484	7745.0	7745.0	7760.0	7760.0	0.0	0.33701505335620235	0.33701505335620235	0.2802400410119408
yicC	0.9698083485999399	0.8535530057944888	7735.0	7735.0	7752.5	7752.5	0.0	0.41727811343853455	0.41727811343853455	0.33701505335620235
udk	0.9816984247394371	0.7812421762920101	7725.0	7725.0	7743.75	7743.75	0.0	0.5500331149614487	0.5500331149614487	0.41727811343853455
rof	1.138985058895164	0.7551286407678928	7715.0	7715.0	7734.375	7734.375	0.0	0.7072705613064315	0.7072705613064315	0.5500331149614487
rluB	0.9743931955154777	0.7971710892057489	7705.0	7705.0	7724.6875	7724.6875	0.0	0.7620267752285269	0.7620267752285269	0.7072705613064315
hpt	1.0076836854846507	0.7412452621061197	7682.5	7682.5	7714.84375	7714.84375	0.4274261267188814	0.9081698410591552	0.9081698410591552	0.7620267752285269
accD	1.0638941361576073	0.7686643886301722	7795.0	7795.0	7805.0	7805.0	0.0	0.4650718816135617	0.4650718816135617	0.0
yfgD	0.9010928858333767	0.6769512953385162	7785.0	7785.0	7800.0	7800.0	0.0	0.48244864160989714	0.48244864160989714	0.4650718816135617
yfhL	0.966307840780834	0.8235708041184854	7825.0	7825.0	7835.0	7835.0	0.0	0.35491180110365717	0.35491180110365717	0.0
ribA	0.912962826399017	0.754001895550503	7815.0	7815.0	7830.0	7830.0	0.0	0.6319994511685978	0.6319994511685978	0.35491180110365717
galE	1.1911777094068816	0.7623219866218379	7792.5	7792.5	7822.5	7822.5	0.48244864160989714	0.7603220715280227	0.7603220715280227	0.6319994511685978
yrfG	1.0738974058158883	0.6710969908234771	7775.0	7775.0	7807.5	7807.5	0.0	0.9476682461734998	0.9476682461734998	0.7603220715280227
nfi	0.9948682933620128	0.7531392974124782	7698.671875	7698.671875	7791.25	7791.25	0.9081698410591552	1.424980719898993	1.424980719898993	0.9476682461734998
nagD	1.0956063798836817	0.6548198433764639	7660.0	7660.0	7744.9609375	7744.9609375	0.8934136161928667	1.7989329073554168	1.7989329073554168	1.424980719898993
eco	1.1022715260573972	0.7274822982147844	7855.0	7855.0	7865.0	7865.0	0.0	0.5037710664295725	0.5037710664295725	0.0
rdgB	0.9960302905442856	0.6450279318476726	7845.0	7845.0	7860.0	7860.0	0.0	1.0831483490335139	1.0831483490335139	0.5037710664295725
yfcD	0.9273633054590243	0.66809404190027	7885.0	7885.0	7895.0	7895.0	0.0	0.8002254099628581	0.8002254099628581	0.0
tolC	1.047787902018691	0.7710039020696676	7875.0	7875.0	7890.0	7890.0	0.0	1.116875272979801	1.116875272979801	0.8002254099628581
dapF	0.8422336879762019	0.8547685555956306	7852.5	7852.5	7882.5	7882.5	1.0831483490335139	1.542465923591093	1.542465923591093	1.116875272979801
pdxH	0.9167543016641932	0.8919965245185603	7905.0	7905.0	7915.0	7915.0	0.0	0.6320492422332593	0.6320492422332593	0.0
argH	1.0825316657761679	0.864140120287077	7925.0	7925.0	7935.0	7935.0	0.0	0.9415593344604418	0.9415593344604418	0.0
dadX	0.9763264608487559	0.7782043024436022	7910.0	7910.0	7930.0	7930.0	0.6320492422332593	0.9866380306363254	0.9866380306363254	0.9415593344604418
ycbX	1.0236983856571218	0.8553857356450456	7945.0	7945.0	7955.0	7955.0	0.0	1.1000625232702619	1.1000625232702619	0.0
secM	0.8418830749526705	0.5567984833759638	7920.0	7920.0	7950.0	7950.0	0.9866380306363254	1.624798266267108	1.624798266267108	1.1000625232702619
queF	0.9558932894022377	0.6643649933268174	7867.5	7867.5	7935.0	7935.0	1.542465923591093	2.215710319221741	2.215710319221741	1.624798266267108
prfA	0.9714206882654697	0.771628534545473	7975.0	7975.0	7985.0	7985.0	0.0	0.6929132807179368	0.6929132807179368	0.0
argB	0.8728808566324182	0.6680795878901801	7965.0	7965.0	7980.0	7980.0	0.0	0.8776133571898521	0.8776133571898521	0.6929132807179368
ygfF	0.9250413416556644	0.9313033525466914	8015.0	8015.0	8025.0	8025.0	0.0	0.4762105125111149	0.4762105125111149	0.0
yhiN	0.8555820357720145	0.7617425336177377	8005.0	8005.0	8020.0	8020.0	0.0	0.6680670875490492	0.6680670875490492	0.4762105125111149
hisC	0.9772531621222788	0.8198895463206815	7995.0	7995.0	8012.5	8012.5	0.0	0.7608746258315541	0.7608746258315541	0.6680670875490492
degP	0.7797487034570849	0.7569459987898429	8045.0	8045.0	8055.0	8055.0	0.0	0.5376880173880613	0.5376880173880613	0.0
ndh	0.900059625060771	0.7367461273385514	8035.0	8035.0	8050.0	8050.0	0.0	0.8067051681557011	0.8067051681557011	0.5376880173880613
potD	0.7986600492336116	0.9103545885101784	8003.75	8003.75	8042.5	8042.5	0.7608746258315541	0.9268658052507385	0.9268658052507385	0.8067051681557011
ybjX	0.894781004504224	0.8367078945488827	7972.5	7972.5	8023.125	8023.125	0.8776133571898521	1.513303291666975	1.513303291666975	0.9268658052507385
ycdX	0.8674409572566733	0.772801970873058	8075.0	8075.0	8085.0	8085.0	0.0	0.7102169033364696	0.7102169033364696	0.0
dsbB	0.8541276650648729	0.8944030076937963	8115.0	8115.0	8125.0	8125.0	0.0	0.45386560381629004	0.45386560381629004	0.0
ilvE	0.9926410688909622	0.7231748109700878	8105.0	8105.0	8120.0	8120.0	0.0	0.6242393538533764	0.6242393538533764	0.45386560381629004
trxB	0.8314258069439362	0.7077756259999755	8095.0	8095.0	8112.5	8112.5	0.0	0.7456640262312699	0.7456640262312699	0.6242393538533764
ygfB	0.7881422538144492	0.6812383163515795	8080.0	8080.0	8103.75	8103.75	0.7102169033364696	0.9009693925148312	0.9009693925148312	0.7456640262312699
fpr	1.0019692859873974	0.8520188793467472	8065.0	8065.0	8091.875	8091.875	0.0	1.1842271389533532	1.1842271389533532	0.9009693925148312
rffH	0.7864521817595387	0.7411841542372264	8145.0	8145.0	8155.0	8155.0	0.0	0.9610718491158389	0.9610718491158389	0.0
lpxM	0.8414213438437667	0.7709938415179076	8135.0	8135.0	8150.0	8150.0	0.0	1.299007377191611	1.299007377191611	0.9610718491158389
hisB	0.878446604051307	0.8549130243527263	8078.4375	8078.4375	8142.5	8142.5	1.1842271389533532	1.617833470029967	1.617833470029967	1.299007377191611
yffS	0.9349511829494526	0.7515214641041332	7997.8125	7997.8125	8110.46875	8110.46875	1.513303291666975	2.5127716832136606	2.5127716832136606	1.617833470029967
rimJ	0.8406878789476986	0.718608170030361	7901.25	7901.25	8054.140625	8054.140625	2.215710319221741	2.9318479615480517	2.9318479615480517	2.5127716832136606
yfiH	0.7930022154535634	0.7841015802173724	7702.48046875	7702.48046875	7977.6953125	7977.6953125	1.7989329073554168	3.1288415289709204	3.1288415289709204	2.9318479615480517
pstA	0.9947475917877783	0.8467932224202089	8175.0	8175.0	8185.0	8185.0	0.0	0.38407414594278455	0.38407414594278455	0.0
hisJ	0.8519210240659163	0.8190788473414188	8195.0	8195.0	8205.0	8205.0	0.0	0.41143344899190815	0.41143344899190815	0.0
ysgA	0.9189518856484342	0.8240219356804313	8180.0	8180.0	8200.0	8200.0	0.38407414594278455	0.5219989030502227	0.5219989030502227	0.41143344899190815
mutT	0.6885721458892748	0.8283674514163379	8165.0	8165.0	8190.0	8190.0	0.0	0.6255716841595204	0.6255716841595204	0.5219989030502227
yieF	0.8783274729301302	0.8614137598417065	8225.0	8225.0	8235.0	8235.0	0.0	0.32938490068752957	0.32938490068752957	0.0
fxsA	0.7751499271952866	0.8734331044508868	8215.0	8215.0	8230.0	8230.0	0.0	0.7043503968862883	0.7043503968862883	0.32938490068752957
yceI	0.8418583045741915	0.8717242992746935	8265.0	8265.0	8275.0	8275.0	0.0	0.24197697709111113	0.24197697709111113	0.0
yfbU	0.7212703187808357	0.7836968742174438	8255.0	8255.0	8270.0	8270.0	0.0	0.28459355074709153	0.28459355074709153	0.24197697709111113
ybiS	0.9165448436178498	0.8030090618664656	8245.0	8245.0	8262.5	8262.5	0.0	0.36575659709791913	0.36575659709791913	0.28459355074709153
ubiE	0.8006626707798835	0.6781773160899086	8295.0	8295.0	8305.0	8305.0	0.0	0.33448046364039813	0.33448046364039813	0.0
purU	0.8588218933034605	0.6932129812633036	8285.0	8285.0	8300.0	8300.0	0.0	0.5335729072479087	0.5335729072479087	0.33448046364039813
rplF	0.7199309071638325	0.6827058527842508	8253.75	8253.75	8292.5	8292.5	0.36575659709791913	0.8199775707410025	0.8199775707410025	0.5335729072479087
yciA	0.7356198766905971	0.6509899854925458	8222.5	8222.5	8273.125	8273.125	0.7043503968862883	1.1701658212070565	1.1701658212070565	0.8199775707410025
ynfB	0.6924824647296549	0.7226281430478539	8177.5	8177.5	8247.8125	8247.8125	0.6255716841595204	1.3466939372144893	1.3466939372144893	1.1701658212070565
crr	0.6981862047939514	0.6806489710532633	8335.0	8335.0	8345.0	8345.0	0.0	0.4793691467484532	0.4793691467484532	0.0
dksA	0.7903546194548472	0.8017186662024229	8325.0	8325.0	8340.0	8340.0	0.0	0.567851822764597	0.567851822764597	0.4793691467484532
pyrH	0.8386254696681161	0.7671487550665097	8315.0	8315.0	8332.5	8332.5	0.0	0.7715238027289855	0.7715238027289855	0.567851822764597
cybB	0.8038486738468603	0.8689561351424124	8375.0	8375.0	8385.0	8385.0	0.0	0.2910593475324031	0.2910593475324031	0.0
gcvR	0.8602495967358773	0.7569739319193777	8365.0	8365.0	8380.0	8380.0	0.0	0.326369749233249	0.326369749233249	0.2910593475324031
msrA	0.8562348846775324	0.7426034202505147	8405.0	8405.0	8415.0	8415.0	0.0	0.4061577423938819	0.4061577423938819	0.0
yccF	0.8572532239186955	0.8082389952510841	8395.0	8395.0	8410.0	8410.0	0.0	0.5834931852073114	0.5834931852073114	0.4061577423938819
yjjX	0.9011955293056239	0.7888812930294816	8372.5	8372.5	8402.5	8402.5	0.326369749233249	0.7346886555031324	0.7346886555031324	0.5834931852073114
nlpA	0.838393440703199	0.8579579969237703	8355.0	8355.0	8387.5	8387.5	0.0	0.8687422948444081	0.8687422948444081	0.7346886555031324
pyrI	0.6664042701580399	0.7569739319193777	8323.75	8323.75	8371.25	8371.25	0.7715238027289855	0.900446848643372	0.900446848643372	0.8687422948444081
yaeR	0.65352619170802	0.762283724753174	8435.0	8435.0	8445.0	8445.0	0.0	0.43102467068757544	0.43102467068757544	0.0
nuoJ	0.6873637880961174	0.7989836136685452	8455.0	8455.0	8465.0	8465.0	0.0	0.47861110945319313	0.47861110945319313	0.0
yqjA	0.7441228102351375	0.6674153623414698	8440.0	8440.0	8460.0	8460.0	0.43102467068757544	0.5630728720801108	0.5630728720801108	0.47861110945319313
yacC	0.7301619058353933	0.6631771442448808	8425.0	8425.0	8450.0	8450.0	0.0	0.6402644221171907	0.6402644221171907	0.5630728720801108
rseA	0.7532409554020305	0.8161294886153881	8475.0	8475.0	8485.0	8485.0	0.0	0.3860993872243712	0.3860993872243712	0.0
yjjG	0.5987538303274266	0.8318779376462773	8495.0	8495.0	8505.0	8505.0	0.0	0.5624530729423878	0.5624530729423878	0.0
yhhK	0.5915686219514799	0.8730963294854235	8480.0	8480.0	8500.0	8500.0	0.3860993872243712	0.6944647640253374	0.6944647640253374	0.5624530729423878
yciC	0.6614492023437625	0.8990719926838677	8437.5	8437.5	8490.0	8490.0	0.6402644221171907	1.1047891027679113	1.1047891027679113	0.6944647640253374
cld	0.6880788014409795	0.8622330242656705	8347.5	8347.5	8463.75	8463.75	0.900446848643372	1.8325139855136259	1.8325139855136259	1.1047891027679113
engB	0.7481555860107315	0.8537280615451197	8212.65625	8212.65625	8405.625	8405.625	1.3466939372144893	1.9612332656652578	1.9612332656652578	1.8325139855136259
ytjC	0.8028295564871559	0.6775585835110618	8535.0	8535.0	8545.0	8545.0	0.0	0.40327821755135373	0.40327821755135373	0.0
rpsC	0.7074693592364147	0.6754885261212666	8525.0	8525.0	8540.0	8540.0	0.0	0.5740322904165459	0.5740322904165459	0.40327821755135373
yceA	0.7365561287328904	0.6868731654223457	8515.0	8515.0	8532.5	8532.5	0.0	0.7406753053900331	0.7406753053900331	0.5740322904165459
pbpG	0.6984988920543003	0.7441003329146129	8555.0	8555.0	8565.0	8565.0	0.0	0.4685687721079827	0.4685687721079827	0.0
nlpC	0.5548208560943171	0.6575183406541101	8575.0	8575.0	8585.0	8585.0	0.0	0.6678052613868446	0.6678052613868446	0.0
yaiI	0.7507645919971018	0.6933366983288963	8560.0	8560.0	8580.0	8580.0	0.4685687721079827	1.1340895945818252	1.1340895945818252	0.6678052613868446
yqcA	0.6827832845740501	0.6507987375884178	8595.0	8595.0	8605.0	8605.0	0.0	0.15799278685588822	0.15799278685588822	0.0
yhbS	0.6920260372987741	0.7862650557246021	8615.0	8615.0	8625.0	8625.0	0.0	0.218853149405672	0.218853149405672	0.0
trmH	0.8987881808342175	0.48740435305318575	8600.0	8600.0	8620.0	8620.0	0.15799278685588822	0.278102316406421	0.278102316406421	0.218853149405672
sixA	0.9634783339357705	0.45124247723971245	8645.0	8645.0	8655.0	8655.0	0.0	0.29066282771615104	0.29066282771615104	0.0
rfaD	0.8155169636362645	0.602702322520683	8635.0	8635.0	8650.0	8650.0	0.0	0.3709362094770734	0.3709362094770734	0.29066282771615104
glnH	0.940374714197791	0.6415469558643837	8610.0	8610.0	8642.5	8642.5	0.278102316406421	0.6211973793280511	0.6211973793280511	0.3709362094770734
yijD	0.6567419031319596	0.5277560177329662	8665.0	8665.0	8675.0	8675.0	0.0	0.2859377204094429	0.2859377204094429	0.0
rpsM	0.7504871076270142	0.5732312361914008	8695.0	8695.0	8705.0	8705.0	0.0	0.2908440627251716	0.2908440627251716	0.0
yejG	0.6510130849574792	0.5988663758468927	8685.0	8685.0	8700.0	8700.0	0.0	0.4086584288027199	0.4086584288027199	0.2908440627251716
ygdD	0.6586606219991603	0.5611066468677418	8670.0	8670.0	8692.5	8692.5	0.2859377204094429	0.510121817686009	0.510121817686009	0.4086584288027199
purE	0.777704239843479	0.503983732665107	8725.0	8725.0	8735.0	8735.0	0.0	0.2876211657052332	0.2876211657052332	0.0
sscR	0.7588413815175539	0.5101424967523771	8715.0	8715.0	8730.0	8730.0	0.0	0.4737160941568803	0.4737160941568803	0.2876211657052332
yciI	0.7292235540836133	0.44854044675722776	8765.0	8765.0	8775.0	8775.0	0.0	0.21115996687492616	0.21115996687492616	0.0
tehB	0.9194361871874428	0.6264408270118276	8755.0	8755.0	8770.0	8770.0	0.0	0.33760185677053606	0.33760185677053606	0.21115996687492616
fldB	0.8957008111258089	0.5922327582956946	8745.0	8745.0	8762.5	8762.5	0.0	0.5159489434658294	0.5159489434658294	0.33760185677053606
moaB	0.8479813898836437	0.583827609172695	8722.5	8722.5	8753.75	8753.75	0.4737160941568803	0.6135443315961585	0.6135443315961585	0.5159489434658294
crcB	0.7587606980913046	0.7626036333694002	8681.25	8681.25	8738.125	8738.125	0.510121817686009	0.7986395982533974	0.7986395982533974	0.6135443315961585
ybeY	0.7750122510380991	0.6745325364189	8626.25	8626.25	8709.6875	8709.6875	0.6211973793280511	1.2338735805259855	1.2338735805259855	0.7986395982533974
dsbC	0.7368429788791769	0.6595251200488609	8570.0	8570.0	8667.96875	8667.96875	1.1340895945818252	1.4690405355458254	1.4690405355458254	1.2338735805259855
yfdG	0.86979080674695	0.6444628321599578	8523.75	8523.75	8618.984375	8618.984375	0.7406753053900331	1.691039702105978	1.691039702105978	1.4690405355458254
mprA	0.8524475392074047	0.7191187419968201	8785.0	8785.0	8795.0	8795.0	0.0	0.5043964803832508	0.5043964803832508	0.0
dcd	0.7054115646943768	0.6120257927024436	8805.0	8805.0	8815.0	8815.0	0.0	0.5679582599849808	0.5679582599849808	0.0
yrdA	0.7382357324760214	0.6062960975922416	8790.0	8790.0	8810.0	8810.0	0.5043964803832508	0.8082215828046818	0.8082215828046818	0.5679582599849808
ivy	0.7141045612351314	0.5857928718668014	8835.0	8835.0	8845.0	8845.0	0.0	0.4379795180641185	0.4379795180641185	0.0
yobA	0.772679238033282	0.6076111466839998	8825.0	8825.0	8840.0	8840.0	0.0	0.708609280834805	0.708609280834805	0.4379795180641185
nudI	0.7656471582603833	0.5797950744013487	8855.0	8855.0	8865.0	8865.0	0.0	0.71767271245746	0.71767271245746	0.0
ptsN	0.8315863629539507	0.594985174139754	8832.5	8832.5	8860.0	8860.0	0.708609280834805	1.2660287137717376	1.2660287137717376	0.71767271245746
fre	0.8826251753461938	0.7932685583954231	8800.0	8800.0	8846.25	8846.25	0.8082215828046818	1.568941812510641	1.568941812510641	1.2660287137717376
rpiA	0.8521544054965681	0.6859798492026978	8885.0	8885.0	8895.0	8895.0	0.0	0.6542825020288743	0.6542825020288743	0.0
yccW	0.9232927771956806	0.6078306299366925	8875.0	8875.0	8890.0	8890.0	0.0	0.7786634348495245	0.7786634348495245	0.6542825020288743
allR	0.8728380622218793	0.529057768886352	8905.0	8905.0	8915.0	8915.0	0.0	1.0807928808203475	1.0807928808203475	0.0
trmB	0.8718372507771329	0.5798547901095322	8882.5	8882.5	8910.0	8910.0	0.7786634348495245	1.587051196076885	1.587051196076885	1.0807928808203475
pykA	0.8285261875630041	0.6071503697775535	8823.125	8823.125	8896.25	8896.25	1.568941812510641	2.1140295429929576	2.1140295429929576	1.587051196076885
wzzE	0.7680584885179045	0.6285633991039106	8571.3671875	8571.3671875	8859.6875	8859.6875	1.691039702105978	3.1261733175741706	3.1261733175741706	2.1140295429929576
rfaQ	0.683861161689558	0.8847791827581507	8309.140625	8309.140625	8715.52734375	8715.52734375	1.9612332656652578	3.627936757946173	3.627936757946173	3.1261733175741706
glf	0.7460636596998486	0.7856916453513143	7840.087890625	7840.087890625	8512.333984375	8512.333984375	3.1288415289709204	5.69330855559157	5.69330855559157	3.627936757946173
sseB	0.7578910373283796	0.8459734283247302	7275.91796875	7275.91796875	8176.2109375	8176.2109375	3.2629848159331867	7.735383215532247	7.735383215532247	5.69330855559157
murD	0.926003006335954	0.8880614829753908	8935.0	8935.0	8945.0	8945.0	0.0	0.8995894662474904	0.8995894662474904	0.0
efeO	0.9449547664416281	0.8751957879810273	8975.0	8975.0	8985.0	8985.0	0.0	0.640374817457915	0.640374817457915	0.0
napB	1.1295210458398226	1.4818258941759868	8965.0	8965.0	8980.0	8980.0	0.0	0.790331043287268	0.790331043287268	0.640374817457915
rssA	1.008671039675725	1.3831821148417098	8995.0	8995.0	9005.0	9005.0	0.0	0.815841692554006	0.815841692554006	0.0
metA	0.9484649977321934	1.2209551186540728	8972.5	8972.5	9000.0	9000.0	0.790331043287268	1.1210506110686558	1.1210506110686558	0.815841692554006
btuC	0.9036584301368682	1.1349305222534103	8955.0	8955.0	8986.25	8986.25	0.0	1.3585892240771287	1.3585892240771287	1.1210506110686558
waaU	0.8213784367371816	1.099108763463353	8940.0	8940.0	8970.625	8970.625	0.8995894662474904	1.5522983020304972	1.5522983020304972	1.3585892240771287
ydcQ	0.8191810231192339	1.0458298463476832	8925.0	8925.0	8955.3125	8955.3125	0.0	1.691993738251627	1.691993738251627	1.5522983020304972
hycI	0.8308118503824243	1.14107747715877	9015.0	9015.0	9025.0	9025.0	0.0	1.236289790994001	1.236289790994001	0.0
prmC	1.1033183288039732	0.9313033525466914	9035.0	9035.0	9045.0	9045.0	0.0	1.865502357593533	1.865502357593533	0.0
pgpB	0.9853487861791875	0.9666211952007395	9020.0	9020.0	9040.0	9040.0	1.236289790994001	2.1252494796824495	2.1252494796824495	1.865502357593533
nhaR	0.9623659623283768	1.314929049056764	8940.15625	8940.15625	9030.0	9030.0	1.691993738251627	3.122235951345209	3.122235951345209	2.1252494796824495
agp	0.9032910789680816	1.3243108768094276	9055.0	9055.0	9065.0	9065.0	0.0	1.2739683666464328	1.2739683666464328	0.0
ydjG	1.4715198944805092	1.0702901088893588	9095.0	9095.0	9105.0	9105.0	0.0	1.3139736782381966	1.3139736782381966	0.0
sgcQ	0.917202320212064	0.9792874525901526	9085.0	9085.0	9100.0	9100.0	0.0	1.509229473792341	1.509229473792341	1.3139736782381966
yegU	1.4183252827495152	1.4082352164279308	9075.0	9075.0	9092.5	9092.5	0.0	1.9598390411562439	1.9598390411562439	1.509229473792341
talA	1.3191488519966403	1.2330311569987684	9060.0	9060.0	9083.75	9083.75	1.2739683666464328	2.435488171143347	2.435488171143347	1.9598390411562439
chbF	1.36188615918481	0.8235541421915558	9125.0	9125.0	9135.0	9135.0	0.0	1.4362833796766994	1.4362833796766994	0.0
prkB	1.4908184042612354	0.9308022708107004	9115.0	9115.0	9130.0	9130.0	0.0	1.659589584616283	1.659589584616283	1.4362833796766994
glnG	1.5540687649777158	0.8080510685433828	9155.0	9155.0	9165.0	9165.0	0.0	0.8814197724093182	0.8814197724093182	0.0
mcrC	1.2959510786236863	0.8696144962655817	9175.0	9175.0	9185.0	9185.0	0.0	0.8975286474398918	0.8975286474398918	0.0
yegV	1.4296145755372964	0.9620555042747604	9160.0	9160.0	9180.0	9180.0	0.8814197724093182	1.2183456541104067	1.2183456541104067	0.8975286474398918
ynaI	1.122757393000223	0.5839460157792392	9145.0	9145.0	9170.0	9170.0	0.0	1.4764573150222955	1.4764573150222955	1.2183456541104067
yjeS	1.3488810306480505	0.7403455132055502	9195.0	9195.0	9205.0	9205.0	0.0	1.0169583532191089	1.0169583532191089	0.0
cytR	1.4517072007979726	0.937426268575854	9235.0	9235.0	9245.0	9245.0	0.0	0.47442750081380203	0.47442750081380203	0.0
galR	1.4696658689307052	0.6949514883826184	9225.0	9225.0	9240.0	9240.0	0.0	1.0002573248284632	1.0002573248284632	0.47442750081380203
deoR	1.2730627424256105	0.8383445207885277	9215.0	9215.0	9232.5	9232.5	0.0	1.144982760930336	1.144982760930336	1.0002573248284632
menC	1.1578627503163328	0.5823296857750407	9200.0	9200.0	9223.75	9223.75	1.0169583532191089	1.5049813222646347	1.5049813222646347	1.144982760930336
pstS	1.1506396391269265	0.5819355891348135	9157.5	9157.5	9211.875	9211.875	1.4764573150222955	2.2516661853046913	2.2516661853046913	1.5049813222646347
rihC	1.0464418107799915	0.793856661253209	9122.5	9122.5	9184.6875	9184.6875	1.659589584616283	2.502191984246132	2.502191984246132	2.2516661853046913
tag	1.121670744248837	0.9803225420669838	9071.875	9071.875	9153.59375	9153.59375	2.435488171143347	4.260252732007665	4.260252732007665	2.502191984246132
mhpF	1.3969267514716606	0.8539966034562329	8985.078125	8985.078125	9112.734375	9112.734375	3.122235951345209	7.092934565755072	7.092934565755072	4.260252732007665
ydjF	1.3441610119887193	0.7144564352532982	9265.0	9265.0	9275.0	9275.0	0.0	1.194772599130228	1.194772599130228	0.0
purN	1.2104445716513432	0.7543367117185092	9255.0	9255.0	9270.0	9270.0	0.0	1.250206240936059	1.250206240936059	1.194772599130228
nudC	1.2928554339113665	0.7054021005656008	9295.0	9295.0	9305.0	9305.0	0.0	1.046398513845218	1.046398513845218	0.0
thiM	1.0977849743330679	0.29859530318521865	9285.0	9285.0	9300.0	9300.0	0.0	1.6101942791250203	1.6101942791250203	1.046398513845218
xni	1.2535865325064457	0.3809360774897931	9262.5	9262.5	9292.5	9292.5	1.250206240936059	1.7121847638434762	1.7121847638434762	1.6101942791250203
mglB	1.1103038771955542	0.4933481346088753	9315.0	9315.0	9325.0	9325.0	0.0	1.3923226803089381	1.3923226803089381	0.0
ydiV	1.2217428101987866	0.28979146202702527	9345.0	9345.0	9355.0	9355.0	0.0	0.9164058651641241	0.9164058651641241	0.0
yafS	0.8515614394869012	0.5512619403425626	9335.0	9335.0	9350.0	9350.0	0.0	1.2385511503810096	1.2385511503810096	0.9164058651641241
glnL	1.0205380347420887	0.4171526536280094	9375.0	9375.0	9385.0	9385.0	0.0	0.5732108318376391	0.5732108318376391	0.0
ycaC	1.5373638507639844	0.7877952664964696	9365.0	9365.0	9380.0	9380.0	0.0	0.7967178269777124	0.7967178269777124	0.5732108318376391
ydhB	1.1190070261758875	0.6663330220327454	9415.0	9415.0	9425.0	9425.0	0.0	0.6851363042352466	0.6851363042352466	0.0
ccmE	0.9331381033257863	0.6853809048570153	9405.0	9405.0	9420.0	9420.0	0.0	0.7931605271781363	0.7931605271781363	0.6851363042352466
creB	0.9404325136967709	0.7465522479957016	9395.0	9395.0	9412.5	9412.5	0.0	1.0187685019159192	1.0187685019159192	0.7931605271781363
ugpQ	1.0295663307074308	0.5525140596234769	9372.5	9372.5	9403.75	9403.75	0.7967178269777124	1.5196337208760737	1.5196337208760737	1.0187685019159192
yfiR	1.1853497969214783	0.4816744516614814	9342.5	9342.5	9388.125	9388.125	1.2385511503810096	1.8079553005674331	1.8079553005674331	1.5196337208760737
mhpD	1.2959510786236863	0.4004552766022206	9320.0	9320.0	9365.3125	9365.3125	1.3923226803089381	2.272248581495777	2.272248581495777	1.8079553005674331
ydgC	0.9429756692264458	0.3807926276840558	9277.5	9277.5	9342.65625	9342.65625	1.7121847638434762	3.1888611298900944	3.1888611298900944	2.272248581495777
treR	1.4103728130124407	0.4368249271366852	9455.0	9455.0	9465.0	9465.0	0.0	0.7913661324091372	0.7913661324091372	0.0
nlpE	1.0789647311838708	0.5333554039192686	9445.0	9445.0	9460.0	9460.0	0.0	1.1252366332378514	1.1252366332378514	0.7913661324091372
yebN	1.1853497969214783	0.5079974045464706	9435.0	9435.0	9452.5	9452.5	0.0	1.2401381584932432	1.2401381584932432	1.1252366332378514
cdd	1.0478659611520067	0.5437239253050532	9475.0	9475.0	9485.0	9485.0	0.0	1.3787951513793857	1.3787951513793857	0.0
kefG	0.9866076335133016	1.0266343016067747	9443.75	9443.75	9480.0	9480.0	1.2401381584932432	1.721824462019399	1.721824462019399	1.3787951513793857
recO	0.8584228443555829	1.0296643145904794	9505.0	9505.0	9515.0	9515.0	0.0	1.0231699111412993	1.0231699111412993	0.0
kefF	0.8665384799677986	0.9092679264064133	9495.0	9495.0	9510.0	9510.0	0.0	1.1857604749246464	1.1857604749246464	1.0231699111412993
yeaL	0.8442441636315807	0.661037924629779	9545.0	9545.0	9555.0	9555.0	0.0	0.5728825581683183	0.5728825581683183	0.0
yggU	0.7046231689655506	0.8590340056469662	9535.0	9535.0	9550.0	9550.0	0.0	0.8057465553383709	0.8057465553383709	0.5728825581683183
kduD	0.8715427639681489	0.8844499174892355	9525.0	9525.0	9542.5	9542.5	0.0	0.9786757446870693	0.9786757446870693	0.8057465553383709
malM	0.9656349418559261	0.8940615384681886	9575.0	9575.0	9585.0	9585.0	0.0	0.761433849342231	0.761433849342231	0.0
metB	1.0050153605430296	1.0610739423592532	9565.0	9565.0	9580.0	9580.0	0.0	0.7964889142161159	0.7964889142161159	0.761433849342231
yebZ	0.926181308648553	0.9931018177730988	9615.0	9615.0	9625.0	9625.0	0.0	0.48675338661675577	0.48675338661675577	0.0
malE	0.8945738503358583	0.7944576041898309	9605.0	9605.0	9620.0	9620.0	0.0	0.7031153103445791	0.7031153103445791	0.48675338661675577
cfa	0.7049420487109549	0.7944806228654426	9595.0	9595.0	9612.5	9612.5	0.0	0.8605576263350903	0.8605576263350903	0.7031153103445791
rrmA	0.7239679734868497	0.7010430215466383	9572.5	9572.5	9603.75	9603.75	0.7964889142161159	1.0585221815782908	1.0585221815782908	0.8605576263350903
ispD	0.81253370434075	0.7296829856130113	9533.75	9533.75	9588.125	9588.125	0.9786757446870693	1.851835073557941	1.851835073557941	1.0585221815782908
argO	0.7117270613925564	0.865559808768185	9502.5	9502.5	9560.9375	9560.9375	1.1857604749246464	2.02075228582118	2.02075228582118	1.851835073557941
metF	0.757363695763646	0.793856661253209	9635.0	9635.0	9645.0	9645.0	0.0	0.5137972569587714	0.5137972569587714	0.0
yqfA	0.7871190865074461	1.081313309711083	9665.0	9665.0	9675.0	9675.0	0.0	0.39394319784267817	0.39394319784267817	0.0
ampD	0.8732737244499583	0.7907859832275747	9655.0	9655.0	9670.0	9670.0	0.0	0.5495433285476806	0.5495433285476806	0.39394319784267817
leuD	0.8421898363799232	0.6636376656507121	9640.0	9640.0	9662.5	9662.5	0.5137972569587714	0.6955408776252143	0.6955408776252143	0.5495433285476806
yaeB	0.774021936890701	0.8015268527752023	9705.0	9705.0	9715.0	9715.0	0.0	0.5465688593855054	0.5465688593855054	0.0
yfeY	0.7180402116981096	0.7869744321164479	9695.0	9695.0	9710.0	9710.0	0.0	0.6540593675312778	0.6540593675312778	0.5465688593855054
ubiC	0.7892637641455844	0.7456404396752823	9685.0	9685.0	9702.5	9702.5	0.0	0.8242718137649826	0.8242718137649826	0.6540593675312778
tesA	0.7998408465272343	0.7258816334725012	9651.25	9651.25	9693.75	9693.75	0.6955408776252143	0.9355529091258835	0.9355529091258835	0.8242718137649826
yidQ	0.7895037758069918	0.64404352082972	9735.0	9735.0	9745.0	9745.0	0.0	0.7070961514517273	0.7070961514517273	0.0
ycdZ	0.852175372926523	0.6869214210386293	9725.0	9725.0	9740.0	9740.0	0.0	1.1371871661884156	1.1371871661884156	0.7070961514517273
kdsC	0.9438974374339811	0.6769562473889968	9672.5	9672.5	9732.5	9732.5	0.9355529091258835	1.9288330037719332	1.9288330037719332	1.1371871661884156
cdh	1.0751507867879222	0.6629496727983963	9765.0	9765.0	9775.0	9775.0	0.0	0.6355617461135088	0.6355617461135088	0.0
hybD	0.9194780253163118	0.5930908436866277	9755.0	9755.0	9770.0	9770.0	0.0	0.8218283962423973	0.8218283962423973	0.6355617461135088
slp	0.844360386423927	0.5396574853482965	9795.0	9795.0	9805.0	9805.0	0.0	0.8966519641549305	0.8966519641549305	0.0
ybfF	0.9120111185523089	0.613481203523071	9785.0	9785.0	9800.0	9800.0	0.0	0.9775735967279459	0.9775735967279459	0.8966519641549305
ybbA	0.8434383536368376	0.6406136620435469	9762.5	9762.5	9792.5	9792.5	0.8218283962423973	1.2642327536673978	1.2642327536673978	0.9775735967279459
ybiV	0.9380792262360812	0.45065918997246496	9815.0	9815.0	9825.0	9825.0	0.0	0.6593839181186463	0.6593839181186463	0.0
ynfC	0.7871190865074461	0.5079974045464706	9835.0	9835.0	9845.0	9845.0	0.0	0.837415180830948	0.837415180830948	0.0
rseB	1.0861178720754388	0.7734351819840011	9820.0	9820.0	9840.0	9840.0	0.6593839181186463	1.2834155852936868	1.2834155852936868	0.837415180830948
yhhN	1.0617999914934837	0.6659620451958508	9777.5	9777.5	9830.0	9830.0	1.2642327536673978	1.9337393537719323	1.9337393537719323	1.2834155852936868
ttcA	0.9637600355648224	0.6676240457806709	9702.5	9702.5	9803.75	9803.75	1.9288330037719332	2.3728266191011285	2.3728266191011285	1.9337393537719323
cusR	1.0952082817621374	0.6930921004725762	9531.71875	9531.71875	9753.125	9753.125	2.02075228582118	3.0056983638727237	3.0056983638727237	2.3728266191011285
argP	1.0887123277642041	0.7012164359341215	9461.875	9461.875	9642.421875	9642.421875	1.721824462019399	3.7093291013889025	3.7093291013889025	3.0056983638727237
mltB	1.0760290593458217	0.7136095580448617	9855.0	9855.0	9865.0	9865.0	0.0	0.9156633490487989	0.9156633490487989	0.0
aroD	0.7457074582468336	0.6426099254971801	9885.0	9885.0	9895.0	9895.0	0.0	0.7285412877100031	0.7285412877100031	0.0
ucpA	0.9003862105469788	0.6821793171612884	9875.0	9875.0	9890.0	9890.0	0.0	0.9518700626198178	0.9518700626198178	0.7285412877100031
yadG	0.8921062434165485	0.7352492365656803	9860.0	9860.0	9882.5	9882.5	0.9156633490487989	1.2045400468517868	1.2045400468517868	0.9518700626198178
yieH	1.075359716119226	0.7403455132055502	9905.0	9905.0	9915.0	9915.0	0.0	0.564784176475952	0.564784176475952	0.0
aaeR	0.7597916389169584	0.4717378927316888	9925.0	9925.0	9935.0	9935.0	0.0	0.7007683420144579	0.7007683420144579	0.0
ybdH	0.595855122209463	0.5688055094074242	9910.0	9910.0	9930.0	9930.0	0.564784176475952	0.9986805784192674	0.9986805784192674	0.7007683420144579
paaX	0.7027701300308378	0.4095581736716414	9965.0	9965.0	9975.0	9975.0	0.0	0.6522977485168103	0.6522977485168103	0.0
ygbI	0.7997177883084385	0.5053532092935608	9955.0	9955.0	9970.0	9970.0	0.0	0.7461589758585851	0.7461589758585851	0.6522977485168103
yhiQ	0.6174457533904156	0.448039687221191	9945.0	9945.0	9962.5	9962.5	0.0	1.0600006835050821	1.0600006835050821	0.7461589758585851
ydfH	0.8108686104485157	0.49408105778580635	9920.0	9920.0	9953.75	9953.75	0.9986805784192674	1.2706653841017732	1.2706653841017732	1.0600006835050821
agaR	0.6788666693799014	0.4717378927316888	9871.25	9871.25	9936.875	9936.875	1.2045400468517868	1.7819751252961846	1.7819751252961846	1.2706653841017732
pldB	0.8244794314892151	0.6298640777679155	9985.0	9985.0	9995.0	9995.0	0.0	0.6564324770392833	0.6564324770392833	0.0
yjhU	0.7886304235844201	0.5182435174087168	10005.0	10005.0	10015.0	10015.0	0.0	0.8085517356929838	0.8085517356929838	0.0
rimK	0.7300927802445784	0.6752666750580529	9990.0	9990.0	10010.0	10010.0	0.6564324770392833	1.114122527352425	1.114122527352425	0.8085517356929838
yiiR	0.7010549033200217	0.5034958993268824	10035.0	10035.0	10045.0	10045.0	0.0	1.1671882334696766	1.1671882334696766	0.0
yggS	0.7870358833356086	0.6406363243076859	10025.0	10025.0	10040.0	10040.0	0.0	1.6539571344328683	1.6539571344328683	1.1671882334696766
marC	0.6563402569700427	0.5401975744949827	10000.0	10000.0	10032.5	10032.5	1.114122527352425	2.0133119164442346	2.0133119164442346	1.6539571344328683
entA	0.928925233117488	0.5635027779951276	10065.0	10065.0	10075.0	10075.0	0.0	0.8731449213856808	0.8731449213856808	0.0
ydhJ	0.8177443989263555	0.5430657297222662	10055.0	10055.0	10070.0	10070.0	0.0	1.6313085120575141	1.6313085120575141	0.8731449213856808
yqjG	0.9855507428228873	0.4671363340331024	10085.0	10085.0	10095.0	10095.0	0.0	1.1247540234733788	1.1247540234733788	0.0
ytfJ	0.8690123156525685	0.4933481346088753	10105.0	10105.0	10115.0	10115.0	0.0	1.4619343749911982	1.4619343749911982	0.0
moaA	1.1640162833569332	0.6426099254971801	10090.0	10090.0	10110.0	10110.0	1.1247540234733788	1.8018314084295184	1.8018314084295184	1.4619343749911982
yecC	1.0726072983679045	0.5525140596234769	10062.5	10062.5	10100.0	10100.0	1.6313085120575141	2.505501156615641	2.505501156615641	1.8018314084295184
metR	0.9287418625043772	0.7136095580448617	10016.25	10016.25	10081.25	10081.25	2.0133119164442346	3.0626698436960917	3.0626698436960917	2.505501156615641
ytfF	0.6412723715312867	0.9357135698795613	9904.0625	9904.0625	10048.75	10048.75	1.7819751252961846	3.991208622233317	3.991208622233317	3.0626698436960917
ynjF	0.5881241937768471	0.6529743477876016	9552.1484375	9552.1484375	9976.40625	9976.40625	3.7093291013889025	5.464626083425891	5.464626083425891	3.991208622233317
hisM	0.7875306417792555	0.8080510685433828	9310.078125	9310.078125	9764.27734375	9764.27734375	3.1888611298900944	7.473441046236108	7.473441046236108	5.464626083425891
yafD	1.13221115794021	0.7063741232791017	9048.90625	9048.90625	9537.177734375	9537.177734375	7.092934565755072	10.735329373760052	10.735329373760052	7.473441046236108
sbcD	1.0372200343984648	0.7544673905714828	10135.0	10135.0	10145.0	10145.0	0.0	0.9855038487408876	0.9855038487408876	0.0
yijE	1.1559131819356352	0.835365160745512	10125.0	10125.0	10140.0	10140.0	0.0	1.334849226640221	1.334849226640221	0.9855038487408876
yieK	0.9734714500317189	0.7602124975292689	10155.0	10155.0	10165.0	10165.0	0.0	1.4283277434044668	1.4283277434044668	0.0
ydjY	1.1865562723296332	0.7602124975292689	10205.0	10205.0	10215.0	10215.0	0.0	1.1196710579750113	1.1196710579750113	0.0
endA	1.0703041838490597	0.9620555042747604	10195.0	10195.0	10210.0	10210.0	0.0	1.218902264363415	1.218902264363415	1.1196710579750113
ccmC	0.928925233117488	0.8940615384681886	10185.0	10185.0	10202.5	10202.5	0.0	1.4915660891913651	1.4915660891913651	1.218902264363415
ynjE	1.205963285608806	0.8696144962655817	10175.0	10175.0	10193.75	10193.75	0.0	1.7049873208548043	1.7049873208548043	1.4915660891913651
yjhP	1.0695812924920378	0.8940615384681886	10160.0	10160.0	10184.375	10184.375	1.4283277434044668	2.3003483792957877	2.3003483792957877	1.7049873208548043
ybhG	0.9582026488453835	1.1787652448534005	10132.5	10132.5	10172.1875	10172.1875	1.334849226640221	2.360685822007594	2.360685822007594	2.3003483792957877
ydgD	0.8442441636315807	1.14107747715877	10225.0	10225.0	10235.0	10235.0	0.0	1.2880754319870618	1.2880754319870618	0.0
galT	0.9332630612622946	0.9721629744509028	10255.0	10255.0	10265.0	10265.0	0.0	1.4761235321412962	1.4761235321412962	0.0
ybaP	0.9083192429589462	0.9120735050362112	10245.0	10245.0	10260.0	10260.0	0.0	1.8879270988595658	1.8879270988595658	1.4761235321412962
yfeR	1.1009572583841105	1.0296643145904794	10230.0	10230.0	10252.5	10252.5	1.2880754319870618	2.4463548673511766	2.4463548673511766	1.8879270988595658
modE	1.2224930066319484	0.8058427689970834	10152.34375	10152.34375	10241.25	10241.25	2.360685822007594	4.613898110932771	4.613898110932771	2.4463548673511766
sapF	1.317733523962611	0.6488156959589039	10285.0	10285.0	10295.0	10295.0	0.0	1.2578188206844723	1.2578188206844723	0.0
eutL	1.676049270986971	0.9415673522718787	10275.0	10275.0	10290.0	10290.0	0.0	2.03758279052303	2.03758279052303	1.2578188206844723
idi	1.6669360334215788	0.9170102253163473	10315.0	10315.0	10325.0	10325.0	0.0	1.3679164196640528	1.3679164196640528	0.0
yadB	1.2470286135960997	0.7877952664964696	10305.0	10305.0	10320.0	10320.0	0.0	1.4730058262713708	1.4730058262713708	1.3679164196640528
secA	1.0566193021991785	0.8246441700509723	10345.0	10345.0	10355.0	10355.0	0.0	0.7189753226423856	0.7189753226423856	0.0
potG	0.9273529297234078	0.7907859832275747	10335.0	10335.0	10350.0	10350.0	0.0	1.1602017673311582	1.1602017673311582	0.7189753226423856
dld	0.9397071296418582	0.8569158648657021	10365.0	10365.0	10375.0	10375.0	0.0	1.312948324503299	1.312948324503299	0.0
plsX	0.9890231896374926	1.1486933237689863	10395.0	10395.0	10405.0	10405.0	0.0	0.8665408523247125	0.8665408523247125	0.0
rbsA	0.9718160195788887	0.9485496229769964	10385.0	10385.0	10400.0	10400.0	0.0	1.4419792562416305	1.4419792562416305	0.8665408523247125
yhjJ	0.9632762406507897	0.9728032817939993	10370.0	10370.0	10392.5	10392.5	1.312948324503299	1.5647329596536441	1.5647329596536441	1.4419792562416305
ilvB	0.9551865780825024	0.7920531552452964	10342.5	10342.5	10381.25	10381.25	1.1602017673311582	1.8996305301225411	1.8996305301225411	1.5647329596536441
rffG	0.8701729522290804	0.7064304288746862	10312.5	10312.5	10361.875	10361.875	1.4730058262713708	2.1955856753019436	2.1955856753019436	1.8996305301225411
rob	0.7542532727349937	0.6833180741913144	10282.5	10282.5	10337.1875	10337.1875	2.03758279052303	2.7219594759932195	2.7219594759932195	2.1955856753019436
yfcH	1.0491153902975727	0.7907859832275747	10415.0	10415.0	10425.0	10425.0	0.0	1.4423952214244646	1.4423952214244646	0.0
sapA	0.8316436649068917	0.7739000591444647	10445.0	10445.0	10455.0	10455.0	0.0	1.4014884944034163	1.4014884944034163	0.0
prlC	0.8531950441866225	0.8164428596338457	10435.0	10435.0	10450.0	10450.0	0.0	1.4538170437123725	1.4538170437123725	1.4014884944034163
rfaC	0.9961080193230732	0.8773348961023827	10420.0	10420.0	10442.5	10442.5	1.4423952214244646	2.316429754570325	2.316429754570325	1.4538170437123725
uspE	1.0335483325927435	0.9539759914415795	10485.0	10485.0	10495.0	10495.0	0.0	1.2048564816938727	1.2048564816938727	0.0
zitB	1.0726690686302582	0.7544673905714828	10475.0	10475.0	10490.0	10490.0	0.0	1.352638626252168	1.352638626252168	1.2048564816938727
tdcC	1.1202061888132242	1.0091348018495723	10465.0	10465.0	10482.5	10482.5	0.0	1.6660201833526218	1.6660201833526218	1.352638626252168
yhjD	1.0446734388571666	0.8541177114419944	10505.0	10505.0	10515.0	10515.0	0.0	1.1179945027320617	1.1179945027320617	0.0
fepB	1.0615546220809637	1.1705957875182282	10525.0	10525.0	10535.0	10535.0	0.0	1.1593467563255735	1.1593467563255735	0.0
nanE	0.8186653487986217	1.1705957875182282	10510.0	10510.0	10530.0	10530.0	1.1179945027320617	1.7601655429642504	1.7601655429642504	1.1593467563255735
amiB	0.8438690123657552	0.9352950221204873	10473.75	10473.75	10520.0	10520.0	1.6660201833526218	2.44224279571213	2.44224279571213	1.7601655429642504
ampG	0.9588645805574681	1.210721510973967	10431.25	10431.25	10496.875	10496.875	2.316429754570325	2.99083167722956	2.99083167722956	2.44224279571213
ybiR	1.0122558143178888	1.1349305222534103	10309.84375	10309.84375	10464.0625	10464.0625	2.7219594759932195	4.761332164299049	4.761332164299049	2.99083167722956
fepD	0.9582026488453835	1.081313309711083	10196.796875	10196.796875	10386.953125	10386.953125	4.613898110932771	6.911891867741356	6.911891867741356	4.761332164299049
yafC	0.8420501374475484	0.8288143968712106	10555.0	10555.0	10565.0	10565.0	0.0	0.9750127476131537	0.9750127476131537	0.0
rfaZ	0.9549472844271776	1.0331189477577265	10545.0	10545.0	10560.0	10560.0	0.0	1.1800665391435903	1.1800665391435903	0.9750127476131537
sbmA	0.9044682647279421	0.900470402577747	10575.0	10575.0	10585.0	10585.0	0.0	0.7115038803755664	0.7115038803755664	0.0
gltS	0.9008121135074009	0.7862704904681908	10595.0	10595.0	10605.0	10605.0	0.0	0.7273189614070777	0.7273189614070777	0.0
lolC	0.9691277884982649	1.0274029860063527	10580.0	10580.0	10600.0	10600.0	0.7115038803755664	0.9583455199979232	0.9583455199979232	0.7273189614070777
nupC	0.9644325843777097	0.901289470998144	10615.0	10615.0	10625.0	10625.0	0.0	0.7203260563215828	0.7203260563215828	0.0
potA	1.0439337133271125	0.8199431709647705	10655.0	10655.0	10665.0	10665.0	0.0	0.6993772524019669	0.6993772524019669	0.0
arsC	1.0892714650562085	1.0309951719335129	10645.0	10645.0	10660.0	10660.0	0.0	0.8307089088795578	0.8307089088795578	0.6993772524019669
mutM	1.1129571246077334	1.1981732628026949	10635.0	10635.0	10652.5	10652.5	0.0	1.009437196650593	1.009437196650593	0.8307089088795578
yciK	1.139548328327733	1.112768311752061	10620.0	10620.0	10643.75	10643.75	0.7203260563215828	1.2720389447325247	1.2720389447325247	1.009437196650593
cysW	1.2652150056906108	0.9713814648020025	10590.0	10590.0	10631.875	10631.875	0.9583455199979232	1.6535777128607883	1.6535777128607883	1.2720389447325247
mrdB	0.9470492749100964	1.0273120934102935	10552.5	10552.5	10610.9375	10610.9375	1.1800665391435903	2.0266124254821065	2.0266124254821065	1.6535777128607883
rsgA	0.9545309192582422	0.9089283904798271	10675.0	10675.0	10685.0	10685.0	0.0	0.9817395327548397	0.9817395327548397	0.0
wecC	1.1695461902160795	0.9733481493916235	10725.0	10725.0	10735.0	10735.0	0.0	0.44271520526683644	0.44271520526683644	0.0
cysE	1.1952436882686601	1.0752554737852513	10715.0	10715.0	10730.0	10730.0	0.0	0.5859802018811848	0.5859802018811848	0.44271520526683644
gapA	1.0847689830073382	0.94646160215886	10705.0	10705.0	10722.5	10722.5	0.0	0.7266723893024433	0.7266723893024433	0.5859802018811848
basR	1.0476205546304935	1.12347582107623	10695.0	10695.0	10713.75	10713.75	0.0	0.7446045798061067	0.7446045798061067	0.7266723893024433
dxr	1.0475652568441833	1.0593927442524254	10745.0	10745.0	10755.0	10755.0	0.0	0.7931458090271333	0.7931458090271333	0.0
purF	1.044566115895274	1.002983966158381	10775.0	10775.0	10785.0	10785.0	0.0	0.6291143302280812	0.6291143302280812	0.0
ygfZ	0.9820512224720188	0.8777838918650478	10765.0	10765.0	10780.0	10780.0	0.0	1.112772365368065	1.112772365368065	0.6291143302280812
hflC	0.9622466213284534	0.8777532102713604	10750.0	10750.0	10772.5	10772.5	0.7931458090271333	1.3235181782838348	1.3235181782838348	1.112772365368065
mdh	0.9043253897157787	0.8766908403672843	10704.375	10704.375	10761.25	10761.25	0.7446045798061067	1.7002680473925	1.7002680473925	1.3235181782838348
rlmB	0.9970647970291575	0.7933319231525343	10680.0	10680.0	10732.8125	10732.8125	0.9817395327548397	2.4781235839583746	2.4781235839583746	1.7002680473925
yhbC	0.9888138958720499	0.7889556793986627	10581.71875	10581.71875	10706.40625	10706.40625	2.0266124254821065	2.8549516472376	2.8549516472376	2.4781235839583746
ptsG	1.1278093696874203	1.0720750794905927	10805.0	10805.0	10815.0	10815.0	0.0	0.8653412888527847	0.8653412888527847	0.0
ychF	1.1988520212563172	0.95619843573723	10795.0	10795.0	10810.0	10810.0	0.0	1.3288359305628015	1.3288359305628015	0.8653412888527847
yeaD	1.2817903953325183	0.8622491921926769	10835.0	10835.0	10845.0	10845.0	0.0	1.2268623121573101	1.2268623121573101	0.0
cmk	1.2397241551455145	0.9061778866557771	10855.0	10855.0	10865.0	10865.0	0.0	1.5964044948794387	1.5964044948794387	0.0
ompR	1.2804481181359806	0.9377660803567179	10840.0	10840.0	10860.0	10860.0	1.2268623121573101	1.9676711280183257	1.9676711280183257	1.5964044948794387
ftsE	1.1238030845786684	1.4680181654273752	10825.0	10825.0	10850.0	10850.0	0.0	2.0493157137021782	2.0493157137021782	1.9676711280183257
folK	1.2009832608747384	1.3657981321943724	10802.5	10802.5	10837.5	10837.5	1.3288359305628015	2.9237384152332755	2.9237384152332755	2.0493157137021782
yjgM	1.0521891977928244	1.36765458863461	10644.0625	10644.0625	10820.0	10820.0	2.8549516472376	4.13182778466393	4.13182778466393	2.9237384152332755
ybeZ	1.4203494068483073	1.2746177376508858	10875.0	10875.0	10885.0	10885.0	0.0	1.472876950028895	1.472876950028895	0.0
yfeH	1.0622952890979727	1.270882449756737	10895.0	10895.0	10905.0	10905.0	0.0	1.6015008454727688	1.6015008454727688	0.0
ygiF	1.2811088112809126	1.0274891366557524	10880.0	10880.0	10900.0	10900.0	1.472876950028895	2.0908021436893933	2.0908021436893933	1.6015008454727688
tbpA	1.3743061906234806	1.2427216912700756	10935.0	10935.0	10945.0	10945.0	0.0	1.1837380215628195	1.1837380215628195	0.0
mltD	1.1411660302980178	1.3972988334129366	10925.0	10925.0	10940.0	10940.0	0.0	1.394302046305911	1.394302046305911	1.1837380215628195
ybdL	0.9481017420925509	1.427106841921183	10955.0	10955.0	10965.0	10965.0	0.0	1.5515063626705294	1.5515063626705294	0.0
ydcR	0.7867232708842725	1.0702901088893588	10932.5	10932.5	10960.0	10960.0	1.394302046305911	1.947133521593566	1.947133521593566	1.5515063626705294
emrD	1.2325452360802318	1.244257103063737	10915.0	10915.0	10946.25	10946.25	0.0	2.6976785541086614	2.6976785541086614	1.947133521593566
glgA	1.0461926287317247	1.1193681275450365	10890.0	10890.0	10930.625	10930.625	2.0908021436893933	3.3311031668844704	3.3311031668844704	2.6976785541086614
ygiS	1.3853131683882647	1.1790324037865985	10975.0	10975.0	10985.0	10985.0	0.0	1.130046190053366	1.130046190053366	0.0
yedA	1.2345978532472086	0.7465522479957016	11005.0	11005.0	11015.0	11015.0	0.0	0.8393654751390429	0.8393654751390429	0.0
tilS	1.075139227136927	0.9010568652921372	10995.0	10995.0	11010.0	11010.0	0.0	1.159963113836598	1.159963113836598	0.8393654751390429
yqeF	1.2535865325064457	0.9291943512442221	11025.0	11025.0	11035.0	11035.0	0.0	1.2635025090719951	1.2635025090719951	0.0
cueO	1.435295387214071	1.0716302061467706	11002.5	11002.5	11030.0	11030.0	1.159963113836598	1.580741385551089	1.580741385551089	1.2635025090719951
arnC	1.325700169055198	1.1169766775102492	10980.0	10980.0	11016.25	11016.25	1.130046190053366	1.974610400733545	1.974610400733545	1.580741385551089
trpH	1.2593777234151926	1.1908319145900794	11045.0	11045.0	11055.0	11055.0	0.0	1.348435690152869	1.348435690152869	0.0
yiiD	1.0443480593636896	1.158795715725311	11075.0	11075.0	11085.0	11085.0	0.0	1.250407584475235	1.250407584475235	0.0
rhtA	0.9845565896887626	1.2714025570290224	11065.0	11065.0	11080.0	11080.0	0.0	1.4851294132890214	1.4851294132890214	1.250407584475235
birA	0.9460286494707144	1.2747871522482772	11050.0	11050.0	11072.5	11072.5	1.348435690152869	2.5013614058195515	2.5013614058195515	1.4851294132890214
cpdA	1.1084526373474328	1.059046256791983	10998.125	10998.125	11061.25	11061.25	1.974610400733545	2.743254747325656	2.743254747325656	2.5013614058195515
eamA	1.0487610711229192	1.2539815174322686	11095.0	11095.0	11105.0	11105.0	0.0	1.366517808193283	1.366517808193283	0.0
livM	1.1435326386540505	1.4665391600449658	11115.0	11115.0	11125.0	11125.0	0.0	1.6397158918207542	1.6397158918207542	0.0
rseP	0.9532058640816835	1.4636387870326402	11100.0	11100.0	11120.0	11120.0	1.366517808193283	1.9103072935070144	1.9103072935070144	1.6397158918207542
ydeA	1.2277577453419237	1.3894618361308202	11145.0	11145.0	11155.0	11155.0	0.0	1.8724880928206145	1.8724880928206145	0.0
mdoC	0.8934106113032017	1.480271610784851	11135.0	11135.0	11150.0	11150.0	0.0	2.1868395900504263	2.1868395900504263	1.8724880928206145
wzxE	0.8363316486843696	1.217165013574287	11110.0	11110.0	11142.5	11142.5	1.9103072935070144	3.2769688202534017	3.2769688202534017	2.1868395900504263
cysU	0.7881366413269298	1.30068521293492	11029.6875	11029.6875	11126.25	11126.25	2.743254747325656	4.379762957583687	4.379762957583687	3.2769688202534017
yajR	1.0487610711229192	1.3033395874701175	10910.3125	10910.3125	11077.96875	11077.96875	3.3311031668844704	5.671703428656442	5.671703428656442	4.379762957583687
ybiP	1.1471147969054845	1.196380803102288	10732.03125	10732.03125	10994.140625	10994.140625	4.13182778466393	7.199417413982603	7.199417413982603	5.671703428656442
wzyE	1.0463823385504156	1.184640987554147	10291.875	10291.875	10863.0859375	10863.0859375	6.911891867741356	8.34434300511231	8.34434300511231	7.199417413982603
nepI	1.280971954252048	1.2531463299543368	11175.0	11175.0	11185.0	11185.0	0.0	1.0818566790870803	1.0818566790870803	0.0
gatC	1.5402508122613054	1.40069876058647	11165.0	11165.0	11180.0	11180.0	0.0	1.4379676214516814	1.4379676214516814	1.0818566790870803
dacB	1.3592476929396187	1.462552417278809	11205.0	11205.0	11215.0	11215.0	0.0	0.9237734189008184	0.9237734189008184	0.0
malQ	1.397632003343869	1.1030492396649378	11195.0	11195.0	11210.0	11210.0	0.0	1.2622852695665767	1.2622852695665767	0.9237734189008184
yeiI	1.4673758893323856	0.8844499174892355	11235.0	11235.0	11245.0	11245.0	0.0	0.782998539952815	0.782998539952815	0.0
yigB	1.1650324616347012	0.6394629599064836	11225.0	11225.0	11240.0	11240.0	0.0	1.146433530505903	1.146433530505903	0.782998539952815
yhbP	1.310204263647715	0.7005212475246957	11255.0	11255.0	11265.0	11265.0	0.0	1.2846783024599686	1.2846783024599686	0.0
sufC	1.132701381895284	0.7318055684915877	11232.5	11232.5	11260.0	11260.0	1.146433530505903	1.7298657375229418	1.7298657375229418	1.2846783024599686
murQ	1.215647576910132	0.6916709366698461	11202.5	11202.5	11246.25	11246.25	1.2622852695665767	2.0854845720775494	2.0854845720775494	1.7298657375229418
ppnK	1.364014876361549	0.607073605434315	11172.5	11172.5	11224.375	11224.375	1.4379676214516814	2.2581251734470804	2.2581251734470804	2.0854845720775494
yraR	0.9404325136967709	0.8235541421915558	11275.0	11275.0	11285.0	11285.0	0.0	1.1102406558432336	1.1102406558432336	0.0
amiD	0.993598957606545	0.7648993759103832	11295.0	11295.0	11305.0	11305.0	0.0	1.1851107124282132	1.1851107124282132	0.0
ypjD	1.2011310947209755	0.8730963294854235	11280.0	11280.0	11300.0	11300.0	1.1102406558432336	1.5126623308035891	1.5126623308035891	1.1851107124282132
sapC	1.2795140290402958	0.8496921171204748	11325.0	11325.0	11335.0	11335.0	0.0	1.0930764002897138	1.0930764002897138	0.0
pspF	1.2045920073968936	1.0147955083693505	11315.0	11315.0	11330.0	11330.0	0.0	1.5639367002571487	1.5639367002571487	1.0930764002897138
rarA	0.9400023295700987	0.6881658993976424	11355.0	11355.0	11365.0	11365.0	0.0	1.3156480456660185	1.3156480456660185	0.0
nanA	1.0382765485097778	0.7579606901180115	11345.0	11345.0	11360.0	11360.0	0.0	1.6196779685568217	1.6196779685568217	1.3156480456660185
mglC	0.9681992961373914	0.6406136620435469	11322.5	11322.5	11352.5	11352.5	1.5639367002571487	2.309337451286534	2.309337451286534	1.6196779685568217
mtgA	0.707775125346262	0.6394629599064836	11290.0	11290.0	11337.5	11337.5	1.5126623308035891	2.555902289222246	2.555902289222246	2.309337451286534
rcnA	0.9986856015145552	1.0296643145904794	11385.0	11385.0	11395.0	11395.0	0.0	1.591301602773632	1.591301602773632	0.0
yfhH	0.8258854440589286	0.7465522479957016	11375.0	11375.0	11390.0	11390.0	0.0	2.018037828404429	2.018037828404429	1.591301602773632
yihM	0.9258522068323198	0.8111750714803007	11405.0	11405.0	11415.0	11415.0	0.0	1.079892331820334	1.079892331820334	0.0
ybeF	0.776466216307151	0.6612823886518987	11425.0	11425.0	11435.0	11435.0	0.0	1.2160946333496114	1.2160946333496114	0.0
intS	0.8802544849357331	0.5430657297222662	11410.0	11410.0	11430.0	11430.0	1.079892331820334	1.4573231858552673	1.4573231858552673	1.2160946333496114
phoE	0.612495466656147	0.8541177114419944	11445.0	11445.0	11455.0	11455.0	0.0	1.6190149758395187	1.6190149758395187	0.0
yecE	0.8264439504797301	0.9308022708107004	11420.0	11420.0	11450.0	11450.0	1.4573231858552673	2.1851038241834444	2.1851038241834444	1.6190149758395187
yeiB	0.8392854731193046	1.0702901088893588	11382.5	11382.5	11435.0	11435.0	2.018037828404429	3.477961909104341	3.477961909104341	2.1851038241834444
eutC	1.0446734388571666	1.0296643145904794	11313.75	11313.75	11408.75	11408.75	2.555902289222246	3.929974439295384	3.929974439295384	3.477961909104341
chbG	0.7682584970559806	0.8940615384681886	11198.4375	11198.4375	11361.25	11361.25	2.2581251734470804	4.833887050366159	4.833887050366159	3.929974439295384
dsdC	0.612495466656147	0.7602124975292689	11465.0	11465.0	11475.0	11475.0	0.0	1.4163683932900057	1.4163683932900057	0.0
yidZ	0.8524060011803664	0.7402397159189735	11495.0	11495.0	11505.0	11505.0	0.0	1.2777551467980792	1.2777551467980792	0.0
yihY	0.7222367136565179	0.8788347437466142	11485.0	11485.0	11500.0	11500.0	0.0	1.7297031234027462	1.7297031234027462	1.2777551467980792
modC	0.88577561925107	0.7465522479957016	11525.0	11525.0	11535.0	11535.0	0.0	1.4407348170961864	1.4407348170961864	0.0
ynfL	0.9586580757257246	0.7877952664964696	11515.0	11515.0	11530.0	11530.0	0.0	1.8903192049675148	1.8903192049675148	1.4407348170961864
lsrR	1.391423176779948	0.48645611181049975	11492.5	11492.5	11522.5	11522.5	1.7297031234027462	2.4666893575003104	2.4666893575003104	1.8903192049675148
dacD	1.7467906569349554	0.7076586144069086	11470.0	11470.0	11507.5	11507.5	1.4163683932900057	2.748295070574981	2.748295070574981	2.4666893575003104
glxK	1.1481173880510185	0.8450143770098244	11555.0	11555.0	11565.0	11565.0	0.0	1.839944879551508	1.839944879551508	0.0
hypB	1.391423176779948	0.5279735340336987	11545.0	11545.0	11560.0	11560.0	0.0	2.391171079695932	2.391171079695932	1.839944879551508
fepC	1.3752819079798921	0.5797950744013487	11585.0	11585.0	11595.0	11595.0	0.0	1.1067015624195349	1.1067015624195349	0.0
yhgE	0.9856744831226855	0.8696144962655817	11575.0	11575.0	11590.0	11590.0	0.0	1.208730570807299	1.208730570807299	1.1067015624195349
hchA	1.0010267830594743	0.6406136620435469	11605.0	11605.0	11615.0	11615.0	0.0	1.8894244205460806	1.8894244205460806	0.0
thiD	1.1058607831693203	0.6406136620435469	11582.5	11582.5	11610.0	11610.0	1.208730570807299	2.7806249977226996	2.7806249977226996	1.8894244205460806
entE	1.7287894776639623	1.134167475908952	11552.5	11552.5	11596.25	11596.25	2.391171079695932	3.3854415871489705	3.3854415871489705	2.7806249977226996
yliF	1.065404346963138	1.0504238976564533	11488.75	11488.75	11574.375	11574.375	2.748295070574981	5.2624249844937125	5.2624249844937125	3.3854415871489705
nanK	1.3727185617347208	0.9357135698795613	11279.84375	11279.84375	11531.5625	11531.5625	4.833887050366159	6.6107879167331465	6.6107879167331465	5.2624249844937125
potI	1.2174487842207002	1.0091348018495723	11645.0	11645.0	11655.0	11655.0	0.0	0.7539219222001472	0.7539219222001472	0.0
ypdB	1.2828758670684028	0.8608261534951648	11635.0	11635.0	11650.0	11650.0	0.0	1.112552771148543	1.112552771148543	0.7539219222001472
ycjW	1.3406690919184379	1.0264930245022426	11625.0	11625.0	11642.5	11642.5	0.0	1.4049839970716573	1.4049839970716573	1.112552771148543
gsiD	0.8642059062952915	1.40069876058647	11665.0	11665.0	11675.0	11675.0	0.0	1.0429381277059608	1.0429381277059608	0.0
ydjI	1.1153249561825946	1.7339343696105665	11685.0	11685.0	11695.0	11695.0	0.0	0.9357601302146594	0.9357601302146594	0.0
yicG	0.6725540505087689	1.2539815174322686	11705.0	11705.0	11715.0	11715.0	0.0	1.031458908376982	1.031458908376982	0.0
galK	0.6514187399285288	0.8496921171204748	11690.0	11690.0	11710.0	11710.0	0.9357601302146594	1.2209683029823553	1.2209683029823553	1.031458908376982
yddE	0.8173156852485045	1.0978035799030788	11670.0	11670.0	11700.0	11700.0	1.0429381277059608	1.576953395444908	1.576953395444908	1.2209683029823553
ascG	0.7117270613925564	1.0206794614679233	11633.75	11633.75	11685.0	11685.0	1.4049839970716573	2.061759604659211	2.061759604659211	1.576953395444908
alx	0.8711875583949322	0.9811236957008689	11745.0	11745.0	11755.0	11755.0	0.0	0.6689555841636133	0.6689555841636133	0.0
nirC	0.9855507428228873	0.9568224709612705	11735.0	11735.0	11750.0	11750.0	0.0	0.9913226262040374	0.9913226262040374	0.6689555841636133
degS	1.0258990083180877	1.0394153765850003	11725.0	11725.0	11742.5	11742.5	0.0	1.3580045345010805	1.3580045345010805	0.9913226262040374
glnP	1.2236839966606003	1.25947594968108	11765.0	11765.0	11775.0	11775.0	0.0	0.9116543090238218	0.9116543090238218	0.0
alr	0.9376295110060583	1.0456157784983429	11795.0	11795.0	11805.0	11805.0	0.0	0.75995114334797	0.75995114334797	0.0
livH	0.7998084923723958	1.1776860162492682	11785.0	11785.0	11800.0	11800.0	0.0	1.208487605585666	1.208487605585666	0.75995114334797
ygaW	0.7682584970559806	0.8541177114419944	11770.0	11770.0	11792.5	11792.5	0.9116543090238218	1.5904975702289699	1.5904975702289699	1.208487605585666
cobS	0.7375167490105162	1.1677294020862732	11733.75	11733.75	11781.25	11781.25	1.3580045345010805	2.429451414845676	2.429451414845676	1.5904975702289699
yhhY	0.5864801775763139	0.8844499174892355	11659.375	11659.375	11757.5	11757.5	2.061759604659211	3.3689103043785074	3.3689103043785074	2.429451414845676
rpiR	0.7119684978615661	0.9352950221204873	11815.0	11815.0	11825.0	11825.0	0.0	0.897528475170188	0.897528475170188	0.0
oppC	0.694301261670301	0.7466321360667597	11835.0	11835.0	11845.0	11845.0	0.0	0.7403882738136468	0.7403882738136468	0.0
rfaB	0.5495651725262743	0.7581389345037699	11855.0	11855.0	11865.0	11865.0	0.0	0.8354346351017286	0.8354346351017286	0.0
rfc	0.54121017121528	0.9514315018182748	11840.0	11840.0	11860.0	11860.0	0.7403882738136468	1.0515246703070311	1.0515246703070311	0.8354346351017286
ampE	0.5538746595131162	0.9909514563900605	11820.0	11820.0	11850.0	11850.0	0.897528475170188	1.3769683028004953	1.3769683028004953	1.0515246703070311
gltK	0.452314269218593	0.9055008177702681	11875.0	11875.0	11885.0	11885.0	0.0	0.5552894340197698	0.5552894340197698	0.0
ydiK	0.7556329615724428	1.1518602520983934	11905.0	11905.0	11915.0	11915.0	0.0	0.49607441445390765	0.49607441445390765	0.0
pstC	0.890159421379492	0.9526517315334294	11895.0	11895.0	11910.0	11910.0	0.0	0.6267749470123924	0.6267749470123924	0.49607441445390765
hdhA	0.8974616860332716	1.059335178543478	11880.0	11880.0	11902.5	11902.5	0.5552894340197698	0.6713053553449515	0.6713053553449515	0.6267749470123924
ygeR	0.9261094882010286	0.8986435513314633	11925.0	11925.0	11935.0	11935.0	0.0	0.5961392239525132	0.5961392239525132	0.0
ybbM	0.7255415347357408	1.0079672796557226	11965.0	11965.0	11975.0	11975.0	0.0	0.4367180946690016	0.4367180946690016	0.0
ybjE	0.8275101896579087	0.8679557645088728	11955.0	11955.0	11970.0	11970.0	0.0	0.5611661190684698	0.5611661190684698	0.4367180946690016
ybjG	0.6127450206436509	0.9250470314838629	11945.0	11945.0	11962.5	11962.5	0.0	0.7155647914157169	0.7155647914157169	0.5611661190684698
artM	0.6050557132292955	0.9124135132683465	11930.0	11930.0	11953.75	11953.75	0.5961392239525132	1.1401061198008342	1.1401061198008342	0.7155647914157169
ybhL	0.7039537116235748	0.9897669601394306	11891.25	11891.25	11941.875	11941.875	0.6713053553449515	1.5958225747743366	1.5958225747743366	1.1401061198008342
yhgN	0.6346187338860166	0.8600431705346667	11835.0	11835.0	11916.5625	11916.5625	1.3769683028004953	1.9996651666064116	1.9996651666064116	1.5958225747743366
ylaC	0.703272281264342	0.9265816644112127	11985.0	11985.0	11995.0	11995.0	0.0	0.7136913900592675	0.7136913900592675	0.0
exoX	0.9761550498866565	0.928336231203384	12015.0	12015.0	12025.0	12025.0	0.0	0.9112714260770716	0.9112714260770716	0.0
focA	0.9132022976977282	0.9732419486241506	12005.0	12005.0	12020.0	12020.0	0.0	0.942817673637136	0.942817673637136	0.9112714260770716
rsxA	0.8015802778485985	1.103072888641592	11990.0	11990.0	12012.5	12012.5	0.7136913900592675	1.0360742291510188	1.0360742291510188	0.942817673637136
ybaY	0.9217187395240959	0.9729029617481906	12045.0	12045.0	12055.0	12055.0	0.0	0.7541779850540207	0.7541779850540207	0.0
rsxE	0.8110274125557257	0.9905381792906006	12035.0	12035.0	12050.0	12050.0	0.0	0.9183431349791792	0.9183431349791792	0.7541779850540207
yaaH	0.8081000282557491	0.8754743788621859	12075.0	12075.0	12085.0	12085.0	0.0	0.4873057847332708	0.4873057847332708	0.0
ymbA	0.740523772400555	0.9642843665822373	12065.0	12065.0	12080.0	12080.0	0.0	0.585841450919589	0.585841450919589	0.4873057847332708
lpxH	0.7050412216682954	0.8111750714803007	12095.0	12095.0	12105.0	12105.0	0.0	0.7361106105695727	0.7361106105695727	0.0
hdfR	0.8182093815654626	0.8111750714803007	12072.5	12072.5	12100.0	12100.0	0.585841450919589	0.923396632625979	0.923396632625979	0.7361106105695727
yafJ	0.8287940226028249	0.6805345950478675	12042.5	12042.5	12086.25	12086.25	0.9183431349791792	1.4489386101905835	1.4489386101905835	0.923396632625979
yecT	0.8375721719313088	0.9792874525901526	12001.25	12001.25	12064.375	12064.375	1.0360742291510188	1.845866258713564	1.845866258713564	1.4489386101905835
dkgB	0.8232364323047608	0.7318055684915877	12115.0	12115.0	12125.0	12125.0	0.0	0.9548086955645658	0.9548086955645658	0.0
aroL	0.9344564646148313	0.8919652339115816	12135.0	12135.0	12145.0	12145.0	0.0	0.9729956396846644	0.9729956396846644	0.0
gltJ	1.1069573712253216	0.7318055684915877	12120.0	12120.0	12140.0	12140.0	0.9548086955645658	1.1516469081647291	1.1516469081647291	0.9729956396846644
dedA	0.9241757615670673	0.8400188218913843	12165.0	12165.0	12175.0	12175.0	0.0	0.8146619159411933	0.8146619159411933	0.0
hflD	0.752714204704791	0.748583033441438	12185.0	12185.0	12195.0	12195.0	0.0	0.8573720423215756	0.8573720423215756	0.0
pgsA	0.7987064957521782	0.7541181561348951	12170.0	12170.0	12190.0	12190.0	0.8146619159411933	1.0928338542723908	1.0928338542723908	0.8573720423215756
yabI	0.7423870826726625	0.8632121748954152	12155.0	12155.0	12180.0	12180.0	0.0	1.470736377536932	1.470736377536932	1.0928338542723908
yhhQ	0.9189518856484342	0.928178982097119	12130.0	12130.0	12167.5	12167.5	1.1516469081647291	2.140615717542518	2.140615717542518	1.470736377536932
cdsA	0.725088557854991	0.9805686298752121	12032.8125	12032.8125	12148.75	12148.75	1.845866258713564	2.999281911143439	2.999281911143439	2.140615717542518
dppA	0.915496180215281	0.8671099899067567	11875.78125	11875.78125	12090.78125	12090.78125	1.9996651666064116	3.404011252819794	3.404011252819794	2.999281911143439
sdaA	0.879457318434159	0.9391864727926325	11708.4375	11708.4375	11983.28125	11983.28125	3.3689103043785074	4.446262434622236	4.446262434622236	3.404011252819794
proC	0.9090721031063219	0.8139884380433721	12225.0	12225.0	12235.0	12235.0	0.0	1.3520639163120858	1.3520639163120858	0.0
secY	0.7013308693192545	0.8917719488531232	12215.0	12215.0	12230.0	12230.0	0.0	1.764461530903345	1.764461530903345	1.3520639163120858
ygdQ	0.6624268515029581	0.7601453532569851	12205.0	12205.0	12222.5	12222.5	0.0	2.14288023495697	2.14288023495697	1.764461530903345
frmB	0.7952107625862833	0.835622779402993	12255.0	12255.0	12265.0	12265.0	0.0	1.311825042103841	1.311825042103841	0.0
mutY	0.6929799727166042	0.7328037303802201	12275.0	12275.0	12285.0	12285.0	0.0	1.3507609328606334	1.3507609328606334	0.0
ypfJ	0.663031784394325	0.838604594408655	12260.0	12260.0	12280.0	12280.0	1.311825042103841	1.8471375922616595	1.8471375922616595	1.3507609328606334
ftsW	1.052321395139476	1.38392564469115	12245.0	12245.0	12270.0	12270.0	0.0	2.3633801453587764	2.3633801453587764	1.8471375922616595
trkH	0.8165773698595283	1.8513785424823241	12295.0	12295.0	12305.0	12305.0	0.0	1.1355940125653263	1.1355940125653263	0.0
mhpE	1.0695943085667439	1.9448690513852387	12315.0	12315.0	12325.0	12325.0	0.0	0.9760789052959523	0.9760789052959523	0.0
yhhS	1.0119606656985425	1.7235384310383193	12335.0	12335.0	12345.0	12345.0	0.0	1.3745650636195381	1.3745650636195381	0.0
yjeH	0.9864863784737585	1.3872085716681013	12320.0	12320.0	12340.0	12340.0	0.9760789052959523	1.5128354781719935	1.5128354781719935	1.3745650636195381
yfgO	0.8710357092341919	1.1480653514650074	12300.0	12300.0	12330.0	12330.0	1.1355940125653263	1.8238596587768008	1.8238596587768008	1.5128354781719935
ulaG	1.009458338722962	1.2411557049208848	12355.0	12355.0	12365.0	12365.0	0.0	1.5218091012353676	1.5218091012353676	0.0
fsr	0.7578137811042731	1.4751738232751017	12385.0	12385.0	12395.0	12395.0	0.0	1.2389639004455537	1.2389639004455537	0.0
sapB	0.9921563329465873	1.4278109036179343	12375.0	12375.0	12390.0	12390.0	0.0	1.7551519545326706	1.7551519545326706	1.2389639004455537
hemH	0.7867392117088726	1.0096718712049444	12360.0	12360.0	12382.5	12382.5	1.5218091012353676	2.4313578274040912	2.4313578274040912	1.7551519545326706
ydiA	0.8303774583036062	0.9590471397742607	12315.0	12315.0	12371.25	12371.25	1.8238596587768008	2.6190741419253225	2.6190741419253225	2.4313578274040912
phoB	0.7080964758656145	1.4082802007579842	12257.5	12257.5	12343.125	12343.125	2.3633801453587764	4.067206334894358	4.067206334894358	2.6190741419253225
ubiA	0.9039162190911912	1.139383655792578	12213.75	12213.75	12300.3125	12300.3125	2.14288023495697	5.530643463826366	5.530643463826366	4.067206334894358
ycjF	0.8243816433457489	1.1675815174717978	11845.859375	11845.859375	12257.03125	12257.03125	4.446262434622236	8.933712165341236	8.933712165341236	5.530643463826366
menA	0.8978288889446021	1.1278618952755604	11405.703125	11405.703125	12051.4453125	12051.4453125	6.6107879167331465	11.496973409219457	11.496973409219457	8.933712165341236
yfdI	0.8649485788056852	1.4718897454356739	10577.48046875	10577.48046875	11728.57421875	11728.57421875	8.34434300511231	16.188674088517757	16.188674088517757	11.496973409219457
htrL	0.5938346366044795	1.3576129695833268	9293.0419921875	9293.0419921875	11153.02734375	11153.02734375	10.735329373760052	18.302622026468608	18.302622026468608	16.188674088517757
yohD	0.5443770765067497	1.2149513107764558	7726.064453125	7726.064453125	10223.03466796875	10223.03466796875	7.735383215532247	23.306152862468345	23.306152862468345	18.302622026468608
cof	0.8524060011803664	1.3413498135005317	12405.0	12405.0	12415.0	12415.0	0.0	0.26711304184518114	0.26711304184518114	0.0
modB	0.5954853373114052	1.1787652448534005	12435.0	12435.0	12445.0	12445.0	0.0	0.16346947094749764	0.16346947094749764	0.0
tdk	0.5403008642096332	0.39307782405002173	12425.0	12425.0	12440.0	12440.0	0.0	0.3072397111663875	0.3072397111663875	0.16346947094749764
gltF	0.506733608407734	0.4468614200951626	12410.0	12410.0	12432.5	12432.5	0.26711304184518114	0.4075793610000023	0.4075793610000023	0.3072397111663875
ycdY	0.5441812840770375	0.41809207461285314	12475.0	12475.0	12485.0	12485.0	0.0	0.13778341226347077	0.13778341226347077	0.0
folX	0.5026927820767615	0.4061286768256848	12465.0	12465.0	12480.0	12480.0	0.0	0.20906976049509685	0.20906976049509685	0.13778341226347077
ygiN	0.47674820280109564	0.4458599650840138	12455.0	12455.0	12472.5	12472.5	0.0	0.24641466132778714	0.24641466132778714	0.20906976049509685
iscR	0.6437395686156132	0.48469655879847084	12505.0	12505.0	12515.0	12515.0	0.0	0.2030257164755404	0.2030257164755404	0.0
nuoK	0.6323579984618085	0.4694337187829702	12495.0	12495.0	12510.0	12510.0	0.0	0.30300260613606966	0.30300260613606966	0.2030257164755404
yqjD	0.5800616965927562	0.44302979189020764	12463.75	12463.75	12502.5	12502.5	0.24641466132778714	0.4625143182363785	0.4625143182363785	0.30300260613606966
yfcZ	0.5773679119981309	0.4189661735128581	12421.25	12421.25	12483.125	12483.125	0.4075793610000023	0.824186444648838	0.824186444648838	0.4625143182363785
ymgD	0.5333590231588555	0.4541051428819323	12555.0	12555.0	12565.0	12565.0	0.0	0.24739734579732603	0.24739734579732603	0.0
crl	0.6290471158871428	0.4304202468117704	12545.0	12545.0	12560.0	12560.0	0.0	0.3652066777319834	0.3652066777319834	0.24739734579732603
glpE	0.5895303227673662	0.48115880321360793	12535.0	12535.0	12552.5	12552.5	0.0	0.46522993700142984	0.46522993700142984	0.3652066777319834
ntpA	0.5691029192117577	0.6748598747523815	12525.0	12525.0	12543.75	12543.75	0.0	0.5787304572146332	0.5787304572146332	0.46522993700142984
kdgR	0.6512587064943499	0.6454087049993864	12575.0	12575.0	12585.0	12585.0	0.0	0.2967335635288284	0.2967335635288284	0.0
rnhA	0.5806564707526122	0.5401306882567745	12605.0	12605.0	12615.0	12615.0	0.0	0.33128375109858854	0.33128375109858854	0.0
ycgL	0.5894430578700663	0.555976426511116	12595.0	12595.0	12610.0	12610.0	0.0	0.462190401878241	0.462190401878241	0.33128375109858854
cbpM	0.6556261610587337	0.6295761480969378	12580.0	12580.0	12602.5	12602.5	0.2967335635288284	0.6598940963900872	0.6598940963900872	0.462190401878241
infC	0.5065157313777725	0.4950828520447602	12534.375	12534.375	12591.25	12591.25	0.5787304572146332	0.8549490939229083	0.8549490939229083	0.6598940963900872
yfgM	0.5341127396399575	0.5006764176085332	12452.1875	12452.1875	12562.8125	12562.8125	0.824186444648838	1.3973275030010297	1.3973275030010297	0.8549490939229083
lpxC	0.6361272570949849	0.48665318754270975	12645.0	12645.0	12655.0	12655.0	0.0	0.13661799070174757	0.13661799070174757	0.0
rsuA	0.618171041731713	0.5533442866701429	12665.0	12665.0	12675.0	12675.0	0.0	0.15714704586485295	0.15714704586485295	0.0
ygaD	0.6441339182616679	0.5465551403250081	12650.0	12650.0	12670.0	12670.0	0.13661799070174757	0.22134434811155404	0.22134434811155404	0.15714704586485295
atpF	0.5044593969085791	0.5276329947604522	12635.0	12635.0	12660.0	12660.0	0.0	0.26422759628379633	0.26422759628379633	0.22134434811155404
yhcB	0.5423527555407969	0.5759174779924202	12625.0	12625.0	12647.5	12647.5	0.0	0.32179910309043824	0.32179910309043824	0.26422759628379633
smpA	0.5455369897021473	0.5057321441339462	12705.0	12705.0	12715.0	12715.0	0.0	0.1264368661660041	0.1264368661660041	0.0
yjeI	0.5122357108362059	0.510326972331965	12695.0	12695.0	12710.0	12710.0	0.0	0.21386146580891863	0.21386146580891863	0.1264368661660041
cyoD	0.5267161484148225	0.5722191629839001	12685.0	12685.0	12702.5	12702.5	0.0	0.282367724742066	0.282367724742066	0.21386146580891863
yeeX	0.5066306652635284	0.6000895905519684	12725.0	12725.0	12735.0	12735.0	0.0	0.30342796054100085	0.30342796054100085	0.0
stpA	0.4717263408882863	0.4760082163117665	12693.75	12693.75	12730.0	12730.0	0.282367724742066	0.3522100114599962	0.3522100114599962	0.30342796054100085
gloA	0.47837725066706355	0.4962737082991065	12636.25	12636.25	12711.875	12711.875	0.32179910309043824	0.5749130308483799	0.5749130308483799	0.3522100114599962
yecJ	0.4938300125458847	0.5496153696542884	12745.0	12745.0	12755.0	12755.0	0.0	0.22708466648510856	0.22708466648510856	0.0
secG	0.44627261054308703	0.5248304734747032	12765.0	12765.0	12775.0	12775.0	0.0	0.29380216941076165	0.29380216941076165	0.0
yodA	0.4880358615755462	0.5489638037443161	12805.0	12805.0	12815.0	12815.0	0.0	0.1488414587175018	0.1488414587175018	0.0
smpB	0.49801644238888854	0.5699718620759772	12795.0	12795.0	12810.0	12810.0	0.0	0.1695565639709167	0.1695565639709167	0.1488414587175018
rplT	0.5761314150200275	0.5111573490600376	12785.0	12785.0	12802.5	12802.5	0.0	0.43350529937207755	0.43350529937207755	0.1695565639709167
rpsH	0.5183527227482981	0.5198743082508278	12770.0	12770.0	12793.75	12793.75	0.29380216941076165	0.48518596742151104	0.48518596742151104	0.43350529937207755
fadR	0.5219634426263413	0.5115792608361502	12750.0	12750.0	12781.875	12781.875	0.22708466648510856	0.5928943912145512	0.5928943912145512	0.48518596742151104
efp	0.5556090816371271	0.5043067237713463	12674.0625	12674.0625	12765.9375	12765.9375	0.5749130308483799	0.8175938341780534	0.8175938341780534	0.5928943912145512
yjgA	0.523722969151041	0.5476769462491853	12835.0	12835.0	12845.0	12845.0	0.0	0.14576166998908868	0.14576166998908868	0.0
ppiB	0.5069235555014217	0.4922251023377792	12825.0	12825.0	12840.0	12840.0	0.0	0.30385228249597523	0.30385228249597523	0.14576166998908868
hfq	0.49446091797343156	0.47812736561320046	12865.0	12865.0	12875.0	12875.0	0.0	0.41442871900477696	0.41442871900477696	0.0
ihfA	0.49515414000953456	0.4594448990395094	12855.0	12855.0	12870.0	12870.0	0.0	0.4960148015919966	0.4960148015919966	0.41442871900477696
yccU	0.5601310460264952	0.5699388408174162	12832.5	12832.5	12862.5	12862.5	0.30385228249597523	0.6169647349510068	0.6169647349510068	0.4960148015919966
yoaB	0.5527590533829231	0.4452860950878938	12895.0	12895.0	12905.0	12905.0	0.0	0.2854863251216432	0.2854863251216432	0.0
yffB	0.6016043129151231	0.4637129758950571	12885.0	12885.0	12900.0	12900.0	0.0	0.4363741742188643	0.4363741742188643	0.2854863251216432
pgpA	0.5577813588773215	0.6267105570395514	12925.0	12925.0	12935.0	12935.0	0.0	0.23409563829940294	0.23409563829940294	0.0
dmsD	0.5712434674531431	0.5810448690766068	12915.0	12915.0	12930.0	12930.0	0.0	0.3882901414897683	0.3882901414897683	0.23409563829940294
mdaB	0.5513058038484868	0.6304466659886303	12955.0	12955.0	12965.0	12965.0	0.0	0.2915546798798643	0.2915546798798643	0.0
rpsG	0.5376241400103267	0.5838119783517896	12945.0	12945.0	12960.0	12960.0	0.0	0.40893949457428164	0.40893949457428164	0.2915546798798643
yrbK	0.6196321250304234	0.5162784113012912	12922.5	12922.5	12952.5	12952.5	0.3882901414897683	0.4824244438454566	0.4824244438454566	0.40893949457428164
argR	0.5912042686926807	0.5592704809942984	12892.5	12892.5	12937.5	12937.5	0.4363741742188643	0.8554291119050326	0.8554291119050326	0.4824244438454566
fis	0.6687251120493519	0.6922039603693625	12847.5	12847.5	12915.0	12915.0	0.6169647349510068	0.9748028917573294	0.9748028917573294	0.8554291119050326
zapA	0.5341256574975426	0.5478783292595792	12720.0	12720.0	12881.25	12881.25	0.8175938341780534	1.369245568866051	1.369245568866051	0.9748028917573294
yqhA	0.6178056509045443	0.5415808556209133	12975.0	12975.0	12985.0	12985.0	0.0	0.2945860465564032	0.2945860465564032	0.0
rplK	0.5885607974099191	0.6191526975433401	13005.0	13005.0	13015.0	13015.0	0.0	0.30482315307436897	0.30482315307436897	0.0
crp	0.679398304369423	0.6316017418402937	12995.0	12995.0	13010.0	13010.0	0.0	0.40332140400014527	0.40332140400014527	0.30482315307436897
rplC	0.6347762631050206	0.6581590302681112	12980.0	12980.0	13002.5	13002.5	0.2945860465564032	0.5287160095384879	0.5287160095384879	0.40332140400014527
yrbB	0.5716159378738866	0.6493328025088726	13025.0	13025.0	13035.0	13035.0	0.0	0.4121713552701479	0.4121713552701479	0.0
yibT	0.5803764728253586	0.5834389293607884	13045.0	13045.0	13055.0	13055.0	0.0	0.280211366655601	0.280211366655601	0.0
ybgF	0.6383141775706757	0.6715801701742985	13065.0	13065.0	13075.0	13075.0	0.0	0.40790280658198463	0.40790280658198463	0.0
fabG	0.6401009757433008	0.6364345932679079	13050.0	13050.0	13070.0	13070.0	0.280211366655601	0.5714658287396349	0.5714658287396349	0.40790280658198463
lptA	0.6300179091181783	0.614574853865547	13030.0	13030.0	13060.0	13060.0	0.4121713552701479	0.7412311157779217	0.7412311157779217	0.5714658287396349
yacF	0.6247282935898061	0.6700484708635285	12991.25	12991.25	13045.0	13045.0	0.5287160095384879	1.1603864981392797	1.1603864981392797	0.7412311157779217
yceB	0.5621754254411662	0.568997758306509	13095.0	13095.0	13105.0	13105.0	0.0	0.2657909122225987	0.2657909122225987	0.0
dgkA	0.5941410082714799	0.6298280877353748	13085.0	13085.0	13100.0	13100.0	0.0	0.5904799589963595	0.5904799589963595	0.2657909122225987
mgsA	0.5459121466940265	0.5644411855818681	13125.0	13125.0	13135.0	13135.0	0.0	0.08924208128348717	0.08924208128348717	0.0
trxC	0.5528106932967853	0.7196683486525205	13145.0	13145.0	13155.0	13155.0	0.0	0.1496633439217819	0.1496633439217819	0.0
fkpA	0.5813715812222181	0.6039761260225297	13130.0	13130.0	13150.0	13150.0	0.08924208128348717	0.23360359084143426	0.23360359084143426	0.1496633439217819
mioC	0.558344436514305	0.7482019151084942	13115.0	13115.0	13140.0	13140.0	0.0	0.3464186251264639	0.3464186251264639	0.23360359084143426
sdhD	0.5247552301287254	0.6748352514302499	13175.0	13175.0	13185.0	13185.0	0.0	0.2908660520853831	0.2908660520853831	0.0
iscU	0.5611792876999419	0.6485838335074642	13165.0	13165.0	13180.0	13180.0	0.0	0.3794381844879058	0.3794381844879058	0.2908660520853831
ompX	0.6575988141444141	0.5614765518464041	13127.5	13127.5	13172.5	13172.5	0.3464186251264639	0.4817372644552161	0.4817372644552161	0.3794381844879058
hupB	0.6370524282176914	0.5142953981858341	13205.0	13205.0	13215.0	13215.0	0.0	0.1545801825692378	0.1545801825692378	0.0
ppiC	0.6480369898718692	0.5406427346052652	13195.0	13195.0	13210.0	13210.0	0.0	0.3273646533595881	0.3273646533595881	0.1545801825692378
yiiU	0.6074908930785796	0.5003299760800436	13225.0	13225.0	13235.0	13235.0	0.0	0.1808928803623429	0.1808928803623429	0.0
rpsK	0.557369791888369	0.5096985467852919	13245.0	13245.0	13255.0	13255.0	0.0	0.29365023639243926	0.29365023639243926	0.0
rplA	0.5944104384012234	0.5334121298351284	13230.0	13230.0	13250.0	13250.0	0.1808928803623429	0.41166575017105667	0.41166575017105667	0.29365023639243926
ybaB	0.5789498030051401	0.5169502108907851	13202.5	13202.5	13240.0	13240.0	0.3273646533595881	0.6342992957631791	0.6342992957631791	0.41166575017105667
rpsE	0.5564780594339298	0.5591070050466799	13150.0	13150.0	13221.25	13221.25	0.4817372644552161	0.8405856375257079	0.8405856375257079	0.6342992957631791
ftnA	0.44757287737517093	0.5230573016967859	13092.5	13092.5	13185.625	13185.625	0.5904799589963595	1.2589391484755332	1.2589391484755332	0.8405856375257079
yrbA	0.5425222304621625	0.5069096372480877	13018.125	13018.125	13139.0625	13139.0625	1.1603864981392797	1.4857350108876781	1.4857350108876781	1.2589391484755332
rplO	0.5446330683909786	0.5035294375739954	12800.625	12800.625	13078.59375	13078.59375	1.369245568866051	2.066291255231261	2.066291255231261	1.4857350108876781
bcp	0.5472238010241112	0.5131119137098898	12507.5	12507.5	12939.609375	12939.609375	1.3973275030010297	2.3626737981648973	2.3626737981648973	2.066291255231261
rbsD	0.5304553284855433	0.5355076715350576	13285.0	13285.0	13295.0	13295.0	0.0	0.21037391059781596	0.21037391059781596	0.0
ycbK	0.5840777968714344	0.5348048919811188	13275.0	13275.0	13290.0	13290.0	0.0	0.2213456791898314	0.2213456791898314	0.21037391059781596
rpsD	0.5683338002378188	0.5408127855383813	13265.0	13265.0	13282.5	13282.5	0.0	0.33799511618971473	0.33799511618971473	0.2213456791898314
yfaZ	0.6116605830228582	0.5134346446002717	13315.0	13315.0	13325.0	13325.0	0.0	0.21208130053164065	0.21208130053164065	0.0
sdhC	0.5752176199270712	0.5457653002005901	13305.0	13305.0	13320.0	13320.0	0.0	0.2565276549418321	0.2565276549418321	0.21208130053164065
secE	0.588741016262377	0.46494432108045924	13335.0	13335.0	13345.0	13345.0	0.0	0.3169750732496358	0.3169750732496358	0.0
fdx	0.5490727409977062	0.5200528648525719	13312.5	13312.5	13340.0	13340.0	0.2565276549418321	0.4056883107031547	0.4056883107031547	0.3169750732496358
rplP	0.519863944247998	0.42688104719871695	13273.75	13273.75	13326.25	13326.25	0.33799511618971473	0.5608549723345442	0.5608549723345442	0.4056883107031547
ptsH	0.5164504414267402	0.504659243019962	13355.0	13355.0	13365.0	13365.0	0.0	0.2641498366983116	0.2641498366983116	0.0
rplQ	0.49436044759550785	0.43448138201754566	13395.0	13395.0	13405.0	13405.0	0.0	0.23899593988811696	0.23899593988811696	0.0
yfaE	0.543207086128382	0.5213451787402986	13385.0	13385.0	13400.0	13400.0	0.0	0.2804534221561528	0.2804534221561528	0.23899593988811696
osmB	0.564181686172205	0.46881288985052083	13375.0	13375.0	13392.5	13392.5	0.0	0.42155137259392095	0.42155137259392095	0.2804534221561528
hns	0.6342997241435102	0.5413102174829832	13360.0	13360.0	13383.75	13383.75	0.2641498366983116	0.6875527442182215	0.6875527442182215	0.42155137259392095
ppa	0.5834897194707671	0.5053640206726976	13415.0	13415.0	13425.0	13425.0	0.0	0.12497974567225238	0.12497974567225238	0.0
xseB	0.6424052377143612	0.5443459719308315	13435.0	13435.0	13445.0	13445.0	0.0	0.17817524177756133	0.17817524177756133	0.0
ybcJ	0.5465057131693468	0.556139380521929	13420.0	13420.0	13440.0	13440.0	0.12497974567225238	0.28139174959962227	0.28139174959962227	0.17817524177756133
rpmE	0.5912462702884318	0.4636958414857927	13455.0	13455.0	13465.0	13465.0	0.0	0.1798049982172098	0.1798049982172098	0.0
rpmD	0.5773130104846469	0.4925072166798065	13475.0	13475.0	13485.0	13485.0	0.0	0.21002249873368334	0.21002249873368334	0.0
ihfB	0.5025959166516815	0.4303744927505647	13460.0	13460.0	13480.0	13480.0	0.1798049982172098	0.33976988800364105	0.33976988800364105	0.21002249873368334
yejL	0.5527791216512884	0.45121696644838416	13430.0	13430.0	13470.0	13470.0	0.28139174959962227	0.42619434319972943	0.42619434319972943	0.33976988800364105
panD	0.5906896383679755	0.4700421527324605	13495.0	13495.0	13505.0	13505.0	0.0	0.13346137972592811	0.13346137972592811	0.0
grxD	0.5959492900674113	0.4340143425116146	13515.0	13515.0	13525.0	13525.0	0.0	0.15810546194468245	0.15810546194468245	0.0
ybeD	0.5384070368492652	0.475306212816005	13500.0	13500.0	13520.0	13520.0	0.13346137972592811	0.2529938311879438	0.2529938311879438	0.15810546194468245
atpC	0.5823196746491258	0.48997043710233	13545.0	13545.0	13555.0	13555.0	0.0	0.14559501257393742	0.14559501257393742	0.0
yebY	0.5415353628980607	0.5101442539218068	13575.0	13575.0	13585.0	13585.0	0.0	0.1053793722966001	0.1053793722966001	0.0
rplV	0.4947629430118741	0.4925875379158047	13565.0	13565.0	13580.0	13580.0	0.0	0.1979686078233444	0.1979686078233444	0.1053793722966001
rpsR	0.65444727371982	0.4740366209952303	13550.0	13550.0	13572.5	13572.5	0.14559501257393742	0.24354628198972905	0.24354628198972905	0.1979686078233444
yeeD	0.6707278647233389	0.4456695417895544	13535.0	13535.0	13561.25	13561.25	0.0	0.3255879469705931	0.3255879469705931	0.24354628198972905
ydcY	0.6499951925403225	0.4576147886596131	13510.0	13510.0	13548.125	13548.125	0.2529938311879438	0.5943820793094108	0.5943820793094108	0.3255879469705931
rpmI	0.6501656957364889	0.4119567514644951	13450.0	13450.0	13529.0625	13529.0625	0.42619434319972943	0.8452103066707125	0.8452103066707125	0.5943820793094108
rpsJ	0.6149926100311688	0.5165425714155527	13371.875	13371.875	13489.53125	13489.53125	0.6875527442182215	1.012281568093021	1.012281568093021	0.8452103066707125
yajC	0.5149525549881806	0.4750238272217963	13300.0	13300.0	13430.703125	13430.703125	0.5608549723345442	1.3734168395305448	1.3734168395305448	1.012281568093021
atpE	0.50356602787607	0.43373586565771655	13605.0	13605.0	13615.0	13615.0	0.0	0.09290966427359021	0.09290966427359021	0.0
rpsI	0.5698739950983925	0.417731012749805	13595.0	13595.0	13610.0	13610.0	0.0	0.12616915347471858	0.12616915347471858	0.09290966427359021
rpsP	0.5155896112928153	0.49724623860925127	13635.0	13635.0	13645.0	13645.0	0.0	0.12698980411089947	0.12698980411089947	0.0
rpsO	0.5556179912360772	0.46469956331834267	13625.0	13625.0	13640.0	13640.0	0.0	0.14118466400048454	0.14118466400048454	0.12698980411089947
csrA	0.384290240582444	0.4053071575714616	13665.0	13665.0	13675.0	13675.0	0.0	0.11487009381205857	0.11487009381205857	0.0
acpP	0.4323146352863143	0.43356893288197773	13655.0	13655.0	13670.0	13670.0	0.0	0.15620008229942534	0.15620008229942534	0.11487009381205857
hha	0.41637514141807386	0.4205659840673383	13632.5	13632.5	13662.5	13662.5	0.14118466400048454	0.31996633324618823	0.31996633324618823	0.15620008229942534
grxC	0.49018160139841876	0.4725200705805791	13602.5	13602.5	13647.5	13647.5	0.12616915347471858	0.38950734619916233	0.38950734619916233	0.31996633324618823
rpoZ	0.44317496734228423	0.4525651661339241	13705.0	13705.0	13715.0	13715.0	0.0	0.0965212036071899	0.0965212036071899	0.0
ogrK	0.46021044947504197	0.4706280458673044	13695.0	13695.0	13710.0	13710.0	0.0	0.10771917303978137	0.10771917303978137	0.0965212036071899
rpmG	0.4191261756663854	0.44285024487586894	13725.0	13725.0	13735.0	13735.0	0.0	0.14067144940660742	0.14067144940660742	0.0
yifL	0.4426546203421556	0.5078730789261722	13702.5	13702.5	13730.0	13730.0	0.10771917303978137	0.2640632066127638	0.2640632066127638	0.14067144940660742
yoaH	0.4494386603237981	0.4528866472790309	13685.0	13685.0	13716.25	13716.25	0.0	0.4417766961305871	0.4417766961305871	0.2640632066127638
yfgG	0.5727970825116327	0.33943511306959834	13625.0	13625.0	13700.625	13700.625	0.38950734619916233	0.6684607438449743	0.6684607438449743	0.4417766961305871
yciZ	0.46642590132597	0.37460224380828283	13745.0	13745.0	13755.0	13755.0	0.0	0.10301660996014167	0.10301660996014167	0.0
rpmF	0.4664703267992576	0.3740425361286206	13765.0	13765.0	13775.0	13775.0	0.0	0.16126338979799518	0.16126338979799518	0.0
rpmC	0.4467125391764721	0.3677702417287496	13785.0	13785.0	13795.0	13795.0	0.0	0.2247942848986239	0.2247942848986239	0.0
rpsU	0.4144729063804528	0.36291472334144836	13770.0	13770.0	13790.0	13790.0	0.16126338979799518	0.2975891107509776	0.2975891107509776	0.2247942848986239
rpmB	0.4702463826132457	0.4012143753556141	13750.0	13750.0	13780.0	13780.0	0.10301660996014167	0.4120418148645125	0.4120418148645125	0.2975891107509776
rpsT	0.5321463746995491	0.3779243729962099	13805.0	13805.0	13815.0	13815.0	0.0	0.12736967108298822	0.12736967108298822	0.0
infA	0.516694879068772	0.38784535656373503	13825.0	13825.0	13835.0	13835.0	0.0	0.15576004123541234	0.15576004123541234	0.0
yhcN	0.535683441965664	0.3686710921297917	13855.0	13855.0	13865.0	13865.0	0.0	0.18421353146513963	0.18421353146513963	0.0
glnB	0.48377259931879224	0.3650937624789473	13845.0	13845.0	13860.0	13860.0	0.0	0.1881649758556548	0.1881649758556548	0.18421353146513963
bhsA	0.5118780307110566	0.3550742943655505	13830.0	13830.0	13852.5	13852.5	0.15576004123541234	0.28007500941850505	0.28007500941850505	0.1881649758556548
slyX	0.5335465088091397	0.2943474453712348	13810.0	13810.0	13841.25	13841.25	0.12736967108298822	0.3445100965305513	0.3445100965305513	0.28007500941850505
ychN	0.42348617901495755	0.4133028614176044	13875.0	13875.0	13885.0	13885.0	0.0	0.10658819282795667	0.10658819282795667	0.0
iscA	0.4289610956598188	0.4033501136701304	13895.0	13895.0	13905.0	13905.0	0.0	0.1411673339667566	0.1411673339667566	0.0
moaD	0.4120176219643681	0.46936428645553174	13880.0	13880.0	13900.0	13900.0	0.10658819282795667	0.2101442426780859	0.2101442426780859	0.1411673339667566
yciN	0.4266879872322531	0.5073855029528559	13945.0	13945.0	13955.0	13955.0	0.0	0.10899906592084979	0.10899906592084979	0.0
yciH	0.3788060206385056	0.4449725578049317	13935.0	13935.0	13950.0	13950.0	0.0	0.11390127226526685	0.11390127226526685	0.10899906592084979
msrB	0.42810737561195233	0.4023457685279134	13925.0	13925.0	13942.5	13942.5	0.0	0.14275743331645754	0.14275743331645754	0.11390127226526685
yggL	0.448112524863751	0.4180201456556788	13915.0	13915.0	13933.75	13933.75	0.0	0.23214043153586866	0.23214043153586866	0.14275743331645754
ycaR	0.407846300722362	0.34067321816374435	13890.0	13890.0	13924.375	13924.375	0.2101442426780859	0.3917125201587237	0.3917125201587237	0.23214043153586866
metJ	0.4105794816179873	0.3846879901427074	13825.625	13825.625	13907.1875	13907.1875	0.3445100965305513	0.6273719071808482	0.6273719071808482	0.3917125201587237
hinT	0.4568596071209675	0.3495228760684566	13765.0	13765.0	13866.40625	13866.40625	0.4120418148645125	1.022752739231861	1.022752739231861	0.6273719071808482
lpp	0.4379263126106785	0.3082215451753755	13662.8125	13662.8125	13815.703125	13815.703125	0.6684607438449743	1.1647876092600464	1.1647876092600464	1.022752739231861
rplM	0.5047826756357281	0.4025099437133417	13975.0	13975.0	13985.0	13985.0	0.0	0.34811919334894253	0.34811919334894253	0.0
yhbY	0.43700518183613396	0.4200951885391074	13965.0	13965.0	13980.0	13980.0	0.0	0.649392460558044	0.649392460558044	0.34811919334894253
yfgJ	0.40728186849112386	0.4348974621741113	14015.0	14015.0	14025.0	14025.0	0.0	0.1334705235718478	0.1334705235718478	0.0
ygfY	0.42717199034623327	0.36879103458225837	14005.0	14005.0	14020.0	14020.0	0.0	0.37728215332367787	0.37728215332367787	0.1334705235718478
rpsQ	0.45838578071006636	0.4011299276330959	14035.0	14035.0	14045.0	14045.0	0.0	0.4105643145926601	0.4105643145926601	0.0
nikR	0.4115264860680363	0.7193281220985955	14012.5	14012.5	14040.0	14040.0	0.37728215332367787	0.4883266573294048	0.4883266573294048	0.4105643145926601
hslR	0.5271869047572936	0.6869214210386293	13995.0	13995.0	14026.25	14026.25	0.0	0.5315702485382358	0.5315702485382358	0.4883266573294048
yihI	0.4880397566763744	0.7031241990694702	14055.0	14055.0	14065.0	14065.0	0.0	0.471282516562469	0.471282516562469	0.0
azoR	0.5675503935478403	0.5553788775190462	14095.0	14095.0	14105.0	14105.0	0.0	0.17617386598122226	0.17617386598122226	0.0
proQ	0.5841019579784771	0.4605102725478325	14085.0	14085.0	14100.0	14100.0	0.0	0.25928541016255574	0.25928541016255574	0.17617386598122226
yibL	0.6088770518786045	0.5049833755217693	14075.0	14075.0	14092.5	14092.5	0.0	0.3578673607406064	0.3578673607406064	0.25928541016255574
luxS	0.5830453259451064	0.48307741956672984	14125.0	14125.0	14135.0	14135.0	0.0	0.3529418608624912	0.3529418608624912	0.0
rpsB	0.5627529875978757	0.4402910032907414	14115.0	14115.0	14130.0	14130.0	0.0	0.38329021151054093	0.38329021151054093	0.3529418608624912
ymgG	0.6214658764690539	0.5441106613847231	14155.0	14155.0	14165.0	14165.0	0.0	0.1988408527570486	0.1988408527570486	0.0
yqjI	0.5619330852825146	0.506596323268294	14145.0	14145.0	14160.0	14160.0	0.0	0.4730789267850722	0.4730789267850722	0.1988408527570486
uvrY	0.49473354364510697	0.5692043108689123	14122.5	14122.5	14152.5	14152.5	0.38329021151054093	0.5527570785971079	0.5527570785971079	0.4730789267850722
yhaH	0.5246970290337948	0.5165314003402331	14083.75	14083.75	14137.5	14137.5	0.3578673607406064	0.7521027238984829	0.7521027238984829	0.5527570785971079
folA	0.46979672630741187	0.4837786321588205	14060.0	14060.0	14110.625	14110.625	0.471282516562469	1.0531472772733161	1.0531472772733161	0.7521027238984829
yacL	0.49851153766236245	0.5549696625254877	14010.625	14010.625	14085.3125	14085.3125	0.5315702485382358	1.1522308735435862	1.1522308735435862	1.0531472772733161
rpsS	0.47976990847292383	0.4265229499212248	13972.5	13972.5	14047.96875	14047.96875	0.649392460558044	1.636265373827021	1.636265373827021	1.1522308735435862
rnc	0.5098788095612422	0.4512757294193885	13739.2578125	13739.2578125	14010.234375	14010.234375	1.1647876092600464	2.446621932057378	2.446621932057378	1.636265373827021
gmk	0.5032310451980623	0.4532332149468421	13365.3515625	13365.3515625	13874.74609375	13874.74609375	1.3734168395305448	3.188704957168066	3.188704957168066	2.446621932057378
nuoE	0.5077328972845846	0.4229395392733851	12723.5546875	12723.5546875	13620.048828125	13620.048828125	2.3626737981648973	5.415795633960613	5.415795633960613	3.188704957168066
nusG	0.5851463527429757	0.491618807620448	14175.0	14175.0	14185.0	14185.0	0.0	0.8403409801192292	0.8403409801192292	0.0
rpsN	0.5462935209457338	0.3882399607871321	14205.0	14205.0	14215.0	14215.0	0.0	0.4588449719259932	0.4588449719259932	0.0
atpH	0.49855824081690125	0.408142914983982	14195.0	14195.0	14210.0	14210.0	0.0	0.9381263747941534	0.9381263747941534	0.4588449719259932
yfgA	0.7901721868025704	1.0409010851254095	14235.0	14235.0	14245.0	14245.0	0.0	0.5272905588833622	0.5272905588833622	0.0
dnaN	0.8278832288569498	0.8365150185901421	14225.0	14225.0	14240.0	14240.0	0.0	0.6972460720939135	0.6972460720939135	0.5272905588833622
moeA	0.7393139886849872	0.7604985197053218	14255.0	14255.0	14265.0	14265.0	0.0	0.780676993428753	0.780676993428753	0.0
yfiP	0.7181370806660128	0.7944576041898309	14232.5	14232.5	14260.0	14260.0	0.6972460720939135	0.9441023968281601	0.9441023968281601	0.780676993428753
ybjP	0.6610268594492709	0.8383445207885277	14202.5	14202.5	14246.25	14246.25	0.9381263747941534	1.2728740436021526	1.2728740436021526	0.9441023968281601
ygdL	0.6293325797635193	0.8227604170308538	14180.0	14180.0	14224.375	14224.375	0.8403409801192292	1.322360315665121	1.322360315665121	1.2728740436021526
dsbA	0.7444715925560313	0.8024776313727198	14285.0	14285.0	14295.0	14295.0	0.0	0.4688204887538322	0.4688204887538322	0.0
fliY	0.722691555697371	0.8359937671408468	14275.0	14275.0	14290.0	14290.0	0.0	0.6133446071107871	0.6133446071107871	0.4688204887538322
tig	0.6079416882831999	0.6646459746637873	14315.0	14315.0	14325.0	14325.0	0.0	0.3335603984471599	0.3335603984471599	0.0
surA	0.7587017879283494	0.7286836465779462	14305.0	14305.0	14320.0	14320.0	0.0	0.5509390642915141	0.5509390642915141	0.3335603984471599
panC	0.7366442572907516	0.6170805744497299	14345.0	14345.0	14355.0	14355.0	0.0	0.57113303146215	0.57113303146215	0.0
yceH	0.7072812307474207	0.6316657680972657	14335.0	14335.0	14350.0	14350.0	0.0	0.7169752614264862	0.7169752614264862	0.57113303146215
yrbC	0.7058446229765359	0.7185678371569988	14312.5	14312.5	14342.5	14342.5	0.5509390642915141	1.0296185972034568	1.0296185972034568	0.7169752614264862
sdhB	0.7004094731124191	0.7447010784299821	14282.5	14282.5	14327.5	14327.5	0.6133446071107871	1.4696410511004145	1.4696410511004145	1.0296185972034568
skp	0.7402965538166201	0.7208365693416662	14202.1875	14202.1875	14305.0	14305.0	1.322360315665121	1.817923544918896	1.817923544918896	1.4696410511004145
rpsF	0.9094608678048742	0.6904004215012984	14365.0	14365.0	14375.0	14375.0	0.0	0.5111601522511555	0.5111601522511555	0.0
tolB	0.7742825524237091	0.7636244259355712	14395.0	14395.0	14405.0	14405.0	0.0	0.26014379776967844	0.26014379776967844	0.0
dapD	0.8904468677622165	0.7469871720475569	14385.0	14385.0	14400.0	14400.0	0.0	0.3912677688943487	0.3912677688943487	0.26014379776967844
rdgC	0.9124273019255578	0.8228843749570114	14425.0	14425.0	14435.0	14435.0	0.0	0.21907754279347885	0.21907754279347885	0.0
lpxA	0.7652733593159872	0.5735469258755429	14455.0	14455.0	14465.0	14465.0	0.0	0.39553386538408253	0.39553386538408253	0.0
yciO	0.7794096660570585	0.5859602112302792	14445.0	14445.0	14460.0	14460.0	0.0	0.4308135733879034	0.4308135733879034	0.39553386538408253
elaA	0.637869354752315	0.5192917866481672	14430.0	14430.0	14452.5	14452.5	0.21907754279347885	0.4654830232077755	0.4654830232077755	0.4308135733879034
ygiW	0.6433970137830232	0.5619411668698981	14415.0	14415.0	14441.25	14441.25	0.0	0.5957903210958553	0.5957903210958553	0.4654830232077755
aroK	0.6873766763964859	0.6044299244736977	14392.5	14392.5	14428.125	14428.125	0.3912677688943487	0.8242603011631715	0.8242603011631715	0.5957903210958553
rsxG	0.6841330349115516	0.4894850477005859	14370.0	14370.0	14410.3125	14410.3125	0.5111601522511555	1.0191584400839437	1.0191584400839437	0.8242603011631715
moaC	0.6890379996030681	0.5434998979025224	14495.0	14495.0	14505.0	14505.0	0.0	0.35015269960287826	0.35015269960287826	0.0
ydiH	0.6424881640189499	0.49120009911127516	14485.0	14485.0	14500.0	14500.0	0.0	0.4248713712648316	0.4248713712648316	0.35015269960287826
yecM	0.5880106263858649	0.4800005214210198	14475.0	14475.0	14492.5	14492.5	0.0	0.6791160417725131	0.6791160417725131	0.4248713712648316
tmk	0.7089828879448946	0.5444169616069785	14515.0	14515.0	14525.0	14525.0	0.0	0.46729726187601095	0.46729726187601095	0.0
tatB	0.7137128218823025	0.43431490762261726	14535.0	14535.0	14545.0	14545.0	0.0	0.5841437671473984	0.5841437671473984	0.0
truD	0.6852385448645669	0.5684158005307163	14520.0	14520.0	14540.0	14540.0	0.46729726187601095	0.7463665583189697	0.7463665583189697	0.5841437671473984
ppiA	0.717512445113608	0.5435174710096246	14483.75	14483.75	14530.0	14530.0	0.6791160417725131	1.138349167346699	1.138349167346699	0.7463665583189697
nusB	0.658575611660075	0.5247674147178105	14390.15625	14390.15625	14506.875	14506.875	1.0191584400839437	1.3335913721647008	1.3335913721647008	1.138349167346699
yliJ	0.7235773849654747	0.48195255925862956	14555.0	14555.0	14565.0	14565.0	0.0	0.4766114787038633	0.4766114787038633	0.0
ung	0.6816494618123654	0.5426934740885669	14575.0	14575.0	14585.0	14585.0	0.0	0.2645734218247177	0.2645734218247177	0.0
ygcF	0.7019238258388383	0.5280818918097085	14595.0	14595.0	14605.0	14605.0	0.0	0.30242284887954624	0.30242284887954624	0.0
osmY	0.8279494364086049	0.5462623349927926	14580.0	14580.0	14600.0	14600.0	0.2645734218247177	0.6046631999371943	0.6046631999371943	0.30242284887954624
dhaL	0.8317217641828712	0.4647980675660811	14560.0	14560.0	14590.0	14590.0	0.4766114787038633	0.7678034967001545	0.7678034967001545	0.6046631999371943
minD	0.7567360821245979	0.618131153411199	14625.0	14625.0	14635.0	14635.0	0.0	0.5813499032061595	0.5813499032061595	0.0
cpxR	0.8324537840203312	0.5712281119640794	14615.0	14615.0	14630.0	14630.0	0.0	0.7729666991971065	0.7729666991971065	0.5813499032061595
rbfA	0.7546722965569111	0.4848649697927064	14575.0	14575.0	14622.5	14622.5	0.7678034967001545	1.4313791915301854	1.4313791915301854	0.7729666991971065
yhfA	0.7753609756031193	0.548870088824774	14448.515625	14448.515625	14598.75	14598.75	1.3335913721647008	2.2310942200270674	2.2310942200270674	1.4313791915301854
ksgA	0.7949812661595189	0.6350395965354678	14645.0	14645.0	14655.0	14655.0	0.0	0.7233865452774879	0.7233865452774879	0.0
rraA	0.779918017531808	0.5606191680500016	14665.0	14665.0	14675.0	14675.0	0.0	0.5018622911787698	0.5018622911787698	0.0
rnhB	0.7698256784149495	0.5231329162519078	14685.0	14685.0	14695.0	14695.0	0.0	0.5895635020085042	0.5895635020085042	0.0
ldhA	0.8088920214259923	0.6267287316511779	14670.0	14670.0	14690.0	14690.0	0.5018622911787698	0.7347707676844708	0.7347707676844708	0.5895635020085042
fdhE	0.8515984652551766	0.6153343368879202	14650.0	14650.0	14680.0	14680.0	0.7233865452774879	1.2604959687168344	1.2604959687168344	0.7347707676844708
ycgN	0.6859017538937338	0.5580957970491246	14705.0	14705.0	14715.0	14715.0	0.0	0.4037401594502371	0.4037401594502371	0.0
gidB	0.7822431992361726	0.5544009049026498	14735.0	14735.0	14745.0	14745.0	0.0	0.4130893733769905	0.4130893733769905	0.0
ispU	0.681469360674873	0.6055833568715998	14725.0	14725.0	14740.0	14740.0	0.0	0.583050340582609	0.583050340582609	0.4130893733769905
ydgK	0.5896732422928652	0.694877840139897	14710.0	14710.0	14732.5	14732.5	0.4037401594502371	0.6042744597109073	0.6042744597109073	0.583050340582609
tatC	0.5700998480686862	0.732021755680561	14765.0	14765.0	14775.0	14775.0	0.0	0.5803721321596143	0.5803721321596143	0.0
rfbA	0.5985799738627988	0.5728354038792753	14755.0	14755.0	14770.0	14770.0	0.0	0.6313812498204365	0.6313812498204365	0.5803721321596143
nudJ	0.6083438118853758	0.6488156959589039	14795.0	14795.0	14805.0	14805.0	0.0	0.5236726958852624	0.5236726958852624	0.0
pyrE	0.60218752504269	0.7255815026915607	14785.0	14785.0	14800.0	14800.0	0.0	0.7546163830641458	0.7546163830641458	0.5236726958852624
cysH	0.6520300374718868	0.5733195414530913	14762.5	14762.5	14792.5	14792.5	0.6313812498204365	1.0140153458287826	1.0140153458287826	0.7546163830641458
hemG	0.6763665673785854	0.5985210109483404	14721.25	14721.25	14777.5	14777.5	0.6042744597109073	1.528411584270142	1.528411584270142	1.0140153458287826
yggN	0.730927810721718	0.5598648128706629	14665.0	14665.0	14749.375	14749.375	1.2604959687168344	2.06362641784246	2.06362641784246	1.528411584270142
ribF	0.7336296767343816	0.6999704619047865	14815.0	14815.0	14825.0	14825.0	0.0	0.8121795548391797	0.8121795548391797	0.0
yecS	0.7723006349432707	0.8264090606300172	14845.0	14845.0	14855.0	14855.0	0.0	0.4690295188608178	0.4690295188608178	0.0
gpsA	0.6894894664017377	0.6837723477384833	14835.0	14835.0	14850.0	14850.0	0.0	0.7089099898605645	0.7089099898605645	0.4690295188608178
damX	0.6542619290708568	0.5922580177692346	14865.0	14865.0	14875.0	14875.0	0.0	0.7261344203255525	0.7261344203255525	0.0
yghB	0.7233892373138766	0.6949514883826184	14885.0	14885.0	14895.0	14895.0	0.0	0.7758082564378923	0.7758082564378923	0.0
era	0.6809896305795483	0.6439380654803573	14870.0	14870.0	14890.0	14890.0	0.7261344203255525	0.9153587768143377	0.9153587768143377	0.7758082564378923
ycfM	0.8542755127582919	0.6642730251118885	14842.5	14842.5	14880.0	14880.0	0.7089099898605645	1.2217720492823367	1.2217720492823367	0.9153587768143377
yhhX	0.7616565791726038	0.5586786363100066	14820.0	14820.0	14861.25	14861.25	0.8121795548391797	1.4940743828390102	1.4940743828390102	1.2217720492823367
galM	0.7129122113609689	0.6930480641118266	14915.0	14915.0	14925.0	14925.0	0.0	0.6059793721107589	0.6059793721107589	0.0
rstA	0.764430728846208	0.6458662700907833	14905.0	14905.0	14920.0	14920.0	0.0	1.156697758091968	1.156697758091968	0.6059793721107589
grxB	0.7017080036508755	0.6091237053421346	14955.0	14955.0	14965.0	14965.0	0.0	0.6527788806099001	0.6527788806099001	0.0
nagK	0.7975163280411309	0.5886006279907365	14945.0	14945.0	14960.0	14960.0	0.0	0.8162856625226962	0.8162856625226962	0.6527788806099001
iclR	0.7597640714081626	0.519379399580637	14935.0	14935.0	14952.5	14952.5	0.0	1.039078969078205	1.039078969078205	0.8162856625226962
ddlB	1.0109201088042963	0.5317459117282229	14985.0	14985.0	14995.0	14995.0	0.0	0.6586680789664343	0.6586680789664343	0.0
ribD	0.7671810713296962	0.5912009781389437	14975.0	14975.0	14990.0	14990.0	0.0	1.0699860732063815	1.0699860732063815	0.6586680789664343
ppiD	0.7936877478117039	0.5951596348399785	14943.75	14943.75	14982.5	14982.5	1.039078969078205	1.2925277486130093	1.2925277486130093	1.0699860732063815
oppA	0.6011487519264973	0.4996205041203792	14912.5	14912.5	14963.125	14963.125	1.156697758091968	1.8521343411549716	1.8521343411549716	1.2925277486130093
glpG	0.6481162191508361	0.5056688313891271	14840.625	14840.625	14937.8125	14937.8125	1.4940743828390102	2.448700223806292	2.448700223806292	1.8521343411549716
yceM	0.8144052540103415	0.7447398743071111	14707.1875	14707.1875	14889.21875	14889.21875	2.06362641784246	3.130915502647414	3.130915502647414	2.448700223806292
ftsQ	0.7805782484604596	0.6148067726005054	14523.6328125	14523.6328125	14798.203125	14798.203125	2.2310942200270674	3.7260046596680794	3.7260046596680794	3.130915502647414
rlmF	0.7196455192710707	0.5630041315009935	14253.59375	14253.59375	14660.91796875	14660.91796875	1.817923544918896	4.945313409770333	4.945313409770333	3.7260046596680794
smtA	0.7354365989351924	0.5699838741290107	15015.0	15015.0	15025.0	15025.0	0.0	1.8701299599326877	1.8701299599326877	0.0
prc	0.6754495603990743	0.6727466850148747	15055.0	15055.0	15065.0	15065.0	0.0	1.1068247993134346	1.1068247993134346	0.0
ydcF	0.8325762084916712	0.6148067726005054	15045.0	15045.0	15060.0	15060.0	0.0	1.4493931503920163	1.4493931503920163	1.1068247993134346
ruvA	0.6832733978881496	0.6510291125230273	15035.0	15035.0	15052.5	15052.5	0.0	2.1169301785117876	2.1169301785117876	1.4493931503920163
yebT	0.7494991641172599	0.835365160745512	15020.0	15020.0	15043.75	15043.75	1.8701299599326877	2.1984234615948703	2.1984234615948703	2.1169301785117876
dcm	1.0755713926819843	0.7210696990689904	15005.0	15005.0	15031.875	15031.875	0.0	2.787101349467899	2.787101349467899	2.1984234615948703
cadC	1.0726690686302582	0.835365160745512	15085.0	15085.0	15095.0	15095.0	0.0	0.5409050792463065	0.5409050792463065	0.0
ycbB	0.8665384799677986	0.7403455132055502	15105.0	15105.0	15115.0	15115.0	0.0	0.5861396447959839	0.5861396447959839	0.0
gsiB	0.7374059416709682	0.6488156959589039	15090.0	15090.0	15110.0	15110.0	0.5409050792463065	0.8716717304193002	0.8716717304193002	0.5861396447959839
cca	0.8785654108176449	0.6029415007461105	15075.0	15075.0	15100.0	15100.0	0.0	0.9472659607188575	0.9472659607188575	0.8716717304193002
envC	0.9335775843305597	0.5578213400284072	15125.0	15125.0	15135.0	15135.0	0.0	0.6542967713416217	0.6542967713416217	0.0
fieF	0.8164624168932941	0.6963808860167535	15155.0	15155.0	15165.0	15165.0	0.0	0.6014609909986466	0.6014609909986466	0.0
modA	0.771290150040266	0.6359109560014233	15145.0	15145.0	15160.0	15160.0	0.0	0.9666543640962114	0.9666543640962114	0.6014609909986466
aroE	0.7292235540836133	0.5378047271062719	15130.0	15130.0	15152.5	15152.5	0.6542967713416217	1.2466093113325405	1.2466093113325405	0.9666543640962114
yceG	0.7524370678807316	0.5732107905806177	15087.5	15087.5	15141.25	15141.25	0.9472659607188575	1.759842569520921	1.759842569520921	1.2466093113325405
rfaF	0.8225945830835067	0.5417878611794734	15195.0	15195.0	15205.0	15205.0	0.0	0.7164277770905688	0.7164277770905688	0.0
yigZ	0.9262601726900528	0.7273621415715964	15185.0	15185.0	15200.0	15200.0	0.0	0.8669949630656368	0.8669949630656368	0.7164277770905688
ogt	1.0581016769543747	0.7403455132055502	15175.0	15175.0	15192.5	15192.5	0.0	1.142886634804124	1.142886634804124	0.8669949630656368
pdxA	0.8783146645129983	0.9051755906563649	15215.0	15215.0	15225.0	15225.0	0.0	1.230501884349324	1.230501884349324	0.0
gcvT	0.7974454989976659	0.737262689324353	15183.75	15183.75	15220.0	15220.0	1.142886634804124	1.7791491480602128	1.7791491480602128	1.230501884349324
yraL	0.8845130639001237	0.7253911224047891	15114.375	15114.375	15201.875	15201.875	1.759842569520921	2.85597615234379	2.85597615234379	1.7791491480602128
degQ	0.6296855484238418	0.6879041159703811	15245.0	15245.0	15255.0	15255.0	0.0	0.8169488331105148	0.8169488331105148	0.0
yrbG	0.847548396505504	0.6359109560014233	15235.0	15235.0	15250.0	15250.0	0.0	0.9654581497765783	0.9654581497765783	0.8169488331105148
ybgJ	0.7396230009345569	0.6879041159703811	15265.0	15265.0	15275.0	15275.0	0.0	0.511826994566165	0.511826994566165	0.0
rfaI	0.8813600418204693	0.634882182531839	15285.0	15285.0	15295.0	15295.0	0.0	0.8000880660120734	0.8000880660120734	0.0
hmp	0.9321904171247418	0.6820131579403153	15270.0	15270.0	15290.0	15290.0	0.511826994566165	1.1319804802045206	1.1319804802045206	0.8000880660120734
chaA	0.8133567557262015	0.9803225420669838	15242.5	15242.5	15280.0	15280.0	0.9654581497765783	1.2115700633479616	1.2115700633479616	1.1319804802045206
surE	1.0152608470404272	0.5462623349927926	15315.0	15315.0	15325.0	15325.0	0.0	1.0260196814638263	1.0260196814638263	0.0
glnQ	1.045086774274353	0.622064536739446	15305.0	15305.0	15320.0	15320.0	0.0	1.1213134982242527	1.1213134982242527	1.0260196814638263
yheO	0.9951784860742381	0.5224532266692179	15345.0	15345.0	15355.0	15355.0	0.0	0.7173167982039107	0.7173167982039107	0.0
udp	1.1077112444744102	0.7238967597360223	15335.0	15335.0	15350.0	15350.0	0.0	1.0345887192856882	1.0345887192856882	0.7173167982039107
folD	1.0997893315201024	0.7273880510511406	15365.0	15365.0	15375.0	15375.0	0.0	1.3843053737549051	1.3843053737549051	0.0
rffA	1.1869782675387808	0.6153824017705182	15342.5	15342.5	15370.0	15370.0	1.0345887192856882	1.5799247445650293	1.5799247445650293	1.3843053737549051
panE	1.118410411882929	0.6084653727277377	15312.5	15312.5	15356.25	15356.25	1.1213134982242527	2.3770609097884536	2.3770609097884536	1.5799247445650293
macA	0.7268035266555235	0.6692617488222516	15261.25	15261.25	15334.375	15334.375	1.2115700633479616	3.0743431302818887	3.0743431302818887	2.3770609097884536
ybgK	0.8422864176472603	0.5523232510342561	15158.125	15158.125	15297.8125	15297.8125	2.85597615234379	3.4709659889520195	3.4709659889520195	3.0743431302818887
holB	0.7775490332859306	0.5367272003112045	15018.4375	15018.4375	15227.96875	15227.96875	2.787101349467899	4.984649619651665	4.984649619651665	3.4709659889520195
uhpA	1.043700662339335	0.45046092717863623	14457.255859375	14457.255859375	15123.203125	15123.203125	4.945313409770333	7.144469060329948	7.144469060329948	4.984649619651665
ycgM	1.2500302436595632	0.4376935231190172	15385.0	15385.0	15395.0	15395.0	0.0	0.5581446526350434	0.5581446526350434	0.0
pabA	0.9590906453513158	0.5094808135307735	15405.0	15405.0	15415.0	15415.0	0.0	0.9251893297084348	0.9251893297084348	0.0
fhuD	0.8665384799677986	0.44034658081883404	15390.0	15390.0	15410.0	15410.0	0.5581446526350434	1.4197663516521744	1.4197663516521744	0.9251893297084348
holA	1.0332700987814876	0.5430657297222662	15425.0	15425.0	15435.0	15435.0	0.0	1.0273061281443279	1.0273061281443279	0.0
frlR	0.6977107092072493	0.6295761480969378	15445.0	15445.0	15455.0	15455.0	0.0	0.8577007189868312	0.8577007189868312	0.0
ybbJ	0.7761255228919933	0.6169463316749864	15485.0	15485.0	15495.0	15495.0	0.0	0.6187489427533988	0.6187489427533988	0.0
cobC	0.6290624784930142	0.34991510182557106	15475.0	15475.0	15490.0	15490.0	0.0	1.0781047233955299	1.0781047233955299	0.6187489427533988
yfeZ	0.6897160366610564	0.5930908436866277	15465.0	15465.0	15482.5	15482.5	0.0	1.122714549853692	1.122714549853692	1.0781047233955299
sodC	1.1267097591190802	0.4576642411338762	15450.0	15450.0	15473.75	15473.75	0.8577007189868312	1.3143429167460232	1.3143429167460232	1.122714549853692
hybF	0.9532124014746115	0.4840228963040406	15430.0	15430.0	15461.875	15461.875	1.0273061281443279	1.710267805183817	1.710267805183817	1.3143429167460232
ybaN	0.7584952473217469	0.43566418341906565	15400.0	15400.0	15445.9375	15445.9375	1.4197663516521744	2.066916397245742	2.066916397245742	1.710267805183817
asr	0.7779597965567268	0.4814805169439213	15525.0	15525.0	15535.0	15535.0	0.0	0.655938507897778	0.655938507897778	0.0
flhC	0.7963936321909049	0.4427444083634105	15515.0	15515.0	15530.0	15530.0	0.0	0.7634386033208509	0.7634386033208509	0.655938507897778
sfsA	0.8032122988627971	0.2798455099700352	15505.0	15505.0	15522.5	15522.5	0.0	1.0926567341499556	1.0926567341499556	0.7634386033208509
ilvH	0.6306418730425424	0.37220342355279074	15545.0	15545.0	15555.0	15555.0	0.0	0.37747331495071407	0.37747331495071407	0.0
ygbE	0.6171035354624704	0.38326231779218634	15565.0	15565.0	15575.0	15575.0	0.0	0.39355722834721296	0.39355722834721296	0.0
ydeI	1.0446734388571666	0.34991510182557106	15550.0	15550.0	15570.0	15570.0	0.37747331495071407	0.5755382524465082	0.5755382524465082	0.39355722834721296
yadI	0.7827465497075191	0.3177572994243832	15605.0	15605.0	15615.0	15615.0	0.0	0.3490693093827614	0.3490693093827614	0.0
ydaL	0.6496295508935701	0.29687337876071673	15595.0	15595.0	15610.0	15610.0	0.0	0.6212341082315698	0.6212341082315698	0.3490693093827614
ybaZ	0.7963082615374968	0.35557456235831697	15585.0	15585.0	15602.5	15602.5	0.0	0.8852373320563172	0.8852373320563172	0.6212341082315698
mraZ	0.5949528740186198	0.3969718325587852	15560.0	15560.0	15593.75	15593.75	0.5755382524465082	1.2625723083357525	1.2625723083357525	0.8852373320563172
ftsL	0.6674404510853119	0.3896330225131647	15513.75	15513.75	15576.875	15576.875	1.0926567341499556	2.4829870398330853	2.4829870398330853	1.2625723083357525
yraP	0.5657496580622825	0.38942406315492356	15625.0	15625.0	15635.0	15635.0	0.0	0.5000889661428716	0.5000889661428716	0.0
sspB	0.6001421344217706	0.4470080409358825	15655.0	15655.0	15665.0	15665.0	0.0	0.5568016319651001	0.5568016319651001	0.0
cueR	0.7447667971768409	0.45882501880911836	15645.0	15645.0	15660.0	15660.0	0.0	0.705317603274229	0.705317603274229	0.5568016319651001
uspG	0.7689698351441637	0.41352800228779446	15630.0	15630.0	15652.5	15652.5	0.5000889661428716	1.0055972253126861	1.0055972253126861	0.705317603274229
ynfD	0.6480041377259803	0.4057545675927257	15685.0	15685.0	15695.0	15695.0	0.0	0.8611249088125343	0.8611249088125343	0.0
yfcE	0.6514288938685434	0.3939724424286261	15675.0	15675.0	15690.0	15690.0	0.0	1.085534633204873	1.085534633204873	0.8611249088125343
acpT	0.6719732784542515	0.4210867073015619	15641.25	15641.25	15682.5	15682.5	1.0055972253126861	1.6462187430021062	1.6462187430021062	1.085534633204873
hemX	0.66971909759174	0.38801870786350173	15745.0	15745.0	15755.0	15755.0	0.0	0.6152475267276577	0.6152475267276577	0.0
argT	0.6371130631217667	0.47799683947613103	15735.0	15735.0	15750.0	15750.0	0.0	0.777266283799441	0.777266283799441	0.6152475267276577
ycbW	0.6145298486940772	0.4095581736716414	15725.0	15725.0	15742.5	15742.5	0.0	0.8716638344625253	0.8716638344625253	0.777266283799441
yfcF	0.5100062827934532	0.35406935658686517	15715.0	15715.0	15733.75	15733.75	0.0	1.5998863878354568	1.5998863878354568	0.8716638344625253
gsiC	0.6248328654998221	0.6612823886518987	15705.0	15705.0	15724.375	15724.375	0.0	1.7281444096790768	1.7281444096790768	1.5998863878354568
yibQ	0.6069234070647064	0.44937760551815703	15661.875	15661.875	15714.6875	15714.6875	1.6462187430021062	2.641758630092983	2.641758630092983	1.7281444096790768
ycfS	0.7334713047117442	0.5635027779951276	15545.3125	15545.3125	15688.28125	15688.28125	2.4829870398330853	3.4777425880478776	3.4777425880478776	2.641758630092983
yjaH	0.9532124014746115	0.6529743477876016	15422.96875	15422.96875	15616.796875	15616.796875	2.066916397245742	5.435548750925268	5.435548750925268	3.4777425880478776
ulaR	0.8565978818569343	0.6568385198698123	15775.0	15775.0	15785.0	15785.0	0.0	0.15741614044918295	0.15741614044918295	0.0
ydhO	0.9767984774651663	0.5502564705299154	15765.0	15765.0	15780.0	15780.0	0.0	0.2131389586486674	0.2131389586486674	0.15741614044918295
yihW	0.9359595555412681	0.4482944680656474	15805.0	15805.0	15815.0	15815.0	0.0	0.24706331292111677	0.24706331292111677	0.0
btuR	0.8869188607856648	0.42248434993860856	15795.0	15795.0	15810.0	15810.0	0.0	0.34084131085655595	0.34084131085655595	0.24706331292111677
ygeA	0.7500838493575716	0.370378325034355	15772.5	15772.5	15802.5	15802.5	0.2131389586486674	0.5113202399547141	0.5113202399547141	0.34084131085655595
yjdM	0.45154117458379955	0.3537094836607199	15835.0	15835.0	15845.0	15845.0	0.0	0.36100809711039616	0.36100809711039616	0.0
raiA	0.4732943020165537	0.3610970315607698	15825.0	15825.0	15840.0	15840.0	0.0	0.4100840402588626	0.4100840402588626	0.36100809711039616
yqiC	0.5311296371904168	0.3851420514217097	15855.0	15855.0	15865.0	15865.0	0.0	0.420575204678748	0.420575204678748	0.0
yigI	0.43139187788245076	0.3488055235997732	15832.5	15832.5	15860.0	15860.0	0.4100840402588626	0.658967588956652	0.658967588956652	0.420575204678748
yohN	0.4367443197492417	0.42551259944256375	15787.5	15787.5	15846.25	15846.25	0.5113202399547141	0.8623508804726252	0.8623508804726252	0.658967588956652
rplR	0.4108929184764014	0.3744069704477926	15875.0	15875.0	15885.0	15885.0	0.0	0.21024549828170466	0.21024549828170466	0.0
lolB	0.6449419813986971	0.4104077557681917	15895.0	15895.0	15905.0	15905.0	0.0	0.3103430317553417	0.3103430317553417	0.0
pdhR	0.6569328409097894	0.4157579255645948	15880.0	15880.0	15900.0	15900.0	0.21024549828170466	0.3968430574882543	0.3968430574882543	0.3103430317553417
yfbV	0.6005028417244345	0.3819184345579214	15925.0	15925.0	15935.0	15935.0	0.0	0.24616841157333724	0.24616841157333724	0.0
mntR	0.5464117218741223	0.42411663382926923	15915.0	15915.0	15930.0	15930.0	0.0	0.46263725110029585	0.46263725110029585	0.24616841157333724
lexA	0.6101215030362201	0.38185941555328023	15890.0	15890.0	15922.5	15922.5	0.3968430574882543	0.5934931876884589	0.5934931876884589	0.46263725110029585
mscL	0.48579036384029717	0.5722594414828474	15965.0	15965.0	15975.0	15975.0	0.0	0.34186712297272104	0.34186712297272104	0.0
yfjF	0.38227276125710163	0.5643396515323085	15955.0	15955.0	15970.0	15970.0	0.0	0.4423848266554682	0.4423848266554682	0.34186712297272104
yeeN	0.4037035903994168	0.5078483771952116	15945.0	15945.0	15962.5	15962.5	0.0	0.5346801505244595	0.5346801505244595	0.4423848266554682
hscB	0.4726214876300781	0.5366992978412956	15985.0	15985.0	15995.0	15995.0	0.0	0.24208752866301367	0.24208752866301367	0.0
yciU	0.3750726877875275	0.5970367965037897	16005.0	16005.0	16015.0	16015.0	0.0	0.31204818033163917	0.31204818033163917	0.0
yqjE	0.4121159417933645	0.5819355891348135	15990.0	15990.0	16010.0	16010.0	0.24208752866301367	0.34735541158189337	0.34735541158189337	0.31204818033163917
hslJ	0.422969767744621	0.5279357173957839	16025.0	16025.0	16035.0	16035.0	0.0	0.32719247658735673	0.32719247658735673	0.0
yfbR	0.4792618624980055	0.42127225419388065	16045.0	16045.0	16055.0	16055.0	0.0	0.26714669948254116	0.26714669948254116	0.0
speG	0.4201506391320707	0.34585495421151613	16065.0	16065.0	16075.0	16075.0	0.0	0.299373392999927	0.299373392999927	0.0
ybgC	0.4942455683656461	0.40182892979427726	16050.0	16050.0	16070.0	16070.0	0.26714669948254116	0.3976694814995463	0.3976694814995463	0.299373392999927
yfiB	0.585993650018076	0.3983947695098107	16030.0	16030.0	16060.0	16060.0	0.32719247658735673	0.5094019365652339	0.5094019365652339	0.3976694814995463
rfbC	0.4294397510788867	0.4518860615033385	16000.0	16000.0	16045.0	16045.0	0.34735541158189337	0.7481643976220886	0.7481643976220886	0.5094019365652339
exbD	0.4731814077243577	0.4512067141581329	15953.75	15953.75	16022.5	16022.5	0.5346801505244595	1.1268153453106609	1.1268153453106609	0.7481643976220886
yggG	0.49650043805730765	0.450135381869147	15906.25	15906.25	15988.125	15988.125	0.5934931876884589	1.6544678990225163	1.6544678990225163	1.1268153453106609
creA	0.5065928637101301	0.479486962211024	15816.875	15816.875	15947.1875	15947.1875	0.8623508804726252	1.880230126451937	1.880230126451937	1.6544678990225163
ybaO	0.4972334116870028	0.5226610222116398	16085.0	16085.0	16095.0	16095.0	0.0	0.5038458739768719	0.5038458739768719	0.0
yhbT	0.44303418070166706	0.5434998979025224	16115.0	16115.0	16125.0	16125.0	0.0	0.38591333518085924	0.38591333518085924	0.0
tolR	0.43880010451121704	0.3989776989132981	16105.0	16105.0	16120.0	16120.0	0.0	0.517258046973689	0.517258046973689	0.38591333518085924
mreD	0.3900486610054889	0.4323688071419241	16090.0	16090.0	16112.5	16112.5	0.5038458739768719	0.5944699282641849	0.5944699282641849	0.517258046973689
yjeE	0.4701172804077004	0.3839705650629481	16145.0	16145.0	16155.0	16155.0	0.0	0.3239419216370346	0.3239419216370346	0.0
yjgK	0.5171630703509681	0.47675920178046116	16135.0	16135.0	16150.0	16150.0	0.0	0.379530667006964	0.379530667006964	0.3239419216370346
ybgI	0.6779141847392331	0.48077221928973923	16175.0	16175.0	16185.0	16185.0	0.0	0.35865389723780994	0.35865389723780994	0.0
artP	0.7276759479404741	0.49591195881220784	16165.0	16165.0	16180.0	16180.0	0.0	0.42619313899108474	0.42619313899108474	0.35865389723780994
nudE	0.6392479187307464	0.5497644562264222	16142.5	16142.5	16172.5	16172.5	0.379530667006964	0.9327661212322642	0.9327661212322642	0.42619313899108474
fur	0.6497004481510216	0.433338795778299	16101.25	16101.25	16157.5	16157.5	0.5944699282641849	1.2920990169284454	1.2920990169284454	0.9327661212322642
arcA	0.600573691976019	0.49090155499222576	16195.0	16195.0	16205.0	16205.0	0.0	0.5483109898669611	0.5483109898669611	0.0
dps	0.6023721363838055	0.552207423003715	16215.0	16215.0	16225.0	16225.0	0.0	0.33059614050705743	0.33059614050705743	0.0
ribC	0.5627415727475285	0.5600698947338184	16245.0	16245.0	16255.0	16255.0	0.0	0.322593232693934	0.322593232693934	0.0
yqaB	0.5941965349953469	0.5532143916747014	16235.0	16235.0	16250.0	16250.0	0.0	0.5035340049399519	0.5035340049399519	0.322593232693934
inaA	0.5325839880804069	0.3688813370147746	16220.0	16220.0	16242.5	16242.5	0.33059614050705743	0.6773849336094818	0.6773849336094818	0.5035340049399519
phoU	0.48635491392556524	0.4272499005454439	16200.0	16200.0	16231.25	16231.25	0.5483109898669611	0.8094506604330916	0.8094506604330916	0.6773849336094818
yjjA	0.5529455748624637	0.4476383361126179	16275.0	16275.0	16285.0	16285.0	0.0	0.43571284727583626	0.43571284727583626	0.0
nth	0.5106989580574021	0.5292125031383751	16265.0	16265.0	16280.0	16280.0	0.0	0.5421003730200948	0.5421003730200948	0.43571284727583626
apaG	0.6015053972666202	0.5358697957634363	16295.0	16295.0	16305.0	16305.0	0.0	0.5521858572051288	0.5521858572051288	0.0
yaiL	0.4645458776831987	0.48315595394143834	16272.5	16272.5	16300.0	16300.0	0.5421003730200948	0.7878780791778871	0.7878780791778871	0.5521858572051288
rrmJ	0.4313980669707557	0.45456297508584886	16315.0	16315.0	16325.0	16325.0	0.0	0.7158166974614444	0.7158166974614444	0.0
recR	0.4364035449412691	0.5809397382023737	16345.0	16345.0	16355.0	16355.0	0.0	0.41568484647548287	0.41568484647548287	0.0
yihX	0.5516532562392158	0.5805397519074343	16335.0	16335.0	16350.0	16350.0	0.0	0.5854791225114556	0.5854791225114556	0.41568484647548287
asnC	0.49082398035255786	0.5284667093721345	16385.0	16385.0	16395.0	16395.0	0.0	0.4002292659312342	0.4002292659312342	0.0
fruR	0.5252283905993007	0.5317982614963188	16405.0	16405.0	16415.0	16415.0	0.0	0.4256891420507874	0.4256891420507874	0.0
ychJ	0.5347994634575409	0.42199993126268165	16390.0	16390.0	16410.0	16410.0	0.4002292659312342	0.4961330816605369	0.4961330816605369	0.4256891420507874
yciT	0.5654349692286613	0.45730728910786694	16375.0	16375.0	16400.0	16400.0	0.0	0.6680610457006352	0.6680610457006352	0.4961330816605369
ydfG	0.5485583327292634	0.4568432107060967	16365.0	16365.0	16387.5	16387.5	0.0	0.8118575808631746	0.8118575808631746	0.6680610457006352
glpR	0.6182994720475048	0.4829170994370088	16342.5	16342.5	16376.25	16376.25	0.5854791225114556	1.0060460650030127	1.0060460650030127	0.8118575808631746
tolA	0.5350862598775513	0.4844675867124718	16320.0	16320.0	16359.375	16359.375	0.7158166974614444	1.0364905827940425	1.0364905827940425	1.0060460650030127
moeB	0.48837773708846044	0.5192917866481672	16286.25	16286.25	16339.6875	16339.6875	0.7878780791778871	1.1830178537147438	1.1830178537147438	1.0364905827940425
bax	0.5626459014805317	0.44957819486132494	16215.625	16215.625	16312.96875	16312.96875	0.8094506604330916	1.4636013397866283	1.4636013397866283	1.1830178537147438
ydgH	0.621531953806418	0.4680359635979082	16129.375	16129.375	16264.296875	16264.296875	1.2920990169284454	1.978597227066221	1.978597227066221	1.4636013397866283
gph	0.6708464256576835	0.49340034791998466	15882.03125	15882.03125	16196.8359375	16196.8359375	1.880230126451937	2.6650458317344374	2.6650458317344374	1.978597227066221
yhbE	0.565012296002287	0.6692854780609567	16435.0	16435.0	16445.0	16445.0	0.0	0.45944227297650425	0.45944227297650425	0.0
artJ	0.5525237785306969	0.5545050824428797	16455.0	16455.0	16465.0	16465.0	0.0	0.5585111681625432	0.5585111681625432	0.0
rluC	0.5913743469876628	0.4799454250895318	16440.0	16440.0	16460.0	16460.0	0.45944227297650425	0.7264730593727502	0.7264730593727502	0.5585111681625432
pth	0.5167485235830126	0.5424967116559171	16425.0	16425.0	16450.0	16450.0	0.0	0.7563234257725147	0.7563234257725147	0.7264730593727502
rffM	0.5925468100518122	0.4924194813307251	16475.0	16475.0	16485.0	16485.0	0.0	0.5372949686564241	0.5372949686564241	0.0
syd	0.5782475129340934	0.506596323268294	16525.0	16525.0	16535.0	16535.0	0.0	0.30601330150347616	0.30601330150347616	0.0
ychA	0.6921076500592558	0.7030711835676636	16515.0	16515.0	16530.0	16530.0	0.0	0.4229121019509276	0.4229121019509276	0.30601330150347616
ubiX	0.5564981262449541	0.5930908436866277	16505.0	16505.0	16522.5	16522.5	0.0	0.5435120693216937	0.5435120693216937	0.4229121019509276
frdD	0.49066545929202104	0.6763668229267252	16495.0	16495.0	16513.75	16513.75	0.0	0.6404070162517068	0.6404070162517068	0.5435120693216937
yfcN	0.6709911607378661	0.5713260858508169	16480.0	16480.0	16504.375	16504.375	0.5372949686564241	0.934095491635591	0.934095491635591	0.6404070162517068
trmD	0.49809722746004914	0.5707169449791273	16437.5	16437.5	16492.1875	16492.1875	0.7563234257725147	1.4735510439076303	1.4735510439076303	0.934095491635591
diaA	0.6421065973688749	0.6267105570395514	16565.0	16565.0	16575.0	16575.0	0.0	0.6006285496222113	0.6006285496222113	0.0
yieP	0.7209834434195419	0.6597392170908624	16555.0	16555.0	16570.0	16570.0	0.0	0.6401758380775465	0.6401758380775465	0.6006285496222113
fabR	0.4839882677179382	0.6614058154941862	16545.0	16545.0	16562.5	16562.5	0.0	1.0216596150606296	1.0216596150606296	0.6401758380775465
rseC	0.6428594232280119	0.6833481225226812	16585.0	16585.0	16595.0	16595.0	0.0	0.5162082516093989	0.5162082516093989	0.0
tadA	0.5611654912525346	0.7781657363939457	16605.0	16605.0	16615.0	16615.0	0.0	0.7356303972124909	0.7356303972124909	0.0
ybiJ	0.5035676232125047	0.80966679908799	16590.0	16590.0	16610.0	16610.0	0.5162082516093989	0.8482736167749941	0.8482736167749941	0.7356303972124909
yebR	0.5276663356590534	0.6993326753553404	16625.0	16625.0	16635.0	16635.0	0.0	0.41792875513048866	0.41792875513048866	0.0
amiA	0.5975407448677029	0.7548441471524231	16665.0	16665.0	16675.0	16675.0	0.0	0.39082903499678323	0.39082903499678323	0.0
mazG	0.535185877141381	0.7822865660226062	16655.0	16655.0	16670.0	16670.0	0.0	0.49615349857649554	0.49615349857649554	0.39082903499678323
rluE	0.5308846103945947	0.6227158309879786	16645.0	16645.0	16662.5	16662.5	0.0	0.5629441194541572	0.5629441194541572	0.49615349857649554
cysC	0.5044420515402561	0.619504013485714	16630.0	16630.0	16653.75	16653.75	0.41792875513048866	0.6620000120230218	0.6620000120230218	0.5629441194541572
evgA	0.4170737781452713	0.586433401312846	16695.0	16695.0	16705.0	16705.0	0.0	0.6404508958287805	0.6404508958287805	0.0
uxuR	0.44008189540131665	0.6226403152945401	16685.0	16685.0	16700.0	16700.0	0.0	0.7391227905779856	0.7391227905779856	0.6404508958287805
ycgE	0.4719626647805336	0.674190447108708	16641.875	16641.875	16692.5	16692.5	0.6620000120230218	1.1719533578005956	1.1719533578005956	0.7391227905779856
yhfZ	0.4000182447736421	0.6118739678845279	16600.0	16600.0	16667.1875	16667.1875	0.8482736167749941	1.441029406138735	1.441029406138735	1.1719533578005956
ycbG	0.5423796604418443	0.6593119405303323	16553.75	16553.75	16633.59375	16633.59375	1.0216596150606296	1.87965825630524	1.87965825630524	1.441029406138735
yceD	0.5962234936227656	0.5986261222485396	16464.84375	16464.84375	16593.671875	16593.671875	1.4735510439076303	2.6824479051252355	2.6824479051252355	1.87965825630524
yhhM	0.5494539554738577	0.5401975744949827	16039.43359375	16039.43359375	16529.2578125	16529.2578125	2.6650458317344374	4.5462632331283706	4.5462632331283706	2.6824479051252355
yrbL	0.45264084850349817	0.5941266136844484	16715.0	16715.0	16725.0	16725.0	0.0	1.1932210018582687	1.1932210018582687	0.0
ycaK	0.427115673163159	0.5437239253050532	16735.0	16735.0	16745.0	16745.0	0.0	0.7709668625059536	0.7709668625059536	0.0
slmA	0.4356513882332474	0.537446997465946	16765.0	16765.0	16775.0	16775.0	0.0	0.7258380374863762	0.7258380374863762	0.0
yfdH	0.5055807854593379	0.6342082671195604	16755.0	16755.0	16770.0	16770.0	0.0	0.8489389344832089	0.8489389344832089	0.7258380374863762
ybbO	0.5264166088063973	0.7781657363939457	16740.0	16740.0	16762.5	16762.5	0.7709668625059536	1.1203558366928945	1.1203558366928945	0.8489389344832089
ylbA	0.5630846559220933	0.6226403152945401	16795.0	16795.0	16805.0	16805.0	0.0	0.6804433651395416	0.6804433651395416	0.0
pqiB	0.7118486121569046	0.8108850898025146	16785.0	16785.0	16800.0	16800.0	0.0	1.2754501907532223	1.2754501907532223	0.6804433651395416
rffT	0.49713047738732724	0.7333956711606752	16751.25	16751.25	16792.5	16792.5	1.1203558366928945	1.4077448240887573	1.4077448240887573	1.2754501907532223
yicL	0.7050412216682954	0.6029415007461105	16720.0	16720.0	16771.875	16771.875	1.1932210018582687	1.8154679358534713	1.8154679358534713	1.4077448240887573
mrr	0.6610331023835613	0.5984831375581836	16825.0	16825.0	16835.0	16835.0	0.0	1.0133046429288404	1.0133046429288404	0.0
yiaJ	0.6463541369471235	0.5276167039893943	16815.0	16815.0	16830.0	16830.0	0.0	1.57063861058176	1.57063861058176	1.0133046429288404
sapD	0.7519714921091739	0.67741663238645	16845.0	16845.0	16855.0	16855.0	0.0	1.613683130520052	1.613683130520052	0.0
mltA	0.6634351307992189	0.5390842263697604	16822.5	16822.5	16850.0	16850.0	1.57063861058176	2.5218541270541364	2.5218541270541364	1.613683130520052
nadR	0.7691151563045848	0.5369066541501198	16745.9375	16745.9375	16836.25	16836.25	1.8154679358534713	2.624177197564874	2.624177197564874	2.5218541270541364
miaA	0.7129122113609689	0.5819355891348135	16875.0	16875.0	16885.0	16885.0	0.0	0.37094583211198945	0.37094583211198945	0.0
yfhG	0.5921764167337493	0.5688055094074242	16865.0	16865.0	16880.0	16880.0	0.0	0.5449082921505224	0.5449082921505224	0.37094583211198945
trpA	0.7214106176692288	0.9357135698795613	16895.0	16895.0	16905.0	16905.0	0.0	0.5529626290992407	0.5529626290992407	0.0
fhuC	1.0553872500184405	0.8149564398791477	16872.5	16872.5	16900.0	16900.0	0.5449082921505224	0.8019376856705565	0.8019376856705565	0.5529626290992407
aat	0.7219928000439065	0.9721629744509028	16925.0	16925.0	16935.0	16935.0	0.0	0.5535884086411134	0.5535884086411134	0.0
yddW	0.7623277555667911	0.7602124975292689	16915.0	16915.0	16930.0	16930.0	0.0	0.7098928070377597	0.7098928070377597	0.5535884086411134
sad	0.6116613890564231	0.8080510685433828	16945.0	16945.0	16955.0	16955.0	0.0	0.757043030762397	0.757043030762397	0.0
caiF	0.561982179746695	0.5072607808291859	16922.5	16922.5	16950.0	16950.0	0.7098928070377597	0.848073444746539	0.848073444746539	0.757043030762397
yqjB	0.5220827840171385	0.5007262102866942	16886.25	16886.25	16936.25	16936.25	0.8019376856705565	1.37484545531211	1.37484545531211	0.848073444746539
ruvC	0.5654792592066091	0.49551504922819883	16985.0	16985.0	16995.0	16995.0	0.0	0.3476199443380009	0.3476199443380009	0.0
nadD	0.663335464513944	0.6029415007461105	16975.0	16975.0	16990.0	16990.0	0.0	0.5548855451865474	0.5548855451865474	0.3476199443380009
yfbT	0.5112155626900341	0.6462566486283833	16965.0	16965.0	16982.5	16982.5	0.0	0.7693804524871144	0.7693804524871144	0.5548855451865474
nanR	0.6067363268016438	0.4068610025403647	17015.0	17015.0	17025.0	17025.0	0.0	0.7330215069175022	0.7330215069175022	0.0
acrR	0.4672835777616854	0.42112582754182165	17005.0	17005.0	17020.0	17020.0	0.0	0.8902106384094401	0.8902106384094401	0.7330215069175022
dgoR	0.4980199952749726	0.44866372607198346	16973.75	16973.75	17012.5	17012.5	0.7693804524871144	1.0666529406539254	1.0666529406539254	0.8902106384094401
hisP	0.47340273309714476	0.466365400722748	17045.0	17045.0	17055.0	17055.0	0.0	0.4280708620203232	0.4280708620203232	0.0
gcvA	0.5603320116274668	0.5276167039893943	17035.0	17035.0	17050.0	17050.0	0.0	0.6181878549923471	0.6181878549923471	0.4280708620203232
coaE	0.6611350495253464	0.588871736921256	17075.0	17075.0	17085.0	17085.0	0.0	0.5617594963001973	0.5617594963001973	0.0
exuR	0.6181551604272516	0.38230901442663856	17065.0	17065.0	17080.0	17080.0	0.0	0.640606530805131	0.640606530805131	0.5617594963001973
yjgJ	0.5393022947749406	0.4706280458673044	17042.5	17042.5	17072.5	17072.5	0.6181878549923471	0.8055457123193076	0.8055457123193076	0.640606530805131
ygfX	0.5187619438081597	0.5554710109589969	17095.0	17095.0	17105.0	17105.0	0.0	0.5528560580804994	0.5528560580804994	0.0
folM	0.7068448129581146	0.496818129567139	17115.0	17115.0	17125.0	17125.0	0.0	0.7801428269085604	0.7801428269085604	0.0
chpB	0.5851643841569839	0.568245439201761	17100.0	17100.0	17120.0	17120.0	0.5528560580804994	0.9129034139533551	0.9129034139533551	0.7801428269085604
mobB	0.8037656471725907	0.6455033669097592	17057.5	17057.5	17110.0	17110.0	0.8055457123193076	1.4841634775339456	1.4841634775339456	0.9129034139533551
ygaP	0.8642448247910214	0.6593119405303323	16993.125	16993.125	17083.75	17083.75	1.0666529406539254	1.732103539661381	1.732103539661381	1.4841634775339456
pspA	0.7371752064771552	0.5313805121726889	16911.25	16911.25	17038.4375	17038.4375	1.37484545531211	2.0445419127021713	2.0445419127021713	1.732103539661381
gst	0.8355699655123175	0.6029389554686322	17145.0	17145.0	17155.0	17155.0	0.0	0.4175548663749654	0.4175548663749654	0.0
yqjH	0.6847101026928467	0.4932836900224129	17135.0	17135.0	17150.0	17150.0	0.0	1.3057105274326468	1.3057105274326468	0.4175548663749654
rimI	0.8387938818732	0.4692586889583768	17175.0	17175.0	17185.0	17185.0	0.0	0.6771021768278007	0.6771021768278007	0.0
ycfQ	0.8467761614434302	0.4243128238215498	17165.0	17165.0	17180.0	17180.0	0.0	1.2056815535515903	1.2056815535515903	0.6771021768278007
ymdB	0.6395611562382276	0.515789617505519	17195.0	17195.0	17205.0	17205.0	0.0	0.46738406678736505	0.46738406678736505	0.0
ais	0.761209002638822	0.6084653727277377	17225.0	17225.0	17235.0	17235.0	0.0	0.40074259049049277	0.40074259049049277	0.0
yafV	0.6546436506931742	0.6488156959589039	17215.0	17215.0	17230.0	17230.0	0.0	0.5878752646524873	0.5878752646524873	0.40074259049049277
gadX	0.6087112600318949	0.5984514427109743	17200.0	17200.0	17222.5	17222.5	0.46738406678736505	0.7108214613208756	0.7108214613208756	0.5878752646524873
flk	0.5350786948993906	0.6029415007461105	17265.0	17265.0	17275.0	17275.0	0.0	0.4424958108242743	0.4424958108242743	0.0
gloB	0.4053817423858679	0.56084874223095	17285.0	17285.0	17295.0	17295.0	0.0	0.5522858357781424	0.5522858357781424	0.0
rfaS	0.4080269543127742	0.5981873049371023	17270.0	17270.0	17290.0	17290.0	0.4424958108242743	0.5996977053318548	0.5996977053318548	0.5522858357781424
ytjB	0.6546608695418997	0.9721629744509028	17255.0	17255.0	17280.0	17280.0	0.0	0.7103324325050092	0.7103324325050092	0.5996977053318548
greB	0.47340273309714476	0.8752910458602423	17245.0	17245.0	17267.5	17267.5	0.0	0.8468129360767596	0.8468129360767596	0.7103324325050092
yjdF	0.5210100225897203	0.8161480623842366	17211.25	17211.25	17256.25	17256.25	0.7108214613208756	1.4800232218952054	1.4800232218952054	0.8468129360767596
fucU	0.4284139679903824	0.5797950744013487	17172.5	17172.5	17233.75	17233.75	1.2056815535515903	1.892938159969812	1.892938159969812	1.4800232218952054
mtlR	0.46026635341698424	0.6680795878901801	17142.5	17142.5	17203.125	17203.125	1.3057105274326468	2.195842557867639	2.195842557867639	1.892938159969812
spy	0.5014863237939172	0.7131898717318482	16974.84375	16974.84375	17172.8125	17172.8125	2.0445419127021713	3.209009090505836	3.209009090505836	2.195842557867639
mug	0.4765277190391336	0.5981873049371023	16791.09375	16791.09375	17073.828125	17073.828125	2.624177197564874	4.612253538039557	4.612253538039557	3.209009090505836
holC	0.48711931548384674	0.503455120733846	16284.345703125	16284.345703125	16932.4609375	16932.4609375	4.5462632331283706	6.82093095947163	6.82093095947163	4.612253538039557
frdB	0.5644202748745177	0.7273621415715964	15519.8828125	15519.8828125	16608.4033203125	16608.4033203125	5.435548750925268	7.83524301847365	7.83524301847365	6.82093095947163
sdiA	0.5395956846420341	0.5762064593793349	14790.2294921875	14790.2294921875	16064.14306640625	16064.14306640625	7.144469060329948	12.851438853728082	12.851438853728082	7.83524301847365
moaE	0.6387150608920096	0.5566378921371815	13171.8017578125	13171.8017578125	15427.186279296875	15427.186279296875	5.415795633960613	15.33022380402512	15.33022380402512	12.851438853728082
rsmD	0.5337809323283912	0.5394478925487123	17305.0	17305.0	17315.0	17315.0	0.0	0.17897253745192082	0.17897253745192082	0.0
baeR	0.583460534984566	0.647734296268799	17345.0	17345.0	17355.0	17355.0	0.0	0.12234201840348904	0.12234201840348904	0.0
nagB	0.6294727889797843	0.6351689569757553	17335.0	17335.0	17350.0	17350.0	0.0	0.1432794226830784	0.1432794226830784	0.12234201840348904
ynbE	0.1960863042769466	0.26636173922646345	17325.0	17325.0	17342.5	17342.5	0.0	0.2481044440837781	0.2481044440837781	0.1432794226830784
bfd	0.16722673953633388	0.2319558831742341	17310.0	17310.0	17333.75	17333.75	0.17897253745192082	0.2671726142229429	0.2671726142229429	0.2481044440837781
ymgF	0.17663117463835892	0.24400737682876733	17375.0	17375.0	17385.0	17385.0	0.0	0.1716648266166142	0.1716648266166142	0.0
ybdD	0.22511913172144302	0.2733788160957658	17365.0	17365.0	17380.0	17380.0	0.0	0.3393098051326817	0.3393098051326817	0.1716648266166142
ydcA	0.21408258557731494	0.23608933811779645	17405.0	17405.0	17415.0	17415.0	0.0	0.20555450791615543	0.20555450791615543	0.0
yhfL	0.20405643161825643	0.18359742169051524	17395.0	17395.0	17410.0	17410.0	0.0	0.2888381294920648	0.2888381294920648	0.20555450791615543
yjdJ	0.25080580166282407	0.23002615040967583	17435.0	17435.0	17445.0	17445.0	0.0	0.18413512853468783	0.18413512853468783	0.0
ycgZ	0.3069768443846152	0.35557456235831697	17425.0	17425.0	17440.0	17440.0	0.0	0.34150669788039	0.34150669788039	0.18413512853468783
pptA	0.27496209147918377	0.29687337876071673	17402.5	17402.5	17432.5	17432.5	0.2888381294920648	0.4394062167034889	0.4394062167034889	0.34150669788039
ydhA	0.25757503124997577	0.32759012381743025	17372.5	17372.5	17417.5	17417.5	0.3393098051326817	0.5789608004342542	0.5789608004342542	0.4394062167034889
sohA	0.2770972497277162	0.28777627502206615	17321.875	17321.875	17395.0	17395.0	0.2671726142229429	0.6805304677559999	0.6805304677559999	0.5789608004342542
priB	0.255863051300481	0.27295404224560865	17465.0	17465.0	17475.0	17475.0	0.0	0.364823956061871	0.364823956061871	0.0
ygiT	0.2737935838055303	0.2193942548816047	17455.0	17455.0	17470.0	17470.0	0.0	0.5321864335704212	0.5321864335704212	0.364823956061871
yheU	0.2963618465401566	0.291402092279137	17485.0	17485.0	17495.0	17495.0	0.0	0.41865834312078076	0.41865834312078076	0.0
yccJ	0.32453092904144043	0.20720932560546398	17505.0	17505.0	17515.0	17515.0	0.0	0.3467257826614791	0.3467257826614791	0.0
yicN	0.27471631530905627	0.5053532092935608	17525.0	17525.0	17535.0	17535.0	0.0	0.5058814817829003	0.5058814817829003	0.0
yafN	0.19829172695800576	0.33968903004568857	17510.0	17510.0	17530.0	17530.0	0.3467257826614791	0.6523693292717414	0.6523693292717414	0.5058814817829003
ymgA	0.2593101071513997	0.35891248053401675	17490.0	17490.0	17520.0	17520.0	0.41865834312078076	0.7842543778159696	0.7842543778159696	0.6523693292717414
marR	0.3178190252293372	0.4054745024159474	17462.5	17462.5	17505.0	17505.0	0.5321864335704212	0.8962155359899251	0.8962155359899251	0.7842543778159696
yfjO	0.30358001774409404	0.3829422587987937	17565.0	17565.0	17575.0	17575.0	0.0	0.1556587316629611	0.1556587316629611	0.0
hipB	0.22662255598701372	0.3287456260089513	17555.0	17555.0	17570.0	17570.0	0.0	0.1811823276129315	0.1811823276129315	0.1556587316629611
yneG	0.22213641525064143	0.3084791276642202	17595.0	17595.0	17605.0	17605.0	0.0	0.1611863966573716	0.1611863966573716	0.0
sugE	0.20948357323579403	0.4359934086953665	17585.0	17585.0	17600.0	17600.0	0.0	0.2184080787207934	0.2184080787207934	0.1611863966573716
yigF	0.28766658830754216	0.45723762907086796	17562.5	17562.5	17592.5	17592.5	0.1811823276129315	0.2920393407884486	0.2920393407884486	0.2184080787207934
yhdL	0.20083967088379714	0.463691377568937	17545.0	17545.0	17577.5	17577.5	0.0	0.4430289714769104	0.4430289714769104	0.2920393407884486
glgS	0.25513841839988727	0.365560536889569	17625.0	17625.0	17635.0	17635.0	0.0	0.30566506396588083	0.30566506396588083	0.0
yobH	0.26257048478466366	0.3409801133081958	17615.0	17615.0	17630.0	17630.0	0.0	0.5471736383216137	0.5471736383216137	0.30566506396588083
yqaE	0.20614181862810582	0.2916411921285867	17561.25	17561.25	17622.5	17622.5	0.4430289714769104	0.9296876758298516	0.9296876758298516	0.5471736383216137
pspB	0.2140315076658408	0.34422733885113005	17483.75	17483.75	17591.875	17591.875	0.8962155359899251	1.4482552262004815	1.4482552262004815	0.9296876758298516
dinJ	0.22581069829718745	0.3596906413840898	17358.4375	17358.4375	17537.8125	17537.8125	0.6805304677559999	1.599538245384867	1.599538245384867	1.4482552262004815
yccK	0.1962118186070896	0.36563400289009873	17655.0	17655.0	17665.0	17665.0	0.0	0.23405884507430136	0.23405884507430136	0.0
ydfZ	0.2983755469990483	0.6612823886518987	17645.0	17645.0	17660.0	17660.0	0.0	0.3131134900040515	0.3131134900040515	0.23405884507430136
yafQ	0.40083479075776274	0.39638623750487667	17675.0	17675.0	17685.0	17685.0	0.0	0.7022596572546794	0.7022596572546794	0.0
relE	0.38112311759110773	0.4222353497862738	17652.5	17652.5	17680.0	17680.0	0.3131134900040515	0.7797915935139706	0.7797915935139706	0.7022596572546794
yebW	0.039779320514575084	0.35557456235831697	17695.0	17695.0	17705.0	17705.0	0.0	0.1650210297003683	0.1650210297003683	0.0
yncN	0.08093334173698331	0.2733788160957658	17715.0	17715.0	17725.0	17725.0	0.0	0.1217474292829738	0.1217474292829738	0.0
yciG	1.4371768618566395e-16	0.23691295793698938	17735.0	17735.0	17745.0	17745.0	0.0	0.22554129799098652	0.22554129799098652	0.0
ariR	0.11168976606642284	0.5329968819555986	17720.0	17720.0	17740.0	17740.0	0.1217474292829738	0.2927783753394433	0.2927783753394433	0.22554129799098652
dicB	0.0	0.4814805169439213	17765.0	17765.0	17775.0	17775.0	0.0	0.2314732608181854	0.2314732608181854	0.0
ccmD	0.13393964010657644	0.32365068546572795	17755.0	17755.0	17770.0	17770.0	0.0	0.3358211803993057	0.3358211803993057	0.2314732608181854
yfdY	0.17190560596666335	0.30692674137072384	17730.0	17730.0	17762.5	17762.5	0.2927783753394433	0.4523558444276579	0.4523558444276579	0.3358211803993057
yaiZ	0.09559511919271758	0.2454593942469471	17700.0	17700.0	17746.25	17746.25	0.1650210297003683	0.5087095614274243	0.5087095614274243	0.4523558444276579
yaiA	0.09671282217879101	0.2514289544393031	17785.0	17785.0	17795.0	17795.0	0.0	0.09695640859015624	0.09695640859015624	0.0
yjbJ	0.15298396296176137	0.23300063303249677	17815.0	17815.0	17825.0	17825.0	0.0	0.020594256194456113	0.020594256194456113	0.0
yjdI	0.09639335566764948	0.20720932560546398	17835.0	17835.0	17845.0	17845.0	0.0	0.03791602295106225	0.03791602295106225	0.0
chpA	0.17220164252998396	0.21435735462044989	17820.0	17820.0	17840.0	17840.0	0.020594256194456113	0.08964290269161128	0.08964290269161128	0.03791602295106225
feoC	0.14702435231266023	0.1832787929993482	17805.0	17805.0	17830.0	17830.0	0.0	0.2621901034809375	0.2621901034809375	0.08964290269161128
hokC	0.08272438308823596	0.15449307873375098	17790.0	17790.0	17817.5	17817.5	0.09695640859015624	0.3711451481146884	0.3711451481146884	0.2621901034809375
yhdV	0.22662255598701372	0.04155262514207504	17865.0	17865.0	17875.0	17875.0	0.0	0.11629927478329113	0.11629927478329113	0.0
yhfG	0.16443353764107926	0.024423791396648367	17855.0	17855.0	17870.0	17870.0	0.0	0.24951965357974235	0.24951965357974235	0.11629927478329113
yaiY	0.1901663432716933	0.024423791396648367	17885.0	17885.0	17895.0	17895.0	0.0	0.09757671224567441	0.09757671224567441	0.0
hokD	0.041856361265440734	0.0	17905.0	17905.0	17915.0	17915.0	0.0	0.2428086632381684	0.2428086632381684	0.0
hokA	0.02975065109168407	0.0	17890.0	17890.0	17910.0	17910.0	0.09757671224567441	0.34352860717727945	0.34352860717727945	0.2428086632381684
hokB	0.07184421212094533	0.0	17862.5	17862.5	17900.0	17900.0	0.24951965357974235	0.7576549216078353	0.7576549216078353	0.34352860717727945
mokB	0.08348188944597039	0.0	17803.75	17803.75	17881.25	17881.25	0.3711451481146884	0.8809077508625077	0.8809077508625077	0.7576549216078353
yecH	0.0	0.15449307873375098	17723.125	17723.125	17842.5	17842.5	0.5087095614274243	1.402370860276115	1.402370860276115	0.8809077508625077
ymdF	0.03266751263780453	0.12005461946309963	17666.25	17666.25	17782.8125	17782.8125	0.7797915935139706	2.406245681987448	2.406245681987448	1.402370860276115
yjiS	0.0	0.12293104065771494	17448.125	17448.125	17724.53125	17724.53125	1.599538245384867	4.497213674028135	4.497213674028135	2.406245681987448
rmf	0.19072284778158688	0.11937028811425855	17935.0	17935.0	17945.0	17945.0	0.0	0.23167309574343067	0.23167309574343067	0.0
yhdU	0.1778152071733653	0.10565196613046966	17925.0	17925.0	17940.0	17940.0	0.0	0.2709524922091502	0.2709524922091502	0.23167309574343067
ymgI	0.1880607703651692	0.12293104065771494	17985.0	17985.0	17995.0	17995.0	0.0	0.13316028841044236	0.13316028841044236	0.0
aaeX	0.12451524217269616	0.12293104065771494	17975.0	17975.0	17990.0	17990.0	0.0	0.23081188686671752	0.23081188686671752	0.13316028841044236
yeiS	0.30962380434153614	0.4520226823478904	17965.0	17965.0	17982.5	17982.5	0.0	0.28795884504408237	0.28795884504408237	0.23081188686671752
yhhL	0.3308301212460321	0.42127225419388065	17955.0	17955.0	17973.75	17973.75	0.0	0.384481160183625	0.384481160183625	0.28795884504408237
cedA	0.30101295248298365	0.4109927589561253	17932.5	17932.5	17964.375	17964.375	0.2709524922091502	0.5664676112422803	0.5664676112422803	0.384481160183625
atpI	0.30699162651575845	0.4078649796005505	18015.0	18015.0	18025.0	18025.0	0.0	0.1650900395059105	0.1650900395059105	0.0
yqfB	0.2618376916972005	0.4824698237819926	18045.0	18045.0	18055.0	18055.0	0.0	0.08838394781221356	0.08838394781221356	0.0
grxA	0.29794603047727347	0.43143640606795036	18035.0	18035.0	18050.0	18050.0	0.0	0.12194398940426941	0.12194398940426941	0.08838394781221356
dinI	0.30096028550741777	0.3896330225131647	18075.0	18075.0	18085.0	18085.0	0.0	0.13845521588284007	0.13845521588284007	0.0
cspB	0.2677751823157912	0.36750022565613805	18065.0	18065.0	18080.0	18080.0	0.0	0.22693328553458567	0.22693328553458567	0.13845521588284007
yodC	0.27884359770897493	0.5930908436866277	18042.5	18042.5	18072.5	18072.5	0.12194398940426941	0.2814678955838919	0.2814678955838919	0.22693328553458567
ygdR	0.3097071521233298	0.5001395221572363	18020.0	18020.0	18057.5	18057.5	0.1650900395059105	0.36984817797449626	0.36984817797449626	0.2814678955838919
yjeT	0.361749727506836	0.4686029375784736	18005.0	18005.0	18038.75	18038.75	0.0	0.7696751702354246	0.7696751702354246	0.36984817797449626
yheV	0.3270616883882787	0.3930670628509675	17948.4375	17948.4375	18021.875	18021.875	0.5664676112422803	1.0884946964167863	1.0884946964167863	0.7696751702354246
ydcX	0.26547625782490153	0.4152833240577643	18105.0	18105.0	18115.0	18115.0	0.0	0.09075146090482863	0.09075146090482863	0.0
gnsB	0.2743399697809074	0.3645269172672844	18095.0	18095.0	18110.0	18110.0	0.0	0.10953250173782085	0.10953250173782085	0.09075146090482863
yecF	0.35757217211542447	0.42870299711499377	18125.0	18125.0	18135.0	18135.0	0.0	0.17559132952311404	0.17559132952311404	0.0
ybfA	0.32506979659120233	0.4263959440292654	18102.5	18102.5	18130.0	18130.0	0.10953250173782085	0.2638544478562186	0.2638544478562186	0.17559132952311404
tatA	0.3102943941642093	0.3930485237684459	18145.0	18145.0	18155.0	18155.0	0.0	0.11244703313358424	0.11244703313358424	0.0
minE	0.3254601600878113	0.32030423809856395	18165.0	18165.0	18175.0	18175.0	0.0	0.15529772280970125	0.15529772280970125	0.0
gnsA	0.30024999078864173	0.33705372793366895	18150.0	18150.0	18170.0	18170.0	0.11244703313358424	0.18925984375244745	0.18925984375244745	0.15529772280970125
ynaJ	0.3161275889085695	0.3493523458508374	18195.0	18195.0	18205.0	18205.0	0.0	0.11382087463193526	0.11382087463193526	0.0
holE	0.29184637516042394	0.33849221587645595	18185.0	18185.0	18200.0	18200.0	0.0	0.17576866197821833	0.17576866197821833	0.11382087463193526
chpR	0.37495824763849084	0.30881472700901286	18215.0	18215.0	18225.0	18225.0	0.0	0.11412645083083536	0.11412645083083536	0.0
ydbJ	0.3987470591739493	0.3744160418388235	18235.0	18235.0	18245.0	18245.0	0.0	0.06187757878698599	0.06187757878698599	0.0
yrdB	0.38719803344823933	0.3718943456515614	18255.0	18255.0	18265.0	18265.0	0.0	0.10277908106608763	0.10277908106608763	0.0
marB	0.38017578789943907	0.30692674137072384	18240.0	18240.0	18260.0	18260.0	0.06187757878698599	0.15068469437454973	0.15068469437454973	0.10277908106608763
ytfK	0.35530298925517945	0.3184039914801831	18220.0	18220.0	18250.0	18250.0	0.11412645083083536	0.2698192074242973	0.2698192074242973	0.15068469437454973
ytjA	0.36302204524060805	0.2829570320862359	18192.5	18192.5	18235.0	18235.0	0.17576866197821833	0.3210610829235019	0.3210610829235019	0.2698192074242973
ypfN	0.37919969606283666	0.35272628426961283	18160.0	18160.0	18213.75	18213.75	0.18925984375244745	0.5765278733772325	0.5765278733772325	0.3210610829235019
cspC	0.3594757270309504	0.3747032498708123	18116.25	18116.25	18186.875	18186.875	0.2638544478562186	0.6448342037475586	0.6448342037475586	0.5765278733772325
yifE	0.37149866191826275	0.3777345142832958	18275.0	18275.0	18285.0	18285.0	0.0	0.18527565095676576	0.18527565095676576	0.0
yebO	0.3716977896748441	0.3606147629092864	18295.0	18295.0	18305.0	18305.0	0.0	0.2442174853905245	0.2442174853905245	0.0
cspA	0.38486423176393675	0.3654670796072457	18280.0	18280.0	18300.0	18300.0	0.18527565095676576	0.24994107145447478	0.24994107145447478	0.2442174853905245
iscX	0.37870075830845507	0.3881585863283483	18315.0	18315.0	18325.0	18325.0	0.0	0.302169855432573	0.302169855432573	0.0
cspE	0.3416041643188805	0.3511497348940322	18335.0	18335.0	18345.0	18345.0	0.0	0.2584548621494518	0.2584548621494518	0.0
ybhT	0.33510771771796477	0.3540750295714088	18365.0	18365.0	18375.0	18375.0	0.0	0.09799688166907226	0.09799688166907226	0.0
yggX	0.40871124750748133	0.46033293804477265	18385.0	18385.0	18395.0	18395.0	0.0	0.10310774012090532	0.10310774012090532	0.0
ycgK	0.43957829292739475	0.4232704642229311	18370.0	18370.0	18390.0	18390.0	0.09799688166907226	0.15155523049418773	0.15155523049418773	0.10310774012090532
slyA	0.43833512781021394	0.42411663382926923	18355.0	18355.0	18380.0	18380.0	0.0	0.16299955792101622	0.16299955792101622	0.15155523049418773
rplX	0.45213709648447037	0.4259382813624419	18405.0	18405.0	18415.0	18415.0	0.0	0.21260367647311523	0.21260367647311523	0.0
yceK	0.4643963674959182	0.5007262102866942	18367.5	18367.5	18410.0	18410.0	0.16299955792101622	0.3044969981591741	0.3044969981591741	0.21260367647311523
chpS	0.42437345885205086	0.6659167327079978	18340.0	18340.0	18388.75	18388.75	0.2584548621494518	0.4077003316881267	0.4077003316881267	0.3044969981591741
osmE	0.4093092296071759	0.3235880246150318	18320.0	18320.0	18364.375	18364.375	0.302169855432573	0.6660400735395433	0.6660400735395433	0.4077003316881267
yjiX	0.5605393627689447	0.32517518357562986	18290.0	18290.0	18342.1875	18342.1875	0.24994107145447478	0.7018657951220678	0.7018657951220678	0.6660400735395433
sirA	0.444983993800934	0.36239755893744574	18151.5625	18151.5625	18316.09375	18316.09375	0.6448342037475586	1.3064191141623764	1.3064191141623764	0.7018657951220678
groES	0.3987580451091027	0.35794387406855627	17985.15625	17985.15625	18233.828125	18233.828125	1.0884946964167863	1.792646901180371	1.792646901180371	1.3064191141623764
rpmA	0.4370092108825753	0.3635729255378158	18425.0	18425.0	18435.0	18435.0	0.0	0.18726008916512638	0.18726008916512638	0.0
tatE	0.4306347820125516	0.3733624705532901	18445.0	18445.0	18455.0	18455.0	0.0	0.2155755393866177	0.2155755393866177	0.0
yeaC	0.4500179912234151	0.3906137467458097	18430.0	18430.0	18450.0	18450.0	0.18726008916512638	0.27023640791474185	0.27023640791474185	0.2155755393866177
yebG	0.4341673471958263	0.3747224480837056	18475.0	18475.0	18485.0	18485.0	0.0	0.18744276041049932	0.18744276041049932	0.0
dsrB	0.501882876080541	0.3982260838714132	18465.0	18465.0	18480.0	18480.0	0.0	0.39400635532218187	0.39400635532218187	0.18744276041049932
yheM	0.3011872508763105	0.3336462922729883	18495.0	18495.0	18505.0	18505.0	0.0	0.17070981175481587	0.17070981175481587	0.0
soxS	0.33323290994494836	0.3248364145404084	18515.0	18515.0	18525.0	18525.0	0.0	0.2103040160468248	0.2103040160468248	0.0
yidD	0.31157537440949784	0.3168345260401001	18500.0	18500.0	18520.0	18520.0	0.17070981175481587	0.22741300641090623	0.22741300641090623	0.2103040160468248
yfiD	0.35418607104947175	0.34298865243489873	18535.0	18535.0	18545.0	18545.0	0.0	0.22838363180799842	0.22838363180799842	0.0
rimM	0.34661170526243484	0.44993518586451653	18510.0	18510.0	18540.0	18540.0	0.22741300641090623	0.40491399958223956	0.40491399958223956	0.22838363180799842
hspQ	0.3700204392257241	0.34422733885113005	18472.5	18472.5	18525.0	18525.0	0.39400635532218187	0.47829229928544253	0.47829229928544253	0.40491399958223956
pagB	0.44766617556860594	0.3468510097144679	18440.0	18440.0	18498.75	18498.75	0.27023640791474185	0.6921224079383923	0.6921224079383923	0.47829229928544253
ybgE	0.3738186503072003	0.32517518357562986	18565.0	18565.0	18575.0	18575.0	0.0	0.21521570990576097	0.21521570990576097	0.0
yeaQ	0.33822185837436836	0.3421766095760274	18555.0	18555.0	18570.0	18570.0	0.0	0.23832915362622883	0.23832915362622883	0.21521570990576097
clpS	0.3925354299449154	0.3424403024701261	18595.0	18595.0	18605.0	18605.0	0.0	0.16754985944309106	0.16754985944309106	0.0
ypeB	0.3838597792865802	0.34200404477109136	18585.0	18585.0	18600.0	18600.0	0.0	0.36649393432593597	0.36649393432593597	0.16754985944309106
bolA	0.4897562469574323	0.37624207281795224	18562.5	18562.5	18592.5	18592.5	0.23832915362622883	0.4416079112402515	0.4416079112402515	0.36649393432593597
yhdT	0.4052687282264512	0.3806678652346083	18625.0	18625.0	18635.0	18635.0	0.0	0.26002546912809743	0.26002546912809743	0.0
chbB	0.3007964122536386	0.3941102398277539	18615.0	18615.0	18630.0	18630.0	0.0	0.41819946439344674	0.41819946439344674	0.26002546912809743
npr	0.31524646266006456	0.31894117854824744	18645.0	18645.0	18655.0	18655.0	0.0	0.36220405227091484	0.36220405227091484	0.0
cspD	0.33623513668249705	0.39638623750487667	18665.0	18665.0	18675.0	18675.0	0.0	0.29601700573403267	0.29601700573403267	0.0
pmrD	0.38138049365895593	0.4845653632761368	18695.0	18695.0	18705.0	18705.0	0.0	0.17659820007608723	0.17659820007608723	0.0
emrE	0.3331901268248516	0.49730437019242507	18685.0	18685.0	18700.0	18700.0	0.0	0.3153660785917814	0.3153660785917814	0.17659820007608723
yihD	0.37222828036184913	0.4779955834250882	18670.0	18670.0	18692.5	18692.5	0.29601700573403267	0.4798432019985885	0.4798432019985885	0.3153660785917814
hdeB	0.37199157212834855	0.5810448690766068	18650.0	18650.0	18681.25	18681.25	0.36220405227091484	0.586351419284657	0.586351419284657	0.4798432019985885
ycgJ	0.377184757077993	0.43726659275907864	18622.5	18622.5	18665.625	18665.625	0.41819946439344674	0.7700215639714467	0.7700215639714467	0.586351419284657
ydcH	0.3957183388910798	0.4310879714884768	18577.5	18577.5	18644.0625	18644.0625	0.4416079112402515	1.05121385534936	1.05121385534936	0.7700215639714467
nsrR	0.49287790598730313	0.3881312447823148	18469.375	18469.375	18610.78125	18610.78125	0.6921224079383923	1.4831815064477605	1.4831815064477605	1.05121385534936
ybjH	0.5190945971832933	0.4579056290309132	18725.0	18725.0	18735.0	18735.0	0.0	0.4969872175648934	0.4969872175648934	0.0
spr	0.41558395770868256	0.4683088498847436	18755.0	18755.0	18765.0	18765.0	0.0	0.3464316964401437	0.3464316964401437	0.0
yqcC	0.3835879755572256	0.44805326777714943	18745.0	18745.0	18760.0	18760.0	0.0	0.522983765318592	0.522983765318592	0.3464316964401437
ypeC	0.44423795738555916	0.3829422587987937	18730.0	18730.0	18752.5	18752.5	0.4969872175648934	0.7208401121372129	0.7208401121372129	0.522983765318592
nrdR	0.3735229107823334	0.4586323639315241	18715.0	18715.0	18741.25	18741.25	0.0	0.8867061871735984	0.8867061871735984	0.7208401121372129
ybaQ	0.347257133506976	0.4277179745423711	18785.0	18785.0	18795.0	18795.0	0.0	0.25828877643865444	0.25828877643865444	0.0
ygjM	0.39256542625060314	0.7384583203731845	18775.0	18775.0	18790.0	18790.0	0.0	0.45351652864192454	0.45351652864192454	0.25828877643865444
yoaC	0.4397268365707733	0.553707704180728	18825.0	18825.0	18835.0	18835.0	0.0	0.1726897515412606	0.1726897515412606	0.0
coaD	0.5030003514227426	0.5344758680199877	18815.0	18815.0	18830.0	18830.0	0.0	0.20264015529861887	0.20264015529861887	0.1726897515412606
ycfL	0.3661403229232484	0.571309698020915	18805.0	18805.0	18822.5	18822.5	0.0	0.31378221031651404	0.31378221031651404	0.20264015529861887
pspG	0.35683655499730854	0.522175101989719	18845.0	18845.0	18855.0	18855.0	0.0	0.28124349594516573	0.28124349594516573	0.0
yehS	0.43979606028674	0.47303082810125124	18865.0	18865.0	18875.0	18875.0	0.0	0.37739727731120526	0.37739727731120526	0.0
rppH	0.4097200737377316	0.5529269065091903	18850.0	18850.0	18870.0	18870.0	0.28124349594516573	0.573642078990547	0.573642078990547	0.37739727731120526
yqgF	0.3124367962138686	0.5192917866481672	18813.75	18813.75	18860.0	18860.0	0.31378221031651404	0.6394492993453447	0.6394492993453447	0.573642078990547
rpoE	0.34163406193841184	0.42875663827564886	18782.5	18782.5	18836.875	18836.875	0.45351652864192454	0.9404746938514466	0.9404746938514466	0.6394492993453447
ypeA	0.3814140986128459	0.41974301604820397	18728.125	18728.125	18809.6875	18809.6875	0.8867061871735984	1.9320276496776025	1.9320276496776025	0.9404746938514466
greA	0.4241582092796499	0.3881425134116358	18540.078125	18540.078125	18768.90625	18768.90625	1.4831815064477605	2.49102398405573	2.49102398405573	1.9320276496776025
pspE	0.4462329172289101	0.3804271779011106	18109.4921875	18109.4921875	18654.4921875	18654.4921875	1.792646901180371	2.871608507529436	2.871608507529436	2.49102398405573
yqjC	0.44214458813449947	0.3971983998317587	18885.0	18885.0	18895.0	18895.0	0.0	0.42242885591969087	0.42242885591969087	0.0
ygiB	0.5090706172098969	0.47972660290847013	18915.0	18915.0	18925.0	18925.0	0.0	0.4294993347099286	0.4294993347099286	0.0
zur	0.48472610954673656	0.44912558329270863	18905.0	18905.0	18920.0	18920.0	0.0	0.5591671636491254	0.5591671636491254	0.4294993347099286
yqiA	0.4517170640006595	0.43646160350480173	18890.0	18890.0	18912.5	18912.5	0.42242885591969087	0.6349396832398464	0.6349396832398464	0.5591671636491254
rfaH	0.45408308796961083	0.391817180170724	18935.0	18935.0	18945.0	18945.0	0.0	0.696178478241514	0.696178478241514	0.0
osmC	0.5657915026856865	0.32864499058828656	18901.25	18901.25	18940.0	18940.0	0.6349396832398464	1.2789360088318067	1.2789360088318067	0.696178478241514
yecN	0.6777263993471483	0.3004818093770236	18965.0	18965.0	18975.0	18975.0	0.0	0.25962515373094824	0.25962515373094824	0.0
puuR	0.6500427022310743	0.35891248053401675	18955.0	18955.0	18970.0	18970.0	0.0	0.4452624497087486	0.4452624497087486	0.25962515373094824
yghG	0.7219928000439065	0.27083259950606003	18985.0	18985.0	18995.0	18995.0	0.0	0.5961963764043613	0.5961963764043613	0.0
bfr	0.58612621029819	0.3138635895773625	18962.5	18962.5	18990.0	18990.0	0.4452624497087486	0.8660934619826591	0.8660934619826591	0.5961963764043613
ybjO	0.561982179746695	0.3531444867149254	19005.0	19005.0	19015.0	19015.0	0.0	0.60062012530988	0.60062012530988	0.0
rcsA	0.6087112600318949	0.4310879714884768	19025.0	19025.0	19035.0	19035.0	0.0	0.2953961771095391	0.2953961771095391	0.0
csdE	0.5984923422384475	0.38666502287618165	19055.0	19055.0	19065.0	19065.0	0.0	0.2866746731700816	0.2866746731700816	0.0
ybjQ	0.5339218835888411	0.33849221587645595	19045.0	19045.0	19060.0	19060.0	0.0	0.5261750455884125	0.5261750455884125	0.2866746731700816
yaeH	0.5994852887237248	0.40620698852330844	19030.0	19030.0	19052.5	19052.5	0.2953961771095391	0.7608808005011262	0.7608808005011262	0.5261750455884125
yccX	0.8674930875958182	0.3047783925756352	19010.0	19010.0	19041.25	19041.25	0.60062012530988	1.061967119177521	1.061967119177521	0.7608808005011262
uspD	0.8039825955993922	0.3865270820478508	18976.25	18976.25	19025.625	19025.625	0.8660934619826591	1.518999780088562	1.518999780088562	1.061967119177521
marA	0.3934633863401234	0.6575183406541101	18920.625	18920.625	19000.9375	19000.9375	1.2789360088318067	1.8242539720157156	1.8242539720157156	1.518999780088562
yebF	0.43106851751687586	0.4368249271366852	19075.0	19075.0	19085.0	19085.0	0.0	0.20260972744054556	0.20260972744054556	0.0
yjbR	0.7117270613925564	0.43820281351303053	19115.0	19115.0	19125.0	19125.0	0.0	0.22231224183898263	0.22231224183898263	0.0
acpS	0.581005153376976	0.3993466179434736	19105.0	19105.0	19120.0	19120.0	0.0	0.2534581883336049	0.2534581883336049	0.22231224183898263
ydiE	0.5100062827934532	0.4427444083634105	19095.0	19095.0	19112.5	19112.5	0.0	0.3767128773538959	0.3767128773538959	0.2534581883336049
yciS	0.4823856932678681	0.324163960769456	19080.0	19080.0	19103.75	19103.75	0.20260972744054556	0.4621102382260795	0.4621102382260795	0.3767128773538959
pspC	0.47966882843115616	0.30692674137072384	19145.0	19145.0	19155.0	19155.0	0.0	0.3398417436590778	0.3398417436590778	0.0
ydhI	0.43449061982718234	0.3146778710782667	19135.0	19135.0	19150.0	19150.0	0.0	0.38214916147545874	0.38214916147545874	0.3398417436590778
yjcB	0.4114747445807751	0.2916569938688697	19185.0	19185.0	19195.0	19195.0	0.0	0.09947874266961734	0.09947874266961734	0.0
msyB	0.5180903180327776	0.25022301363819693	19175.0	19175.0	19190.0	19190.0	0.0	0.1365317488778436	0.1365317488778436	0.09947874266961734
ydiI	0.5142147404940268	0.3232736427548444	19165.0	19165.0	19182.5	19182.5	0.0	0.21589299679287197	0.21589299679287197	0.1365317488778436
dicA	0.46416414585070276	0.3004818093770236	19225.0	19225.0	19235.0	19235.0	0.0	0.15660752638353564	0.15660752638353564	0.0
ibpA	0.4934816386811559	0.3401695516343418	19215.0	19215.0	19230.0	19230.0	0.0	0.20579186007900793	0.20579186007900793	0.15660752638353564
yqiB	0.5467963221188902	0.337708926559398	19205.0	19205.0	19222.5	19222.5	0.0	0.2558372184388171	0.2558372184388171	0.20579186007900793
ybfE	0.6210922996033277	0.2367345155071226	19173.75	19173.75	19213.75	19213.75	0.21589299679287197	0.6002148760692961	0.6002148760692961	0.2558372184388171
yheN	0.6805985924891405	0.32049377282938746	19142.5	19142.5	19193.75	19193.75	0.38214916147545874	0.751063191560849	0.751063191560849	0.6002148760692961
bcsF	0.4334130848255961	0.23489448911859068	19091.875	19091.875	19168.125	19168.125	0.4621102382260795	0.855930779665059	0.855930779665059	0.751063191560849
yedF	0.4198693411766965	0.2678722475498197	19255.0	19255.0	19265.0	19265.0	0.0	0.2113634287950805	0.2113634287950805	0.0
cnu	0.4369659219323201	0.26116644983892656	19245.0	19245.0	19260.0	19260.0	0.0	0.3965575774048413	0.3965575774048413	0.2113634287950805
yacG	0.3949151658551812	0.2855634681545976	19305.0	19305.0	19315.0	19315.0	0.0	0.17532620292828044	0.17532620292828044	0.0
yajD	0.47650649471879053	0.3248364145404084	19295.0	19295.0	19310.0	19310.0	0.0	0.20715475451092732	0.20715475451092732	0.17532620292828044
ispF	0.4296851540934564	0.38679367931544634	19285.0	19285.0	19302.5	19302.5	0.0	0.2438714143860306	0.2438714143860306	0.20715475451092732
trpR	0.49135175243501694	0.37732185967725124	19275.0	19275.0	19293.75	19293.75	0.0	0.5067357523089545	0.5067357523089545	0.2438714143860306
yefM	0.4856767391513977	0.3718943456515614	19252.5	19252.5	19284.375	19284.375	0.3965575774048413	0.8949620761965705	0.8949620761965705	0.5067357523089545
ydaF	0.46258041053530075	0.20785715254313858	19355.0	19355.0	19365.0	19365.0	0.0	0.14812355825432122	0.14812355825432122	0.0
ybdZ	0.5001337519536253	0.15645595273504653	19345.0	19345.0	19360.0	19360.0	0.0	0.2705026236724518	0.2705026236724518	0.14812355825432122
torI	0.5057633387449169	0.15449307873375098	19335.0	19335.0	19352.5	19352.5	0.0	0.3609752673541997	0.3609752673541997	0.2705026236724518
rsd	0.45842327225611684	0.2846330978174572	19325.0	19325.0	19343.75	19343.75	0.0	0.5016309007260649	0.5016309007260649	0.3609752673541997
yheL	0.48525638666035903	0.2564054384192604	19385.0	19385.0	19395.0	19395.0	0.0	0.10076485833293858	0.10076485833293858	0.0
ymjA	0.48496890066583714	0.25093804555565374	19415.0	19415.0	19425.0	19425.0	0.0	0.07206592464190034	0.07206592464190034	0.0
ytfP	0.40441570974521324	0.2699794290834358	19405.0	19405.0	19420.0	19420.0	0.0	0.11426362383821714	0.11426362383821714	0.07206592464190034
yaeP	0.4430066672339792	0.31368965014875977	19390.0	19390.0	19412.5	19412.5	0.10076485833293858	0.17962740156053525	0.17962740156053525	0.11426362383821714
frmR	0.4731864464562009	0.3081892229979427	19375.0	19375.0	19401.25	19401.25	0.0	0.23420078950355533	0.23420078950355533	0.17962740156053525
yidB	0.312015531608507	0.3865270820478508	19445.0	19445.0	19455.0	19455.0	0.0	0.153518435630307	0.153518435630307	0.0
ygdI	0.3500146192852203	0.30415454183536306	19435.0	19435.0	19450.0	19450.0	0.0	0.2377324299501925	0.2377324299501925	0.153518435630307
iraP	0.3889550266436987	0.4150142422000544	19388.125	19388.125	19442.5	19442.5	0.23420078950355533	0.49176219570053636	0.49176219570053636	0.2377324299501925
cspG	0.4082687328215771	0.38951333900262664	19485.0	19485.0	19495.0	19495.0	0.0	0.22116948789894114	0.22116948789894114	0.0
ybdJ	0.40663762207130477	0.23212634228668497	19475.0	19475.0	19490.0	19490.0	0.0	0.3209059095950384	0.3209059095950384	0.22116948789894114
yciY	0.2747747098787601	0.20861974066167344	19465.0	19465.0	19482.5	19482.5	0.0	0.48859588089319006	0.48859588089319006	0.3209059095950384
yciX	0.29112187291275293	0.2523871196648967	19515.0	19515.0	19525.0	19525.0	0.0	0.3253588468917651	0.3253588468917651	0.0
yhaL	0.34172457989252497	0.26049554328934144	19505.0	19505.0	19520.0	19520.0	0.0	0.5113309984304162	0.5113309984304162	0.3253588468917651
ybaM	0.3164661948852198	0.21490953779100275	19473.75	19473.75	19512.5	19512.5	0.48859588089319006	0.72348828049181	0.72348828049181	0.5113309984304162
yhjR	0.3304643776463561	0.23893998650065423	19415.3125	19415.3125	19493.125	19493.125	0.49176219570053636	0.9242835742437625	0.9242835742437625	0.72348828049181
ftsB	0.4254459438971945	0.30124842211288555	19334.375	19334.375	19454.21875	19454.21875	0.5016309007260649	1.283378586327874	1.283378586327874	0.9242835742437625
feoA	0.3039085573466056	0.25425487547562575	19268.4375	19268.4375	19394.296875	19394.296875	0.8949620761965705	1.4186004430976409	1.4186004430976409	1.283378586327874
relB	0.3316706492536154	0.28082041314353134	19130.0	19130.0	19331.3671875	19331.3671875	0.855930779665059	1.9789929413447982	1.9789929413447982	1.4186004430976409
yebV	0.4060986980614588	0.4273697173498322	18960.78125	18960.78125	19230.68359375	19230.68359375	1.8242539720157156	3.9327660480799005	3.9327660480799005	1.9789929413447982
ygaH	0.33613673391227056	0.32365068546572795	18381.9921875	18381.9921875	19095.732421875	19095.732421875	2.871608507529436	5.045618431983365	5.045618431983365	3.9327660480799005
hpf	0.31499018947736807	0.27297758772586717	17586.328125	17586.328125	18738.8623046875	18738.8623046875	4.497213674028135	10.250016770796572	10.250016770796572	5.045618431983365
yddM	0.335585731004215	0.3004818093770236	19565.0	19565.0	19575.0	19575.0	0.0	2.485915330898654	2.485915330898654	0.0
yncA	0.4896628787700863	0.3186763086725864	19555.0	19555.0	19570.0	19570.0	0.0	2.8893762024008	2.8893762024008	2.485915330898654
ygaV	0.4770210867589271	0.2422157611230819	19545.0	19545.0	19562.5	19562.5	0.0	3.4410312951864794	3.4410312951864794	2.8893762024008
yiiS	0.4369659219323201	0.3186763086725864	19615.0	19615.0	19625.0	19625.0	0.0	0.7893045239642321	0.7893045239642321	0.0
envR	2.153179935111266	0.729468599704939	19605.0	19605.0	19620.0	19620.0	0.0	0.8442479949113151	0.8442479949113151	0.7893045239642321
yfaT	1.6038979648151788	0.729468599704939	19595.0	19595.0	19612.5	19612.5	0.0	0.9430957204296685	0.9430957204296685	0.8442479949113151
narI	2.3837870246883752	0.29888142103047605	19635.0	19635.0	19645.0	19645.0	0.0	1.5213435982864145	1.5213435982864145	0.0
yneK	2.153179935111266	0.4814805169439213	19603.75	19603.75	19640.0	19640.0	0.9430957204296685	1.8890845649612826	1.8890845649612826	1.5213435982864145
thiE	1.4539755073157525	0.9792874525901526	19585.0	19585.0	19621.875	19621.875	0.0	3.9362527808278474	3.9362527808278474	1.8890845649612826
yncC	2.6713390206132233	0.29888142103047605	19553.75	19553.75	19603.4375	19603.4375	3.4410312951864794	5.6290466426065136	5.6290466426065136	3.9362527808278474
ygjQ	1.0586413473271903	6.53642199158042e-17	19535.0	19535.0	19578.59375	19578.59375	0.0	7.216790197033555	7.216790197033555	5.6290466426065136
hcaC	1.0872245461022496	6.53642199158042e-17	19665.0	19665.0	19675.0	19675.0	0.0	3.418201431966464	3.418201431966464	0.0
iraD	1.0586413473271903	0.0	19655.0	19655.0	19670.0	19670.0	0.0	9.407555165008938	9.407555165008938	3.418201431966464
ycfT	1.0586413473271903	6.53642199158042e-17	19556.796875	19556.796875	19662.5	19662.5	7.216790197033555	14.871542446369835	14.871542446369835	9.407555165008938
yibV	1.6038979648151788	6.53642199158042e-17	18162.59521484375	18162.59521484375	19609.6484375	19609.6484375	10.250016770796572	22.430876174301936	22.430876174301936	14.871542446369835
yphD	1.6038979648151788	0.23691295793698938	14299.494018554688	14299.494018554688	18886.121826171875	18886.121826171875	15.33022380402512	31.38013374904221	31.38013374904221	22.430876174301936
ybjT	3.8401484935170003	2.1779016036692713	8974.549560546875	8974.549560546875	16592.80792236328	16592.80792236328	23.306152862468345	60.94866975378176	60.94866975378176	31.38013374904221
yaeJ	0.7250816285501385	1.4305564859814432	19685.0	19685.0	19695.0	19695.0	0.0	0.08337456918348185	0.08337456918348185	0.0
yraN	2.2082015640586454	2.085345603266582	19735.0	19735.0	19745.0	19745.0	0.0	0.046979778421810864	0.046979778421810864	0.0
tauC	0.27029106667959846	6.53642199158042e-17	19725.0	19725.0	19740.0	19740.0	0.0	0.09409947518606633	0.09409947518606633	0.046979778421810864
yjbT	0.27029106667959846	6.53642199158042e-17	19715.0	19715.0	19732.5	19732.5	0.0	0.12498006190810075	0.12498006190810075	0.09409947518606633
ulaB	0.26341649671245637	0.0	19705.0	19705.0	19723.75	19723.75	0.0	0.15481269592236974	0.15481269592236974	0.12498006190810075
chaB	0.1761991475337412	0.024423791396648367	19690.0	19690.0	19714.375	19714.375	0.08337456918348185	0.23545457923868993	0.23545457923868993	0.15481269592236974
yqhH	0.21184293888484068	6.53642199158042e-17	19765.0	19765.0	19775.0	19775.0	0.0	0.04568131577223478	0.04568131577223478	0.0
ymgC	0.14613344909994244	0.0	19755.0	19755.0	19770.0	19770.0	0.0	0.09473799374404335	0.09473799374404335	0.04568131577223478
racC	0.1742431486979034	6.53642199158042e-17	19785.0	19785.0	19795.0	19795.0	0.0	0.1400656808264288	0.1400656808264288	0.0
ybhH	0.27029106667959846	6.53642199158042e-17	19762.5	19762.5	19790.0	19790.0	0.09473799374404335	0.4750589505241163	0.4750589505241163	0.1400656808264288
ynaK	0.33968718414928734	6.53642199158042e-17	19702.1875	19702.1875	19776.25	19776.25	0.23545457923868993	0.7902161126115443	0.7902161126115443	0.4750589505241163
ydfD	0.33968718414928734	6.53642199158042e-17	19825.0	19825.0	19835.0	19835.0	0.0	0.10916461181939363	0.10916461181939363	0.0
gspM	0.4570198964987209	6.53642199158042e-17	19815.0	19815.0	19830.0	19830.0	0.0	0.20252550388019744	0.20252550388019744	0.10916461181939363
wzb	0.5209055074161933	6.53642199158042e-17	19805.0	19805.0	19822.5	19822.5	0.0	0.25613662071587234	0.25613662071587234	0.20252550388019744
dicC	0.26246196511173076	0.0	19855.0	19855.0	19865.0	19865.0	0.0	0.0998361457194758	0.0998361457194758	0.0
ygcO	0.26246196511173076	6.53642199158042e-17	19845.0	19845.0	19860.0	19860.0	0.0	0.22355219801170367	0.22355219801170367	0.0998361457194758
fdnH	0.09136263154446914	6.53642199158042e-17	19875.0	19875.0	19885.0	19885.0	0.0	0.048376882486045054	0.048376882486045054	0.0
fimC	0.1543820745661809	6.53642199158042e-17	19915.0	19915.0	19925.0	19925.0	0.0	0.07762930227995818	0.07762930227995818	0.0
bdm	0.08093334173698331	0.15449307873375098	19905.0	19905.0	19920.0	19920.0	0.0	0.11038042242953315	0.11038042242953315	0.07762930227995818
yehE	0.12720120093618711	0.05663075915187947	19895.0	19895.0	19912.5	19912.5	0.0	0.12567491480936868	0.12567491480936868	0.11038042242953315
yfdK	0.09136263154446914	0.04155262514207504	19880.0	19880.0	19903.75	19903.75	0.048376882486045054	0.2244390839451034	0.2244390839451034	0.12567491480936868
yafX	0.1543820745661809	6.53642199158042e-17	19852.5	19852.5	19891.875	19891.875	0.22355219801170367	0.3946394271779481	0.3946394271779481	0.2244390839451034
yigG	0.1543820745661809	0.0	19813.75	19813.75	19872.1875	19872.1875	0.25613662071587234	0.6962618274140876	0.6962618274140876	0.3946394271779481
hycD	0.09136263154446914	6.53642199158042e-17	19985.0	19985.0	19995.0	19995.0	0.0	0.0	0.0	0.0
gspG	0.1543820745661809	6.53642199158042e-17	19975.0	19975.0	19990.0	19990.0	0.0	0.0	0.0	0.0
yecR	0.1543820745661809	6.53642199158042e-17	19965.0	19965.0	19982.5	19982.5	0.0	0.0	0.0	0.0
yjbM	0.10750179258682169	6.53642199158042e-17	19955.0	19955.0	19973.75	19973.75	0.0	0.0	0.0	0.0
yoaG	0.0	6.53642199158042e-17	19945.0	19945.0	19964.375	19964.375	0.0	0.0	0.0	0.0
essQ	0.0	6.53642199158042e-17	19935.0	19935.0	19954.6875	19954.6875	0.0	0.0	0.0	0.0
ynfN	0.0	6.53642199158042e-17	20035.0	20035.0	20045.0	20045.0	0.0	0.0	0.0	0.0
kil	0.0	6.53642199158042e-17	20025.0	20025.0	20040.0	20040.0	0.0	0.0	0.0	0.0
ypjK	0.0	6.53642199158042e-17	20015.0	20015.0	20032.5	20032.5	0.0	0.0	0.0	0.0
ymgJ	0.0	6.53642199158042e-17	20005.0	20005.0	20023.75	20023.75	0.0	0.0	0.0	0.0
[truncated: 1,913 more rows]
