# Supplementary material for: Proteome-wide determinants of co-translational chaperone binding in bacteria
Source: Nat Commun. 2025 May 10;16:4361. doi: 10.1038/s41467-025-59067-9 (PMC12065913; doi:10.1038/s41467-025-59067-9)
Supplement: Supplementary file 8 — Source Data [file 41467_2025_59067_MOESM8_ESM.zip › S1f_GroEL.csv]

gene	max(low CI) replicate 1	max(low CI) replicate 2	icoord1	icoord2	icoord3	icoord4	dcoord1	dcoord2	dcoord3	dcoord4
yddJ	5.121881569151354e-17	0.3550769712989925	5.0	5.0	15.0	15.0	0.0	0.15540065264524872	0.15540065264524872	0.0
yiaB	5.121881569151354e-17	0.3930686951942509	25.0	25.0	35.0	35.0	0.0	0.2800990372657604	0.2800990372657604	0.0
yiaL	0.0	0.4876752837814778	10.0	10.0	30.0	30.0	0.15540065264524872	0.3228311829358761	0.3228311829358761	0.2800990372657604
ydfX	0.055019442861497174	0.4876752837814778	45.0	45.0	55.0	55.0	0.0	0.6803888771169354	0.6803888771169354	0.0
ygjJ	5.121881569151354e-17	0.5379605029191971	20.0	20.0	50.0	50.0	0.3228311829358761	1.175673528318684	1.175673528318684	0.6803888771169354
ppdA	0.07549762823396722	0.5505591645064275	75.0	75.0	85.0	85.0	0.0	0.28747061669027846	0.28747061669027846	0.0
ydaC	0.09353748570460324	0.3788506022250786	65.0	65.0	80.0	80.0	0.0	0.4236247416149946	0.4236247416149946	0.28747061669027846
yqgC	0.0	0.4876752837814778	95.0	95.0	105.0	105.0	0.0	0.11100887962632963	0.11100887962632963	0.0
yrhD	0.0	0.3550769712989925	125.0	125.0	135.0	135.0	0.0	0.060635805786388414	0.060635805786388414	0.0
alpA	0.06209763012144247	0.15328821331403225	115.0	115.0	130.0	130.0	0.0	0.13740797421058923	0.13740797421058923	0.060635805786388414
yiiE	0.01913826358892171	0.15300662187099176	100.0	100.0	122.5	122.5	0.11100887962632963	0.22478025152970088	0.22478025152970088	0.13740797421058923
bdm	0.08533479273718673	0.12961157294692344	155.0	155.0	165.0	165.0	0.0	0.2522059794237307	0.2522059794237307	0.0
hokA	0.0	0.11393386139823049	145.0	145.0	160.0	160.0	0.0	0.27487569062892186	0.27487569062892186	0.2522059794237307
yjbS	0.00493312467278061	0.16236178495074527	111.25	111.25	152.5	152.5	0.22478025152970088	0.6142332842148795	0.6142332842148795	0.27487569062892186
ymdF	0.08533479273718673	0.2863977416229678	72.5	72.5	131.875	131.875	0.4236247416149946	1.4175991661682936	1.4175991661682936	0.6142332842148795
yciG	0.0	0.17471597002449352	35.0	35.0	102.1875	102.1875	1.175673528318684	2.7235235723484448	2.7235235723484448	1.4175991661682936
gatB	0.0723155813287602	0.23146467793865091	195.0	195.0	205.0	205.0	0.0	0.0725180971709986	0.0725180971709986	0.0
cmtB	5.121881569151354e-17	0.3550769712989925	225.0	225.0	235.0	235.0	0.0	1.252378944845262e-16	1.252378944845262e-16	0.0
bssR	0.03256026387818795	0.17471597002449352	215.0	215.0	230.0	230.0	0.0	0.11058637335509916	0.11058637335509916	1.252378944845262e-16
yecH	0.0	0.15300662187099176	200.0	200.0	222.5	222.5	0.0725180971709986	0.18326757522207154	0.18326757522207154	0.11058637335509916
napD	0.0	0.22041579258626798	185.0	185.0	211.25	211.25	0.0	0.20997488251273647	0.20997488251273647	0.18326757522207154
mdtN	5.121881569151354e-17	0.22041579258626798	175.0	175.0	198.125	198.125	0.0	0.236260213360306	0.236260213360306	0.20997488251273647
yojO	0.0	0.17471597002449352	255.0	255.0	265.0	265.0	0.0	0.16606944802796708	0.16606944802796708	0.0
fryB	0.0	0.17471597002449352	245.0	245.0	260.0	260.0	0.0	0.29596592039831726	0.29596592039831726	0.16606944802796708
hyfA	0.03256026387818795	0.2890851210819274	186.5625	186.5625	252.5	252.5	0.236260213360306	0.4113934221044964	0.4113934221044964	0.29596592039831726
ydjO	5.121881569151354e-17	0.22041579258626798	275.0	275.0	285.0	285.0	0.0	0.21631939546135254	0.21631939546135254	0.0
yqeC	5.121881569151354e-17	0.22041579258626798	305.0	305.0	315.0	315.0	0.0	0.1801181577011764	0.1801181577011764	0.0
eutM	0.09407372160359148	0.23813773148136752	295.0	295.0	310.0	310.0	0.0	0.3176756586896267	0.3176756586896267	0.1801181577011764
yhjH	0.18564286612976194	0.25805155181901895	280.0	280.0	302.5	302.5	0.21631939546135254	0.47970341366188535	0.47970341366188535	0.3176756586896267
phnK	5.121881569151354e-17	0.3532068618709042	219.53125	219.53125	291.25	291.25	0.4113934221044964	0.7289448305218749	0.7289448305218749	0.47970341366188535
yjjQ	5.121881569151354e-17	0.2890851210819274	325.0	325.0	335.0	335.0	0.0	0.30087434763529286	0.30087434763529286	0.0
ydhW	5.121881569151354e-17	0.3550769712989925	345.0	345.0	355.0	355.0	0.0	0.16843647406378404	0.16843647406378404	0.0
sfmH	5.121881569151354e-17	0.22041579258626798	375.0	375.0	385.0	385.0	0.0	0.09423960248182812	0.09423960248182812	0.0
fliI	5.121881569151354e-17	0.17471597002449352	365.0	365.0	380.0	380.0	0.0	0.16238098740061016	0.16238098740061016	0.09423960248182812
bglJ	0.03256026387818795	0.17471597002449352	395.0	395.0	405.0	405.0	0.0	0.15913958168378042	0.15913958168378042	0.0
zraP	0.03256026387818795	0.17471597002449352	415.0	415.0	425.0	425.0	0.0	0.07044853362881523	0.07044853362881523	0.0
fucP	0.03256026387818795	0.22041579258626798	435.0	435.0	445.0	445.0	0.0	0.09505353462438892	0.09505353462438892	0.0
ybhH	5.121881569151354e-17	0.17471597002449352	420.0	420.0	440.0	440.0	0.07044853362881523	0.13749260413899622	0.13749260413899622	0.09505353462438892
yraI	5.121881569151354e-17	0.15328821331403225	475.0	475.0	485.0	485.0	0.0	0.0	0.0	0.0
pphA	0.055019442861497174	0.25805155181901895	465.0	465.0	480.0	480.0	0.0	0.10744420737559544	0.10744420737559544	0.0
phnF	5.121881569151354e-17	0.11393386139823049	455.0	455.0	472.5	472.5	0.0	0.17883171191434272	0.17883171191434272	0.10744420737559544
arnE	0.0	0.11393386139823049	430.0	430.0	463.75	463.75	0.13749260413899622	0.22153302216378218	0.22153302216378218	0.17883171191434272
yeaR	5.121881569151354e-17	0.051781011197244015	400.0	400.0	446.875	446.875	0.15913958168378042	0.24242585994015023	0.24242585994015023	0.22153302216378218
lpxT	5.121881569151354e-17	0.051781011197244015	372.5	372.5	423.4375	423.4375	0.16238098740061016	0.36333453220853473	0.36333453220853473	0.24242585994015023
ybgD	0.01913826358892171	0.09065783569485265	350.0	350.0	397.96875	397.96875	0.16843647406378404	0.48076456853556143	0.48076456853556143	0.36333453220853473
hyfJ	0.0	0.1353612212913447	505.0	505.0	515.0	515.0	0.0	0.19863956546472625	0.19863956546472625	0.0
yfaX	5.121881569151354e-17	0.17471597002449352	495.0	495.0	510.0	510.0	0.0	0.2516838685538536	0.2516838685538536	0.19863956546472625
tfaR	5.121881569151354e-17	0.09065783569485265	535.0	535.0	545.0	545.0	0.0	0.17470507223481466	0.17470507223481466	0.0
citX	5.121881569151354e-17	0.09065783569485265	555.0	555.0	565.0	565.0	0.0	0.18132544133676878	0.18132544133676878	0.0
rhaB	0.055019442861497174	0.17471597002449352	540.0	540.0	560.0	560.0	0.17470507223481466	0.2649505983212015	0.2649505983212015	0.18132544133676878
fimG	0.09632765941862144	0.22041579258626798	525.0	525.0	550.0	550.0	0.0	0.2929294245444814	0.2929294245444814	0.2649505983212015
yafW	0.09632765941862144	0.17471597002449352	502.5	502.5	537.5	537.5	0.2516838685538536	0.5993611124839405	0.5993611124839405	0.2929294245444814
atoE	5.121881569151354e-17	0.17471597002449352	373.984375	373.984375	520.0	520.0	0.48076456853556143	0.7572511654927143	0.7572511654927143	0.5993611124839405
ydaU	5.121881569151354e-17	0.25805155181901895	330.0	330.0	446.9921875	446.9921875	0.30087434763529286	0.8513433467062291	0.8513433467062291	0.7572511654927143
ybgQ	5.121881569151354e-17	0.17471597002449352	255.390625	255.390625	388.49609375	388.49609375	0.7289448305218749	1.8956832919676403	1.8956832919676403	0.8513433467062291
ydcC	5.121881569151354e-17	0.22041579258626798	585.0	585.0	595.0	595.0	0.0	0.07775364899521742	0.07775364899521742	0.0
yhdY	5.121881569151354e-17	0.22041579258626798	575.0	575.0	590.0	590.0	0.0	0.12228402717159771	0.12228402717159771	0.07775364899521742
yffN	0.055019442861497174	0.17471597002449352	635.0	635.0	645.0	645.0	0.0	3.605017166927701e-16	3.605017166927701e-16	0.0
yfdS	5.121881569151354e-17	0.17471597002449352	625.0	625.0	640.0	640.0	0.0	0.050189764610889004	0.050189764610889004	3.605017166927701e-16
gspH	5.121881569151354e-17	0.17471597002449352	615.0	615.0	632.5	632.5	0.0	0.09554286565257286	0.09554286565257286	0.050189764610889004
fliO	0.055019442861497174	0.09065783569485265	605.0	605.0	623.75	623.75	0.0	0.1851391911168531	0.1851391911168531	0.09554286565257286
citE	5.121881569151354e-17	0.15328821331403225	582.5	582.5	614.375	614.375	0.12228402717159771	0.30400500677219305	0.30400500677219305	0.1851391911168531
yliL	0.0	0.09065783569485265	655.0	655.0	665.0	665.0	0.0	0.15168951622846522	0.15168951622846522	0.0
rutA	5.121881569151354e-17	0.09065783569485265	675.0	675.0	685.0	685.0	0.0	0.09922747433237651	0.09922747433237651	0.0
lar	0.0	0.09065783569485265	695.0	695.0	705.0	705.0	0.0	0.24174962935597594	0.24174962935597594	0.0
yfdT	0.09632765941862144	0.0880318909594337	680.0	680.0	700.0	700.0	0.09922747433237651	0.30345993702053925	0.30345993702053925	0.24174962935597594
yfjR	0.09632765941862144	0.09065783569485265	660.0	660.0	690.0	690.0	0.15168951622846522	0.3367488028852054	0.3367488028852054	0.30345993702053925
ydfR	0.09632765941862144	0.09065783569485265	598.4375	598.4375	675.0	675.0	0.30400500677219305	0.5035181346442332	0.5035181346442332	0.3367488028852054
yjhX	0.07549762823396722	0.09065783569485265	715.0	715.0	725.0	725.0	0.0	0.03430195311033284	0.03430195311033284	0.0
arnF	0.03256026387818795	0.11393386139823049	775.0	775.0	785.0	785.0	0.0	0.015387736151958346	0.015387736151958346	0.0
srlB	0.09632765941862144	0.04176343119685174	765.0	765.0	780.0	780.0	0.0	0.02085347931146007	0.02085347931146007	0.015387736151958346
hokE	0.055019442861497174	0.0	755.0	755.0	772.5	772.5	0.0	0.0243745339964135	0.0243745339964135	0.02085347931146007
yffM	0.055019442861497174	0.0	745.0	745.0	763.75	763.75	0.0	0.04127792735626699	0.04127792735626699	0.0243745339964135
yibV	0.03256026387818795	4.8204088062255424e-17	735.0	735.0	754.375	754.375	0.0	0.06619992298742172	0.06619992298742172	0.04127792735626699
yafX	0.055019442861497174	0.0	720.0	720.0	744.6875	744.6875	0.03430195311033284	0.08558817653876453	0.08558817653876453	0.06619992298742172
ydfK	0.06209763012144247	4.8204088062255424e-17	845.0	845.0	855.0	855.0	0.0	0.0	0.0	0.0
ydaQ	0.03256026387818795	0.0	835.0	835.0	850.0	850.0	0.0	0.0	0.0	0.0
gspI	0.03256026387818795	0.0	825.0	825.0	842.5	842.5	0.0	1.9801849796747095e-16	1.9801849796747095e-16	0.0
frvA	0.03256026387818795	0.0	865.0	865.0	875.0	875.0	0.0	6.817087509946863e-17	6.817087509946863e-17	0.0
essQ	0.0	0.030643774287317297	895.0	895.0	905.0	905.0	0.0	0.0	0.0	0.0
yjcS	5.121881569151354e-17	0.030643774287317297	885.0	885.0	900.0	900.0	0.0	9.351233574313844e-17	9.351233574313844e-17	0.0
citG	5.121881569151354e-17	0.00997861184099712	915.0	915.0	925.0	925.0	0.0	0.0	0.0	0.0
tfaQ	5.121881569151354e-17	4.8204088062255424e-17	935.0	935.0	945.0	945.0	0.0	5.903770963435586e-17	5.903770963435586e-17	0.0
lacY	5.121881569151354e-17	4.8204088062255424e-17	920.0	920.0	940.0	940.0	0.0	1.5668463257790348e-16	1.5668463257790348e-16	5.903770963435586e-17
ylcI	5.121881569151354e-17	4.8204088062255424e-17	892.5	892.5	930.0	930.0	9.351233574313844e-17	2.019075536824366e-16	2.019075536824366e-16	1.5668463257790348e-16
trpB	5.121881569151354e-17	4.8204088062255424e-17	870.0	870.0	911.25	911.25	6.817087509946863e-17	4.1270391695874263e-16	4.1270391695874263e-16	2.019075536824366e-16
yfjX	5.121881569151354e-17	4.8204088062255424e-17	975.0	975.0	985.0	985.0	0.0	0.0	0.0	0.0
yqeK	5.121881569151354e-17	4.8204088062255424e-17	965.0	965.0	980.0	980.0	0.0	0.0	0.0	0.0
atoA	5.121881569151354e-17	4.8204088062255424e-17	955.0	955.0	972.5	972.5	0.0	7.013425180735383e-17	7.013425180735383e-17	0.0
fliQ	5.121881569151354e-17	4.8204088062255424e-17	1005.0	1005.0	1015.0	1015.0	0.0	1.7742718216241498e-16	1.7742718216241498e-16	0.0
ykfI	5.121881569151354e-17	4.8204088062255424e-17	995.0	995.0	1010.0	1010.0	0.0	2.9579191849875586e-16	2.9579191849875586e-16	1.7742718216241498e-16
flgB	5.121881569151354e-17	4.8204088062255424e-17	963.75	963.75	1002.5	1002.5	7.013425180735383e-17	4.833020894348763e-16	4.833020894348763e-16	2.9579191849875586e-16
fliJ	5.121881569151354e-17	4.8204088062255424e-17	890.625	890.625	983.125	983.125	4.1270391695874263e-16	5.403228131441358e-16	5.403228131441358e-16	4.833020894348763e-16
ybcO	0.0	4.8204088062255424e-17	1105.0	1105.0	1115.0	1115.0	0.0	0.0	0.0	0.0
ygiZ	0.0	4.8204088062255424e-17	1095.0	1095.0	1110.0	1110.0	0.0	0.0	0.0	0.0
phnC	5.121881569151354e-17	4.8204088062255424e-17	1085.0	1085.0	1102.5	1102.5	0.0	0.0	0.0	0.0
rutE	5.121881569151354e-17	4.8204088062255424e-17	1075.0	1075.0	1093.75	1093.75	0.0	0.0	0.0	0.0
ybcN	5.121881569151354e-17	4.8204088062255424e-17	1065.0	1065.0	1084.375	1084.375	0.0	0.0	0.0	0.0
yfjY	5.121881569151354e-17	4.8204088062255424e-17	1055.0	1055.0	1074.6875	1074.6875	0.0	0.0	0.0	0.0
citC	5.121881569151354e-17	4.8204088062255424e-17	1045.0	1045.0	1064.84375	1064.84375	0.0	0.0	0.0	0.0
yaiV	5.121881569151354e-17	4.8204088062255424e-17	1035.0	1035.0	1054.921875	1054.921875	0.0	0.0	0.0	0.0
fruK	5.121881569151354e-17	4.8204088062255424e-17	1025.0	1025.0	1044.9609375	1044.9609375	0.0	1.3719123972725365e-16	1.3719123972725365e-16	0.0
yiaM	0.0	4.8204088062255424e-17	1125.0	1125.0	1135.0	1135.0	0.0	5.121881569151354e-17	5.121881569151354e-17	0.0
yjbT	0.0	0.0	1155.0	1155.0	1165.0	1165.0	0.0	0.0	0.0	0.0
fliE	0.0	0.0	1145.0	1145.0	1160.0	1160.0	0.0	1.2889785948052491e-16	1.2889785948052491e-16	0.0
ydaE	0.0	0.0	1130.0	1130.0	1152.5	1152.5	5.121881569151354e-17	1.850939502180224e-16	1.850939502180224e-16	1.2889785948052491e-16
ppdD	0.0	0.0	1034.98046875	1034.98046875	1141.25	1141.25	1.3719123972725365e-16	3.8970903288787596e-16	3.8970903288787596e-16	1.850939502180224e-16
yjdO	0.0	0.0	1175.0	1175.0	1185.0	1185.0	0.0	0.0	0.0	0.0
frwD	0.0	0.0	1195.0	1195.0	1205.0	1205.0	0.0	8.098405832077746e-17	8.098405832077746e-17	0.0
yeeT	0.0	0.0	1180.0	1180.0	1200.0	1200.0	0.0	2.5287264105771705e-16	2.5287264105771705e-16	8.098405832077746e-17
fixX	0.0	0.0	1215.0	1215.0	1225.0	1225.0	0.0	1.0505837426445339e-16	1.0505837426445339e-16	0.0
dicB	0.0	0.0	1275.0	1275.0	1285.0	1285.0	0.0	0.0	0.0	0.0
rzoR	5.121881569151354e-17	4.8204088062255424e-17	1265.0	1265.0	1280.0	1280.0	0.0	0.0	0.0	0.0
tdcR	0.0	4.8204088062255424e-17	1255.0	1255.0	1272.5	1272.5	0.0	0.0	0.0	0.0
kil	5.121881569151354e-17	4.8204088062255424e-17	1245.0	1245.0	1263.75	1263.75	0.0	0.0	0.0	0.0
ypjJ	0.0	4.8204088062255424e-17	1235.0	1235.0	1254.375	1254.375	0.0	1.4258961542393145e-16	1.4258961542393145e-16	0.0
yoaG	0.0	4.8204088062255424e-17	1220.0	1220.0	1244.6875	1244.6875	1.0505837426445339e-16	3.0295799574130764e-16	3.0295799574130764e-16	1.4258961542393145e-16
ttdB	5.121881569151354e-17	4.8204088062255424e-17	1190.0	1190.0	1232.34375	1232.34375	2.5287264105771705e-16	5.915217446806194e-16	5.915217446806194e-16	3.0295799574130764e-16
yfcR	5.121881569151354e-17	4.8204088062255424e-17	1088.115234375	1088.115234375	1211.171875	1211.171875	3.8970903288787596e-16	7.140254278758065e-16	7.140254278758065e-16	5.915217446806194e-16
rusA	5.121881569151354e-17	4.8204088062255424e-17	936.875	936.875	1149.6435546875	1149.6435546875	5.403228131441358e-16	9.360518730299508e-16	9.360518730299508e-16	7.140254278758065e-16
ydhY	5.121881569151354e-17	4.8204088062255424e-17	833.75	833.75	1043.25927734375	1043.25927734375	1.9801849796747095e-16	1.3563856396827045e-15	1.3563856396827045e-15	9.360518730299508e-16
ydfV	5.121881569151354e-17	4.8204088062255424e-17	815.0	815.0	938.504638671875	938.504638671875	0.0	0.02157221518468573	0.02157221518468573	1.3563856396827045e-15
yneN	5.121881569151354e-17	4.8204088062255424e-17	805.0	805.0	876.7523193359375	876.7523193359375	0.0	0.04702798477290658	0.04702798477290658	0.02157221518468573
arrQ	5.121881569151354e-17	4.8204088062255424e-17	795.0	795.0	840.8761596679688	840.8761596679688	0.0	0.06068172023847458	0.06068172023847458	0.04702798477290658
yfdN	5.121881569151354e-17	0.0	1295.0	1295.0	1305.0	1305.0	0.0	0.0	0.0	0.0
ychS	5.121881569151354e-17	0.0	1315.0	1315.0	1325.0	1325.0	0.0	0.03188369777021703	0.03188369777021703	0.0
citD	5.121881569151354e-17	0.0	1300.0	1300.0	1320.0	1320.0	0.0	0.03783584621551728	0.03783584621551728	0.03188369777021703
ybfK	5.121881569151354e-17	0.0	1335.0	1335.0	1345.0	1345.0	0.0	0.05545980434107916	0.05545980434107916	0.0
yceQ	5.121881569151354e-17	0.0	1310.0	1310.0	1340.0	1340.0	0.03783584621551728	0.06693402369054234	0.06693402369054234	0.05545980434107916
ninE	0.055019442861497174	0.0	817.9380798339844	817.9380798339844	1325.0	1325.0	0.06068172023847458	0.18172047217363427	0.18172047217363427	0.06693402369054234
ykfH	0.055019442861497174	0.0	732.34375	732.34375	1071.4690399169922	1071.4690399169922	0.08558817653876453	0.2564750841416999	0.2564750841416999	0.18172047217363427
ydiT	0.03256026387818795	4.8204088062255424e-17	1355.0	1355.0	1365.0	1365.0	0.0	0.13817355112200003	0.13817355112200003	0.0
atoD	0.09632765941862144	4.8204088062255424e-17	1375.0	1375.0	1385.0	1385.0	0.0	0.041080761802738966	0.041080761802738966	0.0
yeeV	0.055019442861497174	4.8204088062255424e-17	1395.0	1395.0	1405.0	1405.0	0.0	0.06196232483568658	0.06196232483568658	0.0
ypjK	0.07549762823396722	0.00997861184099712	1380.0	1380.0	1400.0	1400.0	0.041080761802738966	0.07440650893406403	0.07440650893406403	0.06196232483568658
yeeS	0.18564286612976194	0.0	1415.0	1415.0	1425.0	1425.0	0.0	0.09768433297728425	0.09768433297728425	0.0
yehC	0.18564286612976194	4.8204088062255424e-17	1390.0	1390.0	1420.0	1420.0	0.07440650893406403	0.1783815060093795	0.1783815060093795	0.09768433297728425
yeeU	0.09632765941862144	4.8204088062255424e-17	1360.0	1360.0	1405.0	1405.0	0.13817355112200003	0.27715441513414985	0.27715441513414985	0.1783815060093795
rihB	0.09632765941862144	4.8204088062255424e-17	901.9063949584961	901.9063949584961	1382.5	1382.5	0.2564750841416999	0.893951377055121	0.893951377055121	0.27715441513414985
allS	0.09632765941862144	4.8204088062255424e-17	636.71875	636.71875	1142.203197479248	1142.203197479248	0.5035181346442332	1.2491866789640604	1.2491866789640604	0.893951377055121
yfcQ	0.09632765941862144	4.8204088062255424e-17	1435.0	1435.0	1445.0	1445.0	0.0	0.23503239163283374	0.23503239163283374	0.0
ydaV	0.121059388997087	4.8204088062255424e-17	1465.0	1465.0	1475.0	1475.0	0.0	0.03525135261489116	0.03525135261489116	0.0
nrfF	0.07549762823396722	0.01801178982652453	1455.0	1455.0	1470.0	1470.0	0.0	0.0624697728715922	0.0624697728715922	0.03525135261489116
yfjZ	0.23420079727251905	0.0	1495.0	1495.0	1505.0	1505.0	0.0	0.04644552048328919	0.04644552048328919	0.0
yfcV	0.21308784758583899	4.8204088062255424e-17	1485.0	1485.0	1500.0	1500.0	0.0	0.07073352069722776	0.07073352069722776	0.04644552048328919
ybfQ	0.18564286612976194	4.8204088062255424e-17	1515.0	1515.0	1525.0	1525.0	0.0	0.0731877233874262	0.0731877233874262	0.0
glnK	0.16287499797264038	4.8204088062255424e-17	1492.5	1492.5	1520.0	1520.0	0.07073352069722776	0.19144583770644236	0.19144583770644236	0.0731877233874262
ymgJ	0.18564286612976194	4.8204088062255424e-17	1462.5	1462.5	1506.25	1506.25	0.0624697728715922	0.20904398324250864	0.20904398324250864	0.19144583770644236
gspJ	0.1438268355195427	4.8204088062255424e-17	1535.0	1535.0	1545.0	1545.0	0.0	0.21209865216153534	0.21209865216153534	0.0
yncH	0.18564286612976194	4.8204088062255424e-17	1484.375	1484.375	1540.0	1540.0	0.20904398324250864	0.36536616613288586	0.36536616613288586	0.21209865216153534
yfcS	0.23420079727251905	4.8204088062255424e-17	1440.0	1440.0	1512.1875	1512.1875	0.23503239163283374	0.46607360737165815	0.46607360737165815	0.36536616613288586
racC	0.16287499797264038	4.8204088062255424e-17	1565.0	1565.0	1575.0	1575.0	0.0	0.25660859394930924	0.25660859394930924	0.0
ytcA	0.18564286612976194	0.0	1555.0	1555.0	1570.0	1570.0	0.0	0.36394759374168245	0.36394759374168245	0.25660859394930924
yehK	0.37728380891214	4.8204088062255424e-17	1585.0	1585.0	1595.0	1595.0	0.0	0.21877333088632755	0.21877333088632755	0.0
yjfL	0.23420079727251905	0.01801178982652453	1605.0	1605.0	1615.0	1615.0	0.0	0.16289381707884704	0.16289381707884704	0.0
ytfE	0.2859534028653667	0.11393386139823049	1625.0	1625.0	1635.0	1635.0	0.0	0.2955680673214001	0.2955680673214001	0.0
hyaE	0.09632765941862144	0.051781011197244015	1610.0	1610.0	1630.0	1630.0	0.16289381707884704	0.44277521204776854	0.44277521204776854	0.2955680673214001
eutS	0.18564286612976194	0.08853656413760043	1590.0	1590.0	1620.0	1620.0	0.21877333088632755	0.5547108819234994	0.5547108819234994	0.44277521204776854
yjfK	0.09407372160359148	0.2005455462283593	1562.5	1562.5	1605.0	1605.0	0.36394759374168245	0.7005163599599789	0.7005163599599789	0.5547108819234994
ydhX	0.121059388997087	0.22041579258626798	1476.09375	1476.09375	1583.75	1583.75	0.46607360737165815	1.4294831941393336	1.4294831941393336	0.7005163599599789
ykfF	0.23420079727251905	0.17471597002449352	889.460973739624	889.460973739624	1529.921875	1529.921875	1.2491866789640604	2.0578381253519735	2.0578381253519735	1.4294831941393336
ydfN	0.18564286612976194	0.09065783569485265	321.943359375	321.943359375	1209.691424369812	1209.691424369812	1.8956832919676403	3.1777934247953414	3.1777934247953414	2.0578381253519735
yidP	0.23420079727251905	0.17471597002449352	68.59375	68.59375	765.817391872406	765.817391872406	2.7235235723484448	5.6237610275967365	5.6237610275967365	3.1777934247953414
phnJ	0.09632765941862144	0.11393386139823049	1655.0	1655.0	1665.0	1665.0	0.0	1.3972925323364707	1.3972925323364707	0.0
ylbF	1.8283460507385942	0.4724327379536988	1675.0	1675.0	1685.0	1685.0	0.0	0.9440622038448205	0.9440622038448205	0.0
eutE	0.9639754912803911	0.051781011197244015	1695.0	1695.0	1705.0	1705.0	0.0	0.5512249707298534	0.5512249707298534	0.0
idnD	0.9639754912803911	0.3532068618709042	1735.0	1735.0	1745.0	1745.0	0.0	0.5051835983154246	0.5051835983154246	0.0
cbrA	0.9639754912803911	0.23813773148136752	1725.0	1725.0	1740.0	1740.0	0.0	0.5717918779821644	0.5717918779821644	0.5051835983154246
napB	0.8068357095222822	0.08853656413760043	1715.0	1715.0	1732.5	1732.5	0.0	1.0063022278699576	1.0063022278699576	0.5717918779821644
ybfB	0.7673608528922304	0.19543508686961766	1700.0	1700.0	1723.75	1723.75	0.5512249707298534	1.4194733976036282	1.4194733976036282	1.0063022278699576
fucA	0.6621456767707963	0.25805155181901895	1680.0	1680.0	1711.875	1711.875	0.9440622038448205	1.583351340874098	1.583351340874098	1.4194733976036282
yciF	0.5716050433885769	0.22041579258626798	1660.0	1660.0	1695.9375	1695.9375	1.3972925323364707	2.362591714174512	2.362591714174512	1.583351340874098
ynfK	0.40254426439775504	0.16762284147963866	1645.0	1645.0	1677.96875	1677.96875	0.0	3.2766679323273578	3.2766679323273578	2.362591714174512
umuD	0.4176515698680365	0.19543508686961766	1755.0	1755.0	1765.0	1765.0	0.0	0.20914958233658434	0.20914958233658434	0.0
napC	0.5019791122412002	0.13611662820628553	1795.0	1795.0	1805.0	1805.0	0.0	0.28194900107665666	0.28194900107665666	0.0
yccJ	0.21828414616988248	0.36466401007913224	1785.0	1785.0	1800.0	1800.0	0.0	0.2927716215523098	0.2927716215523098	0.28194900107665666
ygiT	0.2725778176445975	0.2824091752787203	1775.0	1775.0	1792.5	1792.5	0.0	0.46127275365793285	0.46127275365793285	0.2927716215523098
yhaV	0.1937487577585633	0.4009795574814595	1760.0	1760.0	1783.75	1783.75	0.20914958233658434	0.4993085835750804	0.4993085835750804	0.46127275365793285
ygaV	0.2737957408618134	0.32711031834013704	1815.0	1815.0	1825.0	1825.0	0.0	0.26339692877515186	0.26339692877515186	0.0
ydiZ	0.28124059636197024	0.3197152400808662	1845.0	1845.0	1855.0	1855.0	0.0	0.23070812793655843	0.23070812793655843	0.0
yoeB	0.20487834937503255	0.3392873193983292	1875.0	1875.0	1885.0	1885.0	0.0	0.17232523300328623	0.17232523300328623	0.0
ychH	0.2659384594006681	0.17994788426519429	1865.0	1865.0	1880.0	1880.0	0.0	0.26945116396882685	0.26945116396882685	0.17232523300328623
ygjN	0.3137931582661474	0.1881565596419462	1850.0	1850.0	1872.5	1872.5	0.23070812793655843	0.3290469092683477	0.3290469092683477	0.26945116396882685
nrdI	0.37214039350583467	0.3309162741969655	1835.0	1835.0	1861.25	1861.25	0.0	0.4163760367868863	0.4163760367868863	0.3290469092683477
ydaF	0.16236736660239698	0.2953233656455057	1820.0	1820.0	1848.125	1848.125	0.26339692877515186	0.5950153590284945	0.5950153590284945	0.4163760367868863
yhfG	0.30916145219477087	0.3663879856506774	1905.0	1905.0	1915.0	1915.0	0.0	0.24322949805411317	0.24322949805411317	0.0
ycgZ	0.2003966144357864	0.22634896719876865	1895.0	1895.0	1910.0	1910.0	0.0	0.38382549531730076	0.38382549531730076	0.24322949805411317
yhbQ	0.21124166005960712	0.2770087365818079	1925.0	1925.0	1935.0	1935.0	0.0	0.18557800877924496	0.18557800877924496	0.0
ccmD	0.18499748503635247	0.26958957568848013	1945.0	1945.0	1955.0	1955.0	0.0	0.18763393592339883	0.18763393592339883	0.0
yehE	0.23397659789859293	0.2078509939802313	1965.0	1965.0	1975.0	1975.0	0.0	0.19390083855409587	0.19390083855409587	0.0
yiiF	0.19992404247962875	0.2815032159879729	1950.0	1950.0	1970.0	1970.0	0.18763393592339883	0.3342996835855982	0.3342996835855982	0.19390083855409587
yjdJ	0.1937487577585633	0.3349673235047967	1930.0	1930.0	1960.0	1960.0	0.18557800877924496	0.5426438862049069	0.5426438862049069	0.3342996835855982
ynfN	0.18564286612976194	0.17471597002449352	1902.5	1902.5	1945.0	1945.0	0.38382549531730076	0.6669093814600848	0.6669093814600848	0.5426438862049069
hokD	0.11651393358725375	0.14118221058619984	1834.0625	1834.0625	1923.75	1923.75	0.5950153590284945	0.8313778749581572	0.8313778749581572	0.6669093814600848
yncN	0.10309040407492527	0.17322741177659676	1771.875	1771.875	1878.90625	1878.90625	0.4993085835750804	1.1647507285924503	1.1647507285924503	0.8313778749581572
pptA	0.17258606040490074	0.18066301606966992	1985.0	1985.0	1995.0	1995.0	0.0	0.3530444235238288	0.3530444235238288	0.0
ybiI	0.12206859471826471	0.17636764446100972	2005.0	2005.0	2015.0	2015.0	0.0	0.24703304956879707	0.24703304956879707	0.0
yncJ	0.11934187967019423	0.2890851210819274	2025.0	2025.0	2035.0	2035.0	0.0	0.36674969600103585	0.36674969600103585	0.0
ydfZ	0.5019791122412002	0.11102081384079135	2010.0	2010.0	2030.0	2030.0	0.24703304956879707	0.5213951636637364	0.5213951636637364	0.36674969600103585
iraD	0.6173092956560075	0.15328821331403225	1990.0	1990.0	2020.0	2020.0	0.3530444235238288	0.841331401800693	0.841331401800693	0.5213951636637364
flgM	0.4228707588678333	0.2809285607486962	2045.0	2045.0	2055.0	2055.0	0.0	0.44394723794413404	0.44394723794413404	0.0
gntK	0.4469527454425209	0.2467718832751421	2065.0	2065.0	2075.0	2075.0	0.0	0.6053266938107542	0.6053266938107542	0.0
rem	0.23420079727251905	0.25805155181901895	2050.0	2050.0	2070.0	2070.0	0.44394723794413404	0.9184729255689082	0.9184729255689082	0.6053266938107542
yjdN	0.37529674113489025	0.17471597002449352	2005.0	2005.0	2060.0	2060.0	0.841331401800693	1.0875359221225578	1.0875359221225578	0.9184729255689082
rutF	0.37728380891214	0.17471597002449352	2095.0	2095.0	2105.0	2105.0	0.0	0.3627563169903908	0.3627563169903908	0.0
eutN	0.37728380891214	0.09065783569485265	2085.0	2085.0	2100.0	2100.0	0.0	0.41577305468751513	0.41577305468751513	0.3627563169903908
fdnH	0.23420079727251905	0.09065783569485265	2125.0	2125.0	2135.0	2135.0	0.0	0.29046202454539805	0.29046202454539805	0.0
yihT	0.37728380891214	0.11393386139823049	2115.0	2115.0	2130.0	2130.0	0.0	0.4549345392112575	0.4549345392112575	0.29046202454539805
yidH	0.2576021200839348	0.1519915487271839	2092.5	2092.5	2122.5	2122.5	0.41577305468751513	0.6760316791978106	0.6760316791978106	0.4549345392112575
ariR	0.2397937885824864	0.1825885263773619	2165.0	2165.0	2175.0	2175.0	0.0	0.2899031208991797	0.2899031208991797	0.0
gatA	0.2614422381556666	0.24637837607115576	2155.0	2155.0	2170.0	2170.0	0.0	0.5669167471394475	0.5669167471394475	0.2899031208991797
yjdK	0.3071647681983205	0.07105385532146485	2145.0	2145.0	2162.5	2162.5	0.0	0.6107552828967426	0.6107552828967426	0.5669167471394475
ygbF	0.3792759945456807	0.15328821331403225	2185.0	2185.0	2195.0	2195.0	0.0	0.1847053531083062	0.1847053531083062	0.0
yidG	0.25032430137926526	0.16666503833734683	2215.0	2215.0	2225.0	2225.0	0.0	0.1804777593715695	0.1804777593715695	0.0
yfbM	0.5181749407861607	4.8204088062255424e-17	2205.0	2205.0	2220.0	2220.0	0.0	0.23365404122600378	0.23365404122600378	0.1804777593715695
yjcH	0.5010774323810261	0.0009852049765286797	2190.0	2190.0	2212.5	2212.5	0.1847053531083062	0.3174545391856314	0.3174545391856314	0.23365404122600378
ybfN	0.2741903312112772	0.051781011197244015	2245.0	2245.0	2255.0	2255.0	0.0	0.32226308092184885	0.32226308092184885	0.0
gspG	0.2741903312112772	4.8204088062255424e-17	2235.0	2235.0	2250.0	2250.0	0.0	0.36516464869471116	0.36516464869471116	0.32226308092184885
ydfD	0.37728380891214	4.8204088062255424e-17	2201.25	2201.25	2242.5	2242.5	0.3174545391856314	0.640809054671768	0.640809054671768	0.36516464869471116
hokC	0.14472745088383068	0.0	2153.75	2153.75	2221.875	2221.875	0.6107552828967426	1.0214780641707724	1.0214780641707724	0.640809054671768
yodD	0.3137931582661474	0.00997861184099712	2107.5	2107.5	2187.8125	2187.8125	0.6760316791978106	1.5656967095571201	1.5656967095571201	1.0214780641707724
essD	0.2859534028653667	0.0	2032.5	2032.5	2147.65625	2147.65625	1.0875359221225578	2.536075826079344	2.536075826079344	1.5656967095571201
ydfW	0.2741903312112772	4.8204088062255424e-17	1825.390625	1825.390625	2090.078125	2090.078125	1.1647507285924503	3.9234838785244635	3.9234838785244635	2.536075826079344
ymgE	0.5181749407861607	0.04176343119685174	1661.484375	1661.484375	1957.734375	1957.734375	3.2766679323273578	6.220333651547292	6.220333651547292	3.9234838785244635
ygeI	0.37728380891214	0.07105385532146485	2275.0	2275.0	2285.0	2285.0	0.0	0.4462718830184554	0.4462718830184554	0.0
yjiS	0.33488307231802106	0.049014354713132154	2265.0	2265.0	2280.0	2280.0	0.0	0.6192275691240237	0.6192275691240237	0.4462718830184554
yjgZ	0.37728380891214	0.15328821331403225	2295.0	2295.0	2305.0	2305.0	0.0	0.5055481793107721	0.5055481793107721	0.0
ynbA	0.37728380891214	0.051781011197244015	2315.0	2315.0	2325.0	2325.0	0.0	0.34533063846008105	0.34533063846008105	0.0
yffO	0.3874704298409126	0.11393386139823049	2335.0	2335.0	2345.0	2345.0	0.0	0.528026522041092	0.528026522041092	0.0
ydeR	0.37728380891214	0.17471597002449352	2320.0	2320.0	2340.0	2340.0	0.34533063846008105	0.5830505027086897	0.5830505027086897	0.528026522041092
eutQ	0.5181749407861607	0.17471597002449352	2300.0	2300.0	2330.0	2330.0	0.5055481793107721	0.8573766545585834	0.8573766545585834	0.5830505027086897
pinQ	0.37728380891214	0.09065783569485265	2272.5	2272.5	2315.0	2315.0	0.6192275691240237	1.0279167328022747	1.0279167328022747	0.8573766545585834
phnH	0.37728380891214	0.09065783569485265	2375.0	2375.0	2385.0	2385.0	0.0	0.6947850231967213	0.6947850231967213	0.0
paaF	0.37728380891214	0.17471597002449352	2365.0	2365.0	2380.0	2380.0	0.0	0.8695180287923885	0.8695180287923885	0.6947850231967213
frlA	0.37728380891214	0.09065783569485265	2355.0	2355.0	2372.5	2372.5	0.0	1.0109301297231899	1.0109301297231899	0.8695180287923885
ybgO	0.37728380891214	4.8204088062255424e-17	2395.0	2395.0	2405.0	2405.0	0.0	0.428569121778382	0.428569121778382	0.0
ygfT	0.5181749407861607	0.17471597002449352	2415.0	2415.0	2425.0	2425.0	0.0	0.5003817081949874	0.5003817081949874	0.0
ssnA	0.3071647681983205	0.17471597002449352	2400.0	2400.0	2420.0	2420.0	0.428569121778382	0.7040936670512516	0.7040936670512516	0.5003817081949874
gspF	0.37728380891214	0.09065783569485265	2445.0	2445.0	2455.0	2455.0	0.0	0.5215165626109177	0.5215165626109177	0.0
fdrA	0.3874704298409126	0.17471597002449352	2435.0	2435.0	2450.0	2450.0	0.0	0.7292215109101433	0.7292215109101433	0.5215165626109177
cysC	0.37529674113489025	0.16762284147963866	2410.0	2410.0	2442.5	2442.5	0.7040936670512516	0.8296894220293196	0.8296894220293196	0.7292215109101433
yjcZ	0.3071647681983205	0.2016084111829072	2475.0	2475.0	2485.0	2485.0	0.0	0.5182160700522579	0.5182160700522579	0.0
ygcR	0.37728380891214	0.17471597002449352	2465.0	2465.0	2480.0	2480.0	0.0	0.8485846643881411	0.8485846643881411	0.5182160700522579
eutH	0.37728380891214	0.16236178495074527	2426.25	2426.25	2472.5	2472.5	0.8296894220293196	1.1590038527377482	1.1590038527377482	0.8485846643881411
djlB	0.23420079727251905	0.17471597002449352	2363.75	2363.75	2449.375	2449.375	1.0109301297231899	1.3123801840249416	1.3123801840249416	1.1590038527377482
yjjW	0.2859534028653667	0.2691222517998914	2293.75	2293.75	2406.5625	2406.5625	1.0279167328022747	1.9326002340527275	1.9326002340527275	1.3123801840249416
hyfC	0.5181749407861607	0.3550769712989925	2495.0	2495.0	2505.0	2505.0	0.0	0.44745672288501614	0.44745672288501614	0.0
ygfU	0.37728380891214	0.17471597002449352	2525.0	2525.0	2535.0	2535.0	0.0	0.46339775076498635	0.46339775076498635	0.0
ddpB	0.37728380891214	0.17471597002449352	2515.0	2515.0	2530.0	2530.0	0.0	0.7208726881610301	0.7208726881610301	0.46339775076498635
rhaR	0.2741903312112772	0.23813773148136752	2500.0	2500.0	2522.5	2522.5	0.44745672288501614	0.8330405604517653	0.8330405604517653	0.7208726881610301
ybhD	0.23420079727251905	0.4876752837814778	2545.0	2545.0	2555.0	2555.0	0.0	0.7145739956569563	0.7145739956569563	0.0
flgJ	0.23420079727251905	0.22041579258626798	2565.0	2565.0	2575.0	2575.0	0.0	0.8556460792080234	0.8556460792080234	0.0
yiaK	0.18564286612976194	0.17471597002449352	2550.0	2550.0	2570.0	2570.0	0.7145739956569563	1.1264678542106357	1.1264678542106357	0.8556460792080234
yegK	0.18564286612976194	0.22041579258626798	2511.25	2511.25	2560.0	2560.0	0.8330405604517653	1.3813091394458787	1.3813091394458787	1.1264678542106357
narK	0.37728380891214	0.09065783569485265	2605.0	2605.0	2615.0	2615.0	0.0	0.14693283222838122	0.14693283222838122	0.0
glcE	0.37728380891214	0.17471597002449352	2595.0	2595.0	2610.0	2610.0	0.0	0.3472648653770858	0.3472648653770858	0.14693283222838122
yhhI	0.37728380891214	0.22041579258626798	2585.0	2585.0	2602.5	2602.5	0.0	0.4997642069789765	0.4997642069789765	0.3472648653770858
yjhS	0.33779666286751064	0.22041579258626798	2635.0	2635.0	2645.0	2645.0	0.0	0.3182090344846883	0.3182090344846883	0.0
yeaI	0.37728380891214	0.17471597002449352	2625.0	2625.0	2640.0	2640.0	0.0	0.44515481615626246	0.44515481615626246	0.3182090344846883
uidC	0.18564286612976194	0.17471597002449352	2655.0	2655.0	2665.0	2665.0	0.0	0.501369362810898	0.501369362810898	0.0
ykfG	0.18564286612976194	0.17471597002449352	2632.5	2632.5	2660.0	2660.0	0.44515481615626246	0.5622991712119342	0.5622991712119342	0.501369362810898
yfaT	0.18564286612976194	0.17471597002449352	2685.0	2685.0	2695.0	2695.0	0.0	0.2890904017006912	0.2890904017006912	0.0
hyaA	0.18564286612976194	0.17471597002449352	2675.0	2675.0	2690.0	2690.0	0.0	0.40058735146112234	0.40058735146112234	0.2890904017006912
sfmA	0.121059388997087	0.22041579258626798	2705.0	2705.0	2715.0	2715.0	0.0	0.29892762288529195	0.29892762288529195	0.0
yiaA	0.1851254143746813	0.1353612212913447	2725.0	2725.0	2735.0	2735.0	0.0	0.36550997899893456	0.36550997899893456	0.0
yhaB	0.18564286612976194	0.15328821331403225	2710.0	2710.0	2730.0	2730.0	0.29892762288529195	0.4100918262576022	0.4100918262576022	0.36550997899893456
xylF	0.23420079727251905	0.11393386139823049	2755.0	2755.0	2765.0	2765.0	0.0	0.37142560213920833	0.37142560213920833	0.0
ycgY	0.23420079727251905	0.17471597002449352	2745.0	2745.0	2760.0	2760.0	0.0	0.5845682248684676	0.5845682248684676	0.37142560213920833
hycB	0.18564286612976194	0.17471597002449352	2720.0	2720.0	2752.5	2752.5	0.4100918262576022	0.6457074939257003	0.6457074939257003	0.5845682248684676
phnL	0.18564286612976194	0.22041579258626798	2682.5	2682.5	2736.25	2736.25	0.40058735146112234	0.7340501096069373	0.7340501096069373	0.6457074939257003
fimF	0.21308784758583899	0.2005455462283593	2646.25	2646.25	2709.375	2709.375	0.5622991712119342	0.8354484159635172	0.8354484159635172	0.7340501096069373
yohC	0.21308784758583899	0.19543508686961766	2593.75	2593.75	2677.8125	2677.8125	0.4997642069789765	0.8848715450651357	0.8848715450651357	0.8354484159635172
nrfC	0.3071647681983205	0.16236178495074527	2775.0	2775.0	2785.0	2785.0	0.0	0.5887591600167323	0.5887591600167323	0.0
yadN	0.23420079727251905	0.15328821331403225	2805.0	2805.0	2815.0	2815.0	0.0	0.11247105558487448	0.11247105558487448	0.0
tauB	0.23420079727251905	0.36466401007913224	2795.0	2795.0	2810.0	2810.0	0.0	0.27187181036446817	0.27187181036446817	0.11247105558487448
ydhT	0.23420079727251905	0.17471597002449352	2845.0	2845.0	2855.0	2855.0	0.0	0.21506379228395242	0.21506379228395242	0.0
php	0.37728380891214	0.17471597002449352	2835.0	2835.0	2850.0	2850.0	0.0	0.3060396225018657	0.3060396225018657	0.21506379228395242
lsrD	0.18564286612976194	0.051781011197244015	2825.0	2825.0	2842.5	2842.5	0.0	0.38719824809992065	0.38719824809992065	0.3060396225018657
fliF	0.18564286612976194	0.17471597002449352	2865.0	2865.0	2875.0	2875.0	0.0	0.3036498024188402	0.3036498024188402	0.0
hycA	0.18564286612976194	0.051781011197244015	2885.0	2885.0	2895.0	2895.0	0.0	0.3057879844765669	0.3057879844765669	0.0
pinR	0.18564286612976194	0.09065783569485265	2870.0	2870.0	2890.0	2890.0	0.3036498024188402	0.4519917513159776	0.4519917513159776	0.3057879844765669
yeiC	0.18564286612976194	0.09065783569485265	2833.75	2833.75	2880.0	2880.0	0.38719824809992065	0.6165140936198626	0.6165140936198626	0.4519917513159776
eutA	0.23420079727251905	0.09065783569485265	2802.5	2802.5	2856.875	2856.875	0.27187181036446817	0.6683357114302967	0.6683357114302967	0.6165140936198626
agaC	0.18564286612976194	0.051781011197244015	2780.0	2780.0	2829.6875	2829.6875	0.5887591600167323	0.9058574039866266	0.9058574039866266	0.6683357114302967
yfjJ	0.16287499797264038	0.09065783569485265	2635.78125	2635.78125	2804.84375	2804.84375	0.8848715450651357	1.4063536418932425	1.4063536418932425	0.9058574039866266
phnD	0.18564286612976194	0.09065783569485265	2535.625	2535.625	2720.3125	2720.3125	1.3813091394458787	2.217790917807807	2.217790917807807	1.4063536418932425
yiaO	0.18564286612976194	0.09065783569485265	2350.15625	2350.15625	2627.96875	2627.96875	1.9326002340527275	2.380620581367969	2.380620581367969	2.217790917807807
ompL	0.2530310823884221	0.051781011197244015	2925.0	2925.0	2935.0	2935.0	0.0	0.40643876902910014	0.40643876902910014	0.0
ydeJ	0.27862503365725594	0.10147637489484167	2915.0	2915.0	2930.0	2930.0	0.0	0.7359851429069626	0.7359851429069626	0.40643876902910014
fimC	0.23420079727251905	0.1353612212913447	2905.0	2905.0	2922.5	2922.5	0.0	1.099923361692176	1.099923361692176	0.7359851429069626
torC	0.5716050433885769	0.17471597002449352	2945.0	2945.0	2955.0	2955.0	0.0	0.21484470463580777	0.21484470463580777	0.0
paaC	0.6621456767707963	0.09065783569485265	2965.0	2965.0	2975.0	2975.0	0.0	0.2753172538840063	0.2753172538840063	0.0
fliH	0.7673608528922304	4.8204088062255424e-17	2950.0	2950.0	2970.0	2970.0	0.21484470463580777	0.5000240327067543	0.5000240327067543	0.2753172538840063
ygeG	0.5716050433885769	4.8204088062255424e-17	3015.0	3015.0	3025.0	3025.0	0.0	0.37187943507336896	0.37187943507336896	0.0
hcaC	0.33779666286751064	0.031479079200899186	3005.0	3005.0	3020.0	3020.0	0.0	0.4207258831480765	0.4207258831480765	0.37187943507336896
yjbL	0.37728380891214	0.051781011197244015	2995.0	2995.0	3012.5	3012.5	0.0	0.6338365769549522	0.6338365769549522	0.4207258831480765
ypdI	0.37529674113489025	0.0	2985.0	2985.0	3003.75	3003.75	0.0	0.8773569681688099	0.8773569681688099	0.6338365769549522
frwB	0.49880644208314284	0.049014354713132154	2960.0	2960.0	2994.375	2994.375	0.5000240327067543	1.1926468192035398	1.1926468192035398	0.8773569681688099
flgD	0.37529674113489025	0.3550769712989925	2913.75	2913.75	2977.1875	2977.1875	1.099923361692176	1.9871727086044337	1.9871727086044337	1.1926468192035398
dctR	0.5181749407861607	0.22041579258626798	3035.0	3035.0	3045.0	3045.0	0.0	0.35585260064722735	0.35585260064722735	0.0
ves	0.37529674113489025	0.17471597002449352	3055.0	3055.0	3065.0	3065.0	0.0	0.37141676327702133	0.37141676327702133	0.0
yfbO	0.4452720227596717	0.15328821331403225	3075.0	3075.0	3085.0	3085.0	0.0	0.22417997476035545	0.22417997476035545	0.0
hofO	0.3874704298409126	0.11393386139823049	3095.0	3095.0	3105.0	3105.0	0.0	0.34796315100994946	0.34796315100994946	0.0
rutC	0.16287499797264038	0.3550769712989925	3080.0	3080.0	3100.0	3100.0	0.22417997476035545	0.39698037816338727	0.39698037816338727	0.34796315100994946
phnN	0.22549777690825232	0.40653861014285064	3060.0	3060.0	3090.0	3090.0	0.37141676327702133	0.6222393304435403	0.6222393304435403	0.39698037816338727
yihR	0.33488307231802106	0.17471597002449352	3040.0	3040.0	3075.0	3075.0	0.35585260064722735	0.8983697127712206	0.8983697127712206	0.6222393304435403
rhaM	0.2741903312112772	0.17471597002449352	3135.0	3135.0	3145.0	3145.0	0.0	0.4255468838161647	0.4255468838161647	0.0
csgC	0.16287499797264038	0.22041579258626798	3125.0	3125.0	3140.0	3140.0	0.0	0.499283432284653	0.499283432284653	0.4255468838161647
nirD	0.17810612685682034	0.2071784123965319	3115.0	3115.0	3132.5	3132.5	0.0	0.7638198347490971	0.7638198347490971	0.499283432284653
ybfD	0.18564286612976194	0.3532068618709042	3165.0	3165.0	3175.0	3175.0	0.0	0.33332209126685264	0.33332209126685264	0.0
hypA	0.2576021200839348	0.26043312317095846	3155.0	3155.0	3170.0	3170.0	0.0	0.6061986689655583	0.6061986689655583	0.33332209126685264
yfaD	0.24178977929217713	0.31178200326639277	3185.0	3185.0	3195.0	3195.0	0.0	0.34668649067742685	0.34668649067742685	0.0
yfdK	0.23420079727251905	0.2691222517998914	3205.0	3205.0	3215.0	3215.0	0.0	0.5546329331839237	0.5546329331839237	0.0
ybeU	0.2142171850839709	0.25805155181901895	3190.0	3190.0	3210.0	3210.0	0.34668649067742685	0.6259571670158848	0.6259571670158848	0.5546329331839237
ssuE	0.23420079727251905	0.15328821331403225	3162.5	3162.5	3200.0	3200.0	0.6061986689655583	0.9304418558273608	0.9304418558273608	0.6259571670158848
yehP	0.2270779870341215	0.3550769712989925	3123.75	3123.75	3181.25	3181.25	0.7638198347490971	1.2737830548467446	1.2737830548467446	0.9304418558273608
cheZ	0.21308784758583899	0.2691222517998914	3057.5	3057.5	3152.5	3152.5	0.8983697127712206	1.606752497841942	1.606752497841942	1.2737830548467446
sgcA	0.21709800609756102	0.28240805733891766	3225.0	3225.0	3235.0	3235.0	0.0	0.45748679873627346	0.45748679873627346	0.0
ygfM	0.2530310823884221	0.17471597002449352	3245.0	3245.0	3255.0	3255.0	0.0	0.33779512359021485	0.33779512359021485	0.0
hycD	0.16287499797264038	0.15328821331403225	3265.0	3265.0	3275.0	3275.0	0.0	0.4580752224440173	0.4580752224440173	0.0
fixB	0.23420079727251905	0.22041579258626798	3250.0	3250.0	3270.0	3270.0	0.33779512359021485	0.5600994483347954	0.5600994483347954	0.4580752224440173
ybeR	0.37728380891214	0.17471597002449352	3230.0	3230.0	3260.0	3260.0	0.45748679873627346	0.6321512616807771	0.6321512616807771	0.5600994483347954
araF	0.37728380891214	4.8204088062255424e-17	3305.0	3305.0	3315.0	3315.0	0.0	0.23143509651495883	0.23143509651495883	0.0
yghS	0.37728380891214	4.8204088062255424e-17	3295.0	3295.0	3310.0	3310.0	0.0	0.3869798701449952	0.3869798701449952	0.23143509651495883
ydeS	0.23420079727251905	0.09065783569485265	3285.0	3285.0	3302.5	3302.5	0.0	0.5034319264492164	0.5034319264492164	0.3869798701449952
yohF	0.23420079727251905	0.051781011197244015	3325.0	3325.0	3335.0	3335.0	0.0	0.3146391625692302	0.3146391625692302	0.0
yhbU	0.37529674113489025	0.051781011197244015	3355.0	3355.0	3365.0	3365.0	0.0	0.39424083914344027	0.39424083914344027	0.0
yggM	0.2530310823884221	0.09065783569485265	3345.0	3345.0	3360.0	3360.0	0.0	0.4832996764653716	0.4832996764653716	0.39424083914344027
fryC	0.16287499797264038	0.17471597002449352	3330.0	3330.0	3352.5	3352.5	0.3146391625692302	0.5288283979798989	0.5288283979798989	0.4832996764653716
yghR	0.21308784758583899	0.17471597002449352	3293.75	3293.75	3341.25	3341.25	0.5034319264492164	0.8217063036395631	0.8217063036395631	0.5288283979798989
rutB	0.18564286612976194	0.17471597002449352	3395.0	3395.0	3405.0	3405.0	0.0	0.17064285582791083	0.17064285582791083	0.0
ygjH	0.18564286612976194	0.15328821331403225	3385.0	3385.0	3400.0	3400.0	0.0	0.28833823409581827	0.28833823409581827	0.17064285582791083
sieB	0.11796415678872339	0.17422897535987442	3425.0	3425.0	3435.0	3435.0	0.0	0.21302157080127362	0.21302157080127362	0.0
flxA	0.12259747943597726	0.09065783569485265	3415.0	3415.0	3430.0	3430.0	0.0	0.34880233649081716	0.34880233649081716	0.21302157080127362
ypdE	0.1438268355195427	0.17471597002449352	3392.5	3392.5	3422.5	3422.5	0.28833823409581827	0.392877755199251	0.392877755199251	0.34880233649081716
fimA	0.1446294862718706	0.13611662820628553	3375.0	3375.0	3407.5	3407.5	0.0	0.4703763472600753	0.4703763472600753	0.392877755199251
yfaP	0.18564286612976194	0.22041579258626798	3465.0	3465.0	3475.0	3475.0	0.0	0.2256278099084224	0.2256278099084224	0.0
yaaI	0.18564286612976194	0.15328821331403225	3455.0	3455.0	3470.0	3470.0	0.0	0.3461317154528828	0.3461317154528828	0.2256278099084224
ygcO	0.18564286612976194	0.11393386139823049	3445.0	3445.0	3462.5	3462.5	0.0	0.3826515780677253	0.3826515780677253	0.3461317154528828
ynaE	0.136353093550115	0.11102081384079135	3485.0	3485.0	3495.0	3495.0	0.0	0.07449072904193116	0.07449072904193116	0.0
yjfY	0.09632765941862144	0.09065783569485265	3505.0	3505.0	3515.0	3515.0	0.0	0.1615087627937719	0.1615087627937719	0.0
yjiG	0.17818993476635991	0.21930185949763067	3490.0	3490.0	3510.0	3510.0	0.07449072904193116	0.28195790307545443	0.28195790307545443	0.1615087627937719
paaI	0.16287499797264038	0.11393386139823049	3545.0	3545.0	3555.0	3555.0	0.0	0.0685124152645202	0.0685124152645202	0.0
ypjF	0.21308784758583899	0.08853656413760043	3535.0	3535.0	3550.0	3550.0	0.0	0.1437764561378068	0.1437764561378068	0.0685124152645202
quuD	0.248991766058168	0.23813773148136752	3525.0	3525.0	3542.5	3542.5	0.0	0.3312912335816073	0.3312912335816073	0.1437764561378068
yibI	0.2741903312112772	0.22041579258626798	3500.0	3500.0	3533.75	3533.75	0.28195790307545443	0.4490678061440643	0.4490678061440643	0.3312912335816073
mokC	0.326877072944808	0.22634896719876865	3453.75	3453.75	3516.875	3516.875	0.3826515780677253	0.8312927982932635	0.8312927982932635	0.4490678061440643
dicC	0.1438268355195427	0.17471597002449352	3391.25	3391.25	3485.3125	3485.3125	0.4703763472600753	1.1305293074658256	1.1305293074658256	0.8312927982932635
yaaY	0.2122219926317883	0.05334537500995165	3317.5	3317.5	3438.28125	3438.28125	0.8217063036395631	1.352344384593029	1.352344384593029	1.1305293074658256
phnG	0.18564286612976194	0.030643774287317297	3245.0	3245.0	3377.890625	3377.890625	0.6321512616807771	1.7427094135904682	1.7427094135904682	1.352344384593029
paaB	0.21308784758583899	0.0	3105.0	3105.0	3311.4453125	3311.4453125	1.606752497841942	3.17271514024988	3.17271514024988	1.7427094135904682
yegP	0.2741903312112772	0.01801178982652453	2945.46875	2945.46875	3208.22265625	3208.22265625	1.9871727086044337	3.831295288521299	3.831295288521299	3.17271514024988
phnI	0.37728380891214	4.8204088062255424e-17	2489.0625	2489.0625	3076.845703125	3076.845703125	2.380620581367969	6.376478996354885	6.376478996354885	3.831295288521299
yfiL	0.121059388997087	0.01801178982652453	1809.609375	1809.609375	2782.9541015625	2782.9541015625	6.220333651547292	9.138990860153521	9.138990860153521	6.376478996354885
ynfO	0.18564286612976194	4.8204088062255424e-17	417.205570936203	417.205570936203	2296.28173828125	2296.28173828125	5.6237610275967365	10.920334109826365	10.920334109826365	9.138990860153521
eutP	0.121059388997087	4.8204088062255424e-17	3565.0	3565.0	3575.0	3575.0	0.0	0.5557339669694631	0.5557339669694631	0.0
cheB	0.1725160390545574	0.3930686951942509	3585.0	3585.0	3595.0	3595.0	0.0	0.6831356598646048	0.6831356598646048	0.0
motA	0.09632765941862144	0.22041579258626798	3570.0	3570.0	3590.0	3590.0	0.5557339669694631	0.8822182383578375	0.8822182383578375	0.6831356598646048
pflC	0.23420079727251905	0.7221941708127659	3605.0	3605.0	3615.0	3615.0	0.0	0.45282441438627663	0.45282441438627663	0.0
yieL	0.121059388997087	0.3788506022250786	3625.0	3625.0	3635.0	3635.0	0.0	0.5713262203859961	0.5713262203859961	0.0
flgF	0.18564286612976194	0.3550769712989925	3610.0	3610.0	3630.0	3630.0	0.45282441438627663	0.7154821057566122	0.7154821057566122	0.5713262203859961
motB	0.23420079727251905	0.3550769712989925	3655.0	3655.0	3665.0	3665.0	0.0	0.5299336330889663	0.5299336330889663	0.0
gspK	0.16287499797264038	0.36466401007913224	3645.0	3645.0	3660.0	3660.0	0.0	0.601071458420968	0.601071458420968	0.5299336330889663
yfdX	0.2142171850839709	0.33751320540472846	3675.0	3675.0	3685.0	3685.0	0.0	0.7580586535803862	0.7580586535803862	0.0
lsrB	0.16287499797264038	0.25805155181901895	3652.5	3652.5	3680.0	3680.0	0.601071458420968	0.931990662075467	0.931990662075467	0.7580586535803862
flgG	0.09353748570460324	0.2016084111829072	3620.0	3620.0	3666.25	3666.25	0.7154821057566122	1.0257777431298967	1.0257777431298967	0.931990662075467
eamB	0.1438268355195427	0.31791402952527564	3580.0	3580.0	3643.125	3643.125	0.8822182383578375	1.3141986765308167	1.3141986765308167	1.0257777431298967
yeiN	0.2741903312112772	0.3550769712989925	3725.0	3725.0	3735.0	3735.0	0.0	0.43684900304011265	0.43684900304011265	0.0
frvR	0.21308784758583899	0.25805155181901895	3715.0	3715.0	3730.0	3730.0	0.0	0.6580346778469873	0.6580346778469873	0.43684900304011265
yqeH	0.2530310823884221	0.5443283403794182	3705.0	3705.0	3722.5	3722.5	0.0	0.7790011267082749	0.7790011267082749	0.6580346778469873
yedP	0.2741903312112772	0.4935598148112614	3695.0	3695.0	3713.75	3713.75	0.0	0.9368574821378646	0.9368574821378646	0.7790011267082749
gfcB	0.18564286612976194	0.36466401007913224	3745.0	3745.0	3755.0	3755.0	0.0	0.5863143418897871	0.5863143418897871	0.0
yffQ	0.23397659789859293	0.28082277095915725	3765.0	3765.0	3775.0	3775.0	0.0	0.6194808966581632	0.6194808966581632	0.0
yghD	0.326877072944808	0.4724327379536988	3785.0	3785.0	3795.0	3795.0	0.0	0.40680259286200937	0.40680259286200937	0.0
astE	0.37728380891214	0.22041579258626798	3805.0	3805.0	3815.0	3815.0	0.0	0.45858075213058697	0.45858075213058697	0.0
yfcP	0.33488307231802106	0.22041579258626798	3790.0	3790.0	3810.0	3810.0	0.40680259286200937	0.630732919476298	0.630732919476298	0.45858075213058697
insJ	0.25032430137926526	0.40653861014285064	3770.0	3770.0	3800.0	3800.0	0.6194808966581632	0.7949771199997405	0.7949771199997405	0.630732919476298
fecE	0.3559164854050147	0.3265102907571116	3750.0	3750.0	3785.0	3785.0	0.5863143418897871	1.2781519552195482	1.2781519552195482	0.7949771199997405
csgA	0.2076577754380928	0.2863977416229678	3704.375	3704.375	3767.5	3767.5	0.9368574821378646	1.667291895770728	1.667291895770728	1.2781519552195482
yibG	0.29849808914311404	0.36466401007913224	3611.5625	3611.5625	3735.9375	3735.9375	1.3141986765308167	2.502644793422618	2.502644793422618	1.667291895770728
yqeJ	0.29849808914311404	0.26043312317095846	3845.0	3845.0	3855.0	3855.0	0.0	0.6671602765035485	0.6671602765035485	0.0
yigG	0.2536097704318053	0.3265102907571116	3835.0	3835.0	3850.0	3850.0	0.0	0.9195825275717003	0.9195825275717003	0.6671602765035485
ygcP	0.12259747943597726	0.7995416758330928	3825.0	3825.0	3842.5	3842.5	0.0	1.1501255018293846	1.1501255018293846	0.9195825275717003
yciE	0.2536097704318053	0.8959889684518446	3875.0	3875.0	3885.0	3885.0	0.0	0.7827292310030082	0.7827292310030082	0.0
yecR	0.2530310823884221	0.690059781660699	3865.0	3865.0	3880.0	3880.0	0.0	1.0228543835256931	1.0228543835256931	0.7827292310030082
ybgS	0.19701747062115427	0.7893058117655168	3905.0	3905.0	3915.0	3915.0	0.0	0.7673367673145657	0.7673367673145657	0.0
sgbU	0.23420079727251905	0.6231719355898676	3895.0	3895.0	3910.0	3910.0	0.0	1.191385209619801	1.191385209619801	0.7673367673145657
yfgI	0.10633654461188533	0.7221941708127659	3872.5	3872.5	3902.5	3902.5	1.0228543835256931	1.85521033161554	1.85521033161554	1.191385209619801
citF	0.055019442861497174	0.6231719355898676	3833.75	3833.75	3887.5	3887.5	1.1501255018293846	2.016718634991909	2.016718634991909	1.85521033161554
yhjY	0.21308784758583899	1.1295266968820605	3925.0	3925.0	3935.0	3935.0	0.0	1.0717035825985008	1.0717035825985008	0.0
fixA	0.23420079727251905	0.7221941708127659	3965.0	3965.0	3975.0	3975.0	0.0	0.5894844551991941	0.5894844551991941	0.0
napH	0.09632765941862144	0.909322295164456	3955.0	3955.0	3970.0	3970.0	0.0	0.9017223358492742	0.9017223358492742	0.5894844551991941
ybhM	0.5179833809739531	0.6864378506850002	3945.0	3945.0	3962.5	3962.5	0.0	1.213414430816804	1.213414430816804	0.9017223358492742
paaG	0.6621456767707963	0.580974613483331	3995.0	3995.0	4005.0	4005.0	0.0	0.5344230567402164	0.5344230567402164	0.0
yqiH	0.21308784758583899	0.7221941708127659	3985.0	3985.0	4000.0	4000.0	0.0	0.6823718968819679	0.6823718968819679	0.5344230567402164
ppdB	0.09632765941862144	0.7221941708127659	4015.0	4015.0	4025.0	4025.0	0.0	0.4827936838978088	0.4827936838978088	0.0
yjeO	0.19701747062115427	0.7570068182888713	4035.0	4035.0	4045.0	4045.0	0.0	0.6737164875867538	0.6737164875867538	0.0
quuQ	0.18564286612976194	0.5775636564917664	4020.0	4020.0	4040.0	4040.0	0.4827936838978088	0.7861775223111542	0.7861775223111542	0.6737164875867538
caiF	0.2576021200839348	0.5480794058359859	3992.5	3992.5	4030.0	4030.0	0.6823718968819679	0.9995751291358612	0.9995751291358612	0.7861775223111542
lsrG	0.3071647681983205	0.5379605029191971	4065.0	4065.0	4075.0	4075.0	0.0	0.8076597532526129	0.8076597532526129	0.0
ydiL	0.18564286612976194	0.4876752837814778	4055.0	4055.0	4070.0	4070.0	0.0	1.0432652257296373	1.0432652257296373	0.8076597532526129
yfdR	0.23420079727251905	0.3532068618709042	4011.25	4011.25	4062.5	4062.5	0.9995751291358612	1.4630471053307048	1.4630471053307048	1.0432652257296373
xdhC	0.3071647681983205	0.4724327379536988	3953.75	3953.75	4036.875	4036.875	1.213414430816804	1.7036289321818991	1.7036289321818991	1.4630471053307048
fdnI	0.18564286612976194	0.3550769712989925	3930.0	3930.0	3995.3125	3995.3125	1.0717035825985008	2.1182987030212566	2.1182987030212566	1.7036289321818991
rpiB	0.2859534028653667	0.437386131048663	3860.625	3860.625	3962.65625	3962.65625	2.016718634991909	3.404155868385398	3.404155868385398	2.1182987030212566
paaE	0.37728380891214	0.6231719355898676	3673.75	3673.75	3911.640625	3911.640625	2.502644793422618	4.257941637188714	4.257941637188714	3.404155868385398
ssuC	0.2859534028653667	0.580974613483331	4105.0	4105.0	4115.0	4115.0	0.0	0.9523191105602009	0.9523191105602009	0.0
yehX	0.40254426439775504	0.6383235552838343	4095.0	4095.0	4110.0	4110.0	0.0	1.035653053200121	1.035653053200121	0.9523191105602009
garR	0.49829411402148377	2.39789297910636	4125.0	4125.0	4135.0	4135.0	0.0	1.062618674113569	1.062618674113569	0.0
yhgA	0.3980622038899582	1.0878950131414895	4155.0	4155.0	4165.0	4165.0	0.0	0.4138562053677942	0.4138562053677942	0.0
ydfO	0.4575748535592774	1.4858981730398406	4145.0	4145.0	4160.0	4160.0	0.0	0.7848276531817308	0.7848276531817308	0.4138562053677942
ynjH	0.21308784758583899	1.278722903058312	4175.0	4175.0	4185.0	4185.0	0.0	1.0613583490981635	1.0613583490981635	0.0
mutH	0.39411210364498794	1.6512672574110798	4152.5	4152.5	4180.0	4180.0	0.7848276531817308	1.2856594442933371	1.2856594442933371	1.0613583490981635
yfeR	0.42831641600348086	1.1832000001614642	4130.0	4130.0	4166.25	4166.25	1.062618674113569	1.8147519767056564	1.8147519767056564	1.2856594442933371
yphA	0.3043093175771234	0.9288245108550621	4102.5	4102.5	4148.125	4148.125	1.035653053200121	2.594486213725516	2.594486213725516	1.8147519767056564
yddM	0.262205221909675	0.9153138976651541	4085.0	4085.0	4125.3125	4125.3125	0.0	2.833817468949527	2.833817468949527	2.594486213725516
hdeA	0.34403627517096397	0.7875022491725797	4195.0	4195.0	4205.0	4205.0	0.0	0.7266884106308689	0.7266884106308689	0.0
csgF	0.2142171850839709	1.170208455643706	4225.0	4225.0	4235.0	4235.0	0.0	0.8576580823944948	0.8576580823944948	0.0
narV	0.5019791122412002	0.909322295164456	4215.0	4215.0	4230.0	4230.0	0.0	1.1761874910456072	1.1761874910456072	0.8576580823944948
ycbV	0.6692789678750138	0.4400234937451692	4200.0	4200.0	4222.5	4222.5	0.7266884106308689	1.261951671660007	1.261951671660007	1.1761874910456072
rhaA	0.8068357095222822	0.4760387438736493	4255.0	4255.0	4265.0	4265.0	0.0	0.9839674657171983	0.9839674657171983	0.0
agaD	0.7332167497362195	0.690059781660699	4245.0	4245.0	4260.0	4260.0	0.0	1.3122892128302353	1.3122892128302353	0.9839674657171983
citT	0.5019791122412002	0.580974613483331	4211.25	4211.25	4252.5	4252.5	1.261951671660007	1.9723133237192199	1.9723133237192199	1.3122892128302353
yfcI	0.39879722637038	0.5480794058359859	4275.0	4275.0	4285.0	4285.0	0.0	0.8435288437293624	0.8435288437293624	0.0
gudX	0.5019791122412002	0.690059781660699	4295.0	4295.0	4305.0	4305.0	0.0	1.3318607339245918	1.3318607339245918	0.0
ompN	0.5181749407861607	0.759345546524001	4280.0	4280.0	4300.0	4300.0	0.8435288437293624	1.5379715577854784	1.5379715577854784	1.3318607339245918
cysD	0.7673608528922304	0.580974613483331	4325.0	4325.0	4335.0	4335.0	0.0	1.2342881098278822	1.2342881098278822	0.0
ydfU	0.37728380891214	0.7221941708127659	4315.0	4315.0	4330.0	4330.0	0.0	1.5902925474680338	1.5902925474680338	1.2342881098278822
yiaY	0.37728380891214	0.4876752837814778	4290.0	4290.0	4322.5	4322.5	1.5379715577854784	2.6009155204446595	2.6009155204446595	1.5902925474680338
melA	0.5181749407861607	0.9288245108550621	4231.875	4231.875	4306.25	4306.25	1.9723133237192199	3.6889735380300563	3.6889735380300563	2.6009155204446595
gudP	0.37529674113489025	0.7221941708127659	4105.15625	4105.15625	4269.0625	4269.0625	2.833817468949527	5.7069406522426345	5.7069406522426345	3.6889735380300563
ycbR	0.5716050433885769	0.9072361171216055	3792.6953125	3792.6953125	4187.109375	4187.109375	4.257941637188714	8.461782606157696	8.461782606157696	5.7069406522426345
ycjO	0.5716050433885769	0.9072361171216055	4355.0	4355.0	4365.0	4365.0	0.0	1.1998337423111294	1.1998337423111294	0.0
ydiR	0.7673608528922304	0.9072361171216055	4345.0	4345.0	4360.0	4360.0	0.0	1.4247991804569613	1.4247991804569613	1.1998337423111294
thiH	0.693047012120808	0.909322295164456	4375.0	4375.0	4385.0	4385.0	0.0	1.087285906460082	1.087285906460082	0.0
appA	0.7332167497362195	0.7339287631927796	4395.0	4395.0	4405.0	4405.0	0.0	0.6987437673958505	0.6987437673958505	0.0
exuT	0.9639754912803911	0.7094861425497596	4415.0	4415.0	4425.0	4425.0	0.0	0.8603053181709736	0.8603053181709736	0.0
amtB	0.5058106410600406	0.6593426983280762	4400.0	4400.0	4420.0	4420.0	0.6987437673958505	1.1153582584286845	1.1153582584286845	0.8603053181709736
ybaT	0.7907489677135751	0.7570068182888713	4380.0	4380.0	4410.0	4410.0	1.087285906460082	1.5608422871110703	1.5608422871110703	1.1153582584286845
hybA	0.3397105227739413	0.48154836091812453	4352.5	4352.5	4395.0	4395.0	1.4247991804569613	2.172887047108878	2.172887047108878	1.5608422871110703
garK	0.4452720227596717	0.47158413076126426	4435.0	4435.0	4445.0	4445.0	0.0	0.9919408951300996	0.9919408951300996	0.0
ygfI	0.5181749407861607	0.6073456769678109	4455.0	4455.0	4465.0	4465.0	0.0	1.258386661816775	1.258386661816775	0.0
yihS	0.6621456767707963	0.4876752837814778	4440.0	4440.0	4460.0	4460.0	0.9919408951300996	1.5186835286705433	1.5186835286705433	1.258386661816775
yadD	0.5614982430996404	0.4724327379536988	4485.0	4485.0	4495.0	4495.0	0.0	1.057765801901403	1.057765801901403	0.0
mngA	0.5716050433885769	0.7221941708127659	4475.0	4475.0	4490.0	4490.0	0.0	1.375936824808396	1.375936824808396	1.057765801901403
tdcA	0.37529674113489025	0.5379605029191971	4505.0	4505.0	4515.0	4515.0	0.0	1.473767567158006	1.473767567158006	0.0
yjjL	0.95202493567549	0.6160559374010144	4482.5	4482.5	4510.0	4510.0	1.375936824808396	2.053981115349855	2.053981115349855	1.473767567158006
yjhF	0.5019791122412002	0.7221941708127659	4450.0	4450.0	4496.25	4496.25	1.5186835286705433	2.491471139730324	2.491471139730324	2.053981115349855
tauD	0.3874704298409126	0.6231719355898676	4373.75	4373.75	4473.125	4473.125	2.172887047108878	3.196933376197854	3.196933376197854	2.491471139730324
ygcG	0.27862503365725594	0.8277301178848803	4535.0	4535.0	4545.0	4545.0	0.0	0.9809210462230213	0.9809210462230213	0.0
fepE	0.7673608528922304	0.7442056666124439	4525.0	4525.0	4540.0	4540.0	0.0	1.0860181014314954	1.0860181014314954	0.9809210462230213
ssuD	0.6621456767707963	0.759345546524001	4565.0	4565.0	4575.0	4575.0	0.0	0.7547901825053649	0.7547901825053649	0.0
dusB	0.6114026792098822	0.5881954082117049	4555.0	4555.0	4570.0	4570.0	0.0	0.9191007123037566	0.9191007123037566	0.7547901825053649
scpB	0.5786493077677457	0.6522544254979671	4585.0	4585.0	4595.0	4595.0	0.0	0.9357204705932752	0.9357204705932752	0.0
xapR	0.8043507150904211	0.6864378506850002	4562.5	4562.5	4590.0	4590.0	0.9191007123037566	1.0532826112938019	1.0532826112938019	0.9357204705932752
yhcF	0.4767880014563569	0.48154836091812453	4605.0	4605.0	4615.0	4615.0	0.0	1.38619593376878	1.38619593376878	0.0
yqiJ	0.5010774323810261	0.4694468104263501	4576.25	4576.25	4610.0	4610.0	1.0532826112938019	1.6607810271676315	1.6607810271676315	1.38619593376878
ygcK	0.5019791122412002	0.5379605029191971	4532.5	4532.5	4593.125	4593.125	1.0860181014314954	1.9083787256654046	1.9083787256654046	1.6607810271676315
yfeT	0.4137153195510045	0.3552199921476409	4645.0	4645.0	4655.0	4655.0	0.0	0.675451576762019	0.675451576762019	0.0
eutC	0.6330926189143159	0.37975288783811656	4635.0	4635.0	4650.0	4650.0	0.0	0.9850016253127868	0.9850016253127868	0.675451576762019
intD	1.0088249189598044	0.476937034797964	4625.0	4625.0	4642.5	4642.5	0.0	1.1731804057411928	1.1731804057411928	0.9850016253127868
yibD	0.7538580529520088	0.7442056666124439	4675.0	4675.0	4685.0	4685.0	0.0	0.8266758631160173	0.8266758631160173	0.0
yegJ	0.5058106410600406	0.909322295164456	4695.0	4695.0	4705.0	4705.0	0.0	0.9144717377586319	0.9144717377586319	0.0
ybfC	0.5019791122412002	0.7995416758330928	4680.0	4680.0	4700.0	4700.0	0.8266758631160173	1.096664543668237	1.096664543668237	0.9144717377586319
qseB	0.5699544417133402	0.5804050613443543	4665.0	4665.0	4690.0	4690.0	0.0	1.4363638576601576	1.4363638576601576	1.096664543668237
phnO	0.5152254665799193	0.6697692422233955	4633.75	4633.75	4677.5	4677.5	1.1731804057411928	1.99753720652523	1.99753720652523	1.4363638576601576
yceJ	0.8386697170755881	0.5959126402340326	4562.8125	4562.8125	4655.625	4655.625	1.9083787256654046	2.6512619024981112	2.6512619024981112	1.99753720652523
ydjX	0.5181749407861607	0.580974613483331	4725.0	4725.0	4735.0	4735.0	0.0	1.6230042787247165	1.6230042787247165	0.0
ygjV	0.5880396072993982	0.778027359643871	4715.0	4715.0	4730.0	4730.0	0.0	1.7196154858076984	1.7196154858076984	1.6230042787247165
ycaL	0.5010774323810261	0.6513036215526039	4745.0	4745.0	4755.0	4755.0	0.0	0.9799681405884116	0.9799681405884116	0.0
yhhT	0.5419871340941944	0.6160559374010144	4775.0	4775.0	4785.0	4785.0	0.0	1.050519039004978	1.050519039004978	0.0
hyfG	0.5716050433885769	1.0928007094370418	4765.0	4765.0	4780.0	4780.0	0.0	1.1648561881586128	1.1648561881586128	1.050519039004978
araA	0.5716050433885769	1.0928007094370418	4750.0	4750.0	4772.5	4772.5	0.9799681405884116	1.8573516896035318	1.8573516896035318	1.1648561881586128
astC	0.7538580529520088	1.1295266968820605	4722.5	4722.5	4761.25	4761.25	1.7196154858076984	2.243596357127523	2.243596357127523	1.8573516896035318
yffP	0.5181749407861607	0.7221941708127659	4795.0	4795.0	4805.0	4805.0	0.0	1.1736934937351429	1.1736934937351429	0.0
fimZ	0.7673608528922304	0.9072361171216055	4815.0	4815.0	4825.0	4825.0	0.0	0.8982675670029818	0.8982675670029818	0.0
eutR	0.9236698594043847	0.7221941708127659	4835.0	4835.0	4845.0	4845.0	0.0	1.2617458460049098	1.2617458460049098	0.0
yeiT	0.6621456767707963	0.759345546524001	4820.0	4820.0	4840.0	4840.0	0.8982675670029818	1.4082159440633526	1.4082159440633526	1.2617458460049098
hcaB	0.5019791122412002	0.759345546524001	4800.0	4800.0	4830.0	4830.0	1.1736934937351429	1.8113227895105897	1.8113227895105897	1.4082159440633526
ybfM	0.40254426439775504	0.759345546524001	4855.0	4855.0	4865.0	4865.0	0.0	1.3659688579683857	1.3659688579683857	0.0
yfiE	0.3796940399774237	0.9399216805803764	4885.0	4885.0	4895.0	4895.0	0.0	1.0894231750498384	1.0894231750498384	0.0
ycaN	0.5116648345792156	1.0928007094370418	4875.0	4875.0	4890.0	4890.0	0.0	1.372653776768609	1.372653776768609	1.0894231750498384
chbR	0.4575748535592774	0.8277301178848803	4860.0	4860.0	4882.5	4882.5	1.3659688579683857	2.212203724538857	2.212203724538857	1.372653776768609
csiR	0.4319639055820048	0.9805631519128722	4815.0	4815.0	4871.25	4871.25	1.8113227895105897	2.6596968816182027	2.6596968816182027	2.212203724538857
ynfL	0.5800451933187547	0.7893058117655168	4741.875	4741.875	4843.125	4843.125	2.243596357127523	3.387817376648424	3.387817376648424	2.6596968816182027
ynjC	0.8231027323714557	0.9288245108550621	4609.21875	4609.21875	4792.5	4792.5	2.6512619024981112	3.841516775174475	3.841516775174475	3.387817376648424
fadA	0.5800451933187547	1.0193335659344436	4423.4375	4423.4375	4700.859375	4700.859375	3.196933376197854	4.592625449852363	4.592625449852363	3.841516775174475
puuE	0.693047012120808	0.5606331755221888	4915.0	4915.0	4925.0	4925.0	0.0	0.897177106042768	0.897177106042768	0.0
cho	0.6360072228221503	0.9164687641039782	4905.0	4905.0	4920.0	4920.0	0.0	1.05734042058725	1.05734042058725	0.897177106042768
chbF	0.7617781758070837	0.7235483432442076	4945.0	4945.0	4955.0	4955.0	0.0	0.9789511161356954	0.9789511161356954	0.0
envY	0.6621456767707963	0.4876752837814778	4935.0	4935.0	4950.0	4950.0	0.0	1.0280997899811382	1.0280997899811382	0.9789511161356954
torD	0.6621456767707963	0.4724327379536988	4965.0	4965.0	4975.0	4975.0	0.0	0.6846589963289368	0.6846589963289368	0.0
fimH	0.6621456767707963	0.47158413076126426	4985.0	4985.0	4995.0	4995.0	0.0	0.8214999711370488	0.8214999711370488	0.0
flgA	0.6621456767707963	0.36466401007913224	4970.0	4970.0	4990.0	4990.0	0.6846589963289368	1.3589741181009456	1.3589741181009456	0.8214999711370488
sgbH	0.5010774323810261	0.5459038675792344	4942.5	4942.5	4980.0	4980.0	1.0280997899811382	1.5397760056303207	1.5397760056303207	1.3589741181009456
gfcC	0.37728380891214	0.4724327379536988	4912.5	4912.5	4961.25	4961.25	1.05734042058725	1.8650374875543152	1.8650374875543152	1.5397760056303207
yihL	0.7817456571523376	0.43638743190091966	5015.0	5015.0	5025.0	5025.0	0.0	0.37060806914483246	0.37060806914483246	0.0
csgD	0.8473073982403857	0.5480794058359859	5005.0	5005.0	5020.0	5020.0	0.0	0.6093203083592132	0.6093203083592132	0.37060806914483246
yjaZ	0.6545846375654637	0.5967285396633725	5035.0	5035.0	5045.0	5045.0	0.0	0.42400160955407307	0.42400160955407307	0.0
cheY	0.8386697170755881	0.5459038675792344	5055.0	5055.0	5065.0	5065.0	0.0	0.4429255355095161	0.4429255355095161	0.0
yfhH	0.3450516259874275	0.26468683999579273	5040.0	5040.0	5060.0	5060.0	0.42400160955407307	0.7700902734907775	0.7700902734907775	0.4429255355095161
ycjD	0.5244274957532046	0.26679658931150896	5012.5	5012.5	5050.0	5050.0	0.6093203083592132	0.9232975213448772	0.9232975213448772	0.7700902734907775
mug	0.4403320515789445	0.3015350871079245	5095.0	5095.0	5105.0	5105.0	0.0	0.5601160568998558	0.5601160568998558	0.0
ydcD	0.37455403053520436	0.49798826195636264	5085.0	5085.0	5100.0	5100.0	0.0	0.6505440027863674	0.6505440027863674	0.5601160568998558
yffR	0.4228707588678333	0.41137596428704865	5075.0	5075.0	5092.5	5092.5	0.0	0.8264463062828369	0.8264463062828369	0.6505440027863674
csgE	0.5181749407861607	0.3550769712989925	5115.0	5115.0	5125.0	5125.0	0.0	0.4389935939642759	0.4389935939642759	0.0
hycH	0.49880644208314284	0.32124542375679926	5135.0	5135.0	5145.0	5145.0	0.0	0.503374190838937	0.503374190838937	0.0
yhaI	0.7293682998941207	0.2890851210819274	5120.0	5120.0	5140.0	5140.0	0.4389935939642759	0.8533367953774291	0.8533367953774291	0.503374190838937
yebE	0.6167041232068309	0.42694065330498365	5083.75	5083.75	5130.0	5130.0	0.8264463062828369	1.0213585830305283	1.0213585830305283	0.8533367953774291
flgN	0.6360072228221503	0.26222522870611026	5031.25	5031.25	5106.875	5106.875	0.9232975213448772	2.0125313010706005	2.0125313010706005	1.0213585830305283
hycI	0.5880396072993982	0.3846766554365601	4936.875	4936.875	5069.0625	5069.0625	1.8650374875543152	3.2007407088922513	3.2007407088922513	2.0125313010706005
cusF	0.4137153195510045	0.26222522870611026	5185.0	5185.0	5195.0	5195.0	0.0	0.6164954657122661	0.6164954657122661	0.0
yhcO	0.42831641600348086	0.24158757187282617	5175.0	5175.0	5190.0	5190.0	0.0	0.732290944321696	0.732290944321696	0.6164954657122661
yhhH	0.5308175892752942	0.23813773148136752	5165.0	5165.0	5182.5	5182.5	0.0	0.948083843021266	0.948083843021266	0.732290944321696
yjjB	0.6453296295010614	0.33751320540472846	5155.0	5155.0	5173.75	5173.75	0.0	1.0558698555674024	1.0558698555674024	0.948083843021266
phoH	0.40254426439775504	0.5606331755221888	5215.0	5215.0	5225.0	5225.0	0.0	0.7916196257042101	0.7916196257042101	0.0
nei	0.5478932886614388	0.6042393131825156	5205.0	5205.0	5220.0	5220.0	0.0	1.1273370448301323	1.1273370448301323	0.7916196257042101
ytfG	0.3980622038899582	0.6982856708744526	5164.375	5164.375	5212.5	5212.5	1.0558698555674024	1.5500933657947262	1.5500933657947262	1.1273370448301323
eutL	0.3706686570809492	0.505447193227004	5235.0	5235.0	5245.0	5245.0	0.0	1.4265306314707464	1.4265306314707464	0.0
yiiX	0.35127951905424337	0.5656183315161187	5285.0	5285.0	5295.0	5295.0	0.0	0.828730630629855	0.828730630629855	0.0
ydiV	0.600992617809727	0.5606331755221888	5275.0	5275.0	5290.0	5290.0	0.0	1.1632603877912466	1.1632603877912466	0.828730630629855
xerC	0.5478932886614388	0.6628306425745313	5265.0	5265.0	5282.5	5282.5	0.0	1.2990449785425913	1.2990449785425913	1.1632603877912466
mglB	0.5382654563008603	0.5534277322044938	5255.0	5255.0	5273.75	5273.75	0.0	1.5392067768526931	1.5392067768526931	1.2990449785425913
narW	0.5181749407861607	0.7221941708127659	5240.0	5240.0	5264.375	5264.375	1.4265306314707464	1.8167079949733165	1.8167079949733165	1.5392067768526931
yhiD	0.3874704298409126	1.032971960668606	5188.4375	5188.4375	5252.1875	5252.1875	1.5500933657947262	2.2795624006996755	2.2795624006996755	1.8167079949733165
ada	0.8044614185607262	0.4689646378757445	5315.0	5315.0	5325.0	5325.0	0.0	1.179336951796179	1.179336951796179	0.0
yeeY	0.5166309153346491	0.5443283403794182	5305.0	5305.0	5320.0	5320.0	0.0	1.3103451198025489	1.3103451198025489	1.179336951796179
yiiG	0.6692789678750138	0.5443283403794182	5335.0	5335.0	5345.0	5345.0	0.0	1.0690044450344542	1.0690044450344542	0.0
ompW	0.49355583454457724	0.6705569385381972	5355.0	5355.0	5365.0	5365.0	0.0	1.223973926577711	1.223973926577711	0.0
ydjZ	0.5370583216562869	0.5445901435284688	5340.0	5340.0	5360.0	5360.0	1.0690044450344542	1.5010967004222848	1.5010967004222848	1.223973926577711
yjiC	0.8068357095222822	0.7221941708127659	5312.5	5312.5	5350.0	5350.0	1.3103451198025489	1.7838581630331072	1.7838581630331072	1.5010967004222848
ycbJ	0.693047012120808	0.4876752837814778	5375.0	5375.0	5385.0	5385.0	0.0	1.1595741432536906	1.1595741432536906	0.0
ugpA	0.49880644208314284	0.6522544254979671	5405.0	5405.0	5415.0	5415.0	0.0	0.7908914834143224	0.7908914834143224	0.0
yibA	0.3952115370829205	0.8928548611428944	5395.0	5395.0	5410.0	5410.0	0.0	0.9486488508278468	0.9486488508278468	0.7908914834143224
phnP	0.42831641600348086	0.6522544254979671	5425.0	5425.0	5435.0	5435.0	0.0	1.237959253416765	1.237959253416765	0.0
ynjE	0.5244274957532046	0.7570068182888713	5402.5	5402.5	5430.0	5430.0	0.9486488508278468	1.5941476574814861	1.5941476574814861	1.237959253416765
frlC	0.40254426439775504	1.032971960668606	5380.0	5380.0	5416.25	5416.25	1.1595741432536906	1.875321998008385	1.875321998008385	1.5941476574814861
yniA	0.9547804375178399	0.476937034797964	5331.25	5331.25	5398.125	5398.125	1.7838581630331072	2.870439939109691	2.870439939109691	1.875321998008385
yigE	0.7332167497362195	0.3151719322407377	5220.3125	5220.3125	5364.6875	5364.6875	2.2795624006996755	4.509976560723871	4.509976560723871	2.870439939109691
yadL	0.49880644208314284	0.4694468104263501	5002.96875	5002.96875	5292.5	5292.5	3.2007407088922513	5.229947566781858	5.229947566781858	4.509976560723871
ycaC	0.4354107102529009	0.559448857979555	4562.1484375	4562.1484375	5147.734375	5147.734375	4.592625449852363	8.376064635417869	8.376064635417869	5.229947566781858
yehW	0.5181749407861607	0.47158413076126426	5455.0	5455.0	5465.0	5465.0	0.0	0.3673301555734503	0.3673301555734503	0.0
dinB	0.5116648345792156	0.5967285396633725	5485.0	5485.0	5495.0	5495.0	0.0	0.47933019814251543	0.47933019814251543	0.0
ytfQ	0.8068357095222822	0.505447193227004	5475.0	5475.0	5490.0	5490.0	0.0	0.524933428748519	0.524933428748519	0.47933019814251543
yjfZ	0.3559164854050147	0.48439806816741976	5460.0	5460.0	5482.5	5482.5	0.3673301555734503	0.736874721425998	0.736874721425998	0.524933428748519
ruvC	0.43332763334199537	0.5061568931496172	5445.0	5445.0	5471.25	5471.25	0.0	1.0846925727731154	1.0846925727731154	0.736874721425998
cutA	0.4144428218675512	0.43805653741022366	5505.0	5505.0	5515.0	5515.0	0.0	0.6234849638560301	0.6234849638560301	0.0
elbA	0.2620193085143894	0.3839071052113868	5525.0	5525.0	5535.0	5535.0	0.0	0.4580031831990664	0.4580031831990664	0.0
soxR	0.34693054211652524	0.3803788705175305	5545.0	5545.0	5555.0	5555.0	0.0	0.7757638952668797	0.7757638952668797	0.0
mobB	0.3893022244169578	0.5962739460609598	5530.0	5530.0	5550.0	5550.0	0.4580031831990664	1.055369966816892	1.055369966816892	0.7757638952668797
sfsA	0.4102316232968439	0.4294501103283032	5510.0	5510.0	5540.0	5540.0	0.6234849638560301	1.2545862212665073	1.2545862212665073	1.055369966816892
ybcI	0.38118264036389127	0.7094861425497596	5458.125	5458.125	5525.0	5525.0	1.0846925727731154	1.2923395573531964	1.2923395573531964	1.2545862212665073
arsR	0.37455403053520436	0.597104191476554	5575.0	5575.0	5585.0	5585.0	0.0	0.5203994206410301	0.5203994206410301	0.0
ybaZ	0.4469527454425209	0.6808999477980543	5595.0	5595.0	5605.0	5605.0	0.0	0.3091253196760504	0.3091253196760504	0.0
ulaD	0.42831641600348086	0.559448857979555	5615.0	5615.0	5625.0	5625.0	0.0	0.43794644511188174	0.43794644511188174	0.0
ydjF	0.4628511839686202	0.5854447044139705	5600.0	5600.0	5620.0	5620.0	0.3091253196760504	0.6312143164556707	0.6312143164556707	0.43794644511188174
yqjK	0.5204170163512898	0.43313055558531055	5580.0	5580.0	5610.0	5610.0	0.5203994206410301	0.9215017548292536	0.9215017548292536	0.6312143164556707
ydcQ	0.7092874634777908	0.511498446585284	5565.0	5565.0	5595.0	5595.0	0.0	1.106175218606275	1.106175218606275	0.9215017548292536
ntpA	0.5479453698024738	0.4603208547292944	5635.0	5635.0	5645.0	5645.0	0.0	0.5220708785452279	0.5220708785452279	0.0
sfsB	0.5026355981871597	0.30251703139257197	5665.0	5665.0	5675.0	5675.0	0.0	0.4053207340123599	0.4053207340123599	0.0
glcG	0.5956956856135037	0.36927007416030083	5655.0	5655.0	5670.0	5670.0	0.0	0.6000075152412847	0.6000075152412847	0.4053207340123599
gutM	0.6692789678750138	0.47158413076126426	5640.0	5640.0	5662.5	5662.5	0.5220708785452279	0.8206498281952479	0.8206498281952479	0.6000075152412847
uspB	0.6773625628822719	0.3637814459369907	5685.0	5685.0	5695.0	5695.0	0.0	0.6297710582390863	0.6297710582390863	0.0
kptA	0.5850542363363861	0.42694065330498365	5715.0	5715.0	5725.0	5725.0	0.0	0.581286603590199	0.581286603590199	0.0
yafV	0.645696188277702	0.46568308727051255	5705.0	5705.0	5720.0	5720.0	0.0	0.7873866688544242	0.7873866688544242	0.581286603590199
pgaD	0.4415557160318818	0.4935598148112614	5690.0	5690.0	5712.5	5712.5	0.6297710582390863	0.8676492283920563	0.8676492283920563	0.7873866688544242
ybaW	0.4415557160318818	0.40653861014285064	5651.25	5651.25	5701.25	5701.25	0.8206498281952479	1.2933948755891036	1.2933948755891036	0.8676492283920563
yhfY	0.3792759945456807	0.3151719322407377	5580.0	5580.0	5676.25	5676.25	1.106175218606275	2.1153454602460036	2.1153454602460036	1.2933948755891036
ybgL	0.4543222131750686	0.47936450663720753	5491.5625	5491.5625	5628.125	5628.125	1.2923395573531964	2.173600827717719	2.173600827717719	2.1153454602460036
trmD	0.6187282303410094	0.4743739052020924	5745.0	5745.0	5755.0	5755.0	0.0	1.0584526385419517	1.0584526385419517	0.0
yegW	0.4216877105565169	0.40834228523583377	5735.0	5735.0	5750.0	5750.0	0.0	1.658869553627759	1.658869553627759	1.0584526385419517
ybeL	0.4601941454426405	0.3453184180687952	5775.0	5775.0	5785.0	5785.0	0.0	1.5958847832281209	1.5958847832281209	0.0
yffL	0.5850542363363861	0.37240500659783754	5765.0	5765.0	5780.0	5780.0	0.0	1.8964567930879512	1.8964567930879512	1.5958847832281209
ygaF	0.8068357095222822	0.909322295164456	5742.5	5742.5	5772.5	5772.5	1.658869553627759	2.912419665850472	2.912419665850472	1.8964567930879512
nikE	0.7332167497362195	0.6298853628317703	5795.0	5795.0	5805.0	5805.0	0.0	1.4183422655490723	1.4183422655490723	0.0
insK	0.6692789678750138	0.7323818373474641	5815.0	5815.0	5825.0	5825.0	0.0	0.7163588301999195	0.7163588301999195	0.0
yafZ	0.7673608528922304	0.7221941708127659	5845.0	5845.0	5855.0	5855.0	0.0	0.9828415527938422	0.9828415527938422	0.0
ycfZ	0.6545846375654637	1.1100761300969015	5835.0	5835.0	5850.0	5850.0	0.0	1.1033143630405302	1.1033143630405302	0.9828415527938422
wcaI	0.6173092956560075	0.9288245108550621	5820.0	5820.0	5842.5	5842.5	0.7163588301999195	1.5469055568526442	1.5469055568526442	1.1033143630405302
frlB	0.8794971143423976	0.7221941708127659	5800.0	5800.0	5831.25	5831.25	1.4183422655490723	1.9702006842757265	1.9702006842757265	1.5469055568526442
abrB	0.9149063910689514	0.7094861425497596	5865.0	5865.0	5875.0	5875.0	0.0	1.292803496044085	1.292803496044085	0.0
yfeS	0.5181749407861607	0.7041556595264428	5895.0	5895.0	5905.0	5905.0	0.0	0.9408516574451614	0.9408516574451614	0.0
cysH	0.6340484867468367	0.8364133918600049	5915.0	5915.0	5925.0	5925.0	0.0	1.15982468537098	1.15982468537098	0.0
yjbF	0.7332167497362195	0.6231719355898676	5900.0	5900.0	5920.0	5920.0	0.9408516574451614	1.3453748673542587	1.3453748673542587	1.15982468537098
ydbC	0.5116648345792156	0.7056269425317511	5885.0	5885.0	5910.0	5910.0	0.0	1.3718022636423468	1.3718022636423468	1.3453748673542587
ydeH	0.5823567917221616	0.8610552127841438	5870.0	5870.0	5897.5	5897.5	1.292803496044085	2.3422645699528615	2.3422645699528615	1.3718022636423468
yhaC	0.5716050433885769	1.170208455643706	5815.625	5815.625	5883.75	5883.75	1.9702006842757265	3.122372993809071	3.122372993809071	2.3422645699528615
cysU	0.8068357095222822	0.8364133918600049	5757.5	5757.5	5849.6875	5849.6875	2.912419665850472	3.6199099435041067	3.6199099435041067	3.122372993809071
araH	0.5181749407861607	1.0928007094370418	5945.0	5945.0	5955.0	5955.0	0.0	1.3656702404021879	1.3656702404021879	0.0
yaiW	0.5068920627509312	0.6726259658976694	5935.0	5935.0	5950.0	5950.0	0.0	1.462730845963892	1.462730845963892	1.3656702404021879
yhfZ	0.42329396787264884	0.8855383546632053	5965.0	5965.0	5975.0	5975.0	0.0	0.9323142577735519	0.9323142577735519	0.0
dkgA	0.591193871398052	1.1295266968820605	5985.0	5985.0	5995.0	5995.0	0.0	1.1016080237698715	1.1016080237698715	0.0
argI	0.685870202567938	0.8693028654029841	5970.0	5970.0	5990.0	5990.0	0.9323142577735519	1.5918895907420825	1.5918895907420825	1.1016080237698715
wcaC	0.5956956856135037	0.7995416758330928	5942.5	5942.5	5980.0	5980.0	1.462730845963892	2.236728606150754	2.236728606150754	1.5918895907420825
yneF	0.5019791122412002	0.7995416758330928	6025.0	6025.0	6035.0	6035.0	0.0	0.6599696364216535	0.6599696364216535	0.0
napG	0.5716050433885769	1.0928007094370418	6015.0	6015.0	6030.0	6030.0	0.0	0.8476245912676904	0.8476245912676904	0.6599696364216535
yehR	1.0088249189598044	0.759345546524001	6005.0	6005.0	6022.5	6022.5	0.0	1.0098007348146252	1.0098007348146252	0.8476245912676904
yfcG	0.7907489677135751	0.6522544254979671	6045.0	6045.0	6055.0	6055.0	0.0	1.155507370712229	1.155507370712229	0.0
yedZ	0.849545741416998	0.7570068182888713	6013.75	6013.75	6050.0	6050.0	1.0098007348146252	1.8600400982659449	1.8600400982659449	1.155507370712229
mlrA	0.9639754912803911	0.6231719355898676	6085.0	6085.0	6095.0	6095.0	0.0	0.8429153261070474	0.8429153261070474	0.0
dgoA	0.8386697170755881	0.23813773148136752	6075.0	6075.0	6090.0	6090.0	0.0	1.227072185833138	1.227072185833138	0.8429153261070474
eutK	0.7005785919981753	0.5445901435284688	6065.0	6065.0	6082.5	6082.5	0.0	1.4426958821928462	1.4426958821928462	1.227072185833138
ybcM	0.6331815602230904	0.350392020491583	6125.0	6125.0	6135.0	6135.0	0.0	0.5279584150093404	0.5279584150093404	0.0
csgG	0.5956956856135037	0.44133940682811684	6115.0	6115.0	6130.0	6130.0	0.0	0.7948983673758567	0.7948983673758567	0.5279584150093404
ydcT	0.693047012120808	0.5606331755221888	6105.0	6105.0	6122.5	6122.5	0.0	0.9369163935652339	0.9369163935652339	0.7948983673758567
sgaE	0.849545741416998	0.5606331755221888	6145.0	6145.0	6155.0	6155.0	0.0	1.0749775417133713	1.0749775417133713	0.0
hyi	0.7907489677135751	0.4876752837814778	6113.75	6113.75	6150.0	6150.0	0.9369163935652339	1.555503110879507	1.555503110879507	1.0749775417133713
melR	0.8845342732915914	0.5459038675792344	6073.75	6073.75	6131.875	6131.875	1.4426958821928462	2.172055358934001	2.172055358934001	1.555503110879507
ydhM	0.8608235577874984	0.6383235552838343	6031.875	6031.875	6102.8125	6102.8125	1.8600400982659449	2.5437333159326094	2.5437333159326094	2.172055358934001
alkB	0.7332167497362195	0.5445901435284688	5961.25	5961.25	6067.34375	6067.34375	2.236728606150754	4.202357822456607	4.202357822456607	2.5437333159326094
endA	0.597715845019984	0.6705569385381972	5803.59375	5803.59375	6014.296875	6014.296875	3.6199099435041067	5.080290876467736	5.080290876467736	4.202357822456607
ybfP	0.5308175892752942	0.37268234264416344	5559.84375	5559.84375	5908.9453125	5908.9453125	2.173600827717719	6.119908428740609	6.119908428740609	5.080290876467736
moeB	0.5973186806645131	0.4424863364590162	6175.0	6175.0	6185.0	6185.0	0.0	1.4892731203834875	1.4892731203834875	0.0
btuD	0.5545149347840015	0.476937034797964	6205.0	6205.0	6215.0	6215.0	0.0	1.2405711253715856	1.2405711253715856	0.0
ykfA	0.7798293373815695	0.5459818898018733	6195.0	6195.0	6210.0	6210.0	0.0	1.6383951117950386	1.6383951117950386	1.2405711253715856
cheW	1.161145462433051	0.759345546524001	6180.0	6180.0	6202.5	6202.5	1.4892731203834875	1.7405687604510456	1.7405687604510456	1.6383951117950386
ydbD	0.5716050433885769	0.5379605029191971	6165.0	6165.0	6191.25	6191.25	0.0	2.0077382527792063	2.0077382527792063	1.7405687604510456
fruA	1.161145462433051	0.4694468104263501	6235.0	6235.0	6245.0	6245.0	0.0	1.1586286791057168	1.1586286791057168	0.0
yhjG	0.5716050433885769	0.7442056666124439	6225.0	6225.0	6240.0	6240.0	0.0	1.5335224536792855	1.5335224536792855	1.1586286791057168
ygjK	0.37728380891214	0.36466401007913224	6255.0	6255.0	6265.0	6265.0	0.0	1.107945628407927	1.107945628407927	0.0
yegX	0.5849916367613779	0.5379605029191971	6275.0	6275.0	6285.0	6285.0	0.0	1.4287957090783516	1.4287957090783516	0.0
aldB	0.49880644208314284	0.6231719355898676	6260.0	6260.0	6280.0	6280.0	1.107945628407927	1.718689245976069	1.718689245976069	1.4287957090783516
ydhU	0.8068357095222822	0.759345546524001	6232.5	6232.5	6270.0	6270.0	1.5335224536792855	2.0827202359258337	2.0827202359258337	1.718689245976069
norV	0.6621456767707963	0.3550769712989925	6295.0	6295.0	6305.0	6305.0	0.0	1.1441278764514184	1.1441278764514184	0.0
uhpT	0.5716050433885769	0.580974613483331	6335.0	6335.0	6345.0	6345.0	0.0	0.8157721453248826	0.8157721453248826	0.0
xylH	0.5716050433885769	0.2625395983886333	6325.0	6325.0	6340.0	6340.0	0.0	0.9994286989789093	0.9994286989789093	0.8157721453248826
astD	0.5849916367613779	0.3151719322407377	6315.0	6315.0	6332.5	6332.5	0.0	1.2318564959724905	1.2318564959724905	0.9994286989789093
dpiB	0.7332167497362195	0.48154836091812453	6300.0	6300.0	6323.75	6323.75	1.1441278764514184	1.740639092997628	1.740639092997628	1.2318564959724905
ydcJ	0.7673608528922304	0.3550769712989925	6355.0	6355.0	6365.0	6365.0	0.0	1.2524551794524923	1.2524551794524923	0.0
hyaF	0.9639754912803911	0.3550769712989925	6375.0	6375.0	6385.0	6385.0	0.0	0.8071488176645408	0.8071488176645408	0.0
cbrC	0.7116572214576545	0.6073456769678109	6405.0	6405.0	6415.0	6415.0	0.0	1.0691410648061859	1.0691410648061859	0.0
caiA	0.6360072228221503	0.4724327379536988	6395.0	6395.0	6410.0	6410.0	0.0	1.1589563656288655	1.1589563656288655	1.0691410648061859
hycG	0.5956956856135037	0.5606331755221888	6380.0	6380.0	6402.5	6402.5	0.8071488176645408	1.7516776615410012	1.7516776615410012	1.1589563656288655
narI	0.49880644208314284	0.41906341462561736	6360.0	6360.0	6391.25	6391.25	1.2524551794524923	1.850215955219256	1.850215955219256	1.7516776615410012
thiG	0.5956956856135037	0.4760387438736493	6311.875	6311.875	6375.625	6375.625	1.740639092997628	2.4777367237529035	2.4777367237529035	1.850215955219256
melB	0.6395262918778735	0.580974613483331	6251.25	6251.25	6343.75	6343.75	2.0827202359258337	2.6158426965400663	2.6158426965400663	2.4777367237529035
yccM	0.7673608528922304	0.3550769712989925	6178.125	6178.125	6297.5	6297.5	2.0077382527792063	3.433604664613374	3.433604664613374	2.6158426965400663
ynfH	0.7124941810183584	0.3850879675861259	6445.0	6445.0	6455.0	6455.0	0.0	1.1816439058111143	1.1816439058111143	0.0
ulaE	0.5956956856135037	0.34343928669763535	6435.0	6435.0	6450.0	6450.0	0.0	1.408498562666883	1.408498562666883	1.1816439058111143
rtcB	0.6692789678750138	0.5505591645064275	6425.0	6425.0	6442.5	6442.5	0.0	4.329591627892847	4.329591627892847	1.408498562666883
chaC	0.5821384474985409	0.47158413076126426	6237.8125	6237.8125	6433.75	6433.75	3.433604664613374	6.25024247975936	6.25024247975936	4.329591627892847
intR	0.4713631849474109	0.501646790329362	5734.39453125	5734.39453125	6335.78125	6335.78125	6.119908428740609	8.395832714961305	8.395832714961305	6.25024247975936
gadA	2.1214328795779056	0.7221941708127659	4854.94140625	4854.94140625	6035.087890625	6035.087890625	8.376064635417869	10.592746156510213	10.592746156510213	8.395832714961305
yehL	1.0830836167741977	0.36466401007913224	3989.90234375	3989.90234375	5445.0146484375	5445.0146484375	8.461782606157696	14.335341736315673	14.335341736315673	10.592746156510213
yjbM	1.2001683266267658	0.09065783569485265	6465.0	6465.0	6475.0	6475.0	0.0	0.8355738622506876	0.8355738622506876	0.0
gadB	0.9661921408006237	0.3550769712989925	6485.0	6485.0	6495.0	6495.0	0.0	0.8472097744401497	0.8472097744401497	0.0
pphB	0.2536097704318053	0.7893058117655168	6470.0	6470.0	6490.0	6490.0	0.8355738622506876	1.0427064791748728	1.0427064791748728	0.8472097744401497
ygiL	0.18958936392221734	0.5111339612018467	6525.0	6525.0	6535.0	6535.0	0.0	0.7742667729439991	0.7742667729439991	0.0
dinD	0.29923496004300326	0.7323818373474641	6515.0	6515.0	6530.0	6530.0	0.0	0.8665456847026504	0.8665456847026504	0.7742667729439991
yjhP	0.2767208482075461	0.7995416758330928	6505.0	6505.0	6522.5	6522.5	0.0	1.0109521164375763	1.0109521164375763	0.8665456847026504
ytfT	0.27862503365725594	0.6864378506850002	6545.0	6545.0	6555.0	6555.0	0.0	1.3948032452572747	1.3948032452572747	0.0
ansB	0.2789590643064273	0.6697692422233955	6513.75	6513.75	6550.0	6550.0	1.0109521164375763	1.6633282894515347	1.6633282894515347	1.3948032452572747
hchA	0.2859534028653667	0.580974613483331	6480.0	6480.0	6531.875	6531.875	1.0427064791748728	1.7520282387108805	1.7520282387108805	1.6633282894515347
nanE	0.3582872996996171	0.5606331755221888	6565.0	6565.0	6575.0	6575.0	0.0	0.7565715964304057	0.7565715964304057	0.0
gatD	0.4575748535592774	0.9399216805803764	6595.0	6595.0	6605.0	6605.0	0.0	0.4028172742800245	0.4028172742800245	0.0
ygbT	0.5019791122412002	0.7041556595264428	6585.0	6585.0	6600.0	6600.0	0.0	0.6596891002037802	0.6596891002037802	0.4028172742800245
wzb	0.5716050433885769	0.36466401007913224	6625.0	6625.0	6635.0	6635.0	0.0	0.653101749778661	0.653101749778661	0.0
napF	0.37529674113489025	0.5505591645064275	6615.0	6615.0	6630.0	6630.0	0.0	0.7386902040715956	0.7386902040715956	0.653101749778661
yhaK	0.3792759945456807	0.598571984986939	6592.5	6592.5	6622.5	6622.5	0.6596891002037802	1.1622549521213947	1.1622549521213947	0.7386902040715956
yhdN	0.3582872996996171	0.45678776280396255	6570.0	6570.0	6607.5	6607.5	0.7565715964304057	1.5844280173505436	1.5844280173505436	1.1622549521213947
ysaA	0.2076577754380928	0.45123810348994875	6655.0	6655.0	6665.0	6665.0	0.0	0.812122702197416	0.812122702197416	0.0
tam	0.3043093175771234	0.6522544254979671	6675.0	6675.0	6685.0	6685.0	0.0	1.1529941146189937	1.1529941146189937	0.0
fsaA	0.4091717202769227	0.5443283403794182	6660.0	6660.0	6680.0	6680.0	0.812122702197416	1.5246595053072	1.5246595053072	1.1529941146189937
ycbF	0.37529674113489025	0.5505591645064275	6645.0	6645.0	6670.0	6670.0	0.0	2.02417801868866	2.02417801868866	1.5246595053072
cbl	0.6173092956560075	0.8693028654029841	6588.75	6588.75	6657.5	6657.5	1.5844280173505436	2.558674229095706	2.558674229095706	2.02417801868866
yihV	0.3586215890807975	0.580974613483331	6505.9375	6505.9375	6623.125	6623.125	1.7520282387108805	3.1846275642556283	3.1846275642556283	2.558674229095706
ygcI	0.248991766058168	0.6231719355898676	6705.0	6705.0	6715.0	6715.0	0.0	1.0014930477418804	1.0014930477418804	0.0
glxR	0.2530310823884221	0.7221941708127659	6695.0	6695.0	6710.0	6710.0	0.0	1.062293620932868	1.062293620932868	1.0014930477418804
yiaV	0.3586215890807975	0.6522544254979671	6725.0	6725.0	6735.0	6735.0	0.0	0.8501967079971087	0.8501967079971087	0.0
ycjP	0.5716050433885769	0.5379605029191971	6765.0	6765.0	6775.0	6775.0	0.0	0.6981676195765675	0.6981676195765675	0.0
yaeI	0.5181749407861607	0.7094861425497596	6755.0	6755.0	6770.0	6770.0	0.0	0.8611488817048135	0.8611488817048135	0.6981676195765675
sgcC	0.5956956856135037	0.6160559374010144	6745.0	6745.0	6762.5	6762.5	0.0	1.257024639074813	1.257024639074813	0.8611488817048135
yncC	0.5019791122412002	0.6231719355898676	6730.0	6730.0	6753.75	6753.75	0.8501967079971087	1.3460170477194924	1.3460170477194924	1.257024639074813
rhaD	0.37529674113489025	0.6705569385381972	6702.5	6702.5	6741.875	6741.875	1.062293620932868	1.3716855432385986	1.3716855432385986	1.3460170477194924
yjiL	0.8068357095222822	0.7221941708127659	6805.0	6805.0	6815.0	6815.0	0.0	0.6196428166985313	0.6196428166985313	0.0
yddH	0.33488307231802106	0.5379605029191971	6795.0	6795.0	6810.0	6810.0	0.0	0.98502010146553	0.98502010146553	0.6196428166985313
agaV	0.27862503365725594	0.8959889684518446	6835.0	6835.0	6845.0	6845.0	0.0	1.098266170723695	1.098266170723695	0.0
hydN	0.5181749407861607	0.6298853628317703	6825.0	6825.0	6840.0	6840.0	0.0	1.3186190758591483	1.3186190758591483	1.098266170723695
hyaC	0.5716050433885769	0.9072361171216055	6802.5	6802.5	6832.5	6832.5	0.98502010146553	1.5428877782351533	1.5428877782351533	1.3186190758591483
yncG	0.37728380891214	0.690059781660699	6785.0	6785.0	6817.5	6817.5	0.0	2.5847119165942036	2.5847119165942036	1.5428877782351533
ygbL	0.37529674113489025	0.5606331755221888	6722.1875	6722.1875	6801.25	6801.25	1.3716855432385986	3.2233843002748284	3.2233843002748284	2.5847119165942036
yjfN	0.16485668130715866	0.5967285396633725	6564.53125	6564.53125	6761.71875	6761.71875	3.1846275642556283	5.132900747854884	5.132900747854884	3.2233843002748284
fimE	0.21308784758583899	0.8959889684518446	6855.0	6855.0	6865.0	6865.0	0.0	1.1475895020930438	1.1475895020930438	0.0
ebgC	0.23420079727251905	1.032971960668606	6875.0	6875.0	6885.0	6885.0	0.0	0.43839513436298805	0.43839513436298805	0.0
ybiA	0.1851254143746813	1.278722903058312	6895.0	6895.0	6905.0	6905.0	0.0	0.6871828297003341	0.6871828297003341	0.0
tynA	0.18564286612976194	0.6231719355898676	6915.0	6915.0	6925.0	6925.0	0.0	0.7341806711483603	0.7341806711483603	0.0
yhfW	0.16287499797264038	0.7221941708127659	6900.0	6900.0	6920.0	6920.0	0.6871828297003341	0.8553413669828284	0.8553413669828284	0.7341806711483603
cheR	0.09632765941862144	0.4876752837814778	6880.0	6880.0	6910.0	6910.0	0.43839513436298805	1.307240904742672	1.307240904742672	0.8553413669828284
sgcX	0.06209763012144247	0.3550769712989925	6860.0	6860.0	6895.0	6895.0	1.1475895020930438	1.5640237446539889	1.5640237446539889	1.307240904742672
cusB	0.121059388997087	0.3550769712989925	6955.0	6955.0	6965.0	6965.0	0.0	0.32585975165435144	0.32585975165435144	0.0
yhcC	0.16287499797264038	0.36466401007913224	6945.0	6945.0	6960.0	6960.0	0.0	0.432916374153401	0.432916374153401	0.32585975165435144
djlC	0.23420079727251905	0.4694468104263501	6935.0	6935.0	6952.5	6952.5	0.0	1.0386779324101127	1.0386779324101127	0.432916374153401
yraK	0.16287499797264038	0.4724327379536988	6975.0	6975.0	6985.0	6985.0	0.0	0.4160253006423084	0.4160253006423084	0.0
tar	0.055019442861497174	0.3550769712989925	6995.0	6995.0	7005.0	7005.0	0.0	0.4351483940840919	0.4351483940840919	0.0
cusC	5.121881569151354e-17	0.3550769712989925	6980.0	6980.0	7000.0	7000.0	0.4160253006423084	0.6425256913066493	0.6425256913066493	0.4351483940840919
yjfM	5.121881569151354e-17	0.3550769712989925	7035.0	7035.0	7045.0	7045.0	0.0	0.35907910143862865	0.35907910143862865	0.0
caiE	5.121881569151354e-17	0.3550769712989925	7025.0	7025.0	7040.0	7040.0	0.0	0.3895481297276282	0.3895481297276282	0.35907910143862865
ttdA	0.18564286612976194	0.22041579258626798	7015.0	7015.0	7032.5	7032.5	0.0	0.4248268167789155	0.4248268167789155	0.3895481297276282
yjhI	0.09632765941862144	0.3550769712989925	7055.0	7055.0	7065.0	7065.0	0.0	0.3052668595259634	0.3052668595259634	0.0
fliK	0.055019442861497174	0.22041579258626798	7075.0	7075.0	7085.0	7085.0	0.0	0.42709002950452546	0.42709002950452546	0.0
yacH	0.09632765941862144	0.3532068618709042	7060.0	7060.0	7080.0	7080.0	0.3052668595259634	0.5393942098681404	0.5393942098681404	0.42709002950452546
yihU	0.09632765941862144	0.3532068618709042	7023.75	7023.75	7070.0	7070.0	0.4248268167789155	0.7875661960758932	0.7875661960758932	0.5393942098681404
ybeQ	0.09632765941862144	0.25805155181901895	6990.0	6990.0	7046.875	7046.875	0.6425256913066493	1.1187142996688229	1.1187142996688229	0.7875661960758932
ydaT	0.09632765941862144	0.36466401007913224	6943.75	6943.75	7018.4375	7018.4375	1.0386779324101127	1.5254954857638985	1.5254954857638985	1.1187142996688229
agaI	0.09632765941862144	0.3930686951942509	7105.0	7105.0	7115.0	7115.0	0.0	0.45704039694977266	0.45704039694977266	0.0
csgB	5.121881569151354e-17	0.3550769712989925	7095.0	7095.0	7110.0	7110.0	0.0	0.5806120057108698	0.5806120057108698	0.45704039694977266
fimI	0.03256026387818795	0.4876752837814778	7125.0	7125.0	7135.0	7135.0	0.0	0.7771023462146052	0.7771023462146052	0.0
hyfH	0.055019442861497174	0.4876752837814778	7102.5	7102.5	7130.0	7130.0	0.5806120057108698	1.1210689586159854	1.1210689586159854	0.7771023462146052
bglG	5.121881569151354e-17	0.3151719322407377	7155.0	7155.0	7165.0	7165.0	0.0	0.3593296561461231	0.3593296561461231	0.0
frlD	0.1438268355195427	0.4694468104263501	7175.0	7175.0	7185.0	7185.0	0.0	0.5039737712883801	0.5039737712883801	0.0
flhB	0.09632765941862144	0.3532068618709042	7160.0	7160.0	7180.0	7180.0	0.3593296561461231	0.8074889914005844	0.8074889914005844	0.5039737712883801
eutG	0.16287499797264038	0.3532068618709042	7145.0	7145.0	7170.0	7170.0	0.0	0.8809997327641461	0.8809997327641461	0.8074889914005844
fliT	0.2566966789441967	0.6231719355898676	7215.0	7215.0	7225.0	7225.0	0.0	0.36023928882720896	0.36023928882720896	0.0
fliP	0.18564286612976194	0.4876752837814778	7205.0	7205.0	7220.0	7220.0	0.0	0.5480838387955665	0.5480838387955665	0.36023928882720896
fliZ	0.18564286612976194	0.5379605029191971	7255.0	7255.0	7265.0	7265.0	0.0	0.4149229185873443	0.4149229185873443	0.0
hofP	0.121059388997087	0.3532068618709042	7245.0	7245.0	7260.0	7260.0	0.0	0.5605776302014784	0.5605776302014784	0.4149229185873443
fsaB	0.10633654461188533	0.3569518973475358	7235.0	7235.0	7252.5	7252.5	0.0	0.6470060618402491	0.6470060618402491	0.5605776302014784
flgC	0.18564286612976194	0.3550769712989925	7212.5	7212.5	7243.75	7243.75	0.5480838387955665	0.8685839474375904	0.8685839474375904	0.6470060618402491
flhE	0.23420079727251905	0.5379605029191971	7195.0	7195.0	7228.125	7228.125	0.0	1.1938074358104247	1.1938074358104247	0.8685839474375904
nrfG	0.055019442861497174	0.8959889684518446	7157.5	7157.5	7211.5625	7211.5625	0.8809997327641461	1.329805015158996	1.329805015158996	1.1938074358104247
ygcQ	0.1438268355195427	0.3569518973475358	7116.25	7116.25	7184.53125	7184.53125	1.1210689586159854	1.752619147810944	1.752619147810944	1.329805015158996
hyfE	0.09632765941862144	0.3550769712989925	6981.09375	6981.09375	7150.390625	7150.390625	1.5254954857638985	1.9595347665518628	1.9595347665518628	1.752619147810944
yaiS	0.16287499797264038	0.25805155181901895	6877.5	6877.5	7065.7421875	7065.7421875	1.5640237446539889	2.7809669829075534	2.7809669829075534	1.9595347665518628
paaD	0.16287499797264038	0.3930686951942509	7275.0	7275.0	7285.0	7285.0	0.0	0.6149961325696434	0.6149961325696434	0.0
ybaA	0.3137931582661474	0.3550769712989925	7295.0	7295.0	7305.0	7305.0	0.0	0.6424586679151917	0.6424586679151917	0.0
yfjS	0.09632765941862144	0.3788506022250786	7280.0	7280.0	7300.0	7300.0	0.6149961325696434	0.8571964323766095	0.8571964323766095	0.6424586679151917
tdcF	0.07969345242347321	0.3265102907571116	7315.0	7315.0	7325.0	7325.0	0.0	0.544793459671104	0.544793459671104	0.0
yqhG	0.2741903312112772	0.3550769712989925	7335.0	7335.0	7345.0	7345.0	0.0	0.6070250807825046	0.6070250807825046	0.0
cmtA	0.21308784758583899	0.25805155181901895	7320.0	7320.0	7340.0	7340.0	0.544793459671104	0.9224481472321229	0.9224481472321229	0.6070250807825046
rutD	0.18564286612976194	0.3788506022250786	7290.0	7290.0	7330.0	7330.0	0.8571964323766095	1.139103820748035	1.139103820748035	0.9224481472321229
ddpC	0.18564286612976194	0.3550769712989925	7355.0	7355.0	7365.0	7365.0	0.0	0.728869369349106	0.728869369349106	0.0
fliR	0.18564286612976194	0.3532068618709042	7395.0	7395.0	7405.0	7405.0	0.0	0.4621282050188603	0.4621282050188603	0.0
ycgR	0.18564286612976194	0.36466401007913224	7385.0	7385.0	7400.0	7400.0	0.0	0.5357196453065608	0.5357196453065608	0.4621282050188603
hyaD	0.18564286612976194	0.5379605029191971	7375.0	7375.0	7392.5	7392.5	0.0	0.8176908420469464	0.8176908420469464	0.5357196453065608
kbaY	0.2530310823884221	0.5379605029191971	7360.0	7360.0	7383.75	7383.75	0.728869369349106	1.1271166604667635	1.1271166604667635	0.8176908420469464
hofQ	0.23420079727251905	0.25805155181901895	7415.0	7415.0	7425.0	7425.0	0.0	0.6051304901025834	0.6051304901025834	0.0
dgoK	0.2530310823884221	0.36466401007913224	7435.0	7435.0	7445.0	7445.0	0.0	0.9232619253466511	0.9232619253466511	0.0
ygeY	0.1725160390545574	0.25805155181901895	7420.0	7420.0	7440.0	7440.0	0.6051304901025834	1.1700191220811476	1.1700191220811476	0.9232619253466511
sfmF	0.2741903312112772	0.17471597002449352	7371.875	7371.875	7430.0	7430.0	1.1271166604667635	1.4246096723253956	1.4246096723253956	1.1700191220811476
ycjU	0.18564286612976194	0.22041579258626798	7310.0	7310.0	7400.9375	7400.9375	1.139103820748035	1.9418488223863395	1.9418488223863395	1.4246096723253956
fliG	0.23420079727251905	0.22041579258626798	7465.0	7465.0	7475.0	7475.0	0.0	0.38667681292271755	0.38667681292271755	0.0
hofN	0.5716050433885769	0.36466401007913224	7455.0	7455.0	7470.0	7470.0	0.0	0.7240690870773511	0.7240690870773511	0.38667681292271755
yicO	0.37529674113489025	0.3532068618709042	7485.0	7485.0	7495.0	7495.0	0.0	0.583571425085673	0.583571425085673	0.0
ttdT	0.40254426439775504	0.3550769712989925	7515.0	7515.0	7525.0	7525.0	0.0	0.2923387137773422	0.2923387137773422	0.0
hofC	0.18564286612976194	0.4876752837814778	7505.0	7505.0	7520.0	7520.0	0.0	0.41141427972127215	0.41141427972127215	0.2923387137773422
yqgD	5.121881569151354e-17	0.6231719355898676	7535.0	7535.0	7545.0	7545.0	0.0	0.5481666839778043	0.5481666839778043	0.0
fliL	5.121881569151354e-17	0.4724327379536988	7512.5	7512.5	7540.0	7540.0	0.41141427972127215	0.7413531504673375	0.7413531504673375	0.5481666839778043
fliN	0.0	0.6231719355898676	7490.0	7490.0	7526.25	7526.25	0.583571425085673	0.8567880594752758	0.8567880594752758	0.7413531504673375
flgH	0.09632765941862144	0.7221941708127659	7462.5	7462.5	7508.125	7508.125	0.7240690870773511	1.3241746128438376	1.3241746128438376	0.8567880594752758
yehD	0.09632765941862144	0.759345546524001	7555.0	7555.0	7565.0	7565.0	0.0	0.5906600657887393	0.5906600657887393	0.0
ydaS	0.0	0.4724327379536988	7585.0	7585.0	7595.0	7595.0	0.0	0.5358221473315985	0.5358221473315985	0.0
yjeN	0.07549762823396722	0.30763716413643205	7575.0	7575.0	7590.0	7590.0	0.0	0.9013724387061136	0.9013724387061136	0.5358221473315985
ygdB	0.21308784758583899	0.33751320540472846	7560.0	7560.0	7582.5	7582.5	0.5906600657887393	1.1962781757558718	1.1962781757558718	0.9013724387061136
yebB	0.1438268355195427	0.4876752837814778	7615.0	7615.0	7625.0	7625.0	0.0	0.1502656259951414	0.1502656259951414	0.0
ybiY	5.121881569151354e-17	0.3532068618709042	7605.0	7605.0	7620.0	7620.0	0.0	0.20930778486566196	0.20930778486566196	0.1502656259951414
chaB	0.3974849921606941	0.6073456769678109	7645.0	7645.0	7655.0	7655.0	0.0	0.26147204626412174	0.26147204626412174	0.0
yegL	0.6621456767707963	0.4876752837814778	7635.0	7635.0	7650.0	7650.0	0.0	0.4172613868893095	0.4172613868893095	0.26147204626412174
yfjQ	0.3071647681983205	0.25805155181901895	7612.5	7612.5	7642.5	7642.5	0.20930778486566196	0.5103853549691814	0.5103853549691814	0.4172613868893095
wza	0.1725160390545574	0.3532068618709042	7705.0	7705.0	7715.0	7715.0	0.0	0.17124937149922903	0.17124937149922903	0.0
sgcE	0.1851254143746813	0.580974613483331	7695.0	7695.0	7710.0	7710.0	0.0	0.2713313945412729	0.2713313945412729	0.17124937149922903
yhdV	0.09353748570460324	0.26043312317095846	7685.0	7685.0	7702.5	7702.5	0.0	0.3307806510149596	0.3307806510149596	0.2713313945412729
yqhH	0.16287499797264038	0.3151719322407377	7675.0	7675.0	7693.75	7693.75	0.0	0.3676225252293578	0.3676225252293578	0.3307806510149596
ybiM	0.09353748570460324	0.26222522870611026	7665.0	7665.0	7684.375	7684.375	0.0	0.5619001306400928	0.5619001306400928	0.3676225252293578
ulaB	0.220135539253304	0.3552199921476409	7627.5	7627.5	7674.6875	7674.6875	0.5103853549691814	0.7184352566007998	0.7184352566007998	0.5619001306400928
yhhA	0.1325084228577039	0.2625395983886333	7725.0	7725.0	7735.0	7735.0	0.0	0.6357768393396261	0.6357768393396261	0.0
yaiY	0.121059388997087	0.26043312317095846	7755.0	7755.0	7765.0	7765.0	0.0	0.4438394088412232	0.4438394088412232	0.0
allA	0.12259747943597726	0.4724327379536988	7745.0	7745.0	7760.0	7760.0	0.0	0.7909735016306799	0.7909735016306799	0.4438394088412232
sgcB	0.09632765941862144	0.3550769712989925	7730.0	7730.0	7752.5	7752.5	0.6357768393396261	0.9646096964494983	0.9646096964494983	0.7909735016306799
ynaK	0.09632765941862144	0.4724327379536988	7651.09375	7651.09375	7741.25	7741.25	0.7184352566007998	1.4112372535514297	1.4112372535514297	0.9646096964494983
ulaC	0.12790199028686583	0.3197152400808662	7571.25	7571.25	7696.171875	7696.171875	1.1962781757558718	1.68079662229785	1.68079662229785	1.4112372535514297
yicS	0.1438268355195427	0.3151719322407377	7485.3125	7485.3125	7633.7109375	7633.7109375	1.3241746128438376	2.2935698819395287	2.2935698819395287	1.68079662229785
yfjM	0.09632765941862144	0.23813773148136752	7355.46875	7355.46875	7559.51171875	7559.51171875	1.9418488223863395	3.646805612996425	3.646805612996425	2.2935698819395287
yfgH	0.18564286612976194	0.4876752837814778	6971.62109375	6971.62109375	7457.490234375	7457.490234375	2.7809669829075534	5.424376184248404	5.424376184248404	3.646805612996425
gmm	0.2530310823884221	0.5269257173565504	6663.125	6663.125	7214.5556640625	7214.5556640625	5.132900747854884	9.020231711624897	9.020231711624897	5.424376184248404
yfdP	0.2741903312112772	0.5505591645064275	7775.0	7775.0	7785.0	7785.0	0.0	1.8904328163652107	1.8904328163652107	0.0
uspC	0.1725160390545574	0.3788506022250786	7815.0	7815.0	7825.0	7825.0	0.0	1.3618689838840796	1.3618689838840796	0.0
yjfI	0.19701747062115427	0.25805155181901895	7805.0	7805.0	7820.0	7820.0	0.0	1.4830767880718079	1.4830767880718079	1.3618689838840796
yaaW	0.23420079727251905	1.8377775788427735	7795.0	7795.0	7812.5	7812.5	0.0	2.1296560348317732	2.1296560348317732	1.4830767880718079
yehB	0.40254426439775504	1.278722903058312	7780.0	7780.0	7803.75	7803.75	1.8904328163652107	2.3989845828186342	2.3989845828186342	2.1296560348317732
ydjJ	0.5058106410600406	1.0928007094370418	7855.0	7855.0	7865.0	7865.0	0.0	0.8612864305848061	0.8612864305848061	0.0
frvX	0.23420079727251905	1.0928007094370418	7845.0	7845.0	7860.0	7860.0	0.0	1.2688767841099227	1.2688767841099227	0.8612864305848061
ygcL	0.37529674113489025	0.9072361171216055	7875.0	7875.0	7885.0	7885.0	0.0	0.9263747646072465	0.9263747646072465	0.0
ligB	0.33779666286751064	0.6298853628317703	7895.0	7895.0	7905.0	7905.0	0.0	0.9369399375831065	0.9369399375831065	0.0
ascF	0.5181749407861607	1.278722903058312	7880.0	7880.0	7900.0	7900.0	0.9263747646072465	1.3711995624547935	1.3711995624547935	0.9369399375831065
yjjM	0.3586215890807975	1.0928007094370418	7852.5	7852.5	7890.0	7890.0	1.2688767841099227	1.8485095515871761	1.8485095515871761	1.3711995624547935
ybcK	0.3071647681983205	0.8959889684518446	7835.0	7835.0	7871.25	7871.25	0.0	2.005763852730976	2.005763852730976	1.8485095515871761
yhcA	0.1725160390545574	0.9072361171216055	7915.0	7915.0	7925.0	7925.0	0.0	1.735751446509509	1.735751446509509	0.0
yhdZ	0.29849808914311404	0.9695431835931038	7945.0	7945.0	7955.0	7955.0	0.0	1.5173432764338561	1.5173432764338561	0.0
yeaM	0.5850542363363861	0.9399216805803764	7935.0	7935.0	7950.0	7950.0	0.0	1.9938099397965814	1.9938099397965814	1.5173432764338561
dmsC	0.5019791122412002	1.0193335659344436	7920.0	7920.0	7942.5	7942.5	1.735751446509509	2.445463565722324	2.445463565722324	1.9938099397965814
cysP	0.40254426439775504	0.7570068182888713	7853.125	7853.125	7931.25	7931.25	2.005763852730976	3.158563882610233	3.158563882610233	2.445463565722324
kdpB	0.2741903312112772	0.5379605029191971	7791.875	7791.875	7892.1875	7892.1875	2.3989845828186342	3.844608126090488	3.844608126090488	3.158563882610233
uidA	0.23420079727251905	0.7221941708127659	7965.0	7965.0	7975.0	7975.0	0.0	1.0256233528303649	1.0256233528303649	0.0
lacZ	0.18564286612976194	0.9072361171216055	7985.0	7985.0	7995.0	7995.0	0.0	1.1327691977859096	1.1327691977859096	0.0
appB	0.4176515698680365	1.278722903058312	7970.0	7970.0	7990.0	7990.0	1.0256233528303649	1.392900627016363	1.392900627016363	1.1327691977859096
dcuC	0.3874704298409126	0.759345546524001	8005.0	8005.0	8015.0	8015.0	0.0	0.7302654172882306	0.7302654172882306	0.0
yjfJ	0.1725160390545574	1.278722903058312	8025.0	8025.0	8035.0	8035.0	0.0	1.069767913743569	1.069767913743569	0.0
ypdF	0.37728380891214	1.0928007094370418	8010.0	8010.0	8030.0	8030.0	0.7302654172882306	1.4333537752886008	1.4333537752886008	1.069767913743569
yqcE	0.37728380891214	0.759345546524001	8055.0	8055.0	8065.0	8065.0	0.0	0.845915312668389	0.845915312668389	0.0
hlyE	0.09632765941862144	0.9072361171216055	8045.0	8045.0	8060.0	8060.0	0.0	0.9983379196854877	0.9983379196854877	0.845915312668389
ecpD	0.18564286612976194	0.5379605029191971	8085.0	8085.0	8095.0	8095.0	0.0	0.5138134595064051	0.5138134595064051	0.0
yhfX	0.21308784758583899	0.5379605029191971	8105.0	8105.0	8115.0	8115.0	0.0	0.6437678567074363	0.6437678567074363	0.0
ydiN	0.37728380891214	0.7221941708127659	8090.0	8090.0	8110.0	8110.0	0.5138134595064051	1.0728101632738367	1.0728101632738367	0.6437678567074363
fliM	0.5716050433885769	0.5379605029191971	8075.0	8075.0	8100.0	8100.0	0.0	1.2775046288570182	1.2775046288570182	1.0728101632738367
nac	0.37728380891214	0.7221941708127659	8052.5	8052.5	8087.5	8087.5	0.9983379196854877	1.5190363976195658	1.5190363976195658	1.2775046288570182
ynjD	0.5019791122412002	0.8959889684518446	8020.0	8020.0	8070.0	8070.0	1.4333537752886008	2.042020271155234	2.042020271155234	1.5190363976195658
adiY	0.2530310823884221	0.7995416758330928	7980.0	7980.0	8045.0	8045.0	1.392900627016363	2.6844703603775826	2.6844703603775826	2.042020271155234
fliD	0.37728380891214	0.759345546524001	8135.0	8135.0	8145.0	8145.0	0.0	1.2972674998541147	1.2972674998541147	0.0
yedK	0.16287499797264038	0.759345546524001	8125.0	8125.0	8140.0	8140.0	0.0	1.6025259491642576	1.6025259491642576	1.2972674998541147
ytfI	0.1725160390545574	0.6231719355898676	8155.0	8155.0	8165.0	8165.0	0.0	0.9777383862078939	0.9777383862078939	0.0
xapA	0.37728380891214	0.5379605029191971	8175.0	8175.0	8185.0	8185.0	0.0	1.0475163687422175	1.0475163687422175	0.0
eutJ	0.2741903312112772	0.8959889684518446	8160.0	8160.0	8180.0	8180.0	0.9777383862078939	1.2106529558488748	1.2106529558488748	1.0475163687422175
tap	0.37728380891214	0.9072361171216055	8205.0	8205.0	8215.0	8215.0	0.0	0.9015613055594605	0.9015613055594605	0.0
tauA	0.37728380891214	0.7221941708127659	8195.0	8195.0	8210.0	8210.0	0.0	0.9679680057131779	0.9679680057131779	0.9015613055594605
ydiS	0.5716050433885769	0.9072361171216055	8225.0	8225.0	8235.0	8235.0	0.0	1.1659965835275956	1.1659965835275956	0.0
ycbT	0.33779666286751064	0.6593426983280762	8202.5	8202.5	8230.0	8230.0	0.9679680057131779	1.301785663932715	1.301785663932715	1.1659965835275956
yehY	0.3586215890807975	0.690059781660699	8170.0	8170.0	8216.25	8216.25	1.2106529558488748	2.08074502809342	2.08074502809342	1.301785663932715
creD	0.37728380891214	0.5379605029191971	8132.5	8132.5	8193.125	8193.125	1.6025259491642576	2.8647808400328234	2.8647808400328234	2.08074502809342
glpQ	0.36491829290231403	0.7169400888078956	8012.5	8012.5	8162.8125	8162.8125	2.6844703603775826	3.9808147006929824	3.9808147006929824	2.8647808400328234
ybdO	0.49880644208314284	0.7995416758330928	7842.03125	7842.03125	8087.65625	8087.65625	3.844608126090488	5.4091193640549	5.4091193640549	3.9808147006929824
rhaT	0.3874704298409126	0.6522544254979671	8255.0	8255.0	8265.0	8265.0	0.0	0.3479256073366041	0.3479256073366041	0.0
alsK	0.3874704298409126	0.7995416758330928	8245.0	8245.0	8260.0	8260.0	0.0	0.6429176342213412	0.6429176342213412	0.3479256073366041
yjfF	0.6173092956560075	0.8959889684518446	8285.0	8285.0	8295.0	8295.0	0.0	0.6277654877206911	0.6277654877206911	0.0
ybdN	0.3874704298409126	0.7221941708127659	8275.0	8275.0	8290.0	8290.0	0.0	0.7655250534889025	0.7655250534889025	0.6277654877206911
fliA	0.23420079727251905	0.3550769712989925	8252.5	8252.5	8282.5	8282.5	0.6429176342213412	1.2480936397155515	1.2480936397155515	0.7655250534889025
ydfP	0.18564286612976194	0.3550769712989925	8305.0	8305.0	8315.0	8315.0	0.0	0.8110640280247889	0.8110640280247889	0.0
envR	0.18564286612976194	0.22041579258626798	8345.0	8345.0	8355.0	8355.0	0.0	0.7279862754082709	0.7279862754082709	0.0
yfbL	0.18564286612976194	0.3550769712989925	8335.0	8335.0	8350.0	8350.0	0.0	0.9713215530932843	0.9713215530932843	0.7279862754082709
yeaV	0.37529674113489025	0.3550769712989925	8325.0	8325.0	8342.5	8342.5	0.0	1.1176081878800075	1.1176081878800075	0.9713215530932843
cadB	0.37728380891214	0.3532068618709042	8310.0	8310.0	8333.75	8333.75	0.8110640280247889	1.3793121411831881	1.3793121411831881	1.1176081878800075
hyfR	0.37728380891214	0.5379605029191971	8385.0	8385.0	8395.0	8395.0	0.0	0.5095914852095145	0.5095914852095145	0.0
ttdR	0.23420079727251905	0.5379605029191971	8375.0	8375.0	8390.0	8390.0	0.0	0.7720579363236698	0.7720579363236698	0.5095914852095145
nrfE	0.2576021200839348	0.5379605029191971	8365.0	8365.0	8382.5	8382.5	0.0	0.9078131550236082	0.9078131550236082	0.7720579363236698
glcD	0.37728380891214	0.5379605029191971	8425.0	8425.0	8435.0	8435.0	0.0	0.5502951469724434	0.5502951469724434	0.0
ydjK	0.18564286612976194	0.3550769712989925	8415.0	8415.0	8430.0	8430.0	0.0	0.8734427817194035	0.8734427817194035	0.5502951469724434
phnM	0.23420079727251905	0.36466401007913224	8405.0	8405.0	8422.5	8422.5	0.0	0.9681020372772654	0.9681020372772654	0.8734427817194035
atoB	0.2741903312112772	0.5379605029191971	8455.0	8455.0	8465.0	8465.0	0.0	0.818176637674728	0.818176637674728	0.0
ybeT	0.16287499797264038	0.3550769712989925	8445.0	8445.0	8460.0	8460.0	0.0	0.9914748337633152	0.9914748337633152	0.818176637674728
ybhI	0.23420079727251905	0.5379605029191971	8413.75	8413.75	8452.5	8452.5	0.9681020372772654	1.0696539727324288	1.0696539727324288	0.9914748337633152
radC	0.2789590643064273	0.3539855204316895	8373.75	8373.75	8433.125	8433.125	0.9078131550236082	1.6944092004438376	1.6944092004438376	1.0696539727324288
yfbP	0.2859534028653667	0.3569518973475358	8321.875	8321.875	8403.4375	8403.4375	1.3793121411831881	1.9717282138768142	1.9717282138768142	1.6944092004438376
tdcB	0.40254426439775504	0.3550769712989925	8267.5	8267.5	8362.65625	8362.65625	1.2480936397155515	2.0744607749637316	2.0744607749637316	1.9717282138768142
arrD	0.3071647681983205	0.3788506022250786	8475.0	8475.0	8485.0	8485.0	0.0	0.7020653595869543	0.7020653595869543	0.0
alsE	0.3071647681983205	0.4694468104263501	8515.0	8515.0	8525.0	8525.0	0.0	0.4334505272066026	0.4334505272066026	0.0
elaD	0.3586215890807975	0.4760387438736493	8505.0	8505.0	8520.0	8520.0	0.0	0.6536913197433915	0.6536913197433915	0.4334505272066026
lsrF	0.37529674113489025	0.4876752837814778	8495.0	8495.0	8512.5	8512.5	0.0	0.7361360656069782	0.7361360656069782	0.6536913197433915
yjiM	0.40254426439775504	0.4876752837814778	8480.0	8480.0	8503.75	8503.75	0.7020653595869543	1.0157286690654588	1.0157286690654588	0.7361360656069782
dmsB	0.5019791122412002	0.47158413076126426	8535.0	8535.0	8545.0	8545.0	0.0	1.1773021799551744	1.1773021799551744	0.0
ygbM	0.5181749407861607	0.4724327379536988	8491.875	8491.875	8540.0	8540.0	1.0157286690654588	1.6635599296318357	1.6635599296318357	1.1773021799551744
ssuB	0.3792759945456807	0.3197152400808662	8565.0	8565.0	8575.0	8575.0	0.0	0.6852171181652311	0.6852171181652311	0.0
ygcH	0.3137931582661474	0.31791402952527564	8555.0	8555.0	8570.0	8570.0	0.0	1.0530106059174433	1.0530106059174433	0.6852171181652311
psiF	0.4176515698680365	0.2890851210819274	8585.0	8585.0	8595.0	8595.0	0.0	0.5918377952305425	0.5918377952305425	0.0
ccmA	0.4151999973754825	0.28082277095915725	8605.0	8605.0	8615.0	8615.0	0.0	0.6637245237774916	0.6637245237774916	0.0
ydiB	0.5181749407861607	0.25805155181901895	8590.0	8590.0	8610.0	8610.0	0.5918377952305425	1.1393070183636727	1.1393070183636727	0.6637245237774916
yggF	0.7332167497362195	0.3850879675861259	8562.5	8562.5	8600.0	8600.0	1.0530106059174433	1.5417034083180317	1.5417034083180317	1.1393070183636727
araB	0.37728380891214	0.2005455462283593	8625.0	8625.0	8635.0	8635.0	0.0	0.46450749852812967	0.46450749852812967	0.0
ycjQ	0.40254426439775504	0.3788506022250786	8675.0	8675.0	8685.0	8685.0	0.0	0.34909212685832636	0.34909212685832636	0.0
yhcG	0.27862503365725594	0.3532068618709042	8665.0	8665.0	8680.0	8680.0	0.0	0.5068363073566707	0.5068363073566707	0.34909212685832636
leuO	0.37529674113489025	0.22041579258626798	8655.0	8655.0	8672.5	8672.5	0.0	0.6009946129417907	0.6009946129417907	0.5068363073566707
frvB	0.7332167497362195	0.3550769712989925	8645.0	8645.0	8663.75	8663.75	0.0	0.7616851685871461	0.7616851685871461	0.6009946129417907
fliS	0.3792759945456807	0.2890851210819274	8630.0	8630.0	8654.375	8654.375	0.46450749852812967	0.8390056387472907	0.8390056387472907	0.7616851685871461
nrdG	0.5956956856135037	0.3569518973475358	8715.0	8715.0	8725.0	8725.0	0.0	0.6385828589986913	0.6385828589986913	0.0
yhbO	0.37728380891214	0.17422897535987442	8705.0	8705.0	8720.0	8720.0	0.0	0.9850485150873748	0.9850485150873748	0.6385828589986913
yidF	0.5716050433885769	0.2863977416229678	8695.0	8695.0	8712.5	8712.5	0.0	1.1477428227099837	1.1477428227099837	0.9850485150873748
srlE	0.40254426439775504	0.2691222517998914	8642.1875	8642.1875	8703.75	8703.75	0.8390056387472907	1.7760309864024937	1.7760309864024937	1.1477428227099837
ygbA	0.4452720227596717	0.2005455462283593	8581.25	8581.25	8672.96875	8672.96875	1.5417034083180317	2.309251368323456	2.309251368323456	1.7760309864024937
etp	0.5956956856135037	0.23813773148136752	8515.9375	8515.9375	8627.109375	8627.109375	1.6635599296318357	2.58812877248801	2.58812877248801	2.309251368323456
gspB	0.33779666286751064	0.2386823580805421	8315.078125	8315.078125	8571.5234375	8571.5234375	2.0744607749637316	4.349625964293139	4.349625964293139	2.58812877248801
yjgH	0.4354107102529009	0.2625395983886333	8735.0	8735.0	8745.0	8745.0	0.0	0.6560204601006692	0.6560204601006692	0.0
gntX	0.597715845019984	0.31053840689532725	8765.0	8765.0	8775.0	8775.0	0.0	0.7642745259426904	0.7642745259426904	0.0
yeaW	0.3874704298409126	0.3532068618709042	8755.0	8755.0	8770.0	8770.0	0.0	0.8321549440372669	0.8321549440372669	0.7642745259426904
ycaP	0.3567508471960518	0.33751320540472846	8740.0	8740.0	8762.5	8762.5	0.6560204601006692	1.2359744966298507	1.2359744966298507	0.8321549440372669
yieK	0.3974849921606941	0.31791402952527564	8805.0	8805.0	8815.0	8815.0	0.0	0.4279720604748857	0.4279720604748857	0.0
paaA	0.37728380891214	0.3532068618709042	8795.0	8795.0	8810.0	8810.0	0.0	0.5608223425041384	0.5608223425041384	0.4279720604748857
narU	0.3874704298409126	0.3550769712989925	8785.0	8785.0	8802.5	8802.5	0.0	0.6796789353040302	0.6796789353040302	0.5608223425041384
ydeO	0.40254426439775504	0.6231719355898676	8845.0	8845.0	8855.0	8855.0	0.0	0.5489433235520036	0.5489433235520036	0.0
acrE	0.23420079727251905	0.4694468104263501	8835.0	8835.0	8850.0	8850.0	0.0	0.673494697876537	0.673494697876537	0.5489433235520036
eutT	0.37728380891214	0.3550769712989925	8875.0	8875.0	8885.0	8885.0	0.0	0.49493371071552816	0.49493371071552816	0.0
yhhZ	0.37728380891214	0.3550769712989925	8865.0	8865.0	8880.0	8880.0	0.0	0.7015933242760658	0.7015933242760658	0.49493371071552816
frwC	0.3874704298409126	0.2005455462283593	8842.5	8842.5	8872.5	8872.5	0.673494697876537	0.764300426598647	0.764300426598647	0.7015933242760658
argK	0.37529674113489025	0.3550769712989925	8825.0	8825.0	8857.5	8857.5	0.0	0.8250768921618754	0.8250768921618754	0.764300426598647
yhdX	0.37728380891214	0.3550769712989925	8905.0	8905.0	8915.0	8915.0	0.0	0.6258968203486212	0.6258968203486212	0.0
glpC	0.37529674113489025	0.5379605029191971	8895.0	8895.0	8910.0	8910.0	0.0	1.1010156097781931	1.1010156097781931	0.6258968203486212
yiaN	0.23420079727251905	0.3550769712989925	8841.25	8841.25	8902.5	8902.5	0.8250768921618754	1.2456926619617188	1.2456926619617188	1.1010156097781931
ompG	0.18564286612976194	0.4876752837814778	8793.75	8793.75	8871.875	8871.875	0.6796789353040302	1.4729400306878104	1.4729400306878104	1.2456926619617188
yfbN	0.18564286612976194	0.3532068618709042	8925.0	8925.0	8935.0	8935.0	0.0	0.6122683335191131	0.6122683335191131	0.0
yeiL	0.3874704298409126	0.4876752837814778	8945.0	8945.0	8955.0	8955.0	0.0	0.7645874252892938	0.7645874252892938	0.0
narJ	0.23420079727251905	0.4876752837814778	8930.0	8930.0	8950.0	8950.0	0.6122683335191131	0.8976755123226678	0.8976755123226678	0.7645874252892938
rspB	0.23420079727251905	0.4876752837814778	8965.0	8965.0	8975.0	8975.0	0.0	0.6464726544891919	0.6464726544891919	0.0
lsrC	0.23420079727251905	0.7221941708127659	8985.0	8985.0	8995.0	8995.0	0.0	0.5237563871754262	0.5237563871754262	0.0
alsC	0.3874704298409126	0.580974613483331	9005.0	9005.0	9015.0	9015.0	0.0	0.734543780972045	0.734543780972045	0.0
sgcQ	0.37728380891214	0.6298853628317703	8990.0	8990.0	9010.0	9010.0	0.5237563871754262	0.8058550574684009	0.8058550574684009	0.734543780972045
perR	0.4137153195510045	0.21930185949763067	8970.0	8970.0	9000.0	9000.0	0.6464726544891919	1.2445209632730092	1.2445209632730092	0.8058550574684009
yihO	0.40254426439775504	0.3550769712989925	8940.0	8940.0	8985.0	8985.0	0.8976755123226678	1.4904157621346732	1.4904157621346732	1.2445209632730092
ycdU	0.37728380891214	0.3550769712989925	8832.8125	8832.8125	8962.5	8962.5	1.4729400306878104	1.9215046964490947	1.9215046964490947	1.4904157621346732
alsA	0.37529674113489025	0.3550769712989925	8751.25	8751.25	8897.65625	8897.65625	1.2359744966298507	2.075604940222734	2.075604940222734	1.9215046964490947
ycjR	0.5019791122412002	0.7221941708127659	9055.0	9055.0	9065.0	9065.0	0.0	0.7163716558641327	0.7163716558641327	0.0
gspC	0.5181749407861607	0.6522544254979671	9045.0	9045.0	9060.0	9060.0	0.0	0.8637753259738883	0.8637753259738883	0.7163716558641327
ykfM	0.5019791122412002	0.3550769712989925	9035.0	9035.0	9052.5	9052.5	0.0	1.1046465450422525	1.1046465450422525	0.8637753259738883
ybhP	0.37529674113489025	0.3532068618709042	9025.0	9025.0	9043.75	9043.75	0.0	1.2677797657293846	1.2677797657293846	1.1046465450422525
hyfD	0.37728380891214	0.3550769712989925	9085.0	9085.0	9095.0	9095.0	0.0	0.7462648634251938	0.7462648634251938	0.0
yphF	0.37529674113489025	0.3550769712989925	9075.0	9075.0	9090.0	9090.0	0.0	0.8658138774776969	0.8658138774776969	0.7462648634251938
stfR	0.18564286612976194	0.5379605029191971	9115.0	9115.0	9125.0	9125.0	0.0	0.8114789741786399	0.8114789741786399	0.0
yfbK	0.23420079727251905	0.3532068618709042	9105.0	9105.0	9120.0	9120.0	0.0	1.0253433903619984	1.0253433903619984	0.8114789741786399
hyfB	0.3874704298409126	0.25805155181901895	9082.5	9082.5	9112.5	9112.5	0.8658138774776969	1.1594571288893465	1.1594571288893465	1.0253433903619984
ygjI	0.23420079727251905	0.2890851210819274	9135.0	9135.0	9145.0	9145.0	0.0	0.9133643383080945	0.9133643383080945	0.0
dgoT	0.21308784758583899	0.25805155181901895	9165.0	9165.0	9175.0	9175.0	0.0	0.8949243532891287	0.8949243532891287	0.0
flgI	0.37529674113489025	0.17471597002449352	9155.0	9155.0	9170.0	9170.0	0.0	1.0992175586739872	1.0992175586739872	0.8949243532891287
yaaU	0.49880644208314284	0.25805155181901895	9140.0	9140.0	9162.5	9162.5	0.9133643383080945	1.4893238186297821	1.4893238186297821	1.0992175586739872
mdtO	0.37728380891214	0.22041579258626798	9097.5	9097.5	9151.25	9151.25	1.1594571288893465	1.7486606839702603	1.7486606839702603	1.4893238186297821
ydhV	0.37728380891214	0.3550769712989925	9034.375	9034.375	9124.375	9124.375	1.2677797657293846	2.1842003450492458	2.1842003450492458	1.7486606839702603
flgE	0.37728380891214	0.3788506022250786	8824.453125	8824.453125	9079.375	9079.375	2.075604940222734	2.87816863141133	2.87816863141133	2.1842003450492458
ybhN	0.37728380891214	0.2953233656455057	9195.0	9195.0	9205.0	9205.0	0.0	0.3658132567639394	0.3658132567639394	0.0
lyx	0.37728380891214	0.5379605029191971	9185.0	9185.0	9200.0	9200.0	0.0	0.542738891925483	0.542738891925483	0.3658132567639394
caiT	0.37728380891214	0.3550769712989925	9215.0	9215.0	9225.0	9225.0	0.0	0.5189973555993329	0.5189973555993329	0.0
yfaQ	0.5716050433885769	0.3532068618709042	9235.0	9235.0	9245.0	9245.0	0.0	0.6292240406502412	0.6292240406502412	0.0
astA	0.37728380891214	0.3550769712989925	9220.0	9220.0	9240.0	9240.0	0.5189973555993329	0.7657594486180878	0.7657594486180878	0.6292240406502412
yjiH	0.37728380891214	0.6231719355898676	9192.5	9192.5	9230.0	9230.0	0.542738891925483	0.9970600686740886	0.9970600686740886	0.7657594486180878
ynjA	0.3000701147993801	0.3762223043900295	9255.0	9255.0	9265.0	9265.0	0.0	0.9739648319567185	0.9739648319567185	0.0
recX	0.3137931582661474	0.37408911758015706	9275.0	9275.0	9285.0	9285.0	0.0	0.7194480408857862	0.7194480408857862	0.0
yhcH	0.3018201556716703	0.34343928669763535	9305.0	9305.0	9315.0	9315.0	0.0	0.5165610742360713	0.5165610742360713	0.0
yqjF	0.5019791122412002	0.4760387438736493	9295.0	9295.0	9310.0	9310.0	0.0	0.7925325547231015	0.7925325547231015	0.5165610742360713
blc	0.5058106410600406	0.4031058109561553	9280.0	9280.0	9302.5	9302.5	0.7194480408857862	1.1330535708427005	1.1330535708427005	0.7925325547231015
idnK	0.3874704298409126	0.3532068618709042	9260.0	9260.0	9291.25	9291.25	0.9739648319567185	1.2888345643647057	1.2888345643647057	1.1330535708427005
yadK	0.3874704298409126	0.580974613483331	9211.25	9211.25	9275.625	9275.625	0.9970600686740886	1.5822572821595597	1.5822572821595597	1.2888345643647057
norW	0.37529674113489025	0.25805155181901895	9375.0	9375.0	9385.0	9385.0	0.0	0.7025539551925869	0.7025539551925869	0.0
ydeQ	0.37728380891214	0.36466401007913224	9365.0	9365.0	9380.0	9380.0	0.0	0.7500682328904459	0.7500682328904459	0.7025539551925869
hcaF	0.3874704298409126	0.36466401007913224	9355.0	9355.0	9372.5	9372.5	0.0	0.961620852963844	0.961620852963844	0.7500682328904459
yhbV	0.3874704298409126	0.3550769712989925	9345.0	9345.0	9363.75	9363.75	0.0	1.096973444334019	1.096973444334019	0.961620852963844
yaiO	0.5716050433885769	0.2005455462283593	9335.0	9335.0	9354.375	9354.375	0.0	1.5282510082451142	1.5282510082451142	1.096973444334019
hycF	0.37529674113489025	0.2005455462283593	9325.0	9325.0	9344.6875	9344.6875	0.0	1.6928703210371214	1.6928703210371214	1.5282510082451142
fic	0.4220395591570768	0.31291756792607023	9243.4375	9243.4375	9334.84375	9334.84375	1.5822572821595597	2.9935551540182725	2.9935551540182725	1.6928703210371214
srlA	0.4319639055820048	0.7221941708127659	8951.9140625	8951.9140625	9289.140625	9289.140625	2.87816863141133	4.681654928900069	4.681654928900069	2.9935551540182725
flgK	0.3874704298409126	0.580974613483331	8443.30078125	8443.30078125	9120.52734375	9120.52734375	4.349625964293139	6.597726392551385	6.597726392551385	4.681654928900069
ulaA	0.3071647681983205	0.690059781660699	9415.0	9415.0	9425.0	9425.0	0.0	0.7388812829394255	0.7388812829394255	0.0
yijF	0.3137931582661474	0.7221941708127659	9405.0	9405.0	9420.0	9420.0	0.0	0.8505497433190288	0.8505497433190288	0.7388812829394255
nikD	0.2741903312112772	0.580974613483331	9395.0	9395.0	9412.5	9412.5	0.0	1.1298054721759332	1.1298054721759332	0.8505497433190288
emrK	0.2530310823884221	0.759345546524001	9455.0	9455.0	9465.0	9465.0	0.0	0.7915022263869347	0.7915022263869347	0.0
sgcR	0.2772531376811233	0.7442056666124439	9445.0	9445.0	9460.0	9460.0	0.0	1.0411964512199727	1.0411964512199727	0.7915022263869347
ygcW	0.5181749407861607	0.3532068618709042	9435.0	9435.0	9452.5	9452.5	0.0	1.4756505297557672	1.4756505297557672	1.0411964512199727
nrfB	0.6621456767707963	0.2890851210819274	9403.75	9403.75	9443.75	9443.75	1.1298054721759332	1.748619332074073	1.748619332074073	1.4756505297557672
psiE	0.7332167497362195	0.5459038675792344	9475.0	9475.0	9485.0	9485.0	0.0	0.46012889739018237	0.46012889739018237	0.0
yccT	0.5716050433885769	0.5379605029191971	9495.0	9495.0	9505.0	9505.0	0.0	0.4942714786223804	0.4942714786223804	0.0
lsrA	0.7673608528922304	0.4876752837814778	9480.0	9480.0	9500.0	9500.0	0.46012889739018237	0.8061578521387259	0.8061578521387259	0.4942714786223804
yjhH	0.7673608528922304	0.6231719355898676	9535.0	9535.0	9545.0	9545.0	0.0	0.7358476978663682	0.7358476978663682	0.0
yfjT	0.49880644208314284	0.690059781660699	9525.0	9525.0	9540.0	9540.0	0.0	0.8649568458024819	0.8649568458024819	0.7358476978663682
rhaS	0.5716050433885769	0.7221941708127659	9515.0	9515.0	9532.5	9532.5	0.0	0.9725162453839705	0.9725162453839705	0.8649568458024819
yidX	0.6335654624459425	0.26437107025713985	9490.0	9490.0	9523.75	9523.75	0.8061578521387259	1.1243785613839037	1.1243785613839037	0.9725162453839705
yafY	0.5179833809739531	0.2625395983886333	9555.0	9555.0	9565.0	9565.0	0.0	0.7243576240227296	0.7243576240227296	0.0
wcaB	0.3071647681983205	0.2005455462283593	9585.0	9585.0	9595.0	9595.0	0.0	0.6521324196683544	0.6521324196683544	0.0
ygfS	0.40254426439775504	0.36466401007913224	9575.0	9575.0	9590.0	9590.0	0.0	0.7561900154443923	0.7561900154443923	0.6521324196683544
yfjP	0.5800451933187547	0.3788506022250786	9560.0	9560.0	9582.5	9582.5	0.7243576240227296	1.148646809644115	1.148646809644115	0.7561900154443923
hcaR	0.4452720227596717	0.37408911758015706	9506.875	9506.875	9571.25	9571.25	1.1243785613839037	1.8733479907784027	1.8733479907784027	1.148646809644115
ybcF	0.3874704298409126	0.36466401007913224	9615.0	9615.0	9625.0	9625.0	0.0	1.0899305824863124	1.0899305824863124	0.0
gadE	0.40254426439775504	0.4760387438736493	9605.0	9605.0	9620.0	9620.0	0.0	1.5330291133475842	1.5330291133475842	1.0899305824863124
tauC	0.5716050433885769	0.3532068618709042	9635.0	9635.0	9645.0	9645.0	0.0	0.895129908248071	0.895129908248071	0.0
xylE	0.5716050433885769	0.23813773148136752	9655.0	9655.0	9665.0	9665.0	0.0	1.1107232586530045	1.1107232586530045	0.0
ynbB	0.37728380891214	0.5379605029191971	9640.0	9640.0	9660.0	9660.0	0.895129908248071	1.651683775532758	1.651683775532758	1.1107232586530045
ybgP	0.37728380891214	0.25805155181901895	9612.5	9612.5	9650.0	9650.0	1.5330291133475842	2.127817004706929	2.127817004706929	1.651683775532758
nanC	0.49880644208314284	0.3550769712989925	9539.0625	9539.0625	9631.25	9631.25	1.8733479907784027	2.9462961070642826	2.9462961070642826	2.127817004706929
astB	0.9639754912803911	0.22041579258626798	9423.75	9423.75	9585.15625	9585.15625	1.748619332074073	3.1771728342405305	3.1771728342405305	2.9462961070642826
allB	0.7673608528922304	0.3532068618709042	9685.0	9685.0	9695.0	9695.0	0.0	0.6579847992733088	0.6579847992733088	0.0
ygeX	0.9639754912803911	0.25805155181901895	9675.0	9675.0	9690.0	9690.0	0.0	0.7598081953657303	0.7598081953657303	0.6579847992733088
nupX	0.5716050433885769	0.25805155181901895	9705.0	9705.0	9715.0	9715.0	0.0	0.6912244318529425	0.6912244318529425	0.0
yifB	0.37728380891214	0.2691222517998914	9735.0	9735.0	9745.0	9745.0	0.0	0.6544735439674867	0.6544735439674867	0.0
speF	0.5716050433885769	0.3550769712989925	9725.0	9725.0	9740.0	9740.0	0.0	0.8468564859977604	0.8468564859977604	0.6544735439674867
yicJ	0.5716050433885769	0.6231719355898676	9710.0	9710.0	9732.5	9732.5	0.6912244318529425	1.1614749326961087	1.1614749326961087	0.8468564859977604
yafL	0.7673608528922304	0.17471597002449352	9682.5	9682.5	9721.25	9721.25	0.7598081953657303	1.5608286699038088	1.5608286699038088	1.1614749326961087
hyfI	0.5716050433885769	0.051781011197244015	9775.0	9775.0	9785.0	9785.0	0.0	0.7071106169363165	0.7071106169363165	0.0
kdpC	0.8068357095222822	0.2005455462283593	9765.0	9765.0	9780.0	9780.0	0.0	0.8333678999850164	0.8333678999850164	0.7071106169363165
yghT	0.9639754912803911	4.8204088062255424e-17	9755.0	9755.0	9772.5	9772.5	0.0	1.0617645441639945	1.0617645441639945	0.8333678999850164
yjjN	0.7673608528922304	0.09065783569485265	9795.0	9795.0	9805.0	9805.0	0.0	0.7168353715420339	0.7168353715420339	0.0
ddpX	0.5181749407861607	0.09065783569485265	9815.0	9815.0	9825.0	9825.0	0.0	0.7811672659270104	0.7811672659270104	0.0
ybbW	0.5716050433885769	0.17471597002449352	9835.0	9835.0	9845.0	9845.0	0.0	0.7867516829502285	0.7867516829502285	0.0
sfmC	0.5716050433885769	0.17471597002449352	9820.0	9820.0	9840.0	9840.0	0.7811672659270104	0.9086335437573893	0.9086335437573893	0.7867516829502285
yehA	0.7673608528922304	0.17471597002449352	9800.0	9800.0	9830.0	9830.0	0.7168353715420339	1.1114822350022504	1.1114822350022504	0.9086335437573893
yfeN	0.5181749407861607	0.2071784123965319	9763.75	9763.75	9815.0	9815.0	1.0617645441639945	1.424766533944078	1.424766533944078	1.1114822350022504
yeaX	0.37728380891214	0.23813773148136752	9865.0	9865.0	9875.0	9875.0	0.0	0.6476620374810018	0.6476620374810018	0.0
yibH	0.6173092956560075	0.23813773148136752	9855.0	9855.0	9870.0	9870.0	0.0	0.9942254684934745	0.9942254684934745	0.6476620374810018
yphE	0.37728380891214	0.25805155181901895	9885.0	9885.0	9895.0	9895.0	0.0	1.0204197755342186	1.0204197755342186	0.0
hycC	0.5716050433885769	0.3550769712989925	9862.5	9862.5	9890.0	9890.0	0.9942254684934745	1.3732279159929275	1.3732279159929275	1.0204197755342186
ygbK	0.5181749407861607	0.4724327379536988	9905.0	9905.0	9915.0	9915.0	0.0	1.0955783970870576	1.0955783970870576	0.0
ddpF	0.5716050433885769	0.3550769712989925	9935.0	9935.0	9945.0	9945.0	0.0	0.8684667777712993	0.8684667777712993	0.0
torT	0.3874704298409126	0.3151719322407377	9925.0	9925.0	9940.0	9940.0	0.0	1.1708436169858414	1.1708436169858414	0.8684667777712993
agaS	0.6621456767707963	0.3550769712989925	9910.0	9910.0	9932.5	9932.5	1.0955783970870576	1.4524512787758104	1.4524512787758104	1.1708436169858414
tnaB	0.8068357095222822	0.5379605029191971	9876.25	9876.25	9921.25	9921.25	1.3732279159929275	2.0551333589456675	2.0551333589456675	1.4524512787758104
sgbE	0.5179833809739531	0.3788506022250786	9789.375	9789.375	9898.75	9898.75	1.424766533944078	2.2018472637876867	2.2018472637876867	2.0551333589456675
yfaV	0.5956956856135037	0.3930686951942509	9955.0	9955.0	9965.0	9965.0	0.0	1.0301579417588438	1.0301579417588438	0.0
yphD	0.7673608528922304	0.33751320540472846	9985.0	9985.0	9995.0	9995.0	0.0	0.7548694460305998	0.7548694460305998	0.0
garP	0.5716050433885769	0.3550769712989925	9975.0	9975.0	9990.0	9990.0	0.0	0.9924174201982933	0.9924174201982933	0.7548694460305998
yedY	0.6692789678750138	0.2890851210819274	10025.0	10025.0	10035.0	10035.0	0.0	0.8169520875915472	0.8169520875915472	0.0
fadI	0.6692789678750138	0.31791402952527564	10015.0	10015.0	10030.0	10030.0	0.0	1.1905069064451843	1.1905069064451843	0.8169520875915472
gspL	0.9639754912803911	0.25805155181901895	10005.0	10005.0	10022.5	10022.5	0.0	1.2495258343433129	1.2495258343433129	1.1905069064451843
focB	0.8068357095222822	0.25805155181901895	9982.5	9982.5	10013.75	10013.75	0.9924174201982933	1.5493149553572005	1.5493149553572005	1.2495258343433129
otsB	0.693047012120808	0.3930686951942509	9960.0	9960.0	9998.125	9998.125	1.0301579417588438	1.7306908300232438	1.7306908300232438	1.5493149553572005
ycjN	0.5716050433885769	0.25805155181901895	10045.0	10045.0	10055.0	10055.0	0.0	1.7978639496628235	1.7978639496628235	0.0
hofM	0.6692789678750138	0.2691222517998914	9979.0625	9979.0625	10050.0	10050.0	1.7306908300232438	2.397602665260118	2.397602665260118	1.7978639496628235
ydiQ	0.6621456767707963	0.17471597002449352	9844.0625	9844.0625	10014.53125	10014.53125	2.2018472637876867	3.1271288652873657	3.1271288652873657	2.397602665260118
gspM	0.6621456767707963	0.25805155181901895	9701.875	9701.875	9929.296875	9929.296875	1.5608286699038088	3.850131515709009	3.850131515709009	3.1271288652873657
eutD	0.5716050433885769	0.25805155181901895	9504.453125	9504.453125	9815.5859375	9815.5859375	3.1771728342405305	4.871746506914495	4.871746506914495	3.850131515709009
ssuA	0.5716050433885769	0.3550769712989925	10085.0	10085.0	10095.0	10095.0	0.0	0.7769061078884394	0.7769061078884394	0.0
ygfO	0.5956956856135037	0.17471597002449352	10075.0	10075.0	10090.0	10090.0	0.0	1.193076507016215	1.193076507016215	0.7769061078884394
xylG	0.6621456767707963	0.25805155181901895	10065.0	10065.0	10082.5	10082.5	0.0	1.3708085618594184	1.3708085618594184	1.193076507016215
mdtP	0.5716050433885769	0.22041579258626798	10105.0	10105.0	10115.0	10115.0	0.0	1.3745412994362145	1.3745412994362145	0.0
ycgG	0.7673608528922304	0.3550769712989925	10135.0	10135.0	10145.0	10145.0	0.0	0.9818727613032079	0.9818727613032079	0.0
ybiW	0.7673608528922304	0.22041579258626798	10125.0	10125.0	10140.0	10140.0	0.0	1.4052670581924798	1.4052670581924798	0.9818727613032079
csiD	0.5010774323810261	0.759345546524001	10110.0	10110.0	10132.5	10132.5	1.3745412994362145	1.6994339031755497	1.6994339031755497	1.4052670581924798
ycfT	0.37728380891214	0.580974613483331	10073.75	10073.75	10121.25	10121.25	1.3708085618594184	1.899858033636324	1.899858033636324	1.6994339031755497
ygbJ	0.6621456767707963	0.5379605029191971	10155.0	10155.0	10165.0	10165.0	0.0	1.5032244872924205	1.5032244872924205	0.0
mdtE	0.3874704298409126	0.5379605029191971	10175.0	10175.0	10185.0	10185.0	0.0	1.188318795638958	1.188318795638958	0.0
ddpD	0.5716050433885769	0.9072361171216055	10195.0	10195.0	10205.0	10205.0	0.0	0.8366324423185676	0.8366324423185676	0.0
glcF	0.5181749407861607	0.7221941708127659	10215.0	10215.0	10225.0	10225.0	0.0	1.0006233890806935	1.0006233890806935	0.0
htrE	0.5716050433885769	0.580974613483331	10200.0	10200.0	10220.0	10220.0	0.8366324423185676	1.2281568989532228	1.2281568989532228	1.0006233890806935
nikC	0.8068357095222822	0.6073456769678109	10235.0	10235.0	10245.0	10245.0	0.0	1.5557052506831424	1.5557052506831424	0.0
hofB	0.6621456767707963	0.7221941708127659	10210.0	10210.0	10240.0	10240.0	1.2281568989532228	1.8621324294677872	1.8621324294677872	1.5557052506831424
ycbS	0.6621456767707963	0.6231719355898676	10180.0	10180.0	10225.0	10225.0	1.188318795638958	2.0791432902155105	2.0791432902155105	1.8621324294677872
fdnG	0.5716050433885769	0.4876752837814778	10160.0	10160.0	10202.5	10202.5	1.5032244872924205	2.580070676435871	2.580070676435871	2.0791432902155105
yneK	0.7673608528922304	0.5379605029191971	10097.5	10097.5	10181.25	10181.25	1.899858033636324	3.1226567694100793	3.1226567694100793	2.580070676435871
gspA	0.6173092956560075	0.5379605029191971	10285.0	10285.0	10295.0	10295.0	0.0	0.981807540893861	0.981807540893861	0.0
fucO	0.8068357095222822	0.3550769712989925	10275.0	10275.0	10290.0	10290.0	0.0	1.2773503832959077	1.2773503832959077	0.981807540893861
yihP	0.5956956856135037	0.3550769712989925	10265.0	10265.0	10282.5	10282.5	0.0	1.4170820735808187	1.4170820735808187	1.2773503832959077
yaiP	0.5716050433885769	0.5379605029191971	10255.0	10255.0	10273.75	10273.75	0.0	1.7488266291314174	1.7488266291314174	1.4170820735808187
wcaA	0.95202493567549	0.5606331755221888	10325.0	10325.0	10335.0	10335.0	0.0	1.3416630996151948	1.3416630996151948	0.0
flgL	0.5716050433885769	0.6231719355898676	10315.0	10315.0	10330.0	10330.0	0.0	2.0924979194760955	2.0924979194760955	1.3416630996151948
yeiM	0.8068357095222822	0.9072361171216055	10305.0	10305.0	10322.5	10322.5	0.0	2.401936366715399	2.401936366715399	2.0924979194760955
dcuD	0.7673608528922304	0.17471597002449352	10264.375	10264.375	10313.75	10313.75	1.7488266291314174	2.8273296213902386	2.8273296213902386	2.401936366715399
fixC	0.5716050433885769	0.25805155181901895	10345.0	10345.0	10355.0	10355.0	0.0	1.2411773081507511	1.2411773081507511	0.0
nrfD	0.9639754912803911	0.23433616837480126	10375.0	10375.0	10385.0	10385.0	0.0	1.4929200869048653	1.4929200869048653	0.0
abgR	0.6621456767707963	0.31791402952527564	10365.0	10365.0	10380.0	10380.0	0.0	1.7928262198367821	1.7928262198367821	1.4929200869048653
ddpA	0.5716050433885769	0.3532068618709042	10350.0	10350.0	10372.5	10372.5	1.2411773081507511	2.081147288822729	2.081147288822729	1.7928262198367821
ygfK	0.7673608528922304	0.9072361171216055	10395.0	10395.0	10405.0	10405.0	0.0	1.178169240486943	1.178169240486943	0.0
pgaA	0.9639754912803911	0.36466401007913224	10425.0	10425.0	10435.0	10435.0	0.0	1.1683341442291089	1.1683341442291089	0.0
nikA	0.6173092956560075	0.6231719355898676	10415.0	10415.0	10430.0	10430.0	0.0	1.2220890368451116	1.2220890368451116	1.1683341442291089
yidK	0.7673608528922304	0.580974613483331	10400.0	10400.0	10422.5	10422.5	1.178169240486943	1.3736764095299583	1.3736764095299583	1.2220890368451116
kdpA	0.5716050433885769	0.3550769712989925	10445.0	10445.0	10455.0	10455.0	0.0	1.0052207203128547	1.0052207203128547	0.0
dcuB	0.6621456767707963	0.3532068618709042	10475.0	10475.0	10485.0	10485.0	0.0	1.1435877544698636	1.1435877544698636	0.0
yfaA	0.6621456767707963	0.7442056666124439	10465.0	10465.0	10480.0	10480.0	0.0	1.208362306801816	1.208362306801816	1.1435877544698636
yqeB	0.5716050433885769	0.6231719355898676	10450.0	10450.0	10472.5	10472.5	1.0052207203128547	1.5017649412358594	1.5017649412358594	1.208362306801816
bglF	0.5716050433885769	0.5379605029191971	10411.25	10411.25	10461.25	10461.25	1.3736764095299583	2.059728547475826	2.059728547475826	1.5017649412358594
hscC	0.37728380891214	0.3788506022250786	10505.0	10505.0	10515.0	10515.0	0.0	1.2328958674199768	1.2328958674199768	0.0
yhjA	0.3874704298409126	0.4724327379536988	10495.0	10495.0	10510.0	10510.0	0.0	1.2897191194572064	1.2897191194572064	1.2328958674199768
ptsA	0.3874704298409126	0.4724327379536988	10525.0	10525.0	10535.0	10535.0	0.0	1.4656437416251609	1.4656437416251609	0.0
gspE	0.5716050433885769	0.4724327379536988	10502.5	10502.5	10530.0	10530.0	1.2897191194572064	1.579447452513032	1.579447452513032	1.4656437416251609
aslB	0.5019791122412002	0.580974613483331	10565.0	10565.0	10575.0	10575.0	0.0	0.8007477132261176	0.8007477132261176	0.0
scpC	0.21308784758583899	0.36466401007913224	10555.0	10555.0	10570.0	10570.0	0.0	1.1581914347816225	1.1581914347816225	0.8007477132261176
ybhO	0.33488307231802106	0.5606331755221888	10545.0	10545.0	10562.5	10562.5	0.0	1.3082517999061831	1.3082517999061831	1.1581914347816225
aceK	0.37529674113489025	0.3788506022250786	10595.0	10595.0	10605.0	10605.0	0.0	0.9427771363986458	0.9427771363986458	0.0
ydeM	0.40254426439775504	0.3550769712989925	10585.0	10585.0	10600.0	10600.0	0.0	1.3488292896907887	1.3488292896907887	0.9427771363986458
ygcS	0.5716050433885769	0.36466401007913224	10553.75	10553.75	10592.5	10592.5	1.3082517999061831	1.5887507025872905	1.5887507025872905	1.3488292896907887
potE	0.5058106410600406	0.36466401007913224	10516.25	10516.25	10573.125	10573.125	1.579447452513032	2.3942941180482196	2.3942941180482196	1.5887507025872905
xdhB	0.7673608528922304	0.5379605029191971	10436.25	10436.25	10544.6875	10544.6875	2.059728547475826	2.46135576786272	2.46135576786272	2.3942941180482196
bglB	0.6621456767707963	0.3550769712989925	10361.25	10361.25	10490.46875	10490.46875	2.081147288822729	3.1314248443766153	3.1314248443766153	2.46135576786272
hcp	0.5181749407861607	0.580974613483331	10289.0625	10289.0625	10425.859375	10425.859375	2.8273296213902386	4.334455451860405	4.334455451860405	3.1314248443766153
wcaM	0.8068357095222822	0.40653861014285064	10139.375	10139.375	10357.4609375	10357.4609375	3.1226567694100793	5.3457222174120265	5.3457222174120265	4.334455451860405
paaH	0.37728380891214	0.3550769712989925	9660.01953125	9660.01953125	10248.41796875	10248.41796875	4.871746506914495	7.418699652262068	7.418699652262068	5.3457222174120265
uxaA	0.4892161909633058	0.36466401007913224	8781.9140625	8781.9140625	9954.21875	9954.21875	6.597726392551385	8.618265175152098	8.618265175152098	7.418699652262068
gfcE	0.33488307231802106	0.6231719355898676	7964.84375	7964.84375	9368.06640625	9368.06640625	5.4091193640549	12.667305843934548	12.667305843934548	8.618265175152098
ycjY	0.4452720227596717	0.3930686951942509	6938.84033203125	6938.84033203125	8666.455078125	8666.455078125	9.020231711624897	15.46960317516141	15.46960317516141	12.667305843934548
tsr	0.5716050433885769	0.40653861014285064	4717.45849609375	4717.45849609375	7802.647705078125	7802.647705078125	14.335341736315673	23.95832330779519	23.95832330779519	15.46960317516141
nikB	0.5181749407861607	0.5459038675792344	1356.7436546087265	1356.7436546087265	6260.0531005859375	6260.0531005859375	10.920334109826365	37.94825395439676	37.94825395439676	23.95832330779519
ydeU	0.5181749407861607	0.4724327379536988	10625.0	10625.0	10635.0	10635.0	0.0	2.8492904318965557	2.8492904318965557	0.0
nfrB	1.3174081237579942	1.7653998311800632	10615.0	10615.0	10630.0	10630.0	0.0	3.368527314237577	3.368527314237577	2.8492904318965557
ybbP	1.1467366191495993	1.5830533763206722	10645.0	10645.0	10655.0	10655.0	0.0	3.177267884930897	3.177267884930897	0.0
narX	1.254198397453034	2.2297309849757188	10675.0	10675.0	10685.0	10685.0	0.0	2.7063692968327526	2.7063692968327526	0.0
ycgB	1.5565168282435409	2.458453677680726	10665.0	10665.0	10680.0	10680.0	0.0	3.4428315913202896	3.4428315913202896	2.7063692968327526
oxc	1.2001683266267658	1.9965658316125656	10650.0	10650.0	10672.5	10672.5	3.177267884930897	3.8045496733610804	3.8045496733610804	3.4428315913202896
yicI	1.087004178271804	1.7653998311800632	10622.5	10622.5	10661.25	10661.25	3.368527314237577	4.688728555888838	4.688728555888838	3.8045496733610804
yqiK	1.3894202132384519	1.682225985186472	10695.0	10695.0	10705.0	10705.0	0.0	2.9044507184314643	2.9044507184314643	0.0
yjjI	1.6698025946011346	1.559951916316227	10735.0	10735.0	10745.0	10745.0	0.0	2.457097934933125	2.457097934933125	0.0
pgaB	1.7545390176355913	1.170208455643706	10725.0	10725.0	10740.0	10740.0	0.0	2.884692149661089	2.884692149661089	2.457097934933125
aegA	1.8283460507385942	1.1905290471946006	10715.0	10715.0	10732.5	10732.5	0.0	3.0155143235920483	3.0155143235920483	2.884692149661089
ynfF	2.268072415593472	1.0297098946249887	10700.0	10700.0	10723.75	10723.75	2.9044507184314643	4.1581689822725885	4.1581689822725885	3.0155143235920483
yddV	2.140670297350944	1.1295266968820605	10775.0	10775.0	10785.0	10785.0	0.0	3.0465847852388004	3.0465847852388004	0.0
yeeO	2.022875836286222	0.9288245108550621	10765.0	10765.0	10780.0	10780.0	0.0	3.3760963469095424	3.3760963469095424	3.0465847852388004
bcsB	1.6360036325054146	1.1117297558341677	10815.0	10815.0	10825.0	10825.0	0.0	3.4111988972061447	3.4111988972061447	0.0
rhsD	1.7545390176355913	1.0928007094370418	10805.0	10805.0	10820.0	10820.0	0.0	3.683472372100092	3.683472372100092	3.4111988972061447
dos	1.7545390176355913	1.4649006082244491	10795.0	10795.0	10812.5	10812.5	0.0	4.377177762266594	4.377177762266594	3.683472372100092
fadE	1.0830836167741977	1.1295266968820605	10772.5	10772.5	10803.75	10803.75	3.3760963469095424	4.536550933575075	4.536550933575075	4.377177762266594
yfaL	0.9869140428464263	0.9164687641039782	10755.0	10755.0	10788.125	10788.125	0.0	4.865143057243433	4.865143057243433	4.536550933575075
rhsB	1.5565168282435409	1.6512672574110798	10711.875	10711.875	10771.5625	10771.5625	4.1581689822725885	6.9100413600862325	6.9100413600862325	4.865143057243433
ycgV	1.1837865832549952	1.278722903058312	10641.875	10641.875	10741.71875	10741.71875	4.688728555888838	7.881709321038504	7.881709321038504	6.9100413600862325
narG	0.9639754912803911	1.4649006082244491	10845.0	10845.0	10855.0	10855.0	0.0	1.245531640592442	1.245531640592442	0.0
ydeP	1.1837865832549952	1.445222313580428	10835.0	10835.0	10850.0	10850.0	0.0	1.8605996185746778	1.8605996185746778	1.245531640592442
paaJ	0.9639754912803911	1.1100761300969015	10885.0	10885.0	10895.0	10895.0	0.0	1.561155904634437	1.561155904634437	0.0
yphB	1.4347743051308404	0.9247725372169623	10875.0	10875.0	10890.0	10890.0	0.0	1.9960936668198714	1.9960936668198714	1.561155904634437
ygcU	0.9639754912803911	1.0928007094370418	10865.0	10865.0	10882.5	10882.5	0.0	2.1361129269873853	2.1361129269873853	1.9960936668198714
ygcE	1.4347743051308404	0.6231719355898676	10842.5	10842.5	10873.75	10873.75	1.8605996185746778	2.5199138144844087	2.5199138144844087	2.1361129269873853
araG	1.3894202132384519	1.0928007094370418	10905.0	10905.0	10915.0	10915.0	0.0	1.2676027488415063	1.2676027488415063	0.0
malX	1.0975749691531707	0.8610552127841438	10925.0	10925.0	10935.0	10935.0	0.0	1.6592445915126675	1.6592445915126675	0.0
gntP	1.0975749691531707	0.7221941708127659	10910.0	10910.0	10930.0	10930.0	1.2676027488415063	2.082539930022843	2.082539930022843	1.6592445915126675
ydjY	1.0088249189598044	0.8364133918600049	10965.0	10965.0	10975.0	10975.0	0.0	1.60232530325389	1.60232530325389	0.0
aes	1.0975749691531707	1.0297098946249887	10955.0	10955.0	10970.0	10970.0	0.0	1.7141731818125965	1.7141731818125965	1.60232530325389
srlD	1.484230097030555	1.1905290471946006	10945.0	10945.0	10962.5	10962.5	0.0	2.6111909510577713	2.6111909510577713	1.7141731818125965
yghA	1.3174081237579942	1.3076392612787662	10920.0	10920.0	10953.75	10953.75	2.082539930022843	3.172509562136014	3.172509562136014	2.6111909510577713
pitB	1.4347743051308404	0.9494457178749943	10858.125	10858.125	10936.875	10936.875	2.5199138144844087	4.045611521811704	4.045611521811704	3.172509562136014
mdtA	1.0510696672281172	0.8277301178848803	10995.0	10995.0	11005.0	11005.0	0.0	1.552845347502595	1.552845347502595	0.0
argA	1.484230097030555	1.0297098946249887	10985.0	10985.0	11000.0	11000.0	0.0	2.3982675211284827	2.3982675211284827	1.552845347502595
rmuC	1.036484290982565	1.147414863056693	11035.0	11035.0	11045.0	11045.0	0.0	1.978071494986681	1.978071494986681	0.0
eptA	1.9051279626131539	1.023023364090308	11025.0	11025.0	11040.0	11040.0	0.0	2.7118669842325986	2.7118669842325986	1.978071494986681
tqsA	1.867942312687121	0.778027359643871	11015.0	11015.0	11032.5	11032.5	0.0	2.869159140349267	2.869159140349267	2.7118669842325986
yegU	1.7767665080950188	0.8237357103862727	10992.5	10992.5	11023.75	11023.75	2.3982675211284827	3.7224687015205338	3.7224687015205338	2.869159140349267
mdtH	1.5600974432415655	1.720730025639445	11065.0	11065.0	11075.0	11075.0	0.0	2.149040708115762	2.149040708115762	0.0
ydcU	1.3586953996033422	1.0928007094370418	11055.0	11055.0	11070.0	11070.0	0.0	2.8603117252619747	2.8603117252619747	2.149040708115762
yeiA	2.151007508758981	0.7995416758330928	11085.0	11085.0	11095.0	11095.0	0.0	2.3152663147304935	2.3152663147304935	0.0
yeeE	1.4347743051308404	1.1117297558341677	11105.0	11105.0	11115.0	11115.0	0.0	2.467514568757993	2.467514568757993	0.0
fadB	1.0852789643849643	0.9695431835931038	11090.0	11090.0	11110.0	11110.0	2.3152663147304935	2.880359140009478	2.880359140009478	2.467514568757993
cysJ	1.552244853540933	0.7442056666124439	11062.5	11062.5	11100.0	11100.0	2.8603117252619747	4.0417567641744	4.0417567641744	2.880359140009478
tdcE	1.254198397453034	0.6522544254979671	11008.125	11008.125	11081.25	11081.25	3.7224687015205338	4.803733452353236	4.803733452353236	4.0417567641744
ydhS	1.2433943596828891	1.170208455643706	10897.5	10897.5	11044.6875	11044.6875	4.045611521811704	6.431917931823517	6.431917931823517	4.803733452353236
caiB	0.8887234481910212	1.032971960668606	11145.0	11145.0	11155.0	11155.0	0.0	2.886187736153699	2.886187736153699	0.0
baeS	1.18620369279677	0.9695431835931038	11135.0	11135.0	11150.0	11150.0	0.0	3.03911999155294	3.03911999155294	2.886187736153699
nanT	1.3505492355038073	1.3076392612787662	11125.0	11125.0	11142.5	11142.5	0.0	4.314165610061682	4.314165610061682	3.03911999155294
yegI	3.7396472020983142	0.9072361171216055	11185.0	11185.0	11195.0	11195.0	0.0	3.116787715120225	3.116787715120225	0.0
ydeK	1.3586953996033422	0.4876752837814778	11175.0	11175.0	11190.0	11190.0	0.0	3.6699001548875567	3.6699001548875567	3.116787715120225
ebgA	1.7545390176355913	0.8959889684518446	11165.0	11165.0	11182.5	11182.5	0.0	4.337068911138393	4.337068911138393	3.6699001548875567
yhcD	1.9527138646659385	0.7442056666124439	11205.0	11205.0	11215.0	11215.0	0.0	2.3394166750368033	2.3394166750368033	0.0
xdhD	2.746385626220838	1.445222313580428	11225.0	11225.0	11235.0	11235.0	0.0	2.569225739252576	2.569225739252576	0.0
ylaB	1.7767665080950188	1.7929925719638589	11210.0	11210.0	11230.0	11230.0	2.3394166750368033	3.021693280730743	3.021693280730743	2.569225739252576
dmsA	1.8283460507385942	1.3076392612787662	11245.0	11245.0	11255.0	11255.0	0.0	3.6062676119384913	3.6062676119384913	0.0
yehM	1.5565168282435409	1.8377775788427735	11220.0	11220.0	11250.0	11250.0	3.021693280730743	4.671911518078222	4.671911518078222	3.6062676119384913
maoC	1.161145462433051	1.6512672574110798	11173.75	11173.75	11235.0	11235.0	4.337068911138393	5.600814391405298	5.600814391405298	4.671911518078222
yhiJ	1.2433943596828891	1.4649006082244491	11133.75	11133.75	11204.375	11204.375	4.314165610061682	6.846980173818665	6.846980173818665	5.600814391405298
pflD	0.95202493567549	1.720730025639445	10971.09375	10971.09375	11169.0625	11169.0625	6.431917931823517	8.630603602646026	8.630603602646026	6.846980173818665
caiC	1.2824125088656992	2.2726307490456805	10691.796875	10691.796875	11070.078125	11070.078125	7.881709321038504	12.5943222835203	12.5943222835203	8.630603602646026
yfcC	1.5565168282435409	1.170208455643706	11275.0	11275.0	11285.0	11285.0	0.0	1.8756638443882323	1.8756638443882323	0.0
rhsA	1.3586953996033422	2.0243997049695652	11265.0	11265.0	11280.0	11280.0	0.0	2.0956729647610475	2.0956729647610475	1.8756638443882323
ygeW	1.161145462433051	1.8377775788427735	11305.0	11305.0	11315.0	11315.0	0.0	1.345829572522758	1.345829572522758	0.0
lsrR	1.2569132652579347	1.720730025639445	11295.0	11295.0	11310.0	11310.0	0.0	2.1954982557428706	2.1954982557428706	1.345829572522758
yjjP	1.4361807646609537	1.023023364090308	11272.5	11272.5	11302.5	11302.5	2.0956729647610475	3.1392800212235503	3.1392800212235503	2.1954982557428706
yjfC	1.3894202132384519	1.445222313580428	11335.0	11335.0	11345.0	11345.0	0.0	1.7155733333925423	1.7155733333925423	0.0
ydcK	1.0830836167741977	1.0928007094370418	11325.0	11325.0	11340.0	11340.0	0.0	2.1778736265746406	2.1778736265746406	1.7155733333925423
rspA	1.5356078351059939	1.4649006082244491	11355.0	11355.0	11365.0	11365.0	0.0	2.5528172446174984	2.5528172446174984	0.0
ycjM	1.161145462433051	0.7995416758330928	11332.5	11332.5	11360.0	11360.0	2.1778736265746406	3.3245881575518514	3.3245881575518514	2.5528172446174984
ydjH	1.3586953996033422	0.6231719355898676	11287.5	11287.5	11346.25	11346.25	3.1392800212235503	4.91201702592012	4.91201702592012	3.3245881575518514
yfdE	1.3586953996033422	1.032971960668606	11385.0	11385.0	11395.0	11395.0	0.0	1.4051662404669614	1.4051662404669614	0.0
ypdC	2.3493954205493166	1.0213996958932856	11375.0	11375.0	11390.0	11390.0	0.0	1.5035905075523421	1.5035905075523421	1.4051662404669614
hycE	1.4347743051308404	0.8959889684518446	11405.0	11405.0	11415.0	11415.0	0.0	1.8036141607653047	1.8036141607653047	0.0
yjhQ	1.594849498337507	0.8693028654029841	11382.5	11382.5	11410.0	11410.0	1.5035905075523421	2.0534742110464355	2.0534742110464355	1.8036141607653047
yfcO	1.2433943596828891	0.5569427974514025	11435.0	11435.0	11445.0	11445.0	0.0	1.384607933326202	1.384607933326202	0.0
thiF	1.1795013036560604	0.690059781660699	11425.0	11425.0	11440.0	11440.0	0.0	1.9866924887294117	1.9866924887294117	1.384607933326202
ycjS	1.161145462433051	0.3550769712989925	11465.0	11465.0	11475.0	11475.0	0.0	1.8632455335342728	1.8632455335342728	0.0
yggR	1.161145462433051	0.4724327379536988	11455.0	11455.0	11470.0	11470.0	0.0	2.298885541469269	2.298885541469269	1.8632455335342728
yggP	1.0830836167741977	0.909322295164456	11432.5	11432.5	11462.5	11462.5	1.9866924887294117	2.961819126591051	2.961819126591051	2.298885541469269
gspO	1.0975749691531707	0.4876752837814778	11396.25	11396.25	11447.5	11447.5	2.0534742110464355	3.08384629196332	3.08384629196332	2.961819126591051
xylA	1.131072439936046	0.6339637589225837	11505.0	11505.0	11515.0	11515.0	0.0	1.2521294638724778	1.2521294638724778	0.0
malF	1.6819245818213486	0.7974350810174526	11495.0	11495.0	11510.0	11510.0	0.0	1.5138818099568	1.5138818099568	1.2521294638724778
hcaE	1.5565168282435409	0.6522544254979671	11545.0	11545.0	11555.0	11555.0	0.0	1.0144593250016714	1.0144593250016714	0.0
cysA	1.3174081237579942	0.5459038675792344	11535.0	11535.0	11550.0	11550.0	0.0	1.7469818855603323	1.7469818855603323	1.0144593250016714
yoaD	1.161145462433051	0.5379605029191971	11525.0	11525.0	11542.5	11542.5	0.0	2.123213948333173	2.123213948333173	1.7469818855603323
narH	0.7673608528922304	1.0213996958932856	11502.5	11502.5	11533.75	11533.75	1.5138818099568	2.53386392139247	2.53386392139247	2.123213948333173
tdcD	0.9869140428464263	0.7221941708127659	11485.0	11485.0	11518.125	11518.125	0.0	2.6598540235781942	2.6598540235781942	2.53386392139247
gldA	0.6692789678750138	0.6593426983280762	11575.0	11575.0	11585.0	11585.0	0.0	1.790671164474988	1.790671164474988	0.0
yfaW	0.95202493567549	0.9072361171216055	11565.0	11565.0	11580.0	11580.0	0.0	2.202842945905769	2.202842945905769	1.790671164474988
ydjL	1.3174081237579942	0.7995416758330928	11605.0	11605.0	11615.0	11615.0	0.0	1.8284524818880206	1.8284524818880206	0.0
yphC	0.9506701830272393	0.9385129579104742	11595.0	11595.0	11610.0	11610.0	0.0	2.066392440594132	2.066392440594132	1.8284524818880206
smf	0.7867312596220952	0.7579997440858619	11625.0	11625.0	11635.0	11635.0	0.0	2.2231717814080234	2.2231717814080234	0.0
yjdA	1.0975749691531707	1.0213996958932856	11602.5	11602.5	11630.0	11630.0	2.066392440594132	3.0971248855925997	3.0971248855925997	2.2231717814080234
garD	0.95202493567549	1.3076392612787662	11572.5	11572.5	11616.25	11616.25	2.202842945905769	3.7545769650242646	3.7545769650242646	3.0971248855925997
cysN	0.8887234481910212	1.1295266968820605	11501.5625	11501.5625	11594.375	11594.375	2.6598540235781942	4.549137867865875	4.549137867865875	3.7545769650242646
abgT	0.9639754912803911	0.5379605029191971	11421.875	11421.875	11547.96875	11547.96875	3.08384629196332	5.617981770091727	5.617981770091727	4.549137867865875
ygjG	1.1056765654663403	0.8632781436008613	11316.875	11316.875	11484.921875	11484.921875	4.91201702592012	8.388695661220662	8.388695661220662	5.617981770091727
kbaZ	0.9661921408006237	0.6231719355898676	11665.0	11665.0	11675.0	11675.0	0.0	1.5814966795804324	1.5814966795804324	0.0
xdhA	0.95202493567549	0.759345546524001	11655.0	11655.0	11670.0	11670.0	0.0	2.286520718849703	2.286520718849703	1.5814966795804324
rtcR	0.9639754912803911	0.7442056666124439	11645.0	11645.0	11662.5	11662.5	0.0	2.5925828210029582	2.5925828210029582	2.286520718849703
yadC	0.7673608528922304	2.2111105502188204	11685.0	11685.0	11695.0	11695.0	0.0	2.9588299308006003	2.9588299308006003	0.0
tnaA	0.7332167497362195	2.2111105502188204	11725.0	11725.0	11735.0	11735.0	0.0	1.4174198535762503	1.4174198535762503	0.0
yeaT	0.5823567917221616	1.512990258821467	11715.0	11715.0	11730.0	11730.0	0.0	1.5055330049569802	1.5055330049569802	1.4174198535762503
ygcJ	0.5956956856135037	1.4649006082244491	11705.0	11705.0	11722.5	11722.5	0.0	1.97766937310348	1.97766937310348	1.5055330049569802
pgaC	1.161145462433051	1.4649006082244491	11745.0	11745.0	11755.0	11755.0	0.0	2.233775862619807	2.233775862619807	0.0
emrY	1.2433943596828891	2.2111105502188204	11713.75	11713.75	11750.0	11750.0	1.97766937310348	3.1413617494774355	3.1413617494774355	2.233775862619807
ydaM	0.9639754912803911	1.3076392612787662	11690.0	11690.0	11731.875	11731.875	2.9588299308006003	3.535870224888296	3.535870224888296	3.1413617494774355
araE	0.7293682998941207	1.1297683058281829	11653.75	11653.75	11710.9375	11710.9375	2.5925828210029582	4.499547957771636	4.499547957771636	3.535870224888296
ybdK	0.849545741416998	1.170208455643706	11775.0	11775.0	11785.0	11785.0	0.0	2.2685825295695747	2.2685825295695747	0.0
nanK	0.7481941966590445	1.116384018165071	11765.0	11765.0	11780.0	11780.0	0.0	2.5567966780143334	2.5567966780143334	2.2685825295695747
mdtD	1.1837865832549952	1.3503238218264353	11815.0	11815.0	11825.0	11825.0	0.0	1.299733314383953	1.299733314383953	0.0
yjeF	1.0693364544527941	1.8973304698137956	11805.0	11805.0	11820.0	11820.0	0.0	1.319681609739882	1.319681609739882	1.299733314383953
abgA	0.4452720227596717	1.9965658316125656	11795.0	11795.0	11812.5	11812.5	0.0	1.5154599454408484	1.5154599454408484	1.319681609739882
ybbY	0.7332167497362195	1.720730025639445	11845.0	11845.0	11855.0	11855.0	0.0	1.2872687623329446	1.2872687623329446	0.0
galS	0.7673608528922304	1.6512672574110798	11835.0	11835.0	11850.0	11850.0	0.0	1.9810396096058955	1.9810396096058955	1.2872687623329446
sbp	0.5849916367613779	1.278722903058312	11803.75	11803.75	11842.5	11842.5	1.5154599454408484	2.699099047053845	2.699099047053845	1.9810396096058955
ynfG	0.9639754912803911	0.9288245108550621	11875.0	11875.0	11885.0	11885.0	0.0	1.4563111134398663	1.4563111134398663	0.0
torY	0.9639754912803911	1.0928007094370418	11865.0	11865.0	11880.0	11880.0	0.0	2.0928133093483887	2.0928133093483887	1.4563111134398663
frc	0.8068357095222822	1.278722903058312	11895.0	11895.0	11905.0	11905.0	0.0	3.025725297068668	3.025725297068668	0.0
ydiM	0.6621456767707963	1.4649006082244491	11872.5	11872.5	11900.0	11900.0	2.0928133093483887	3.7635072730096137	3.7635072730096137	3.025725297068668
ydcV	0.5019791122412002	1.278722903058312	11823.125	11823.125	11886.25	11886.25	2.699099047053845	4.186540435934102	4.186540435934102	3.7635072730096137
hcr	0.7673608528922304	1.445222313580428	11772.5	11772.5	11854.6875	11854.6875	2.5567966780143334	5.343014484625769	5.343014484625769	4.186540435934102
yidJ	1.161145462433051	1.8586142036276188	11682.34375	11682.34375	11813.59375	11813.59375	4.499547957771636	6.644863368077161	6.644863368077161	5.343014484625769
pagP	0.6173092956560075	1.6512672574110798	11915.0	11915.0	11925.0	11925.0	0.0	2.0142558286911627	2.0142558286911627	0.0
ydiO	0.5849916367613779	1.4649006082244491	11935.0	11935.0	11945.0	11945.0	0.0	2.198737651150696	2.198737651150696	0.0
cusA	0.5716050433885769	1.6512672574110798	11920.0	11920.0	11940.0	11940.0	2.0142558286911627	2.5563904394173678	2.5563904394173678	2.198737651150696
ydjE	0.7673608528922304	2.39789297910636	11965.0	11965.0	11975.0	11975.0	0.0	2.140955532551149	2.140955532551149	0.0
wcaL	0.7907489677135751	1.682225985186472	11955.0	11955.0	11970.0	11970.0	0.0	2.6191858038319755	2.6191858038319755	2.140955532551149
ugpB	1.1056765654663403	1.29984418439961	11930.0	11930.0	11962.5	11962.5	2.5563904394173678	3.231334325727859	3.231334325727859	2.6191858038319755
yccE	1.2433943596828891	1.278722903058312	11995.0	11995.0	12005.0	12005.0	0.0	1.8162726331727495	1.8162726331727495	0.0
treA	0.693047012120808	1.0405966988991229	11985.0	11985.0	12000.0	12000.0	0.0	1.981555503763435	1.981555503763435	1.8162726331727495
etk	1.3174081237579942	0.9695431835931038	12035.0	12035.0	12045.0	12045.0	0.0	0.9099735835361638	0.9099735835361638	0.0
yhbX	0.9639754912803911	1.1141091791311195	12025.0	12025.0	12040.0	12040.0	0.0	1.6984724521205816	1.6984724521205816	0.9099735835361638
actP	0.7293682998941207	1.1141091791311195	12015.0	12015.0	12032.5	12032.5	0.0	2.3805251579948132	2.3805251579948132	1.6984724521205816
wcaJ	0.7673608528922304	1.0928007094370418	11992.5	11992.5	12023.75	12023.75	1.981555503763435	2.981154379158173	2.981154379158173	2.3805251579948132
yeaH	0.5716050433885769	1.170208455643706	12075.0	12075.0	12085.0	12085.0	0.0	1.0330193665329555	1.0330193665329555	0.0
ygfQ	0.7907489677135751	0.9288245108550621	12065.0	12065.0	12080.0	12080.0	0.0	1.4651987650230525	1.4651987650230525	1.0330193665329555
yjgN	0.8068357095222822	1.0928007094370418	12055.0	12055.0	12072.5	12072.5	0.0	1.7291924170326542	1.7291924170326542	1.4651987650230525
allC	0.7005785919981753	0.7442056666124439	12105.0	12105.0	12115.0	12115.0	0.0	1.478025813409451	1.478025813409451	0.0
yjeJ	0.7549110757616824	0.9892039500441729	12125.0	12125.0	12135.0	12135.0	0.0	1.6123571538014796	1.6123571538014796	0.0
yjiK	0.7673608528922304	0.7995416758330928	12110.0	12110.0	12130.0	12130.0	1.478025813409451	2.036265002859338	2.036265002859338	1.6123571538014796
yqiI	0.9661921408006237	1.032971960668606	12095.0	12095.0	12120.0	12120.0	0.0	2.532482092372299	2.532482092372299	2.036265002859338
hcaD	0.7538580529520088	0.7570068182888713	12063.75	12063.75	12107.5	12107.5	1.7291924170326542	3.242550959482599	3.242550959482599	2.532482092372299
ycbU	0.8887234481910212	0.759345546524001	12008.125	12008.125	12085.625	12085.625	2.981154379158173	3.722634260869603	3.722634260869603	3.242550959482599
nanM	0.7538580529520088	0.7974350810174526	11946.25	11946.25	12046.875	12046.875	3.231334325727859	5.4138946684020235	5.4138946684020235	3.722634260869603
yjdL	0.6173092956560075	1.0928007094370418	12145.0	12145.0	12155.0	12155.0	0.0	3.2052477902924004	3.2052477902924004	0.0
trg	0.7673608528922304	0.6231719355898676	12165.0	12165.0	12175.0	12175.0	0.0	2.4320248765089145	2.4320248765089145	0.0
yfeW	0.8473073982403857	0.6231719355898676	12185.0	12185.0	12195.0	12195.0	0.0	1.7276035273612433	1.7276035273612433	0.0
arnT	0.6621456767707963	0.690059781660699	12215.0	12215.0	12225.0	12225.0	0.0	1.4108276212614619	1.4108276212614619	0.0
yfhR	0.7673608528922304	0.6231719355898676	12205.0	12205.0	12220.0	12220.0	0.0	1.5414740529532047	1.5414740529532047	1.4108276212614619
yeeJ	0.7673608528922304	1.3076392612787662	12235.0	12235.0	12245.0	12245.0	0.0	1.9297240776280318	1.9297240776280318	0.0
atoS	0.9639754912803911	1.4649006082244491	12212.5	12212.5	12240.0	12240.0	1.5414740529532047	2.1370339037820605	2.1370339037820605	1.9297240776280318
ybiO	0.5716050433885769	1.0928007094370418	12190.0	12190.0	12226.25	12226.25	1.7276035273612433	2.7047636816787803	2.7047636816787803	2.1370339037820605
ydeN	0.6621456767707963	1.0928007094370418	12170.0	12170.0	12208.125	12208.125	2.4320248765089145	3.6114713937678196	3.6114713937678196	2.7047636816787803
lsrK	0.5716050433885769	0.8959889684518446	12255.0	12255.0	12265.0	12265.0	0.0	2.210108147786203	2.210108147786203	0.0
fliC	0.3588107384690167	1.29984418439961	12285.0	12285.0	12295.0	12295.0	0.0	1.7924605977849877	1.7924605977849877	0.0
ygbN	0.4319639055820048	0.759345546524001	12275.0	12275.0	12290.0	12290.0	0.0	2.4740901052089312	2.4740901052089312	1.7924605977849877
mhpT	0.5956956856135037	0.7774788866251032	12260.0	12260.0	12282.5	12282.5	2.210108147786203	2.9120388782327105	2.9120388782327105	2.4740901052089312
tdcG	0.5956956856135037	0.6298853628317703	12305.0	12305.0	12315.0	12315.0	0.0	1.0785433132840943	1.0785433132840943	0.0
cheA	0.5716050433885769	0.9072361171216055	12325.0	12325.0	12335.0	12335.0	0.0	1.3156077205860552	1.3156077205860552	0.0
adiC	0.5181749407861607	0.9072361171216055	12310.0	12310.0	12330.0	12330.0	1.0785433132840943	1.666796817222047	1.666796817222047	1.3156077205860552
aceB	1.0088249189598044	1.064497778079259	12345.0	12345.0	12355.0	12355.0	0.0	1.3530670430406906	1.3530670430406906	0.0
yjiJ	1.3586953996033422	1.170208455643706	12375.0	12375.0	12385.0	12385.0	0.0	1.0644497841323353	1.0644497841323353	0.0
aslA	1.0088249189598044	1.1100761300969015	12365.0	12365.0	12380.0	12380.0	0.0	1.3367460932035722	1.3367460932035722	1.0644497841323353
yhiM	0.9661921408006237	1.0193335659344436	12395.0	12395.0	12405.0	12405.0	0.0	1.4429581871271318	1.4429581871271318	0.0
setC	0.6621456767707963	1.170208455643706	12372.5	12372.5	12400.0	12400.0	1.3367460932035722	1.5840613422976266	1.5840613422976266	1.4429581871271318
ygjQ	0.4176515698680365	0.7221941708127659	12350.0	12350.0	12386.25	12386.25	1.3530670430406906	1.7444985704089573	1.7444985704089573	1.5840613422976266
yhfS	0.5716050433885769	0.6522544254979671	12320.0	12320.0	12368.125	12368.125	1.666796817222047	2.4599615356396143	2.4599615356396143	1.7444985704089573
yliI	0.37728380891214	0.7221941708127659	12415.0	12415.0	12425.0	12425.0	0.0	2.0985993732617945	2.0985993732617945	0.0
yfdF	0.6692789678750138	0.9072361171216055	12445.0	12445.0	12455.0	12455.0	0.0	1.0610944065890149	1.0610944065890149	0.0
gntT	0.591193871398052	1.0297098946249887	12435.0	12435.0	12450.0	12450.0	0.0	1.5457235714394406	1.5457235714394406	1.0610944065890149
yghQ	0.5181749407861607	0.759345546524001	12465.0	12465.0	12475.0	12475.0	0.0	1.5935438358162621	1.5935438358162621	0.0
kdgT	0.7124941810183584	0.9072361171216055	12442.5	12442.5	12470.0	12470.0	1.5457235714394406	1.894264646279227	1.894264646279227	1.5935438358162621
yphH	0.6344476321670068	0.6864378506850002	12485.0	12485.0	12495.0	12495.0	0.0	1.9362354280401577	1.9362354280401577	0.0
ypfG	0.4452720227596717	0.7094861425497596	12456.25	12456.25	12490.0	12490.0	1.894264646279227	2.3332515182114553	2.3332515182114553	1.9362354280401577
arnD	0.849545741416998	0.690059781660699	12420.0	12420.0	12473.125	12473.125	2.0985993732617945	2.6673635706602106	2.6673635706602106	2.3332515182114553
yfdQ	1.0975749691531707	0.8985822820939317	12344.0625	12344.0625	12446.5625	12446.5625	2.4599615356396143	3.964225260372538	3.964225260372538	2.6673635706602106
ynbC	0.7673608528922304	0.7094861425497596	12271.25	12271.25	12395.3125	12395.3125	2.9120388782327105	4.209928428529225	4.209928428529225	3.964225260372538
fryA	0.6173092956560075	0.5379605029191971	12189.0625	12189.0625	12333.28125	12333.28125	3.6114713937678196	4.750396607782137	4.750396607782137	4.209928428529225
fucK	0.5716050433885769	0.7169400888078956	12150.0	12150.0	12261.171875	12261.171875	3.2052477902924004	5.89737767974652	5.89737767974652	4.750396607782137
yqeA	0.5716050433885769	0.580974613483331	11996.5625	11996.5625	12205.5859375	12205.5859375	5.4138946684020235	8.457896744039003	8.457896744039003	5.89737767974652
ydjG	0.5010774323810261	0.5480794058359859	12505.0	12505.0	12515.0	12515.0	0.0	1.6435207497959192	1.6435207497959192	0.0
yihF	0.7538580529520088	0.7094861425497596	12525.0	12525.0	12535.0	12535.0	0.0	1.5343234214369095	1.5343234214369095	0.0
yhfT	0.6453296295010614	0.9072361171216055	12545.0	12545.0	12555.0	12555.0	0.0	1.7408971226250105	1.7408971226250105	0.0
fimD	0.9639754912803911	0.5379605029191971	12530.0	12530.0	12550.0	12550.0	1.5343234214369095	1.8963789515390517	1.8963789515390517	1.7408971226250105
xapB	0.9639754912803911	0.580974613483331	12510.0	12510.0	12540.0	12540.0	1.6435207497959192	2.741722335038652	2.741722335038652	1.8963789515390517
gabP	0.95202493567549	0.6231719355898676	12565.0	12565.0	12575.0	12575.0	0.0	1.8015828358236556	1.8015828358236556	0.0
yfgF	0.9639754912803911	0.7221941708127659	12585.0	12585.0	12595.0	12595.0	0.0	2.0362129550080015	2.0362129550080015	0.0
ynbD	1.0975749691531707	0.47158413076126426	12570.0	12570.0	12590.0	12590.0	1.8015828358236556	2.42407820491449	2.42407820491449	2.0362129550080015
rutG	1.3586953996033422	0.40653861014285064	12605.0	12605.0	12615.0	12615.0	0.0	1.6076251689454757	1.6076251689454757	0.0
allD	1.7545390176355913	0.36466401007913224	12625.0	12625.0	12635.0	12635.0	0.0	2.3788720327411657	2.3788720327411657	0.0
bglH	1.161145462433051	0.5379605029191971	12610.0	12610.0	12630.0	12630.0	1.6076251689454757	2.8920067474081446	2.8920067474081446	2.3788720327411657
ycjT	0.9661921408006237	0.7221941708127659	12580.0	12580.0	12620.0	12620.0	2.42407820491449	3.4727567297473674	3.4727567297473674	2.8920067474081446
hyfF	0.8068357095222822	1.032971960668606	12525.0	12525.0	12600.0	12600.0	2.741722335038652	3.739619218074571	3.739619218074571	3.4727567297473674
yraJ	0.7673608528922304	0.759345546524001	12665.0	12665.0	12675.0	12675.0	0.0	1.510955438691484	1.510955438691484	0.0
yihQ	0.95202493567549	1.278722903058312	12655.0	12655.0	12670.0	12670.0	0.0	2.033063296332698	2.033063296332698	1.510955438691484
ygeH	0.7673608528922304	0.8959889684518446	12645.0	12645.0	12662.5	12662.5	0.0	2.4378816164459596	2.4378816164459596	2.033063296332698
wcaD	1.161145462433051	0.7221941708127659	12705.0	12705.0	12715.0	12715.0	0.0	1.6325361529711733	1.6325361529711733	0.0
sfmD	0.9639754912803911	0.7995416758330928	12695.0	12695.0	12710.0	12710.0	0.0	2.0429857017641995	2.0429857017641995	1.6325361529711733
ynfE	0.9639754912803911	0.7221941708127659	12685.0	12685.0	12702.5	12702.5	0.0	2.7320746264627163	2.7320746264627163	2.0429857017641995
acrF	0.6621456767707963	0.580974613483331	12653.75	12653.75	12693.75	12693.75	2.4378816164459596	3.04578036762039	3.04578036762039	2.7320746264627163
mdtF	0.5010774323810261	0.909322295164456	12725.0	12725.0	12735.0	12735.0	0.0	2.5484698922994964	2.5484698922994964	0.0
gspD	0.5849916367613779	0.9072361171216055	12765.0	12765.0	12775.0	12775.0	0.0	2.0105313672029483	2.0105313672029483	0.0
fdhF	0.5019791122412002	0.6522544254979671	12755.0	12755.0	12770.0	12770.0	0.0	2.5488764268227273	2.5488764268227273	2.0105313672029483
ypjA	0.7673608528922304	0.759345546524001	12745.0	12745.0	12762.5	12762.5	0.0	2.896778018718899	2.896778018718899	2.5488764268227273
scpA	0.40254426439775504	0.8959889684518446	12730.0	12730.0	12753.75	12753.75	2.5484698922994964	3.290611121447291	3.290611121447291	2.896778018718899
recE	0.5181749407861607	0.6231719355898676	12673.75	12673.75	12741.875	12741.875	3.04578036762039	4.4191668511454365	4.4191668511454365	3.290611121447291
arpA	0.5716050433885769	0.759345546524001	12562.5	12562.5	12707.8125	12707.8125	3.739619218074571	5.43312800329695	5.43312800329695	4.4191668511454365
ycaI	1.7545390176355913	0.6231719355898676	12785.0	12785.0	12795.0	12795.0	0.0	1.613952360731877	1.613952360731877	0.0
nirB	1.3586953996033422	0.7570068182888713	12805.0	12805.0	12815.0	12815.0	0.0	1.6322486414272002	1.6322486414272002	0.0
torS	1.161145462433051	0.9288245108550621	12790.0	12790.0	12810.0	12810.0	1.613952360731877	2.0839484573017115	2.0839484573017115	1.6322486414272002
flhA	0.7673608528922304	0.5379605029191971	12845.0	12845.0	12855.0	12855.0	0.0	1.5101597037519774	1.5101597037519774	0.0
gadC	0.7332167497362195	0.5606331755221888	12835.0	12835.0	12850.0	12850.0	0.0	1.8737352969403551	1.8737352969403551	1.5101597037519774
ygeV	0.6395262918778735	0.8959889684518446	12825.0	12825.0	12842.5	12842.5	0.0	2.1870905549157795	2.1870905549157795	1.8737352969403551
cpsG	0.95202493567549	0.580974613483331	12800.0	12800.0	12833.75	12833.75	2.0839484573017115	2.687239755303983	2.687239755303983	2.1870905549157795
yfjL	0.8473073982403857	0.5625344288138753	12865.0	12865.0	12875.0	12875.0	0.0	2.252619836490625	2.252619836490625	0.0
uxaB	0.9661921408006237	0.40653861014285064	12885.0	12885.0	12895.0	12895.0	0.0	1.6172023960574091	1.6172023960574091	0.0
glcA	0.5783711312109906	0.4694468104263501	12905.0	12905.0	12915.0	12915.0	0.0	1.9214336693374303	1.9214336693374303	0.0
yaaJ	1.2824125088656992	0.5563963370488326	12890.0	12890.0	12910.0	12910.0	1.6172023960574091	2.2703660046043757	2.2703660046043757	1.9214336693374303
appC	1.0852789643849643	0.8959889684518446	12870.0	12870.0	12900.0	12900.0	2.252619836490625	2.837677416661674	2.837677416661674	2.2703660046043757
glxK	1.1795013036560604	0.759345546524001	12925.0	12925.0	12935.0	12935.0	0.0	2.3291758037967565	2.3291758037967565	0.0
bcsZ	0.7798293373815695	0.6231719355898676	12945.0	12945.0	12955.0	12955.0	0.0	1.7154140420385915	1.7154140420385915	0.0
cpsB	1.0852789643849643	0.8959889684518446	12975.0	12975.0	12985.0	12985.0	0.0	1.3699925298185938	1.3699925298185938	0.0
mglA	0.9172683460062464	1.1100761300969015	12965.0	12965.0	12980.0	12980.0	0.0	2.0182577672456827	2.0182577672456827	1.3699925298185938
yidL	0.9661921408006237	1.1295266968820605	12950.0	12950.0	12972.5	12972.5	1.7154140420385915	2.5494044969497844	2.5494044969497844	2.0182577672456827
zraS	0.8068357095222822	0.7893058117655168	12930.0	12930.0	12961.25	12961.25	2.3291758037967565	2.875819680848118	2.875819680848118	2.5494044969497844
yeeR	1.2001683266267658	0.759345546524001	12885.0	12885.0	12945.625	12945.625	2.837677416661674	3.6712589713652384	3.6712589713652384	2.875819680848118
wzxC	1.0830836167741977	1.1295266968820605	12816.875	12816.875	12915.3125	12915.3125	2.687239755303983	4.299979334847793	4.299979334847793	3.6712589713652384
yjgL	0.7481941966590445	1.278722903058312	12995.0	12995.0	13005.0	13005.0	0.0	1.9878416835486277	1.9878416835486277	0.0
wzc	0.8068357095222822	1.0928007094370418	13045.0	13045.0	13055.0	13055.0	0.0	1.3781210176628402	1.3781210176628402	0.0
ybdR	0.8386697170755881	0.7893058117655168	13035.0	13035.0	13050.0	13050.0	0.0	1.547703742531106	1.547703742531106	1.3781210176628402
ycdT	0.693047012120808	0.9288245108550621	13025.0	13025.0	13042.5	13042.5	0.0	1.8626849167398785	1.8626849167398785	1.547703742531106
zntA	0.5880396072993982	0.5459038675792344	13015.0	13015.0	13033.75	13033.75	0.0	2.3482614583709664	2.3482614583709664	1.8626849167398785
yieM	0.8043507150904211	0.7163637496427435	13000.0	13000.0	13024.375	13024.375	1.9878416835486277	3.1564747120016734	3.1564747120016734	2.3482614583709664
yjiN	0.8794971143423976	0.7169400888078956	13075.0	13075.0	13085.0	13085.0	0.0	1.594392118669785	1.594392118669785	0.0
wcaF	1.7545390176355913	0.7221941708127659	13065.0	13065.0	13080.0	13080.0	0.0	2.088041888830954	2.088041888830954	1.594392118669785
garL	1.5356078351059939	0.36466401007913224	13095.0	13095.0	13105.0	13105.0	0.0	0.7773201569816506	0.7773201569816506	0.0
adrA	1.3586953996033422	0.5379605029191971	13115.0	13115.0	13125.0	13125.0	0.0	1.1810441588550336	1.1810441588550336	0.0
cysW	1.5356078351059939	0.3788506022250786	13100.0	13100.0	13120.0	13120.0	0.7773201569816506	1.2984840823354336	1.2984840823354336	1.1810441588550336
idnT	1.161145462433051	0.25805155181901895	13155.0	13155.0	13165.0	13165.0	0.0	1.4612418319304916	1.4612418319304916	0.0
ybaS	0.9661921408006237	0.4724327379536988	13145.0	13145.0	13160.0	13160.0	0.0	1.7240172728999255	1.7240172728999255	1.4612418319304916
hyuA	1.2433943596828891	0.5379605029191971	13135.0	13135.0	13152.5	13152.5	0.0	2.062832325462362	2.062832325462362	1.7240172728999255
yadM	1.0975749691531707	0.9072361171216055	13110.0	13110.0	13143.75	13143.75	1.2984840823354336	2.8922271260793275	2.8922271260793275	2.062832325462362
glpB	1.161145462433051	0.5379605029191971	13072.5	13072.5	13126.875	13126.875	2.088041888830954	3.7304412468352757	3.7304412468352757	2.8922271260793275
recT	0.8068357095222822	0.6231719355898676	13012.1875	13012.1875	13099.6875	13099.6875	3.1564747120016734	4.703550469926777	4.703550469926777	3.7304412468352757
yneJ	0.8266859002723727	0.5967285396633725	12866.09375	12866.09375	13055.9375	13055.9375	4.299979334847793	7.464867186983472	7.464867186983472	4.703550469926777
yjgI	0.8386697170755881	0.5445901435284688	12635.15625	12635.15625	12961.015625	12961.015625	5.43312800329695	10.212222167432595	10.212222167432595	7.464867186983472
yjbG	1.0830836167741977	0.4724327379536988	12101.07421875	12101.07421875	12798.0859375	12798.0859375	8.457896744039003	12.547057508676897	12.547057508676897	10.212222167432595
ugpE	1.0941088905242005	0.6231719355898676	11747.96875	11747.96875	12449.580078125	12449.580078125	6.644863368077161	14.35889945342677	14.35889945342677	12.547057508676897
yfdV	1.5356078351059939	0.3930686951942509	11400.8984375	11400.8984375	12098.7744140625	12098.7744140625	8.388695661220662	16.41801020203346	16.41801020203346	14.35889945342677
ygcN	1.3586953996033422	0.7433446551489942	10880.9375	10880.9375	11749.83642578125	11749.83642578125	12.5943222835203	22.915465434343584	22.915465434343584	16.41801020203346
cdaR	1.2433943596828891	0.5505591645064275	13185.0	13185.0	13195.0	13195.0	0.0	5.696253410988994	5.696253410988994	0.0
ybeF	1.2433943596828891	0.4306421036537098	13175.0	13175.0	13190.0	13190.0	0.0	6.915982248667141	6.915982248667141	5.696253410988994
yphG	4.335923543560776	2.90261683488153	13205.0	13205.0	13215.0	13215.0	0.0	7.936317047983515	7.936317047983515	0.0
hyaB	3.9383864491403346	3.332512895149246	13182.5	13182.5	13210.0	13210.0	6.915982248667141	12.211333909326003	12.211333909326003	7.936317047983515
napA	4.619396715703669	2.8252178371157792	13245.0	13245.0	13255.0	13255.0	0.0	3.9645641394218623	3.9645641394218623	0.0
rhsC	2.746385626220838	2.2111105502188204	13235.0	13235.0	13250.0	13250.0	0.0	4.696638848695044	4.696638848695044	3.9645641394218623
lhr	2.855075465554081	1.8586518897349338	13225.0	13225.0	13242.5	13242.5	0.0	5.537573233637491	5.537573233637491	4.696638848695044
mdtC	1.6777702570482353	2.3499480946331635	13275.0	13275.0	13285.0	13285.0	0.0	3.1854478700809694	3.1854478700809694	0.0
yliE	1.7879166688118864	1.8586142036276188	13265.0	13265.0	13280.0	13280.0	0.0	4.3852099693907824	4.3852099693907824	3.1854478700809694
pqqL	1.1795013036560604	2.5847340043279643	13305.0	13305.0	13315.0	13315.0	0.0	3.655866514553974	3.655866514553974	0.0
ptrA	1.2464382207354103	1.5534368154489764	13325.0	13325.0	13335.0	13335.0	0.0	4.10580611510409	4.10580611510409	0.0
ydhK	1.552244853540933	1.825757965653007	13310.0	13310.0	13330.0	13330.0	3.655866514553974	4.64122543011352	4.64122543011352	4.10580611510409
dnaE	1.6435583168729597	1.3352744153533602	13295.0	13295.0	13320.0	13320.0	0.0	4.780205628080497	4.780205628080497	4.64122543011352
fdoG	1.7752762720288253	1.1415378029261116	13272.5	13272.5	13307.5	13307.5	4.3852099693907824	5.713983740969247	5.713983740969247	4.780205628080497
yfhM	1.6208531175727579	1.031989180394637	13233.75	13233.75	13290.0	13290.0	5.537573233637491	8.878110631007061	8.878110631007061	5.713983740969247
yghJ	1.4613446598807238	1.3251046196464882	13345.0	13345.0	13355.0	13355.0	0.0	2.6856637404932586	2.6856637404932586	0.0
hsdR	1.5157699800399658	1.2803116545011637	13375.0	13375.0	13385.0	13385.0	0.0	2.3117476351572415	2.3117476351572415	0.0
acrD	2.258505338957325	1.9965658316125656	13365.0	13365.0	13380.0	13380.0	0.0	3.172059008508811	3.172059008508811	2.3117476351572415
fadJ	1.3222453073002234	0.9247725372169623	13350.0	13350.0	13372.5	13372.5	2.6856637404932586	4.146503258605693	4.146503258605693	3.172059008508811
puuA	1.9976304365483666	1.5937289138865982	13395.0	13395.0	13405.0	13405.0	0.0	1.7326975136937475	1.7326975136937475	0.0
cadC	1.8264786598691598	1.6653071453704011	13415.0	13415.0	13425.0	13425.0	0.0	2.0213422126425797	2.0213422126425797	0.0
wcaE	2.3493954205493166	1.445222313580428	13400.0	13400.0	13420.0	13420.0	1.7326975136937475	2.5189847404556343	2.5189847404556343	2.0213422126425797
ydcW	1.2649858195616368	1.4848137647672992	13445.0	13445.0	13455.0	13455.0	0.0	2.121536428167163	2.121536428167163	0.0
ynjI	1.4347743051308404	1.254193491428052	13435.0	13435.0	13450.0	13450.0	0.0	2.3457922955995847	2.3457922955995847	2.121536428167163
ascB	0.8465519575944789	1.3516474974743438	13465.0	13465.0	13475.0	13475.0	0.0	1.9273838282934226	1.9273838282934226	0.0
uhpB	0.8141831147599026	1.2390907981167902	13485.0	13485.0	13495.0	13495.0	0.0	2.034963182541316	2.034963182541316	0.0
fumB	0.8887234481910212	1.903809833063091	13470.0	13470.0	13490.0	13490.0	1.9273838282934226	2.5733807807821836	2.5733807807821836	2.034963182541316
mcrC	0.7274359334052709	1.3556771052482313	13442.5	13442.5	13480.0	13480.0	2.3457922955995847	3.606761377807169	3.606761377807169	2.5733807807821836
uxaC	1.1235803215965825	1.7189725489640955	13410.0	13410.0	13461.25	13461.25	2.5189847404556343	4.7071267500163145	4.7071267500163145	3.606761377807169
yliF	0.875252892955951	1.4608800809634417	13361.25	13361.25	13435.625	13435.625	4.146503258605693	6.026773153448057	6.026773153448057	4.7071267500163145
yjhB	1.2705100557978768	1.6745055158735902	13515.0	13515.0	13525.0	13525.0	0.0	1.8415493221550125	1.8415493221550125	0.0
ymdC	1.1795013036560604	1.5937289138865982	13505.0	13505.0	13520.0	13520.0	0.0	2.0194129181360454	2.0194129181360454	1.8415493221550125
murP	1.2824125088656992	1.3085035469118642	13535.0	13535.0	13545.0	13545.0	0.0	1.589892138742453	1.589892138742453	0.0
dinG	1.3405548294329528	1.1526436736763288	13555.0	13555.0	13565.0	13565.0	0.0	1.6108950868042986	1.6108950868042986	0.0
ilvA	1.0019829270787464	0.9852644409323852	13540.0	13540.0	13560.0	13560.0	1.589892138742453	2.263866009608527	2.263866009608527	1.6108950868042986
yqhC	1.444056887158369	1.163861219098579	13512.5	13512.5	13550.0	13550.0	2.0194129181360454	2.6422806092617743	2.6422806092617743	2.263866009608527
creC	1.3289896691431469	1.414985647604164	13585.0	13585.0	13595.0	13595.0	0.0	1.8465174497230066	1.8465174497230066	0.0
uhpC	1.118268104516699	0.9483514420308979	13575.0	13575.0	13590.0	13590.0	0.0	2.0058951671816447	2.0058951671816447	1.8465174497230066
arsB	1.484230097030555	0.9617224385456586	13615.0	13615.0	13625.0	13625.0	0.0	1.9821188431087378	1.9821188431087378	0.0
fecC	1.131072439936046	1.1886437865497126	13605.0	13605.0	13620.0	13620.0	0.0	2.2890860579378156	2.2890860579378156	1.9821188431087378
yfdC	1.1837865832549952	1.0193335659344436	13582.5	13582.5	13612.5	13612.5	2.0058951671816447	2.9801781290098854	2.9801781290098854	2.2890860579378156
kduI	1.4846234747760279	1.2361899290891143	13531.25	13531.25	13597.5	13597.5	2.6422806092617743	3.815175279833962	3.815175279833962	2.9801781290098854
ybcH	1.050399827541099	1.3968686572689586	13645.0	13645.0	13655.0	13655.0	0.0	2.1205462951915166	2.1205462951915166	0.0
qseC	1.3144149456246044	1.1226513937290326	13635.0	13635.0	13650.0	13650.0	0.0	2.8614969542997843	2.8614969542997843	2.1205462951915166
amiB	1.364217169408465	1.3398032431184803	13665.0	13665.0	13675.0	13675.0	0.0	2.2452246140405667	2.2452246140405667	0.0
mdtG	1.030179298512695	1.3503238218264353	13695.0	13695.0	13705.0	13705.0	0.0	2.347201897417998	2.347201897417998	0.0
ydjN	1.3144149456246044	1.0476808140194576	13685.0	13685.0	13700.0	13700.0	0.0	2.6646519259442853	2.6646519259442853	2.347201897417998
gntU	1.3505492355038073	1.682225985186472	13670.0	13670.0	13692.5	13692.5	2.2452246140405667	3.0756195506246633	3.0756195506246633	2.6646519259442853
ycaM	1.552244853540933	1.2398657867070344	13642.5	13642.5	13681.25	13681.25	2.8614969542997843	4.008622037909257	4.008622037909257	3.0756195506246633
yihN	1.3505492355038073	1.29984418439961	13725.0	13725.0	13735.0	13735.0	0.0	1.8646593861338983	1.8646593861338983	0.0
kefB	1.5773429446468938	1.1676231467127003	13715.0	13715.0	13730.0	13730.0	0.0	2.835062462061774	2.835062462061774	1.8646593861338983
puuP	1.4799467343708401	1.2444182547462659	13755.0	13755.0	13765.0	13765.0	0.0	2.5974105472736584	2.5974105472736584	0.0
gatC	1.6293491164449443	1.8586518897349338	13745.0	13745.0	13760.0	13760.0	0.0	3.0011218140098728	3.0011218140098728	2.5974105472736584
yeaN	1.2824125088656992	1.579017088292151	13722.5	13722.5	13752.5	13752.5	2.835062462061774	3.329968509914883	3.329968509914883	3.0011218140098728
cstA	1.4373892765949867	1.2818212116854073	13775.0	13775.0	13785.0	13785.0	0.0	2.5807804160560983	2.5807804160560983	0.0
dcuS	1.3656215483800749	1.550814188178745	13815.0	13815.0	13825.0	13825.0	0.0	1.7934577155769538	1.7934577155769538	0.0
cysI	1.2824125088656992	1.3726277233042445	13805.0	13805.0	13820.0	13820.0	0.0	2.046963516147442	2.046963516147442	1.7934577155769538
sad	1.1235803215965825	1.414016482771872	13795.0	13795.0	13812.5	13812.5	0.0	2.7084996556799017	2.7084996556799017	2.046963516147442
ygiS	1.348424754959014	0.9916563690666549	13780.0	13780.0	13803.75	13803.75	2.5807804160560983	3.5002054130370195	3.5002054130370195	2.7084996556799017
sbcC	1.409030945107426	0.9884864457761989	13737.5	13737.5	13791.875	13791.875	3.329968509914883	4.41298988809766	4.41298988809766	3.5002054130370195
rnr	1.4801991398594219	1.333909370255504	13661.875	13661.875	13764.6875	13764.6875	4.008622037909257	5.020441112746416	5.020441112746416	4.41298988809766
yhgE	1.688576185898822	1.0385298634711948	13564.375	13564.375	13713.28125	13713.28125	3.815175279833962	6.131562425388344	6.131562425388344	5.020441112746416
yebT	1.3675241840941184	0.9884864457761989	13398.4375	13398.4375	13638.828125	13638.828125	6.026773153448057	10.764092833077886	10.764092833077886	6.131562425388344
copA	1.2758252664468854	1.1293844838839346	13261.875	13261.875	13518.6328125	13518.6328125	8.878110631007061	12.776490709650345	12.776490709650345	10.764092833077886
carB	1.224703831383215	1.1735496657280486	13835.0	13835.0	13845.0	13845.0	0.0	2.3091863855831942	2.3091863855831942	0.0
slt	1.2279857517993824	0.931804926371427	13855.0	13855.0	13865.0	13865.0	0.0	2.5284985496223813	2.5284985496223813	0.0
kch	1.019060474663009	0.8733287970015384	13840.0	13840.0	13860.0	13860.0	2.3091863855831942	4.086807136413138	4.086807136413138	2.5284985496223813
yehU	1.1460429390310618	1.0213996958932856	13875.0	13875.0	13885.0	13885.0	0.0	2.4192525715674122	2.4192525715674122	0.0
umuC	1.6698025946011346	2.134574198500163	13895.0	13895.0	13905.0	13905.0	0.0	3.4282005532427475	3.4282005532427475	0.0
ydiF	1.5356078351059939	2.134574198500163	13880.0	13880.0	13900.0	13900.0	2.4192525715674122	4.223109697620077	4.223109697620077	3.4282005532427475
yicG	1.4022655830568522	2.4176252797852125	13850.0	13850.0	13890.0	13890.0	4.086807136413138	4.973922024090016	4.973922024090016	4.223109697620077
ytfR	1.318897094581614	2.4026661121066866	13915.0	13915.0	13925.0	13925.0	0.0	2.398825595639849	2.398825595639849	0.0
yciW	1.1436921042818706	2.0243997049695652	13945.0	13945.0	13955.0	13955.0	0.0	2.4688552232194354	2.4688552232194354	0.0
thiC	1.4084063787893544	2.542200623763786	13935.0	13935.0	13950.0	13950.0	0.0	2.6335349015526908	2.6335349015526908	2.4688552232194354
yjbH	2.414763148716868	2.410728567027267	13920.0	13920.0	13942.5	13942.5	2.398825595639849	3.437229874302841	3.437229874302841	2.6335349015526908
gfcD	1.787433932480234	2.39789297910636	13965.0	13965.0	13975.0	13975.0	0.0	4.104451870654774	4.104451870654774	0.0
yfhD	1.07825599729386	3.34702729402279	13931.25	13931.25	13970.0	13970.0	3.437229874302841	5.188868358469118	5.188868358469118	4.104451870654774
basS	1.0702271501868397	2.278741654464492	13870.0	13870.0	13950.625	13950.625	4.973922024090016	6.243400787595636	6.243400787595636	5.188868358469118
tdcC	1.3903385520832674	2.5646731134131557	13995.0	13995.0	14005.0	14005.0	0.0	2.4017943971642013	2.4017943971642013	0.0
phoA	1.0844317061765545	2.2337794054252798	14015.0	14015.0	14025.0	14025.0	0.0	3.8776182610169565	3.8776182610169565	0.0
yhjD	1.2448204828792824	2.321682803105981	14000.0	14000.0	14020.0	14020.0	2.4017943971642013	4.330306121518683	4.330306121518683	3.8776182610169565
yfjW	1.226489258226482	2.3638403496640596	13985.0	13985.0	14010.0	14010.0	0.0	4.75744726782138	4.75744726782138	4.330306121518683
fadH	1.7545390176355913	2.5488620004002547	14065.0	14065.0	14075.0	14075.0	0.0	2.0202579126579376	2.0202579126579376	0.0
ppnK	3.7587388014796517	0.8393856236271797	14055.0	14055.0	14070.0	14070.0	0.0	2.3579945240751843	2.3579945240751843	2.0202579126579376
yicL	2.3274268156915014	1.5268569988003395	14045.0	14045.0	14062.5	14062.5	0.0	2.460343502961626	2.460343502961626	2.3579945240751843
ytfF	3.0665420331175732	1.1230170371334292	14035.0	14035.0	14053.75	14053.75	0.0	3.03409992740779	3.03409992740779	2.460343502961626
kefC	3.364599873337123	1.565195583378421	14085.0	14085.0	14095.0	14095.0	0.0	3.721432439175931	3.721432439175931	0.0
nrdD	3.3202245410384417	1.023023364090308	14105.0	14105.0	14115.0	14115.0	0.0	2.3905086975450702	2.3905086975450702	0.0
yhiP	2.173166686357426	1.3726277233042445	14135.0	14135.0	14145.0	14145.0	0.0	2.235014953835919	2.235014953835919	0.0
thiP	2.141368486941134	1.4882361990836037	14125.0	14125.0	14140.0	14140.0	0.0	2.904506138144301	2.904506138144301	2.235014953835919
araJ	2.4212562357336815	1.3753302516494692	14110.0	14110.0	14132.5	14132.5	2.3905086975450702	3.9139177901831226	3.9139177901831226	2.904506138144301
mtlA	2.0001527549089526	1.3866778489483373	14090.0	14090.0	14121.25	14121.25	3.721432439175931	4.241143407736242	4.241143407736242	3.9139177901831226
phoQ	2.02161832256629	1.2973692125782565	14044.375	14044.375	14105.625	14105.625	3.03409992740779	5.2300087565760185	5.2300087565760185	4.241143407736242
yhfK	1.6010017453493477	1.595448746354326	13997.5	13997.5	14075.0	14075.0	4.75744726782138	7.518619895455431	7.518619895455431	5.2300087565760185
fusA	2.028595559208428	2.1250201047395905	14165.0	14165.0	14175.0	14175.0	0.0	2.6362836735643276	2.6362836735643276	0.0
yejB	2.2781751775575314	2.401726869719302	14155.0	14155.0	14170.0	14170.0	0.0	3.3991001627879416	3.3991001627879416	2.6362836735643276
glpT	1.6819245818213486	2.1121598638892944	14185.0	14185.0	14195.0	14195.0	0.0	2.682201550334832	2.682201550334832	0.0
alaS	2.165032036937148	1.8700771161812948	14205.0	14205.0	14215.0	14215.0	0.0	2.9335468682030568	2.9335468682030568	0.0
setA	1.7556861543469615	1.7809683467916595	14190.0	14190.0	14210.0	14210.0	2.682201550334832	3.509769298268654	3.509769298268654	2.9335468682030568
malQ	1.3099433326574175	1.4741724938453	14162.5	14162.5	14200.0	14200.0	3.3991001627879416	4.829983649837377	4.829983649837377	3.509769298268654
aer	2.708270154452433	1.2390907981167902	14235.0	14235.0	14245.0	14245.0	0.0	2.3620882187815457	2.3620882187815457	0.0
yejA	1.545609670879858	1.0677000449663105	14265.0	14265.0	14275.0	14275.0	0.0	2.527079611334223	2.527079611334223	0.0
yfeO	1.8283460507385942	1.1141091791311195	14255.0	14255.0	14270.0	14270.0	0.0	3.023617271070617	3.023617271070617	2.527079611334223
abgB	1.4347743051308404	1.0213996958932856	14240.0	14240.0	14262.5	14262.5	2.3620882187815457	3.4593400455971213	3.4593400455971213	3.023617271070617
ydcO	1.3586953996033422	1.3076392612787662	14225.0	14225.0	14251.25	14251.25	0.0	4.164862282492722	4.164862282492722	3.4593400455971213
dsdC	1.6076140494463749	1.023023364090308	14325.0	14325.0	14335.0	14335.0	0.0	2.464735822010392	2.464735822010392	0.0
aaeB	1.8758095466563223	1.0193335659344436	14315.0	14315.0	14330.0	14330.0	0.0	2.7533737964233347	2.7533737964233347	2.464735822010392
ydfI	2.151007508758981	1.682225985186472	14305.0	14305.0	14322.5	14322.5	0.0	3.1870903515508138	3.1870903515508138	2.7533737964233347
puuB	1.5644670014138846	1.720730025639445	14295.0	14295.0	14313.75	14313.75	0.0	3.427876041253327	3.427876041253327	3.1870903515508138
pps	1.8794773360972379	1.6106039185865784	14285.0	14285.0	14304.375	14304.375	0.0	4.329415828001917	4.329415828001917	3.427876041253327
chbC	1.484230097030555	1.2710562202910136	14238.125	14238.125	14294.6875	14294.6875	4.164862282492722	5.409934617779988	5.409934617779988	4.329415828001917
dsdX	1.552244853540933	1.7653998311800632	14355.0	14355.0	14365.0	14365.0	0.0	3.635973725458907	3.635973725458907	0.0
yfbS	1.2649858195616368	1.29984418439961	14345.0	14345.0	14360.0	14360.0	0.0	6.1842557210374185	6.1842557210374185	3.635973725458907
relA	1.9521747773552625	1.5130334736784674	14266.40625	14266.40625	14352.5	14352.5	5.409934617779988	7.570384783530316	7.570384783530316	6.1842557210374185
ggt	1.8758095466563223	1.903809833063091	14181.25	14181.25	14309.453125	14309.453125	4.829983649837377	8.51863046342484	8.51863046342484	7.570384783530316
yddA	2.2088411186976993	1.682225985186472	14036.25	14036.25	14245.3515625	14245.3515625	7.518619895455431	10.687906567715102	10.687906567715102	8.51863046342484
yjcC	1.8748990780830825	2.125570237779072	13910.3125	13910.3125	14140.80078125	14140.80078125	6.243400787595636	14.11168368021472	14.11168368021472	10.687906567715102
tktB	1.8650949029145116	1.4723828360432567	13390.25390625	13390.25390625	14025.556640625	14025.556640625	12.776490709650345	15.974560251077502	15.974560251077502	14.11168368021472
trpE	1.5954339065048435	1.6682158789677137	13196.25	13196.25	13707.9052734375	13707.9052734375	12.211333909326003	25.670840783848746	25.670840783848746	15.974560251077502
ygcB	2.547859392883959	1.720730025639445	11315.386962890625	11315.386962890625	13452.07763671875	13452.07763671875	22.915465434343584	54.09688236207583	54.09688236207583	25.670840783848746
yegT	2.3493954205493166	2.134574198500163	14385.0	14385.0	14395.0	14395.0	0.0	0.8371430019743412	0.8371430019743412	0.0
yfjI	3.342242296823142	2.771623602570943	14375.0	14375.0	14390.0	14390.0	0.0	0.93177180220968	0.93177180220968	0.8371430019743412
sxy	0.6920367440295743	0.34343928669763535	14415.0	14415.0	14425.0	14425.0	0.0	0.531380429895296	0.531380429895296	0.0
idi	0.7951846465038023	0.49798826195636264	14405.0	14405.0	14420.0	14420.0	0.0	0.7116354207662854	0.7116354207662854	0.531380429895296
lldR	0.5699544417133402	0.5716938152754081	14435.0	14435.0	14445.0	14445.0	0.0	1.0880780108424348	1.0880780108424348	0.0
flk	0.5868021993017313	0.4192703733624322	14412.5	14412.5	14440.0	14440.0	0.7116354207662854	1.245431839324665	1.245431839324665	1.0880780108424348
ydaL	0.5572072652923585	0.5532370850413143	14382.5	14382.5	14426.25	14426.25	0.93177180220968	1.3454736714517275	1.3454736714517275	1.245431839324665
rcsA	0.5496419500786761	0.4324764734581871	14455.0	14455.0	14465.0	14465.0	0.0	0.6794423854543001	0.6794423854543001	0.0
ybiH	0.7293682998941207	0.49139996949751785	14485.0	14485.0	14495.0	14495.0	0.0	0.5770486118728497	0.5770486118728497	0.0
thiD	0.6331815602230904	0.7433446551489942	14475.0	14475.0	14490.0	14490.0	0.0	0.8264768774071294	0.8264768774071294	0.5770486118728497
yobB	0.5901531895262292	0.5995354423704673	14505.0	14505.0	14515.0	14515.0	0.0	0.5480315382983831	0.5480315382983831	0.0
rffM	0.597851710088592	0.6007790523343284	14525.0	14525.0	14535.0	14535.0	0.0	0.6385562788127446	0.6385562788127446	0.0
miaA	0.52062877458309	0.4621411850923395	14510.0	14510.0	14530.0	14530.0	0.5480315382983831	0.7698527918440424	0.7698527918440424	0.6385562788127446
yafP	0.4794589460087053	0.4031058109561553	14555.0	14555.0	14565.0	14565.0	0.0	0.45929134612124234	0.45929134612124234	0.0
recR	0.5349794838753392	0.4464224638923329	14545.0	14545.0	14560.0	14560.0	0.0	0.783857490707222	0.783857490707222	0.45929134612124234
ais	0.4469527454425209	0.5563963370488326	14520.0	14520.0	14552.5	14552.5	0.7698527918440424	1.024949746134291	1.024949746134291	0.783857490707222
agaR	0.4129137095791458	0.48340646001571125	14482.5	14482.5	14536.25	14536.25	0.8264768774071294	1.0568781672174548	1.0568781672174548	1.024949746134291
yddE	0.5445577449537655	0.555416909470962	14460.0	14460.0	14509.375	14509.375	0.6794423854543001	1.578173126766455	1.578173126766455	1.0568781672174548
yehT	0.4576276625821346	0.5858878812204041	14404.375	14404.375	14484.6875	14484.6875	1.3454736714517275	2.057956785742649	2.057956785742649	1.578173126766455
yecT	0.5179833809739531	0.48154836091812453	14585.0	14585.0	14595.0	14595.0	0.0	0.7588262477524751	0.7588262477524751	0.0
yhbT	0.47190673679665496	0.46776515409702935	14575.0	14575.0	14590.0	14590.0	0.0	0.8482649696207243	0.8482649696207243	0.7588262477524751
rrmJ	0.47088073506767547	0.5039724796911603	14625.0	14625.0	14635.0	14635.0	0.0	0.5461714979430853	0.5461714979430853	0.0
ybjH	0.9737855564251611	0.22010288619991908	14615.0	14615.0	14630.0	14630.0	0.0	0.9524946109539438	0.9524946109539438	0.5461714979430853
hypC	0.693047012120808	0.26222522870611026	14605.0	14605.0	14622.5	14622.5	0.0	1.2393537870778877	1.2393537870778877	0.9524946109539438
chpR	0.7292988646388808	0.35375684633264115	14655.0	14655.0	14665.0	14665.0	0.0	0.4700587545802777	0.4700587545802777	0.0
ydeI	0.8068357095222822	0.41906341462561736	14645.0	14645.0	14660.0	14660.0	0.0	0.5642844879070412	0.5642844879070412	0.4700587545802777
ybgA	0.5179833809739531	0.5459038675792344	14675.0	14675.0	14685.0	14685.0	0.0	0.33895053447232	0.33895053447232	0.0
fucU	0.6816558227513323	0.49109296901169613	14705.0	14705.0	14715.0	14715.0	0.0	0.3352280506536058	0.3352280506536058	0.0
sulA	0.6252444994908826	0.5423683975476468	14695.0	14695.0	14710.0	14710.0	0.0	0.46315157039978416	0.46315157039978416	0.3352280506536058
ychQ	0.560333928261021	0.2696437545888583	14680.0	14680.0	14702.5	14702.5	0.33895053447232	0.6395965243716204	0.6395965243716204	0.46315157039978416
ftnB	0.4724595449813172	0.3803788705175305	14725.0	14725.0	14735.0	14735.0	0.0	0.389329643279374	0.389329643279374	0.0
fecI	0.4633493323243463	0.35368645303958013	14745.0	14745.0	14755.0	14755.0	0.0	0.5148787161513652	0.5148787161513652	0.0
mdtI	0.5166309153346491	0.4275809129291998	14730.0	14730.0	14750.0	14750.0	0.389329643279374	0.6597151466576656	0.6597151466576656	0.5148787161513652
yedR	0.47569742510466	0.4182636020752673	14691.25	14691.25	14740.0	14740.0	0.6395965243716204	0.9362918927190986	0.9362918927190986	0.6597151466576656
ybaJ	0.5382654563008603	0.49109296901169613	14652.5	14652.5	14715.625	14715.625	0.5642844879070412	1.2779001501951017	1.2779001501951017	0.9362918927190986
yaiI	0.4422005323140172	0.4216232139073738	14613.75	14613.75	14684.0625	14684.0625	1.2393537870778877	2.0003246997593265	2.0003246997593265	1.2779001501951017
acpS	0.580465181969491	0.49755004674665765	14582.5	14582.5	14648.90625	14648.90625	0.8482649696207243	2.8647187891668273	2.8647187891668273	2.0003246997593265
ycaK	0.4053497152264558	0.46820594929982584	14444.53125	14444.53125	14615.703125	14615.703125	2.057956785742649	3.78739877480589	3.78739877480589	2.8647187891668273
yidB	0.49392728840975664	0.4227252075061071	14765.0	14765.0	14775.0	14775.0	0.0	0.6873768873443385	0.6873768873443385	0.0
ispD	0.5689113885436724	0.47144304276314875	14785.0	14785.0	14795.0	14795.0	0.0	0.7148828534782188	0.7148828534782188	0.0
ibpB	0.44809300033088334	0.5716938152754081	14770.0	14770.0	14790.0	14790.0	0.6873768873443385	0.9444357992280268	0.9444357992280268	0.7148828534782188
ybcL	0.3586215890807975	0.4694468104263501	14825.0	14825.0	14835.0	14835.0	0.0	0.40119751410142157	0.40119751410142157	0.0
thiE	0.4452720227596717	0.7041556595264428	14815.0	14815.0	14830.0	14830.0	0.0	0.4824400070806102	0.4824400070806102	0.40119751410142157
yafS	0.46185741785109524	0.6362339613653119	14805.0	14805.0	14822.5	14822.5	0.0	0.8585070545128466	0.8585070545128466	0.4824400070806102
srlR	0.4280462597312623	0.7252713261609016	14845.0	14845.0	14855.0	14855.0	0.0	0.2279654666545396	0.2279654666545396	0.0
ygjM	0.4220395591570768	0.8383059577398724	14865.0	14865.0	14875.0	14875.0	0.0	0.30227160263226727	0.30227160263226727	0.0
ydhL	0.40254426439775504	0.5606331755221888	14850.0	14850.0	14870.0	14870.0	0.2279654666545396	0.36899343508519655	0.36899343508519655	0.30227160263226727
zapA	0.3634372837176095	0.5579180376664515	14885.0	14885.0	14895.0	14895.0	0.0	0.3580562501748368	0.3580562501748368	0.0
rpsL	0.47037262807405184	0.5829956323096411	14905.0	14905.0	14915.0	14915.0	0.0	0.512123373951855	0.512123373951855	0.0
hinT	0.4625329175037365	0.4952896666972702	14890.0	14890.0	14910.0	14910.0	0.3580562501748368	0.6537435391751338	0.6537435391751338	0.512123373951855
yfcL	0.40715412002776263	0.4921042197886789	14860.0	14860.0	14900.0	14900.0	0.36899343508519655	1.0506293813852607	1.0506293813852607	0.6537435391751338
yiiS	0.4104246962595362	0.565122273337242	14813.75	14813.75	14880.0	14880.0	0.8585070545128466	1.1710916549224468	1.1710916549224468	1.0506293813852607
glgS	0.4087346842904088	0.5451251246089254	14780.0	14780.0	14846.875	14846.875	0.9444357992280268	2.3267371622212263	2.3267371622212263	1.1710916549224468
ilvM	0.37230585700858754	0.5716938152754081	14925.0	14925.0	14935.0	14935.0	0.0	0.3368358518497297	0.3368358518497297	0.0
yjdP	0.4457108887428523	0.5906960364800314	14945.0	14945.0	14955.0	14955.0	0.0	0.34135074122598774	0.34135074122598774	0.0
ymdA	0.40254426439775504	0.4876752837814778	14930.0	14930.0	14950.0	14950.0	0.3368358518497297	0.49491065183932315	0.49491065183932315	0.34135074122598774
ygjP	0.4099222549306668	0.6374931593090724	14975.0	14975.0	14985.0	14985.0	0.0	0.1700966090191614	0.1700966090191614	0.0
folA	0.45179376023461065	0.4802208644318861	14965.0	14965.0	14980.0	14980.0	0.0	0.24352482395502928	0.24352482395502928	0.1700966090191614
rnhA	0.4159017879127506	0.5486687849902425	14995.0	14995.0	15005.0	15005.0	0.0	0.2833766952319462	0.2833766952319462	0.0
fabG	0.5055963899380156	0.5578525593140354	14972.5	14972.5	15000.0	15000.0	0.24352482395502928	0.4165514283231735	0.4165514283231735	0.2833766952319462
yihI	0.5068397023862936	0.4943188208384928	15025.0	15025.0	15035.0	15035.0	0.0	0.39328274240450045	0.39328274240450045	0.0
yjbJ	0.43828951614954076	0.3729151041658135	15015.0	15015.0	15030.0	15030.0	0.0	0.44355235645462865	0.44355235645462865	0.39328274240450045
bssS	0.4327955391084096	0.4394347556040451	14986.25	14986.25	15022.5	15022.5	0.4165514283231735	0.8137926837305347	0.8137926837305347	0.44355235645462865
rpsM	0.41313467897718276	0.4552829101842761	14940.0	14940.0	15004.375	15004.375	0.49491065183932315	0.9092151773339922	0.9092151773339922	0.8137926837305347
iscA	0.5178413829221109	0.4616415678823594	15075.0	15075.0	15085.0	15085.0	0.0	0.19628896332584755	0.19628896332584755	0.0
rplN	0.5416492500601606	0.4824277551638445	15065.0	15065.0	15080.0	15080.0	0.0	0.3180989145216422	0.3180989145216422	0.19628896332584755
ycfL	0.6200645563266831	0.4304302753210281	15055.0	15055.0	15072.5	15072.5	0.0	0.5484346258190181	0.5484346258190181	0.3180989145216422
mraZ	0.4202853216610316	0.4170380788972242	15045.0	15045.0	15063.75	15063.75	0.0	0.6879469717822789	0.6879469717822789	0.5484346258190181
spy	0.4469527454425209	0.3850879675861259	15125.0	15125.0	15135.0	15135.0	0.0	0.24461490169666805	0.24461490169666805	0.0
yqjE	0.7554755215288439	0.5135593386972656	15115.0	15115.0	15130.0	15130.0	0.0	0.49596052899335824	0.49596052899335824	0.24461490169666805
ybjM	0.8473073982403857	0.48439806816741976	15105.0	15105.0	15122.5	15122.5	0.0	0.5456714816533864	0.5456714816533864	0.49596052899335824
hipB	0.6755204976989173	0.5100778919048012	15095.0	15095.0	15113.75	15113.75	0.0	0.880870995660343	0.880870995660343	0.5456714816533864
marB	0.6307333123641059	0.48154047392762406	15054.375	15054.375	15104.375	15104.375	0.6879469717822789	1.155783994987802	1.155783994987802	0.880870995660343
ydhI	0.6196527944269453	0.4281300895296025	14972.1875	14972.1875	15079.375	15079.375	0.9092151773339922	1.7582437379384672	1.7582437379384672	1.155783994987802
ygfA	0.5699544417133402	0.6853724309573794	15145.0	15145.0	15155.0	15155.0	0.0	0.29714615662751653	0.29714615662751653	0.0
rfaH	0.48912628713971557	0.6439765897154803	15165.0	15165.0	15175.0	15175.0	0.0	0.3419206875191839	0.3419206875191839	0.0
yceH	0.5535525396312573	0.4866072053738487	15150.0	15150.0	15170.0	15170.0	0.29714615662751653	0.4275020439479016	0.4275020439479016	0.3419206875191839
chpS	0.5373797921839241	0.6300701056509648	15185.0	15185.0	15195.0	15195.0	0.0	0.43958876919879275	0.43958876919879275	0.0
rplX	0.5123612481601825	0.6230530710473111	15225.0	15225.0	15235.0	15235.0	0.0	0.37894094329551503	0.37894094329551503	0.0
yoaC	0.4713631849474109	0.4732656932804032	15215.0	15215.0	15230.0	15230.0	0.0	0.5842879980788535	0.5842879980788535	0.37894094329551503
yjfO	0.4354107102529009	0.4155658488511237	15205.0	15205.0	15222.5	15222.5	0.0	0.6656300795161176	0.6656300795161176	0.5842879980788535
arsC	0.5115592762068832	0.4194764490586698	15190.0	15190.0	15213.75	15213.75	0.43958876919879275	0.6743219245644843	0.6743219245644843	0.6656300795161176
yjbQ	0.5535084190722364	0.3857222587029721	15160.0	15160.0	15201.875	15201.875	0.4275020439479016	1.1647571595101414	1.1647571595101414	0.6743219245644843
yceD	0.48231310701403024	0.42305740980503703	15265.0	15265.0	15275.0	15275.0	0.0	0.5138617979523623	0.5138617979523623	0.0
yjbR	0.360816538178196	0.4545301525044263	15255.0	15255.0	15270.0	15270.0	0.0	0.603407170556057	0.603407170556057	0.5138617979523623
yigB	0.5093444000599079	0.45242573626509225	15245.0	15245.0	15262.5	15262.5	0.0	0.7517069368772107	0.7517069368772107	0.603407170556057
ligT	0.38891383524132184	0.3762223043900295	15295.0	15295.0	15305.0	15305.0	0.0	0.37974406142796024	0.37974406142796024	0.0
yhhY	0.4091717202769227	0.42064521036061153	15285.0	15285.0	15300.0	15300.0	0.0	0.5858785141914884	0.5858785141914884	0.37974406142796024
yraR	0.4035029797759115	0.3907614216908213	15335.0	15335.0	15345.0	15345.0	0.0	0.32123720710253995	0.32123720710253995	0.0
pepE	0.5489221581956224	0.3333527305015116	15325.0	15325.0	15340.0	15340.0	0.0	0.4093804958048233	0.4093804958048233	0.32123720710253995
yafO	0.6731313318609079	0.4716961020987449	15315.0	15315.0	15332.5	15332.5	0.0	0.5977995390346155	0.5977995390346155	0.4093804958048233
ybaV	0.5699544417133402	0.4155658488511237	15292.5	15292.5	15323.75	15323.75	0.5858785141914884	0.8570140767547231	0.8570140767547231	0.5977995390346155
yohJ	0.6782448925786116	0.4559685863452592	15253.75	15253.75	15308.125	15308.125	0.7517069368772107	1.453366805629731	1.453366805629731	0.8570140767547231
yegR	0.3974849921606941	0.4760387438736493	15180.9375	15180.9375	15280.9375	15280.9375	1.1647571595101414	1.8324221517563892	1.8324221517563892	1.453366805629731
yraN	0.516845084137029	0.4419786076267633	15025.78125	15025.78125	15230.9375	15230.9375	1.7582437379384672	2.7083067512932453	2.7083067512932453	1.8324221517563892
racR	0.419827666146456	0.4887108048883893	14813.4375	14813.4375	15128.359375	15128.359375	2.3267371622212263	3.793911851600434	3.793911851600434	2.7083067512932453
ygcF	0.4552191614493532	0.43234014664727144	14530.1171875	14530.1171875	14970.8984375	14970.8984375	3.78739877480589	4.6820919461223465	4.6820919461223465	3.793911851600434
sufA	0.5788423193655587	0.387768376279923	15355.0	15355.0	15365.0	15365.0	0.0	0.21268377262780108	0.21268377262780108	0.0
pspD	0.4892161909633058	0.39298403990888486	15375.0	15375.0	15385.0	15385.0	0.0	0.1995421700697506	0.1995421700697506	0.0
dinJ	0.6792975267991328	0.3759980291597718	15405.0	15405.0	15415.0	15415.0	0.0	0.13882938584172494	0.13882938584172494	0.0
raiA	0.5119440431407439	0.5786205620538756	15395.0	15395.0	15410.0	15410.0	0.0	0.3133891515312398	0.3133891515312398	0.13882938584172494
yjdM	0.5256532470156707	0.6319660077243728	15380.0	15380.0	15402.5	15402.5	0.1995421700697506	0.3292181833798026	0.3292181833798026	0.3133891515312398
yaiZ	0.3184104332781406	0.4839430036806237	15360.0	15360.0	15391.25	15391.25	0.21268377262780108	0.5454446623240357	0.5454446623240357	0.3292181833798026
pspB	0.30009396851284537	0.5346632887606657	15425.0	15425.0	15435.0	15435.0	0.0	0.18870216560653771	0.18870216560653771	0.0
ybdJ	0.36274551812243144	0.582936865391964	15445.0	15445.0	15455.0	15455.0	0.0	0.13413228095977595	0.13413228095977595	0.0
ygdR	0.4605651997631603	0.5783459310053678	15475.0	15475.0	15485.0	15485.0	0.0	0.15827953676477	0.15827953676477	0.0
ydhZ	0.4115568638560462	0.5689344284887038	15465.0	15465.0	15480.0	15480.0	0.0	0.1981567306460161	0.1981567306460161	0.15827953676477
cspC	0.46738442497224675	0.5671792038659459	15450.0	15450.0	15472.5	15472.5	0.13413228095977595	0.26303653284085177	0.26303653284085177	0.1981567306460161
yefM	0.5095974407483964	0.596458297125899	15430.0	15430.0	15461.25	15461.25	0.18870216560653771	0.3138579900342308	0.3138579900342308	0.26303653284085177
rpsU	0.3766376880555289	0.5074716121486365	15505.0	15505.0	15515.0	15515.0	0.0	0.2650579944481493	0.2650579944481493	0.0
cspA	0.4231999425839115	0.4997119680668349	15495.0	15495.0	15510.0	15510.0	0.0	0.2865610346718602	0.2865610346718602	0.2650579944481493
elaB	0.43251575788649804	0.5475363867356371	15555.0	15555.0	15565.0	15565.0	0.0	0.20620727023453567	0.20620727023453567	0.0
yrbA	0.4173783764036205	0.49738428380288435	15545.0	15545.0	15560.0	15560.0	0.0	0.2440387775655014	0.2440387775655014	0.20620727023453567
bfd	0.39844038784222247	0.498772436222566	15535.0	15535.0	15552.5	15552.5	0.0	0.3412789134127857	0.3412789134127857	0.2440387775655014
yhbY	0.39157055064982665	0.5452890755898671	15525.0	15525.0	15543.75	15543.75	0.0	0.40600163104831843	0.40600163104831843	0.3412789134127857
yfhL	0.45220057979600614	0.588320393842909	15502.5	15502.5	15534.375	15534.375	0.2865610346718602	0.5089581605403521	0.5089581605403521	0.40600163104831843
relE	0.42559896377731277	0.6297960494426071	15445.625	15445.625	15518.4375	15518.4375	0.3138579900342308	0.6540724623238547	0.6540724623238547	0.5089581605403521
fur	0.39760089505964785	0.5192619732609086	15375.625	15375.625	15482.03125	15482.03125	0.5454446623240357	0.9139764879247984	0.9139764879247984	0.6540724623238547
rbfA	0.429222829265181	0.5160878064471138	15575.0	15575.0	15585.0	15585.0	0.0	0.3134969079572719	0.3134969079572719	0.0
thiS	0.40254426439775504	0.4760387438736493	15595.0	15595.0	15605.0	15605.0	0.0	0.29592096307511734	0.29592096307511734	0.0
ybjQ	0.46355296708630656	0.4801138101483589	15615.0	15615.0	15625.0	15625.0	0.0	0.3685723260338108	0.3685723260338108	0.0
npr	0.37281224259111456	0.5322197329159561	15600.0	15600.0	15620.0	15620.0	0.29592096307511734	0.48061786224757724	0.48061786224757724	0.3685723260338108
mutT	0.4734503448447533	0.6495505953404227	15580.0	15580.0	15610.0	15610.0	0.3134969079572719	0.5300547261362574	0.5300547261362574	0.48061786224757724
ybiJ	0.5950132967995074	0.6394460605651923	15655.0	15655.0	15665.0	15665.0	0.0	0.2975660103215456	0.2975660103215456	0.0
fis	0.4430765993586993	0.5845315959299437	15645.0	15645.0	15660.0	15660.0	0.0	0.3404934222019181	0.3404934222019181	0.2975660103215456
yciI	0.5328313624856514	0.6592153381396572	15635.0	15635.0	15652.5	15652.5	0.0	0.37904326422252277	0.37904326422252277	0.3404934222019181
yajQ	0.48839228819404484	0.6107185946065403	15695.0	15695.0	15705.0	15705.0	0.0	0.17366945680508467	0.17366945680508467	0.0
ybaQ	0.4132871905945403	0.6702569509150599	15685.0	15685.0	15700.0	15700.0	0.0	0.2362327148561793	0.2362327148561793	0.17366945680508467
rplI	0.5580256026533036	0.593631322445107	15675.0	15675.0	15692.5	15692.5	0.0	0.2836718868475766	0.2836718868475766	0.2362327148561793
ychN	0.49534242513236465	0.5305034777192658	15725.0	15725.0	15735.0	15735.0	0.0	0.2454052350926375	0.2454052350926375	0.0
crl	0.5166164449917584	0.6483095063037634	15715.0	15715.0	15730.0	15730.0	0.0	0.4169023700269621	0.4169023700269621	0.2454052350926375
yqiB	0.4450023505718247	0.5596990930353122	15683.75	15683.75	15722.5	15722.5	0.2836718868475766	0.5389109181811519	0.5389109181811519	0.4169023700269621
grxD	0.5148994074999212	0.5862349928001541	15643.75	15643.75	15703.125	15703.125	0.37904326422252277	0.6640347015295304	0.6640347015295304	0.5389109181811519
yeiS	0.5407214771335063	0.5980491325841315	15595.0	15595.0	15673.4375	15673.4375	0.5300547261362574	1.0291679724916667	1.0291679724916667	0.6640347015295304
ynbE	0.4403432395151414	0.6524972484374755	15428.828125	15428.828125	15634.21875	15634.21875	0.9139764879247984	1.6683267205447683	1.6683267205447683	1.0291679724916667
yaeP	0.5817798117120467	0.5917720582707631	15745.0	15745.0	15755.0	15755.0	0.0	0.2584212600878852	0.2584212600878852	0.0
yciU	0.6138327797650406	0.596151705258343	15785.0	15785.0	15795.0	15795.0	0.0	0.14721154215171584	0.14721154215171584	0.0
rpmA	0.5128780739506208	0.5646606547188475	15775.0	15775.0	15790.0	15790.0	0.0	0.18801299560887574	0.18801299560887574	0.14721154215171584
yhdL	0.3897612698568197	0.6450868144161299	15765.0	15765.0	15782.5	15782.5	0.0	0.2782626828542119	0.2782626828542119	0.18801299560887574
ydhR	0.49283635028469075	0.5342922476723805	15750.0	15750.0	15773.75	15773.75	0.2584212600878852	0.46800033644189226	0.46800033644189226	0.2782626828542119
yfjF	0.5431326971240985	0.5094499911261083	15805.0	15805.0	15815.0	15815.0	0.0	0.1263381053073383	0.1263381053073383	0.0
yacL	0.4465347709161232	0.5190546523476903	15835.0	15835.0	15845.0	15845.0	0.0	0.11626763854739901	0.11626763854739901	0.0
ygfY	0.5238467795501426	0.5097738197963572	15855.0	15855.0	15865.0	15865.0	0.0	0.15233507193314685	0.15233507193314685	0.0
rpsQ	0.4763728104413274	0.46005372775653985	15840.0	15840.0	15860.0	15860.0	0.11626763854739901	0.21349706183216813	0.21349706183216813	0.15233507193314685
rplW	0.48400774716525585	0.4579861068451984	15825.0	15825.0	15850.0	15850.0	0.0	0.25945487138847034	0.25945487138847034	0.21349706183216813
yacG	0.5588931757104625	0.49504619997728044	15810.0	15810.0	15837.5	15837.5	0.1263381053073383	0.34109868989458825	0.34109868989458825	0.25945487138847034
yoaH	0.5244066623092463	0.40221389691703974	15875.0	15875.0	15885.0	15885.0	0.0	0.19986466595100302	0.19986466595100302	0.0
yhfL	0.43388038416024416	0.3983789829590985	15905.0	15905.0	15915.0	15915.0	0.0	0.17564320210622278	0.17564320210622278	0.0
gnsA	0.4200801437333023	0.3962681598207623	15895.0	15895.0	15910.0	15910.0	0.0	0.28164954037963397	0.28164954037963397	0.17564320210622278
yjeT	0.46409786463861213	0.43497754069506395	15880.0	15880.0	15902.5	15902.5	0.19986466595100302	0.45250762061107064	0.45250762061107064	0.28164954037963397
rpoZ	0.4224258344332196	0.41196503829597275	15823.75	15823.75	15891.25	15891.25	0.34109868989458825	0.6518679977711415	0.6518679977711415	0.45250762061107064
mokB	0.44431931605225095	0.44755318774735725	15761.875	15761.875	15857.5	15857.5	0.46800033644189226	1.0008485613764733	1.0008485613764733	0.6518679977711415
feoA	0.46957515602078076	0.4839571663865511	15925.0	15925.0	15935.0	15935.0	0.0	0.10521418778377274	0.10521418778377274	0.0
rplU	0.47259675791887873	0.5050322504827305	15945.0	15945.0	15955.0	15955.0	0.0	0.14712664556620741	0.14712664556620741	0.0
ybeB	0.5271604407401362	0.5678437116902929	15930.0	15930.0	15950.0	15950.0	0.10521418778377274	0.3023479644837986	0.3023479644837986	0.14712664556620741
ybfA	0.5234599670019322	0.49476680472642254	15965.0	15965.0	15975.0	15975.0	0.0	0.3630781974698722	0.3630781974698722	0.0
sirA	0.44917549077782043	0.5243772293535732	15940.0	15940.0	15970.0	15970.0	0.3023479644837986	0.7437320571265111	0.7437320571265111	0.3630781974698722
ybhT	0.38343059993371187	0.568143448108068	15995.0	15995.0	16005.0	16005.0	0.0	0.14399833963606287	0.14399833963606287	0.0
ytjA	0.3616411060876375	0.559253507538726	15985.0	15985.0	16000.0	16000.0	0.0	0.18224517678689217	0.18224517678689217	0.14399833963606287
ydcX	0.4268376307278191	0.6052417769889789	16025.0	16025.0	16035.0	16035.0	0.0	0.06692701776875017	0.06692701776875017	0.0
rpmC	0.46245712390976573	0.5591182211501651	16015.0	16015.0	16030.0	16030.0	0.0	0.24027043354337493	0.24027043354337493	0.06692701776875017
yhhL	0.36672956396941003	0.70511068143698	15992.5	15992.5	16022.5	16022.5	0.18224517678689217	0.336975989333858	0.336975989333858	0.24027043354337493
yjiX	0.32351017193970466	0.7192573540888653	16045.0	16045.0	16055.0	16055.0	0.0	0.23173219199281325	0.23173219199281325	0.0
yciY	0.3254793022502588	0.465059741540954	16075.0	16075.0	16085.0	16085.0	0.0	0.2113855740485261	0.2113855740485261	0.0
minE	0.3017537720652231	0.49138827439499677	16065.0	16065.0	16080.0	16080.0	0.0	0.28239108813738073	0.28239108813738073	0.2113855740485261
relB	0.3889489856279897	0.45081879367107663	16050.0	16050.0	16072.5	16072.5	0.23173219199281325	0.3851745785105772	0.3851745785105772	0.28239108813738073
yciX	0.27635435644569134	0.5526260373012848	16007.5	16007.5	16061.25	16061.25	0.336975989333858	0.8592158485531557	0.8592158485531557	0.3851745785105772
gnsB	0.35490327240079195	0.5277491062895888	15955.0	15955.0	16034.375	16034.375	0.7437320571265111	1.0682185275160496	1.0682185275160496	0.8592158485531557
yhjR	0.35947514495729316	0.519470830192879	15809.6875	15809.6875	15994.6875	15994.6875	1.0008485613764733	1.714791914674742	1.714791914674742	1.0682185275160496
yfdY	0.4070493467247197	0.684786681492488	15531.5234375	15531.5234375	15902.1875	15902.1875	1.6683267205447683	2.5141822125489264	2.5141822125489264	1.714791914674742
gcvH	0.394394301906613	0.46603140698191686	16105.0	16105.0	16115.0	16115.0	0.0	0.5753799013347036	0.5753799013347036	0.0
yifE	0.46952995274436765	0.534911456163783	16095.0	16095.0	16110.0	16110.0	0.0	1.257932007430505	1.257932007430505	0.5753799013347036
dinI	0.4167364225461267	0.556978188029943	16135.0	16135.0	16145.0	16145.0	0.0	0.48298756149860256	0.48298756149860256	0.0
yeeX	0.47295587465188493	0.49026471699674506	16165.0	16165.0	16175.0	16175.0	0.0	0.33936125074295076	0.33936125074295076	0.0
asr	0.1725160390545574	1.0928007094370418	16155.0	16155.0	16170.0	16170.0	0.0	0.5515157629893452	0.5515157629893452	0.33936125074295076
cspI	0.04437535427190636	0.9072361171216055	16140.0	16140.0	16162.5	16162.5	0.48298756149860256	0.6223146106078048	0.6223146106078048	0.5515157629893452
yiaW	5.121881569151354e-17	0.8277301178848803	16125.0	16125.0	16151.25	16151.25	0.0	0.9236439032273019	0.9236439032273019	0.6223146106078048
yghW	0.2859534028653667	0.7094861425497596	16185.0	16185.0	16195.0	16195.0	0.0	0.5050219339503145	0.5050219339503145	0.0
ybdF	0.26711019754571236	0.5688819459124688	16205.0	16205.0	16215.0	16215.0	0.0	0.4343450895714237	0.4343450895714237	0.0
gfcA	0.19701747062115427	0.5982164956593999	16225.0	16225.0	16235.0	16235.0	0.0	0.3391331653307871	0.3391331653307871	0.0
yedX	0.26178710440627506	0.6943767649016835	16245.0	16245.0	16255.0	16255.0	0.0	0.39466261173405376	0.39466261173405376	0.0
ytfH	0.2930154148753428	0.48642370218671754	16230.0	16230.0	16250.0	16250.0	0.3391331653307871	0.6110931941040052	0.6110931941040052	0.39466261173405376
yghG	0.31060469577341243	0.5959126402340326	16210.0	16210.0	16240.0	16240.0	0.4343450895714237	0.7309760551733231	0.7309760551733231	0.6110931941040052
yrhB	0.24050503803630582	0.6522544254979671	16190.0	16190.0	16225.0	16225.0	0.5050219339503145	1.1078089924287566	1.1078089924287566	0.7309760551733231
yjdI	0.2521983926425844	0.7041556595264428	16138.125	16138.125	16207.5	16207.5	0.9236439032273019	1.632351601051391	1.632351601051391	1.1078089924287566
yfeK	0.2666703404330771	0.5218763141489956	16102.5	16102.5	16172.8125	16172.8125	1.257932007430505	2.382764553107824	2.382764553107824	1.632351601051391
yiaC	0.3567508471960518	0.531766573787894	16265.0	16265.0	16275.0	16275.0	0.0	0.3048631786662579	0.3048631786662579	0.0
yccX	0.305928954308612	0.573873133229178	16285.0	16285.0	16295.0	16295.0	0.0	0.27115779172690135	0.27115779172690135	0.0
zntR	0.36797603045780747	0.5188350123540981	16305.0	16305.0	16315.0	16315.0	0.0	0.2822604836778486	0.2822604836778486	0.0
bfr	0.2585720597822614	0.46568308727051255	16290.0	16290.0	16310.0	16310.0	0.27115779172690135	0.570022120947535	0.570022120947535	0.2822604836778486
yjaB	0.32092610665684257	0.5506180794849489	16270.0	16270.0	16300.0	16300.0	0.3048631786662579	0.6364936790961375	0.6364936790961375	0.570022120947535
ysaB	0.32092610665684257	0.559448857979555	16355.0	16355.0	16365.0	16365.0	0.0	0.30783801823175727	0.30783801823175727	0.0
symE	0.23397659789859293	0.49879958694136656	16345.0	16345.0	16360.0	16360.0	0.0	0.3530442897116625	0.3530442897116625	0.30783801823175727
ygaM	0.2985481733513174	0.38890848848803966	16335.0	16335.0	16352.5	16352.5	0.0	0.451858825123917	0.451858825123917	0.3530442897116625
yqgF	0.3275005916779855	0.47175486969893377	16325.0	16325.0	16343.75	16343.75	0.0	0.641094169067516	0.641094169067516	0.451858825123917
yfeD	0.27077828032499035	0.5566741833603019	16375.0	16375.0	16385.0	16385.0	0.0	0.25311026382212415	0.25311026382212415	0.0
yafQ	0.26647139437519457	0.5345604537796	16415.0	16415.0	16425.0	16425.0	0.0	0.30498587681261874	0.30498587681261874	0.0
ymgC	0.3586215890807975	0.6231719355898676	16405.0	16405.0	16420.0	16420.0	0.0	0.3978018010576495	0.3978018010576495	0.30498587681261874
yhdU	0.2479828842238151	0.6697692422233955	16395.0	16395.0	16412.5	16412.5	0.0	0.5251594552885965	0.5251594552885965	0.3978018010576495
yccK	0.4094706189301673	0.49345359772834685	16380.0	16380.0	16403.75	16403.75	0.25311026382212415	0.7140199786919457	0.7140199786919457	0.5251594552885965
yjjZ	0.3043093175771234	0.44133940682811684	16334.375	16334.375	16391.875	16391.875	0.641094169067516	0.9518274443830039	0.9518274443830039	0.7140199786919457
frmR	0.3435347929867388	0.5398433763879555	16285.0	16285.0	16363.125	16363.125	0.6364936790961375	1.5324556490283001	1.5324556490283001	0.9518274443830039
ybjC	0.4311760284669151	0.4637897809269117	16445.0	16445.0	16455.0	16455.0	0.0	0.2301313501045748	0.2301313501045748	0.0
sohA	0.49929053440447024	0.3998093568635278	16435.0	16435.0	16450.0	16450.0	0.0	0.2832086608839775	0.2832086608839775	0.2301313501045748
hybF	0.3137931582661474	0.47936450663720753	16465.0	16465.0	16475.0	16475.0	0.0	0.24989815193561535	0.24989815193561535	0.0
yigF	0.2937971837053195	0.5202956967635383	16485.0	16485.0	16495.0	16495.0	0.0	0.2789042290231822	0.2789042290231822	0.0
ycgX	0.29353495395429285	0.47936450663720753	16470.0	16470.0	16490.0	16490.0	0.24989815193561535	0.48558460343320553	0.48558460343320553	0.2789042290231822
ygaU	0.28171254651345495	0.4909830106128949	16505.0	16505.0	16515.0	16515.0	0.0	0.2667169994065849	0.2667169994065849	0.0
hslJ	0.35786169284809	0.425762379305315	16545.0	16545.0	16555.0	16555.0	0.0	0.13520908112179272	0.13520908112179272	0.0
hspQ	0.36549902693190595	0.3262628266762122	16535.0	16535.0	16550.0	16550.0	0.0	0.2444724581765763	0.2444724581765763	0.13520908112179272
yebF	0.4203601033694674	0.379635438107934	16525.0	16525.0	16542.5	16542.5	0.0	0.3320744380988566	0.3320744380988566	0.2444724581765763
pmrD	0.5973186806645131	0.4124918967374011	16510.0	16510.0	16533.75	16533.75	0.2667169994065849	0.5163212444225772	0.5163212444225772	0.3320744380988566
ygfX	0.6020353531772343	0.43341833173955635	16480.0	16480.0	16521.875	16521.875	0.48558460343320553	0.6053320095728375	0.6053320095728375	0.5163212444225772
ftsB	0.4997390765044365	0.3865099840971336	16442.5	16442.5	16500.9375	16500.9375	0.2832086608839775	0.7842227362524932	0.7842227362524932	0.6053320095728375
aaeX	0.5800451933187547	0.3850879675861259	16565.0	16565.0	16575.0	16575.0	0.0	0.17744807874857021	0.17744807874857021	0.0
ydcH	0.46185741785109524	0.42467476358728623	16585.0	16585.0	16595.0	16595.0	0.0	0.23921985306642285	0.23921985306642285	0.0
msyB	0.41717809027277064	0.46148357450830074	16570.0	16570.0	16590.0	16590.0	0.17744807874857021	0.40154290735079134	0.40154290735079134	0.23921985306642285
ypeC	0.513321348716258	0.4073212939124987	16615.0	16615.0	16625.0	16625.0	0.0	0.16439460489407529	0.16439460489407529	0.0
cspD	0.4205746138295885	0.3860901259775888	16605.0	16605.0	16620.0	16620.0	0.0	0.2586230873269187	0.2586230873269187	0.16439460489407529
bolA	0.49407524603709474	0.4416112664382676	16635.0	16635.0	16645.0	16645.0	0.0	0.20609795351264884	0.20609795351264884	0.0
yjcB	0.47640965749440656	0.4476979848351424	16665.0	16665.0	16675.0	16675.0	0.0	0.18818724757315447	0.18818724757315447	0.0
yggX	0.3314863734960234	0.5130497191582138	16655.0	16655.0	16670.0	16670.0	0.0	0.24103282129207296	0.24103282129207296	0.18818724757315447
pagB	0.30916145219477087	0.49429653676786256	16640.0	16640.0	16662.5	16662.5	0.20609795351264884	0.3550091570641359	0.3550091570641359	0.24103282129207296
yjgK	0.4022086391370768	0.4955548819845373	16612.5	16612.5	16651.25	16651.25	0.2586230873269187	0.49521251150892237	0.49521251150892237	0.3550091570641359
osmE	0.39948902509677964	0.4849127046776728	16580.0	16580.0	16631.875	16631.875	0.40154290735079134	0.8100586611094103	0.8100586611094103	0.49521251150892237
rpsS	0.3607451542834118	0.4089164977991524	16471.71875	16471.71875	16605.9375	16605.9375	0.7842227362524932	1.568802229945765	1.568802229945765	0.8100586611094103
yafN	0.37939219746117575	0.4188980548302141	16685.0	16685.0	16695.0	16695.0	0.0	0.3523058136155125	0.3523058136155125	0.0
yihD	0.33615277488582157	0.4355268615906999	16705.0	16705.0	16715.0	16715.0	0.0	0.1292906229993554	0.1292906229993554	0.0
clpS	0.3289165718275958	0.470857705790564	16725.0	16725.0	16735.0	16735.0	0.0	0.14021371687151551	0.14021371687151551	0.0
hpf	0.36110546103627256	0.4049721220560598	16710.0	16710.0	16730.0	16730.0	0.1292906229993554	0.21850735976826333	0.21850735976826333	0.14021371687151551
holE	0.2960176204098034	0.45640938714942214	16745.0	16745.0	16755.0	16755.0	0.0	0.310309957525065	0.310309957525065	0.0
yhaL	0.2504010787036771	0.42495518850354747	16720.0	16720.0	16750.0	16750.0	0.21850735976826333	0.48201344689103764	0.48201344689103764	0.310309957525065
feoC	0.3342630223946218	0.3773109730067609	16690.0	16690.0	16735.0	16735.0	0.3523058136155125	0.6348329676527235	0.6348329676527235	0.48201344689103764
uspD	0.37881462405980687	0.38890848848803966	16765.0	16765.0	16775.0	16775.0	0.0	0.3316396445607982	0.3316396445607982	0.0
holC	0.2884495856271425	0.36836391030229787	16785.0	16785.0	16795.0	16795.0	0.0	0.31224757923975643	0.31224757923975643	0.0
yiiU	0.30421297995977853	0.36734636193117587	16815.0	16815.0	16825.0	16825.0	0.0	0.16645976157486297	0.16645976157486297	0.0
yqfB	0.2931603023817282	0.39858108914731144	16805.0	16805.0	16820.0	16820.0	0.0	0.18050431404834855	0.18050431404834855	0.16645976157486297
dsrB	0.38699791488074126	0.400501536686692	16835.0	16835.0	16845.0	16845.0	0.0	0.2210136556764173	0.2210136556764173	0.0
rpmB	0.3599206828891674	0.36724815565227176	16855.0	16855.0	16865.0	16865.0	0.0	0.18161897412569908	0.18161897412569908	0.0
dut	0.4212030638597162	0.42145549868122656	16895.0	16895.0	16905.0	16905.0	0.0	0.11193636081910367	0.11193636081910367	0.0
mqsR	0.4532645726320322	0.45340095614818415	16885.0	16885.0	16900.0	16900.0	0.0	0.15585759783561004	0.15585759783561004	0.11193636081910367
ymcE	0.42831641600348086	0.35734533672198626	16875.0	16875.0	16892.5	16892.5	0.0	0.1998483016195766	0.1998483016195766	0.15585759783561004
hybG	0.4415557160318818	0.41360857966223735	16860.0	16860.0	16883.75	16883.75	0.18161897412569908	0.40448877962213875	0.40448877962213875	0.1998483016195766
ymgA	0.26114849630820325	0.2688565849332144	16840.0	16840.0	16871.875	16871.875	0.2210136556764173	0.4673335070385269	0.4673335070385269	0.40448877962213875
chpA	0.31784345173433615	0.3198189437167031	16812.5	16812.5	16855.9375	16855.9375	0.18050431404834855	0.6266914625093795	0.6266914625093795	0.4673335070385269
cspB	0.24991944310723763	0.36705172156349897	16790.0	16790.0	16834.21875	16834.21875	0.31224757923975643	0.7280902613451008	0.7280902613451008	0.6266914625093795
ybdD	0.24172147399394506	0.3638289718238592	16770.0	16770.0	16812.109375	16812.109375	0.3316396445607982	0.7439695180962573	0.7439695180962573	0.7280902613451008
ytfK	0.21518415667802648	0.34912214402455843	16712.5	16712.5	16791.0546875	16791.0546875	0.6348329676527235	0.8913572575017881	0.8913572575017881	0.7439695180962573
ypeB	0.3494805965060443	0.3233161124679335	16915.0	16915.0	16925.0	16925.0	0.0	0.46326825456350307	0.46326825456350307	0.0
ygaC	0.35535757403164414	0.3762017809777698	16945.0	16945.0	16955.0	16955.0	0.0	0.15216756465709633	0.15216756465709633	0.0
yaiA	0.305928954308612	0.3392873193983292	16935.0	16935.0	16950.0	16950.0	0.0	0.21176872698597934	0.21176872698597934	0.15216756465709633
yebV	0.3582872996996171	0.4862221393104439	16965.0	16965.0	16975.0	16975.0	0.0	0.2598402615182712	0.2598402615182712	0.0
torI	0.3239431065003023	0.35874631843446814	16942.5	16942.5	16970.0	16970.0	0.21176872698597934	0.32313461930175386	0.32313461930175386	0.2598402615182712
rmf	0.3070244234809661	0.2840550912107766	16985.0	16985.0	16995.0	16995.0	0.0	0.18784826716530953	0.18784826716530953	0.0
ydcA	0.27264930227610856	0.3128666387777638	17005.0	17005.0	17015.0	17015.0	0.0	0.2611414323405886	0.2611414323405886	0.0
ybaM	0.31740354636719165	0.3283439384343248	16990.0	16990.0	17010.0	17010.0	0.18784826716530953	0.3857607566441628	0.3857607566441628	0.2611414323405886
ymgI	0.453790893406165	0.22396442853103968	16956.25	16956.25	17000.0	17000.0	0.32313461930175386	0.9362533671532901	0.9362533671532901	0.3857607566441628
ppdC	0.5291329020214782	0.2306352042804576	16920.0	16920.0	16978.125	16978.125	0.46326825456350307	1.2007772866693474	1.2007772866693474	0.9362533671532901
yrdB	0.40475295067610834	0.29251977053679545	16751.77734375	16751.77734375	16949.0625	16949.0625	0.8913572575017881	1.991880424005381	1.991880424005381	1.2007772866693474
hokB	0.3179456350935004	0.2827046869297674	16538.828125	16538.828125	16850.419921875	16850.419921875	1.568802229945765	2.7303774456570955	2.7303774456570955	1.991880424005381
yodC	0.3770072350992868	0.25666242689474283	16324.0625	16324.0625	16694.6240234375	16694.6240234375	1.5324556490283001	3.045586161149232	3.045586161149232	2.7303774456570955
yidD	0.4259016458476334	0.3450726685081763	16137.65625	16137.65625	16509.34326171875	16509.34326171875	2.382764553107824	5.060514034934439	5.060514034934439	3.045586161149232
rcnR	0.3541036822370305	0.2989864397667361	15716.85546875	15716.85546875	16323.499755859375	16323.499755859375	2.5141822125489264	7.206706849573135	7.206706849573135	5.060514034934439
ydfA	0.3043093175771234	0.2016084111829072	14750.5078125	14750.5078125	16020.177612304688	16020.177612304688	4.6820919461223465	9.57691974154743	9.57691974154743	7.206706849573135
yebW	0.3582872996996171	0.1519915487271839	17025.0	17025.0	17035.0	17035.0	0.0	0.450431394473715	0.450431394473715	0.0
ymgF	0.4885138436758038	0.22287393873102912	17045.0	17045.0	17055.0	17055.0	0.0	0.22717732721360595	0.22717732721360595	0.0
yeeD	0.44379137011457853	0.2505101405508457	17065.0	17065.0	17075.0	17075.0	0.0	0.3897529011258333	0.3897529011258333	0.0
uspG	0.6704887624213929	0.8646599831244492	17050.0	17050.0	17070.0	17070.0	0.22717732721360595	0.4517811776377153	0.4517811776377153	0.3897529011258333
fldA	0.6352479563759037	0.8449347286118561	17030.0	17030.0	17060.0	17060.0	0.450431394473715	0.8748664225019303	0.8748664225019303	0.4517811776377153
ybaB	0.5524585287833261	0.7094438223434086	17085.0	17085.0	17095.0	17095.0	0.0	0.7477410434125065	0.7477410434125065	0.0
grxA	0.5118829474760923	0.7228695153571033	17115.0	17115.0	17125.0	17125.0	0.0	0.31649917765797064	0.31649917765797064	0.0
erpA	0.6813011663500594	0.7376818296800302	17105.0	17105.0	17120.0	17120.0	0.0	0.49932850913571813	0.49932850913571813	0.31649917765797064
glpE	0.619338594904162	0.8762560172314684	17145.0	17145.0	17155.0	17155.0	0.0	0.4169937995477597	0.4169937995477597	0.0
ubiG	0.806915389311252	0.8031459862377257	17135.0	17135.0	17150.0	17150.0	0.0	0.5719287141036034	0.5719287141036034	0.4169937995477597
sspA	0.836775224031553	0.7084830118071191	17112.5	17112.5	17142.5	17142.5	0.49932850913571813	0.7638737173123855	0.7638737173123855	0.5719287141036034
fmt	0.6525253477565983	0.702209067369161	17090.0	17090.0	17127.5	17127.5	0.7477410434125065	1.0234329307136736	1.0234329307136736	0.7638737173123855
msrB	0.6040581460235555	0.6710438328078026	17045.0	17045.0	17108.75	17108.75	0.8748664225019303	1.5002244863381888	1.5002244863381888	1.0234329307136736
rplO	0.6414618606324978	0.6079510621986174	17165.0	17165.0	17175.0	17175.0	0.0	0.5811287388731878	0.5811287388731878	0.0
ivy	0.5968867129992564	0.8313475090791453	17185.0	17185.0	17195.0	17195.0	0.0	0.5798619174219504	0.5798619174219504	0.0
rplV	0.696591602667832	0.8192668839734738	17215.0	17215.0	17225.0	17225.0	0.0	0.577194006571666	0.577194006571666	0.0
ppa	0.7728735646887404	0.7167381529659408	17205.0	17205.0	17220.0	17220.0	0.0	0.8151611323116869	0.8151611323116869	0.577194006571666
yeiG	0.5171241081516502	0.9371267504474982	17190.0	17190.0	17212.5	17212.5	0.5798619174219504	1.1732624031802967	1.1732624031802967	0.8151611323116869
azoR	0.685261504447771	0.859087016944395	17170.0	17170.0	17201.25	17201.25	0.5811287388731878	1.299312686935159	1.299312686935159	1.1732624031802967
ybaY	0.7727465552326143	0.733202728042116	17265.0	17265.0	17275.0	17275.0	0.0	0.41589626189180856	0.41589626189180856	0.0
bcp	0.8391541602225707	0.9016106534358513	17255.0	17255.0	17270.0	17270.0	0.0	0.4853234975813967	0.4853234975813967	0.41589626189180856
rfbA	0.6264006859162268	0.8214785984778679	17245.0	17245.0	17262.5	17262.5	0.0	0.6167225759290548	0.6167225759290548	0.4853234975813967
ybeA	0.7300392620169799	0.7677286127211382	17295.0	17295.0	17305.0	17305.0	0.0	0.6628737121444246	0.6628737121444246	0.0
lolB	0.8355584934121021	0.7267892309955402	17285.0	17285.0	17300.0	17300.0	0.0	0.8173221563461908	0.8173221563461908	0.6628737121444246
mak	0.7140482651602538	0.9994666625909084	17253.75	17253.75	17292.5	17292.5	0.6167225759290548	0.9742871281887996	0.9742871281887996	0.8173221563461908
mreD	0.6663279754623312	0.7503923992443887	17235.0	17235.0	17273.125	17273.125	0.0	1.473221026348075	1.473221026348075	0.9742871281887996
yfjG	0.6363966072316914	0.7808523375300366	17185.625	17185.625	17254.0625	17254.0625	1.299312686935159	1.7921872549450724	1.7921872549450724	1.473221026348075
ygaH	0.5876506208685215	0.814816876492987	17076.875	17076.875	17219.84375	17219.84375	1.5002244863381888	3.412353821028783	3.412353821028783	1.7921872549450724
yheM	0.669475264678605	0.685230895696543	17325.0	17325.0	17335.0	17335.0	0.0	0.8868231541315308	0.8868231541315308	0.0
kdgR	0.6225819775762735	0.7856471146040929	17315.0	17315.0	17330.0	17330.0	0.0	1.2135473693306746	1.2135473693306746	0.8868231541315308
yiiM	0.6728470274158995	1.0303553392555156	17345.0	17345.0	17355.0	17355.0	0.0	0.811654703964346	0.811654703964346	0.0
osmY	0.6692855926772664	0.8697066080984274	17375.0	17375.0	17385.0	17385.0	0.0	0.6980785054973546	0.6980785054973546	0.0
uhpA	1.1935051565811496	0.9154791373006935	17365.0	17365.0	17380.0	17380.0	0.0	0.9142886791736132	0.9142886791736132	0.6980785054973546
ybbJ	1.170066499963683	0.8052817606044812	17395.0	17395.0	17405.0	17405.0	0.0	0.9949296016756392	0.9949296016756392	0.0
atpC	1.0741587474418453	1.0162443601629718	17372.5	17372.5	17400.0	17400.0	0.9142886791736132	1.450003708048497	1.450003708048497	0.9949296016756392
fhuC	1.1206181292280024	1.0228890728600564	17350.0	17350.0	17386.25	17386.25	0.811654703964346	1.7140555939014046	1.7140555939014046	1.450003708048497
nfo	0.9158428550898008	0.9331032452854979	17322.5	17322.5	17368.125	17368.125	1.2135473693306746	2.464807185903978	2.464807185903978	1.7140555939014046
rsmE	0.8192043607184617	0.9843304266060022	17425.0	17425.0	17435.0	17435.0	0.0	0.6874605390025449	0.6874605390025449	0.0
ispU	0.8549963078789858	0.73280307378322	17445.0	17445.0	17455.0	17455.0	0.0	0.8701614711302529	0.8701614711302529	0.0
deoC	0.7959162897648987	0.7137783516128602	17430.0	17430.0	17450.0	17450.0	0.6874605390025449	1.088193447961174	1.088193447961174	0.8701614711302529
ybiX	0.9126464907079059	0.8816340553546346	17415.0	17415.0	17440.0	17440.0	0.0	1.237753364101818	1.237753364101818	1.088193447961174
yiiQ	0.8906346898871861	0.8928696220811924	17465.0	17465.0	17475.0	17475.0	0.0	1.1154818557762245	1.1154818557762245	0.0
yhfU	1.161145462433051	0.8364133918600049	17485.0	17485.0	17495.0	17495.0	0.0	0.8009683334638968	0.8009683334638968	0.0
ybgI	0.8586916282001992	0.7096034160707348	17515.0	17515.0	17525.0	17525.0	0.0	0.7171014563837058	0.7171014563837058	0.0
nadD	0.92415590066115	0.6722300331141421	17505.0	17505.0	17520.0	17520.0	0.0	0.9521504914066699	0.9521504914066699	0.7171014563837058
gloB	0.7473033622613394	0.7306200932173905	17490.0	17490.0	17512.5	17512.5	0.8009683334638968	1.398184600724194	1.398184600724194	0.9521504914066699
dnaT	1.0387185622367743	0.93111087604774	17470.0	17470.0	17501.25	17501.25	1.1154818557762245	2.0950529984135855	2.0950529984135855	1.398184600724194
suhB	0.9475343595906639	1.0121604941765332	17427.5	17427.5	17485.625	17485.625	1.237753364101818	2.5303236749648796	2.5303236749648796	2.0950529984135855
nfi	0.996962254242899	0.9836340408341012	17345.3125	17345.3125	17456.5625	17456.5625	2.464807185903978	3.695153359226023	3.695153359226023	2.5303236749648796
folK	0.8297635166389545	0.9948899298478232	17148.359375	17148.359375	17400.9375	17400.9375	3.412353821028783	4.2988352756037775	4.2988352756037775	3.695153359226023
narL	0.9778260873956716	0.875106996107953	17545.0	17545.0	17555.0	17555.0	0.0	0.5297639515414125	0.5297639515414125	0.0
yigP	0.868337873122745	0.7206609739661571	17535.0	17535.0	17550.0	17550.0	0.0	0.7369111413663918	0.7369111413663918	0.5297639515414125
yfaZ	0.7727958857705267	0.7469103888247628	17595.0	17595.0	17605.0	17605.0	0.0	0.38937828083005854	0.38937828083005854	0.0
slyD	0.7570410188193389	0.8786123712051941	17585.0	17585.0	17600.0	17600.0	0.0	0.5145786207717312	0.5145786207717312	0.38937828083005854
atpF	0.9671505777056859	0.7101389178444985	17575.0	17575.0	17592.5	17592.5	0.0	0.6173918844335478	0.6173918844335478	0.5145786207717312
frr	0.6585864812630817	0.6686891579905392	17565.0	17565.0	17583.75	17583.75	0.0	0.8716153498800397	0.8716153498800397	0.6173918844335478
yfgM	0.665742832351572	0.6480537876826924	17542.5	17542.5	17574.375	17574.375	0.7369111413663918	1.0761098688732638	1.0761098688732638	0.8716153498800397
hisG	0.7269019426317788	0.6959049526826507	17625.0	17625.0	17635.0	17635.0	0.0	0.5003229828863928	0.5003229828863928	0.0
ycbG	0.6191347737191191	0.7746394941045031	17615.0	17615.0	17630.0	17630.0	0.0	0.5678724002131261	0.5678724002131261	0.5003229828863928
ycgK	0.6186058025055076	0.7364515436131297	17645.0	17645.0	17655.0	17655.0	0.0	0.33834684542437904	0.33834684542437904	0.0
panD	0.5847971548690483	0.7195301537118555	17665.0	17665.0	17675.0	17675.0	0.0	0.40495589882003036	0.40495589882003036	0.0
rnc	0.5859865076648701	0.6254179211999439	17650.0	17650.0	17670.0	17670.0	0.33834684542437904	0.6255864618570741	0.6255864618570741	0.40495589882003036
asnC	0.7659071769564995	0.7599866548908144	17705.0	17705.0	17715.0	17715.0	0.0	0.32130257931359774	0.32130257931359774	0.0
rplP	0.6470122311523916	0.5973882276577565	17695.0	17695.0	17710.0	17710.0	0.0	0.3946470194590241	0.3946470194590241	0.32130257931359774
hdeB	0.834902511930459	0.5797077192073478	17685.0	17685.0	17702.5	17702.5	0.0	0.4372257200960545	0.4372257200960545	0.3946470194590241
coaD	0.8130175641092241	0.5549055701487127	17725.0	17725.0	17735.0	17735.0	0.0	0.38595143862419107	0.38595143862419107	0.0
ynfA	0.7284140771980905	0.610895343467941	17745.0	17745.0	17755.0	17755.0	0.0	0.45692603064554305	0.45692603064554305	0.0
rplK	0.6665141380169414	0.7052108286105901	17730.0	17730.0	17750.0	17750.0	0.38595143862419107	0.6398023020513286	0.6398023020513286	0.45692603064554305
iscR	0.6543700802212291	0.660926641988087	17693.75	17693.75	17740.0	17740.0	0.4372257200960545	0.7346584412813987	0.7346584412813987	0.6398023020513286
chbB	0.5143576883508592	0.7048563135037123	17660.0	17660.0	17716.875	17716.875	0.6255864618570741	0.9258104316822922	0.9258104316822922	0.7346584412813987
yciH	0.5929267100487978	0.7647139461597823	17622.5	17622.5	17688.4375	17688.4375	0.5678724002131261	1.1763590547851717	1.1763590547851717	0.9258104316822922
slyA	0.5994561816122993	0.5703565315248086	17558.4375	17558.4375	17655.46875	17655.46875	1.0761098688732638	1.38809349457719	1.38809349457719	1.1763590547851717
fdx	0.5993109848614899	0.6601740232804106	17785.0	17785.0	17795.0	17795.0	0.0	0.4194639725745327	0.4194639725745327	0.0
mntR	0.6213294509757412	0.6330744618987166	17775.0	17775.0	17790.0	17790.0	0.0	0.6213387845590097	0.6213387845590097	0.4194639725745327
sspB	0.6343884657364601	0.6752932163275815	17765.0	17765.0	17782.5	17782.5	0.0	1.192537034417666	1.192537034417666	0.6213387845590097
rbsD	0.8210563440770692	0.6796132972258804	17805.0	17805.0	17815.0	17815.0	0.0	0.29868363286949823	0.29868363286949823	0.0
dksA	0.6574859381311108	0.5850975986988599	17825.0	17825.0	17835.0	17835.0	0.0	0.32760879884554817	0.32760879884554817	0.0
yfiM	1.1188627125125206	0.7720637108145014	17810.0	17810.0	17830.0	17830.0	0.29868363286949823	0.41497683147557635	0.41497683147557635	0.32760879884554817
yfeZ	0.8785357031516009	0.595299239509672	17845.0	17845.0	17855.0	17855.0	0.0	0.48261304642578506	0.48261304642578506	0.0
ycgN	0.90689496092606	0.5787688269211353	17820.0	17820.0	17850.0	17850.0	0.41497683147557635	0.7342539699133399	0.7342539699133399	0.48261304642578506
yidQ	0.8192497814890173	0.5048070716945791	17875.0	17875.0	17885.0	17885.0	0.0	0.36175250137711956	0.36175250137711956	0.0
yajD	0.42670833537156166	0.5219129733543226	17865.0	17865.0	17880.0	17880.0	0.0	0.43582423949773347	0.43582423949773347	0.36175250137711956
tatE	0.594427212389977	0.5355657757960939	17895.0	17895.0	17905.0	17905.0	0.0	0.6722005880652229	0.6722005880652229	0.0
yhcN	0.48922368751888046	0.7257288251703252	17872.5	17872.5	17900.0	17900.0	0.43582423949773347	0.9060036076177468	0.9060036076177468	0.6722005880652229
sugE	0.5390277241222319	0.6029087499018422	17835.0	17835.0	17886.25	17886.25	0.7342539699133399	1.2997342877622498	1.2997342877622498	0.9060036076177468
chpB	0.6978311171640182	0.7182559401428315	17773.75	17773.75	17860.625	17860.625	1.192537034417666	2.0477292517419943	2.0477292517419943	1.2997342877622498
rplQ	0.6136881960152988	0.6518074362712556	17606.953125	17606.953125	17817.1875	17817.1875	1.38809349457719	2.7897351867098954	2.7897351867098954	2.0477292517419943
yohN	0.6134186385375416	0.8479945552796254	17915.0	17915.0	17925.0	17925.0	0.0	0.995807263600217	0.995807263600217	0.0
rcsF	0.6413278228223205	0.8953112211100323	17955.0	17955.0	17965.0	17965.0	0.0	0.5916620265849071	0.5916620265849071	0.0
hns	0.5808108669444781	0.7999876981764361	17945.0	17945.0	17960.0	17960.0	0.0	0.7239334567249851	0.7239334567249851	0.5916620265849071
moaD	1.0716309774089419	0.8229558374939494	17935.0	17935.0	17952.5	17952.5	0.0	1.099668571274371	1.099668571274371	0.7239334567249851
ycdY	0.7905468863254165	0.8987277652966883	17920.0	17920.0	17943.75	17943.75	0.995807263600217	1.3681809170769736	1.3681809170769736	1.099668571274371
tig	0.5881978628288765	0.7335892496547992	17975.0	17975.0	17985.0	17985.0	0.0	0.5549849659995963	0.5549849659995963	0.0
hmp	0.554510276268373	0.7033172594350681	17995.0	17995.0	18005.0	18005.0	0.0	0.6024637195242215	0.6024637195242215	0.0
hslU	0.6251856540962688	0.5891976501854851	17980.0	17980.0	18000.0	18000.0	0.5549849659995963	0.9416798490430529	0.9416798490430529	0.6024637195242215
yeaD	0.5390499383963688	0.6145366236130325	18025.0	18025.0	18035.0	18035.0	0.0	0.46732428835592527	0.46732428835592527	0.0
nth	0.5339112657952851	0.6116595842714811	18015.0	18015.0	18030.0	18030.0	0.0	0.8010222632280276	0.8010222632280276	0.46732428835592527
frlR	0.6735057036259289	0.600749771674198	18045.0	18045.0	18055.0	18055.0	0.0	0.44280914783844316	0.44280914783844316	0.0
ygaP	0.8050496537276776	0.7769712370906451	18065.0	18065.0	18075.0	18075.0	0.0	0.5590804132074995	0.5590804132074995	0.0
ybjP	0.6675113923028603	0.9019050078895687	18050.0	18050.0	18070.0	18070.0	0.44280914783844316	0.8335768010215562	0.8335768010215562	0.5590804132074995
fhuD	0.5098441003384179	0.7495130544635931	18022.5	18022.5	18060.0	18060.0	0.8010222632280276	1.1190226620245816	1.1190226620245816	0.8335768010215562
gltF	0.4429707785695297	0.7404450034242065	17990.0	17990.0	18041.25	18041.25	0.9416798490430529	1.4789001024848305	1.4789001024848305	1.1190226620245816
rpsB	0.5263017263480234	0.6740510853217566	17931.875	17931.875	18015.625	18015.625	1.3681809170769736	2.142727141910535	2.142727141910535	1.4789001024848305
yciO	0.5081364649527397	0.7804481812118548	18085.0	18085.0	18095.0	18095.0	0.0	0.5688528179373189	0.5688528179373189	0.0
rfbC	0.49173591457167387	0.7541083160533394	18115.0	18115.0	18125.0	18125.0	0.0	0.4573499820559169	0.4573499820559169	0.0
ydfH	0.5813155023525026	0.6905942451949378	18105.0	18105.0	18120.0	18120.0	0.0	0.624287871656485	0.624287871656485	0.4573499820559169
lexA	0.5921924912172088	0.6371248831500682	18090.0	18090.0	18112.5	18112.5	0.5688528179373189	0.8696188173802861	0.8696188173802861	0.624287871656485
kefF	0.7481941966590445	0.6455000412932206	18155.0	18155.0	18165.0	18165.0	0.0	0.41604105248421125	0.41604105248421125	0.0
ychJ	0.6101090134695112	0.6582925397375574	18145.0	18145.0	18160.0	18160.0	0.0	0.5553457490394554	0.5553457490394554	0.41604105248421125
lpxC	0.7550198462605052	0.5872018627313887	18135.0	18135.0	18152.5	18152.5	0.0	0.7652046713360907	0.7652046713360907	0.5553457490394554
yqiA	0.7305470626896723	0.6240592707886249	18185.0	18185.0	18195.0	18195.0	0.0	0.5287002143112188	0.5287002143112188	0.0
yfeC	0.734558805052928	0.49879958694136656	18175.0	18175.0	18190.0	18190.0	0.0	0.8408292395678751	0.8408292395678751	0.5287002143112188
yjeE	0.5934553156423611	0.49102898163031855	18143.75	18143.75	18182.5	18182.5	0.7652046713360907	1.0768080180572892	1.0768080180572892	0.8408292395678751
ydhA	0.6362997319960096	0.48530962953605006	18101.25	18101.25	18163.125	18163.125	0.8696188173802861	1.4512868428946886	1.4512868428946886	1.0768080180572892
rsuA	0.5347298226310907	0.6284480255859104	18225.0	18225.0	18235.0	18235.0	0.0	0.6390568057644667	0.6390568057644667	0.0
yqjH	0.5953720547130135	0.5336504636276825	18215.0	18215.0	18230.0	18230.0	0.0	0.7557584554869854	0.7557584554869854	0.6390568057644667
aroL	0.48033496803588227	0.5394364130277213	18205.0	18205.0	18222.5	18222.5	0.0	0.776280577078147	0.776280577078147	0.7557584554869854
yceF	0.5590665385058704	0.5271122214955978	18245.0	18245.0	18255.0	18255.0	0.0	0.6731445436612749	0.6731445436612749	0.0
rrmA	0.5675181645833234	0.7343824836151025	18265.0	18265.0	18275.0	18275.0	0.0	0.723416889958604	0.723416889958604	0.0
ampD	0.5535084190722364	0.5804050613443543	18250.0	18250.0	18270.0	18270.0	0.6731445436612749	0.9346843405482418	0.9346843405482418	0.723416889958604
argB	0.645696188277702	0.6621585020315892	18295.0	18295.0	18305.0	18305.0	0.0	0.46258762904981054	0.46258762904981054	0.0
yaeB	0.8690895105073709	0.5552398814983929	18285.0	18285.0	18300.0	18300.0	0.0	0.5245394911545783	0.5245394911545783	0.46258762904981054
yrbF	0.6505996753482491	0.6658517321786966	18325.0	18325.0	18335.0	18335.0	0.0	0.6555516973589017	0.6555516973589017	0.0
gmk	0.8250061679967458	0.6353367109614302	18315.0	18315.0	18330.0	18330.0	0.0	0.803146486357531	0.803146486357531	0.6555516973589017
dcd	0.8136650476653947	0.6868743625490626	18292.5	18292.5	18322.5	18322.5	0.5245394911545783	1.1106362836180221	1.1106362836180221	0.803146486357531
yaiL	0.4610233495025359	0.6493944350330715	18260.0	18260.0	18307.5	18307.5	0.9346843405482418	1.3552283607838143	1.3552283607838143	1.1106362836180221
grxB	0.6031201076020959	0.6982063089134096	18213.75	18213.75	18283.75	18283.75	0.776280577078147	1.6488256533651602	1.6488256533651602	1.3552283607838143
hisP	0.5535084190722364	0.7809238282238959	18132.1875	18132.1875	18248.75	18248.75	1.4512868428946886	2.2478121682589887	2.2478121682589887	1.6488256533651602
ftsE	0.6264554948591298	0.6749457892720487	17973.75	17973.75	18190.46875	18190.46875	2.142727141910535	2.796501547473571	2.796501547473571	2.2478121682589887
hslR	0.5805126483829492	0.6120131644012198	17712.0703125	17712.0703125	18082.109375	18082.109375	2.7897351867098954	4.621972309647153	4.621972309647153	2.796501547473571
surE	0.6092227597092722	0.6474492123142952	17274.6484375	17274.6484375	17897.08984375	17897.08984375	4.2988352756037775	7.311668758532274	7.311668758532274	4.621972309647153
trmB	0.6453751640549518	0.6207770646652613	18345.0	18345.0	18355.0	18355.0	0.0	0.5545644310285	0.5545644310285	0.0
yieF	0.5372904247605755	0.5345604537796	18365.0	18365.0	18375.0	18375.0	0.0	0.6642124464082644	0.6642124464082644	0.0
yraP	0.6434883120256654	0.45602818713765925	18350.0	18350.0	18370.0	18370.0	0.5545644310285	0.6982125885448484	0.6982125885448484	0.6642124464082644
thiQ	0.6360072228221503	0.5458132792872123	18385.0	18385.0	18395.0	18395.0	0.0	0.7606677436584799	0.7606677436584799	0.0
ydcL	0.4183831842132348	0.5869620125647441	18360.0	18360.0	18390.0	18390.0	0.6982125885448484	0.9519621789075666	0.9519621789075666	0.7606677436584799
kefG	0.50119640650807	0.6684698722779264	18405.0	18405.0	18415.0	18415.0	0.0	0.6057884847606184	0.6057884847606184	0.0
nhoA	0.6340484867468367	0.8237357103862727	18445.0	18445.0	18455.0	18455.0	0.0	0.384472184809982	0.384472184809982	0.0
ycfQ	0.5721096604222768	0.6244837789947421	18435.0	18435.0	18450.0	18450.0	0.0	0.6461160203961678	0.6461160203961678	0.384472184809982
rfaP	0.4324495491405374	0.550681227493033	18425.0	18425.0	18442.5	18442.5	0.0	0.74814496240095	0.74814496240095	0.6461160203961678
yjiE	0.49829411402148377	0.6374931593090724	18410.0	18410.0	18433.75	18433.75	0.6057884847606184	1.0498937479727561	1.0498937479727561	0.74814496240095
priC	0.46218143278709084	0.48530962953605006	18375.0	18375.0	18421.875	18421.875	0.9519621789075666	1.6120606437008256	1.6120606437008256	1.0498937479727561
recO	0.46306872304750873	0.5719576691436298	18465.0	18465.0	18475.0	18475.0	0.0	1.0758035443638443	1.0758035443638443	0.0
amiA	0.47228588571532404	0.9486429617328019	18485.0	18485.0	18495.0	18495.0	0.0	0.6948033023878218	0.6948033023878218	0.0
dam	0.4619804894746673	0.7748326565750051	18525.0	18525.0	18535.0	18535.0	0.0	0.5141296278455939	0.5141296278455939	0.0
nudI	0.5528354641457439	0.6343713051355374	18515.0	18515.0	18530.0	18530.0	0.0	0.6898741142735118	0.6898741142735118	0.5141296278455939
chbA	0.5308175892752942	0.5967285396633725	18505.0	18505.0	18522.5	18522.5	0.0	0.7881637571300926	0.7881637571300926	0.6898741142735118
xerD	0.6454832473009795	0.7838208667305155	18490.0	18490.0	18513.75	18513.75	0.6948033023878218	1.1498991426342315	1.1498991426342315	0.7881637571300926
nlpI	0.7519139352124835	0.7240755227176494	18470.0	18470.0	18501.875	18501.875	1.0758035443638443	1.3743345701882683	1.3743345701882683	1.1498991426342315
pspA	0.4734503448447533	0.9048407212685369	18545.0	18545.0	18555.0	18555.0	0.0	0.9948756516189691	0.9948756516189691	0.0
ygeA	0.5166309153346491	0.9372364514371933	18585.0	18585.0	18595.0	18595.0	0.0	0.887608713638852	0.887608713638852	0.0
ulaR	0.6886470124058323	1.1449729716253876	18575.0	18575.0	18590.0	18590.0	0.0	1.0271811013089547	1.0271811013089547	0.887608713638852
mutM	0.7308156866811144	0.8080840381422696	18565.0	18565.0	18582.5	18582.5	0.0	1.3548769852767244	1.3548769852767244	1.0271811013089547
pcm	0.7046722496375022	1.0256370223284124	18550.0	18550.0	18573.75	18573.75	0.9948756516189691	1.6082669106368523	1.6082669106368523	1.3548769852767244
pyrI	0.6512658123541751	0.9208852541862971	18485.9375	18485.9375	18561.875	18561.875	1.3743345701882683	2.703159263595966	2.703159263595966	1.6082669106368523
thiK	0.4689411758300894	0.8772697553698429	18398.4375	18398.4375	18523.90625	18523.90625	1.6120606437008256	2.792098931482615	2.792098931482615	2.703159263595966
murQ	0.4119500236350034	0.9004165908424171	18605.0	18605.0	18615.0	18615.0	0.0	0.8026945674409223	0.8026945674409223	0.0
gsiD	0.6395262918778735	1.2444182547462659	18625.0	18625.0	18635.0	18635.0	0.0	1.1284789574501461	1.1284789574501461	0.0
lrhA	0.7278253109887792	1.3726277233042445	18610.0	18610.0	18630.0	18630.0	0.8026945674409223	1.568927027204393	1.568927027204393	1.1284789574501461
paaX	0.637030935709112	0.8040814136355735	18645.0	18645.0	18655.0	18655.0	0.0	1.3938057870617444	1.3938057870617444	0.0
idnO	0.5800451933187547	0.9288245108550621	18675.0	18675.0	18685.0	18685.0	0.0	1.0198062093853808	1.0198062093853808	0.0
rumB	0.6839560843920113	0.5798501383800246	18665.0	18665.0	18680.0	18680.0	0.0	1.8201864355127242	1.8201864355127242	1.0198062093853808
yjjV	0.8301499510397082	0.666642522181718	18650.0	18650.0	18672.5	18672.5	1.3938057870617444	2.237235134793009	2.237235134793009	1.8201864355127242
ydcR	0.5299949680109678	0.8725600859787138	18620.0	18620.0	18661.25	18661.25	1.568927027204393	2.414466591099136	2.414466591099136	2.237235134793009
intZ	0.6044603416268218	0.8040814136355735	18705.0	18705.0	18715.0	18715.0	0.0	1.0634027874720235	1.0634027874720235	0.0
yadE	1.0830836167741977	0.7016142400366632	18695.0	18695.0	18710.0	18710.0	0.0	1.3167719168619334	1.3167719168619334	1.0634027874720235
osmF	1.0088249189598044	0.5459038675792344	18735.0	18735.0	18745.0	18745.0	0.0	1.2378053700767448	1.2378053700767448	0.0
yddW	0.8195028750249694	0.7231581139324628	18725.0	18725.0	18740.0	18740.0	0.0	1.4587539348458862	1.4587539348458862	1.2378053700767448
uxuA	0.7033887204562198	0.7633419328614759	18702.5	18702.5	18732.5	18732.5	1.3167719168619334	1.5891784478921827	1.5891784478921827	1.4587539348458862
fecD	0.6920367440295743	0.7169400888078956	18765.0	18765.0	18775.0	18775.0	0.0	1.4487573372092004	1.4487573372092004	0.0
cbpA	0.9265611492960775	0.8123244026824867	18755.0	18755.0	18770.0	18770.0	0.0	1.6121906187891517	1.6121906187891517	1.4487573372092004
prmC	0.8140551845529409	0.7652468723064153	18717.5	18717.5	18762.5	18762.5	1.5891784478921827	2.7521867313323094	2.7521867313323094	1.6121906187891517
gcvT	0.7581385998012895	0.8810690646417381	18640.625	18640.625	18740.0	18740.0	2.414466591099136	3.3494953537751986	3.3494953537751986	2.7521867313323094
yhdJ	0.7798293373815695	0.7094861425497596	18785.0	18785.0	18795.0	18795.0	0.0	0.742139594397358	0.742139594397358	0.0
ccmH	0.8465519575944789	0.7576646175598138	18805.0	18805.0	18815.0	18815.0	0.0	0.800298665116731	0.800298665116731	0.0
yjgB	0.9725584635860216	0.6913228439122878	18790.0	18790.0	18810.0	18810.0	0.742139594397358	1.267771714552008	1.267771714552008	0.800298665116731
zraR	0.6360072228221503	1.2856782142032073	18835.0	18835.0	18845.0	18845.0	0.0	0.8011956993595462	0.8011956993595462	0.0
degQ	0.5704201846894376	0.9753715479721315	18855.0	18855.0	18865.0	18865.0	0.0	0.8719510273924858	0.8719510273924858	0.0
glnG	0.7659071769564995	1.031989180394637	18840.0	18840.0	18860.0	18860.0	0.8011956993595462	1.0595405916433311	1.0595405916433311	0.8719510273924858
dpiA	0.5235011650637925	0.7570068182888713	18825.0	18825.0	18850.0	18850.0	0.0	1.2103149574112875	1.2103149574112875	1.0595405916433311
cysM	0.5019968701878502	0.779401828711216	18885.0	18885.0	18895.0	18895.0	0.0	0.6171044346928601	0.6171044346928601	0.0
hdfR	0.7179933937587456	0.5306964920298624	18875.0	18875.0	18890.0	18890.0	0.0	0.7630347402892167	0.7630347402892167	0.6171044346928601
hemD	0.6328782111832612	0.4178638827561839	18905.0	18905.0	18915.0	18915.0	0.0	0.6914429629171099	0.6914429629171099	0.0
sapD	0.7642403649720575	0.7038244834585172	18935.0	18935.0	18945.0	18945.0	0.0	0.4717885688158007	0.4717885688158007	0.0
ygeR	0.762279914890549	0.7526670049517472	18925.0	18925.0	18940.0	18940.0	0.0	0.7461080476881425	0.7461080476881425	0.4717885688158007
purD	0.6734615816900784	0.6477717161220645	18910.0	18910.0	18932.5	18932.5	0.6914429629171099	1.036238522720769	1.036238522720769	0.7461080476881425
ybdH	0.8929390620266711	0.7425034700707634	18882.5	18882.5	18921.25	18921.25	0.7630347402892167	1.2253600057193512	1.2253600057193512	1.036238522720769
fecR	0.779284868833994	0.7446017386306711	18837.5	18837.5	18901.875	18901.875	1.2103149574112875	1.8016732821407735	1.8016732821407735	1.2253600057193512
rpsC	0.6367645658890622	0.6267587533322271	18800.0	18800.0	18869.6875	18869.6875	1.267771714552008	2.094613289023348	2.094613289023348	1.8016732821407735
deoR	0.6219031126360126	0.5273528030176442	18965.0	18965.0	18975.0	18975.0	0.0	0.7503675314343035	0.7503675314343035	0.0
yfiH	0.6268113555793702	0.5094170769088359	18955.0	18955.0	18970.0	18970.0	0.0	0.9804954348496299	0.9804954348496299	0.7503675314343035
fabR	0.7144348726576114	0.7289308174816218	18995.0	18995.0	19005.0	19005.0	0.0	0.5786334275192867	0.5786334275192867	0.0
cusR	0.8381138459967158	0.6394460605651923	18985.0	18985.0	19000.0	19000.0	0.0	0.8050947968495978	0.8050947968495978	0.5786334275192867
frmB	0.5942297319361062	0.6350765187431419	19015.0	19015.0	19025.0	19025.0	0.0	0.827823754466462	0.827823754466462	0.0
kdsC	0.663833670361299	0.6354574628841945	18992.5	18992.5	19020.0	19020.0	0.8050947968495978	1.1611252365005684	1.1611252365005684	0.827823754466462
rpsD	0.5395886297473289	0.6052929237599982	18962.5	18962.5	19006.25	19006.25	0.9804954348496299	1.2608983680883916	1.2608983680883916	1.1611252365005684
mazG	0.6936005120713442	0.6182531231712675	19035.0	19035.0	19045.0	19045.0	0.0	0.7060146330199635	0.7060146330199635	0.0
yggI	0.6335654624459425	0.6348326311064947	19055.0	19055.0	19065.0	19065.0	0.0	0.8126735434057789	0.8126735434057789	0.0
ygbI	0.7648650070082521	0.5381186058875387	19085.0	19085.0	19095.0	19095.0	0.0	0.6739699651158305	0.6739699651158305	0.0
yggG	0.8466049193483384	0.6872302867691461	19075.0	19075.0	19090.0	19090.0	0.0	0.854327935756693	0.854327935756693	0.6739699651158305
ycfJ	0.7008985900519216	0.7298806241407461	19060.0	19060.0	19082.5	19082.5	0.8126735434057789	1.0304253087216517	1.0304253087216517	0.854327935756693
nuoB	0.7835495253642337	0.6749147747435342	19040.0	19040.0	19071.25	19071.25	0.7060146330199635	1.6694981175619845	1.6694981175619845	1.0304253087216517
ruvA	0.679482185775881	0.5975867556259133	18984.375	18984.375	19055.625	19055.625	1.2608983680883916	1.9308729813501757	1.9308729813501757	1.6694981175619845
yhiQ	0.6504215659873394	0.6617665941075848	19115.0	19115.0	19125.0	19125.0	0.0	1.0450940543397518	1.0450940543397518	0.0
ycbQ	0.8044614185607262	0.6298853628317703	19105.0	19105.0	19120.0	19120.0	0.0	1.701263474365489	1.701263474365489	1.0450940543397518
ybdM	0.693047012120808	0.6298853628317703	19135.0	19135.0	19145.0	19145.0	0.0	0.7268074235719195	0.7268074235719195	0.0
malM	0.875875683383721	0.5443283403794182	19155.0	19155.0	19165.0	19165.0	0.0	1.0007652902235717	1.0007652902235717	0.0
yfbT	0.9038482621146942	0.4970446596647223	19140.0	19140.0	19160.0	19160.0	0.7268074235719195	1.3444241919542825	1.3444241919542825	1.0007652902235717
ynfC	0.7952007397895664	0.5534277322044938	19195.0	19195.0	19205.0	19205.0	0.0	0.6366847778522289	0.6366847778522289	0.0
yedJ	0.5701524596720678	0.4782622836045753	19185.0	19185.0	19200.0	19200.0	0.0	0.7760315402187603	0.7760315402187603	0.6366847778522289
thiM	0.6782448925786116	0.4424533202317324	19175.0	19175.0	19192.5	19192.5	0.0	1.021687609281735	1.021687609281735	0.7760315402187603
yfhK	0.822630029594083	0.703444122428868	19225.0	19225.0	19235.0	19235.0	0.0	0.6845450648958812	0.6845450648958812	0.0
rarA	0.7469212311961729	0.5761124336627683	19215.0	19215.0	19230.0	19230.0	0.0	0.7725418097317891	0.7725418097317891	0.6845450648958812
fdoH	1.0377181094632548	0.5307446159874659	19245.0	19245.0	19255.0	19255.0	0.0	0.8185308442203159	0.8185308442203159	0.0
ydcF	0.8247376514668798	0.8580325934126334	19222.5	19222.5	19250.0	19250.0	0.7725418097317891	1.0439851631551098	1.0439851631551098	0.8185308442203159
yjcO	0.9567294656083344	0.6943767649016835	19183.75	19183.75	19236.25	19236.25	1.021687609281735	1.8362815436230717	1.8362815436230717	1.0439851631551098
hypB	0.8266859002723727	0.778027359643871	19150.0	19150.0	19210.0	19210.0	1.3444241919542825	1.9860673368424469	1.9860673368424469	1.8362815436230717
mobA	0.734558805052928	0.8123244026824867	19112.5	19112.5	19180.0	19180.0	1.701263474365489	2.3194224150832143	2.3194224150832143	1.9860673368424469
pppA	0.9826086550816234	0.5408565965086702	19020.0	19020.0	19146.25	19146.25	1.9308729813501757	3.0785846330480373	3.0785846330480373	2.3194224150832143
gpsA	0.8313868719251813	0.5540746674804807	18834.84375	18834.84375	19083.125	19083.125	2.094613289023348	4.095578216578442	4.095578216578442	3.0785846330480373
rnhB	0.7715699121072279	0.6034311711433351	18690.3125	18690.3125	18958.984375	18958.984375	3.3494953537751986	5.566273455357841	5.566273455357841	4.095578216578442
ubiC	0.9693085235588724	0.5269608255231871	18461.171875	18461.171875	18824.6484375	18824.6484375	2.792098931482615	5.933957922718278	5.933957922718278	5.566273455357841
galK	0.5839303917947816	0.6436985876698167	19265.0	19265.0	19275.0	19275.0	0.0	1.4928895635134356	1.4928895635134356	0.0
gst	0.5950132967995074	0.6470073175551435	19295.0	19295.0	19305.0	19305.0	0.0	1.267236654825135	1.267236654825135	0.0
nanR	0.5644244438781119	0.517125407019453	19285.0	19285.0	19300.0	19300.0	0.0	2.260915643158604	2.260915643158604	1.267236654825135
rffT	0.6087672693024021	0.5914201748661143	19270.0	19270.0	19292.5	19292.5	1.4928895635134356	2.8798126178328354	2.8798126178328354	2.260915643158604
dgoR	0.5792177470528735	0.6025836718797903	19335.0	19335.0	19345.0	19345.0	0.0	1.2764782225525364	1.2764782225525364	0.0
yraH	0.4319639055820048	1.682225985186472	19355.0	19355.0	19365.0	19365.0	0.0	1.5806177091906652	1.5806177091906652	0.0
yidI	0.4892161909633058	1.512990258821467	19340.0	19340.0	19360.0	19360.0	1.2764782225525364	1.7935493650459737	1.7935493650459737	1.5806177091906652
caiD	0.5849916367613779	1.0193335659344436	19325.0	19325.0	19350.0	19350.0	0.0	2.0177284979274352	2.0177284979274352	1.7935493650459737
yedL	0.7293682998941207	1.720730025639445	19405.0	19405.0	19415.0	19415.0	0.0	0.9882517883112414	0.9882517883112414	0.0
sodC	0.6356295008678629	0.8243218435137033	19395.0	19395.0	19410.0	19410.0	0.0	1.5539611112660154	1.5539611112660154	0.9882517883112414
clcB	0.849545741416998	1.720730025639445	19385.0	19385.0	19402.5	19402.5	0.0	1.6896105281376717	1.6896105281376717	1.5539611112660154
otsA	0.5786493077677457	1.0405966988991229	19375.0	19375.0	19393.75	19393.75	0.0	2.3153943159061443	2.3153943159061443	1.6896105281376717
ybbL	0.8803471430568482	0.9372491231484135	19337.5	19337.5	19384.375	19384.375	2.0177284979274352	2.471408437287526	2.471408437287526	2.3153943159061443
yafC	0.5821384474985409	1.195728128165396	19315.0	19315.0	19360.9375	19360.9375	0.0	3.6310545856979695	3.6310545856979695	2.471408437287526
ycjZ	0.6358574883914845	1.0385298634711948	19281.25	19281.25	19337.96875	19337.96875	2.8798126178328354	6.690186705408486	6.690186705408486	3.6310545856979695
lysR	0.8355077855647951	0.9938633033198181	18642.91015625	18642.91015625	19309.609375	19309.609375	5.933957922718278	7.619252898443615	7.619252898443615	6.690186705408486
alsB	0.9547804375178399	0.909322295164456	19425.0	19425.0	19435.0	19435.0	0.0	0.7970638117375851	0.7970638117375851	0.0
yohK	1.2654845129922103	1.0385298634711948	19445.0	19445.0	19455.0	19455.0	0.0	0.816590800987418	0.816590800987418	0.0
glpF	1.103480468265808	1.0297098946249887	19430.0	19430.0	19450.0	19450.0	0.7970638117375851	1.2150001038634035	1.2150001038634035	0.816590800987418
ycjW	0.8893213644536377	0.9247725372169623	19475.0	19475.0	19485.0	19485.0	0.0	0.4430911708983255	0.4430911708983255	0.0
yeaE	0.8465519575944789	0.8494855002798315	19465.0	19465.0	19480.0	19480.0	0.0	0.8533056226029361	0.8533056226029361	0.4430911708983255
nrdR	0.8675989468850984	0.7657372098250699	19495.0	19495.0	19505.0	19505.0	0.0	0.604780769682508	0.604780769682508	0.0
menC	0.916763715598048	0.7812679081565126	19515.0	19515.0	19525.0	19525.0	0.0	0.6890906187386465	0.6890906187386465	0.0
nusB	0.7971544005236008	0.5720567928579676	19500.0	19500.0	19520.0	19520.0	0.604780769682508	1.0557406565863974	1.0557406565863974	0.6890906187386465
fdoI	1.0632071229210405	0.6343619624716145	19472.5	19472.5	19510.0	19510.0	0.8533056226029361	1.1680780928997287	1.1680780928997287	1.0557406565863974
fucR	0.7497574950453063	0.6697692422233955	19535.0	19535.0	19545.0	19545.0	0.0	0.8114525883997332	0.8114525883997332	0.0
mdtJ	0.8357866115563508	0.5496718982114027	19555.0	19555.0	19565.0	19565.0	0.0	1.0113662820004448	1.0113662820004448	0.0
inaA	0.9185611909627562	0.6384530569280862	19540.0	19540.0	19560.0	19560.0	0.8114525883997332	1.2275351742362242	1.2275351742362242	1.0113662820004448
yieH	0.920094639030401	0.6849856817492688	19491.25	19491.25	19550.0	19550.0	1.1680780928997287	1.8108980195791822	1.8108980195791822	1.2275351742362242
aphA	0.8465519575944789	0.714850098706855	19440.0	19440.0	19520.625	19520.625	1.2150001038634035	2.0398412165224187	2.0398412165224187	1.8108980195791822
rluF	0.858622350855575	0.546620825027831	19575.0	19575.0	19585.0	19585.0	0.0	1.0024714298555313	1.0024714298555313	0.0
ucpA	0.8723476157481937	0.5620627704200801	19605.0	19605.0	19615.0	19615.0	0.0	0.49921193401724007	0.49921193401724007	0.0
fabH	0.8336376532040135	0.7033608942121562	19595.0	19595.0	19610.0	19610.0	0.0	0.6931425674621078	0.6931425674621078	0.49921193401724007
purN	0.8076106886126023	0.6489407602595976	19625.0	19625.0	19635.0	19635.0	0.0	0.6132907801077463	0.6132907801077463	0.0
acpH	0.7088236261177303	0.7083651945680021	19645.0	19645.0	19655.0	19655.0	0.0	0.623530152656528	0.623530152656528	0.0
lpxH	0.9537595733066582	0.7984093356006156	19630.0	19630.0	19650.0	19650.0	0.6132907801077463	1.038682953941731	1.038682953941731	0.623530152656528
rimK	0.9516310789939055	0.9372364514371933	19602.5	19602.5	19640.0	19640.0	0.6931425674621078	1.096059849742327	1.096059849742327	1.038682953941731
yidZ	0.8038315888101495	0.7849531765094401	19580.0	19580.0	19621.25	19621.25	1.0024714298555313	1.8095997254250877	1.8095997254250877	1.096059849742327
yqaA	0.6612150188972913	0.627011388287781	19675.0	19675.0	19685.0	19685.0	0.0	0.4502687765076835	0.4502687765076835	0.0
yfiR	0.6196527944269453	0.7863299908111416	19665.0	19665.0	19680.0	19680.0	0.0	0.5651884166339488	0.5651884166339488	0.4502687765076835
csdE	0.5633174754931524	0.6142873333596761	19695.0	19695.0	19705.0	19705.0	0.0	0.48535002882403566	0.48535002882403566	0.0
ydbL	0.7037915197747042	0.5804050613443543	19715.0	19715.0	19725.0	19725.0	0.0	0.5325165647108827	0.5325165647108827	0.0
yfcF	0.8038315888101495	0.7169400888078956	19700.0	19700.0	19720.0	19720.0	0.48535002882403566	0.689061230414388	0.689061230414388	0.5325165647108827
ymfA	0.6385925471848193	0.8510992932415334	19672.5	19672.5	19710.0	19710.0	0.5651884166339488	0.7736150119357104	0.7736150119357104	0.689061230414388
dnaC	0.5687943288632974	0.8834172404926713	19745.0	19745.0	19755.0	19755.0	0.0	0.3523854328022004	0.3523854328022004	0.0
gntY	0.5803764497612679	0.6059283431546627	19735.0	19735.0	19750.0	19750.0	0.0	0.3916827382796286	0.3916827382796286	0.3523854328022004
pncA	0.6106161277220136	0.6989087891935457	19765.0	19765.0	19775.0	19775.0	0.0	0.44017939533916084	0.44017939533916084	0.0
rdgB	0.6734801095845492	0.6686312111388426	19742.5	19742.5	19770.0	19770.0	0.3916827382796286	0.7969039944558367	0.7969039944558367	0.44017939533916084
nusG	0.7107809021104474	0.5787759770066525	19691.25	19691.25	19756.25	19756.25	0.7736150119357104	1.579116337427836	1.579116337427836	0.7969039944558367
yqaB	0.6596746216789756	0.6799917180534406	19785.0	19785.0	19795.0	19795.0	0.0	0.56739234099803	0.56739234099803	0.0
yfjO	0.6148568648608156	0.565101023632843	19805.0	19805.0	19815.0	19815.0	0.0	0.564195491689782	0.564195491689782	0.0
sufE	0.6335654624459425	0.662095873073498	19825.0	19825.0	19835.0	19835.0	0.0	0.6351413654624867	0.6351413654624867	0.0
ybdB	0.5917120211132865	0.7698364837407425	19810.0	19810.0	19830.0	19830.0	0.564195491689782	0.8302828284662844	0.8302828284662844	0.6351413654624867
slmA	0.5897073891828506	0.8178911593854555	19790.0	19790.0	19820.0	19820.0	0.56739234099803	0.9259091820684913	0.9259091820684913	0.8302828284662844
elaA	0.6166660972077167	0.8310810159828718	19855.0	19855.0	19865.0	19865.0	0.0	0.6772487860128198	0.6772487860128198	0.0
grpE	0.6264016806875117	0.7497782447335867	19845.0	19845.0	19860.0	19860.0	0.0	0.741409876277162	0.741409876277162	0.6772487860128198
cpxR	0.6703827527717664	0.8096298961927324	19875.0	19875.0	19885.0	19885.0	0.0	0.478005898422083	0.478005898422083	0.0
acrR	0.5331665874837546	0.7496068450580796	19895.0	19895.0	19905.0	19905.0	0.0	0.6083417696195988	0.6083417696195988	0.0
vsr	0.6105981063536479	0.6076906601797539	19880.0	19880.0	19900.0	19900.0	0.478005898422083	0.7417590009007589	0.7417590009007589	0.6083417696195988
ybgF	0.5013260617360397	0.6968913037647629	19852.5	19852.5	19890.0	19890.0	0.741409876277162	1.0602333360097107	1.0602333360097107	0.7417590009007589
rpiR	0.5845154174326783	0.7333577493776325	19805.0	19805.0	19871.25	19871.25	0.9259091820684913	1.7742511793921845	1.7742511793921845	1.0602333360097107
yedW	0.5496419500786761	0.5353152263999104	19723.75	19723.75	19838.125	19838.125	1.579116337427836	1.9156841376349751	1.9156841376349751	1.7742511793921845
metR	0.6587457177115813	0.498250970775643	19600.625	19600.625	19780.9375	19780.9375	1.8095997254250877	3.0166064308357243	3.0166064308357243	1.9156841376349751
yecN	0.6862962392608453	1.048205585920296	19480.3125	19480.3125	19690.78125	19690.78125	2.0398412165224187	3.735743895760378	3.735743895760378	3.0166064308357243
ykfB	0.6736124305768199	0.9068413814546769	19915.0	19915.0	19925.0	19925.0	0.0	1.1362027943973554	1.1362027943973554	0.0
yajI	0.6569192373376089	0.8237357103862727	19935.0	19935.0	19945.0	19945.0	0.0	0.7778601728035041	0.7778601728035041	0.0
moaC	0.6834763952345898	0.7398383399291493	19955.0	19955.0	19965.0	19965.0	0.0	0.9916806027470053	0.9916806027470053	0.0
yhhM	0.6044603416268218	0.7198452298394774	19940.0	19940.0	19960.0	19960.0	0.7778601728035041	1.3193067018417508	1.3193067018417508	0.9916806027470053
pth	0.609544490707852	0.689822279163273	19920.0	19920.0	19950.0	19950.0	1.1362027943973554	1.5584000102300328	1.5584000102300328	1.3193067018417508
atpH	0.6638456583645423	0.8097113384599267	19975.0	19975.0	19985.0	19985.0	0.0	0.8419589430774171	0.8419589430774171	0.0
rfaB	0.888540298715757	0.8778818750394447	19995.0	19995.0	20005.0	20005.0	0.0	0.697850456896955	0.697850456896955	0.0
yijO	0.9149063910689514	1.0405966988991229	20015.0	20015.0	20025.0	20025.0	0.0	0.9151241654313769	0.9151241654313769	0.0
ribF	0.9096569072826454	0.655923758622686	20000.0	20000.0	20020.0	20020.0	0.697850456896955	1.0263671254972175	1.0263671254972175	0.9151241654313769
ydcI	0.7486703143723119	0.6147628880384809	19980.0	19980.0	20010.0	20010.0	0.8419589430774171	1.1899342886056947	1.1899342886056947	1.0263671254972175
xni	0.7719737261377201	0.8199282698859551	20045.0	20045.0	20055.0	20055.0	0.0	0.9519693481735072	0.9519693481735072	0.0
menE	0.8045630599779285	0.7572066646054794	20035.0	20035.0	20050.0	20050.0	0.0	1.2532072208024716	1.2532072208024716	0.9519693481735072
ybjK	1.0088249189598044	0.8494855002798315	19995.0	19995.0	20042.5	20042.5	1.1899342886056947	1.9407665322339875	1.9407665322339875	1.2532072208024716
ycgE	0.6177906610086086	0.8335952099045061	19935.0	19935.0	20018.75	20018.75	1.5584000102300328	2.117500440074306	2.117500440074306	1.9407665322339875
[truncated: 1,913 more rows]
