# Supplementary material for: Proteome-wide determinants of co-translational chaperone binding in bacteria
Source: Nat Commun. 2025 May 10;16:4361. doi: 10.1038/s41467-025-59067-9 (PMC12065913; doi:10.1038/s41467-025-59067-9)
Supplement: Supplementary file 8 — Source Data [file 41467_2025_59067_MOESM8_ESM.zip › S1f_TF.csv]

gene	max(low CI) replicate 1	max(low CI) replicate 2	icoord1	icoord2	icoord3	icoord4	dcoord1	dcoord2	dcoord3	dcoord4
ypjA	0.3698590372590084	0.8713727356614062	15.0	15.0	25.0	25.0	0.0	1.8618289815576543	1.8618289815576543	0.0
ybbP	0.32285277184739053	0.6936455663784928	65.0	65.0	75.0	75.0	0.0	1.2267547256895472	1.2267547256895472	0.0
acrD	0.41691300737709136	0.8713727356614062	55.0	55.0	70.0	70.0	0.0	1.551763280987918	1.551763280987918	1.2267547256895472
acrF	0.275911018153129	0.7679354957300516	45.0	45.0	62.5	62.5	0.0	1.7982462039955176	1.7982462039955176	1.551763280987918
mdtB	0.3698590372590084	0.8713727356614062	35.0	35.0	53.75	53.75	0.0	2.1275849921899233	2.1275849921899233	1.7982462039955176
yliE	0.3301535923620443	0.6936455663784928	20.0	20.0	44.375	44.375	1.8618289815576543	2.549065003729639	2.549065003729639	2.1275849921899233
mdtC	0.2290595518640032	0.6936455663784928	5.0	5.0	32.1875	32.1875	0.0	2.7121054598692957	2.7121054598692957	2.549065003729639
nfrB	0.2290595518640032	0.6936455663784928	115.0	115.0	125.0	125.0	0.0	1.4848952068251822	1.4848952068251822	0.0
narG	0.275911018153129	0.6936455663784928	105.0	105.0	120.0	120.0	0.0	1.759076235201025	1.759076235201025	1.4848952068251822
ygjK	0.46400325195498493	1.0496018905597022	95.0	95.0	112.5	112.5	0.0	2.182885172927916	2.182885172927916	1.759076235201025
ycgV	0.46926409623300797	0.8605701909657056	85.0	85.0	103.75	103.75	0.0	2.4143230755453424	2.4143230755453424	2.182885172927916
ynfE	0.41691300737709136	0.8713727356614062	155.0	155.0	165.0	165.0	0.0	1.150982004470261	1.150982004470261	0.0
ynfF	0.5111217250534061	0.6936455663784928	145.0	145.0	160.0	160.0	0.0	1.4952554880560749	1.4952554880560749	1.150982004470261
ccmF	0.275911018153129	1.0496018905597022	135.0	135.0	152.5	152.5	0.0	1.5764848545291266	1.5764848545291266	1.4952554880560749
yraJ	0.18234004357103212	1.0496018905597022	205.0	205.0	215.0	215.0	0.0	0.8407328968382671	0.8407328968382671	0.0
ygcE	0.2954549751476501	1.0496018905597022	195.0	195.0	210.0	210.0	0.0	0.9859519891065822	0.9859519891065822	0.8407328968382671
caiC	0.3698590372590084	0.9921381945034276	185.0	185.0	202.5	202.5	0.0	1.1400681458088948	1.1400681458088948	0.9859519891065822
relA	0.2608054176122667	0.7679354957300516	175.0	175.0	193.75	193.75	0.0	1.6188910101643412	1.6188910101643412	1.1400681458088948
yidJ	0.2290595518640032	0.8713727356614062	143.75	143.75	184.375	184.375	1.5764848545291266	1.904978090036523	1.904978090036523	1.6188910101643412
argA	0.18234004357103212	0.8713727356614062	235.0	235.0	245.0	245.0	0.0	1.575262099467364	1.575262099467364	0.0
mdtL	0.2954549751476501	1.4069925418208389	265.0	265.0	275.0	275.0	0.0	1.1608652964108832	1.1608652964108832	0.0
dcuB	0.19172004653932892	1.0496018905597022	255.0	255.0	270.0	270.0	0.0	1.7295039294752295	1.7295039294752295	1.1608652964108832
ydeK	0.3409306173570164	0.6936455663784928	240.0	240.0	262.5	262.5	1.575262099467364	1.9523408877379718	1.9523408877379718	1.7295039294752295
xdhA	0.275911018153129	0.6936455663784928	225.0	225.0	251.25	251.25	0.0	2.0260768312934134	2.0260768312934134	1.9523408877379718
bcsA	0.275911018153129	0.8713727356614062	164.0625	164.0625	238.125	238.125	1.904978090036523	2.5776077285067864	2.5776077285067864	2.0260768312934134
yfaL	0.19172004653932892	0.6936455663784928	94.375	94.375	201.09375	201.09375	2.4143230755453424	3.675866280162608	3.675866280162608	2.5776077285067864
yeiA	0.32285277184739053	0.9790389305904761	18.59375	18.59375	147.734375	147.734375	2.7121054598692957	3.937114942586812	3.937114942586812	3.675866280162608
gspD	0.18234004357103212	1.0496018905597022	305.0	305.0	315.0	315.0	0.0	1.4770920128680969	1.4770920128680969	0.0
lhr	0.275911018153129	1.0848760860484858	295.0	295.0	310.0	310.0	0.0	1.52997563144725	1.52997563144725	1.4770920128680969
aaeB	0.2608054176122667	0.5166947239641847	325.0	325.0	335.0	335.0	0.0	1.0489246020639003	1.0489246020639003	0.0
yegE	0.2290595518640032	0.6936455663784928	345.0	345.0	355.0	355.0	0.0	1.1825241548880554	1.1825241548880554	0.0
narZ	0.2290595518640032	0.5166947239641847	330.0	330.0	350.0	350.0	1.0489246020639003	1.4993541289032688	1.4993541289032688	1.1825241548880554
ydeQ	0.275911018153129	0.5166947239641847	395.0	395.0	405.0	405.0	0.0	0.7829912806567749	0.7829912806567749	0.0
yibD	0.2954549751476501	0.5166947239641847	385.0	385.0	400.0	400.0	0.0	0.8155287500447929	0.8155287500447929	0.7829912806567749
kdgT	0.13966186469263442	0.5373336363492148	375.0	375.0	392.5	392.5	0.0	1.2322422547462906	1.2322422547462906	0.8155287500447929
potE	0.13582460992642345	0.5166947239641847	365.0	365.0	383.75	383.75	0.0	1.519631546964537	1.519631546964537	1.2322422547462906
wcaM	0.275911018153129	0.6936455663784928	340.0	340.0	374.375	374.375	1.4993541289032688	1.778959423512403	1.778959423512403	1.519631546964537
yhiJ	0.275911018153129	0.8713727356614062	302.5	302.5	357.1875	357.1875	1.52997563144725	2.8365921925727884	2.8365921925727884	1.778959423512403
ydcW	0.2290595518640032	0.5166947239641847	425.0	425.0	435.0	435.0	0.0	1.1974734308394488	1.1974734308394488	0.0
cusS	0.17913151251272866	0.6049857599421691	415.0	415.0	430.0	430.0	0.0	1.3321457571181932	1.3321457571181932	1.1974734308394488
ybhS	0.19172004653932892	0.5580084707242111	445.0	445.0	455.0	455.0	0.0	1.5003029338111031	1.5003029338111031	0.0
yihS	0.41691300737709136	0.8713727356614062	422.5	422.5	450.0	450.0	1.3321457571181932	1.827934315634035	1.827934315634035	1.5003029338111031
aslB	0.42472948665594756	0.8033496590956337	475.0	475.0	485.0	485.0	0.0	1.2718135718074977	1.2718135718074977	0.0
hybB	0.2851836188214194	0.8270173796648616	465.0	465.0	480.0	480.0	0.0	1.4368720513089048	1.4368720513089048	1.2718135718074977
torT	0.275911018153129	0.8713727356614062	505.0	505.0	515.0	515.0	0.0	0.7450116963477843	0.7450116963477843	0.0
acs	0.275911018153129	1.0496018905597022	495.0	495.0	510.0	510.0	0.0	0.9140136072163821	0.9140136072163821	0.7450116963477843
yeaW	0.3301535923620443	1.0496018905597022	525.0	525.0	535.0	535.0	0.0	1.3384592946459553	1.3384592946459553	0.0
murP	0.275911018153129	1.4069925418208389	502.5	502.5	530.0	530.0	0.9140136072163821	1.6582549224234704	1.6582549224234704	1.3384592946459553
chbC	0.32285277184739053	0.8713727356614062	472.5	472.5	516.25	516.25	1.4368720513089048	2.538719972688156	2.538719972688156	1.6582549224234704
yggR	0.275911018153129	0.8713727356614062	436.25	436.25	494.375	494.375	1.827934315634035	3.3023981233448514	3.3023981233448514	2.538719972688156
xdhB	0.13582460992642345	1.0496018905597022	329.84375	329.84375	465.3125	465.3125	2.8365921925727884	3.7453838151243546	3.7453838151243546	3.3023981233448514
yegL	0.18234004357103212	0.8713727356614062	285.0	285.0	397.578125	397.578125	0.0	4.475436132357839	4.475436132357839	3.7453838151243546
ygeH	0.18234004357103212	0.8713727356614062	83.1640625	83.1640625	341.2890625	341.2890625	3.937114942586812	6.106440196816847	6.106440196816847	4.475436132357839
nrfA	0.275911018153129	1.0496018905597022	565.0	565.0	575.0	575.0	0.0	1.0042472521961523	1.0042472521961523	0.0
ybjT	0.46400325195498493	1.5859920479836176	555.0	555.0	570.0	570.0	0.0	1.466346845438147	1.466346845438147	1.0042472521961523
thiM	0.3820007428273428	1.403130947499241	545.0	545.0	562.5	562.5	0.0	1.7511733948296377	1.7511733948296377	1.466346845438147
glcC	0.3301535923620443	1.0496018905597022	605.0	605.0	615.0	615.0	0.0	1.5329967545071561	1.5329967545071561	0.0
livM	0.398671238725963	1.3880921374900297	595.0	595.0	610.0	610.0	0.0	1.8480251353673585	1.8480251353673585	1.5329967545071561
dgoK	0.3996583880668274	1.4069925418208389	585.0	585.0	602.5	602.5	0.0	2.16174928628465	2.16174928628465	1.8480251353673585
csiE	0.275911018153129	1.7651295469741246	553.75	553.75	593.75	593.75	1.7511733948296377	2.820626926659642	2.820626926659642	2.16174928628465
ydiF	0.32285277184739053	1.4069925418208389	645.0	645.0	655.0	655.0	0.0	0.7821047116170995	0.7821047116170995	0.0
proV	0.31304210239742414	1.6157269657245792	635.0	635.0	650.0	650.0	0.0	0.9353846712133764	0.9353846712133764	0.7821047116170995
gsiC	0.1878975200301123	1.2559477944659567	625.0	625.0	642.5	642.5	0.0	1.2493334769132096	1.2493334769132096	0.9353846712133764
sgcQ	0.2290595518640032	1.228174510651083	675.0	675.0	685.0	685.0	0.0	0.7362206972219331	0.7362206972219331	0.0
tqsA	0.13582460992642345	1.228174510651083	665.0	665.0	680.0	680.0	0.0	1.0721024138419826	1.0721024138419826	0.7362206972219331
sgbU	0.18234004357103212	1.228174510651083	695.0	695.0	705.0	705.0	0.0	1.2031347804343713	1.2031347804343713	0.0
yfjP	0.18234004357103212	1.0496018905597022	672.5	672.5	700.0	700.0	1.0721024138419826	1.6572601121309058	1.6572601121309058	1.2031347804343713
ytfR	0.275911018153129	1.228174510651083	633.75	633.75	686.25	686.25	1.2493334769132096	1.8288722004614	1.8288722004614	1.6572601121309058
perR	0.3698590372590084	1.0496018905597022	725.0	725.0	735.0	735.0	0.0	1.3047051659224482	1.3047051659224482	0.0
cusB	0.32285277184739053	1.0496018905597022	715.0	715.0	730.0	730.0	0.0	1.7289127750163749	1.7289127750163749	1.3047051659224482
flgK	0.3409306173570164	1.4069925418208389	755.0	755.0	765.0	765.0	0.0	0.8999573359840253	0.8999573359840253	0.0
astD	0.08965005954681676	1.0496018905597022	745.0	745.0	760.0	760.0	0.0	1.169521951876165	1.169521951876165	0.8999573359840253
astA	0.08965005954681676	0.6936455663784928	775.0	775.0	785.0	785.0	0.0	1.2257125439240333	1.2257125439240333	0.0
ugpA	0.16444155260657994	0.8921077321535447	752.5	752.5	780.0	780.0	1.169521951876165	1.4808636350199849	1.4808636350199849	1.2257125439240333
melR	0.275911018153129	1.0496018905597022	805.0	805.0	815.0	815.0	0.0	0.8138140708372987	0.8138140708372987	0.0
ycaN	0.32285277184739053	0.8713727356614062	795.0	795.0	810.0	810.0	0.0	1.066233492415724	1.066233492415724	0.8138140708372987
ada	0.2954549751476501	0.7293283343769635	825.0	825.0	835.0	835.0	0.0	1.2037660853293954	1.2037660853293954	0.0
yfiN	0.3301535923620443	0.8713727356614062	802.5	802.5	830.0	830.0	1.066233492415724	1.6610233287255851	1.6610233287255851	1.2037660853293954
yifB	0.3301535923620443	0.6936455663784928	766.25	766.25	816.25	816.25	1.4808636350199849	2.247273431693576	2.247273431693576	1.6610233287255851
nanK	0.275911018153129	1.228174510651083	722.5	722.5	791.25	791.25	1.7289127750163749	2.820473688948128	2.820473688948128	2.247273431693576
atoB	0.2290595518640032	1.0496018905597022	660.0	660.0	756.875	756.875	1.8288722004614	3.728658004349855	3.728658004349855	2.820473688948128
yfbP	0.275911018153129	0.8713727356614062	573.75	573.75	708.4375	708.4375	2.820626926659642	6.459096257240908	6.459096257240908	3.728658004349855
yeeR	0.22621986461453944	0.8713727356614062	212.2265625	212.2265625	641.09375	641.09375	6.106440196816847	7.965567478523897	7.965567478523897	6.459096257240908
yfbS	0.275911018153129	0.6936455663784928	845.0	845.0	855.0	855.0	0.0	1.1830548379339692	1.1830548379339692	0.0
yciQ	0.3409306173570164	0.7147869395546603	865.0	865.0	875.0	875.0	0.0	0.6592115745269442	0.6592115745269442	0.0
ygfQ	0.41691300737709136	0.5166947239641847	895.0	895.0	905.0	905.0	0.0	0.5237636098019333	0.5237636098019333	0.0
ybhR	0.32285277184739053	0.45375729594277536	885.0	885.0	900.0	900.0	0.0	0.7662495110260658	0.7662495110260658	0.5237636098019333
ccmH	0.32285277184739053	0.5166947239641847	870.0	870.0	892.5	892.5	0.6592115745269442	0.8709747071084297	0.8709747071084297	0.7662495110260658
yphF	0.275911018153129	0.5166947239641847	925.0	925.0	935.0	935.0	0.0	0.7031307540353586	0.7031307540353586	0.0
mtfA	0.22958627142309657	0.5166947239641847	915.0	915.0	930.0	930.0	0.0	0.8073124714291173	0.8073124714291173	0.7031307540353586
ccmG	0.2608054176122667	0.5985377169784468	945.0	945.0	955.0	955.0	0.0	0.9054473513205501	0.9054473513205501	0.0
gsiD	0.275911018153129	0.5580084707242111	922.5	922.5	950.0	950.0	0.8073124714291173	1.1388483881320035	1.1388483881320035	0.9054473513205501
dppC	0.28027272734870684	0.5287953557685794	881.25	881.25	936.25	936.25	0.8709747071084297	1.4216767202258853	1.4216767202258853	1.1388483881320035
rhtB	0.275911018153129	0.7293283343769635	850.0	850.0	908.75	908.75	1.1830548379339692	1.8910302930662044	1.8910302930662044	1.4216767202258853
yejB	0.3698590372590084	0.8713727356614062	975.0	975.0	985.0	985.0	0.0	0.5557968532831513	0.5557968532831513	0.0
lldP	0.275911018153129	0.5580084707242111	965.0	965.0	980.0	980.0	0.0	0.8456651463189002	0.8456651463189002	0.5557968532831513
cysU	0.3209170829062001	0.6936455663784928	1005.0	1005.0	1015.0	1015.0	0.0	0.7926456384654869	0.7926456384654869	0.0
yaiS	0.275911018153129	0.34104064643371923	995.0	995.0	1010.0	1010.0	0.0	0.8912826027856054	0.8912826027856054	0.7926456384654869
radC	0.38874666658985685	0.34104064643371923	972.5	972.5	1002.5	1002.5	0.8456651463189002	1.5415924215814811	1.5415924215814811	0.8912826027856054
yhaC	0.32285277184739053	0.5985377169784468	1025.0	1025.0	1035.0	1035.0	0.0	0.6546664921478715	0.6546664921478715	0.0
narQ	0.3698590372590084	0.5580084707242111	1045.0	1045.0	1055.0	1055.0	0.0	0.7426082326039034	0.7426082326039034	0.0
yjeH	0.32285277184739053	0.5166947239641847	1030.0	1030.0	1050.0	1050.0	0.6546664921478715	1.1532417188151864	1.1532417188151864	0.7426082326039034
srlD	0.32285277184739053	0.5166947239641847	1065.0	1065.0	1075.0	1075.0	0.0	0.40257525161595564	0.40257525161595564	0.0
yfaU	0.46400325195498493	0.5985377169784468	1085.0	1085.0	1095.0	1095.0	0.0	0.5204713676805042	0.5204713676805042	0.0
ydeE	0.3648906489116527	0.5166947239641847	1070.0	1070.0	1090.0	1090.0	0.40257525161595564	0.6552877860301981	0.6552877860301981	0.5204713676805042
glnL	0.3409306173570164	0.39046798753568435	1105.0	1105.0	1115.0	1115.0	0.0	0.5363839395763844	0.5363839395763844	0.0
yqeJ	0.275911018153129	0.5580084707242111	1125.0	1125.0	1135.0	1135.0	0.0	0.6455570066609813	0.6455570066609813	0.0
yiaC	0.3996583880668274	0.5243240844620154	1110.0	1110.0	1130.0	1130.0	0.5363839395763844	0.834986709036536	0.834986709036536	0.6455570066609813
yfdR	0.275911018153129	0.6936455663784928	1080.0	1080.0	1120.0	1120.0	0.6552877860301981	0.9563409141487323	0.9563409141487323	0.834986709036536
eutK	0.3698590372590084	0.6627814615927577	1145.0	1145.0	1155.0	1155.0	0.0	0.6993201369278537	0.6993201369278537	0.0
yebE	0.3047264554365382	0.5287953557685794	1175.0	1175.0	1185.0	1185.0	0.0	0.8010515141042986	0.8010515141042986	0.0
yjaB	0.3648906489116527	0.5264136228815572	1165.0	1165.0	1180.0	1180.0	0.0	0.9482452993692909	0.9482452993692909	0.8010515141042986
yafS	0.40238568980894796	0.5985377169784468	1150.0	1150.0	1172.5	1172.5	0.6993201369278537	1.265477957260933	1.265477957260933	0.9482452993692909
yhcF	0.3166595703979801	0.5288519418160667	1100.0	1100.0	1161.25	1161.25	0.9563409141487323	1.569891702425839	1.569891702425839	1.265477957260933
yegS	0.3301535923620443	0.626470565233505	1040.0	1040.0	1130.625	1130.625	1.1532417188151864	1.7495724092063412	1.7495724092063412	1.569891702425839
intD	0.31304210239742414	0.7270820569396419	987.5	987.5	1085.3125	1085.3125	1.5415924215814811	1.9855979745972145	1.9855979745972145	1.7495724092063412
chaC	0.2573619870356014	0.8605701909657056	879.375	879.375	1036.40625	1036.40625	1.8910302930662044	2.2913668146719464	2.2913668146719464	1.9855979745972145
frlB	0.32285277184739053	0.6936455663784928	1195.0	1195.0	1205.0	1205.0	0.0	0.7063669856695655	0.7063669856695655	0.0
sad	0.2290595518640032	0.5985377169784468	1215.0	1215.0	1225.0	1225.0	0.0	0.7140626389334052	0.7140626389334052	0.0
yciW	0.32285277184739053	0.5580084707242111	1200.0	1200.0	1220.0	1220.0	0.7063669856695655	0.9398728068512792	0.9398728068512792	0.7140626389334052
ypfG	0.2290595518640032	0.34104064643371923	1255.0	1255.0	1265.0	1265.0	0.0	0.5322991988107799	0.5322991988107799	0.0
yqeA	0.2290595518640032	0.6936455663784928	1245.0	1245.0	1260.0	1260.0	0.0	0.6374921184592528	0.6374921184592528	0.5322991988107799
yhjE	0.2290595518640032	0.5166947239641847	1235.0	1235.0	1252.5	1252.5	0.0	0.7251699851369904	0.7251699851369904	0.6374921184592528
ycbJ	0.2578836448416935	0.3775305433396498	1295.0	1295.0	1305.0	1305.0	0.0	0.41362327599663146	0.41362327599663146	0.0
garR	0.2578836448416935	0.4334004932698215	1285.0	1285.0	1300.0	1300.0	0.0	0.652456424647466	0.652456424647466	0.41362327599663146
yddG	0.3698590372590084	0.341178013614976	1275.0	1275.0	1292.5	1292.5	0.0	0.834038258874871	0.834038258874871	0.652456424647466
ydiV	0.28186534694005133	0.30271306842548396	1243.75	1243.75	1283.75	1283.75	0.7251699851369904	0.9547911368148311	0.9547911368148311	0.834038258874871
yneF	0.19172004653932892	0.34104064643371923	1210.0	1210.0	1263.75	1263.75	0.9398728068512792	1.1532333856540142	1.1532333856540142	0.9547911368148311
oppC	0.2290595518640032	0.5580084707242111	1325.0	1325.0	1335.0	1335.0	0.0	0.8789884209791308	0.8789884209791308	0.0
fsaA	0.23971665870803527	0.45722075510624843	1315.0	1315.0	1330.0	1330.0	0.0	1.157132883228935	1.157132883228935	0.8789884209791308
yhhN	0.1992844333625978	0.46251257493780784	1345.0	1345.0	1355.0	1355.0	0.0	0.8869321310769529	0.8869321310769529	0.0
idnT	0.3301535923620443	0.5580084707242111	1365.0	1365.0	1375.0	1375.0	0.0	0.7832048235408465	0.7832048235408465	0.0
trkG	0.283447737908567	0.5985377169784468	1385.0	1385.0	1395.0	1395.0	0.0	0.8244412499296258	0.8244412499296258	0.0
araJ	0.3257411688416472	0.626470565233505	1370.0	1370.0	1390.0	1390.0	0.7832048235408465	1.170637279856244	1.170637279856244	0.8244412499296258
bioF	0.275911018153129	0.6936455663784928	1350.0	1350.0	1380.0	1380.0	0.8869321310769529	1.3964639750884364	1.3964639750884364	1.170637279856244
ybgH	0.32285277184739053	0.5166947239641847	1322.5	1322.5	1365.0	1365.0	1.157132883228935	1.6372790199699774	1.6372790199699774	1.3964639750884364
yebQ	0.2954549751476501	0.5985377169784468	1236.875	1236.875	1343.75	1343.75	1.1532333856540142	1.9212643306508457	1.9212643306508457	1.6372790199699774
mdtG	0.2290595518640032	0.36387449687873136	1405.0	1405.0	1415.0	1415.0	0.0	1.0720464144681807	1.0720464144681807	0.0
phoH	0.41691300737709136	0.5166947239641847	1425.0	1425.0	1435.0	1435.0	0.0	0.8543739067290738	0.8543739067290738	0.0
yjiN	0.3301535923620443	0.5166947239641847	1445.0	1445.0	1455.0	1455.0	0.0	0.7812575436892	0.7812575436892	0.0
zraR	0.3707098618642644	0.7679354957300516	1465.0	1465.0	1475.0	1475.0	0.0	0.9067883288142718	0.9067883288142718	0.0
copA	0.39677796529106224	0.48546667750834094	1450.0	1450.0	1470.0	1470.0	0.7812575436892	1.2015320136237093	1.2015320136237093	0.9067883288142718
cysJ	0.32285277184739053	0.626470565233505	1430.0	1430.0	1460.0	1460.0	0.8543739067290738	1.4145122283859293	1.4145122283859293	1.2015320136237093
mtr	0.2812909941339341	0.8605701909657056	1410.0	1410.0	1445.0	1445.0	1.0720464144681807	1.654250613465743	1.654250613465743	1.4145122283859293
ygcN	0.3698590372590084	0.6936455663784928	1505.0	1505.0	1515.0	1515.0	0.0	0.8613047528502547	0.8613047528502547	0.0
yeiB	0.4344510112785495	0.7293283343769635	1495.0	1495.0	1510.0	1510.0	0.0	0.9437419208540171	0.9437419208540171	0.8613047528502547
shiA	0.3465619205876847	0.5060961475829143	1485.0	1485.0	1502.5	1502.5	0.0	1.1640679977910815	1.1640679977910815	0.9437419208540171
qseC	0.39677796529106224	0.522810838438953	1525.0	1525.0	1535.0	1535.0	0.0	0.7512546523196005	0.7512546523196005	0.0
gldA	0.32285277184739053	0.7293283343769635	1565.0	1565.0	1575.0	1575.0	0.0	0.4678507431326046	0.4678507431326046	0.0
yebS	0.36884393197904536	0.6627814615927577	1555.0	1555.0	1570.0	1570.0	0.0	0.7152700716989142	0.7152700716989142	0.4678507431326046
yhhT	0.4344510112785495	0.34104064643371923	1545.0	1545.0	1562.5	1562.5	0.0	1.0025806160356328	1.0025806160356328	0.7152700716989142
fecC	0.3301535923620443	0.5166947239641847	1530.0	1530.0	1553.75	1553.75	0.7512546523196005	1.2735194443070592	1.2735194443070592	1.0025806160356328
ykfA	0.46400325195498493	0.4683972982594114	1493.75	1493.75	1541.875	1541.875	1.1640679977910815	1.9772600069913826	1.9772600069913826	1.2735194443070592
yhiI	0.6054215444537024	0.5288519418160667	1427.5	1427.5	1517.8125	1517.8125	1.654250613465743	2.7149320352753503	2.7149320352753503	1.9772600069913826
alsB	0.46400325195498493	0.5166947239641847	1290.3125	1290.3125	1472.65625	1472.65625	1.9212643306508457	3.2522942380021505	3.2522942380021505	2.7149320352753503
yafE	0.32285277184739053	0.34104064643371923	957.890625	957.890625	1381.484375	1381.484375	2.2913668146719464	4.2212762580339	4.2212762580339	3.2522942380021505
yebN	0.2851836188214194	0.3224801506704774	1595.0	1595.0	1605.0	1605.0	0.0	0.922097245974668	0.922097245974668	0.0
yffL	0.2812909941339341	0.30271306842548396	1585.0	1585.0	1600.0	1600.0	0.0	1.122419659852313	1.122419659852313	0.922097245974668
uhpC	0.46400325195498493	0.5166947239641847	1635.0	1635.0	1645.0	1645.0	0.0	0.7869299275210753	0.7869299275210753	0.0
gabD	0.4806751174978428	0.6440495731195041	1625.0	1625.0	1640.0	1640.0	0.0	1.114981292213802	1.114981292213802	0.7869299275210753
argI	0.398671238725963	0.5166947239641847	1615.0	1615.0	1632.5	1632.5	0.0	1.2206763484811307	1.2206763484811307	1.114981292213802
ydcK	0.41691300737709136	0.6936455663784928	1592.5	1592.5	1623.75	1623.75	1.122419659852313	1.6189503910551881	1.6189503910551881	1.2206763484811307
argC	0.3648906489116527	0.7293283343769635	1655.0	1655.0	1665.0	1665.0	0.0	0.9272039832874459	0.9272039832874459	0.0
hisA	0.5111217250534061	0.5580084707242111	1675.0	1675.0	1685.0	1685.0	0.0	0.9770192296520498	0.9770192296520498	0.0
yfeT	0.3301535923620443	0.5985377169784468	1660.0	1660.0	1680.0	1680.0	0.9272039832874459	1.2377977565081575	1.2377977565081575	0.9770192296520498
yegV	0.3698590372590084	0.6936455663784928	1705.0	1705.0	1715.0	1715.0	0.0	1.1129143863297486	1.1129143863297486	0.0
gntT	0.3698590372590084	0.4683972982594114	1695.0	1695.0	1710.0	1710.0	0.0	1.410492962512091	1.410492962512091	1.1129143863297486
flgL	0.6054215444537024	0.6936455663784928	1670.0	1670.0	1702.5	1702.5	1.2377977565081575	1.724759995487787	1.724759995487787	1.410492962512091
garK	0.46926409623300797	0.6936455663784928	1608.125	1608.125	1686.25	1686.25	1.6189503910551881	2.2166780879356676	2.2166780879356676	1.724759995487787
hcaE	0.3996583880668274	0.8713727356614062	1725.0	1725.0	1735.0	1735.0	0.0	1.2175085507050016	1.2175085507050016	0.0
rtcR	0.3698590372590084	0.8605701909657056	1755.0	1755.0	1765.0	1765.0	0.0	0.9172286203552451	0.9172286203552451	0.0
narY	0.32285277184739053	0.8713727356614062	1745.0	1745.0	1760.0	1760.0	0.0	1.4800747885571084	1.4800747885571084	0.9172286203552451
ydhS	0.46400325195498493	0.36387449687873136	1730.0	1730.0	1752.5	1752.5	1.2175085507050016	1.7078124535065236	1.7078124535065236	1.4800747885571084
arpA	0.3751605157783036	0.5166947239641847	1775.0	1775.0	1785.0	1785.0	0.0	1.0240908252918994	1.0240908252918994	0.0
yphG	0.3698590372590084	0.5166947239641847	1805.0	1805.0	1815.0	1815.0	0.0	1.0850204510340369	1.0850204510340369	0.0
kefB	0.4526959049343907	0.5166947239641847	1795.0	1795.0	1810.0	1810.0	0.0	1.2527769718484922	1.2527769718484922	1.0850204510340369
bglB	0.5111217250534061	0.5166947239641847	1780.0	1780.0	1802.5	1802.5	1.0240908252918994	1.3670870104480408	1.3670870104480408	1.2527769718484922
yehL	0.32285277184739053	0.5166947239641847	1845.0	1845.0	1855.0	1855.0	0.0	0.7648912029509565	0.7648912029509565	0.0
araA	0.3526822870126228	0.45375729594277536	1835.0	1835.0	1850.0	1850.0	0.0	0.9557279205351115	0.9557279205351115	0.7648912029509565
pgaB	0.41691300737709136	0.5166947239641847	1825.0	1825.0	1842.5	1842.5	0.0	0.9858662080381747	0.9858662080381747	0.9557279205351115
ybhO	0.3698590372590084	0.6936455663784928	1885.0	1885.0	1895.0	1895.0	0.0	0.8216628176780472	0.8216628176780472	0.0
uhpB	0.3648906489116527	0.6936455663784928	1875.0	1875.0	1890.0	1890.0	0.0	0.9483699399451091	0.9483699399451091	0.8216628176780472
yfdE	0.3301535923620443	0.35024870600176944	1865.0	1865.0	1882.5	1882.5	0.0	1.1184989539927643	1.1184989539927643	0.9483699399451091
arsB	0.3698590372590084	0.5166947239641847	1833.75	1833.75	1873.75	1873.75	0.9858662080381747	1.500816908288915	1.500816908288915	1.1184989539927643
elaD	0.41691300737709136	0.35024870600176944	1791.25	1791.25	1853.75	1853.75	1.3670870104480408	2.1475177558045515	2.1475177558045515	1.500816908288915
yjiM	0.275911018153129	0.4683972982594114	1741.25	1741.25	1822.5	1822.5	1.7078124535065236	2.4890399811507993	2.4890399811507993	2.1475177558045515
djlC	0.2578836448416935	0.5287953557685794	1647.1875	1647.1875	1781.875	1781.875	2.2166780879356676	3.325999380005194	3.325999380005194	2.4890399811507993
torA	0.275911018153129	0.5166947239641847	1905.0	1905.0	1915.0	1915.0	0.0	0.9683145861832185	0.9683145861832185	0.0
yqiI	0.2290595518640032	0.5985377169784468	1925.0	1925.0	1935.0	1935.0	0.0	0.8511553887985155	0.8511553887985155	0.0
gspL	0.22621986461453944	0.5166947239641847	1945.0	1945.0	1955.0	1955.0	0.0	1.0601659311958134	1.0601659311958134	0.0
ycaI	0.32285277184739053	0.21170267424784328	1930.0	1930.0	1950.0	1950.0	0.8511553887985155	1.461220069692637	1.461220069692637	1.0601659311958134
yaaJ	0.46400325195498493	0.21170267424784328	1910.0	1910.0	1940.0	1940.0	0.9683145861832185	1.755400576526673	1.755400576526673	1.461220069692637
sgbE	0.5582625980122932	0.34104064643371923	1975.0	1975.0	1985.0	1985.0	0.0	0.8758582194451213	0.8758582194451213	0.0
ytfI	0.3996583880668274	0.21170267424784328	1965.0	1965.0	1980.0	1980.0	0.0	1.3904899983529995	1.3904899983529995	0.8758582194451213
pinQ	0.5111217250534061	0.08707409769928433	1995.0	1995.0	2005.0	2005.0	0.0	0.643257414387997	0.643257414387997	0.0
fimH	0.5582625980122932	0.1678093826852934	2025.0	2025.0	2035.0	2035.0	0.0	0.5453864327335278	0.5453864327335278	0.0
hscC	0.41691300737709136	0.5166947239641847	2015.0	2015.0	2030.0	2030.0	0.0	0.7263457686578624	0.7263457686578624	0.5453864327335278
yhhJ	0.6054215444537024	0.45375729594277536	2000.0	2000.0	2022.5	2022.5	0.643257414387997	0.9472922259257379	0.9472922259257379	0.7263457686578624
frvX	0.587554382745328	0.34104064643371923	2045.0	2045.0	2055.0	2055.0	0.0	0.5795976583857723	0.5795976583857723	0.0
malK	0.41691300737709136	0.34104064643371923	2065.0	2065.0	2075.0	2075.0	0.0	0.5891235150357244	0.5891235150357244	0.0
thiG	0.3698590372590084	0.5166947239641847	2095.0	2095.0	2105.0	2105.0	0.0	0.6107095307974979	0.6107095307974979	0.0
hcr	0.46400325195498493	0.34104064643371923	2085.0	2085.0	2100.0	2100.0	0.0	0.7210406738359638	0.7210406738359638	0.6107095307974979
ybcH	0.3698590372590084	0.36387449687873136	2070.0	2070.0	2092.5	2092.5	0.5891235150357244	0.8542035397827749	0.8542035397827749	0.7210406738359638
yjjP	0.32285277184739053	0.3392444631275369	2050.0	2050.0	2081.25	2081.25	0.5795976583857723	1.072255507165492	1.072255507165492	0.8542035397827749
kdpC	0.46400325195498493	0.34104064643371923	2011.25	2011.25	2065.625	2065.625	0.9472922259257379	1.2564624950906502	1.2564624950906502	1.072255507165492
fucA	0.46400325195498493	0.34104064643371923	2115.0	2115.0	2125.0	2125.0	0.0	0.6763561876133561	0.6763561876133561	0.0
hisQ	0.3409306173570164	0.4024976818344506	2135.0	2135.0	2145.0	2145.0	0.0	0.7271391863584369	0.7271391863584369	0.0
rhaD	0.41691300737709136	0.34104064643371923	2120.0	2120.0	2140.0	2140.0	0.6763561876133561	1.146671870409352	1.146671870409352	0.7271391863584369
ulaE	0.3698590372590084	0.34104064643371923	2165.0	2165.0	2175.0	2175.0	0.0	0.8564236177889526	0.8564236177889526	0.0
sapB	0.3616266267802285	0.3546726906550409	2155.0	2155.0	2170.0	2170.0	0.0	1.184308131277764	1.184308131277764	0.8564236177889526
nanE	0.3698590372590084	0.3428414559575568	2130.0	2130.0	2162.5	2162.5	1.146671870409352	1.3945105623143295	1.3945105623143295	1.184308131277764
ydcT	0.41691300737709136	0.5166947239641847	2038.4375	2038.4375	2146.25	2146.25	1.2564624950906502	1.934287003540648	1.934287003540648	1.3945105623143295
chbR	0.3301535923620443	0.5166947239641847	1972.5	1972.5	2092.34375	2092.34375	1.3904899983529995	2.1229691355484133	2.1229691355484133	1.934287003540648
ypdC	0.41691300737709136	0.5166947239641847	1925.0	1925.0	2032.421875	2032.421875	1.755400576526673	2.4496063475970473	2.4496063475970473	2.1229691355484133
agaI	0.41691300737709136	0.4683972982594114	2205.0	2205.0	2215.0	2215.0	0.0	0.7410648837356869	0.7410648837356869	0.0
ddpA	0.3698590372590084	0.5166947239641847	2195.0	2195.0	2210.0	2210.0	0.0	0.8475334006118717	0.8475334006118717	0.7410648837356869
scpC	0.41691300737709136	0.5166947239641847	2185.0	2185.0	2202.5	2202.5	0.0	0.8964533955242163	0.8964533955242163	0.8475334006118717
tdcG	0.3698590372590084	0.35024870600176944	2235.0	2235.0	2245.0	2245.0	0.0	0.2780218976869866	0.2780218976869866	0.0
yfaW	0.2608054176122667	0.5166947239641847	2225.0	2225.0	2240.0	2240.0	0.0	0.5336133242950611	0.5336133242950611	0.2780218976869866
yaaW	0.2290595518640032	0.5985377169784468	2255.0	2255.0	2265.0	2265.0	0.0	0.5775032319122096	0.5775032319122096	0.0
caiD	0.2290595518640032	0.5166947239641847	2232.5	2232.5	2260.0	2260.0	0.5336133242950611	0.8057771002667343	0.8057771002667343	0.5775032319122096
sodC	0.275911018153129	0.6814398912037313	2285.0	2285.0	2295.0	2295.0	0.0	0.5000434136519547	0.5000434136519547	0.0
yncC	0.32285277184739053	0.34104064643371923	2315.0	2315.0	2325.0	2325.0	0.0	0.5099560408203194	0.5099560408203194	0.0
yafY	0.2268746260922724	0.34104064643371923	2305.0	2305.0	2320.0	2320.0	0.0	0.5944637328835615	0.5944637328835615	0.5099560408203194
tdcF	0.2268746260922724	0.42389309577216794	2290.0	2290.0	2312.5	2312.5	0.5000434136519547	0.8975051285623844	0.8975051285623844	0.5944637328835615
fixA	0.18234004357103212	0.34104064643371923	2275.0	2275.0	2301.25	2301.25	0.0	0.9821484609598737	0.9821484609598737	0.8975051285623844
ynjC	0.275911018153129	0.35024870600176944	2246.25	2246.25	2288.125	2288.125	0.8057771002667343	1.281881485656395	1.281881485656395	0.9821484609598737
puuA	0.3698590372590084	0.45722075510624843	2193.75	2193.75	2267.1875	2267.1875	0.8964533955242163	1.5350174733775674	1.5350174733775674	1.281881485656395
yhcA	0.32285277184739053	0.5166947239641847	2335.0	2335.0	2345.0	2345.0	0.0	0.6013253255336151	0.6013253255336151	0.0
ygbT	0.32285277184739053	0.34104064643371923	2365.0	2365.0	2375.0	2375.0	0.0	0.46875299686368893	0.46875299686368893	0.0
glxK	0.2851836188214194	0.3775305433396498	2355.0	2355.0	2370.0	2370.0	0.0	0.6568996697111719	0.6568996697111719	0.46875299686368893
yfeN	0.2290595518640032	0.34104064643371923	2340.0	2340.0	2362.5	2362.5	0.6013253255336151	0.9680025204444879	0.9680025204444879	0.6568996697111719
nikD	0.2608054176122667	0.5166947239641847	2395.0	2395.0	2405.0	2405.0	0.0	0.5597298978786551	0.5597298978786551	0.0
fixC	0.2290595518640032	0.5166947239641847	2385.0	2385.0	2400.0	2400.0	0.0	0.6253340031282143	0.6253340031282143	0.5597298978786551
cusC	0.2290595518640032	0.34104064643371923	2425.0	2425.0	2435.0	2435.0	0.0	0.49306631163406134	0.49306631163406134	0.0
yjjL	0.27176375670012126	0.5985377169784468	2415.0	2415.0	2430.0	2430.0	0.0	0.7754338486902977	0.7754338486902977	0.49306631163406134
yidL	0.2290595518640032	0.5166947239641847	2392.5	2392.5	2422.5	2422.5	0.6253340031282143	0.9732707989992989	0.9732707989992989	0.7754338486902977
yhfT	0.18234004357103212	0.5166947239641847	2351.25	2351.25	2407.5	2407.5	0.9680025204444879	1.2611467933517861	1.2611467933517861	0.9732707989992989
ybdR	0.2851836188214194	0.34104064643371923	2455.0	2455.0	2465.0	2465.0	0.0	0.754186217177235	0.754186217177235	0.0
sbp	0.2290595518640032	0.34104064643371923	2445.0	2445.0	2460.0	2460.0	0.0	0.8487391769640426	0.8487391769640426	0.754186217177235
fliC	0.2290595518640032	0.35024870600176944	2475.0	2475.0	2485.0	2485.0	0.0	0.8053211746964926	0.8053211746964926	0.0
ybcF	0.32285277184739053	0.4683972982594114	2495.0	2495.0	2505.0	2505.0	0.0	0.62991469361187	0.62991469361187	0.0
ybdO	0.32285277184739053	0.34104064643371923	2515.0	2515.0	2525.0	2525.0	0.0	0.6415307690235281	0.6415307690235281	0.0
pinR	0.32285277184739053	0.34104064643371923	2500.0	2500.0	2520.0	2520.0	0.62991469361187	0.9433641995930473	0.9433641995930473	0.6415307690235281
yfbK	0.275911018153129	0.5166947239641847	2480.0	2480.0	2510.0	2510.0	0.8053211746964926	1.2905937744031857	1.2905937744031857	0.9433641995930473
cdaR	0.41691300737709136	0.5166947239641847	2452.5	2452.5	2495.0	2495.0	0.8487391769640426	1.6306256577437113	1.6306256577437113	1.2905937744031857
ynfM	0.32285277184739053	0.4683972982594114	2379.375	2379.375	2473.75	2473.75	1.2611467933517861	2.011111794161594	2.011111794161594	1.6306256577437113
appC	0.2290595518640032	0.34104064643371923	2230.46875	2230.46875	2426.5625	2426.5625	1.5350174733775674	2.675035285984291	2.675035285984291	2.011111794161594
exuT	0.22621986461453944	0.34104064643371923	1978.7109375	1978.7109375	2328.515625	2328.515625	2.4496063475970473	3.564599349775131	3.564599349775131	2.675035285984291
hyfI	0.3698590372590084	0.35024870600176944	1714.53125	1714.53125	2153.61328125	2153.61328125	3.325999380005194	5.00755561383915	5.00755561383915	3.564599349775131
hyfR	0.275911018153129	0.34104064643371923	1169.6875	1169.6875	1934.072265625	1934.072265625	4.2212762580339	7.057146954683004	7.057146954683004	5.00755561383915
yeaU	0.32285277184739053	0.34104064643371923	2545.0	2545.0	2555.0	2555.0	0.0	0.8450070591855219	0.8450070591855219	0.0
ssuD	0.32285277184739053	0.6936455663784928	2535.0	2535.0	2550.0	2550.0	0.0	1.1749314384504408	1.1749314384504408	0.8450070591855219
aer	0.18234004357103212	0.5985377169784468	2575.0	2575.0	2585.0	2585.0	0.0	0.4540345239773413	0.4540345239773413	0.0
ydeM	0.18234004357103212	0.5166947239641847	2565.0	2565.0	2580.0	2580.0	0.0	1.0836931945777155	1.0836931945777155	0.4540345239773413
yehY	0.08965005954681676	0.5166947239641847	2595.0	2595.0	2605.0	2605.0	0.0	1.0390528014027325	1.0390528014027325	0.0
ygeX	0.2290595518640032	0.6936455663784928	2625.0	2625.0	2635.0	2635.0	0.0	0.8117820243948299	0.8117820243948299	0.0
xylF	0.275911018153129	0.5166947239641847	2615.0	2615.0	2630.0	2630.0	0.0	1.3087541279726578	1.3087541279726578	0.8117820243948299
wcaL	0.2290595518640032	0.5166947239641847	2600.0	2600.0	2622.5	2622.5	1.0390528014027325	1.3648745650726166	1.3648745650726166	1.3087541279726578
mngA	0.18234004357103212	0.6936455663784928	2572.5	2572.5	2611.25	2611.25	1.0836931945777155	1.6876079536389652	1.6876079536389652	1.3648745650726166
wcaI	0.15733884664261583	0.6936455663784928	2542.5	2542.5	2591.875	2591.875	1.1749314384504408	2.0452153595833975	2.0452153595833975	1.6876079536389652
yihQ	0.32285277184739053	0.6936455663784928	2645.0	2645.0	2655.0	2655.0	0.0	0.959914066182397	0.959914066182397	0.0
puuE	0.275911018153129	0.8713727356614062	2665.0	2665.0	2675.0	2675.0	0.0	0.9228354584477392	0.9228354584477392	0.0
glpC	0.18234004357103212	0.6936455663784928	2685.0	2685.0	2695.0	2695.0	0.0	0.9704038099846207	0.9704038099846207	0.0
yehI	0.18234004357103212	0.34104064643371923	2670.0	2670.0	2690.0	2690.0	0.9228354584477392	1.096305818519041	1.096305818519041	0.9704038099846207
ybiW	0.32285277184739053	0.34104064643371923	2715.0	2715.0	2725.0	2725.0	0.0	0.7756442514775841	0.7756442514775841	0.0
fryA	0.2290595518640032	0.5166947239641847	2735.0	2735.0	2745.0	2745.0	0.0	0.8019743912521491	0.8019743912521491	0.0
aegA	0.2290595518640032	0.34104064643371923	2720.0	2720.0	2740.0	2740.0	0.7756442514775841	0.8715890003452404	0.8715890003452404	0.8019743912521491
cheA	0.2290595518640032	0.5166947239641847	2705.0	2705.0	2730.0	2730.0	0.0	1.1567864118391566	1.1567864118391566	0.8715890003452404
xylA	0.275911018153129	0.6936455663784928	2680.0	2680.0	2717.5	2717.5	1.096305818519041	1.6444156569659325	1.6444156569659325	1.1567864118391566
ptsA	0.275911018153129	0.5166947239641847	2650.0	2650.0	2698.75	2698.75	0.959914066182397	1.6924482099125904	1.6924482099125904	1.6444156569659325
dcuC	0.22621986461453944	0.34104064643371923	2785.0	2785.0	2795.0	2795.0	0.0	1.1119565682440204	1.1119565682440204	0.0
speF	0.18234004357103212	0.34104064643371923	2775.0	2775.0	2790.0	2790.0	0.0	1.18051980087206	1.18051980087206	1.1119565682440204
ynbC	0.2290595518640032	0.34104064643371923	2765.0	2765.0	2782.5	2782.5	0.0	1.43051071896544	1.43051071896544	1.18051980087206
fadB	0.2290595518640032	0.35024870600176944	2755.0	2755.0	2773.75	2773.75	0.0	1.7629242389923534	1.7629242389923534	1.43051071896544
torS	0.18234004357103212	0.6936455663784928	2805.0	2805.0	2815.0	2815.0	0.0	1.042207387350001	1.042207387350001	0.0
fadH	0.18234004357103212	0.4683972982594114	2835.0	2835.0	2845.0	2845.0	0.0	0.8620639649681265	0.8620639649681265	0.0
mdtF	0.18234004357103212	0.34104064643371923	2825.0	2825.0	2840.0	2840.0	0.0	1.3225164953524104	1.3225164953524104	0.8620639649681265
rhsC	0.19172004653932892	0.34104064643371923	2865.0	2865.0	2875.0	2875.0	0.0	1.231846020194581	1.231846020194581	0.0
fadE	0.18234004357103212	0.34104064643371923	2855.0	2855.0	2870.0	2870.0	0.0	1.4352980483263005	1.4352980483263005	1.231846020194581
fimD	0.19172004653932892	0.5166947239641847	2832.5	2832.5	2862.5	2862.5	1.3225164953524104	1.4422281351778605	1.4422281351778605	1.4352980483263005
dos	0.275911018153129	0.5166947239641847	2810.0	2810.0	2847.5	2847.5	1.042207387350001	2.0368550086437986	2.0368550086437986	1.4422281351778605
xdhD	0.18234004357103212	0.6936455663784928	2764.375	2764.375	2828.75	2828.75	1.7629242389923534	2.2244685974310423	2.2244685974310423	2.0368550086437986
puuP	0.18234004357103212	0.5166947239641847	2674.375	2674.375	2796.5625	2796.5625	1.6924482099125904	2.362292380265791	2.362292380265791	2.2244685974310423
glcA	0.18234004357103212	0.5166947239641847	2885.0	2885.0	2895.0	2895.0	0.0	0.4623646767244556	0.4623646767244556	0.0
yhcD	0.32285277184739053	0.5166947239641847	2905.0	2905.0	2915.0	2915.0	0.0	0.6598008719443338	0.6598008719443338	0.0
zntA	0.2290595518640032	0.5166947239641847	2890.0	2890.0	2910.0	2910.0	0.4623646767244556	0.8962889655861538	0.8962889655861538	0.6598008719443338
fdhF	0.2018687908325127	0.5166947239641847	2925.0	2925.0	2935.0	2935.0	0.0	0.6550159422937613	0.6550159422937613	0.0
aqpZ	0.17422673256005825	0.5166947239641847	2945.0	2945.0	2955.0	2955.0	0.0	0.7986671079268054	0.7986671079268054	0.0
fecD	0.19172004653932892	0.4683972982594114	2930.0	2930.0	2950.0	2950.0	0.6550159422937613	1.0033179952148972	1.0033179952148972	0.7986671079268054
yfeO	0.13582460992642345	0.34104064643371923	2900.0	2900.0	2940.0	2940.0	0.8962889655861538	1.13999409017178	1.13999409017178	1.0033179952148972
ybeF	0.2290595518640032	0.4529422345085815	2975.0	2975.0	2985.0	2985.0	0.0	0.5277841822921439	0.5277841822921439	0.0
ybdK	0.2290595518640032	0.34104064643371923	2965.0	2965.0	2980.0	2980.0	0.0	0.8064739378246996	0.8064739378246996	0.5277841822921439
alsK	0.22621986461453944	0.34104064643371923	3005.0	3005.0	3015.0	3015.0	0.0	0.8149377130284916	0.8149377130284916	0.0
clcB	0.2290595518640032	0.4683972982594114	2995.0	2995.0	3010.0	3010.0	0.0	1.0776876369530564	1.0776876369530564	0.8149377130284916
nanT	0.2290595518640032	0.6936455663784928	2972.5	2972.5	3002.5	3002.5	0.8064739378246996	1.1912186138961556	1.1912186138961556	1.0776876369530564
gadC	0.08965005954681676	0.34104064643371923	3025.0	3025.0	3035.0	3035.0	0.0	1.2343629112112182	1.2343629112112182	0.0
potH	0.18234004357103212	0.34104064643371923	2987.5	2987.5	3030.0	3030.0	1.1912186138961556	1.7479418771063393	1.7479418771063393	1.2343629112112182
yegT	0.12312856581652469	0.3392444631275369	2920.0	2920.0	3008.75	3008.75	1.13999409017178	1.9657067346570947	1.9657067346570947	1.7479418771063393
yehM	0.18234004357103212	0.5166947239641847	3045.0	3045.0	3055.0	3055.0	0.0	0.7147624099654737	0.7147624099654737	0.0
yeeO	0.13582460992642345	0.6936455663784928	3075.0	3075.0	3085.0	3085.0	0.0	0.8437682557996401	0.8437682557996401	0.0
frvB	0.15733884664261583	0.5166947239641847	3065.0	3065.0	3080.0	3080.0	0.0	1.2476684454320717	1.2476684454320717	0.8437682557996401
yjbH	0.18234004357103212	0.6936455663784928	3050.0	3050.0	3072.5	3072.5	0.7147624099654737	1.3646840633273478	1.3646840633273478	1.2476684454320717
yjcS	0.2290595518640032	0.5166947239641847	3095.0	3095.0	3105.0	3105.0	0.0	0.6190253393498786	0.6190253393498786	0.0
hyfF	0.08965005954681676	0.5166947239641847	3115.0	3115.0	3125.0	3125.0	0.0	0.6926180778732404	0.6926180778732404	0.0
gudP	0.04411239923325363	0.6936455663784928	3100.0	3100.0	3120.0	3120.0	0.6190253393498786	0.9282511412695503	0.9282511412695503	0.6926180778732404
cusA	0.06515301992717308	0.6627814615927577	3135.0	3135.0	3145.0	3145.0	0.0	0.9984359534214321	0.9984359534214321	0.0
sfmD	0.13582460992642345	0.5166947239641847	3110.0	3110.0	3140.0	3140.0	0.9282511412695503	1.3560232337972657	1.3560232337972657	0.9984359534214321
abgB	0.08965005954681676	0.6936455663784928	3155.0	3155.0	3165.0	3165.0	0.0	0.6669404986826319	0.6669404986826319	0.0
ygbN	0.12312856581652469	0.5166947239641847	3175.0	3175.0	3185.0	3185.0	0.0	0.809356084304834	0.809356084304834	0.0
ybdN	0.09207060119549902	0.5166947239641847	3160.0	3160.0	3180.0	3180.0	0.6669404986826319	1.0162224333185381	1.0162224333185381	0.809356084304834
ybaT	0.08965005954681676	0.34104064643371923	3205.0	3205.0	3215.0	3215.0	0.0	0.5047145501868702	0.5047145501868702	0.0
creD	0.13582460992642345	0.5166947239641847	3195.0	3195.0	3210.0	3210.0	0.0	0.7271926256661339	0.7271926256661339	0.5047145501868702
hcp	0.19172004653932892	0.5166947239641847	3225.0	3225.0	3235.0	3235.0	0.0	0.6121754976050404	0.6121754976050404	0.0
yqeB	0.18234004357103212	0.5166947239641847	3245.0	3245.0	3255.0	3255.0	0.0	0.8063562263856967	0.8063562263856967	0.0
ycjT	0.18234004357103212	0.5166947239641847	3230.0	3230.0	3250.0	3250.0	0.6121754976050404	0.8520626907532288	0.8520626907532288	0.8063562263856967
fliD	0.13582460992642345	0.34104064643371923	3202.5	3202.5	3240.0	3240.0	0.7271926256661339	1.1169656855476329	1.1169656855476329	0.8520626907532288
emrY	0.22621986461453944	0.5166947239641847	3170.0	3170.0	3221.25	3221.25	1.0162224333185381	1.470825585794142	1.470825585794142	1.1169656855476329
ygcB	0.18234004357103212	0.34104064643371923	3125.0	3125.0	3195.625	3195.625	1.3560232337972657	1.694605180435759	1.694605180435759	1.470825585794142
tdcA	0.2290595518640032	0.34104064643371923	3061.25	3061.25	3160.3125	3160.3125	1.3646840633273478	2.3843250330025274	2.3843250330025274	1.694605180435759
ypdE	0.08965005954681676	0.34104064643371923	2964.375	2964.375	3110.78125	3110.78125	1.9657067346570947	2.683275135761847	2.683275135761847	2.3843250330025274
ygcQ	0.13582460992642345	0.34104064643371923	2735.46875	2735.46875	3037.578125	3037.578125	2.362292380265791	3.6131087761991405	3.6131087761991405	2.683275135761847
abrB	0.17422673256005825	0.34104064643371923	2567.1875	2567.1875	2886.5234375	2886.5234375	2.0452153595833975	3.899148827016094	3.899148827016094	3.6131087761991405
pgaC	0.2290595518640032	0.35024870600176944	3265.0	3265.0	3275.0	3275.0	0.0	0.36733252490445817	0.36733252490445817	0.0
dpiB	0.2018687908325127	0.35024870600176944	3285.0	3285.0	3295.0	3295.0	0.0	0.7310284700476151	0.7310284700476151	0.0
hycE	0.18234004357103212	0.34104064643371923	3270.0	3270.0	3290.0	3290.0	0.36733252490445817	0.8356511987425628	0.8356511987425628	0.7310284700476151
ydhW	0.08965005954681676	0.5166947239641847	3325.0	3325.0	3335.0	3335.0	0.0	0.5286537394489245	0.5286537394489245	0.0
wcaD	0.04411239923325363	0.5166947239641847	3315.0	3315.0	3330.0	3330.0	0.0	0.6380592974866388	0.6380592974866388	0.5286537394489245
ydiS	0.08965005954681676	0.5166947239641847	3305.0	3305.0	3322.5	3322.5	0.0	0.8120334105809391	0.8120334105809391	0.6380592974866388
bglJ	0.13582460992642345	0.5166947239641847	3355.0	3355.0	3365.0	3365.0	0.0	0.5823965926599608	0.5823965926599608	0.0
citE	0.08965005954681676	0.8713727356614062	3345.0	3345.0	3360.0	3360.0	0.0	0.9329884805270353	0.9329884805270353	0.5823965926599608
ybgD	0.18234004357103212	0.8713727356614062	3313.75	3313.75	3352.5	3352.5	0.8120334105809391	1.137322471717313	1.137322471717313	0.9329884805270353
yccT	0.12312856581652469	0.6936455663784928	3280.0	3280.0	3333.125	3333.125	0.8356511987425628	1.4803695978877376	1.4803695978877376	1.137322471717313
eutD	0.08965005954681676	0.6936455663784928	3395.0	3395.0	3405.0	3405.0	0.0	0.48681388789079943	0.48681388789079943	0.0
yhfS	0.18234004357103212	0.6936455663784928	3385.0	3385.0	3400.0	3400.0	0.0	0.702277904016855	0.702277904016855	0.48681388789079943
envR	0.13582460992642345	0.6936455663784928	3375.0	3375.0	3392.5	3392.5	0.0	0.7793563215506851	0.7793563215506851	0.702277904016855
cadB	0.08965005954681676	0.5166947239641847	3435.0	3435.0	3445.0	3445.0	0.0	0.6053217816900991	0.6053217816900991	0.0
ybaS	0.18234004357103212	0.6936455663784928	3425.0	3425.0	3440.0	3440.0	0.0	0.7283877511042242	0.7283877511042242	0.6053217816900991
ynfH	0.18234004357103212	0.6936455663784928	3415.0	3415.0	3432.5	3432.5	0.0	1.0589637381056216	1.0589637381056216	0.7283877511042242
quuQ	0.18234004357103212	0.5166947239641847	3455.0	3455.0	3465.0	3465.0	0.0	0.631163059493921	0.631163059493921	0.0
php	0.08965005954681676	0.5166947239641847	3475.0	3475.0	3485.0	3485.0	0.0	0.7000558393467151	0.7000558393467151	0.0
fucO	0.2290595518640032	0.6936455663784928	3460.0	3460.0	3480.0	3480.0	0.631163059493921	0.750528389193968	0.750528389193968	0.7000558393467151
yjhB	0.275911018153129	0.5985377169784468	3495.0	3495.0	3505.0	3505.0	0.0	0.7614971533736781	0.7614971533736781	0.0
yaeI	0.2290595518640032	0.5166947239641847	3515.0	3515.0	3525.0	3525.0	0.0	0.8582661013939079	0.8582661013939079	0.0
yjdF	0.20115740886588912	0.5985377169784468	3500.0	3500.0	3520.0	3520.0	0.7614971533736781	0.9872036437330876	0.9872036437330876	0.8582661013939079
hsrA	0.18234004357103212	0.6936455663784928	3470.0	3470.0	3510.0	3510.0	0.750528389193968	1.2849754839382488	1.2849754839382488	0.9872036437330876
gntP	0.18234004357103212	0.6936455663784928	3423.75	3423.75	3490.0	3490.0	1.0589637381056216	1.4245482394539726	1.4245482394539726	1.2849754839382488
yeaN	0.22621986461453944	0.5166947239641847	3383.75	3383.75	3456.875	3456.875	0.7793563215506851	1.4370811915894546	1.4370811915894546	1.4245482394539726
fucK	0.18234004357103212	0.5166947239641847	3535.0	3535.0	3545.0	3545.0	0.0	0.5993492355359147	0.5993492355359147	0.0
adrA	0.18234004357103212	0.6936455663784928	3555.0	3555.0	3565.0	3565.0	0.0	0.47261886594842606	0.47261886594842606	0.0
potI	0.19172004653932892	0.6936455663784928	3575.0	3575.0	3585.0	3585.0	0.0	0.5307192661045981	0.5307192661045981	0.0
uidA	0.2290595518640032	0.8713727356614062	3560.0	3560.0	3580.0	3580.0	0.47261886594842606	0.7349403321715547	0.7349403321715547	0.5307192661045981
hycG	0.275911018153129	0.6936455663784928	3540.0	3540.0	3570.0	3570.0	0.5993492355359147	0.914605724814286	0.914605724814286	0.7349403321715547
tauD	0.3301535923620443	0.5166947239641847	3595.0	3595.0	3605.0	3605.0	0.0	0.666814738766528	0.666814738766528	0.0
bioC	0.2954549751476501	0.5166947239641847	3615.0	3615.0	3625.0	3625.0	0.0	0.7737792314736909	0.7737792314736909	0.0
cysC	0.2608054176122667	0.5166947239641847	3600.0	3600.0	3620.0	3620.0	0.666814738766528	0.9593605351244812	0.9593605351244812	0.7737792314736909
yihT	0.275911018153129	0.5166947239641847	3555.0	3555.0	3610.0	3610.0	0.914605724814286	1.5507214665652571	1.5507214665652571	0.9593605351244812
ycbF	0.2290595518640032	0.5166947239641847	3420.3125	3420.3125	3582.5	3582.5	1.4370811915894546	1.8220427854469268	1.8220427854469268	1.5507214665652571
ccmB	0.19172004653932892	0.6936455663784928	3306.5625	3306.5625	3501.40625	3501.40625	1.4803695978877376	2.719642319990148	2.719642319990148	1.8220427854469268
ygcL	0.13582460992642345	0.5166947239641847	3635.0	3635.0	3645.0	3645.0	0.0	0.5150320343105559	0.5150320343105559	0.0
fadA	0.13582460992642345	0.5166947239641847	3665.0	3665.0	3675.0	3675.0	0.0	0.5214036253911214	0.5214036253911214	0.0
aceB	0.18234004357103212	0.5166947239641847	3655.0	3655.0	3670.0	3670.0	0.0	0.6460767341546704	0.6460767341546704	0.5214036253911214
xapB	0.19172004653932892	0.5166947239641847	3640.0	3640.0	3662.5	3662.5	0.5150320343105559	0.7660539679412879	0.7660539679412879	0.6460767341546704
flxA	0.32285277184739053	0.6936455663784928	3715.0	3715.0	3725.0	3725.0	0.0	0.4342410503860933	0.4342410503860933	0.0
yfeK	0.275911018153129	0.6936455663784928	3705.0	3705.0	3720.0	3720.0	0.0	0.684205958630496	0.684205958630496	0.4342410503860933
yfiL	0.22621986461453944	0.8713727356614062	3695.0	3695.0	3712.5	3712.5	0.0	0.7960676017791716	0.7960676017791716	0.684205958630496
ybbM	0.20187032587653092	0.653983719372772	3685.0	3685.0	3703.75	3703.75	0.0	1.0673752897366613	1.0673752897366613	0.7960676017791716
gltK	0.1911558682707233	0.7147869395546603	3735.0	3735.0	3745.0	3745.0	0.0	0.45528408746721394	0.45528408746721394	0.0
purU	0.08965005954681676	0.5166947239641847	3755.0	3755.0	3765.0	3765.0	0.0	0.46479213777547757	0.46479213777547757	0.0
hyaD	0.13582460992642345	0.6936455663784928	3740.0	3740.0	3760.0	3760.0	0.45528408746721394	0.5807903756289037	0.5807903756289037	0.46479213777547757
hypA	0.13582460992642345	0.6936455663784928	3775.0	3775.0	3785.0	3785.0	0.0	0.7493550215073834	0.7493550215073834	0.0
rcsA	0.13582460992642345	0.6936455663784928	3750.0	3750.0	3780.0	3780.0	0.5807903756289037	1.0753242580052225	1.0753242580052225	0.7493550215073834
psiE	0.08965005954681676	0.5166947239641847	3694.375	3694.375	3765.0	3765.0	1.0673752897366613	1.5561654069846393	1.5561654069846393	1.0753242580052225
yfgH	0.15733884664261583	0.5985377169784468	3651.25	3651.25	3729.6875	3729.6875	0.7660539679412879	2.2333257803344226	2.2333257803344226	1.5561654069846393
yqiJ	0.1466848399191504	0.5985377169784468	3805.0	3805.0	3815.0	3815.0	0.0	0.8301815197647819	0.8301815197647819	0.0
cmtB	0.08965005954681676	0.5166947239641847	3825.0	3825.0	3835.0	3835.0	0.0	1.0241559033208747	1.0241559033208747	0.0
ttdR	0.08965005954681676	0.5166947239641847	3845.0	3845.0	3855.0	3855.0	0.0	0.9728059720418215	0.9728059720418215	0.0
allA	0.11928011815148358	1.0496018905597022	3865.0	3865.0	3875.0	3875.0	0.0	0.9868807006895404	0.9868807006895404	0.0
arrD	0.13582460992642345	0.8713727356614062	3850.0	3850.0	3870.0	3870.0	0.9728059720418215	1.244722279136564	1.244722279136564	0.9868807006895404
aldB	0.5111217250534061	0.8605701909657056	3830.0	3830.0	3860.0	3860.0	1.0241559033208747	1.3673238501891576	1.3673238501891576	1.244722279136564
norV	0.19172004653932892	0.5166947239641847	3810.0	3810.0	3845.0	3845.0	0.8301815197647819	1.835188095544691	1.835188095544691	1.3673238501891576
ugpE	0.13582460992642345	0.6936455663784928	3885.0	3885.0	3895.0	3895.0	0.0	0.8042205294883494	0.8042205294883494	0.0
puuC	0.2290595518640032	0.6936455663784928	3925.0	3925.0	3935.0	3935.0	0.0	0.7787928200171651	0.7787928200171651	0.0
gspA	0.18234004357103212	0.5166947239641847	3915.0	3915.0	3930.0	3930.0	0.0	0.79283563133237	0.79283563133237	0.7787928200171651
melB	0.275911018153129	0.6936455663784928	3905.0	3905.0	3922.5	3922.5	0.0	1.0428534840086654	1.0428534840086654	0.79283563133237
ygeV	0.2608054176122667	0.6936455663784928	3955.0	3955.0	3965.0	3965.0	0.0	0.7244572833501594	0.7244572833501594	0.0
malX	0.19172004653932892	0.6936455663784928	3945.0	3945.0	3960.0	3960.0	0.0	0.8226958057483337	0.8226958057483337	0.7244572833501594
ydiO	0.2608054176122667	0.8713727356614062	3975.0	3975.0	3985.0	3985.0	0.0	0.78079907998833	0.78079907998833	0.0
ynjD	0.275911018153129	1.0496018905597022	4005.0	4005.0	4015.0	4015.0	0.0	0.6197112469616604	0.6197112469616604	0.0
hcaR	0.3698590372590084	0.8713727356614062	3995.0	3995.0	4010.0	4010.0	0.0	0.8604129323608762	0.8604129323608762	0.6197112469616604
hyaB	0.32285277184739053	0.5166947239641847	3980.0	3980.0	4002.5	4002.5	0.78079907998833	1.087038841964684	1.087038841964684	0.8604129323608762
ssuB	0.3698590372590084	0.7293283343769635	3952.5	3952.5	3991.25	3991.25	0.8226958057483337	1.3902082075216218	1.3902082075216218	1.087038841964684
yliI	0.3301535923620443	0.6936455663784928	3913.75	3913.75	3971.875	3971.875	1.0428534840086654	1.7655654799237135	1.7655654799237135	1.3902082075216218
puuD	0.32285277184739053	0.6936455663784928	3890.0	3890.0	3942.8125	3942.8125	0.8042205294883494	2.048731286285988	2.048731286285988	1.7655654799237135
yphB	0.275911018153129	0.8605701909657056	3827.5	3827.5	3916.40625	3916.40625	1.835188095544691	2.9331095011296364	2.9331095011296364	2.048731286285988
mhpF	0.31304210239742414	0.7147869395546603	3795.0	3795.0	3871.953125	3871.953125	0.0	3.182113384717793	3.182113384717793	2.9331095011296364
chbG	0.3698590372590084	0.6936455663784928	3690.46875	3690.46875	3833.4765625	3833.4765625	2.2333257803344226	4.1254282950156025	4.1254282950156025	3.182113384717793
hchA	0.3409306173570164	0.8270173796648616	3403.984375	3403.984375	3761.97265625	3761.97265625	2.719642319990148	5.396695239138063	5.396695239138063	4.1254282950156025
yhjD	0.22958627142309657	0.9790389305904761	2726.85546875	2726.85546875	3582.978515625	3582.978515625	3.899148827016094	8.287820659478673	8.287820659478673	5.396695239138063
yfcJ	0.4344510112785495	0.7679354957300516	1551.8798828125	1551.8798828125	3154.9169921875	3154.9169921875	7.057146954683004	9.417138316416557	9.417138316416557	8.287820659478673
csiR	0.41691300737709136	0.7679354957300516	426.66015625	426.66015625	2353.3984375	2353.3984375	7.965567478523897	15.379839955545325	15.379839955545325	9.417138316416557
ccmA	0.3301535923620443	0.7293283343769635	4025.0	4025.0	4035.0	4035.0	0.0	0.4567433248000269	0.4567433248000269	0.0
amtB	0.08965005954681676	0.5166947239641847	4045.0	4045.0	4055.0	4055.0	0.0	0.46940091865999545	0.46940091865999545	0.0
yjhF	0.08965005954681676	0.5166947239641847	4030.0	4030.0	4050.0	4050.0	0.4567433248000269	0.7432196471882191	0.7432196471882191	0.46940091865999545
fixB	0.04411239923325363	0.5166947239641847	4065.0	4065.0	4075.0	4075.0	0.0	0.31409876035970746	0.31409876035970746	0.0
yidP	0.04411239923325363	0.5985377169784468	4095.0	4095.0	4105.0	4105.0	0.0	0.42564298380480414	0.42564298380480414	0.0
ynbD	0.13582460992642345	0.3392444631275369	4085.0	4085.0	4100.0	4100.0	0.0	0.5249300299917231	0.5249300299917231	0.42564298380480414
alsA	0.08965005954681676	0.34104064643371923	4070.0	4070.0	4092.5	4092.5	0.31409876035970746	0.711932146295495	0.711932146295495	0.5249300299917231
stfR	0.04411239923325363	0.34104064643371923	4125.0	4125.0	4135.0	4135.0	0.0	0.5375196506782337	0.5375196506782337	0.0
dgoT	0.08965005954681676	0.34104064643371923	4115.0	4115.0	4130.0	4130.0	0.0	0.8335323287096267	0.8335323287096267	0.5375196506782337
xylE	0.08965005954681676	0.34104064643371923	4145.0	4145.0	4155.0	4155.0	0.0	0.5490967387079041	0.5490967387079041	0.0
ybbY	0.08965005954681676	0.34104064643371923	4165.0	4165.0	4175.0	4175.0	0.0	0.27861569844680817	0.27861569844680817	0.0
ycgB	0.13582460992642345	0.34104064643371923	4185.0	4185.0	4195.0	4195.0	0.0	0.4095226385912304	0.4095226385912304	0.0
idnD	0.18234004357103212	0.34104064643371923	4170.0	4170.0	4190.0	4190.0	0.27861569844680817	0.49852439401185844	0.49852439401185844	0.4095226385912304
yhdX	0.13582460992642345	0.34104064643371923	4205.0	4205.0	4215.0	4215.0	0.0	0.6103969966314362	0.6103969966314362	0.0
caiT	0.08965005954681676	0.34104064643371923	4180.0	4180.0	4210.0	4210.0	0.49852439401185844	0.6735562244749739	0.6735562244749739	0.6103969966314362
yfaQ	0.04411239923325363	0.34104064643371923	4150.0	4150.0	4195.0	4195.0	0.5490967387079041	0.9747637292354547	0.9747637292354547	0.6735562244749739
ygcS	0.04411239923325363	0.34104064643371923	4122.5	4122.5	4172.5	4172.5	0.8335323287096267	1.1258590073475192	1.1258590073475192	0.9747637292354547
ybeQ	0.08965005954681676	0.34104064643371923	4081.25	4081.25	4147.5	4147.5	0.711932146295495	1.293830415806789	1.293830415806789	1.1258590073475192
ydjO	0.08965005954681676	0.34104064643371923	4040.0	4040.0	4114.375	4114.375	0.7432196471882191	1.730013108556589	1.730013108556589	1.293830415806789
hyfB	0.055650719499290166	0.34104064643371923	4235.0	4235.0	4245.0	4245.0	0.0	0.371288035594933	0.371288035594933	0.0
lacZ	0.08965005954681676	0.34104064643371923	4225.0	4225.0	4240.0	4240.0	0.0	0.5477989246077363	0.5477989246077363	0.371288035594933
xylG	0.08965005954681676	0.34104064643371923	4255.0	4255.0	4265.0	4265.0	0.0	0.6693976915412975	0.6693976915412975	0.0
flgJ	0.13582460992642345	0.34104064643371923	4232.5	4232.5	4260.0	4260.0	0.5477989246077363	0.9099024536011839	0.9099024536011839	0.6693976915412975
narI	0.08965005954681676	0.35024870600176944	4275.0	4275.0	4285.0	4285.0	0.0	0.7777721957670914	0.7777721957670914	0.0
yfjR	0.08965005954681676	0.5166947239641847	4305.0	4305.0	4315.0	4315.0	0.0	0.6601630819409336	0.6601630819409336	0.0
pphA	0.04411239923325363	0.5166947239641847	4295.0	4295.0	4310.0	4310.0	0.0	0.8801584296207902	0.8801584296207902	0.6601630819409336
astC	0.13582460992642345	0.34104064643371923	4280.0	4280.0	4302.5	4302.5	0.7777721957670914	1.1268345251385314	1.1268345251385314	0.8801584296207902
cbl	0.13582460992642345	0.34104064643371923	4246.25	4246.25	4291.25	4291.25	0.9099024536011839	1.5652756474288148	1.5652756474288148	1.1268345251385314
frvR	0.18234004357103212	0.5166947239641847	4345.0	4345.0	4355.0	4355.0	0.0	0.33794712390319137	0.33794712390319137	0.0
frwC	0.04411239923325363	0.34104064643371923	4335.0	4335.0	4350.0	4350.0	0.0	0.3905044241661367	0.3905044241661367	0.33794712390319137
citF	0.13582460992642345	0.34104064643371923	4325.0	4325.0	4342.5	4342.5	0.0	0.5281148472842889	0.5281148472842889	0.3905044241661367
maoC	0.04411239923325363	0.34104064643371923	4365.0	4365.0	4375.0	4375.0	0.0	0.43359266083857295	0.43359266083857295	0.0
csiD	0.08965005954681676	0.34104064643371923	4385.0	4385.0	4395.0	4395.0	0.0	0.4482176444932388	0.4482176444932388	0.0
fepE	0.04411239923325363	0.34104064643371923	4370.0	4370.0	4390.0	4390.0	0.43359266083857295	0.5686530790652986	0.5686530790652986	0.4482176444932388
yhjH	0.04411239923325363	0.34104064643371923	4405.0	4405.0	4415.0	4415.0	0.0	0.20770516114914514	0.20770516114914514	0.0
appA	0.18234004357103212	0.34104064643371923	4435.0	4435.0	4445.0	4445.0	0.0	0.38141541280598046	0.38141541280598046	0.0
ybgP	0.13582460992642345	0.5166947239641847	4425.0	4425.0	4440.0	4440.0	0.0	0.6512200411288389	0.6512200411288389	0.38141541280598046
yjfJ	0.13582460992642345	0.5166947239641847	4410.0	4410.0	4432.5	4432.5	0.20770516114914514	0.7316634547582963	0.7316634547582963	0.6512200411288389
yeeY	0.15733884664261583	0.30271306842548396	4380.0	4380.0	4421.25	4421.25	0.5686530790652986	0.914589296500102	0.914589296500102	0.7316634547582963
rutG	0.08965005954681676	0.34104064643371923	4333.75	4333.75	4400.625	4400.625	0.5281148472842889	1.0417100960389807	1.0417100960389807	0.914589296500102
mdtP	0.08965005954681676	0.34104064643371923	4465.0	4465.0	4475.0	4475.0	0.0	0.3962327166345874	0.3962327166345874	0.0
tsr	0.08965005954681676	0.34104064643371923	4455.0	4455.0	4470.0	4470.0	0.0	0.5091077180184871	0.5091077180184871	0.3962327166345874
rspA	0.08965005954681676	0.5166947239641847	4495.0	4495.0	4505.0	4505.0	0.0	0.40961827791923455	0.40961827791923455	0.0
yhcC	0.08965005954681676	0.34104064643371923	4485.0	4485.0	4500.0	4500.0	0.0	1.0357253462181668	1.0357253462181668	0.40961827791923455
yphE	0.18234004357103212	0.34104064643371923	4462.5	4462.5	4492.5	4492.5	0.5091077180184871	1.2874251375144807	1.2874251375144807	1.0357253462181668
fliK	0.04411239923325363	0.34104064643371923	4367.1875	4367.1875	4477.5	4477.5	1.0417100960389807	1.69688440048361	1.69688440048361	1.2874251375144807
yegK	0.08965005954681676	0.34104064643371923	4268.75	4268.75	4422.34375	4422.34375	1.5652756474288148	1.9416744177080667	1.9416744177080667	1.69688440048361
cheB	0.08965005954681676	0.5166947239641847	4077.1875	4077.1875	4345.546875	4345.546875	1.730013108556589	2.260128908045533	2.260128908045533	1.9416744177080667
ycjS	0.04411239923325363	0.5166947239641847	4525.0	4525.0	4535.0	4535.0	0.0	0.055139104500617535	0.055139104500617535	0.0
yjiJ	0.08965005954681676	0.34104064643371923	4515.0	4515.0	4530.0	4530.0	0.0	0.4592535142779769	0.4592535142779769	0.055139104500617535
yjfM	0.08965005954681676	0.5166947239641847	4545.0	4545.0	4555.0	4555.0	0.0	0.6437327450625638	0.6437327450625638	0.0
ypdF	0.04411239923325363	0.34104064643371923	4522.5	4522.5	4550.0	4550.0	0.4592535142779769	1.209358222662271	1.209358222662271	0.6437327450625638
phnI	0.04411239923325363	0.34104064643371923	4565.0	4565.0	4575.0	4575.0	0.0	0.42253428794009806	0.42253428794009806	0.0
yhiM	0.13582460992642345	0.34104064643371923	4585.0	4585.0	4595.0	4595.0	0.0	0.3914306836033475	0.3914306836033475	0.0
yihO	0.13582460992642345	0.34104064643371923	4605.0	4605.0	4615.0	4615.0	0.0	0.21156547234220602	0.21156547234220602	0.0
ynbB	0.055650719499290166	0.34104064643371923	4625.0	4625.0	4635.0	4635.0	0.0	0.28111717269548897	0.28111717269548897	0.0
yddH	0.08965005954681676	0.34104064643371923	4610.0	4610.0	4630.0	4630.0	0.21156547234220602	0.4573864044813862	0.4573864044813862	0.28111717269548897
ygjQ	0.13582460992642345	0.34104064643371923	4590.0	4590.0	4620.0	4620.0	0.3914306836033475	0.6372244489713528	0.6372244489713528	0.4573864044813862
ydeO	0.13582460992642345	0.35024870600176944	4570.0	4570.0	4605.0	4605.0	0.42253428794009806	0.7976162586740542	0.7976162586740542	0.6372244489713528
agaB	0.04411239923325363	0.34104064643371923	4675.0	4675.0	4685.0	4685.0	0.0	0.3646367350570472	0.3646367350570472	0.0
gadA	0.04411239923325363	0.34104064643371923	4665.0	4665.0	4680.0	4680.0	0.0	0.5479887451778802	0.5479887451778802	0.3646367350570472
cusF	0.06515301992717308	0.3392444631275369	4655.0	4655.0	4672.5	4672.5	0.0	0.5758838358412145	0.5758838358412145	0.5479887451778802
nanC	0.04411239923325363	0.4683972982594114	4645.0	4645.0	4663.75	4663.75	0.0	0.7677279714741475	0.7677279714741475	0.5758838358412145
eutA	0.2290595518640032	0.34104064643371923	4695.0	4695.0	4705.0	4705.0	0.0	0.4486961522798363	0.4486961522798363	0.0
yhhZ	0.055650719499290166	0.3392444631275369	4715.0	4715.0	4725.0	4725.0	0.0	0.47299819909387014	0.47299819909387014	0.0
phnM	0.08965005954681676	0.34104064643371923	4700.0	4700.0	4720.0	4720.0	0.4486961522798363	0.6503961986410832	0.6503961986410832	0.47299819909387014
fliH	0.055650719499290166	0.34104064643371923	4735.0	4735.0	4745.0	4745.0	0.0	0.9278753375547638	0.9278753375547638	0.0
yohC	0.13582460992642345	0.34104064643371923	4710.0	4710.0	4740.0	4740.0	0.6503961986410832	1.2417710418957477	1.2417710418957477	0.9278753375547638
yjgN	0.08965005954681676	0.5166947239641847	4654.375	4654.375	4725.0	4725.0	0.7677279714741475	1.460902346310887	1.460902346310887	1.2417710418957477
eutR	0.08965005954681676	0.5166947239641847	4587.5	4587.5	4689.6875	4689.6875	0.7976162586740542	1.7275436447642702	1.7275436447642702	1.460902346310887
feaR	0.06515301992717308	0.5166947239641847	4536.25	4536.25	4638.59375	4638.59375	1.209358222662271	1.8358945925113044	1.8358945925113044	1.7275436447642702
narW	0.04411239923325363	0.5166947239641847	4755.0	4755.0	4765.0	4765.0	0.0	0.3270204808122461	0.3270204808122461	0.0
ydiM	0.04411239923325363	0.5166947239641847	4775.0	4775.0	4785.0	4785.0	0.0	0.12854708829238973	0.12854708829238973	0.0
sgcC	0.09207060119549902	0.5166947239641847	4805.0	4805.0	4815.0	4815.0	0.0	0.2143533357760451	0.2143533357760451	0.0
fdnG	0.18234004357103212	0.34104064643371923	4825.0	4825.0	4835.0	4835.0	0.0	0.11634922593470994	0.11634922593470994	0.0
dcuD	0.12312856581652469	0.34104064643371923	4845.0	4845.0	4855.0	4855.0	0.0	0.14959242397364408	0.14959242397364408	0.0
ygbL	0.13582460992642345	0.34104064643371923	4830.0	4830.0	4850.0	4850.0	0.11634922593470994	0.31973054573688053	0.31973054573688053	0.14959242397364408
napF	0.13582460992642345	0.34104064643371923	4810.0	4810.0	4840.0	4840.0	0.2143533357760451	0.4552171482635136	0.4552171482635136	0.31973054573688053
ybgO	0.04411239923325363	0.34104064643371923	4795.0	4795.0	4825.0	4825.0	0.0	0.49007610714987015	0.49007610714987015	0.4552171482635136
rhsA	0.08965005954681676	0.34104064643371923	4780.0	4780.0	4810.0	4810.0	0.12854708829238973	0.5861916402760864	0.5861916402760864	0.49007610714987015
ydhT	0.04411239923325363	0.34104064643371923	4760.0	4760.0	4795.0	4795.0	0.3270204808122461	0.8301094412122534	0.8301094412122534	0.5861916402760864
ygfO	0.04411239923325363	0.34104064643371923	4875.0	4875.0	4885.0	4885.0	0.0	0.2534016556217681	0.2534016556217681	0.0
mdtO	0.08965005954681676	0.34104064643371923	4865.0	4865.0	4880.0	4880.0	0.0	0.32625719431045475	0.32625719431045475	0.2534016556217681
ycjO	0.04411239923325363	0.34104064643371923	4905.0	4905.0	4915.0	4915.0	0.0	0.34689042475980014	0.34689042475980014	0.0
ydjK	0.04411239923325363	0.34104064643371923	4895.0	4895.0	4910.0	4910.0	0.0	0.42638669740718543	0.42638669740718543	0.34689042475980014
ybfD	0.08965005954681676	0.3392444631275369	4872.5	4872.5	4902.5	4902.5	0.32625719431045475	0.5901617315006462	0.5901617315006462	0.42638669740718543
yfdT	0.11928011815148358	0.3392444631275369	4935.0	4935.0	4945.0	4945.0	0.0	0.30831905133480136	0.30831905133480136	0.0
yjiG	0.13176366371598444	0.34104064643371923	4925.0	4925.0	4940.0	4940.0	0.0	0.31891730622472625	0.31891730622472625	0.30831905133480136
yebB	0.19172004653932892	0.34104064643371923	4965.0	4965.0	4975.0	4975.0	0.0	0.29714626835274793	0.29714626835274793	0.0
yeaI	0.12312856581652469	0.34104064643371923	4955.0	4955.0	4970.0	4970.0	0.0	0.349217774728408	0.349217774728408	0.29714626835274793
yidX	0.19172004653932892	0.39046798753568435	4932.5	4932.5	4962.5	4962.5	0.31891730622472625	0.49156148232417296	0.49156148232417296	0.349217774728408
yfbO	0.13582460992642345	0.21170267424784328	4985.0	4985.0	4995.0	4995.0	0.0	0.5038471483549721	0.5038471483549721	0.0
srlA	0.13582460992642345	0.3392444631275369	5015.0	5015.0	5025.0	5025.0	0.0	0.25491086033524685	0.25491086033524685	0.0
ykfM	0.13582460992642345	0.3392444631275369	5005.0	5005.0	5020.0	5020.0	0.0	0.4517638109855987	0.4517638109855987	0.25491086033524685
yjjB	0.13582460992642345	0.24785067790689563	5035.0	5035.0	5045.0	5045.0	0.0	0.4859704577940744	0.4859704577940744	0.0
yedZ	0.09924223415908738	0.35024870600176944	5012.5	5012.5	5040.0	5040.0	0.4517638109855987	0.583443326692103	0.583443326692103	0.4859704577940744
yegJ	0.08965005954681676	0.1678093826852934	4990.0	4990.0	5026.25	5026.25	0.5038471483549721	0.7408223883418874	0.7408223883418874	0.583443326692103
ydjZ	0.18234004357103212	0.34104064643371923	4947.5	4947.5	5008.125	5008.125	0.49156148232417296	0.9685926437172672	0.9685926437172672	0.7408223883418874
malG	0.13582460992642345	0.34104064643371923	4887.5	4887.5	4977.8125	4977.8125	0.5901617315006462	1.2194737501775954	1.2194737501775954	0.9685926437172672
ycjR	0.13582460992642345	0.34104064643371923	4777.5	4777.5	4932.65625	4932.65625	0.8301094412122534	1.9436915772223975	1.9436915772223975	1.2194737501775954
setC	0.13582460992642345	0.34104064643371923	4587.421875	4587.421875	4855.078125	4855.078125	1.8358945925113044	2.7278522979012427	2.7278522979012427	1.9436915772223975
ygdB	0.13582460992642345	0.34104064643371923	4211.3671875	4211.3671875	4721.25	4721.25	2.260128908045533	3.2993036833701916	3.2993036833701916	2.7278522979012427
garL	0.275911018153129	0.34104064643371923	5075.0	5075.0	5085.0	5085.0	0.0	0.2934275667052773	0.2934275667052773	0.0
thiE	0.18234004357103212	0.34104064643371923	5065.0	5065.0	5080.0	5080.0	0.0	0.37751124260235297	0.37751124260235297	0.2934275667052773
dgoA	0.08965005954681676	0.19261790612585705	5055.0	5055.0	5072.5	5072.5	0.0	0.4485807266031811	0.4485807266031811	0.37751124260235297
kdpB	0.13582460992642345	0.1678093826852934	5105.0	5105.0	5115.0	5115.0	0.0	0.14795748500424713	0.14795748500424713	0.0
agaS	0.08965005954681676	0.1678093826852934	5095.0	5095.0	5110.0	5110.0	0.0	0.442182762464884	0.442182762464884	0.14795748500424713
yjfF	0.09207060119549902	0.21170267424784328	5125.0	5125.0	5135.0	5135.0	0.0	0.44711874722733225	0.44711874722733225	0.0
yiaN	0.04411239923325363	0.21170267424784328	5102.5	5102.5	5130.0	5130.0	0.442182762464884	0.5359836237657456	0.5359836237657456	0.44711874722733225
ygeW	0.08965005954681676	0.1678093826852934	5155.0	5155.0	5165.0	5165.0	0.0	0.23083053927813502	0.23083053927813502	0.0
yjbF	0.08965005954681676	0.1678093826852934	5195.0	5195.0	5205.0	5205.0	0.0	0.13541219880409058	0.13541219880409058	0.0
ybeT	0.04411239923325363	0.21170267424784328	5185.0	5185.0	5200.0	5200.0	0.0	0.1878848344599128	0.1878848344599128	0.13541219880409058
eutE	0.13582460992642345	0.34104064643371923	5175.0	5175.0	5192.5	5192.5	0.0	0.27397927805199884	0.27397927805199884	0.1878848344599128
yghR	0.18234004357103212	0.1678093826852934	5160.0	5160.0	5183.75	5183.75	0.23083053927813502	0.4125681618472691	0.4125681618472691	0.27397927805199884
paaE	0.08965005954681676	0.1678093826852934	5145.0	5145.0	5171.875	5171.875	0.0	0.6449786101833672	0.6449786101833672	0.4125681618472691
gadB	0.055650719499290166	0.1678093826852934	5116.25	5116.25	5158.4375	5158.4375	0.5359836237657456	0.7775586822817706	0.7775586822817706	0.6449786101833672
narV	0.055650719499290166	0.1678093826852934	5063.75	5063.75	5137.34375	5137.34375	0.4485807266031811	1.0170913163681905	1.0170913163681905	0.7775586822817706
frlA	1.2170598812341113e-17	0.1678093826852934	5215.0	5215.0	5225.0	5225.0	0.0	0.1495924239736442	0.1495924239736442	0.0
gspF	0.04411239923325363	0.1678093826852934	5265.0	5265.0	5275.0	5275.0	0.0	1.246626947396839e-16	1.246626947396839e-16	0.0
astE	0.04411239923325363	0.1678093826852934	5255.0	5255.0	5270.0	5270.0	0.0	2.2083006876392563e-16	2.2083006876392563e-16	1.246626947396839e-16
yfbL	0.04411239923325363	0.1678093826852934	5245.0	5245.0	5262.5	5262.5	0.0	0.10276184040760084	0.10276184040760084	2.2083006876392563e-16
ydfU	0.04411239923325363	0.1678093826852934	5235.0	5235.0	5253.75	5253.75	0.0	0.15438287239509685	0.15438287239509685	0.10276184040760084
yfcR	0.04411239923325363	0.1678093826852934	5295.0	5295.0	5305.0	5305.0	0.0	1.4651464918797929e-16	1.4651464918797929e-16	0.0
ddpC	1.2170598812341113e-17	0.1678093826852934	5315.0	5315.0	5325.0	5325.0	0.0	0.04458453136769283	0.04458453136769283	0.0
glcE	1.2170598812341113e-17	0.1678093826852934	5300.0	5300.0	5320.0	5320.0	1.4651464918797929e-16	0.053537740288043666	0.053537740288043666	0.04458453136769283
fruK	1.2170598812341113e-17	0.1678093826852934	5285.0	5285.0	5310.0	5310.0	0.0	0.15945356041320424	0.15945356041320424	0.053537740288043666
yfjY	1.2170598812341113e-17	0.1678093826852934	5244.375	5244.375	5297.5	5297.5	0.15438287239509685	0.3476705760171559	0.3476705760171559	0.15945356041320424
hyfA	0.08965005954681676	0.1678093826852934	5220.0	5220.0	5270.9375	5270.9375	0.1495924239736442	0.44540844603555085	0.44540844603555085	0.3476705760171559
ybeR	0.04411239923325363	0.1678093826852934	5365.0	5365.0	5375.0	5375.0	0.0	0.08860222057298674	0.08860222057298674	0.0
ttdB	0.04411239923325363	0.1678093826852934	5355.0	5355.0	5370.0	5370.0	0.0	0.11800735454909697	0.11800735454909697	0.08860222057298674
fryC	0.04411239923325363	0.1678093826852934	5345.0	5345.0	5362.5	5362.5	0.0	0.28209612519468247	0.28209612519468247	0.11800735454909697
phnH	0.04411239923325363	0.1678093826852934	5335.0	5335.0	5353.75	5353.75	0.0	0.3684328526838838	0.3684328526838838	0.28209612519468247
torY	0.18234004357103212	0.1678093826852934	5405.0	5405.0	5415.0	5415.0	0.0	0.10008502384067604	0.10008502384067604	0.0
yphD	0.18234004357103212	0.1678093826852934	5395.0	5395.0	5410.0	5410.0	0.0	0.16381872991504395	0.16381872991504395	0.10008502384067604
aceK	0.08965005954681676	0.1678093826852934	5385.0	5385.0	5402.5	5402.5	0.0	0.21404814150653903	0.21404814150653903	0.16381872991504395
hcaB	0.08965005954681676	0.1678093826852934	5425.0	5425.0	5435.0	5435.0	0.0	0.09357575618328945	0.09357575618328945	0.0
ydhU	0.08965005954681676	0.1678093826852934	5455.0	5455.0	5465.0	5465.0	0.0	0.09107532062712655	0.09107532062712655	0.0
phnD	0.13582460992642345	0.1678093826852934	5445.0	5445.0	5460.0	5460.0	0.0	0.11177845725517853	0.11177845725517853	0.09107532062712655
envY	0.15733884664261583	0.1678093826852934	5430.0	5430.0	5452.5	5452.5	0.09357575618328945	0.24232406271172305	0.24232406271172305	0.11177845725517853
ydaV	0.08965005954681676	0.1678093826852934	5393.75	5393.75	5441.25	5441.25	0.21404814150653903	0.2699783984409863	0.2699783984409863	0.24232406271172305
yeiC	0.08965005954681676	0.1678093826852934	5505.0	5505.0	5515.0	5515.0	0.0	0.03183457682630632	0.03183457682630632	0.0
ybgQ	0.08965005954681676	0.1678093826852934	5495.0	5495.0	5510.0	5510.0	0.0	0.04147608666600153	0.04147608666600153	0.03183457682630632
mdtN	0.08965005954681676	0.1678093826852934	5525.0	5525.0	5535.0	5535.0	0.0	0.06277863212188078	0.06277863212188078	0.0
yfcS	0.08965005954681676	0.1678093826852934	5502.5	5502.5	5530.0	5530.0	0.04147608666600153	0.14594048487309816	0.14594048487309816	0.06277863212188078
fdrA	0.08965005954681676	0.1678093826852934	5485.0	5485.0	5516.25	5516.25	0.0	0.21769522785636175	0.21769522785636175	0.14594048487309816
yihR	0.08965005954681676	0.1678093826852934	5475.0	5475.0	5500.625	5500.625	0.0	0.22473773419271395	0.22473773419271395	0.21769522785636175
bglG	0.06515301992717308	0.21170267424784328	5565.0	5565.0	5575.0	5575.0	0.0	0.04555996916201657	0.04555996916201657	0.0
yghS	0.04411239923325363	0.1678093826852934	5555.0	5555.0	5570.0	5570.0	0.0	0.21504053687045016	0.21504053687045016	0.04555996916201657
yicO	0.08965005954681676	0.1678093826852934	5545.0	5545.0	5562.5	5562.5	0.0	0.2758683409722507	0.2758683409722507	0.21504053687045016
sfmH	0.04411239923325363	0.1678093826852934	5487.8125	5487.8125	5553.75	5553.75	0.22473773419271395	0.4187894242128493	0.4187894242128493	0.2758683409722507
rusA	0.04411239923325363	0.1678093826852934	5417.5	5417.5	5520.78125	5520.78125	0.2699783984409863	0.4826022458479405	0.4826022458479405	0.4187894242128493
fliM	0.04411239923325363	0.1678093826852934	5344.375	5344.375	5469.140625	5469.140625	0.3684328526838838	0.6341273379917653	0.6341273379917653	0.4826022458479405
rutB	0.04411239923325363	0.1678093826852934	5245.46875	5245.46875	5406.7578125	5406.7578125	0.44540844603555085	1.0251460448684147	1.0251460448684147	0.6341273379917653
thiH	0.08965005954681676	0.1678093826852934	5585.0	5585.0	5595.0	5595.0	0.0	0.17958226396440471	0.17958226396440471	0.0
tar	0.08965005954681676	0.1678093826852934	5605.0	5605.0	5615.0	5615.0	0.0	0.15751277096779479	0.15751277096779479	0.0
paaA	0.04411239923325363	0.1678093826852934	5635.0	5635.0	5645.0	5645.0	0.0	0.08252674221971229	0.08252674221971229	0.0
yjbG	0.055650719499290166	0.1678093826852934	5625.0	5625.0	5640.0	5640.0	0.0	0.17600329702716228	0.17600329702716228	0.08252674221971229
tauB	0.13582460992642345	0.1678093826852934	5610.0	5610.0	5632.5	5632.5	0.15751277096779479	0.24452348344742808	0.24452348344742808	0.17600329702716228
astB	0.08965005954681676	0.1678093826852934	5590.0	5590.0	5621.25	5621.25	0.17958226396440471	0.32612278506087267	0.32612278506087267	0.24452348344742808
paaH	0.08965005954681676	0.1678093826852934	5675.0	5675.0	5685.0	5685.0	0.0	0.18941808457692239	0.18941808457692239	0.0
ydcJ	0.08965005954681676	0.1678093826852934	5665.0	5665.0	5680.0	5680.0	0.0	0.3701245896493247	0.3701245896493247	0.18941808457692239
ybhI	0.04411239923325363	0.1678093826852934	5655.0	5655.0	5672.5	5672.5	0.0	0.6366464760062832	0.6366464760062832	0.3701245896493247
ycfT	0.04411239923325363	0.1678093826852934	5605.625	5605.625	5663.75	5663.75	0.32612278506087267	0.8825203035184975	0.8825203035184975	0.6366464760062832
flhB	0.04411239923325363	0.1678093826852934	5705.0	5705.0	5715.0	5715.0	0.0	0.13381087861409044	0.13381087861409044	0.0
gfcC	0.18234004357103212	0.21170267424784328	5725.0	5725.0	5735.0	5735.0	0.0	0.2601938784699285	0.2601938784699285	0.0
ygcW	0.08965005954681676	0.21170267424784328	5710.0	5710.0	5730.0	5730.0	0.13381087861409044	0.2739481896664846	0.2739481896664846	0.2601938784699285
rssB	0.08965005954681676	0.1678093826852934	5695.0	5695.0	5720.0	5720.0	0.0	0.3364993527008097	0.3364993527008097	0.2739481896664846
ssuA	0.13582460992642345	0.1678093826852934	5755.0	5755.0	5765.0	5765.0	0.0	0.29869978109271167	0.29869978109271167	0.0
yaaU	0.08965005954681676	0.08707409769928433	5745.0	5745.0	5760.0	5760.0	0.0	0.36833496021551787	0.36833496021551787	0.29869978109271167
gabP	0.08965005954681676	0.08707409769928433	5707.5	5707.5	5752.5	5752.5	0.3364993527008097	0.48960102295667335	0.48960102295667335	0.36833496021551787
abgT	0.08965005954681676	0.08707409769928433	5785.0	5785.0	5795.0	5795.0	0.0	0.21414439120830786	0.21414439120830786	0.0
yjbM	0.04411239923325363	0.08503668079640783	5775.0	5775.0	5790.0	5790.0	0.0	0.3375873682208466	0.3375873682208466	0.21414439120830786
hofN	0.04411239923325363	0.08707409769928433	5805.0	5805.0	5815.0	5815.0	0.0	0.15002267513581907	0.15002267513581907	0.0
emrK	0.13582460992642345	0.08707409769928433	5825.0	5825.0	5835.0	5835.0	0.0	0.23845859433475514	0.23845859433475514	0.0
ulaC	0.08965005954681676	0.21170267424784328	5810.0	5810.0	5830.0	5830.0	0.15002267513581907	0.35979289832103634	0.35979289832103634	0.23845859433475514
araH	0.055650719499290166	0.19261790612585705	5855.0	5855.0	5865.0	5865.0	0.0	0.09785080621010005	0.09785080621010005	0.0
ydjJ	0.18234004357103212	0.1678093826852934	5845.0	5845.0	5860.0	5860.0	0.0	0.28325470443954326	0.28325470443954326	0.09785080621010005
focB	0.08965005954681676	0.21170267424784328	5875.0	5875.0	5885.0	5885.0	0.0	0.3182637488995569	0.3182637488995569	0.0
yhdY	0.055650719499290166	0.1678093826852934	5852.5	5852.5	5880.0	5880.0	0.28325470443954326	0.476913784884711	0.476913784884711	0.3182637488995569
yehP	0.04411239923325363	0.34104064643371923	5820.0	5820.0	5866.25	5866.25	0.35979289832103634	0.5487403083408536	0.5487403083408536	0.476913784884711
rutE	0.04411239923325363	0.1678093826852934	5782.5	5782.5	5843.125	5843.125	0.3375873682208466	0.5987150541601639	0.5987150541601639	0.5487403083408536
mlrA	0.08965005954681676	0.1678093826852934	5730.0	5730.0	5812.8125	5812.8125	0.48960102295667335	0.9071756151808531	0.9071756151808531	0.5987150541601639
yohF	0.04411239923325363	0.1678093826852934	5634.6875	5634.6875	5771.40625	5771.40625	0.8825203035184975	1.3001233959985257	1.3001233959985257	0.9071756151808531
uhpT	0.13582460992642345	0.1678093826852934	5326.11328125	5326.11328125	5703.046875	5703.046875	1.0251460448684147	1.78837482946787	1.78837482946787	1.3001233959985257
hyuA	0.13582460992642345	0.1678093826852934	5100.546875	5100.546875	5514.580078125	5514.580078125	1.0170913163681905	2.2814891537663424	2.2814891537663424	1.78837482946787
cheR	0.13582460992642345	0.1678093826852934	5935.0	5935.0	5945.0	5945.0	0.0	0.1584513954310392	0.1584513954310392	0.0
ycgG	0.08965005954681676	0.34104064643371923	5925.0	5925.0	5940.0	5940.0	0.0	0.23017359847985908	0.23017359847985908	0.1584513954310392
paaG	0.08965005954681676	0.21170267424784328	5915.0	5915.0	5932.5	5932.5	0.0	0.33873473406364196	0.33873473406364196	0.23017359847985908
rihB	0.13582460992642345	0.34104064643371923	5905.0	5905.0	5923.75	5923.75	0.0	0.5304900544162029	0.5304900544162029	0.33873473406364196
eutG	0.08965005954681676	0.34104064643371923	5895.0	5895.0	5914.375	5914.375	0.0	0.7153716692119165	0.7153716692119165	0.5304900544162029
fadK	0.08965005954681676	0.1678093826852934	5955.0	5955.0	5965.0	5965.0	0.0	0.33337054500371766	0.33337054500371766	0.0
ygfU	0.04411239923325363	0.1678093826852934	5975.0	5975.0	5985.0	5985.0	0.0	0.08146590445361952	0.08146590445361952	0.0
ygjJ	0.08965005954681676	0.1678093826852934	5995.0	5995.0	6005.0	6005.0	0.0	0.2931980875268567	0.2931980875268567	0.0
kbaZ	0.08965005954681676	0.1678093826852934	5980.0	5980.0	6000.0	6000.0	0.08146590445361952	0.38408734894306046	0.38408734894306046	0.2931980875268567
araB	0.08965005954681676	0.1678093826852934	5960.0	5960.0	5990.0	5990.0	0.33337054500371766	0.561736163600314	0.561736163600314	0.38408734894306046
kdpA	0.04411239923325363	0.1678093826852934	6035.0	6035.0	6045.0	6045.0	0.0	0.08542329379582206	0.08542329379582206	0.0
flgI	0.04411239923325363	0.1678093826852934	6025.0	6025.0	6040.0	6040.0	0.0	0.10266602196662056	0.10266602196662056	0.08542329379582206
ygfT	0.04411239923325363	0.1678093826852934	6015.0	6015.0	6032.5	6032.5	0.0	0.1935480364658395	0.1935480364658395	0.10266602196662056
gspK	0.04411239923325363	0.1678093826852934	6055.0	6055.0	6065.0	6065.0	0.0	0.2093575193905975	0.2093575193905975	0.0
bglF	0.04411239923325363	0.1678093826852934	6085.0	6085.0	6095.0	6095.0	0.0	0.3888258548786796	0.3888258548786796	0.0
ycdU	0.08965005954681676	0.1678093826852934	6075.0	6075.0	6090.0	6090.0	0.0	0.4729231032753377	0.4729231032753377	0.3888258548786796
garP	0.04411239923325363	0.1678093826852934	6060.0	6060.0	6082.5	6082.5	0.2093575193905975	0.5380229528911458	0.5380229528911458	0.4729231032753377
ycbR	0.04411239923325363	0.1678093826852934	6023.75	6023.75	6071.25	6071.25	0.1935480364658395	0.6546764573139736	0.6546764573139736	0.5380229528911458
rutD	0.04411239923325363	0.1678093826852934	5975.0	5975.0	6047.5	6047.5	0.561736163600314	0.7858809183119307	0.7858809183119307	0.6546764573139736
agaC	0.04411239923325363	0.1678093826852934	6125.0	6125.0	6135.0	6135.0	0.0	1.9611152897466977e-16	1.9611152897466977e-16	0.0
yjcZ	0.055650719499290166	0.1678093826852934	6115.0	6115.0	6130.0	6130.0	0.0	0.13184016830260403	0.13184016830260403	1.9611152897466977e-16
srlE	0.08965005954681676	0.1678093826852934	6105.0	6105.0	6122.5	6122.5	0.0	0.23367756679287074	0.23367756679287074	0.13184016830260403
fliF	0.04411239923325363	0.1678093826852934	6145.0	6145.0	6155.0	6155.0	0.0	0.20308659360065548	0.20308659360065548	0.0
hycD	0.08965005954681676	0.1678093826852934	6195.0	6195.0	6205.0	6205.0	0.0	0.07163429856886136	0.07163429856886136	0.0
hyaA	0.08965005954681676	0.1678093826852934	6185.0	6185.0	6200.0	6200.0	0.0	0.1292493421646881	0.1292493421646881	0.07163429856886136
ssuC	0.04411239923325363	0.1678093826852934	6175.0	6175.0	6192.5	6192.5	0.0	0.25327411670162336	0.25327411670162336	0.1292493421646881
fdnH	0.04411239923325363	0.1678093826852934	6165.0	6165.0	6183.75	6183.75	0.0	0.3084937693442275	0.3084937693442275	0.25327411670162336
tap	0.04411239923325363	0.1678093826852934	6150.0	6150.0	6174.375	6174.375	0.20308659360065548	0.4652245659161507	0.4652245659161507	0.3084937693442275
agaD	0.18234004357103212	0.1678093826852934	6113.75	6113.75	6162.1875	6162.1875	0.23367756679287074	0.5381335534130974	0.5381335534130974	0.4652245659161507
ulaA	0.18234004357103212	0.1678093826852934	6225.0	6225.0	6235.0	6235.0	0.0	0.2013896918054312	0.2013896918054312	0.0
yacH	0.13582460992642345	0.1678093826852934	6215.0	6215.0	6230.0	6230.0	0.0	0.5523431282761895	0.5523431282761895	0.2013896918054312
yidK	0.08965005954681676	0.1678093826852934	6137.96875	6137.96875	6222.5	6222.5	0.5381335534130974	0.929086932685872	0.929086932685872	0.5523431282761895
rhaB	0.08965005954681676	0.1678093826852934	6011.25	6011.25	6180.234375	6180.234375	0.7858809183119307	1.1960072257964562	1.1960072257964562	0.929086932685872
tauA	0.08965005954681676	0.1678093826852934	5904.6875	5904.6875	6095.7421875	6095.7421875	0.7153716692119165	1.6310485648446615	1.6310485648446615	1.1960072257964562
ttdT	0.08965005954681676	0.1678093826852934	6255.0	6255.0	6265.0	6265.0	0.0	0.29163999322611384	0.29163999322611384	0.0
yhbV	0.13582460992642345	0.1678093826852934	6245.0	6245.0	6260.0	6260.0	0.0	0.4309446475239357	0.4309446475239357	0.29163999322611384
nupX	0.13582460992642345	0.1678093826852934	6295.0	6295.0	6305.0	6305.0	0.0	0.2785859591538244	0.2785859591538244	0.0
rhaT	0.18234004357103212	0.1678093826852934	6285.0	6285.0	6300.0	6300.0	0.0	0.33864391475592276	0.33864391475592276	0.2785859591538244
fsaB	0.18234004357103212	0.1678093826852934	6275.0	6275.0	6292.5	6292.5	0.0	0.453169729483773	0.453169729483773	0.33864391475592276
agaV	0.13582460992642345	0.1678093826852934	6252.5	6252.5	6283.75	6283.75	0.4309446475239357	0.6937236555385213	0.6937236555385213	0.453169729483773
yjfC	0.13582460992642345	0.1678093826852934	6325.0	6325.0	6335.0	6335.0	0.0	0.28445670856494026	0.28445670856494026	0.0
yhfX	0.08965005954681676	0.21170267424784328	6315.0	6315.0	6330.0	6330.0	0.0	0.4058633874247297	0.4058633874247297	0.28445670856494026
hyfD	0.08965005954681676	0.1678093826852934	6345.0	6345.0	6355.0	6355.0	0.0	0.5415148946574146	0.5415148946574146	0.0
flgA	0.08965005954681676	0.21170267424784328	6322.5	6322.5	6350.0	6350.0	0.4058633874247297	0.7269511858046492	0.7269511858046492	0.5415148946574146
eutQ	0.08965005954681676	0.1678093826852934	6268.125	6268.125	6336.25	6336.25	0.6937236555385213	1.023854223771172	1.023854223771172	0.7269511858046492
gspO	0.18234004357103212	0.1678093826852934	6375.0	6375.0	6385.0	6385.0	0.0	0.46462222692450506	0.46462222692450506	0.0
ylbF	0.13582460992642345	0.1678093826852934	6365.0	6365.0	6380.0	6380.0	0.0	0.5846725466088027	0.5846725466088027	0.46462222692450506
torD	0.12312856581652469	0.1678093826852934	6425.0	6425.0	6435.0	6435.0	0.0	0.33095828425935014	0.33095828425935014	0.0
xylH	0.18234004357103212	0.34104064643371923	6415.0	6415.0	6430.0	6430.0	0.0	0.434588973407676	0.434588973407676	0.33095828425935014
cheZ	0.275911018153129	0.1678093826852934	6405.0	6405.0	6422.5	6422.5	0.0	0.565416692437035	0.565416692437035	0.434588973407676
alsC	0.04411239923325363	0.21170267424784328	6395.0	6395.0	6413.75	6413.75	0.0	0.6151916633056573	0.6151916633056573	0.565416692437035
norW	0.08965005954681676	0.1678093826852934	6372.5	6372.5	6404.375	6404.375	0.5846725466088027	0.9547094241271671	0.9547094241271671	0.6151916633056573
wcaJ	0.08965005954681676	0.1678093826852934	6455.0	6455.0	6465.0	6465.0	0.0	0.36249239041231884	0.36249239041231884	0.0
yihV	0.08965005954681676	0.21170267424784328	6445.0	6445.0	6460.0	6460.0	0.0	0.5694700522271311	0.5694700522271311	0.36249239041231884
hofQ	0.13582460992642345	0.21170267424784328	6485.0	6485.0	6495.0	6495.0	0.0	0.253300773397352	0.253300773397352	0.0
rhaR	0.06515301992717308	0.21170267424784328	6475.0	6475.0	6490.0	6490.0	0.0	0.34389888363740545	0.34389888363740545	0.253300773397352
ytfT	0.04411239923325363	0.1678093826852934	6515.0	6515.0	6525.0	6525.0	0.0	0.3590915900429174	0.3590915900429174	0.0
ygjV	0.05090221988084765	0.155943563146788	6505.0	6505.0	6520.0	6520.0	0.0	0.45221975763478583	0.45221975763478583	0.3590915900429174
gmm	0.08965005954681676	0.34104064643371923	6482.5	6482.5	6512.5	6512.5	0.34389888363740545	0.5687234730013804	0.5687234730013804	0.45221975763478583
ycbU	0.13582460992642345	0.34104064643371923	6565.0	6565.0	6575.0	6575.0	0.0	0.3985684320892212	0.3985684320892212	0.0
dctR	0.08965005954681676	0.34104064643371923	6555.0	6555.0	6570.0	6570.0	0.0	0.4372235250039236	0.4372235250039236	0.3985684320892212
yghA	0.08965005954681676	0.1678093826852934	6545.0	6545.0	6562.5	6562.5	0.0	0.5010409088348595	0.5010409088348595	0.4372235250039236
yffQ	0.13582460992642345	0.1678093826852934	6535.0	6535.0	6553.75	6553.75	0.0	0.6734361419491787	0.6734361419491787	0.5010409088348595
wcaA	0.055650719499290166	0.1678093826852934	6497.5	6497.5	6544.375	6544.375	0.5687234730013804	0.9256832603699326	0.9256832603699326	0.6734361419491787
tnaB	0.12312856581652469	0.1678093826852934	6452.5	6452.5	6520.9375	6520.9375	0.5694700522271311	1.0131322115188937	1.0131322115188937	0.9256832603699326
ycbV	0.08965005954681676	0.34104064643371923	6595.0	6595.0	6605.0	6605.0	0.0	0.17848959117227448	0.17848959117227448	0.0
ppdA	0.11928011815148358	0.1678093826852934	6585.0	6585.0	6600.0	6600.0	0.0	0.2729060203693244	0.2729060203693244	0.17848959117227448
ybhN	0.08965005954681676	0.3392444631275369	6645.0	6645.0	6655.0	6655.0	0.0	0.16147056997201814	0.16147056997201814	0.0
yciF	0.13582460992642345	0.21170267424784328	6635.0	6635.0	6650.0	6650.0	0.0	0.36398410860587926	0.36398410860587926	0.16147056997201814
yccM	0.13582460992642345	0.34104064643371923	6625.0	6625.0	6642.5	6642.5	0.0	0.42698037947646056	0.42698037947646056	0.36398410860587926
ycaP	0.08965005954681676	0.24785067790689563	6615.0	6615.0	6633.75	6633.75	0.0	0.46174002772844674	0.46174002772844674	0.42698037947646056
yjfK	0.08965005954681676	0.21170267424784328	6592.5	6592.5	6624.375	6624.375	0.2729060203693244	0.6204084124748782	0.6204084124748782	0.46174002772844674
ydcO	0.08965005954681676	0.1678093826852934	6665.0	6665.0	6675.0	6675.0	0.0	0.2748572275180853	0.2748572275180853	0.0
yafL	0.04411239923325363	0.1678093826852934	6695.0	6695.0	6705.0	6705.0	0.0	0.3288882587973486	0.3288882587973486	0.0
ygjI	0.04411239923325363	0.1678093826852934	6685.0	6685.0	6700.0	6700.0	0.0	0.5106903414838578	0.5106903414838578	0.3288882587973486
yjjN	0.04411239923325363	0.21170267424784328	6670.0	6670.0	6692.5	6692.5	0.2748572275180853	0.6825731931592454	0.6825731931592454	0.5106903414838578
tauC	0.04411239923325363	0.1678093826852934	6608.4375	6608.4375	6681.25	6681.25	0.6204084124748782	1.1645653627095298	1.1645653627095298	0.6825731931592454
nrfG	0.055650719499290166	0.21170267424784328	6486.71875	6486.71875	6644.84375	6644.84375	1.0131322115188937	1.5199515712442224	1.5199515712442224	1.1645653627095298
yqcE	0.04411239923325363	0.1678093826852934	6388.4375	6388.4375	6565.78125	6565.78125	0.9547094241271671	1.6305053388527238	1.6305053388527238	1.5199515712442224
motB	0.04411239923325363	0.1678093826852934	6302.1875	6302.1875	6477.109375	6477.109375	1.023854223771172	2.009627119527006	2.009627119527006	1.6305053388527238
hlyE	0.08965005954681676	0.1678093826852934	6000.21484375	6000.21484375	6389.6484375	6389.6484375	1.6310485648446615	3.285124608709038	3.285124608709038	2.009627119527006
abgA	0.08965005954681676	0.1678093826852934	5307.5634765625	5307.5634765625	6194.931640625	6194.931640625	2.2814891537663424	4.100069858674287	4.100069858674287	3.285124608709038
glcF	0.08917789312900082	0.34104064643371923	4466.30859375	4466.30859375	5751.24755859375	5751.24755859375	3.2993036833701916	5.952591235582033	5.952591235582033	4.100069858674287
yeiM	0.08965005954681676	0.34104064643371923	6725.0	6725.0	6735.0	6735.0	0.0	0.3577438975224506	0.3577438975224506	0.0
phnL	0.08965005954681676	0.1678093826852934	6715.0	6715.0	6730.0	6730.0	0.0	0.6003783477882376	0.6003783477882376	0.3577438975224506
yfcI	0.39518157637470025	0.2521613103247808	6775.0	6775.0	6785.0	6785.0	0.0	0.30346227231943446	0.30346227231943446	0.0
yfaD	0.3882843665101325	0.34104064643371923	6765.0	6765.0	6780.0	6780.0	0.0	0.37834277370110286	0.37834277370110286	0.30346227231943446
yhgA	0.31284643278525714	0.3224801506704774	6755.0	6755.0	6772.5	6772.5	0.0	0.6521927387548317	0.6521927387548317	0.37834277370110286
nrfE	0.2608054176122667	0.21170267424784328	6745.0	6745.0	6763.75	6763.75	0.0	0.7640699904184123	0.7640699904184123	0.6521927387548317
dmsB	0.3698590372590084	0.21170267424784328	6722.5	6722.5	6754.375	6754.375	0.6003783477882376	1.453925705549185	1.453925705549185	0.7640699904184123
yeiL	0.2290595518640032	0.10943001344129281	6805.0	6805.0	6815.0	6815.0	0.0	1.1742535938198626	1.1742535938198626	0.0
ybaW	0.2812909941339341	0.21170267424784328	6795.0	6795.0	6810.0	6810.0	0.0	1.4879011223271643	1.4879011223271643	1.1742535938198626
pgaD	0.2954549751476501	0.13001034182074792	6738.4375	6738.4375	6802.5	6802.5	1.453925705549185	2.2063419825318005	2.2063419825318005	1.4879011223271643
yegX	0.7328545445702924	0.34104064643371923	6835.0	6835.0	6845.0	6845.0	0.0	0.3308586925665914	0.3308586925665914	0.0
arnT	0.46400325195498493	0.34104064643371923	6855.0	6855.0	6865.0	6865.0	0.0	0.46067186796552473	0.46067186796552473	0.0
zraS	0.5040942110055509	0.34104064643371923	6840.0	6840.0	6860.0	6860.0	0.3308586925665914	0.5416682505699368	0.5416682505699368	0.46067186796552473
hofC	0.2290595518640032	0.34104064643371923	6825.0	6825.0	6850.0	6850.0	0.0	0.8993563906369703	0.8993563906369703	0.5416682505699368
glpB	0.18234004357103212	0.34104064643371923	6885.0	6885.0	6895.0	6895.0	0.0	0.4679170042454836	0.4679170042454836	0.0
yfdC	0.18234004357103212	0.3392444631275369	6875.0	6875.0	6890.0	6890.0	0.0	0.7523801883101457	0.7523801883101457	0.4679170042454836
dmsC	0.18234004357103212	0.21170267424784328	6925.0	6925.0	6935.0	6935.0	0.0	0.44981541958848903	0.44981541958848903	0.0
yadL	0.19172004653932892	0.34104064643371923	6915.0	6915.0	6930.0	6930.0	0.0	0.5271384249813993	0.5271384249813993	0.44981541958848903
yjdL	0.18234004357103212	0.21170267424784328	6905.0	6905.0	6922.5	6922.5	0.0	0.7783799415182486	0.7783799415182486	0.5271384249813993
yeiN	0.18234004357103212	0.21170267424784328	6882.5	6882.5	6913.75	6913.75	0.7523801883101457	0.9765627071739089	0.9765627071739089	0.7783799415182486
sgcR	0.18234004357103212	0.3392444631275369	6837.5	6837.5	6898.125	6898.125	0.8993563906369703	1.5616894322827826	1.5616894322827826	0.9765627071739089
allB	0.22621986461453944	0.34104064643371923	6945.0	6945.0	6955.0	6955.0	0.0	0.7016443721052015	0.7016443721052015	0.0
ybiH	0.22958627142309657	0.27765747862350953	6965.0	6965.0	6975.0	6975.0	0.0	0.7073887885180892	0.7073887885180892	0.0
hyi	0.18234004357103212	0.3392444631275369	6950.0	6950.0	6970.0	6970.0	0.7016443721052015	0.8409489086086451	0.8409489086086451	0.7073887885180892
ybjK	0.2290595518640032	0.3392444631275369	7005.0	7005.0	7015.0	7015.0	0.0	0.7255697565294491	0.7255697565294491	0.0
gspC	0.15733884664261583	0.34104064643371923	6995.0	6995.0	7010.0	7010.0	0.0	0.8219282132819642	0.8219282132819642	0.7255697565294491
mglC	0.275911018153129	0.34104064643371923	6985.0	6985.0	7002.5	7002.5	0.0	0.9774513329394589	0.9774513329394589	0.8219282132819642
ybhM	0.18234004357103212	0.35024870600176944	7045.0	7045.0	7055.0	7055.0	0.0	0.6555006141435697	0.6555006141435697	0.0
ydjL	0.18234004357103212	0.34104064643371923	7035.0	7035.0	7050.0	7050.0	0.0	0.8481031481073708	0.8481031481073708	0.6555006141435697
yhjG	0.18234004357103212	0.34104064643371923	7025.0	7025.0	7042.5	7042.5	0.0	1.0639499121841596	1.0639499121841596	0.8481031481073708
gspE	0.2290595518640032	0.34104064643371923	6993.75	6993.75	7033.75	7033.75	0.9774513329394589	1.24545766192615	1.24545766192615	1.0639499121841596
garD	0.15733884664261583	0.5166947239641847	6960.0	6960.0	7013.75	7013.75	0.8409489086086451	1.3720373597500952	1.3720373597500952	1.24545766192615
bioA	0.275911018153129	0.5166947239641847	7075.0	7075.0	7085.0	7085.0	0.0	0.9206048730346127	0.9206048730346127	0.0
yqiK	0.18234004357103212	0.34104064643371923	7065.0	7065.0	7080.0	7080.0	0.0	1.4167076733335777	1.4167076733335777	0.9206048730346127
trg	0.13582460992642345	0.34104064643371923	6986.875	6986.875	7072.5	7072.5	1.3720373597500952	1.6692123520867015	1.6692123520867015	1.4167076733335777
yddA	0.13582460992642345	0.34104064643371923	6867.8125	6867.8125	7029.6875	7029.6875	1.5616894322827826	2.052843062948555	2.052843062948555	1.6692123520867015
fadJ	0.13582460992642345	0.3392444631275369	7095.0	7095.0	7105.0	7105.0	0.0	0.7166935977073903	0.7166935977073903	0.0
malS	0.2290595518640032	0.45375729594277536	7115.0	7115.0	7125.0	7125.0	0.0	0.4344508243390581	0.4344508243390581	0.0
ycdT	0.19172004653932892	0.5166947239641847	7135.0	7135.0	7145.0	7145.0	0.0	0.5613537223911005	0.5613537223911005	0.0
hyfG	0.18234004357103212	0.34104064643371923	7120.0	7120.0	7140.0	7140.0	0.4344508243390581	0.835042294909595	0.835042294909595	0.5613537223911005
baeS	0.18234004357103212	0.34104064643371923	7100.0	7100.0	7130.0	7130.0	0.7166935977073903	1.20059280526144	1.20059280526144	0.835042294909595
ydjE	0.18234004357103212	0.5166947239641847	7155.0	7155.0	7165.0	7165.0	0.0	0.6071419592049374	0.6071419592049374	0.0
ddpD	0.08965005954681676	0.34104064643371923	7175.0	7175.0	7185.0	7185.0	0.0	0.652039209638431	0.652039209638431	0.0
napG	0.08965005954681676	0.34104064643371923	7205.0	7205.0	7215.0	7215.0	0.0	0.4912389575095266	0.4912389575095266	0.0
pflC	0.04411239923325363	0.34104064643371923	7195.0	7195.0	7210.0	7210.0	0.0	0.7311383206393788	0.7311383206393788	0.4912389575095266
yiaV	0.08965005954681676	0.34104064643371923	7180.0	7180.0	7202.5	7202.5	0.652039209638431	0.8973000287565184	0.8973000287565184	0.7311383206393788
yggF	0.46400325195498493	0.34104064643371923	7160.0	7160.0	7191.25	7191.25	0.6071419592049374	1.4517590071422835	1.4517590071422835	0.8973000287565184
phnJ	0.32285277184739053	0.34104064643371923	7115.0	7115.0	7175.625	7175.625	1.20059280526144	2.0553935187348342	2.0553935187348342	1.4517590071422835
recX	0.2290595518640032	0.4529422345085815	6948.75	6948.75	7145.3125	7145.3125	2.052843062948555	2.824847205931376	2.824847205931376	2.0553935187348342
yjjM	0.13582460992642345	0.34104064643371923	6770.46875	6770.46875	7047.03125	7047.03125	2.2063419825318005	4.210575521914251	4.210575521914251	2.824847205931376
yibH	0.32285277184739053	0.34104064643371923	7225.0	7225.0	7235.0	7235.0	0.0	0.25685874897242134	0.25685874897242134	0.0
hyfH	0.18234004357103212	0.34104064643371923	7245.0	7245.0	7255.0	7255.0	0.0	0.36642328427088033	0.36642328427088033	0.0
caiE	0.32285277184739053	0.35024870600176944	7265.0	7265.0	7275.0	7275.0	0.0	0.37719047331636607	0.37719047331636607	0.0
ycgY	0.18234004357103212	0.08707409769928433	7250.0	7250.0	7270.0	7270.0	0.36642328427088033	0.46571018249274343	0.46571018249274343	0.37719047331636607
yfdK	0.2290595518640032	0.0497340885473241	7230.0	7230.0	7260.0	7260.0	0.25685874897242134	0.5934897073916676	0.5934897073916676	0.46571018249274343
yfjJ	0.18234004357103212	0.10943001344129281	7305.0	7305.0	7315.0	7315.0	0.0	0.5076848428115224	0.5076848428115224	0.0
ydeI	0.18234004357103212	0.17809130408514784	7295.0	7295.0	7310.0	7310.0	0.0	0.726971374875906	0.726971374875906	0.5076848428115224
fdnI	0.13582460992642345	0.1678093826852934	7285.0	7285.0	7302.5	7302.5	0.0	0.7807580671303062	0.7807580671303062	0.726971374875906
eamB	0.18234004357103212	0.1678093826852934	7245.0	7245.0	7293.75	7293.75	0.5934897073916676	1.182604970765943	1.182604970765943	0.7807580671303062
allC	0.275911018153129	0.08707409769928433	7335.0	7335.0	7345.0	7345.0	0.0	0.7688584829233376	0.7688584829233376	0.0
rhsB	0.39677796529106224	0.18770946512811376	7325.0	7325.0	7340.0	7340.0	0.0	0.8433821702428439	0.8433821702428439	0.7688584829233376
nikB	0.275911018153129	0.08707409769928433	7355.0	7355.0	7365.0	7365.0	0.0	0.5834364085720293	0.5834364085720293	0.0
yihN	0.32285277184739053	0.10943001344129281	7385.0	7385.0	7395.0	7395.0	0.0	0.5405848807188873	0.5405848807188873	0.0
ygfK	0.08965005954681676	0.1678093826852934	7375.0	7375.0	7390.0	7390.0	0.0	0.6793133088822427	0.6793133088822427	0.5405848807188873
yehB	0.13582460992642345	0.34104064643371923	7360.0	7360.0	7382.5	7382.5	0.5834364085720293	0.8623624239957542	0.8623624239957542	0.6793133088822427
ligB	0.13582460992642345	0.21170267424784328	7405.0	7405.0	7415.0	7415.0	0.0	0.6320175856760841	0.6320175856760841	0.0
yddV	0.12312856581652469	0.27765747862350953	7435.0	7435.0	7445.0	7445.0	0.0	0.45574103678231465	0.45574103678231465	0.0
yihP	0.15733884664261583	0.1678093826852934	7425.0	7425.0	7440.0	7440.0	0.0	0.6661020570164119	0.6661020570164119	0.45574103678231465
feaB	0.1466848399191504	0.34104064643371923	7410.0	7410.0	7432.5	7432.5	0.6320175856760841	0.8967719629448663	0.8967719629448663	0.6661020570164119
yccE	0.19172004653932892	0.1678093826852934	7371.25	7371.25	7421.25	7421.25	0.8623624239957542	1.1632042592960117	1.1632042592960117	0.8967719629448663
adiC	0.13582460992642345	0.1678093826852934	7332.5	7332.5	7396.25	7396.25	0.8433821702428439	1.5026510520874161	1.5026510520874161	1.1632042592960117
mdtD	0.13582460992642345	0.21170267424784328	7465.0	7465.0	7475.0	7475.0	0.0	0.7072222768891876	0.7072222768891876	0.0
lsrK	0.18234004357103212	0.21170267424784328	7455.0	7455.0	7470.0	7470.0	0.0	0.9467412207177444	0.9467412207177444	0.7072222768891876
lsrB	0.18234004357103212	0.1678093826852934	7505.0	7505.0	7515.0	7515.0	0.0	0.5355718697374974	0.5355718697374974	0.0
glpA	0.13582460992642345	0.1678093826852934	7495.0	7495.0	7510.0	7510.0	0.0	0.6777965069273458	0.6777965069273458	0.5355718697374974
yegI	0.08965005954681676	0.1678093826852934	7525.0	7525.0	7535.0	7535.0	0.0	0.4331960481521702	0.4331960481521702	0.0
yfaA	0.2290595518640032	0.24785067790689563	7545.0	7545.0	7555.0	7555.0	0.0	0.6042966058486549	0.6042966058486549	0.0
ydeU	0.18234004357103212	0.1678093826852934	7530.0	7530.0	7550.0	7550.0	0.4331960481521702	0.7055791167807203	0.7055791167807203	0.6042966058486549
cmtA	0.275911018153129	0.1678093826852934	7502.5	7502.5	7540.0	7540.0	0.6777965069273458	0.9150067918441727	0.9150067918441727	0.7055791167807203
ydbD	0.2290595518640032	0.1678093826852934	7485.0	7485.0	7521.25	7521.25	0.0	1.0421249683415243	1.0421249683415243	0.9150067918441727
ybaE	0.18234004357103212	0.1678093826852934	7462.5	7462.5	7503.125	7503.125	0.9467412207177444	1.1608487502781555	1.1608487502781555	1.0421249683415243
yeaH	0.18234004357103212	0.1678093826852934	7575.0	7575.0	7585.0	7585.0	0.0	0.45009832567693303	0.45009832567693303	0.0
rhaA	0.18234004357103212	0.1678093826852934	7595.0	7595.0	7605.0	7605.0	0.0	0.5954901887919226	0.5954901887919226	0.0
ydhV	0.18234004357103212	0.1678093826852934	7580.0	7580.0	7600.0	7600.0	0.45009832567693303	0.6130958497879632	0.6130958497879632	0.5954901887919226
wcaC	0.18234004357103212	0.1678093826852934	7565.0	7565.0	7590.0	7590.0	0.0	0.7130856746485608	0.7130856746485608	0.6130958497879632
yfgF	0.18234004357103212	0.1678093826852934	7625.0	7625.0	7635.0	7635.0	0.0	0.35957338162849783	0.35957338162849783	0.0
ygcU	0.18234004357103212	0.21170267424784328	7615.0	7615.0	7630.0	7630.0	0.0	0.5259999668339677	0.5259999668339677	0.35957338162849783
yoaD	0.275911018153129	0.34104064643371923	7645.0	7645.0	7655.0	7655.0	0.0	0.4033440670077979	0.4033440670077979	0.0
glxR	0.2290595518640032	0.34104064643371923	7665.0	7665.0	7675.0	7675.0	0.0	0.4754330198364265	0.4754330198364265	0.0
mdtE	0.2290595518640032	0.34104064643371923	7650.0	7650.0	7670.0	7670.0	0.4033440670077979	0.5687267302586131	0.5687267302586131	0.4754330198364265
leuO	0.275911018153129	0.34104064643371923	7622.5	7622.5	7660.0	7660.0	0.5259999668339677	0.8860087828966536	0.8860087828966536	0.5687267302586131
ygbK	0.18234004357103212	0.34104064643371923	7577.5	7577.5	7641.25	7641.25	0.7130856746485608	1.2857728707463412	1.2857728707463412	0.8860087828966536
lyx	0.2290595518640032	0.1678093826852934	7482.8125	7482.8125	7609.375	7609.375	1.1608487502781555	1.5814720617821219	1.5814720617821219	1.2857728707463412
uidC	0.18234004357103212	0.1678093826852934	7364.375	7364.375	7546.09375	7546.09375	1.5026510520874161	1.9472799704972754	1.9472799704972754	1.5814720617821219
yiaY	0.18234004357103212	0.1678093826852934	7269.375	7269.375	7455.234375	7455.234375	1.182604970765943	2.4482376904376744	2.4482376904376744	1.9472799704972754
rspB	0.13582460992642345	0.21170267424784328	7685.0	7685.0	7695.0	7695.0	0.0	0.4040117426113476	0.4040117426113476	0.0
wzc	0.18234004357103212	0.1678093826852934	7705.0	7705.0	7715.0	7715.0	0.0	0.45568866833157795	0.45568866833157795	0.0
yiaK	0.19172004653932892	0.34104064643371923	7735.0	7735.0	7745.0	7745.0	0.0	0.5757848724107274	0.5757848724107274	0.0
actP	0.18234004357103212	0.21170267424784328	7725.0	7725.0	7740.0	7740.0	0.0	0.6490307554101289	0.6490307554101289	0.5757848724107274
hofB	0.13582460992642345	0.34104064643371923	7710.0	7710.0	7732.5	7732.5	0.45568866833157795	0.7069229144365348	0.7069229144365348	0.6490307554101289
yaeF	0.15733884664261583	0.35024870600176944	7690.0	7690.0	7721.25	7721.25	0.4040117426113476	0.9616661211987528	0.9616661211987528	0.7069229144365348
ybeU	0.13582460992642345	0.5166947239641847	7775.0	7775.0	7785.0	7785.0	0.0	0.38758858011414654	0.38758858011414654	0.0
gfcB	0.13582460992642345	0.5166947239641847	7765.0	7765.0	7780.0	7780.0	0.0	0.7729923334439	0.7729923334439	0.38758858011414654
yfcC	0.18234004357103212	0.34104064643371923	7755.0	7755.0	7772.5	7772.5	0.0	0.9796708444225128	0.9796708444225128	0.7729923334439
sieB	0.08965005954681676	0.5166947239641847	7705.625	7705.625	7763.75	7763.75	0.9616661211987528	1.3856724205729603	1.3856724205729603	0.9796708444225128
yffP	0.13582460992642345	0.34104064643371923	7805.0	7805.0	7815.0	7815.0	0.0	0.757857492320446	0.757857492320446	0.0
mhpT	0.275911018153129	0.34104064643371923	7795.0	7795.0	7810.0	7810.0	0.0	1.092183129497107	1.092183129497107	0.757857492320446
thiF	0.275911018153129	0.1678093826852934	7835.0	7835.0	7845.0	7845.0	0.0	0.5897372660742338	0.5897372660742338	0.0
yhbO	0.13582460992642345	0.34104064643371923	7825.0	7825.0	7840.0	7840.0	0.0	0.7058650482530052	0.7058650482530052	0.5897372660742338
ydeS	0.18234004357103212	0.34104064643371923	7865.0	7865.0	7875.0	7875.0	0.0	0.72515872280207	0.72515872280207	0.0
scpA	0.14154902072532072	0.21170267424784328	7855.0	7855.0	7870.0	7870.0	0.0	0.8300899283241117	0.8300899283241117	0.72515872280207
appB	0.13582460992642345	0.5166947239641847	7832.5	7832.5	7862.5	7862.5	0.7058650482530052	1.1329281524900403	1.1329281524900403	0.8300899283241117
yraK	0.18234004357103212	0.5166947239641847	7802.5	7802.5	7847.5	7847.5	1.092183129497107	1.528268026689993	1.528268026689993	1.1329281524900403
pitB	0.2290595518640032	0.24785067790689563	7905.0	7905.0	7915.0	7915.0	0.0	0.7229612518991824	0.7229612518991824	0.0
proW	0.275911018153129	0.34104064643371923	7895.0	7895.0	7910.0	7910.0	0.0	0.910872094101831	0.910872094101831	0.7229612518991824
mdtH	0.32285277184739053	0.34104064643371923	7885.0	7885.0	7902.5	7902.5	0.0	0.9676403622574461	0.9676403622574461	0.910872094101831
mdtM	0.19172004653932892	0.36387449687873136	7925.0	7925.0	7935.0	7935.0	0.0	0.6935475375791685	0.6935475375791685	0.0
ascF	0.2290595518640032	0.34104064643371923	7945.0	7945.0	7955.0	7955.0	0.0	0.52712428713857	0.52712428713857	0.0
gntU	0.21117818514584466	0.45375729594277536	7965.0	7965.0	7975.0	7975.0	0.0	0.4084525677205641	0.4084525677205641	0.0
ycbS	0.13582460992642345	0.3392444631275369	7985.0	7985.0	7995.0	7995.0	0.0	0.6024427280976008	0.6024427280976008	0.0
ygaF	0.2290595518640032	0.34104064643371923	7970.0	7970.0	7990.0	7990.0	0.4084525677205641	0.7125919805682123	0.7125919805682123	0.6024427280976008
djlB	0.13582460992642345	0.34104064643371923	7950.0	7950.0	7980.0	7980.0	0.52712428713857	0.788477615142174	0.788477615142174	0.7125919805682123
atoS	0.13582460992642345	0.34104064643371923	7930.0	7930.0	7965.0	7965.0	0.6935475375791685	1.1716709765589441	1.1716709765589441	0.788477615142174
gatC	0.13582460992642345	0.5166947239641847	7893.75	7893.75	7947.5	7947.5	0.9676403622574461	1.679003195223854	1.679003195223854	1.1716709765589441
malF	0.13582460992642345	0.34104064643371923	7825.0	7825.0	7920.625	7920.625	1.528268026689993	2.1337233933210937	2.1337233933210937	1.679003195223854
dsdX	0.19172004653932892	0.35024870600176944	7734.6875	7734.6875	7872.8125	7872.8125	1.3856724205729603	2.57079818624268	2.57079818624268	2.1337233933210937
yfhR	0.275911018153129	0.34104064643371923	7362.3046875	7362.3046875	7803.75	7803.75	2.4482376904376744	4.302685815818695	4.302685815818695	2.57079818624268
ycjM	0.13582460992642345	0.34104064643371923	6908.75	6908.75	7583.02734375	7583.02734375	4.210575521914251	6.0069397586965705	6.0069397586965705	4.302685815818695
ydiR	0.08965005954681676	0.34104064643371923	5108.778076171875	5108.778076171875	7245.888671875	7245.888671875	5.952591235582033	8.567521281415873	8.567521281415873	6.0069397586965705
yfdV	0.13582460992642345	0.34104064643371923	8055.0	8055.0	8065.0	8065.0	0.0	1.7211825902614686e-17	1.7211825902614686e-17	0.0
cysW	0.2290595518640032	0.34104064643371923	8045.0	8045.0	8060.0	8060.0	0.0	3.1029060418118243e-17	3.1029060418118243e-17	1.7211825902614686e-17
hokB	0.007736959621872845	0.0	8035.0	8035.0	8052.5	8052.5	0.0	8.53362836744227e-17	8.53362836744227e-17	3.1029060418118243e-17
ymgE	0.004547628151117031	4.629856251549637e-17	8025.0	8025.0	8043.75	8043.75	0.0	1.347449681528462e-16	1.347449681528462e-16	8.53362836744227e-17
ygiZ	1.2170598812341113e-17	4.629856251549637e-17	8075.0	8075.0	8085.0	8085.0	0.0	0.0	0.0	0.0
dicB	0.0	4.629856251549637e-17	8125.0	8125.0	8135.0	8135.0	0.0	0.0	0.0	0.0
yrhD	0.0	0.0	8115.0	8115.0	8130.0	8130.0	0.0	0.0	0.0	0.0
yeeT	1.2170598812341113e-17	0.0	8105.0	8105.0	8122.5	8122.5	0.0	2.1080095501512247e-17	2.1080095501512247e-17	0.0
ydaE	1.2170598812341113e-17	0.0	8095.0	8095.0	8113.75	8113.75	0.0	5.630135322219634e-17	5.630135322219634e-17	2.1080095501512247e-17
narK	1.2170598812341113e-17	4.629856251549637e-17	8080.0	8080.0	8104.375	8104.375	0.0	6.872425203111552e-17	6.872425203111552e-17	5.630135322219634e-17
ycjU	1.2170598812341113e-17	4.629856251549637e-17	8165.0	8165.0	8175.0	8175.0	0.0	0.0	0.0	0.0
yddJ	1.2170598812341113e-17	4.629856251549637e-17	8155.0	8155.0	8170.0	8170.0	0.0	0.0	0.0	0.0
uspE	1.2170598812341113e-17	4.629856251549637e-17	8145.0	8145.0	8162.5	8162.5	0.0	3.248660897336134e-17	3.248660897336134e-17	0.0
yfaX	1.2170598812341113e-17	4.629856251549637e-17	8205.0	8205.0	8215.0	8215.0	0.0	0.0	0.0	0.0
tfaR	1.2170598812341113e-17	4.629856251549637e-17	8195.0	8195.0	8210.0	8210.0	0.0	0.0	0.0	0.0
nrfF	1.2170598812341113e-17	4.629856251549637e-17	8225.0	8225.0	8235.0	8235.0	0.0	0.0	0.0	0.0
lsrA	1.2170598812341113e-17	4.629856251549637e-17	8202.5	8202.5	8230.0	8230.0	0.0	0.0	0.0	0.0
hyfJ	1.2170598812341113e-17	4.629856251549637e-17	8185.0	8185.0	8216.25	8216.25	0.0	6.275042408147258e-17	6.275042408147258e-17	0.0
bssR	1.2170598812341113e-17	4.629856251549637e-17	8255.0	8255.0	8265.0	8265.0	0.0	0.0	0.0	0.0
fliQ	1.2170598812341113e-17	4.629856251549637e-17	8245.0	8245.0	8260.0	8260.0	0.0	0.0	0.0	0.0
ykfH	0.0	4.629856251549637e-17	8275.0	8275.0	8285.0	8285.0	0.0	0.0	0.0	0.0
ytcA	1.2170598812341113e-17	4.629856251549637e-17	8325.0	8325.0	8335.0	8335.0	0.0	0.0	0.0	0.0
ydiT	1.2170598812341113e-17	4.629856251549637e-17	8315.0	8315.0	8330.0	8330.0	0.0	0.0	0.0	0.0
essQ	1.2170598812341113e-17	4.629856251549637e-17	8305.0	8305.0	8322.5	8322.5	0.0	0.0	0.0	0.0
wcaB	1.2170598812341113e-17	4.629856251549637e-17	8295.0	8295.0	8313.75	8313.75	0.0	0.0	0.0	0.0
yjfY	1.2170598812341113e-17	4.629856251549637e-17	8365.0	8365.0	8375.0	8375.0	0.0	0.0	0.0	0.0
atoD	1.2170598812341113e-17	4.629856251549637e-17	8355.0	8355.0	8370.0	8370.0	0.0	0.0	0.0	0.0
torC	1.2170598812341113e-17	4.629856251549637e-17	8345.0	8345.0	8362.5	8362.5	0.0	0.0	0.0	0.0
lsrD	1.2170598812341113e-17	4.629856251549637e-17	8405.0	8405.0	8415.0	8415.0	0.0	0.0	0.0	0.0
ydiL	1.2170598812341113e-17	4.629856251549637e-17	8395.0	8395.0	8410.0	8410.0	0.0	0.0	0.0	0.0
eutN	1.2170598812341113e-17	4.629856251549637e-17	8385.0	8385.0	8402.5	8402.5	0.0	0.0	0.0	0.0
eutJ	1.2170598812341113e-17	4.629856251549637e-17	8445.0	8445.0	8455.0	8455.0	0.0	0.0	0.0	0.0
ychJ	1.2170598812341113e-17	4.629856251549637e-17	8435.0	8435.0	8450.0	8450.0	0.0	0.0	0.0	0.0
yffM	1.2170598812341113e-17	4.629856251549637e-17	8425.0	8425.0	8442.5	8442.5	0.0	0.0	0.0	0.0
ybfQ	1.2170598812341113e-17	4.629856251549637e-17	8485.0	8485.0	8495.0	8495.0	0.0	0.0	0.0	0.0
ydfD	1.2170598812341113e-17	4.629856251549637e-17	8475.0	8475.0	8490.0	8490.0	0.0	0.0	0.0	0.0
eutS	1.2170598812341113e-17	4.629856251549637e-17	8465.0	8465.0	8482.5	8482.5	0.0	0.0	0.0	0.0
trpB	1.2170598812341113e-17	4.629856251549637e-17	8525.0	8525.0	8535.0	8535.0	0.0	0.0	0.0	0.0
ychS	1.2170598812341113e-17	4.629856251549637e-17	8515.0	8515.0	8530.0	8530.0	0.0	0.0	0.0	0.0
ypjJ	1.2170598812341113e-17	4.629856251549637e-17	8505.0	8505.0	8522.5	8522.5	0.0	0.0	0.0	0.0
yfdN	1.2170598812341113e-17	4.629856251549637e-17	8555.0	8555.0	8565.0	8565.0	0.0	0.0	0.0	0.0
csgE	1.2170598812341113e-17	4.629856251549637e-17	8545.0	8545.0	8560.0	8560.0	0.0	0.0	0.0	0.0
csgB	1.2170598812341113e-17	4.629856251549637e-17	8513.75	8513.75	8552.5	8552.5	0.0	0.0	0.0	0.0
yojO	1.2170598812341113e-17	4.629856251549637e-17	8473.75	8473.75	8533.125	8533.125	0.0	0.0	0.0	0.0
wzb	1.2170598812341113e-17	4.629856251549637e-17	8433.75	8433.75	8503.4375	8503.4375	0.0	0.0	0.0	0.0
citC	1.2170598812341113e-17	4.629856251549637e-17	8393.75	8393.75	8468.59375	8468.59375	0.0	0.0	0.0	0.0
fliN	1.2170598812341113e-17	4.629856251549637e-17	8353.75	8353.75	8431.171875	8431.171875	0.0	0.0	0.0	0.0
fliO	1.2170598812341113e-17	4.629856251549637e-17	8304.375	8304.375	8392.4609375	8392.4609375	0.0	0.0	0.0	0.0
ynfN	1.2170598812341113e-17	4.629856251549637e-17	8280.0	8280.0	8348.41796875	8348.41796875	0.0	7.2955947104202e-17	7.2955947104202e-17	0.0
rzoR	1.2170598812341113e-17	4.629856251549637e-17	8252.5	8252.5	8314.208984375	8314.208984375	0.0	9.551940760265709e-17	9.551940760265709e-17	7.2955947104202e-17
ninE	1.2170598812341113e-17	4.629856251549637e-17	8200.625	8200.625	8283.3544921875	8283.3544921875	6.275042408147258e-17	3.0486426466832995e-16	3.0486426466832995e-16	9.551940760265709e-17
ybfK	1.2170598812341113e-17	4.629856251549637e-17	8153.75	8153.75	8241.98974609375	8241.98974609375	3.248660897336134e-17	3.330221410395399e-16	3.330221410395399e-16	3.0486426466832995e-16
tfaQ	1.2170598812341113e-17	4.629856251549637e-17	8092.1875	8092.1875	8197.869873046875	8197.869873046875	6.872425203111552e-17	5.903930206440875e-16	5.903930206440875e-16	3.330221410395399e-16
ykfF	1.2170598812341113e-17	4.629856251549637e-17	8034.375	8034.375	8145.0286865234375	8145.0286865234375	1.347449681528462e-16	6.757937405012231e-16	6.757937405012231e-16	5.903930206440875e-16
ynfO	1.2170598812341113e-17	4.629856251549637e-17	8015.0	8015.0	8089.701843261719	8089.701843261719	0.0	0.006373636266028647	0.006373636266028647	6.757937405012231e-16
ydfV	1.2170598812341113e-17	4.629856251549637e-17	8005.0	8005.0	8052.350921630859	8052.350921630859	0.0	0.057467173224601806	0.057467173224601806	0.006373636266028647
ydfX	1.2170598812341113e-17	4.629856251549637e-17	8575.0	8575.0	8585.0	8585.0	0.0	1.5179998872946028e-16	1.5179998872946028e-16	0.0
rssA	1.2170598812341113e-17	4.629856251549637e-17	8625.0	8625.0	8635.0	8635.0	0.0	0.0	0.0	0.0
ylcI	1.2170598812341113e-17	4.629856251549637e-17	8615.0	8615.0	8630.0	8630.0	0.0	0.0	0.0	0.0
flhE	0.08965005954681676	4.629856251549637e-17	8605.0	8605.0	8622.5	8622.5	0.0	4.9995836308986066e-17	4.9995836308986066e-17	0.0
nac	0.08965005954681676	4.629856251549637e-17	8645.0	8645.0	8655.0	8655.0	0.0	0.07118427781856052	0.07118427781856052	0.0
fnr	0.08965005954681676	4.629856251549637e-17	8613.75	8613.75	8650.0	8650.0	4.9995836308986066e-17	0.12314409131678512	0.12314409131678512	0.07118427781856052
phnC	0.04411239923325363	4.629856251549637e-17	8595.0	8595.0	8631.875	8631.875	0.0	0.1577855614555102	0.1577855614555102	0.12314409131678512
ssnA	0.04411239923325363	4.629856251549637e-17	8580.0	8580.0	8613.4375	8613.4375	1.5179998872946028e-16	0.2738964945829491	0.2738964945829491	0.1577855614555102
ynbA	0.04411239923325363	4.629856251549637e-17	8675.0	8675.0	8685.0	8685.0	0.0	2.572385506984981e-16	2.572385506984981e-16	0.0
hyfC	0.04411239923325363	4.629856251549637e-17	8665.0	8665.0	8680.0	8680.0	0.0	0.06857235305695017	0.06857235305695017	2.572385506984981e-16
ddpB	0.04411239923325363	4.629856251549637e-17	8705.0	8705.0	8715.0	8715.0	0.0	1.9368078271352372e-16	1.9368078271352372e-16	0.0
yicJ	0.04411239923325363	4.629856251549637e-17	8695.0	8695.0	8710.0	8710.0	0.0	2.605365647051779e-16	2.605365647051779e-16	1.9368078271352372e-16
yghQ	0.08965005954681676	4.629856251549637e-17	8725.0	8725.0	8735.0	8735.0	0.0	0.0	0.0	0.0
rhaS	0.08965005954681676	4.629856251549637e-17	8785.0	8785.0	8795.0	8795.0	0.0	0.0	0.0	0.0
allD	0.08965005954681676	4.629856251549637e-17	8775.0	8775.0	8790.0	8790.0	0.0	0.0	0.0	0.0
fucP	0.04411239923325363	4.629856251549637e-17	8765.0	8765.0	8782.5	8782.5	0.0	0.0	0.0	0.0
fliR	0.04411239923325363	4.629856251549637e-17	8755.0	8755.0	8773.75	8773.75	0.0	0.0	0.0	0.0
wzxC	0.04411239923325363	4.629856251549637e-17	8745.0	8745.0	8764.375	8764.375	0.0	1.0152998218565507e-16	1.0152998218565507e-16	0.0
allS	0.04411239923325363	4.629856251549637e-17	8730.0	8730.0	8754.6875	8754.6875	0.0	2.985144043484e-16	2.985144043484e-16	1.0152998218565507e-16
yihU	0.04411239923325363	4.629856251549637e-17	8702.5	8702.5	8742.34375	8742.34375	2.605365647051779e-16	0.12141231219339135	0.12141231219339135	2.985144043484e-16
paaI	0.04411239923325363	4.629856251549637e-17	8672.5	8672.5	8722.421875	8722.421875	0.06857235305695017	0.1632695431108633	0.1632695431108633	0.12141231219339135
lacY	0.04411239923325363	4.629856251549637e-17	8815.0	8815.0	8825.0	8825.0	0.0	0.10135364561093853	0.10135364561093853	0.0
rutA	0.04411239923325363	4.629856251549637e-17	8805.0	8805.0	8820.0	8820.0	0.0	0.16657726206168413	0.16657726206168413	0.10135364561093853
fliG	0.04411239923325363	4.629856251549637e-17	8697.4609375	8697.4609375	8812.5	8812.5	0.1632695431108633	0.3174812475049502	0.3174812475049502	0.16657726206168413
flgB	0.04411239923325363	4.629856251549637e-17	8596.71875	8596.71875	8754.98046875	8754.98046875	0.2738964945829491	0.378165659536606	0.378165659536606	0.3174812475049502
yceQ	0.04411239923325363	4.629856251549637e-17	8835.0	8835.0	8845.0	8845.0	0.0	0.11083465909156223	0.11083465909156223	0.0
atoE	0.04411239923325363	4.629856251549637e-17	8865.0	8865.0	8875.0	8875.0	0.0	0.12592284638136897	0.12592284638136897	0.0
ydcC	0.08965005954681676	4.629856251549637e-17	8855.0	8855.0	8870.0	8870.0	0.0	0.16510178602842676	0.16510178602842676	0.12592284638136897
ygbJ	0.04411239923325363	4.629856251549637e-17	8840.0	8840.0	8862.5	8862.5	0.11083465909156223	0.2768507940118143	0.2768507940118143	0.16510178602842676
ydcU	0.04411239923325363	0.1678093826852934	8885.0	8885.0	8895.0	8895.0	0.0	0.06145743616064505	0.06145743616064505	0.0
fimE	0.08965005954681676	0.1678093826852934	8915.0	8915.0	8925.0	8925.0	0.0	1.9505931101917056e-16	1.9505931101917056e-16	0.0
mokB	0.06515301992717308	0.08503668079640783	8905.0	8905.0	8920.0	8920.0	0.0	0.10516472176120574	0.10516472176120574	1.9505931101917056e-16
ydaS	0.04411239923325363	0.08707409769928433	8935.0	8935.0	8945.0	8945.0	0.0	0.03171209112076185	0.03171209112076185	0.0
yegP	0.04411239923325363	0.0497340885473241	9005.0	9005.0	9015.0	9015.0	0.0	0.0	0.0	0.0
yjfL	0.08965005954681676	0.0497340885473241	8995.0	8995.0	9010.0	9010.0	0.0	0.0	0.0	0.0
hofO	0.08965005954681676	0.0497340885473241	8985.0	8985.0	9002.5	9002.5	0.0	0.0	0.0	0.0
glnK	0.08965005954681676	4.629856251549637e-17	8975.0	8975.0	8993.75	8993.75	0.0	1.233609023381882e-16	1.233609023381882e-16	0.0
yffN	0.08965005954681676	4.629856251549637e-17	8965.0	8965.0	8984.375	8984.375	0.0	2.0763292633103246e-16	2.0763292633103246e-16	1.233609023381882e-16
argK	0.08965005954681676	4.629856251549637e-17	8955.0	8955.0	8974.6875	8974.6875	0.0	0.04020359560925014	0.04020359560925014	2.0763292633103246e-16
ykfI	0.04411239923325363	4.629856251549637e-17	8940.0	8940.0	8964.84375	8964.84375	0.03171209112076185	0.10746808656348392	0.10746808656348392	0.04020359560925014
yjcH	0.04411239923325363	4.629856251549637e-17	8912.5	8912.5	8952.421875	8952.421875	0.10516472176120574	0.20258428614309165	0.20258428614309165	0.10746808656348392
fryB	0.04411239923325363	4.629856251549637e-17	8890.0	8890.0	8932.4609375	8932.4609375	0.06145743616064505	0.39686782295966366	0.39686782295966366	0.20258428614309165
paaC	0.04411239923325363	4.629856251549637e-17	8851.25	8851.25	8911.23046875	8911.23046875	0.2768507940118143	0.4626005936585016	0.4626005936585016	0.39686782295966366
gspJ	0.04411239923325363	4.629856251549637e-17	8675.849609375	8675.849609375	8881.240234375	8881.240234375	0.378165659536606	0.7190231567702423	0.7190231567702423	0.4626005936585016
citG	0.04411239923325363	4.629856251549637e-17	8028.67546081543	8028.67546081543	8778.544921875	8778.544921875	0.057467173224601806	1.1151574354172045	1.1151574354172045	0.7190231567702423
phnG	0.04411239923325363	4.629856251549637e-17	9025.0	9025.0	9035.0	9035.0	0.0	0.14063008912978275	0.14063008912978275	0.0
paaD	0.04411239923325363	4.629856251549637e-17	9085.0	9085.0	9095.0	9095.0	0.0	0.053057628043844014	0.053057628043844014	0.0
atoA	0.04411239923325363	4.629856251549637e-17	9075.0	9075.0	9090.0	9090.0	0.0	0.09012474044830354	0.09012474044830354	0.053057628043844014
ompG	0.13582460992642345	4.629856251549637e-17	9065.0	9065.0	9082.5	9082.5	0.0	0.10277288211386308	0.10277288211386308	0.09012474044830354
ydhX	0.18234004357103212	4.629856251549637e-17	9055.0	9055.0	9073.75	9073.75	0.0	0.13725648857319162	0.13725648857319162	0.10277288211386308
fliP	0.18234004357103212	4.629856251549637e-17	9045.0	9045.0	9064.375	9064.375	0.0	0.1784062379918107	0.1784062379918107	0.13725648857319162
yaiV	0.13582460992642345	4.629856251549637e-17	9030.0	9030.0	9054.6875	9054.6875	0.14063008912978275	0.2541123385635829	0.2541123385635829	0.1784062379918107
gspG	0.13582460992642345	4.629856251549637e-17	9105.0	9105.0	9115.0	9115.0	0.0	0.18480188245218768	0.18480188245218768	0.0
gspH	0.13582460992642345	4.629856251549637e-17	9135.0	9135.0	9145.0	9145.0	0.0	0.1334482930884514	0.1334482930884514	0.0
ydiQ	0.13582460992642345	4.629856251549637e-17	9125.0	9125.0	9140.0	9140.0	0.0	0.17392973276869464	0.17392973276869464	0.1334482930884514
fliJ	0.13582460992642345	4.629856251549637e-17	9155.0	9155.0	9165.0	9165.0	0.0	0.2818562310628984	0.2818562310628984	0.0
yneK	0.08965005954681676	4.629856251549637e-17	9132.5	9132.5	9160.0	9160.0	0.17392973276869464	0.3168375212133129	0.3168375212133129	0.2818562310628984
yqhG	0.13582460992642345	4.629856251549637e-17	9110.0	9110.0	9146.25	9146.25	0.18480188245218768	0.41600317046699936	0.41600317046699936	0.3168375212133129
yhfW	0.18234004357103212	4.629856251549637e-17	9042.34375	9042.34375	9128.125	9128.125	0.2541123385635829	0.5063094947343462	0.5063094947343462	0.41600317046699936
kbaY	0.13582460992642345	4.629856251549637e-17	9205.0	9205.0	9215.0	9215.0	0.0	0.03452534436126964	0.03452534436126964	0.0
yhjX	0.13582460992642345	4.629856251549637e-17	9195.0	9195.0	9210.0	9210.0	0.0	0.06991264075880269	0.06991264075880269	0.03452534436126964
ydiN	0.13582460992642345	4.629856251549637e-17	9235.0	9235.0	9245.0	9245.0	0.0	0.0863846737544107	0.0863846737544107	0.0
hycC	0.08965005954681676	4.629856251549637e-17	9225.0	9225.0	9240.0	9240.0	0.0	0.1443621212931206	0.1443621212931206	0.0863846737544107
sgcX	0.12312856581652469	4.629856251549637e-17	9202.5	9202.5	9232.5	9232.5	0.06991264075880269	0.18030337676815597	0.18030337676815597	0.1443621212931206
yjdK	0.08917789312900082	0.0497340885473241	9185.0	9185.0	9217.5	9217.5	0.0	0.22484269512207652	0.22484269512207652	0.18030337676815597
yaaY	0.08965005954681676	0.0	9175.0	9175.0	9201.25	9201.25	0.0	0.28131814795167415	0.28131814795167415	0.22484269512207652
kil	0.12312856581652469	0.0	9265.0	9265.0	9275.0	9275.0	0.0	0.0	0.0	0.0
gatB	0.13582460992642345	4.629856251549637e-17	9255.0	9255.0	9270.0	9270.0	0.0	0.017328548755973668	0.017328548755973668	0.0
srlB	0.15733884664261583	0.08707409769928433	9305.0	9305.0	9315.0	9315.0	0.0	0.0	0.0	0.0
yehA	0.13582460992642345	4.629856251549637e-17	9325.0	9325.0	9335.0	9335.0	0.0	0.0	0.0	0.0
hycA	0.13582460992642345	4.629856251549637e-17	9345.0	9345.0	9355.0	9355.0	0.0	0.0	0.0	0.0
flgD	0.04411239923325363	4.629856251549637e-17	9365.0	9365.0	9375.0	9375.0	0.0	0.0	0.0	0.0
citD	0.04411239923325363	4.629856251549637e-17	9350.0	9350.0	9370.0	9370.0	0.0	0.0	0.0	0.0
yiaB	0.04411239923325363	4.629856251549637e-17	9330.0	9330.0	9360.0	9360.0	0.0	3.84868127351381e-17	3.84868127351381e-17	0.0
yeaR	0.04411239923325363	4.629856251549637e-17	9310.0	9310.0	9345.0	9345.0	0.0	6.748923521656607e-17	6.748923521656607e-17	3.84868127351381e-17
napD	0.04411239923325363	4.629856251549637e-17	9295.0	9295.0	9327.5	9327.5	0.0	1.584846234510142e-16	1.584846234510142e-16	6.748923521656607e-17
hyaC	0.04411239923325363	4.629856251549637e-17	9285.0	9285.0	9311.25	9311.25	0.0	2.221916202963675e-16	2.221916202963675e-16	1.584846234510142e-16
yfaT	0.04411239923325363	4.629856251549637e-17	9385.0	9385.0	9395.0	9395.0	0.0	0.03820482958568633	0.03820482958568633	0.0
fliL	0.04411239923325363	4.629856251549637e-17	9298.125	9298.125	9390.0	9390.0	2.221916202963675e-16	0.06806151155894923	0.06806151155894923	0.03820482958568633
yhhI	0.04411239923325363	4.629856251549637e-17	9262.5	9262.5	9344.0625	9344.0625	0.017328548755973668	0.21534482835871505	0.21534482835871505	0.06806151155894923
fixX	0.04411239923325363	4.629856251549637e-17	9415.0	9415.0	9425.0	9425.0	0.0	0.06703992891227971	0.06703992891227971	0.0
tdcR	0.04411239923325363	4.629856251549637e-17	9435.0	9435.0	9445.0	9445.0	0.0	0.12129770557649466	0.12129770557649466	0.0
yfjX	0.04411239923325363	4.629856251549637e-17	9420.0	9420.0	9440.0	9440.0	0.06703992891227971	0.152811389022326	0.152811389022326	0.12129770557649466
thiS	0.04411239923325363	4.629856251549637e-17	9405.0	9405.0	9430.0	9430.0	0.0	0.1802126777799486	0.1802126777799486	0.152811389022326
lar	0.059165344831906365	0.009584153600035167	9475.0	9475.0	9485.0	9485.0	0.0	0.019842726355211636	0.019842726355211636	0.0
yfcP	0.04411239923325363	4.629856251549637e-17	9465.0	9465.0	9480.0	9480.0	0.0	0.0753035530684498	0.0753035530684498	0.019842726355211636
ycgR	0.08965005954681676	4.629856251549637e-17	9515.0	9515.0	9525.0	9525.0	0.0	4.0821429406909385e-17	4.0821429406909385e-17	0.0
nirD	0.12312856581652469	4.629856251549637e-17	9505.0	9505.0	9520.0	9520.0	0.0	2.7715593395478917e-16	2.7715593395478917e-16	4.0821429406909385e-17
nikC	0.08965005954681676	4.629856251549637e-17	9495.0	9495.0	9512.5	9512.5	0.0	0.08542329379582213	0.08542329379582213	2.7715593395478917e-16
lsrC	0.08965005954681676	4.629856251549637e-17	9545.0	9545.0	9555.0	9555.0	0.0	0.05714481425834829	0.05714481425834829	0.0
fimZ	0.08965005954681676	4.629856251549637e-17	9535.0	9535.0	9550.0	9550.0	0.0	0.0933451702529528	0.0933451702529528	0.05714481425834829
yjjQ	0.04411239923325363	0.0497340885473241	9503.75	9503.75	9542.5	9542.5	0.08542329379582213	0.12421471670214497	0.12421471670214497	0.0933451702529528
yehC	0.08965005954681676	4.629856251549637e-17	9472.5	9472.5	9523.125	9523.125	0.0753035530684498	0.18814118098891977	0.18814118098891977	0.12421471670214497
citT	0.08965005954681676	4.629856251549637e-17	9455.0	9455.0	9497.8125	9497.8125	0.0	0.21192137970348948	0.21192137970348948	0.18814118098891977
ydfP	0.08917789312900082	4.629856251549637e-17	9417.5	9417.5	9476.40625	9476.40625	0.1802126777799486	0.355621870027281	0.355621870027281	0.21192137970348948
ybiY	0.04411239923325363	4.629856251549637e-17	9303.28125	9303.28125	9446.953125	9446.953125	0.21534482835871505	0.45516010263168744	0.45516010263168744	0.355621870027281
ydeR	0.04411239923325363	4.629856251549637e-17	9188.125	9188.125	9375.1171875	9375.1171875	0.28131814795167415	0.5763755913652872	0.5763755913652872	0.45516010263168744
ybbW	0.04411239923325363	4.629856251549637e-17	9085.234375	9085.234375	9281.62109375	9281.62109375	0.5063094947343462	1.2819700960377978	1.2819700960377978	0.5763755913652872
ves	0.04411239923325363	4.629856251549637e-17	8403.610191345215	8403.610191345215	9183.427734375	9183.427734375	1.1151574354172045	1.7647379382943762	1.7647379382943762	1.2819700960377978
ydcV	0.055650719499290166	4.629856251549637e-17	9575.0	9575.0	9585.0	9585.0	0.0	0.18455995236066897	0.18455995236066897	0.0
flgF	0.04411239923325363	4.629856251549637e-17	9565.0	9565.0	9580.0	9580.0	0.0	0.28936820217559683	0.28936820217559683	0.18455995236066897
yqeK	0.04411239923325363	4.629856251549637e-17	9595.0	9595.0	9605.0	9605.0	0.0	0.043862792845852275	0.043862792845852275	0.0
asr	0.13582460992642345	0.08707409769928433	9625.0	9625.0	9635.0	9635.0	0.0	0.06820030076829324	0.06820030076829324	0.0
marB	0.13743236557840172	0.0999358898770072	9615.0	9615.0	9630.0	9630.0	0.0	0.12264549503798328	0.12264549503798328	0.06820030076829324
ulaB	0.18234004357103212	0.08707409769928433	9600.0	9600.0	9622.5	9622.5	0.043862792845852275	0.14182268448990387	0.14182268448990387	0.12264549503798328
yqhH	0.08965005954681676	0.08707409769928433	9645.0	9645.0	9655.0	9655.0	0.0	0.13850007013288843	0.13850007013288843	0.0
ydaQ	0.08917789312900082	0.08707409769928433	9675.0	9675.0	9685.0	9685.0	0.0	0.13973132834913626	0.13973132834913626	0.0
ybaA	0.09565244100335171	0.08707409769928433	9665.0	9665.0	9680.0	9680.0	0.0	0.1716291391567931	0.1716291391567931	0.13973132834913626
yncN	0.08965005954681676	0.08503668079640783	9650.0	9650.0	9672.5	9672.5	0.13850007013288843	0.2906338847144939	0.2906338847144939	0.1716291391567931
yjbS	0.08917789312900082	0.06824506996832405	9611.25	9611.25	9661.25	9661.25	0.14182268448990387	0.41701589608340345	0.41701589608340345	0.2906338847144939
ynaK	0.08965005954681676	0.08707409769928433	9572.5	9572.5	9636.25	9636.25	0.28936820217559683	0.4624801599807133	0.4624801599807133	0.41701589608340345
rem	0.13582460992642345	0.08707409769928433	9695.0	9695.0	9705.0	9705.0	0.0	0.08768800516907273	0.08768800516907273	0.0
frwB	0.11928011815148358	0.0497340885473241	9715.0	9715.0	9725.0	9725.0	0.0	0.13449850564965674	0.13449850564965674	0.0
ybiM	0.08917789312900082	0.10943001344129281	9735.0	9735.0	9745.0	9745.0	0.0	0.14100373914403885	0.14100373914403885	0.0
aaeX	0.12312856581652469	0.08503668079640783	9720.0	9720.0	9740.0	9740.0	0.13449850564965674	0.15510464065552998	0.15510464065552998	0.14100373914403885
yecR	0.12312856581652469	0.0497340885473241	9700.0	9700.0	9730.0	9730.0	0.08768800516907273	0.2551576842144648	0.2551576842144648	0.15510464065552998
yiaW	0.13582460992642345	0.0497340885473241	9765.0	9765.0	9775.0	9775.0	0.0	0.06407514964158507	0.06407514964158507	0.0
yiaM	0.08965005954681676	4.629856251549637e-17	9755.0	9755.0	9770.0	9770.0	0.0	0.10418591140785442	0.10418591140785442	0.06407514964158507
yijF	0.08965005954681676	4.629856251549637e-17	9785.0	9785.0	9795.0	9795.0	0.0	4.629856251549637e-17	4.629856251549637e-17	0.0
ybfN	0.1466848399191504	0.0	9805.0	9805.0	9815.0	9815.0	0.0	0.06491983311660984	0.06491983311660984	0.0
nrfB	0.11928011815148358	4.629856251549637e-17	9790.0	9790.0	9810.0	9810.0	4.629856251549637e-17	0.13844227970454223	0.13844227970454223	0.06491983311660984
yiiE	0.18234004357103212	4.629856251549637e-17	9835.0	9835.0	9845.0	9845.0	0.0	0.08632323541464139	0.08632323541464139	0.0
yiiF	0.13749846580398395	0.0	9825.0	9825.0	9840.0	9840.0	0.0	0.16791261838217175	0.16791261838217175	0.08632323541464139
yafW	0.18234004357103212	4.629856251549637e-17	9800.0	9800.0	9832.5	9832.5	0.13844227970454223	0.21203530031317058	0.21203530031317058	0.16791261838217175
yneN	0.04411239923325363	4.629856251549637e-17	9762.5	9762.5	9816.25	9816.25	0.10418591140785442	0.3211748806622871	0.3211748806622871	0.21203530031317058
hokA	0.04411239923325363	4.629856251549637e-17	9715.0	9715.0	9789.375	9789.375	0.2551576842144648	0.5447193232304066	0.5447193232304066	0.3211748806622871
ydaC	0.12312856581652469	0.0	9604.375	9604.375	9752.1875	9752.1875	0.4624801599807133	0.9639212839117407	0.9639212839117407	0.5447193232304066
ydaF	0.08965005954681676	0.004459231982931495	9855.0	9855.0	9865.0	9865.0	0.0	0.09623466737326794	0.09623466737326794	0.0
ybfB	0.13582460992642345	0.029432414481522663	9875.0	9875.0	9885.0	9885.0	0.0	0.18458428089636403	0.18458428089636403	0.0
ykfG	0.08965005954681676	4.629856251549637e-17	9860.0	9860.0	9880.0	9880.0	0.09623466737326794	0.19096827252470852	0.19096827252470852	0.18458428089636403
sgcB	0.08965005954681676	4.629856251549637e-17	9895.0	9895.0	9905.0	9905.0	0.0	0.23785540304482022	0.23785540304482022	0.0
ydcA	0.23109903503320448	0.12645186510312875	9870.0	9870.0	9900.0	9900.0	0.19096827252470852	0.4115496484529114	0.4115496484529114	0.23785540304482022
hokD	0.1992844333625978	0.0497340885473241	9925.0	9925.0	9935.0	9935.0	0.0	0.27366702706999324	0.27366702706999324	0.0
yhdU	0.23971665870803527	0.13073588721911447	9915.0	9915.0	9930.0	9930.0	0.0	0.4881684445005077	0.4881684445005077	0.27366702706999324
yhfL	0.2692825515931319	0.058342836396182304	9955.0	9955.0	9965.0	9965.0	0.0	0.08119174264943153	0.08119174264943153	0.0
yjdI	0.32756016756162126	0.10663211973828311	9945.0	9945.0	9960.0	9960.0	0.0	0.10480098239572044	0.10480098239572044	0.08119174264943153
yjdJ	0.28524462040180265	0.14799558456696482	9985.0	9985.0	9995.0	9995.0	0.0	0.11582613791722698	0.11582613791722698	0.0
yfgI	0.32285277184739053	0.08707409769928433	9975.0	9975.0	9990.0	9990.0	0.0	0.17506065956150998	0.17506065956150998	0.11582613791722698
yccX	0.2608054176122667	0.11082034969522629	9952.5	9952.5	9982.5	9982.5	0.10480098239572044	0.24198784350332891	0.24198784350332891	0.17506065956150998
yfeC	0.2018687908325127	0.06824506996832405	10005.0	10005.0	10015.0	10015.0	0.0	0.2693496044982311	0.2693496044982311	0.0
ydfA	0.15733884664261583	0.01729977706916315	9967.5	9967.5	10010.0	10010.0	0.24198784350332891	0.5789813837771505	0.5789813837771505	0.2693496044982311
yjiS	0.18234004357103212	0.0	9922.5	9922.5	9988.75	9988.75	0.4881684445005077	0.842391316831648	0.842391316831648	0.5789813837771505
bdm	0.2018687908325127	0.009584153600035167	9885.0	9885.0	9955.625	9955.625	0.4115496484529114	1.0524448429399977	1.0524448429399977	0.842391316831648
ydhL	0.2290595518640032	0.0	9678.28125	9678.28125	9920.3125	9920.3125	0.9639212839117407	2.295423277139834	2.295423277139834	1.0524448429399977
ymdF	0.2018687908325127	0.04707679902401384	8793.518962860107	8793.518962860107	9799.296875	9799.296875	1.7647379382943762	5.467572443859383	5.467572443859383	2.295423277139834
yebW	0.21117818514584466	0.10943001344129281	10045.0	10045.0	10055.0	10055.0	0.0	0.8386305700371068	0.8386305700371068	0.0
ydfK	0.2290595518640032	0.004459231982931495	10035.0	10035.0	10050.0	10050.0	0.0	1.1148769504194962	1.1148769504194962	0.8386305700371068
yjhX	0.275911018153129	0.05613232112897408	10025.0	10025.0	10042.5	10042.5	0.0	3.447818134950509	3.447818134950509	1.1148769504194962
gudX	0.275911018153129	1.5859920479836176	10075.0	10075.0	10085.0	10085.0	0.0	0.29346839319108703	0.29346839319108703	0.0
ydaT	0.08965005954681676	1.228174510651083	10065.0	10065.0	10080.0	10080.0	0.0	0.35948462185977437	0.35948462185977437	0.29346839319108703
nrfC	0.12312856581652469	1.228174510651083	10105.0	10105.0	10115.0	10115.0	0.0	0.5397114594092661	0.5397114594092661	0.0
galS	0.18234004357103212	1.0496018905597022	10095.0	10095.0	10110.0	10110.0	0.0	0.6111803098734978	0.6111803098734978	0.5397114594092661
ddpX	0.04411239923325363	0.34104064643371923	10072.5	10072.5	10102.5	10102.5	0.35948462185977437	0.683137485165845	0.683137485165845	0.6111803098734978
sfmC	0.055650719499290166	0.34104064643371923	10125.0	10125.0	10135.0	10135.0	0.0	0.520576053098826	0.520576053098826	0.0
hcaF	0.04411239923325363	0.34104064643371923	10145.0	10145.0	10155.0	10155.0	0.0	0.21414152845240242	0.21414152845240242	0.0
yraI	0.08965005954681676	0.4683972982594114	10175.0	10175.0	10185.0	10185.0	0.0	0.20293185587149098	0.20293185587149098	0.0
paaF	0.04411239923325363	0.34104064643371923	10165.0	10165.0	10180.0	10180.0	0.0	0.4169193383094835	0.4169193383094835	0.20293185587149098
fimF	0.04411239923325363	0.5166947239641847	10150.0	10150.0	10172.5	10172.5	0.21414152845240242	0.5742275069634842	0.5742275069634842	0.4169193383094835
flgC	1.2170598812341113e-17	0.34104064643371923	10130.0	10130.0	10161.25	10161.25	0.520576053098826	0.9396906589630928	0.9396906589630928	0.5742275069634842
ydhY	0.04411239923325363	0.5166947239641847	10087.5	10087.5	10145.625	10145.625	0.683137485165845	1.0309797072257787	1.0309797072257787	0.9396906589630928
rutF	0.04411239923325363	0.34104064643371923	10195.0	10195.0	10205.0	10205.0	0.0	0.04244610243507524	0.04244610243507524	0.0
yfaV	0.04411239923325363	0.34104064643371923	10225.0	10225.0	10235.0	10235.0	0.0	0.11143223405096277	0.11143223405096277	0.0
ycjP	0.04411239923325363	0.34104064643371923	10215.0	10215.0	10230.0	10230.0	0.0	0.1522653738149981	0.1522653738149981	0.11143223405096277
yiaL	0.08965005954681676	0.3392444631275369	10200.0	10200.0	10222.5	10222.5	0.04244610243507524	0.17356805021284985	0.17356805021284985	0.1522653738149981
citX	0.04411239923325363	0.34104064643371923	10265.0	10265.0	10275.0	10275.0	0.0	0.07315213842953175	0.07315213842953175	0.0
hyaF	0.04411239923325363	0.1678093826852934	10255.0	10255.0	10270.0	10270.0	0.0	0.12493305606534864	0.12493305606534864	0.07315213842953175
yeeS	0.04411239923325363	0.1678093826852934	10245.0	10245.0	10262.5	10262.5	0.0	0.18258982106429647	0.18258982106429647	0.12493305606534864
phnK	0.04411239923325363	0.1678093826852934	10211.25	10211.25	10253.75	10253.75	0.17356805021284985	0.2780263602684962	0.2780263602684962	0.18258982106429647
ppdD	0.04411239923325363	0.1678093826852934	10285.0	10285.0	10295.0	10295.0	0.0	0.21787629278390724	0.21787629278390724	0.0
yfjM	0.055650719499290166	0.1678093826852934	10315.0	10315.0	10325.0	10325.0	0.0	0.17845663372201104	0.17845663372201104	0.0
yqgD	1.2170598812341113e-17	0.1678093826852934	10305.0	10305.0	10320.0	10320.0	0.0	0.2586781700083277	0.2586781700083277	0.17845663372201104
hydN	0.08965005954681676	0.1678093826852934	10290.0	10290.0	10312.5	10312.5	0.21787629278390724	0.36980467516022303	0.36980467516022303	0.2586781700083277
csgC	0.04411239923325363	0.1678093826852934	10232.5	10232.5	10301.25	10301.25	0.2780263602684962	0.7552044587949922	0.7552044587949922	0.36980467516022303
fliA	0.04411239923325363	0.1678093826852934	10345.0	10345.0	10355.0	10355.0	0.0	0.18292239478879196	0.18292239478879196	0.0
yehK	1.2170598812341113e-17	0.08707409769928433	10335.0	10335.0	10350.0	10350.0	0.0	0.29865527709037765	0.29865527709037765	0.18292239478879196
lpxT	0.04411239923325363	0.1678093826852934	10415.0	10415.0	10425.0	10425.0	0.0	0.16024795571929512	0.16024795571929512	0.0
iraD	0.08965005954681676	0.1678093826852934	10405.0	10405.0	10420.0	10420.0	0.0	0.20429516910715473	0.20429516910715473	0.16024795571929512
phnN	0.08965005954681676	0.1472286731748287	10395.0	10395.0	10412.5	10412.5	0.0	0.2560082425901456	0.2560082425901456	0.20429516910715473
yjdN	0.04411239923325363	0.08707409769928433	10385.0	10385.0	10403.75	10403.75	0.0	0.3560588790049929	0.3560588790049929	0.2560082425901456
ygfS	0.2608054176122667	0.1678093826852934	10375.0	10375.0	10394.375	10394.375	0.0	0.5468939797709225	0.5468939797709225	0.3560588790049929
psiF	0.2290595518640032	0.24785067790689563	10365.0	10365.0	10384.6875	10384.6875	0.0	0.6672963102408784	0.6672963102408784	0.5468939797709225
yghW	0.19172004653932892	0.1678093826852934	10342.5	10342.5	10374.84375	10374.84375	0.29865527709037765	0.8424881074797225	0.8424881074797225	0.6672963102408784
frlD	0.275911018153129	0.1678093826852934	10455.0	10455.0	10465.0	10465.0	0.0	0.1700337228614312	0.1700337228614312	0.0
ybfC	0.18234004357103212	0.3392444631275369	10445.0	10445.0	10460.0	10460.0	0.0	0.25045167881564345	0.25045167881564345	0.1700337228614312
yidI	0.19172004653932892	0.19363875563306301	10435.0	10435.0	10452.5	10452.5	0.0	0.32708743149644803	0.32708743149644803	0.25045167881564345
ycjD	0.18234004357103212	0.21170267424784328	10475.0	10475.0	10485.0	10485.0	0.0	0.4201735566935453	0.4201735566935453	0.0
mhpD	0.13582460992642345	0.21170267424784328	10495.0	10495.0	10505.0	10505.0	0.0	0.2498259573160676	0.2498259573160676	0.0
chaB	0.1733122651237219	0.25185936779284296	10535.0	10535.0	10545.0	10545.0	0.0	0.19203644859140462	0.19203644859140462	0.0
ybiI	0.11852622927029259	0.19363875563306301	10525.0	10525.0	10540.0	10540.0	0.0	0.28750979384167974	0.28750979384167974	0.19203644859140462
ychH	0.08917789312900082	0.34104064643371923	10515.0	10515.0	10532.5	10532.5	0.0	0.3804168496547455	0.3804168496547455	0.28750979384167974
yicS	0.14154902072532072	0.4683972982594114	10500.0	10500.0	10523.75	10523.75	0.2498259573160676	0.43689285695085556	0.43689285695085556	0.3804168496547455
pspD	0.12312856581652469	0.3241711827439817	10480.0	10480.0	10511.875	10511.875	0.4201735566935453	0.5768873294526352	0.5768873294526352	0.43689285695085556
lsrG	0.08965005954681676	0.34104064643371923	10443.75	10443.75	10495.9375	10495.9375	0.32708743149644803	0.8823859416276522	0.8823859416276522	0.5768873294526352
ypdI	0.08965005954681676	0.34104064643371923	10565.0	10565.0	10575.0	10575.0	0.0	0.24875539642724537	0.24875539642724537	0.0
yggM	0.08917789312900082	0.3392444631275369	10555.0	10555.0	10570.0	10570.0	0.0	0.35415216275322764	0.35415216275322764	0.24875539642724537
yceJ	0.09565244100335171	0.24785067790689563	10595.0	10595.0	10605.0	10605.0	0.0	0.18910215418829016	0.18910215418829016	0.0
yjgH	0.15196403554640173	0.2501381048566697	10585.0	10585.0	10600.0	10600.0	0.0	0.3754935756150384	0.3754935756150384	0.18910215418829016
napH	0.08965005954681676	0.21170267424784328	10615.0	10615.0	10625.0	10625.0	0.0	0.44053962067217023	0.44053962067217023	0.0
ybcI	0.08965005954681676	0.24785067790689563	10592.5	10592.5	10620.0	10620.0	0.3754935756150384	0.5844144649252817	0.5844144649252817	0.44053962067217023
napB	0.12312856581652469	0.21170267424784328	10562.5	10562.5	10606.25	10606.25	0.35415216275322764	0.9887452932940274	0.9887452932940274	0.5844144649252817
hofP	0.13582460992642345	0.1678093826852934	10469.84375	10469.84375	10584.375	10584.375	0.8823859416276522	1.1443112920034346	1.1443112920034346	0.9887452932940274
fliZ	0.13582460992642345	0.1678093826852934	10358.671875	10358.671875	10527.109375	10527.109375	0.8424881074797225	1.7520008107804521	1.7520008107804521	1.1443112920034346
narJ	0.08965005954681676	0.1678093826852934	10266.875	10266.875	10442.890625	10442.890625	0.7552044587949922	1.8523580382581133	1.8523580382581133	1.7520008107804521
yhaB	0.13582460992642345	0.1678093826852934	10116.5625	10116.5625	10354.8828125	10354.8828125	1.0309797072257787	2.7087446476403234	2.7087446476403234	1.8523580382581133
gatA	0.13582460992642345	0.1678093826852934	10645.0	10645.0	10655.0	10655.0	0.0	0.6136090260117293	0.6136090260117293	0.0
ygeG	0.13582460992642345	0.1678093826852934	10635.0	10635.0	10650.0	10650.0	0.0	0.8696942946106088	0.8696942946106088	0.6136090260117293
elbA	0.15112783546852238	0.21063277534890038	10665.0	10665.0	10675.0	10675.0	0.0	0.1710524918357441	0.1710524918357441	0.0
ydjX	0.1992844333625978	0.22507277239910897	10685.0	10685.0	10695.0	10695.0	0.0	0.2697683319028952	0.2697683319028952	0.0
ygjN	0.2954549751476501	0.17809130408514784	10670.0	10670.0	10690.0	10690.0	0.1710524918357441	0.3080974021289828	0.3080974021289828	0.2697683319028952
fliT	0.04411239923325363	0.6936455663784928	10705.0	10705.0	10715.0	10715.0	0.0	0.4560323206955841	0.4560323206955841	0.0
ygcG	0.13582460992642345	0.8713727356614062	10680.0	10680.0	10710.0	10710.0	0.3080974021289828	0.9701767878402447	0.9701767878402447	0.4560323206955841
phnF	0.04411239923325363	0.5166947239641847	10642.5	10642.5	10695.0	10695.0	0.8696942946106088	1.343145581832898	1.343145581832898	0.9701767878402447
ymgJ	1.2170598812341113e-17	0.34104064643371923	10755.0	10755.0	10765.0	10765.0	0.0	0.3039552086670071	0.3039552086670071	0.0
yeaV	0.013073702640429395	0.35024870600176944	10745.0	10745.0	10760.0	10760.0	0.0	0.412400929609661	0.412400929609661	0.3039552086670071
motA	0.04411239923325363	0.34104064643371923	10735.0	10735.0	10752.5	10752.5	0.0	0.42419776417168076	0.42419776417168076	0.412400929609661
ppdB	0.08965005954681676	0.34104064643371923	10725.0	10725.0	10743.75	10743.75	0.0	0.9729820810278611	0.9729820810278611	0.42419776417168076
fliI	0.013073702640429395	0.34104064643371923	10795.0	10795.0	10805.0	10805.0	0.0	0.5453999197719801	0.5453999197719801	0.0
yadK	0.04411239923325363	0.4683972982594114	10785.0	10785.0	10800.0	10800.0	0.0	0.7198696423862138	0.7198696423862138	0.5453999197719801
csgG	0.2345102032443058	0.5166947239641847	10775.0	10775.0	10792.5	10792.5	0.0	0.8625129823428508	0.8625129823428508	0.7198696423862138
ynfG	0.12312856581652469	0.3392444631275369	10825.0	10825.0	10835.0	10835.0	0.0	0.35005184832122166	0.35005184832122166	0.0
yidG	0.08917789312900082	0.5166947239641847	10815.0	10815.0	10830.0	10830.0	0.0	0.39171986028757266	0.39171986028757266	0.35005184832122166
yffO	0.13582460992642345	0.45375729594277536	10845.0	10845.0	10855.0	10855.0	0.0	0.25427765495050225	0.25427765495050225	0.0
yraN	0.09565244100335171	0.5384711373784846	10865.0	10865.0	10875.0	10875.0	0.0	0.3533862559386607	0.3533862559386607	0.0
yjjW	0.08965005954681676	0.34104064643371923	10850.0	10850.0	10870.0	10870.0	0.25427765495050225	0.6084893193350206	0.6084893193350206	0.3533862559386607
flgH	0.04411239923325363	0.5166947239641847	10822.5	10822.5	10860.0	10860.0	0.39171986028757266	1.0996406204257478	1.0996406204257478	0.6084893193350206
fliS	0.08917789312900082	0.5166947239641847	10783.75	10783.75	10841.25	10841.25	0.8625129823428508	1.414801705704734	1.414801705704734	1.0996406204257478
yehW	0.08965005954681676	0.34104064643371923	10734.375	10734.375	10812.5	10812.5	0.9729820810278611	1.5979636660604528	1.5979636660604528	1.414801705704734
etp	0.06515301992717308	0.5166947239641847	10668.75	10668.75	10773.4375	10773.4375	1.343145581832898	2.232384318517757	2.232384318517757	1.5979636660604528
yibV	0.08965005954681676	0.4508894032421988	10885.0	10885.0	10895.0	10895.0	0.0	0.03355659037291438	0.03355659037291438	0.0
ygcK	0.12312856581652469	0.5166947239641847	10905.0	10905.0	10915.0	10915.0	0.0	0.09356049039272109	0.09356049039272109	0.0
paaB	1.2170598812341113e-17	0.34104064643371923	10890.0	10890.0	10910.0	10910.0	0.03355659037291438	0.23405747555697903	0.23405747555697903	0.09356049039272109
yncJ	0.02288934801571608	0.36387449687873136	10925.0	10925.0	10935.0	10935.0	0.0	0.09934456698674436	0.09934456698674436	0.0
yjeN	0.08917789312900082	0.34104064643371923	10955.0	10955.0	10965.0	10965.0	0.0	0.10553620798037326	0.10553620798037326	0.0
yidF	0.12312856581652469	0.35024870600176944	10945.0	10945.0	10960.0	10960.0	0.0	0.16745124530800076	0.16745124530800076	0.10553620798037326
narU	0.04411239923325363	0.1678093826852934	10930.0	10930.0	10952.5	10952.5	0.09934456698674436	0.25963981307401063	0.25963981307401063	0.16745124530800076
wcaF	0.04411239923325363	0.1678093826852934	10900.0	10900.0	10941.25	10941.25	0.23405747555697903	0.32082687635429696	0.32082687635429696	0.25963981307401063
nrfD	0.13582460992642345	0.1678093826852934	10975.0	10975.0	10985.0	10985.0	0.0	0.32213116756885335	0.32213116756885335	0.0
ygcR	0.08965005954681676	0.1678093826852934	10920.625	10920.625	10980.0	10980.0	0.32082687635429696	0.4676463592685145	0.4676463592685145	0.32213116756885335
ssuE	0.08965005954681676	0.1678093826852934	11005.0	11005.0	11015.0	11015.0	0.0	0.10486054656388914	0.10486054656388914	0.0
yfaP	0.08965005954681676	0.1678093826852934	10995.0	10995.0	11010.0	11010.0	0.0	0.47565037613298805	0.47565037613298805	0.10486054656388914
eutH	0.04411239923325363	0.1678093826852934	11035.0	11035.0	11045.0	11045.0	0.0	0.07911631216464507	0.07911631216464507	0.0
yncG	0.055650719499290166	0.1678093826852934	11025.0	11025.0	11040.0	11040.0	0.0	0.24820056717169375	0.24820056717169375	0.07911631216464507
yhbU	0.04411239923325363	0.1678093826852934	11065.0	11065.0	11075.0	11075.0	0.0	0.2256728938518023	0.2256728938518023	0.0
flhA	0.13582460992642345	0.1678093826852934	11055.0	11055.0	11070.0	11070.0	0.0	0.26681759350440465	0.26681759350440465	0.2256728938518023
glcD	0.13582460992642345	0.1678093826852934	11032.5	11032.5	11062.5	11062.5	0.24820056717169375	0.5818856750307206	0.5818856750307206	0.26681759350440465
ynaJ	0.13582460992642345	0.34104064643371923	11002.5	11002.5	11047.5	11047.5	0.47565037613298805	0.8079365048954505	0.8079365048954505	0.5818856750307206
gadE	0.18234004357103212	0.1678093826852934	10950.3125	10950.3125	11025.0	11025.0	0.4676463592685145	1.2178443392847118	1.2178443392847118	0.8079365048954505
yjiH	0.12312856581652469	0.1678093826852934	11085.0	11085.0	11095.0	11095.0	0.0	0.2824357644765638	0.2824357644765638	0.0
yfcQ	0.18234004357103212	0.1678093826852934	11125.0	11125.0	11135.0	11135.0	0.0	0.06991880777966028	0.06991880777966028	0.0
yfjZ	0.08965005954681676	0.1678093826852934	11115.0	11115.0	11130.0	11130.0	0.0	0.13074974973303996	0.13074974973303996	0.06991880777966028
hycF	0.08965005954681676	0.1678093826852934	11145.0	11145.0	11155.0	11155.0	0.0	0.19151865378216584	0.19151865378216584	0.0
yaiY	0.17422673256005825	0.19261790612585705	11122.5	11122.5	11150.0	11150.0	0.13074974973303996	0.22577735805849786	0.22577735805849786	0.19151865378216584
quuD	0.13582460992642345	0.155943563146788	11105.0	11105.0	11136.25	11136.25	0.0	0.29665756647863334	0.29665756647863334	0.22577735805849786
frwD	0.13582460992642345	0.21170267424784328	11165.0	11165.0	11175.0	11175.0	0.0	0.154407920624771	0.154407920624771	0.0
ttdA	0.04411239923325363	0.21170267424784328	11195.0	11195.0	11205.0	11205.0	0.0	0.14062203461180126	0.14062203461180126	0.0
hycB	0.04411239923325363	0.1678093826852934	11185.0	11185.0	11200.0	11200.0	0.0	0.22246609274477172	0.22246609274477172	0.14062203461180126
yfdP	0.04411239923325363	0.1678093826852934	11170.0	11170.0	11192.5	11192.5	0.154407920624771	0.34862702935972534	0.34862702935972534	0.22246609274477172
yeeU	1.2170598812341113e-17	0.1678093826852934	11120.625	11120.625	11181.25	11181.25	0.29665756647863334	0.5496382405660352	0.5496382405660352	0.34862702935972534
hyaE	1.2170598812341113e-17	0.1678093826852934	11090.0	11090.0	11150.9375	11150.9375	0.2824357644765638	0.6054439070522081	0.6054439070522081	0.5496382405660352
ypjK	1.2170598812341113e-17	0.08707409769928433	11215.0	11215.0	11225.0	11225.0	0.0	0.04907419184503975	0.04907419184503975	0.0
ybcN	0.02235376802378668	0.1678093826852934	11245.0	11245.0	11255.0	11255.0	0.0	0.17131675445959574	0.17131675445959574	0.0
arrQ	1.2170598812341113e-17	0.1678093826852934	11235.0	11235.0	11250.0	11250.0	0.0	0.267223583943834	0.267223583943834	0.17131675445959574
ymgC	0.055650719499290166	0.08707409769928433	11220.0	11220.0	11242.5	11242.5	0.04907419184503975	0.37879876260920076	0.37879876260920076	0.267223583943834
rhaM	0.04411239923325363	0.08707409769928433	11285.0	11285.0	11295.0	11295.0	0.0	0.0	0.0	0.0
ygbA	0.06515301992717308	0.1472286731748287	11275.0	11275.0	11290.0	11290.0	0.0	0.0	0.0	0.0
yhaI	0.04411239923325363	0.1472286731748287	11305.0	11305.0	11315.0	11315.0	0.0	1.4905878477179344e-17	1.4905878477179344e-17	0.0
gspM	0.055650719499290166	0.08707409769928433	11282.5	11282.5	11310.0	11310.0	0.0	5.656383181628266e-17	5.656383181628266e-17	1.4905878477179344e-17
ydfR	1.2170598812341113e-17	0.34104064643371923	11365.0	11365.0	11375.0	11375.0	0.0	0.0	0.0	0.0
ygbF	1.2170598812341113e-17	0.34104064643371923	11355.0	11355.0	11370.0	11370.0	0.0	0.0	0.0	0.0
yliL	1.2170598812341113e-17	0.34104064643371923	11345.0	11345.0	11362.5	11362.5	0.0	0.0	0.0	0.0
ydfW	1.2170598812341113e-17	0.1678093826852934	11335.0	11335.0	11353.75	11353.75	0.0	0.0	0.0	0.0
fliE	1.2170598812341113e-17	0.21170267424784328	11325.0	11325.0	11344.375	11344.375	0.0	2.658905610903633e-16	2.658905610903633e-16	0.0
ybhH	1.2170598812341113e-17	0.34104064643371923	11296.25	11296.25	11334.6875	11334.6875	5.656383181628266e-17	3.9117119634639233e-16	3.9117119634639233e-16	2.658905610903633e-16
eutT	1.2170598812341113e-17	0.1678093826852934	11265.0	11265.0	11315.46875	11315.46875	0.0	0.1658563078236307	0.1658563078236307	3.9117119634639233e-16
fimI	1.2170598812341113e-17	0.1678093826852934	11405.0	11405.0	11415.0	11415.0	0.0	0.0	0.0	0.0
ydfN	1.2170598812341113e-17	0.1678093826852934	11395.0	11395.0	11410.0	11410.0	0.0	3.9621669836832736e-16	3.9621669836832736e-16	0.0
hyfE	1.2170598812341113e-17	0.1678093826852934	11385.0	11385.0	11402.5	11402.5	0.0	0.05577201592420887	0.05577201592420887	3.9621669836832736e-16
yafX	1.2170598812341113e-17	0.1678093826852934	11425.0	11425.0	11435.0	11435.0	0.0	0.06974782731587342	0.06974782731587342	0.0
xdhC	1.2170598812341113e-17	0.1678093826852934	11393.75	11393.75	11430.0	11430.0	0.05577201592420887	0.2827817335825785	0.2827817335825785	0.06974782731587342
csgF	1.2170598812341113e-17	0.1678093826852934	11290.234375	11290.234375	11411.875	11411.875	0.1658563078236307	0.3868695566690185	0.3868695566690185	0.2827817335825785
gspI	1.2170598812341113e-17	0.1678093826852934	11231.25	11231.25	11351.0546875	11351.0546875	0.37879876260920076	0.7243927259419506	0.7243927259419506	0.3868695566690185
yqgC	1.2170598812341113e-17	0.1678093826852934	11120.46875	11120.46875	11291.15234375	11291.15234375	0.6054439070522081	1.2723441780697256	1.2723441780697256	0.7243927259419506
ybcO	1.2170598812341113e-17	0.1678093826852934	10987.65625	10987.65625	11205.810546875	11205.810546875	1.2178443392847118	1.6029711620615674	1.6029711620615674	1.2723441780697256
yncH	1.2170598812341113e-17	0.1678093826852934	11455.0	11455.0	11465.0	11465.0	0.0	0.2859752080096898	0.2859752080096898	0.0
yeeV	0.08965005954681676	0.1678093826852934	11445.0	11445.0	11460.0	11460.0	0.0	0.30147292025273775	0.30147292025273775	0.2859752080096898
ydaU	0.04411239923325363	0.1678093826852934	11475.0	11475.0	11485.0	11485.0	0.0	0.33927350039933435	0.33927350039933435	0.0
rutC	0.04411239923325363	0.1678093826852934	11452.5	11452.5	11480.0	11480.0	0.30147292025273775	0.6049594902493931	0.6049594902493931	0.33927350039933435
eutP	0.04411239923325363	0.1678093826852934	11505.0	11505.0	11515.0	11515.0	0.0	0.16279430059684652	0.16279430059684652	0.0
ygeI	0.04411239923325363	0.1678093826852934	11495.0	11495.0	11510.0	11510.0	0.0	0.28484898577593126	0.28484898577593126	0.16279430059684652
yciG	0.04411239923325363	0.1678093826852934	11525.0	11525.0	11535.0	11535.0	0.0	0.16060845515009223	0.16060845515009223	0.0
flgN	0.2290595518640032	0.35024870600176944	11545.0	11545.0	11555.0	11555.0	0.0	0.18435318679068427	0.18435318679068427	0.0
ydfO	0.22621986461453944	0.41006353033624393	11530.0	11530.0	11550.0	11550.0	0.16060845515009223	0.2845808970662467	0.2845808970662467	0.18435318679068427
yfiM	0.1466848399191504	0.34104064643371923	11565.0	11565.0	11575.0	11575.0	0.0	0.1361644044674668	0.1361644044674668	0.0
ydcZ	0.18234004357103212	0.5166947239641847	11595.0	11595.0	11605.0	11605.0	0.0	0.17786016863423884	0.17786016863423884	0.0
dicC	0.13582460992642345	0.5166947239641847	11585.0	11585.0	11600.0	11600.0	0.0	0.2617687200176513	0.2617687200176513	0.17786016863423884
yhiD	0.2290595518640032	0.21170267424784328	11570.0	11570.0	11592.5	11592.5	0.1361644044674668	0.37470637619617747	0.37470637619617747	0.2617687200176513
yiaA	0.18234004357103212	0.1678093826852934	11540.0	11540.0	11581.25	11581.25	0.2845808970662467	0.5353124808241394	0.5353124808241394	0.37470637619617747
yjbT	0.13582460992642345	0.1678093826852934	11502.5	11502.5	11560.625	11560.625	0.28484898577593126	0.8199509592366726	0.8199509592366726	0.5353124808241394
yjgZ	0.08965005954681676	0.21170267424784328	11466.25	11466.25	11531.5625	11531.5625	0.6049594902493931	1.1002151640511304	1.1002151640511304	0.8199509592366726
yecH	0.08917789312900082	0.19363875563306301	11615.0	11615.0	11625.0	11625.0	0.0	0.047156329593801026	0.047156329593801026	0.0
arnF	0.08965005954681676	0.34104064643371923	11645.0	11645.0	11655.0	11655.0	0.0	0.0978266207408853	0.0978266207408853	0.0
yjbL	0.08965005954681676	0.27765747862350953	11665.0	11665.0	11675.0	11675.0	0.0	0.16689490640263366	0.16689490640263366	0.0
yhdV	0.09565244100335171	0.19363875563306301	11650.0	11650.0	11670.0	11670.0	0.0978266207408853	0.21343810029867574	0.21343810029867574	0.16689490640263366
cspI	0.08965005954681676	0.1472286731748287	11635.0	11635.0	11660.0	11660.0	0.0	0.24805597326702475	0.24805597326702475	0.21343810029867574
ilvM	0.14154902072532072	0.27765747862350953	11620.0	11620.0	11647.5	11647.5	0.047156329593801026	0.400561687176843	0.400561687176843	0.24805597326702475
ydfZ	0.15733884664261583	0.3241711827439817	11685.0	11685.0	11695.0	11695.0	0.0	0.25404748319331505	0.25404748319331505	0.0
alpA	0.11928011815148358	0.3775305433396498	11715.0	11715.0	11725.0	11725.0	0.0	0.20906318468846113	0.20906318468846113	0.0
hokE	1.2170598812341113e-17	0.1678093826852934	11705.0	11705.0	11720.0	11720.0	0.0	0.2669508341404379	0.2669508341404379	0.20906318468846113
yoaG	1.2170598812341113e-17	0.1472286731748287	11690.0	11690.0	11712.5	11712.5	0.25404748319331505	0.43752331132841454	0.43752331132841454	0.2669508341404379
yjjZ	0.06515301992717308	0.1472286731748287	11745.0	11745.0	11755.0	11755.0	0.0	0.4045145354985	0.4045145354985	0.0
yjdO	0.04411239923325363	0.08707409769928433	11735.0	11735.0	11750.0	11750.0	0.0	0.465843972108778	0.465843972108778	0.4045145354985
hokC	0.055650719499290166	0.1472286731748287	11701.25	11701.25	11742.5	11742.5	0.43752331132841454	0.6749297105352514	0.6749297105352514	0.465843972108778
yodD	0.038702305590684	0.1472286731748287	11633.75	11633.75	11721.875	11721.875	0.400561687176843	1.4365561568363265	1.4365561568363265	0.6749297105352514
mokC	0.06012516590289231	0.2287240583008078	11498.90625	11498.90625	11677.8125	11677.8125	1.1002151640511304	2.29649487989134	2.29649487989134	1.4365561568363265
ymdA	0.038702305590684	0.19261790612585705	11096.7333984375	11096.7333984375	11588.359375	11588.359375	1.6029711620615674	2.790343878950282	2.790343878950282	2.29649487989134
yqeC	0.04411239923325363	0.1678093826852934	10721.09375	10721.09375	11342.54638671875	11342.54638671875	2.232384318517757	4.170865636506973	4.170865636506973	2.790343878950282
frvA	0.04411239923325363	0.1678093826852934	10235.72265625	10235.72265625	11031.820068359375	11031.820068359375	2.7087446476403234	6.708422932574608	6.708422932574608	4.170865636506973
ariR	0.06515301992717308	0.2287240583008078	10033.75	10033.75	10633.771362304688	10633.771362304688	3.447818134950509	8.092473400784812	8.092473400784812	6.708422932574608
arnE	0.055650719499290166	0.21170267424784328	9296.407918930054	9296.407918930054	10333.760681152344	10333.760681152344	5.467572443859383	9.701241479247894	9.701241479247894	8.092473400784812
sfmF	0.055650719499290166	0.34104064643371923	6177.3333740234375	6177.3333740234375	9815.084300041199	9815.084300041199	8.567521281415873	17.130902745090218	17.130902745090218	9.701241479247894
fimG	0.04411239923325363	0.34104064643371923	1390.029296875	1390.029296875	7996.208837032318	7996.208837032318	15.379839955545325	42.495863131461874	42.495863131461874	17.130902745090218
napC	0.055650719499290166	0.24785067790689563	11775.0	11775.0	11785.0	11785.0	0.0	1.1656466625623347	1.1656466625623347	0.0
wza	0.2290595518640032	0.6936455663784928	11765.0	11765.0	11780.0	11780.0	0.0	1.2221671931320177	1.2221671931320177	1.1656466625623347
treF	0.2290595518640032	0.7293283343769635	11815.0	11815.0	11825.0	11825.0	0.0	0.7114869217858035	0.7114869217858035	0.0
thiP	0.3698590372590084	0.6627814615927577	11805.0	11805.0	11820.0	11820.0	0.0	1.014634192878319	1.014634192878319	0.7114869217858035
hcaD	0.2290595518640032	0.7293283343769635	11795.0	11795.0	11812.5	11812.5	0.0	1.0664607536673494	1.0664607536673494	1.014634192878319
cpsG	0.13582460992642345	0.5166947239641847	11845.0	11845.0	11855.0	11855.0	0.0	0.8544118375056946	0.8544118375056946	0.0
ddpF	0.2290595518640032	0.5166947239641847	11835.0	11835.0	11850.0	11850.0	0.0	1.3336330520236805	1.3336330520236805	0.8544118375056946
yjiL	0.2290595518640032	0.5166947239641847	11803.75	11803.75	11842.5	11842.5	1.0664607536673494	1.755291390802883	1.755291390802883	1.3336330520236805
ygjG	0.32285277184739053	0.5166947239641847	11772.5	11772.5	11823.125	11823.125	1.2221671931320177	2.2452842645632507	2.2452842645632507	1.755291390802883
caiA	0.3281854863938318	0.7293283343769635	11875.0	11875.0	11885.0	11885.0	0.0	0.44807228435581203	0.44807228435581203	0.0
yhjA	0.41691300737709136	0.5985377169784468	11865.0	11865.0	11880.0	11880.0	0.0	0.7041920945352123	0.7041920945352123	0.44807228435581203
ydcD	0.4307504477958989	0.3392444631275369	11895.0	11895.0	11905.0	11905.0	0.0	0.5477250146343433	0.5477250146343433	0.0
chpB	0.3301535923620443	0.45375729594277536	11915.0	11915.0	11925.0	11925.0	0.0	0.6981005599527308	0.6981005599527308	0.0
yhfU	0.32285277184739053	0.34104064643371923	11900.0	11900.0	11920.0	11920.0	0.5477250146343433	0.9206816609413411	0.9206816609413411	0.6981005599527308
yecT	0.5737952569396891	0.5917030168471783	11872.5	11872.5	11910.0	11910.0	0.7041920945352123	0.9333357642990424	0.9333357642990424	0.9206816609413411
yciE	0.5111217250534061	0.39046798753568435	11955.0	11955.0	11965.0	11965.0	0.0	0.5845803224445943	0.5845803224445943	0.0
ybcL	0.3996583880668274	0.626470565233505	11945.0	11945.0	11960.0	11960.0	0.0	0.7043318002497473	0.7043318002497473	0.5845803224445943
pagP	0.41691300737709136	0.5985377169784468	11935.0	11935.0	11952.5	11952.5	0.0	0.8405929730989442	0.8405929730989442	0.7043318002497473
alkB	0.3996583880668274	0.8713727356614062	11985.0	11985.0	11995.0	11995.0	0.0	0.5237304017623137	0.5237304017623137	0.0
ebgC	0.2954549751476501	0.6936455663784928	12005.0	12005.0	12015.0	12015.0	0.0	0.5081532937215198	0.5081532937215198	0.0
ybiA	0.32285277184739053	0.7293283343769635	12025.0	12025.0	12035.0	12035.0	0.0	0.5967384827382429	0.5967384827382429	0.0
zraP	0.32285277184739053	0.6936455663784928	12010.0	12010.0	12030.0	12030.0	0.5081532937215198	0.7818765212537282	0.7818765212537282	0.5967384827382429
yedK	0.275911018153129	0.6936455663784928	11990.0	11990.0	12020.0	12020.0	0.5237304017623137	0.8773889837870718	0.8773889837870718	0.7818765212537282
ypjF	0.19172004653932892	0.6627814615927577	11975.0	11975.0	12005.0	12005.0	0.0	1.2012535840101435	1.2012535840101435	0.8773889837870718
wrbA	0.2018687908325127	0.6627814615927577	11943.75	11943.75	11990.0	11990.0	0.8405929730989442	1.5171103221983624	1.5171103221983624	1.2012535840101435
yrhB	0.2290595518640032	0.5166947239641847	11891.25	11891.25	11966.875	11966.875	0.9333357642990424	2.251493068581319	2.251493068581319	1.5171103221983624
yedJ	0.3301535923620443	0.5287953557685794	12045.0	12045.0	12055.0	12055.0	0.0	0.6705844908072802	0.6705844908072802	0.0
yafM	0.2954549751476501	0.6049857599421691	12065.0	12065.0	12075.0	12075.0	0.0	0.7126309798632064	0.7126309798632064	0.0
hdeD	0.275911018153129	0.5166947239641847	12050.0	12050.0	12070.0	12070.0	0.6705844908072802	1.4044542609261121	1.4044542609261121	0.7126309798632064
sgbH	0.18234004357103212	0.7293283343769635	12095.0	12095.0	12105.0	12105.0	0.0	0.7857014501185541	0.7857014501185541	0.0
fimC	0.3698590372590084	0.6936455663784928	12125.0	12125.0	12135.0	12135.0	0.0	0.6806422969529797	0.6806422969529797	0.0
ybiO	0.12312856581652469	0.5580084707242111	12115.0	12115.0	12130.0	12130.0	0.0	0.8219554009725081	0.8219554009725081	0.6806422969529797
ppdC	0.22958627142309657	0.6627814615927577	12100.0	12100.0	12122.5	12122.5	0.7857014501185541	1.183480393626945	1.183480393626945	0.8219554009725081
ycjQ	0.32285277184739053	0.8713727356614062	12085.0	12085.0	12111.25	12111.25	0.0	1.5030060522658188	1.5030060522658188	1.183480393626945
ybhD	0.275911018153129	0.8713727356614062	12060.0	12060.0	12098.125	12098.125	1.4044542609261121	2.549874062168932	2.549874062168932	1.5030060522658188
csgD	0.18234004357103212	0.5985377169784468	11929.0625	11929.0625	12079.0625	12079.0625	2.251493068581319	3.1613318230541605	3.1613318230541605	2.549874062168932
wcaE	0.18234004357103212	0.6936455663784928	11797.8125	11797.8125	12004.0625	12004.0625	2.2452842645632507	3.7054929784790294	3.7054929784790294	3.1613318230541605
ynjA	0.09207060119549902	1.0496018905597022	12145.0	12145.0	12155.0	12155.0	0.0	0.8672727283500896	0.8672727283500896	0.0
yghT	0.18234004357103212	0.7679354957300516	12175.0	12175.0	12185.0	12185.0	0.0	0.8935361865974237	0.8935361865974237	0.0
yedV	0.4221946966417585	0.688599180191291	12165.0	12165.0	12180.0	12180.0	0.0	1.0912260508471305	1.0912260508471305	0.8935361865974237
yeeE	0.6054215444537024	0.7781299268042245	12150.0	12150.0	12172.5	12172.5	0.8672727283500896	1.5893472363786874	1.5893472363786874	1.0912260508471305
mtlA	0.6063895275940587	1.0224177846152491	12195.0	12195.0	12205.0	12205.0	0.0	0.6366090132040905	0.6366090132040905	0.0
bcsG	0.5495865519840494	0.8575741535183711	12215.0	12215.0	12225.0	12225.0	0.0	0.7317024934064695	0.7317024934064695	0.0
trkH	0.47633734121023663	0.8033496590956337	12245.0	12245.0	12255.0	12255.0	0.0	0.6420595617883637	0.6420595617883637	0.0
ipk	0.46236612403652505	0.6460368110571885	12235.0	12235.0	12250.0	12250.0	0.0	0.8209487250735534	0.8209487250735534	0.6420595617883637
ygeR	0.5036024361926171	0.7317433169064211	12220.0	12220.0	12242.5	12242.5	0.7317024934064695	0.9125532232634799	0.9125532232634799	0.8209487250735534
tus	0.5151950806961371	0.7293283343769635	12200.0	12200.0	12231.25	12231.25	0.6366090132040905	0.9808178261890832	0.9808178261890832	0.9125532232634799
hdhA	0.4475603611829839	0.7049162859531121	12275.0	12275.0	12285.0	12285.0	0.0	1.0894835410694665	1.0894835410694665	0.0
pntB	0.5425137291525546	0.6378181408850532	12265.0	12265.0	12280.0	12280.0	0.0	1.2015360363127214	1.2015360363127214	1.0894835410694665
phoB	0.3717481548974884	0.5917030168471783	12295.0	12295.0	12305.0	12305.0	0.0	0.8053807321085134	0.8053807321085134	0.0
add	0.3767803493631981	0.6372971122772445	12315.0	12315.0	12325.0	12325.0	0.0	0.9456747826293497	0.9456747826293497	0.0
ycjF	0.5441809390221065	0.7299440994913619	12300.0	12300.0	12320.0	12320.0	0.8053807321085134	1.2388311113451798	1.2388311113451798	0.9456747826293497
rstB	0.41691300737709136	0.7034305106623593	12272.5	12272.5	12310.0	12310.0	1.2015360363127214	1.5764070306138709	1.5764070306138709	1.2388311113451798
degS	0.5861799507465332	0.6337594470083243	12215.625	12215.625	12291.25	12291.25	0.9808178261890832	1.9670240604496698	1.9670240604496698	1.5764070306138709
rmuC	0.44572927219198116	0.5985377169784468	12161.25	12161.25	12253.4375	12253.4375	1.5893472363786874	2.319130532559546	2.319130532559546	1.9670240604496698
dcuS	0.4635939105527134	0.6110833960121917	12345.0	12345.0	12355.0	12355.0	0.0	0.4259524769310037	0.4259524769310037	0.0
wzxE	0.6814683884643801	0.7034305106623593	12365.0	12365.0	12375.0	12375.0	0.0	0.4474888021991592	0.4474888021991592	0.0
dgsA	0.5088313037325582	0.7911731310902687	12350.0	12350.0	12370.0	12370.0	0.4259524769310037	0.6391438265511271	0.6391438265511271	0.4474888021991592
yebK	0.43400728244978076	0.5051642305886694	12335.0	12335.0	12360.0	12360.0	0.0	0.7173900971915672	0.7173900971915672	0.6391438265511271
yjaZ	0.3751605157783036	0.4683972982594114	12385.0	12385.0	12395.0	12395.0	0.0	0.613338730312224	0.613338730312224	0.0
cbpM	0.3820007428273428	0.5731396383374052	12405.0	12405.0	12415.0	12415.0	0.0	0.6261102860354211	0.6261102860354211	0.0
vsr	0.31304210239742414	0.4508894032421988	12390.0	12390.0	12410.0	12410.0	0.613338730312224	0.7894234131916756	0.7894234131916756	0.6261102860354211
fecI	0.29866733322181516	0.4740492115868651	12347.5	12347.5	12400.0	12400.0	0.7173900971915672	1.3000494841337862	1.3000494841337862	0.7894234131916756
rcnA	0.324498561132795	0.5299109481900591	12425.0	12425.0	12435.0	12435.0	0.0	0.4683252292365686	0.4683252292365686	0.0
yajI	0.4526959049343907	0.676320124158785	12445.0	12445.0	12455.0	12455.0	0.0	0.5900684649577141	0.5900684649577141	0.0
ydjY	0.31304210239742414	0.5384711373784846	12430.0	12430.0	12450.0	12450.0	0.4683252292365686	0.767115065190697	0.767115065190697	0.5900684649577141
yadB	0.46926409623300797	0.5243240844620154	12475.0	12475.0	12485.0	12485.0	0.0	0.5816743436733856	0.5816743436733856	0.0
yedX	0.5389386512523215	0.5833370762515986	12465.0	12465.0	12480.0	12480.0	0.0	0.6943986517347011	0.6943986517347011	0.5816743436733856
ypfH	0.5341623355941861	0.7187965119939157	12515.0	12515.0	12525.0	12525.0	0.0	0.5651450799298025	0.5651450799298025	0.0
yihW	0.5813745227736529	0.5368761447917567	12505.0	12505.0	12520.0	12520.0	0.0	0.7629375353599636	0.7629375353599636	0.5651450799298025
cobU	0.67842213063849	0.5384711373784846	12495.0	12495.0	12512.5	12512.5	0.0	0.9290576542421088	0.9290576542421088	0.7629375353599636
fieF	0.47995252437562214	0.6460368110571885	12472.5	12472.5	12503.75	12503.75	0.6943986517347011	1.0472156291886083	1.0472156291886083	0.9290576542421088
ypdB	0.4806751174978428	0.6130903875051906	12440.0	12440.0	12488.125	12488.125	0.767115065190697	1.3230563018468928	1.3230563018468928	1.0472156291886083
yjaH	0.5040942110055509	0.5580084707242111	12373.75	12373.75	12464.0625	12464.0625	1.3000494841337862	1.852465960034754	1.852465960034754	1.3230563018468928
ycaD	0.5163871818376163	0.666927792879078	12545.0	12545.0	12555.0	12555.0	0.0	0.7727854079820541	0.7727854079820541	0.0
aroM	0.48401137742681777	0.5519419810314377	12565.0	12565.0	12575.0	12575.0	0.0	0.8553358816061751	0.8553358816061751	0.0
hybD	0.5111217250534061	0.7659121753917274	12550.0	12550.0	12570.0	12570.0	0.7727854079820541	1.0506155260359282	1.0506155260359282	0.8553358816061751
rarD	0.3890877324334376	0.5836684221487414	12535.0	12535.0	12560.0	12560.0	0.0	1.4319484913421232	1.4319484913421232	1.0506155260359282
ycaM	0.3648906489116527	0.8713727356614062	12585.0	12585.0	12595.0	12595.0	0.0	0.7614121768680484	0.7614121768680484	0.0
qseB	0.2018687908325127	0.6627814615927577	12615.0	12615.0	12625.0	12625.0	0.0	0.7651047008440672	0.7651047008440672	0.0
ytfF	0.23139061644618777	0.5985377169784468	12605.0	12605.0	12620.0	12620.0	0.0	0.9253930199451141	0.9253930199451141	0.7651047008440672
yijE	0.2851836188214194	1.0496018905597022	12590.0	12590.0	12612.5	12612.5	0.7614121768680484	1.0195553731668137	1.0195553731668137	0.9253930199451141
chaA	0.3209170829062001	0.7440326918314498	12655.0	12655.0	12665.0	12665.0	0.0	0.9423687868758216	0.9423687868758216	0.0
tyrP	0.47903920374370734	0.6110833960121917	12645.0	12645.0	12660.0	12660.0	0.0	1.1051148767414545	1.1051148767414545	0.9423687868758216
yedW	0.34241874617554896	0.7770481136896745	12635.0	12635.0	12652.5	12652.5	0.0	1.4322600887696442	1.4322600887696442	1.1051148767414545
yfcA	0.3465619205876847	0.8082441277400839	12601.25	12601.25	12643.75	12643.75	1.0195553731668137	1.766054676584431	1.766054676584431	1.4322600887696442
lolC	0.46236612403652505	0.8282627763938597	12547.5	12547.5	12622.5	12622.5	1.4319484913421232	2.4010699039485903	2.4010699039485903	1.766054676584431
btuC	0.32756016756162126	0.7293283343769635	12418.90625	12418.90625	12585.0	12585.0	1.852465960034754	3.403559937599869	3.403559937599869	2.4010699039485903
nudL	0.37896763422324453	0.8713727356614062	12207.34375	12207.34375	12501.953125	12501.953125	2.319130532559546	4.316077169856696	4.316077169856696	3.403559937599869
yabI	0.2981419349968141	0.8882159345418478	12695.0	12695.0	12705.0	12705.0	0.0	1.4341441879391787	1.4341441879391787	0.0
eamA	0.32285277184739053	0.612292817392455	12685.0	12685.0	12700.0	12700.0	0.0	1.7733770055254148	1.7733770055254148	1.4341441879391787
ccmC	0.31304210239742414	0.7679354957300516	12675.0	12675.0	12692.5	12692.5	0.0	2.5881112881534696	2.5881112881534696	1.7733770055254148
tynA	0.32285277184739053	0.8713727356614062	12735.0	12735.0	12745.0	12745.0	0.0	1.078844846930727	1.078844846930727	0.0
yieM	0.4344510112785495	0.9119137751830131	12725.0	12725.0	12740.0	12740.0	0.0	1.37189796539485	1.37189796539485	1.078844846930727
ugd	0.4227802176535193	0.9921381945034276	12715.0	12715.0	12732.5	12732.5	0.0	1.5414874636432034	1.5414874636432034	1.37189796539485
dgoD	0.275911018153129	0.8713727356614062	12755.0	12755.0	12765.0	12765.0	0.0	1.1366115108119312	1.1366115108119312	0.0
yaiP	0.5737952569396891	0.34104064643371923	12775.0	12775.0	12785.0	12785.0	0.0	0.8900213378620794	0.8900213378620794	0.0
nikA	0.6054215444537024	0.5166947239641847	12805.0	12805.0	12815.0	12815.0	0.0	0.589905526696754	0.589905526696754	0.0
ydcS	0.6997812899632357	0.5985377169784468	12795.0	12795.0	12810.0	12810.0	0.0	0.7338239428614027	0.7338239428614027	0.589905526696754
ydeH	0.5582625980122932	0.8713727356614062	12825.0	12825.0	12835.0	12835.0	0.0	0.8216769163398292	0.8216769163398292	0.0
fucR	0.9830673402599015	0.7679354957300516	12802.5	12802.5	12830.0	12830.0	0.7338239428614027	0.9488666715802644	0.9488666715802644	0.8216769163398292
tyrA	0.6475302988376642	0.657444587934306	12780.0	12780.0	12816.25	12816.25	0.8900213378620794	1.2429299287777729	1.2429299287777729	0.9488666715802644
yfeS	0.4344510112785495	0.7147869395546603	12760.0	12760.0	12798.125	12798.125	1.1366115108119312	1.547398586361351	1.547398586361351	1.2429299287777729
ybjJ	0.5582625980122932	0.7147869395546603	12855.0	12855.0	12865.0	12865.0	0.0	1.0062009720305283	1.0062009720305283	0.0
sapC	0.5582625980122932	0.522810838438953	12845.0	12845.0	12860.0	12860.0	0.0	1.1468873977237597	1.1468873977237597	1.0062009720305283
ybdM	0.5389386512523215	0.5833370762515986	12885.0	12885.0	12895.0	12895.0	0.0	0.7480365120734345	0.7480365120734345	0.0
glnP	0.5086654001425899	0.6049857599421691	12875.0	12875.0	12890.0	12890.0	0.0	0.8129120963958334	0.8129120963958334	0.7480365120734345
ybcM	0.6814683884643801	0.7270820569396419	12915.0	12915.0	12925.0	12925.0	0.0	0.7993530580460235	0.7993530580460235	0.0
ycfZ	0.6054215444537024	0.5580084707242111	12905.0	12905.0	12920.0	12920.0	0.0	0.9094123664484506	0.9094123664484506	0.7993530580460235
modB	0.4521989965238618	0.5230622924120563	12882.5	12882.5	12912.5	12912.5	0.8129120963958334	1.5196898549369497	1.5196898549369497	0.9094123664484506
ytfG	0.3996583880668274	0.6814398912037313	12852.5	12852.5	12897.5	12897.5	1.1468873977237597	1.9337651340644857	1.9337651340644857	1.5196898549369497
idnO	0.6054215444537024	0.6627814615927577	12779.0625	12779.0625	12875.0	12875.0	1.547398586361351	2.7679752328827743	2.7679752328827743	1.9337651340644857
kptA	0.3820007428273428	0.7271821258590693	12723.75	12723.75	12827.03125	12827.03125	1.5414874636432034	3.113656095078345	3.113656095078345	2.7679752328827743
nirC	0.3648906489116527	0.6049857599421691	12683.75	12683.75	12775.390625	12775.390625	2.5881112881534696	4.7000723688156585	4.7000723688156585	3.113656095078345
basS	0.3996583880668274	0.6814398912037313	12354.6484375	12354.6484375	12729.5703125	12729.5703125	4.316077169856696	5.808175739193601	5.808175739193601	4.7000723688156585
yqiH	0.3996583880668274	0.8713727356614062	12945.0	12945.0	12955.0	12955.0	0.0	0.5088251987243584	0.5088251987243584	0.0
yadM	0.275911018153129	1.1239496797410755	12935.0	12935.0	12950.0	12950.0	0.0	0.795275010086419	0.795275010086419	0.5088251987243584
ynfL	0.36884393197904536	0.8033496590956337	12985.0	12985.0	12995.0	12995.0	0.0	0.8047510981214481	0.8047510981214481	0.0
talA	0.5389386512523215	0.45375729594277536	12975.0	12975.0	12990.0	12990.0	0.0	0.9811667821406619	0.9811667821406619	0.8047510981214481
yciM	0.4526959049343907	0.5060961475829143	12965.0	12965.0	12982.5	12982.5	0.0	1.1380916755560053	1.1380916755560053	0.9811667821406619
livH	0.44318326192918733	0.5243240844620154	12942.5	12942.5	12973.75	12973.75	0.795275010086419	1.301489092351327	1.301489092351327	1.1380916755560053
yhiP	0.5111217250534061	0.5287953557685794	13005.0	13005.0	13015.0	13015.0	0.0	0.690377372244223	0.690377372244223	0.0
hmp	0.5163871818376163	0.47982545104921875	13045.0	13045.0	13055.0	13055.0	0.0	0.5255184982972079	0.5255184982972079	0.0
macA	0.5582625980122932	0.4459392415067095	13035.0	13035.0	13050.0	13050.0	0.0	0.613192215254138	0.613192215254138	0.5255184982972079
pepT	0.5926895260907501	0.45808353625590476	13025.0	13025.0	13042.5	13042.5	0.0	0.8718051874523569	0.8718051874523569	0.613192215254138
gltS	0.5926895260907501	0.39046798753568435	13010.0	13010.0	13033.75	13033.75	0.690377372244223	1.4947064095382692	1.4947064095382692	0.8718051874523569
lysC	0.6435382989681079	0.3298630038371889	12958.125	12958.125	13021.875	13021.875	1.301489092351327	1.8423922759294893	1.8423922759294893	1.4947064095382692
dppB	0.4526959049343907	0.4683972982594114	13065.0	13065.0	13075.0	13075.0	0.0	1.188550625966619	1.188550625966619	0.0
pppA	0.4750496193284911	0.3005478199714413	13095.0	13095.0	13105.0	13105.0	0.0	1.1864634912353567	1.1864634912353567	0.0
ybeL	0.5040942110055509	0.28364912305708484	13085.0	13085.0	13100.0	13100.0	0.0	1.3448864188123604	1.3448864188123604	1.1864634912353567
dkgA	0.4526959049343907	0.3775305433396498	13070.0	13070.0	13092.5	13092.5	1.188550625966619	1.9001005657253693	1.9001005657253693	1.3448864188123604
phr	0.6054215444537024	0.5580084707242111	12990.0	12990.0	13081.25	13081.25	1.8423922759294893	3.023946971325423	3.023946971325423	1.9001005657253693
treA	0.6054215444537024	0.6936455663784928	13125.0	13125.0	13135.0	13135.0	0.0	1.264235496257257	1.264235496257257	0.0
ydfI	0.7469775739441945	0.7147869395546603	13115.0	13115.0	13130.0	13130.0	0.0	1.3309034287955375	1.3309034287955375	1.264235496257257
tktB	0.6997812899632357	0.45375729594277536	13155.0	13155.0	13165.0	13165.0	0.0	0.9400305464329957	0.9400305464329957	0.0
yedQ	0.5926895260907501	0.5985377169784468	13185.0	13185.0	13195.0	13195.0	0.0	0.9983991091579054	0.9983991091579054	0.0
ybcK	0.5040942110055509	0.6936455663784928	13175.0	13175.0	13190.0	13190.0	0.0	1.1971210838727089	1.1971210838727089	0.9983991091579054
yehU	0.46926409623300797	0.5166947239641847	13160.0	13160.0	13182.5	13182.5	0.9400305464329957	1.4771572274338405	1.4771572274338405	1.1971210838727089
yhgE	0.46400325195498493	0.7293283343769635	13145.0	13145.0	13171.25	13171.25	0.0	1.8284041967540867	1.8284041967540867	1.4771572274338405
rhsD	0.2954549751476501	0.45375729594277536	13122.5	13122.5	13158.125	13158.125	1.3309034287955375	2.091712415375288	2.091712415375288	1.8284041967540867
fruA	0.23944037524694517	0.6936455663784928	13205.0	13205.0	13215.0	13215.0	0.0	1.3576321930833015	1.3576321930833015	0.0
glpT	0.32285277184739053	0.4683972982594114	13225.0	13225.0	13235.0	13235.0	0.0	1.4902308579873202	1.4902308579873202	0.0
yjgL	0.46400325195498493	0.5166947239641847	13210.0	13210.0	13230.0	13230.0	1.3576321930833015	2.003379863295784	2.003379863295784	1.4902308579873202
phoR	0.3996583880668274	0.45375729594277536	13255.0	13255.0	13265.0	13265.0	0.0	1.1202688978993036	1.1202688978993036	0.0
araE	0.41691300737709136	0.5580084707242111	13275.0	13275.0	13285.0	13285.0	0.0	1.3666609442060254	1.3666609442060254	0.0
ydbH	0.46400325195498493	0.5243990224371469	13260.0	13260.0	13280.0	13280.0	1.1202688978993036	1.6723196003664607	1.6723196003664607	1.3666609442060254
recC	0.4806751174978428	0.6627814615927577	13245.0	13245.0	13270.0	13270.0	0.0	2.074917898827712	2.074917898827712	1.6723196003664607
rcsC	0.5040942110055509	0.9312167805993011	13220.0	13220.0	13257.5	13257.5	2.003379863295784	2.8029476992434095	2.8029476992434095	2.074917898827712
glnE	0.4526959049343907	0.8551765746965305	13140.3125	13140.3125	13238.75	13238.75	2.091712415375288	3.4070353307137307	3.4070353307137307	2.8029476992434095
ylaB	1.65647284459568	0.9830790201363704	13035.625	13035.625	13189.53125	13189.53125	3.023946971325423	5.153083187779298	5.153083187779298	3.4070353307137307
yhbX	0.587554382745328	0.7679354957300516	13305.0	13305.0	13315.0	13315.0	0.0	0.9551993928560296	0.9551993928560296	0.0
yjiR	0.5389386512523215	0.7270820569396419	13295.0	13295.0	13310.0	13310.0	0.0	1.0580605933181881	1.0580605933181881	0.9551993928560296
eutB	0.5366653255228325	0.7270820569396419	13325.0	13325.0	13335.0	13335.0	0.0	0.8917939429183748	0.8917939429183748	0.0
recD	0.6037427650899236	0.8882159345418478	13345.0	13345.0	13355.0	13355.0	0.0	0.8771617613696896	0.8771617613696896	0.0
yjfP	0.5111217250534061	0.7679354957300516	13365.0	13365.0	13375.0	13375.0	0.0	1.022674581590575	1.022674581590575	0.0
ecpD	0.3698590372590084	0.7293283343769635	13350.0	13350.0	13370.0	13370.0	0.8771617613696896	1.1691324818520314	1.1691324818520314	1.022674581590575
yiaT	0.32285277184739053	0.9921381945034276	13330.0	13330.0	13360.0	13360.0	0.8917939429183748	1.445410324327817	1.445410324327817	1.1691324818520314
yejE	0.41691300737709136	0.5166947239641847	13302.5	13302.5	13345.0	13345.0	1.0580605933181881	1.9830963146456617	1.9830963146456617	1.445410324327817
yfeR	0.4806751174978428	0.6936455663784928	13405.0	13405.0	13415.0	13415.0	0.0	0.6342705437528281	0.6342705437528281	0.0
argB	0.41691300737709136	0.688599180191291	13395.0	13395.0	13410.0	13410.0	0.0	0.6918849404470201	0.6918849404470201	0.6342705437528281
xapA	0.41691300737709136	0.8713727356614062	13385.0	13385.0	13402.5	13402.5	0.0	0.7655816754927637	0.7655816754927637	0.6918849404470201
yhdJ	0.46400325195498493	1.0700680285139499	13435.0	13435.0	13445.0	13445.0	0.0	1.038659097189064	1.038659097189064	0.0
yeaM	0.3996583880668274	0.7293283343769635	13425.0	13425.0	13440.0	13440.0	0.0	1.4177044832376438	1.4177044832376438	1.038659097189064
fic	0.46927361124535166	1.2731100845505685	13393.75	13393.75	13432.5	13432.5	0.7655816754927637	2.023804081938813	2.023804081938813	1.4177044832376438
yafP	0.3526822870126228	0.9790389305904761	13323.75	13323.75	13413.125	13413.125	1.9830963146456617	2.8069837744386152	2.8069837744386152	2.023804081938813
yrbG	0.4429033428192525	0.9825828696515826	13455.0	13455.0	13465.0	13465.0	0.0	1.0648301066185981	1.0648301066185981	0.0
frcK	0.3616266267802285	1.0782725661886692	13475.0	13475.0	13485.0	13485.0	0.0	0.6710481770307046	0.6710481770307046	0.0
yfhK	0.5926895260907501	1.1908534305750924	13495.0	13495.0	13505.0	13505.0	0.0	0.6174216257557202	0.6174216257557202	0.0
alx	0.4122189779082876	0.9921381945034276	13525.0	13525.0	13535.0	13535.0	0.0	0.44552115493599254	0.44552115493599254	0.0
yhhS	0.41691300737709136	0.8921077321535447	13515.0	13515.0	13530.0	13530.0	0.0	0.7012361679795316	0.7012361679795316	0.44552115493599254
yigM	0.5389386512523215	0.5985377169784468	13500.0	13500.0	13522.5	13522.5	0.6174216257557202	0.915992677477616	0.915992677477616	0.7012361679795316
menE	0.47903920374370734	0.47982545104921875	13480.0	13480.0	13511.25	13511.25	0.6710481770307046	1.160710766452918	1.160710766452918	0.915992677477616
yhhQ	0.4526959049343907	0.43880498128662404	13460.0	13460.0	13495.625	13495.625	1.0648301066185981	1.602051832606448	1.602051832606448	1.160710766452918
yhjB	0.275911018153129	0.5985377169784468	13545.0	13545.0	13555.0	13555.0	0.0	1.1295575357052159	1.1295575357052159	0.0
ycbC	0.4526959049343907	0.45722075510624843	13585.0	13585.0	13595.0	13595.0	0.0	0.8562471158359777	0.8562471158359777	0.0
cbpA	0.4806751174978428	0.5287953557685794	13575.0	13575.0	13590.0	13590.0	0.0	0.989154566098707	0.989154566098707	0.8562471158359777
pntA	0.42883145599764916	0.4662490945437507	13565.0	13565.0	13582.5	13582.5	0.0	1.1303955817709228	1.1303955817709228	0.989154566098707
btuF	0.44572927219198116	0.4136663969836773	13605.0	13605.0	13615.0	13615.0	0.0	0.917062969209502	0.917062969209502	0.0
hemD	0.4526959049343907	0.4740492115868651	13635.0	13635.0	13645.0	13645.0	0.0	0.9548870811946781	0.9548870811946781	0.0
mdlB	0.41691300737709136	0.8605701909657056	13625.0	13625.0	13640.0	13640.0	0.0	1.0432576872587769	1.0432576872587769	0.9548870811946781
lplT	0.46927361124535166	1.1239496797410755	13610.0	13610.0	13632.5	13632.5	0.917062969209502	1.2462380998079492	1.2462380998079492	1.0432576872587769
sbmA	0.5086654001425899	0.8033496590956337	13573.75	13573.75	13621.25	13621.25	1.1303955817709228	1.4264616261082224	1.4264616261082224	1.2462380998079492
ychM	0.43400728244978076	0.8351282326144804	13550.0	13550.0	13597.5	13597.5	1.1295575357052159	1.6384410085677632	1.6384410085677632	1.4264616261082224
setA	0.5389386512523215	0.6627814615927577	13477.8125	13477.8125	13573.75	13573.75	1.602051832606448	2.569827155310331	2.569827155310331	1.6384410085677632
mntH	0.6435382989681079	0.7659121753917274	13665.0	13665.0	13675.0	13675.0	0.0	0.6798999957757326	0.6798999957757326	0.0
qmcA	0.5248641291861551	0.6602348630875348	13655.0	13655.0	13670.0	13670.0	0.0	0.9399852197976464	0.9399852197976464	0.6798999957757326
gltJ	0.42762824681061606	0.7359699229441318	13685.0	13685.0	13695.0	13695.0	0.0	1.0826649629034595	1.0826649629034595	0.0
dinF	0.3751605157783036	0.688599180191291	13662.5	13662.5	13690.0	13690.0	0.9399852197976464	1.3549179868290087	1.3549179868290087	1.0826649629034595
ynaI	0.36884393197904536	0.7995629105472534	13725.0	13725.0	13735.0	13735.0	0.0	0.794961862913836	0.794961862913836	0.0
ydhP	0.36276082516107433	0.6255573469220721	13715.0	13715.0	13730.0	13730.0	0.0	0.9162885085665184	0.9162885085665184	0.794961862913836
ynjI	0.5582625980122932	0.5384711373784846	13705.0	13705.0	13722.5	13722.5	0.0	1.1829281254676423	1.1829281254676423	0.9162885085665184
ampE	0.67842213063849	0.47982545104921875	13755.0	13755.0	13765.0	13765.0	0.0	1.015553574757387	1.015553574757387	0.0
glpF	0.5111217250534061	0.4529422345085815	13745.0	13745.0	13760.0	13760.0	0.0	1.2812737488648218	1.2812737488648218	1.015553574757387
yliF	0.41691300737709136	0.5580084707242111	13775.0	13775.0	13785.0	13785.0	0.0	1.1188056775406383	1.1188056775406383	0.0
yjbB	0.5111217250534061	0.6627814615927577	13795.0	13795.0	13805.0	13805.0	0.0	1.183279957919818	1.183279957919818	0.0
yjeF	0.40650430804706095	0.7019073739822038	13780.0	13780.0	13800.0	13800.0	1.1188056775406383	1.4386007355270345	1.4386007355270345	1.183279957919818
ansP	0.5737952569396891	0.5384235779753144	13752.5	13752.5	13790.0	13790.0	1.2812737488648218	1.4781216514663391	1.4781216514663391	1.4386007355270345
mdtK	0.47903920374370734	0.5787633149975303	13713.75	13713.75	13771.25	13771.25	1.1829281254676423	1.7298006966749755	1.7298006966749755	1.4781216514663391
ybhG	0.41691300737709136	0.4740492115868651	13676.25	13676.25	13742.5	13742.5	1.3549179868290087	2.2192689350987767	2.2192689350987767	1.7298006966749755
ypdA	0.5389386512523215	0.5749102115810442	13815.0	13815.0	13825.0	13825.0	0.0	1.4973664985325805	1.4973664985325805	0.0
clcA	0.5086654001425899	0.5723559917162543	13835.0	13835.0	13845.0	13845.0	0.0	1.539432854307937	1.539432854307937	0.0
yicH	0.41691300737709136	0.6593027068969187	13820.0	13820.0	13840.0	13840.0	1.4973664985325805	1.8814137120052832	1.8814137120052832	1.539432854307937
asmA	0.6054215444537024	0.7950096381733983	13865.0	13865.0	13875.0	13875.0	0.0	1.2650972894104722	1.2650972894104722	0.0
eptA	0.46926409623300797	0.7659121753917274	13855.0	13855.0	13870.0	13870.0	0.0	1.9611319501278306	1.9611319501278306	1.2650972894104722
cstA	0.3409306173570164	0.7270820569396419	13830.0	13830.0	13862.5	13862.5	1.8814137120052832	2.5511814843845015	2.5511814843845015	1.9611319501278306
rtn	0.3301535923620443	0.7679354957300516	13709.375	13709.375	13846.25	13846.25	2.2192689350987767	3.2362345451327936	3.2362345451327936	2.5511814843845015
yjeM	0.5111217250534061	0.7293283343769635	13525.78125	13525.78125	13777.8125	13777.8125	2.569827155310331	4.015833861102085	4.015833861102085	3.2362345451327936
yidE	0.6054215444537024	0.8349389995052019	13368.4375	13368.4375	13651.796875	13651.796875	2.8069837744386152	5.572526423045132	5.572526423045132	4.015833861102085
kefC	0.5582625980122932	0.7679354957300516	13112.578125	13112.578125	13510.1171875	13510.1171875	5.153083187779298	7.017750887842687	7.017750887842687	5.572526423045132
ydhK	0.41691300737709136	0.8713727356614062	12542.109375	12542.109375	13311.34765625	13311.34765625	5.808175739193601	8.973400811811338	8.973400811811338	7.017750887842687
yeaG	0.5582625980122932	0.5985377169784468	11900.9375	11900.9375	12926.728515625	12926.728515625	3.7054929784790294	12.928860985238835	12.928860985238835	8.973400811811338
yfdF	0.6066266681093951	0.7293283343769635	13885.0	13885.0	13895.0	13895.0	0.0	1.1427828332001084	1.1427828332001084	0.0
yhcG	0.4982725731155304	0.6594336235291952	13905.0	13905.0	13915.0	13915.0	0.0	0.793250895560272	0.793250895560272	0.0
yfiR	0.9830673402599015	0.3593012354944528	13925.0	13925.0	13935.0	13935.0	0.0	0.4045638282939322	0.4045638282939322	0.0
zitB	1.0303007833585316	0.3775305433396498	13955.0	13955.0	13965.0	13965.0	0.0	0.4516925732447198	0.4516925732447198	0.0
lpxP	0.8529291110395589	0.3922003626807607	13945.0	13945.0	13960.0	13960.0	0.0	0.6765080740349951	0.6765080740349951	0.4516925732447198
yqaA	0.7609008847875738	0.4024976818344506	13930.0	13930.0	13952.5	13952.5	0.4045638282939322	0.9293000737143184	0.9293000737143184	0.6765080740349951
yhhH	0.6054215444537024	0.32434216180034997	13910.0	13910.0	13941.25	13941.25	0.793250895560272	1.2510114476267613	1.2510114476267613	0.9293000737143184
yjfI	0.5582625980122932	0.5166947239641847	13890.0	13890.0	13925.625	13925.625	1.1427828332001084	2.0167356316578706	2.0167356316578706	1.2510114476267613
yeaO	0.8112475970836835	0.25893259939736396	13975.0	13975.0	13985.0	13985.0	0.0	0.876287358149852	0.876287358149852	0.0
ybgS	0.6877522404665825	0.3897557965688488	14005.0	14005.0	14015.0	14015.0	0.0	0.6261661900258613	0.6261661900258613	0.0
uspF	0.7469775739441945	0.4024976818344506	13995.0	13995.0	14010.0	14010.0	0.0	1.1938631783756204	1.1938631783756204	0.6261661900258613
kch	0.5452983018171381	0.3991383761371139	13980.0	13980.0	14002.5	14002.5	0.876287358149852	1.272563875803646	1.272563875803646	1.1938631783756204
alkA	0.46926409623300797	0.5985377169784468	14025.0	14025.0	14035.0	14035.0	0.0	1.4496892410794058	1.4496892410794058	0.0
treB	0.6525952853348043	0.5166947239641847	13991.25	13991.25	14030.0	14030.0	1.272563875803646	2.0526771447710805	2.0526771447710805	1.4496892410794058
wecH	0.46400325195498493	0.5287953557685794	13907.8125	13907.8125	14010.625	14010.625	2.0167356316578706	3.728223098260812	3.728223098260812	2.0526771447710805
tdcC	0.5111217250534061	0.5580084707242111	14045.0	14045.0	14055.0	14055.0	0.0	0.9734484036104714	0.9734484036104714	0.0
yjcC	0.5389386512523215	0.6627814615927577	14065.0	14065.0	14075.0	14075.0	0.0	0.4179563755585448	0.4179563755585448	0.0
ulaG	0.7133127963876973	0.8033496590956337	14085.0	14085.0	14095.0	14095.0	0.0	0.7881086150245774	0.7881086150245774	0.0
yaeJ	0.4114787359087046	0.638899752650538	14115.0	14115.0	14125.0	14125.0	0.0	0.5388097170852978	0.5388097170852978	0.0
yeeA	0.6106911541850584	0.8033496590956337	14105.0	14105.0	14120.0	14120.0	0.0	0.795736643058616	0.795736643058616	0.5388097170852978
caiF	0.41691300737709136	0.6049857599421691	14135.0	14135.0	14145.0	14145.0	0.0	0.5431628788617624	0.5431628788617624	0.0
ybbJ	0.44318326192918733	0.4740492115868651	14165.0	14165.0	14175.0	14175.0	0.0	0.40650094383300206	0.40650094383300206	0.0
priC	0.5389386512523215	0.7679354957300516	14155.0	14155.0	14170.0	14170.0	0.0	0.6958580186908471	0.6958580186908471	0.40650094383300206
ntpA	0.3890877324334376	0.5842984128552068	14140.0	14140.0	14162.5	14162.5	0.5431628788617624	0.8978683990743046	0.8978683990743046	0.6958580186908471
artM	0.46096853237221336	0.6680269691682652	14112.5	14112.5	14151.25	14151.25	0.795736643058616	1.1304718147928783	1.1304718147928783	0.8978683990743046
pgpA	0.3890877324334376	0.5275937970038012	14090.0	14090.0	14131.875	14131.875	0.7881086150245774	1.2644525840059115	1.2644525840059115	1.1304718147928783
mreD	0.432827088869195	0.5425040060273252	14070.0	14070.0	14110.9375	14110.9375	0.4179563755585448	1.4465248302937241	1.4465248302937241	1.2644525840059115
ybjO	0.4163776340676703	0.7911731310902687	14050.0	14050.0	14090.46875	14090.46875	0.9734484036104714	1.929375183420397	1.929375183420397	1.4465248302937241
ygaH	0.5079483553895165	0.5970951056399495	14195.0	14195.0	14205.0	14205.0	0.0	1.3907637449150958	1.3907637449150958	0.0
ygiH	0.5290096606959478	0.5803535081831884	14185.0	14185.0	14200.0	14200.0	0.0	2.308681086679048	2.308681086679048	1.3907637449150958
yniB	0.6081101572225379	0.6267037892918152	14070.234375	14070.234375	14192.5	14192.5	1.929375183420397	3.5572407525129055	3.5572407525129055	2.308681086679048
nuoJ	0.45426409352373304	0.6014204884375544	14215.0	14215.0	14225.0	14225.0	0.0	0.42056816332191205	0.42056816332191205	0.0
fdoI	0.37896763422324453	1.7851786885855252	14235.0	14235.0	14245.0	14245.0	0.0	0.33620859654418134	0.33620859654418134	0.0
yeaJ	0.4526959049343907	0.8605701909657056	14255.0	14255.0	14265.0	14265.0	0.0	0.39911485531843593	0.39911485531843593	0.0
yhaO	0.5560880203298677	0.9830790201363704	14240.0	14240.0	14260.0	14260.0	0.33620859654418134	0.5380083480172436	0.5380083480172436	0.39911485531843593
marA	0.5222872586126986	0.4237127851522232	14220.0	14220.0	14250.0	14250.0	0.42056816332191205	0.7024770283963677	0.7024770283963677	0.5380083480172436
yghB	0.4307504477958989	0.45341049955175644	14295.0	14295.0	14305.0	14305.0	0.0	0.3162068923475734	0.3162068923475734	0.0
nlpC	0.4788334721898437	0.395219232389496	14285.0	14285.0	14300.0	14300.0	0.0	0.6900106414905703	0.6900106414905703	0.3162068923475734
glcG	0.398671238725963	0.49619083366607625	14275.0	14275.0	14292.5	14292.5	0.0	0.8388147818890183	0.8388147818890183	0.6900106414905703
ybaN	0.39540920640990734	0.520102422125793	14235.0	14235.0	14283.75	14283.75	0.7024770283963677	1.1303670646317991	1.1303670646317991	0.8388147818890183
cpxP	0.37896763422324453	0.5819944996805311	14315.0	14315.0	14325.0	14325.0	0.0	0.39341642503012253	0.39341642503012253	0.0
yihY	0.4526959049343907	0.41006353033624393	14335.0	14335.0	14345.0	14345.0	0.0	0.4670014085322529	0.4670014085322529	0.0
ycfQ	0.5163871818376163	0.46251257493780784	14320.0	14320.0	14340.0	14340.0	0.39341642503012253	0.5195696315777641	0.5195696315777641	0.4670014085322529
yneG	0.48723410550668045	0.4422204241762761	14355.0	14355.0	14365.0	14365.0	0.0	0.5618704913249317	0.5618704913249317	0.0
cutA	0.3798340428075179	0.3871708881788186	14330.0	14330.0	14360.0	14360.0	0.5195696315777641	0.6731216606466268	0.6731216606466268	0.5618704913249317
ypjD	0.3851466060153149	0.5128401299826093	14385.0	14385.0	14395.0	14395.0	0.0	0.2697824381574155	0.2697824381574155	0.0
ais	0.4248441943106514	0.5243990224371469	14375.0	14375.0	14390.0	14390.0	0.0	0.522514372211886	0.522514372211886	0.2697824381574155
flk	0.41167739625043204	0.4732118673657087	14415.0	14415.0	14425.0	14425.0	0.0	0.3715258087237531	0.3715258087237531	0.0
ykfB	0.3996583880668274	0.5243240844620154	14405.0	14405.0	14420.0	14420.0	0.0	0.48907954672498954	0.48907954672498954	0.3715258087237531
acrR	0.4248441943106514	0.6088064611192299	14445.0	14445.0	14455.0	14455.0	0.0	0.39026718844897856	0.39026718844897856	0.0
yfhB	0.3933708499908144	0.4952608008294017	14435.0	14435.0	14450.0	14450.0	0.0	0.5044243120324786	0.5044243120324786	0.39026718844897856
dgoR	0.4067917250272576	0.5917030168471783	14475.0	14475.0	14485.0	14485.0	0.0	0.361867172293303	0.361867172293303	0.0
puuR	0.3933708499908144	0.4842713413434866	14465.0	14465.0	14480.0	14480.0	0.0	0.5794191281952938	0.5794191281952938	0.361867172293303
zur	0.39540920640990734	0.5541065666917475	14442.5	14442.5	14472.5	14472.5	0.5044243120324786	0.7862098552653667	0.7862098552653667	0.5794191281952938
yhhY	0.46926409623300797	0.47982545104921875	14412.5	14412.5	14457.5	14457.5	0.48907954672498954	0.9266395860945333	0.9266395860945333	0.7862098552653667
ychE	0.42045780721859927	0.39358368045789743	14382.5	14382.5	14435.0	14435.0	0.522514372211886	1.071920284114117	1.071920284114117	0.9266395860945333
yhaV	0.4159923247091614	0.4450927572601765	14345.0	14345.0	14408.75	14408.75	0.6731216606466268	1.4187064479875495	1.4187064479875495	1.071920284114117
ogt	0.34191596453938045	0.6865918081770164	14505.0	14505.0	14515.0	14515.0	0.0	0.24826759840424967	0.24826759840424967	0.0
ydcQ	0.4128374760557539	0.6002894805556529	14495.0	14495.0	14510.0	14510.0	0.0	0.5824767811096254	0.5824767811096254	0.24826759840424967
yadS	0.3281854863938318	0.5264136228815572	14535.0	14535.0	14545.0	14545.0	0.0	0.5143921715961053	0.5143921715961053	0.0
yebZ	0.3246088532289157	0.5107456431573489	14525.0	14525.0	14540.0	14540.0	0.0	0.549985496058692	0.549985496058692	0.5143921715961053
ybaV	0.26273051637013334	0.5580084707242111	14565.0	14565.0	14575.0	14575.0	0.0	0.5024990044834058	0.5024990044834058	0.0
rsxE	0.33481348827668606	0.4747568106502513	14555.0	14555.0	14570.0	14570.0	0.0	0.5574072361391023	0.5574072361391023	0.5024990044834058
yiiQ	0.541339266360287	0.4846428050439067	14532.5	14532.5	14562.5	14562.5	0.549985496058692	0.8434106685715698	0.8434106685715698	0.5574072361391023
ybaO	0.47903920374370734	0.338573099827425	14502.5	14502.5	14547.5	14547.5	0.5824767811096254	1.0487613305379961	1.0487613305379961	0.8434106685715698
ygaP	0.46096853237221336	0.3190689558390326	14615.0	14615.0	14625.0	14625.0	0.0	0.2405290420597972	0.2405290420597972	0.0
yhaJ	0.3607575968584941	0.43873077248509756	14605.0	14605.0	14620.0	14620.0	0.0	0.4642682075785156	0.4642682075785156	0.2405290420597972
yicG	0.36630219848349427	0.4309861287113529	14595.0	14595.0	14612.5	14612.5	0.0	0.5213552213160935	0.5213552213160935	0.4642682075785156
focA	0.33346224552512094	0.3494010299487321	14585.0	14585.0	14603.75	14603.75	0.0	0.7780411948875556	0.7780411948875556	0.5213552213160935
yicL	0.4498249023054397	0.3705437326139761	14635.0	14635.0	14645.0	14645.0	0.0	0.4624681378427795	0.4624681378427795	0.0
rutR	0.4055200551629491	0.3298630038371889	14665.0	14665.0	14675.0	14675.0	0.0	0.3748357541807317	0.3748357541807317	0.0
leuE	0.4526959049343907	0.41695272228765723	14655.0	14655.0	14670.0	14670.0	0.0	0.4825240359859746	0.4825240359859746	0.3748357541807317
ygjM	0.4221946966417585	0.8033496590956337	14640.0	14640.0	14662.5	14662.5	0.4624681378427795	0.8578875213780452	0.8578875213780452	0.4825240359859746
yadI	0.3301535923620443	0.5243240844620154	14594.375	14594.375	14651.25	14651.25	0.7780411948875556	1.082574559253661	1.082574559253661	0.8578875213780452
symE	0.2954549751476501	0.5166947239641847	14525.0	14525.0	14622.8125	14622.8125	1.0487613305379961	1.6834324203463764	1.6834324203463764	1.082574559253661
nudG	0.36884393197904536	0.4740492115868651	14376.875	14376.875	14573.90625	14573.90625	1.4187064479875495	2.361737116611276	2.361737116611276	1.6834324203463764
hipB	0.31419151242339405	0.47982545104921875	14259.375	14259.375	14475.390625	14475.390625	1.1303670646317991	2.6790500917313786	2.6790500917313786	2.361737116611276
rseC	0.3346650790253919	0.7659121753917274	14725.0	14725.0	14735.0	14735.0	0.0	0.5588014105752607	0.5588014105752607	0.0
ygfX	0.32756016756162126	0.6255573469220721	14715.0	14715.0	14730.0	14730.0	0.0	0.7466269252343632	0.7466269252343632	0.5588014105752607
rsxB	0.46912858700471105	0.6141685197348846	14705.0	14705.0	14722.5	14722.5	0.0	0.8091726531172211	0.8091726531172211	0.7466269252343632
ycdZ	0.37896763422324453	0.5141540162105022	14695.0	14695.0	14713.75	14713.75	0.0	0.9006474188952717	0.9006474188952717	0.8091726531172211
nuoA	0.3995845550537836	0.4849844361970793	14685.0	14685.0	14704.375	14704.375	0.0	0.9744372512626382	0.9744372512626382	0.9006474188952717
ydeA	0.46926409623300797	0.5288519418160667	14745.0	14745.0	14755.0	14755.0	0.0	0.7531548550574302	0.7531548550574302	0.0
aldA	0.4898232487394233	0.5723559917162543	14765.0	14765.0	14775.0	14775.0	0.0	0.5749143105796425	0.5749143105796425	0.0
yegH	0.49711486479636957	0.5097640837292312	14785.0	14785.0	14795.0	14795.0	0.0	0.6370083982985109	0.6370083982985109	0.0
pstC	0.5399546127195968	0.5315505279176165	14770.0	14770.0	14790.0	14790.0	0.5749143105796425	0.8472787085319767	0.8472787085319767	0.6370083982985109
tsgA	0.5273778213458611	0.5097640837292312	14750.0	14750.0	14780.0	14780.0	0.7531548550574302	1.2542029647803306	1.2542029647803306	0.8472787085319767
cysQ	0.4764766058157186	0.5230622924120563	14694.6875	14694.6875	14765.0	14765.0	0.9744372512626382	1.6622395356148958	1.6622395356148958	1.2542029647803306
yfjD	0.7857530717237383	0.575835583135521	14835.0	14835.0	14845.0	14845.0	0.0	0.6555388684797014	0.6555388684797014	0.0
ybjI	0.6010477291780668	0.5243240844620154	14825.0	14825.0	14840.0	14840.0	0.0	0.7472186228317328	0.7472186228317328	0.6555388684797014
rihC	0.6626306834566672	0.666927792879078	14815.0	14815.0	14832.5	14832.5	0.0	0.9743541265864276	0.9743541265864276	0.7472186228317328
aroF	0.6226581299212051	0.5012421381611564	14805.0	14805.0	14823.75	14823.75	0.0	1.1477580723886798	1.1477580723886798	0.9743541265864276
fepD	0.5086654001425899	0.653983719372772	14865.0	14865.0	14875.0	14875.0	0.0	0.5976182426141774	0.5976182426141774	0.0
torR	0.5193798223690977	0.5722755944113008	14855.0	14855.0	14870.0	14870.0	0.0	0.7026270290603096	0.7026270290603096	0.5976182426141774
yhcM	0.6884457847190709	0.42496297576424535	14895.0	14895.0	14905.0	14905.0	0.0	0.6641068874705139	0.6641068874705139	0.0
sapD	0.7941825592623328	0.45341049955175644	14885.0	14885.0	14900.0	14900.0	0.0	0.7361128202650489	0.7361128202650489	0.6641068874705139
yhgF	0.5766969089138672	0.4925528389005951	14862.5	14862.5	14892.5	14892.5	0.7026270290603096	1.0042155573799125	1.0042155573799125	0.7361128202650489
ftsW	0.5646737018312541	0.4320313472392186	14925.0	14925.0	14935.0	14935.0	0.0	0.6003378992267594	0.6003378992267594	0.0
rnfD	0.5445566337811792	0.38934076401175094	14955.0	14955.0	14965.0	14965.0	0.0	0.5660016984294822	0.5660016984294822	0.0
gadX	0.5399546127195968	0.4740492115868651	14945.0	14945.0	14960.0	14960.0	0.0	0.795849745310034	0.795849745310034	0.5660016984294822
dpiA	0.5582625980122932	0.4334004932698215	14930.0	14930.0	14952.5	14952.5	0.6003378992267594	1.0285202790561327	1.0285202790561327	0.795849745310034
sufE	0.6066266681093951	0.46822414033255966	14915.0	14915.0	14941.25	14941.25	0.0	1.1291271076014293	1.1291271076014293	1.0285202790561327
yfbB	0.5582625980122932	0.3241711827439817	14877.5	14877.5	14928.125	14928.125	1.0042155573799125	1.3112399962132057	1.3112399962132057	1.1291271076014293
ydhJ	0.5635281500078525	0.37397242258033003	14814.375	14814.375	14902.8125	14902.8125	1.1477580723886798	1.7560790143456881	1.7560790143456881	1.3112399962132057
ybjE	0.44318326192918733	0.47982545104921875	14729.84375	14729.84375	14858.59375	14858.59375	1.6622395356148958	2.3077599726656475	2.3077599726656475	1.7560790143456881
pqiA	0.5738592212647144	0.47197474576245185	14975.0	14975.0	14985.0	14985.0	0.0	0.5354149206035974	0.5354149206035974	0.0
cobT	0.4455129269370872	0.5833370762515986	15005.0	15005.0	15015.0	15015.0	0.0	0.3802635219809982	0.3802635219809982	0.0
argO	0.5040942110055509	0.5275116213855984	14995.0	14995.0	15010.0	15010.0	0.0	0.5412460413255933	0.5412460413255933	0.3802635219809982
ydgI	0.6041330266283805	0.5264136228815572	14980.0	14980.0	15002.5	15002.5	0.5354149206035974	0.6316370134236462	0.6316370134236462	0.5412460413255933
dinD	0.6487402426051769	0.5833370762515986	15045.0	15045.0	15055.0	15055.0	0.0	0.4729669972058986	0.4729669972058986	0.0
rpiR	0.5759501318627469	0.4952608008294017	15035.0	15035.0	15050.0	15050.0	0.0	0.5687805515609997	0.5687805515609997	0.4729669972058986
ydiK	0.4330162099138871	0.4461431868745116	15025.0	15025.0	15042.5	15042.5	0.0	0.602087913121581	0.602087913121581	0.5687805515609997
yedI	0.40210495726895257	0.3702094822281812	15065.0	15065.0	15075.0	15075.0	0.0	0.538745808734511	0.538745808734511	0.0
yihG	0.4638751541984382	0.5344017827072916	15085.0	15085.0	15095.0	15095.0	0.0	0.5595394715913766	0.5595394715913766	0.0
djlA	0.3699308664701009	0.4186447754965087	15070.0	15070.0	15090.0	15090.0	0.538745808734511	0.7858872313659099	0.7858872313659099	0.5595394715913766
metI	0.38106734352222527	0.4336131496718283	15033.75	15033.75	15080.0	15080.0	0.602087913121581	0.9209608998043904	0.9209608998043904	0.7858872313659099
gltP	0.6239865373104699	0.5602314631066427	14991.25	14991.25	15056.875	15056.875	0.6316370134236462	1.062440488301935	1.062440488301935	0.9209608998043904
galP	0.37780330349434305	0.5339701703733433	15115.0	15115.0	15125.0	15125.0	0.0	0.5225289955721508	0.5225289955721508	0.0
yqeG	0.4250157824754375	0.44749928203817635	15105.0	15105.0	15120.0	15120.0	0.0	0.8869022335686886	0.8869022335686886	0.5225289955721508
nuoN	0.47842910052317805	0.43555934061693585	15135.0	15135.0	15145.0	15145.0	0.0	0.6981616183267412	0.6981616183267412	0.0
yjcD	0.5315199059937772	0.5021702338057809	15155.0	15155.0	15165.0	15165.0	0.0	0.8033702465014405	0.8033702465014405	0.0
ftsN	0.4869556911898594	0.3916473107227597	15140.0	15140.0	15160.0	15160.0	0.6981616183267412	0.9693765447091265	0.9693765447091265	0.8033702465014405
aroP	0.4764766058157186	0.47425410677972557	15112.5	15112.5	15150.0	15150.0	0.8869022335686886	1.0875354827079122	1.0875354827079122	0.9693765447091265
mrdB	0.4673110865404038	0.5677347813354561	15175.0	15175.0	15185.0	15185.0	0.0	0.723852407676637	0.723852407676637	0.0
ybiR	0.44318326192918733	0.7187965119939157	15195.0	15195.0	15205.0	15205.0	0.0	0.5762579911649652	0.5762579911649652	0.0
mrr	0.4227802176535193	0.5735004404945623	15215.0	15215.0	15225.0	15225.0	0.0	0.7664589551089702	0.7664589551089702	0.0
pstA	0.44052524157022566	0.45341049955175644	15200.0	15200.0	15220.0	15220.0	0.5762579911649652	0.9245726851378895	0.9245726851378895	0.7664589551089702
ybaL	0.4436885280302663	0.6706821783435166	15180.0	15180.0	15210.0	15210.0	0.723852407676637	1.252169775994835	1.252169775994835	0.9245726851378895
yojI	0.5077534138766717	0.5141540162105022	15131.25	15131.25	15195.0	15195.0	1.0875354827079122	1.684259742674052	1.684259742674052	1.252169775994835
panF	0.5425137291525546	0.6440495731195041	15024.0625	15024.0625	15163.125	15163.125	1.062440488301935	1.762666157979966	1.762666157979966	1.684259742674052
cls	0.5162791022821404	0.5288519418160667	15245.0	15245.0	15255.0	15255.0	0.0	0.5926339587778371	0.5926339587778371	0.0
cfa	0.5926895260907501	0.5344017827072916	15235.0	15235.0	15250.0	15250.0	0.0	0.7502809993301777	0.7502809993301777	0.5926339587778371
yjgB	0.6270768783572396	0.5344017827072916	15275.0	15275.0	15285.0	15285.0	0.0	0.48372612589904845	0.48372612589904845	0.0
emrD	0.4330162099138871	0.4865578507042035	15265.0	15265.0	15280.0	15280.0	0.0	0.5533183499622986	0.5533183499622986	0.48372612589904845
ybdG	0.41583014951982694	0.43000031682337264	15305.0	15305.0	15315.0	15315.0	0.0	0.504575550140127	0.504575550140127	0.0
ampG	0.4467576051940207	0.520102422125793	15295.0	15295.0	15310.0	15310.0	0.0	0.614137231236368	0.614137231236368	0.504575550140127
ytfL	0.5332794657939816	0.5417909311740821	15272.5	15272.5	15302.5	15302.5	0.5533183499622986	0.9446522988192221	0.9446522988192221	0.614137231236368
ybfP	0.5111217250534061	0.4740492115868651	15242.5	15242.5	15287.5	15287.5	0.7502809993301777	1.0767402363076715	1.0767402363076715	0.9446522988192221
dedD	0.5620286401472541	0.43470904861161175	15335.0	15335.0	15345.0	15345.0	0.0	0.6726600779792844	0.6726600779792844	0.0
hemX	0.49234876218498913	0.3731237687859734	15325.0	15325.0	15340.0	15340.0	0.0	0.9548387708136123	0.9548387708136123	0.6726600779792844
ytfB	0.6038053683572889	0.4259968747318516	15355.0	15355.0	15365.0	15365.0	0.0	0.6613740016583192	0.6613740016583192	0.0
yadH	0.5315405847657758	0.47714627442731633	15385.0	15385.0	15395.0	15395.0	0.0	0.4439748561394552	0.4439748561394552	0.0
yieF	0.5077534138766717	0.549569578707466	15405.0	15405.0	15415.0	15415.0	0.0	0.5154742823541915	0.5154742823541915	0.0
ybaY	0.5252519337717995	0.5622889943286628	15390.0	15390.0	15410.0	15410.0	0.4439748561394552	0.6901420332249657	0.6901420332249657	0.5154742823541915
yieH	0.4750496193284911	0.47830260056767615	15375.0	15375.0	15400.0	15400.0	0.0	0.7578992699700784	0.7578992699700784	0.6901420332249657
phoU	0.489499086820791	0.38377906273357937	15360.0	15360.0	15387.5	15387.5	0.6613740016583192	1.1086347018929712	1.1086347018929712	0.7578992699700784
cpxA	0.5448760035638586	0.6587774071763965	15332.5	15332.5	15373.75	15373.75	0.9548387708136123	1.6987302792631462	1.6987302792631462	1.1086347018929712
ydhC	0.47280776305415056	0.7038892152364471	15265.0	15265.0	15353.125	15353.125	1.0767402363076715	1.8619087775346161	1.8619087775346161	1.6987302792631462
proP	0.4583111712927693	0.591477432133613	15093.59375	15093.59375	15309.0625	15309.0625	1.762666157979966	3.0201216502736576	3.0201216502736576	1.8619087775346161
rstA	0.4764766058157186	0.5051642305886694	14794.21875	14794.21875	15201.328125	15201.328125	2.3077599726656475	4.210778684996778	4.210778684996778	3.0201216502736576
nuoH	0.5779117144812151	0.5824990319551384	14367.3828125	14367.3828125	14997.7734375	14997.7734375	2.6790500917313786	4.745712358746494	4.745712358746494	4.210778684996778
dctA	0.48439308973342904	0.5299109481900591	14131.3671875	14131.3671875	14682.578125	14682.578125	3.5572407525129055	6.744991378915697	6.744991378915697	4.745712358746494
ubiA	0.4676139237651677	0.47620769270651414	13959.21875	13959.21875	14406.97265625	14406.97265625	3.728223098260812	7.776592726837741	7.776592726837741	6.744991378915697
menA	0.5082626594290797	0.45448309921149754	15425.0	15425.0	15435.0	15435.0	0.0	0.395426936373565	0.395426936373565	0.0
tolA	0.4568262397021045	0.5563255866803682	15465.0	15465.0	15475.0	15475.0	0.0	0.22515608457957134	0.22515608457957134	0.0
rfc	0.4237130886836654	0.5233539387604244	15455.0	15455.0	15470.0	15470.0	0.0	0.29943459112550785	0.29943459112550785	0.22515608457957134
feoC	0.5366653255228325	0.29547615250942255	15485.0	15485.0	15495.0	15495.0	0.0	0.318847242778831	0.318847242778831	0.0
ogrK	0.5044349813774164	0.17347682547910775	15462.5	15462.5	15490.0	15490.0	0.29943459112550785	0.520429615167454	0.520429615167454	0.318847242778831
msyB	0.6127276491726469	0.37230015977800496	15445.0	15445.0	15476.25	15476.25	0.0	0.5754170635372715	0.5754170635372715	0.520429615167454
yecJ	0.487624140793214	0.3122906179567148	15430.0	15430.0	15460.625	15460.625	0.395426936373565	0.7787030989057995	0.7787030989057995	0.5754170635372715
ydiH	0.4378677676130959	0.3250350794075147	15525.0	15525.0	15535.0	15535.0	0.0	0.0871639023016886	0.0871639023016886	0.0
yibT	0.5273778213458611	0.26652153758005587	15515.0	15515.0	15530.0	15530.0	0.0	0.14303699149329813	0.14303699149329813	0.0871639023016886
rimL	0.48723410550668045	0.40163649536504614	15505.0	15505.0	15522.5	15522.5	0.0	0.23265886926958448	0.23265886926958448	0.14303699149329813
trpR	0.4248441943106514	0.3085881764942979	15545.0	15545.0	15555.0	15555.0	0.0	0.24734624790737125	0.24734624790737125	0.0
yciZ	0.3281854863938318	0.196242835207979	15565.0	15565.0	15575.0	15575.0	0.0	0.14402742621010156	0.14402742621010156	0.0
yeeD	0.3280765311019717	0.25980624088404564	15585.0	15585.0	15595.0	15595.0	0.0	0.19901538244196976	0.19901538244196976	0.0
yaeP	0.33328454940848856	0.2526822815341012	15570.0	15570.0	15590.0	15590.0	0.14402742621010156	0.31850523902520517	0.31850523902520517	0.19901538244196976
yheV	0.3528136042352461	0.2719727281007305	15550.0	15550.0	15580.0	15580.0	0.24734624790737125	0.4634491878036489	0.4634491878036489	0.31850523902520517
sdhC	0.42078350318325075	0.3158503150476776	15513.75	15513.75	15565.0	15565.0	0.23265886926958448	0.6137904809455184	0.6137904809455184	0.4634491878036489
yciS	0.4553695648482315	0.2672633396563597	15605.0	15605.0	15615.0	15615.0	0.0	0.1965233836027298	0.1965233836027298	0.0
yheU	0.42621172020713505	0.22281085481429716	15635.0	15635.0	15645.0	15645.0	0.0	0.10920015645649139	0.10920015645649139	0.0
yhdL	0.3839120308869808	0.2762623492910586	15625.0	15625.0	15640.0	15640.0	0.0	0.1975176736579009	0.1975176736579009	0.10920015645649139
chpS	0.4218405872182498	0.3494010299487321	15665.0	15665.0	15675.0	15675.0	0.0	0.12841104460825042	0.12841104460825042	0.0
relE	0.4067917250272576	0.3224801506704774	15655.0	15655.0	15670.0	15670.0	0.0	0.22036576079094958	0.22036576079094958	0.12841104460825042
xseB	0.5191648837415491	0.2795801361392131	15632.5	15632.5	15662.5	15662.5	0.1975176736579009	0.3678476263638578	0.3678476263638578	0.22036576079094958
yoeB	0.5924367676389318	0.259686703463246	15610.0	15610.0	15647.5	15647.5	0.1965233836027298	0.6592643988789176	0.6592643988789176	0.3678476263638578
dsrB	0.3624139526690794	0.3537966059705724	15539.375	15539.375	15628.75	15628.75	0.6137904809455184	0.7865438173363711	0.7865438173363711	0.6592643988789176
tatE	0.35952014119703496	0.2524627914494445	15685.0	15685.0	15695.0	15695.0	0.0	0.16992563608567374	0.16992563608567374	0.0
gnsA	0.39556915317560026	0.28868338851749736	15705.0	15705.0	15715.0	15715.0	0.0	0.15368348839713822	0.15368348839713822	0.0
yjbJ	0.45236672432588027	0.27460205895083617	15745.0	15745.0	15755.0	15755.0	0.0	0.10631400214361121	0.10631400214361121	0.0
yeaC	0.4539007570584009	0.3075540128024676	15735.0	15735.0	15750.0	15750.0	0.0	0.18192689176586874	0.18192689176586874	0.10631400214361121
yjiX	0.412352288087218	0.2800949545905336	15725.0	15725.0	15742.5	15742.5	0.0	0.21973060181398815	0.21973060181398815	0.18192689176586874
hpf	0.32254463701598357	0.30685808126511016	15710.0	15710.0	15733.75	15733.75	0.15368348839713822	0.2960343872911188	0.2960343872911188	0.21973060181398815
pagB	0.3595811398261202	0.30053330740671363	15690.0	15690.0	15721.875	15721.875	0.16992563608567374	0.31835026190781085	0.31835026190781085	0.2960343872911188
ydbJ	0.3119469614868552	0.28606727293974393	15775.0	15775.0	15785.0	15785.0	0.0	0.21209381296308835	0.21209381296308835	0.0
ydiE	0.2730646794605044	0.3196225407270392	15765.0	15765.0	15780.0	15780.0	0.0	0.38662413542961716	0.38662413542961716	0.21209381296308835
racR	0.31201201469042367	0.3336450600925133	15705.9375	15705.9375	15772.5	15772.5	0.31835026190781085	0.5746688167726239	0.5746688167726239	0.38662413542961716
yaeH	0.33087217583068124	0.33448013926033326	15815.0	15815.0	15825.0	15825.0	0.0	0.15364783325663253	0.15364783325663253	0.0
yfhL	0.3011456906973558	0.3070722251136693	15805.0	15805.0	15820.0	15820.0	0.0	0.4269626132905382	0.4269626132905382	0.15364783325663253
yafQ	0.33719344619831104	0.29486139407975487	15795.0	15795.0	15812.5	15812.5	0.0	0.6007473227507897	0.6007473227507897	0.4269626132905382
rsxA	0.3984954703822668	0.3924447622164648	15739.21875	15739.21875	15803.75	15803.75	0.5746688167726239	0.9364775202252357	0.9364775202252357	0.6007473227507897
mntR	0.3970809882094259	0.33985673159514623	15584.0625	15584.0625	15771.484375	15771.484375	0.7865438173363711	1.4384658223660176	1.4384658223660176	0.9364775202252357
frdC	0.3528136042352461	0.34602962667260717	15445.3125	15445.3125	15677.7734375	15677.7734375	0.7787030989057995	2.0039714317125066	2.0039714317125066	1.4384658223660176
dnaT	0.44572927219198116	0.3546726906550409	15835.0	15835.0	15845.0	15845.0	0.0	0.3255886514835292	0.3255886514835292	0.0
rpoE	0.365191673711142	0.3854026178835755	15865.0	15865.0	15875.0	15875.0	0.0	0.183288086545629	0.183288086545629	0.0
pspB	0.4327633914541077	0.26765978894825865	15855.0	15855.0	15870.0	15870.0	0.0	0.33627401671684765	0.33627401671684765	0.183288086545629
yidB	0.41718558964024016	0.2835734305358475	15885.0	15885.0	15895.0	15895.0	0.0	0.419348215202064	0.419348215202064	0.0
cysZ	0.30447072728106356	0.4114454674341905	15862.5	15862.5	15890.0	15890.0	0.33627401671684765	0.5060827963868368	0.5060827963868368	0.419348215202064
yqjA	0.3644546877897195	0.46973938511344665	15840.0	15840.0	15876.25	15876.25	0.3255886514835292	0.6066006903257061	0.6066006903257061	0.5060827963868368
yhhL	0.27248719336168925	0.58535926239518	15915.0	15915.0	15925.0	15925.0	0.0	0.20753017196365667	0.20753017196365667	0.0
npr	0.2839102329452212	0.5097178621295876	15905.0	15905.0	15920.0	15920.0	0.0	0.29970388600088815	0.29970388600088815	0.20753017196365667
nuoK	0.2832906841761339	0.4407702082722127	15945.0	15945.0	15955.0	15955.0	0.0	0.3329231747770401	0.3329231747770401	0.0
yhdT	0.29943537269147763	0.5596585871723281	15935.0	15935.0	15950.0	15950.0	0.0	0.395922697196228	0.395922697196228	0.3329231747770401
yfbV	0.40551798377087567	0.4974482059277318	15912.5	15912.5	15942.5	15942.5	0.29970388600088815	0.47100341640184973	0.47100341640184973	0.395922697196228
yrdD	0.3646297403344327	0.47801445715515306	15975.0	15975.0	15985.0	15985.0	0.0	0.25318712580736275	0.25318712580736275	0.0
sfsB	0.31493226665831126	0.43699333278288205	15965.0	15965.0	15980.0	15980.0	0.0	0.2847614586146767	0.2847614586146767	0.25318712580736275
yacC	0.37046940040734827	0.47620769270651414	15995.0	15995.0	16005.0	16005.0	0.0	0.43106842849507826	0.43106842849507826	0.0
yiiR	0.34313634156743417	0.47197474576245185	15972.5	15972.5	16000.0	16000.0	0.2847614586146767	0.6697850837845601	0.6697850837845601	0.43106842849507826
yiiS	0.3236701260066532	0.3897557965688488	15927.5	15927.5	15986.25	15986.25	0.47100341640184973	0.7339896521923226	0.7339896521923226	0.6697850837845601
pgsA	0.3792956019583825	0.3977249245177822	16025.0	16025.0	16035.0	16035.0	0.0	0.2162160542634336	0.2162160542634336	0.0
ycfL	0.28514771279320344	0.5344017827072916	16015.0	16015.0	16030.0	16030.0	0.0	0.6360011403711113	0.6360011403711113	0.2162160542634336
ybaJ	0.2827064296491228	0.40163649536504614	16055.0	16055.0	16065.0	16065.0	0.0	0.13145010589921066	0.13145010589921066	0.0
hdeA	0.29983198285671153	0.4525577175454137	16045.0	16045.0	16060.0	16060.0	0.0	0.24535188111779968	0.24535188111779968	0.13145010589921066
ybhQ	0.26585360783321327	0.4309861287113529	16075.0	16075.0	16085.0	16085.0	0.0	0.12804145706576464	0.12804145706576464	0.0
ybjG	0.3134179789477102	0.7122186415326074	16095.0	16095.0	16105.0	16105.0	0.0	0.16101119302420613	0.16101119302420613	0.0
yjbE	0.32285277184739053	0.626470565233505	16080.0	16080.0	16100.0	16100.0	0.12804145706576464	0.3058523502661567	0.3058523502661567	0.16101119302420613
ydcH	0.21948214034407892	0.626470565233505	16052.5	16052.5	16090.0	16090.0	0.24535188111779968	0.47444782501068455	0.47444782501068455	0.3058523502661567
ypeB	0.21772714777724425	0.5722755944113008	16125.0	16125.0	16135.0	16135.0	0.0	0.3651137819236316	0.3651137819236316	0.0
exbD	0.29943865341644493	0.46999213525007033	16115.0	16115.0	16130.0	16130.0	0.0	0.5077571797730651	0.5077571797730651	0.3651137819236316
yfdG	0.3555232408140864	0.5006372504163578	16071.25	16071.25	16122.5	16122.5	0.47444782501068455	0.8577433277572801	0.8577433277572801	0.5077571797730651
ymjA	0.35426291509548496	0.4510010982064214	16022.5	16022.5	16096.875	16096.875	0.6360011403711113	1.0738070215286677	1.0738070215286677	0.8577433277572801
ybfA	0.2956287988406664	0.38258353681886326	15956.875	15956.875	16059.6875	16059.6875	0.7339896521923226	1.2301249773556209	1.2301249773556209	1.0738070215286677
ybfE	0.3348575937598066	0.3603978630743084	15858.125	15858.125	16008.28125	16008.28125	0.6066006903257061	1.3276475543777762	1.3276475543777762	1.2301249773556209
ybjQ	0.3151412624673191	0.41412402812211063	16155.0	16155.0	16165.0	16165.0	0.0	0.17750275745152666	0.17750275745152666	0.0
yrdB	0.3109570071218502	0.41154328554943376	16145.0	16145.0	16160.0	16160.0	0.0	0.30568420587223166	0.30568420587223166	0.17750275745152666
yecN	0.3781758932435063	0.6596576314123346	16175.0	16175.0	16185.0	16185.0	0.0	0.08637261223795087	0.08637261223795087	0.0
ygdD	0.3146876823460868	0.46131138511744435	16195.0	16195.0	16205.0	16205.0	0.0	0.11863148971932283	0.11863148971932283	0.0
ygiT	0.3798340428075179	0.4184641118151102	16180.0	16180.0	16200.0	16200.0	0.08637261223795087	0.2756757072880536	0.2756757072880536	0.11863148971932283
zntR	0.28100918953567977	0.40813660464043394	16225.0	16225.0	16235.0	16235.0	0.0	0.24340928592517191	0.24340928592517191	0.0
sdhD	0.27456632092222605	0.35583015400251644	16215.0	16215.0	16230.0	16230.0	0.0	0.3728038492586794	0.3728038492586794	0.24340928592517191
yqjE	0.2785461019481822	0.3601643479021085	16190.0	16190.0	16222.5	16222.5	0.2756757072880536	0.43438711289935855	0.43438711289935855	0.3728038492586794
ymgF	0.21410702132697496	0.318123109587644	16152.5	16152.5	16206.25	16206.25	0.30568420587223166	0.5648739092941136	0.5648739092941136	0.43438711289935855
cspF	0.23397444855268332	0.3490440146139123	16255.0	16255.0	16265.0	16265.0	0.0	0.09186064379122223	0.09186064379122223	0.0
nrdH	0.2214936257899498	0.3467103885054829	16275.0	16275.0	16285.0	16285.0	0.0	0.17340422189755308	0.17340422189755308	0.0
yfdY	0.1845118420102571	0.3141795256778922	16260.0	16260.0	16280.0	16280.0	0.09186064379122223	0.2043073045802547	0.2043073045802547	0.17340422189755308
yobD	0.2746724248323458	0.382248359339978	16245.0	16245.0	16270.0	16270.0	0.0	0.2695103720256066	0.2695103720256066	0.2043073045802547
ycgZ	0.2290595518640032	0.37397242258033003	16305.0	16305.0	16315.0	16315.0	0.0	0.13524126737669606	0.13524126737669606	0.0
ilvN	0.2050961818374165	0.375314477216774	16295.0	16295.0	16310.0	16310.0	0.0	0.2107413165945436	0.2107413165945436	0.13524126737669606
yheL	0.2746724248323458	0.43601324876056424	16345.0	16345.0	16355.0	16355.0	0.0	0.1081235635150418	0.1081235635150418	0.0
ybdJ	0.24957368651890643	0.38158896171183926	16335.0	16335.0	16350.0	16350.0	0.0	0.14174877881509726	0.14174877881509726	0.1081235635150418
ygdI	0.2660699025927056	0.32499338084919915	16325.0	16325.0	16342.5	16342.5	0.0	0.2304842404888306	0.2304842404888306	0.14174877881509726
torI	0.25998180910286084	0.39046798753568435	16302.5	16302.5	16333.75	16333.75	0.2107413165945436	0.382690419032222	0.382690419032222	0.2304842404888306
chpA	0.2669848012487131	0.33413978390164806	16257.5	16257.5	16318.125	16318.125	0.2695103720256066	0.6201014302920647	0.6201014302920647	0.382690419032222
yhfG	0.2608054176122667	0.34104064643371923	16179.375	16179.375	16287.8125	16287.8125	0.5648739092941136	0.8872609091197091	0.8872609091197091	0.6201014302920647
bcsF	0.2827064296491228	0.3490440146139123	16365.0	16365.0	16375.0	16375.0	0.0	0.10709500295865844	0.10709500295865844	0.0
yhjR	0.26352756978458397	0.3371952874072757	16395.0	16395.0	16405.0	16405.0	0.0	0.08880912173250796	0.08880912173250796	0.0
feoA	0.22543229005893517	0.43272560573862195	16385.0	16385.0	16400.0	16400.0	0.0	0.24545115976882112	0.24545115976882112	0.08880912173250796
pmrD	0.22567354310855312	0.3774492345092302	16370.0	16370.0	16392.5	16392.5	0.10709500295865844	0.3390587793578824	0.3390587793578824	0.24545115976882112
cspB	0.21372712165879815	0.3624331496023087	16415.0	16415.0	16425.0	16425.0	0.0	0.18206609328786263	0.18206609328786263	0.0
bfd	0.19953395498330231	0.350417936383846	16445.0	16445.0	16455.0	16455.0	0.0	0.14407528549752113	0.14407528549752113	0.0
yaiZ	0.24186802651372757	0.3238690063347093	16435.0	16435.0	16450.0	16450.0	0.0	0.2264011861156977	0.2264011861156977	0.14407528549752113
yciX	0.21488609086706387	0.2973109492315995	16420.0	16420.0	16442.5	16442.5	0.18206609328786263	0.34873887708145984	0.34873887708145984	0.2264011861156977
chpR	0.3213411897508769	0.3200527359530764	16381.25	16381.25	16431.25	16431.25	0.3390587793578824	0.60698811554323	0.60698811554323	0.34873887708145984
yodC	0.2268746260922724	0.3053467695835225	16465.0	16465.0	16475.0	16475.0	0.0	0.26777898632481933	0.26777898632481933	0.0
glgS	0.24186802651372757	0.2858108766027917	16485.0	16485.0	16495.0	16495.0	0.0	0.24529564316918984	0.24529564316918984	0.0
yoaC	0.2966248578675511	0.22416080717601858	16505.0	16505.0	16515.0	16515.0	0.0	0.30745890883612736	0.30745890883612736	0.0
ydhZ	0.2753247847599268	0.192497376391614	16490.0	16490.0	16510.0	16510.0	0.24529564316918984	0.3416149321687973	0.3416149321687973	0.30745890883612736
yigF	0.23348715836305411	0.2575737156726632	16470.0	16470.0	16500.0	16500.0	0.26777898632481933	0.42983318791126796	0.42983318791126796	0.3416149321687973
iraP	0.26585360783321327	0.22104493712655843	16525.0	16525.0	16535.0	16535.0	0.0	0.1954610627967983	0.1954610627967983	0.0
ynbE	0.22358128699846705	0.21195864042304252	16555.0	16555.0	16565.0	16565.0	0.0	0.2481816300555491	0.2481816300555491	0.0
yaaX	0.330371807748385	0.3241711827439817	16545.0	16545.0	16560.0	16560.0	0.0	0.34268508342273024	0.34268508342273024	0.2481816300555491
yeiS	0.2685876932922898	0.36048741203469215	16530.0	16530.0	16552.5	16552.5	0.1954610627967983	0.5048714953893131	0.5048714953893131	0.34268508342273024
yqjB	0.37964994696662674	0.3700622971944784	16485.0	16485.0	16541.25	16541.25	0.42983318791126796	0.7979901813694906	0.7979901813694906	0.5048714953893131
yicN	0.3017691820563663	0.40384211563812045	16406.25	16406.25	16513.125	16513.125	0.60698811554323	1.2244075165677495	1.2244075165677495	0.7979901813694906
yfiD	0.265722513903517	0.42496297576424535	16233.59375	16233.59375	16459.6875	16459.6875	0.8872609091197091	1.541389800027235	1.541389800027235	1.2244075165677495
yheM	0.3122342135264642	0.3268161987615371	15933.203125	15933.203125	16346.640625	16346.640625	1.3276475543777762	3.1644378831994104	3.1644378831994104	1.541389800027235
yedR	0.300585531026562	0.25185936779284296	15561.54296875	15561.54296875	16139.921875	16139.921875	2.0039714317125066	4.48623632535779	4.48623632535779	3.1644378831994104
uspB	0.3301535923620443	0.30271306842548396	16575.0	16575.0	16585.0	16585.0	0.0	0.5708259173916523	0.5708259173916523	0.0
yjdC	0.3141244500307521	0.27654038120808316	16595.0	16595.0	16605.0	16605.0	0.0	0.6563267502789697	0.6563267502789697	0.0
ybaZ	0.2812909941339341	0.39046798753568435	16580.0	16580.0	16600.0	16600.0	0.5708259173916523	0.8825219678296049	0.8825219678296049	0.6563267502789697
frdD	0.30577671640884296	0.33506096852686296	16615.0	16615.0	16625.0	16625.0	0.0	0.24309680170323833	0.24309680170323833	0.0
yohJ	0.2608054176122667	0.6814398912037313	16645.0	16645.0	16655.0	16655.0	0.0	0.21596450253659777	0.21596450253659777	0.0
yigG	0.2290595518640032	0.7293283343769635	16635.0	16635.0	16650.0	16650.0	0.0	0.3746383843785943	0.3746383843785943	0.21596450253659777
yaaI	0.13582460992642345	0.6936455663784928	16620.0	16620.0	16642.5	16642.5	0.24309680170323833	0.4261876792993389	0.4261876792993389	0.3746383843785943
ccmD	0.07957480990530123	0.8713727356614062	16665.0	16665.0	16675.0	16675.0	0.0	0.3151973245473788	0.3151973245473788	0.0
ydhI	0.2954549751476501	0.6593027068969187	16685.0	16685.0	16695.0	16695.0	0.0	0.5019469255894239	0.5019469255894239	0.0
hybG	0.26273051637013334	0.6049857599421691	16670.0	16670.0	16690.0	16690.0	0.3151973245473788	0.6159699456340805	0.6159699456340805	0.5019469255894239
crcB	0.2883660705614318	0.4942141544728402	16631.25	16631.25	16680.0	16680.0	0.4261876792993389	0.9616894540665634	0.9616894540665634	0.6159699456340805
uspD	0.29230348740409084	0.4511451347064486	16590.0	16590.0	16655.625	16655.625	0.8825219678296049	1.9034154523728442	1.9034154523728442	0.9616894540665634
ybiJ	0.22567354310855312	0.47197474576245185	16725.0	16725.0	16735.0	16735.0	0.0	0.5121313016685843	0.5121313016685843	0.0
ydgC	0.16930264232444495	0.5735004404945623	16715.0	16715.0	16730.0	16730.0	0.0	0.6203820854486443	0.6203820854486443	0.5121313016685843
chbA	0.1992844333625978	0.5012463491639713	16705.0	16705.0	16722.5	16722.5	0.0	0.6963488578935726	0.6963488578935726	0.6203820854486443
ychQ	0.2578836448416935	0.5985377169784468	16755.0	16755.0	16765.0	16765.0	0.0	0.7818619607595214	0.7818619607595214	0.0
cbrB	0.1992844333625978	0.5490945459245491	16745.0	16745.0	16760.0	16760.0	0.0	0.9150814928837112	0.9150814928837112	0.7818619607595214
mtgA	0.22621986461453944	0.5243240844620154	16713.75	16713.75	16752.5	16752.5	0.6963488578935726	1.1601169971073666	1.1601169971073666	0.9150814928837112
yjiK	0.2290595518640032	0.3775305433396498	16795.0	16795.0	16805.0	16805.0	0.0	0.3356829272592559	0.3356829272592559	0.0
uspC	0.2290595518640032	0.5166947239641847	16785.0	16785.0	16800.0	16800.0	0.0	0.3769257881566905	0.3769257881566905	0.3356829272592559
yghD	0.13582460992642345	0.5166947239641847	16775.0	16775.0	16792.5	16792.5	0.0	0.49690962220703877	0.49690962220703877	0.3769257881566905
yohK	0.31304210239742414	0.5315505279176165	16815.0	16815.0	16825.0	16825.0	0.0	0.3305569891068689	0.3305569891068689	0.0
yeaT	0.2954549751476501	0.5166947239641847	16855.0	16855.0	16865.0	16865.0	0.0	0.2148011323369321	0.2148011323369321	0.0
gntK	0.2608054176122667	0.7293283343769635	16845.0	16845.0	16860.0	16860.0	0.0	0.35208615507843466	0.35208615507843466	0.2148011323369321
ytfH	0.200063655106913	0.6049857599421691	16835.0	16835.0	16852.5	16852.5	0.0	0.3833771822525674	0.3833771822525674	0.35208615507843466
yhfY	0.18234004357103212	0.45375729594277536	16820.0	16820.0	16843.75	16843.75	0.3305569891068689	0.6134741723892106	0.6134741723892106	0.3833771822525674
ydiZ	0.13749846580398395	0.37397242258033003	16783.75	16783.75	16831.875	16831.875	0.49690962220703877	0.8646758309649016	0.8646758309649016	0.6134741723892106
ygaV	0.18234004357103212	0.35625235809082917	16885.0	16885.0	16895.0	16895.0	0.0	0.27309584422199357	0.27309584422199357	0.0
sbmC	0.2018687908325127	0.3775305433396498	16875.0	16875.0	16890.0	16890.0	0.0	0.5463736796537626	0.5463736796537626	0.27309584422199357
yegR	0.1466848399191504	0.3593012354944528	16905.0	16905.0	16915.0	16915.0	0.0	0.5862390434027653	0.5862390434027653	0.0
ygaM	0.1733122651237219	0.5384711373784846	16882.5	16882.5	16910.0	16910.0	0.5463736796537626	0.9973081775394268	0.9973081775394268	0.5862390434027653
eutM	0.2290595518640032	0.4508894032421988	16807.8125	16807.8125	16896.25	16896.25	0.8646758309649016	1.6208310427467383	1.6208310427467383	0.9973081775394268
essD	0.17913151251272866	0.35024870600176944	16733.125	16733.125	16852.03125	16852.03125	1.1601169971073666	2.7796408923690095	2.7796408923690095	1.6208310427467383
yceK	0.20898582660993797	0.4136186609746906	16622.8125	16622.8125	16792.578125	16792.578125	1.9034154523728442	3.610929711087293	3.610929711087293	2.7796408923690095
gspB	0.13582460992642345	0.4683972982594114	16935.0	16935.0	16945.0	16945.0	0.0	0.17846609020450505	0.17846609020450505	0.0
hcaC	0.08965005954681676	0.34104064643371923	16955.0	16955.0	16965.0	16965.0	0.0	0.24705781037646302	0.24705781037646302	0.0
ybjH	0.0679481572994428	0.3775305433396498	16940.0	16940.0	16960.0	16960.0	0.17846609020450505	0.3711915967151366	0.3711915967151366	0.24705781037646302
racC	0.06515301992717308	0.5580084707242111	16925.0	16925.0	16950.0	16950.0	0.0	0.5142400705652078	0.5142400705652078	0.3711915967151366
ysaB	0.08521554876306549	0.9790389305904761	16995.0	16995.0	17005.0	17005.0	0.0	0.17099919712680908	0.17099919712680908	0.0
yehE	0.46400325195498493	0.3775305433396498	16985.0	16985.0	17000.0	17000.0	0.0	0.23978144896966394	0.23978144896966394	0.17099919712680908
yebV	0.2018687908325127	0.21850088925232403	16975.0	16975.0	16992.5	16992.5	0.0	0.47708606686458704	0.47708606686458704	0.23978144896966394
ygcO	0.2290595518640032	0.1678093826852934	17035.0	17035.0	17045.0	17045.0	0.0	0.4182268289895862	0.4182268289895862	0.0
yfeD	0.265722513903517	0.32434216180034997	17025.0	17025.0	17040.0	17040.0	0.0	0.5054413956875716	0.5054413956875716	0.4182268289895862
yddM	0.300585531026562	0.3119047963363892	17015.0	17015.0	17032.5	17032.5	0.0	0.5666599056889984	0.5666599056889984	0.5054413956875716
yfaE	0.33346224552512094	0.42397337514830635	16983.75	16983.75	17023.75	17023.75	0.47708606686458704	0.7962149473004153	0.7962149473004153	0.5666599056889984
ygaU	0.3422822177601045	0.30883109816167037	16937.5	16937.5	17003.75	17003.75	0.5142400705652078	1.1706905402620373	1.1706905402620373	0.7962149473004153
ybdZ	0.3047264554365382	0.2900968562295082	17065.0	17065.0	17075.0	17075.0	0.0	0.12520741531138144	0.12520741531138144	0.0
sugE	0.28311499613756624	0.3645289855220272	17055.0	17055.0	17070.0	17070.0	0.0	0.1727499023399383	0.1727499023399383	0.12520741531138144
yfeZ	0.22958627142309657	0.42389309577216794	17085.0	17085.0	17095.0	17095.0	0.0	0.18934391362673958	0.18934391362673958	0.0
yphA	0.3648906489116527	0.35024870600176944	17105.0	17105.0	17115.0	17115.0	0.0	0.20601030403320184	0.20601030403320184	0.0
soxR	0.283447737908567	0.3053467695835225	17090.0	17090.0	17110.0	17110.0	0.18934391362673958	0.2612960508740561	0.2612960508740561	0.20601030403320184
ygbE	0.22480203355903153	0.2501381048566697	17062.5	17062.5	17100.0	17100.0	0.1727499023399383	0.3139728726818767	0.3139728726818767	0.2612960508740561
yaiA	0.17778566876874996	0.12448797921588936	17145.0	17145.0	17155.0	17155.0	0.0	0.23625902813256547	0.23625902813256547	0.0
cspH	0.14047930105288725	0.1807186607914385	17135.0	17135.0	17150.0	17150.0	0.0	0.29569648145228933	0.29569648145228933	0.23625902813256547
yccJ	0.15903385702247236	0.17809130408514784	17125.0	17125.0	17142.5	17142.5	0.0	0.5359463818298813	0.5359463818298813	0.29569648145228933
ybdD	0.18086797512580652	0.27507633227503364	17081.25	17081.25	17133.75	17133.75	0.3139728726818767	0.7427810567871007	0.7427810567871007	0.5359463818298813
rmf	0.11906586126781328	0.27765747862350953	17185.0	17185.0	17195.0	17195.0	0.0	0.35366999874282484	0.35366999874282484	0.0
pptA	0.20133691643364007	0.23278470486997316	17175.0	17175.0	17190.0	17190.0	0.0	0.3996108740601643	0.3996108740601643	0.35366999874282484
pspG	0.1911558682707233	0.18177875583586883	17165.0	17165.0	17182.5	17182.5	0.0	0.5123116412510483	0.5123116412510483	0.3996108740601643
yibI	0.23971665870803527	0.1678093826852934	17215.0	17215.0	17225.0	17225.0	0.0	0.3190141922512374	0.3190141922512374	0.0
ymgA	0.2954549751476501	0.19898857262508532	17205.0	17205.0	17220.0	17220.0	0.0	0.33226402446340786	0.33226402446340786	0.3190141922512374
yjeO	0.18234004357103212	0.1472286731748287	17265.0	17265.0	17275.0	17275.0	0.0	0.2619425699571699	0.2619425699571699	0.0
yjfN	0.2290595518640032	0.21170267424784328	17255.0	17255.0	17270.0	17270.0	0.0	0.3184651931946407	0.3184651931946407	0.2619425699571699
ygaW	0.11928011815148358	0.3241711827439817	17245.0	17245.0	17262.5	17262.5	0.0	0.42958908638918486	0.42958908638918486	0.3184651931946407
yqjF	0.21948214034407892	0.46251257493780784	17235.0	17235.0	17253.75	17253.75	0.0	0.46307407367624037	0.46307407367624037	0.42958908638918486
gutM	0.18234004357103212	0.34104064643371923	17212.5	17212.5	17244.375	17244.375	0.33226402446340786	0.7949625412088869	0.7949625412088869	0.46307407367624037
ygjH	0.18234004357103212	0.34104064643371923	17173.75	17173.75	17228.4375	17228.4375	0.5123116412510483	1.0381906546341508	1.0381906546341508	0.7949625412088869
yffR	0.2578836448416935	0.22507277239910897	17107.5	17107.5	17201.09375	17201.09375	0.7427810567871007	1.2115454665003205	1.2115454665003205	1.0381906546341508
yeaL	0.275911018153129	0.19898857262508532	16970.625	16970.625	17154.296875	17154.296875	1.1706905402620373	1.95624741086883	1.95624741086883	1.2115454665003205
yjfO	0.3409306173570164	0.22507277239910897	17285.0	17285.0	17295.0	17295.0	0.0	0.24103856228391304	0.24103856228391304	0.0
ynjH	0.18234004357103212	0.34104064643371923	17315.0	17315.0	17325.0	17325.0	0.0	0.30098080254356596	0.30098080254356596	0.0
ilvH	0.2608054176122667	0.27765747862350953	17305.0	17305.0	17320.0	17320.0	0.0	0.48992317555717646	0.48992317555717646	0.30098080254356596
mdtI	0.19172004653932892	0.19261790612585705	17290.0	17290.0	17312.5	17312.5	0.24103856228391304	0.537875401323773	0.537875401323773	0.48992317555717646
hypC	0.2608054176122667	0.24785067790689563	17335.0	17335.0	17345.0	17345.0	0.0	0.5962313940152384	0.5962313940152384	0.0
arsR	0.22621986461453944	0.3392444631275369	17301.25	17301.25	17340.0	17340.0	0.537875401323773	0.6510580675597537	0.6510580675597537	0.5962313940152384
ycgX	0.39677796529106224	0.39046798753568435	17365.0	17365.0	17375.0	17375.0	0.0	0.2451648660638639	0.2451648660638639	0.0
mdtJ	0.36884393197904536	0.33654089347586347	17355.0	17355.0	17370.0	17370.0	0.0	0.2826212010941374	0.2826212010941374	0.2451648660638639
yfjS	0.32285277184739053	0.36387449687873136	17385.0	17385.0	17395.0	17395.0	0.0	0.32794854066324863	0.32794854066324863	0.0
hycI	0.265722513903517	0.3053467695835225	17362.5	17362.5	17390.0	17390.0	0.2826212010941374	0.41003360352506196	0.41003360352506196	0.32794854066324863
hdeB	0.2070160110650997	0.2728262877057699	17415.0	17415.0	17425.0	17425.0	0.0	0.2758400864566485	0.2758400864566485	0.0
ulaD	0.32285277184739053	0.30271306842548396	17405.0	17405.0	17420.0	17420.0	0.0	0.5142498501552039	0.5142498501552039	0.2758400864566485
cheW	0.3301535923620443	0.27765747862350953	17376.25	17376.25	17412.5	17412.5	0.41003360352506196	0.8027343394054607	0.8027343394054607	0.5142498501552039
yidH	0.275911018153129	0.19363875563306301	17320.625	17320.625	17394.375	17394.375	0.6510580675597537	1.2152099887179004	1.2152099887179004	0.8027343394054607
ymcE	0.28524462040180265	0.22366871622538664	17435.0	17435.0	17445.0	17445.0	0.0	0.3205508571458704	0.3205508571458704	0.0
mqsR	0.23731202371448729	0.14501219909574567	17455.0	17455.0	17465.0	17465.0	0.0	0.3921957523933898	0.3921957523933898	0.0
ynaE	0.2018687908325127	0.25848374899606885	17440.0	17440.0	17460.0	17460.0	0.3205508571458704	0.6332943920099615	0.6332943920099615	0.3921957523933898
yhhM	0.1955854113724576	0.27507633227503364	17475.0	17475.0	17485.0	17485.0	0.0	0.489038007332245	0.489038007332245	0.0
yhcO	0.46926409623300797	0.1673416391010675	17505.0	17505.0	17515.0	17515.0	0.0	0.5061664226090846	0.5061664226090846	0.0
ybjC	0.335601419469508	0.21170267424784328	17495.0	17495.0	17510.0	17510.0	0.0	0.6047866400446091	0.6047866400446091	0.5061664226090846
ymgI	0.3536779645045539	0.31072447136180315	17480.0	17480.0	17502.5	17502.5	0.489038007332245	0.7839667411217212	0.7839667411217212	0.6047866400446091
ybjM	0.275911018153129	0.34104064643371923	17450.0	17450.0	17491.25	17491.25	0.6332943920099615	0.9353482646194724	0.9353482646194724	0.7839667411217212
yhdN	0.34126481982647405	0.3871708881788186	17525.0	17525.0	17535.0	17535.0	0.0	0.7038537643000746	0.7038537643000746	0.0
marR	0.4344510112785495	0.29547615250942255	17545.0	17545.0	17555.0	17555.0	0.0	0.38538528141944517	0.38538528141944517	0.0
nrdI	0.42472948665594756	0.3392444631275369	17565.0	17565.0	17575.0	17575.0	0.0	0.6362078239016667	0.6362078239016667	0.0
yafT	0.300585531026562	0.42389309577216794	17550.0	17550.0	17570.0	17570.0	0.38538528141944517	0.804127366263056	0.804127366263056	0.6362078239016667
rpiB	0.32285277184739053	0.36387449687873136	17530.0	17530.0	17560.0	17560.0	0.7038537643000746	1.1023769944355863	1.1023769944355863	0.804127366263056
tehA	0.3648906489116527	0.39358368045789743	17470.625	17470.625	17545.0	17545.0	0.9353482646194724	1.5470182165076656	1.5470182165076656	1.1023769944355863
slp	0.46096853237221336	0.3445649429108867	17357.5	17357.5	17507.8125	17507.8125	1.2152099887179004	1.9867620874489187	1.9867620874489187	1.5470182165076656
hisM	0.2954549751476501	0.27765747862350953	17585.0	17585.0	17595.0	17595.0	0.0	0.22842715114957135	0.22842715114957135	0.0
yadD	0.4617744083395416	0.3392444631275369	17605.0	17605.0	17615.0	17615.0	0.0	0.19609481322283337	0.19609481322283337	0.0
yfcO	0.4069122232739458	0.3871708881788186	17625.0	17625.0	17635.0	17635.0	0.0	0.19651921013993545	0.19651921013993545	0.0
yehR	0.46400325195498493	0.19363875563306301	17645.0	17645.0	17655.0	17655.0	0.0	0.22196066356944366	0.22196066356944366	0.0
ygfF	0.3698590372590084	0.21170267424784328	17630.0	17630.0	17650.0	17650.0	0.19651921013993545	0.2896491239981118	0.2896491239981118	0.22196066356944366
yniA	0.275911018153129	0.24785067790689563	17610.0	17610.0	17640.0	17640.0	0.19609481322283337	0.4157221940966488	0.4157221940966488	0.2896491239981118
otsB	0.2573619870356014	0.21170267424784328	17590.0	17590.0	17625.0	17625.0	0.22842715114957135	0.4400958370134635	0.4400958370134635	0.4157221940966488
cueR	0.3176109236531975	0.2546762332615049	17685.0	17685.0	17695.0	17695.0	0.0	0.27684137277668286	0.27684137277668286	0.0
pspC	0.2966248578675511	0.3495476902539835	17675.0	17675.0	17690.0	17690.0	0.0	0.3827328775744053	0.3827328775744053	0.27684137277668286
yiaG	0.3526822870126228	0.40163649536504614	17665.0	17665.0	17682.5	17682.5	0.0	0.5822321860619498	0.5822321860619498	0.3827328775744053
ylaC	0.2996258870605036	0.36296884262389506	17607.5	17607.5	17673.75	17673.75	0.4400958370134635	0.9259954515258212	0.9259954515258212	0.5822321860619498
ypeC	0.3526822870126228	0.2807669550870694	17705.0	17705.0	17715.0	17715.0	0.0	0.45219629231070047	0.45219629231070047	0.0
ydhA	0.2996258870605036	0.2379169769853291	17725.0	17725.0	17735.0	17735.0	0.0	0.36142294253853874	0.36142294253853874	0.0
yhbQ	0.26273051637013334	0.35625235809082917	17745.0	17745.0	17755.0	17755.0	0.0	0.42884280523877494	0.42884280523877494	0.0
yjdP	0.25998180910286084	0.341178013614976	17730.0	17730.0	17750.0	17750.0	0.36142294253853874	0.6174501160087442	0.6174501160087442	0.42884280523877494
smg	0.5696642608746415	0.38263091345221256	17775.0	17775.0	17785.0	17785.0	0.0	0.47090261401786243	0.47090261401786243	0.0
mug	0.5399546127195968	0.3495476902539835	17765.0	17765.0	17780.0	17780.0	0.0	0.5022482240365561	0.5022482240365561	0.47090261401786243
ydbL	0.398671238725963	0.2900968562295082	17795.0	17795.0	17805.0	17805.0	0.0	0.5486613068659244	0.5486613068659244	0.0
rcnR	0.46236612403652505	0.2537025025867897	17772.5	17772.5	17800.0	17800.0	0.5022482240365561	0.6802631853693262	0.6802631853693262	0.5486613068659244
flhC	0.3301535923620443	0.35625235809082917	17740.0	17740.0	17786.25	17786.25	0.6174501160087442	0.8084732690984195	0.8084732690984195	0.6802631853693262
ysaA	0.3698590372590084	0.21170267424784328	17710.0	17710.0	17763.125	17763.125	0.45219629231070047	0.9393043404909344	0.9393043404909344	0.8084732690984195
narL	0.2703710360762531	0.32645441484135407	17640.625	17640.625	17736.5625	17736.5625	0.9259954515258212	1.8163676460217448	1.8163676460217448	0.9393043404909344
rsd	0.3047264554365382	0.3241711827439817	17825.0	17825.0	17835.0	17835.0	0.0	0.4517358514178661	0.4517358514178661	0.0
marC	0.3409306173570164	0.3238690063347093	17855.0	17855.0	17865.0	17865.0	0.0	0.33422648551572115	0.33422648551572115	0.0
yecS	0.3707098618642644	0.2900968562295082	17845.0	17845.0	17860.0	17860.0	0.0	0.45728517650826866	0.45728517650826866	0.33422648551572115
ydjM	0.3648906489116527	0.3428414559575568	17830.0	17830.0	17852.5	17852.5	0.4517358514178661	0.9048510543348558	0.9048510543348558	0.45728517650826866
cheY	0.32285277184739053	0.45375729594277536	17815.0	17815.0	17841.25	17841.25	0.0	1.372664732106236	1.372664732106236	0.9048510543348558
ccmE	0.2954549751476501	0.27765747862350953	17875.0	17875.0	17885.0	17885.0	0.0	0.6844640381515007	0.6844640381515007	0.0
rhtC	0.4928265713434131	0.5384711373784846	17915.0	17915.0	17925.0	17925.0	0.0	0.4628013568341057	0.4628013568341057	0.0
ytjB	0.3281854863938318	0.42389309577216794	17905.0	17905.0	17920.0	17920.0	0.0	0.5418539627753793	0.5418539627753793	0.4628013568341057
yhbP	0.7609008847875738	0.3428414559575568	17895.0	17895.0	17912.5	17912.5	0.0	0.7313330394467724	0.7313330394467724	0.5418539627753793
hycH	0.3698590372590084	0.35024870600176944	17880.0	17880.0	17903.75	17903.75	0.6844640381515007	1.0943995055160565	1.0943995055160565	0.7313330394467724
yggD	0.28186534694005133	0.3775305433396498	17945.0	17945.0	17955.0	17955.0	0.0	0.4076912433497235	0.4076912433497235	0.0
hybF	0.275911018153129	0.35024870600176944	17935.0	17935.0	17950.0	17950.0	0.0	0.6249088107584662	0.6249088107584662	0.4076912433497235
flgM	0.3996583880668274	0.3241711827439817	17975.0	17975.0	17985.0	17985.0	0.0	0.46677279501120017	0.46677279501120017	0.0
yjcB	0.36276082516107433	0.21666286578190566	17965.0	17965.0	17980.0	17980.0	0.0	0.6355296727712483	0.6355296727712483	0.46677279501120017
yeiH	0.3705431715195428	0.27765747862350953	17942.5	17942.5	17972.5	17972.5	0.6249088107584662	0.8700965154536869	0.8700965154536869	0.6355296727712483
mutH	0.3996583880668274	0.22627729985713357	18005.0	18005.0	18015.0	18015.0	0.0	0.4481154924239408	0.4481154924239408	0.0
xerC	0.3698590372590084	0.30271306842548396	17995.0	17995.0	18010.0	18010.0	0.0	0.612549812624927	0.612549812624927	0.4481154924239408
ydhM	0.39677796529106224	0.27765747862350953	18035.0	18035.0	18045.0	18045.0	0.0	0.5031840820915183	0.5031840820915183	0.0
yibG	0.3996583880668274	0.22507277239910897	18025.0	18025.0	18040.0	18040.0	0.0	0.7845090285056838	0.7845090285056838	0.5031840820915183
yjcO	0.42472948665594756	0.30707677761528696	18002.5	18002.5	18032.5	18032.5	0.612549812624927	0.9154466037168245	0.9154466037168245	0.7845090285056838
yneE	0.3616266267802285	0.39046798753568435	17957.5	17957.5	18017.5	18017.5	0.8700965154536869	1.30295841890308	1.30295841890308	0.9154466037168245
sanA	0.300585531026562	0.3871708881788186	17891.875	17891.875	17987.5	17987.5	1.0943995055160565	1.4821137576796146	1.4821137576796146	1.30295841890308
cobS	0.398671238725963	0.3871708881788186	17828.125	17828.125	17939.6875	17939.6875	1.372664732106236	2.463601994065673	2.463601994065673	1.4821137576796146
fepG	0.3209170829062001	0.3775305433396498	17688.59375	17688.59375	17883.90625	17883.90625	1.8163676460217448	2.7855936997148225	2.7855936997148225	2.463601994065673
pgpB	0.3648906489116527	0.36986529686497904	17432.65625	17432.65625	17786.25	17786.25	1.9867620874489187	3.0742023607943074	3.0742023607943074	2.7855936997148225
artQ	0.2622170563783397	0.36947024403781087	17062.4609375	17062.4609375	17609.453125	17609.453125	1.95624741086883	4.054691833621678	4.054691833621678	3.0742023607943074
yohD	0.39677796529106224	0.4334004932698215	16707.6953125	16707.6953125	17335.95703125	17335.95703125	3.610929711087293	5.996073948972062	5.996073948972062	4.054691833621678
kefF	0.31304210239742414	0.4422204241762761	15850.732421875	15850.732421875	17021.826171875	17021.826171875	4.48623632535779	9.75270144820867	9.75270144820867	5.996073948972062
mtlR	0.47903920374370734	0.3897557965688488	14183.095703125	14183.095703125	16436.279296875	16436.279296875	7.776592726837741	14.270300987735602	14.270300987735602	9.75270144820867
yqgA	0.32285277184739053	0.4529422345085815	12413.8330078125	12413.8330078125	15309.6875	15309.6875	12.928860985238835	20.689024297817483	20.689024297817483	14.270300987735602
yodB	0.2608054176122667	0.4508894032421988	18075.0	18075.0	18085.0	18085.0	0.0	1.0417359279061693	1.0417359279061693	0.0
ynjF	0.3616266267802285	0.522810838438953	18065.0	18065.0	18080.0	18080.0	0.0	1.1137556332174323	1.1137556332174323	1.0417359279061693
dnaG	1.0727391217903834	0.9257349022247444	18095.0	18095.0	18105.0	18105.0	0.0	1.1443960832249824	1.1443960832249824	0.0
rfaJ	1.0136374520601015	0.9851291681834224	18072.5	18072.5	18100.0	18100.0	1.1137556332174323	1.932073413803672	1.932073413803672	1.1443960832249824
rsmB	1.0697849714245593	0.8841652838265583	18055.0	18055.0	18086.25	18086.25	0.0	1.9832719845094922	1.9832719845094922	1.932073413803672
rsmC	0.9887679994741448	1.0166450286141526	18125.0	18125.0	18135.0	18135.0	0.0	1.11626473281634	1.11626473281634	0.0
yceA	1.236959064716587	1.2280114102768276	18115.0	18115.0	18130.0	18130.0	0.0	1.4352953583852042	1.4352953583852042	1.11626473281634
msrA	1.0047048714150661	1.0859330178999853	18155.0	18155.0	18165.0	18165.0	0.0	1.1918376919720377	1.1918376919720377	0.0
rimO	1.214803692449341	1.0757893059078134	18145.0	18145.0	18160.0	18160.0	0.0	1.6087980967785949	1.6087980967785949	1.1918376919720377
pmbA	1.1588556101268412	1.1013003430571844	18122.5	18122.5	18152.5	18152.5	1.4352953583852042	2.3213102875369827	2.3213102875369827	1.6087980967785949
glnA	1.33382231493972	1.155706105568109	18070.625	18070.625	18137.5	18137.5	1.9832719845094922	3.323574454672231	3.323574454672231	2.3213102875369827
avtA	1.451609422568665	1.2228823557764068	18185.0	18185.0	18195.0	18195.0	0.0	0.8798726735097295	0.8798726735097295	0.0
frsA	1.2835481328811689	1.1127764454602205	18215.0	18215.0	18225.0	18225.0	0.0	0.8117014535834793	0.8117014535834793	0.0
ubiH	1.2249359284706915	1.3943250968222136	18205.0	18205.0	18220.0	18220.0	0.0	1.1484801757756866	1.1484801757756866	0.8117014535834793
dusB	0.8285803997847908	1.1556106512939726	18190.0	18190.0	18212.5	18212.5	0.8798726735097295	1.4196885812873594	1.4196885812873594	1.1484801757756866
yafC	0.6919217016120878	1.246082064594895	18235.0	18235.0	18245.0	18245.0	0.0	1.000312086593573	1.000312086593573	0.0
eutL	0.9011790628409999	1.066194407409498	18255.0	18255.0	18265.0	18265.0	0.0	1.5471676901761031	1.5471676901761031	0.0
ribF	0.641421050441655	0.8792899061840623	18240.0	18240.0	18260.0	18260.0	1.000312086593573	1.8531388462338325	1.8531388462338325	1.5471676901761031
argP	0.8332667145379127	1.046178777320151	18201.25	18201.25	18250.0	18250.0	1.4196885812873594	2.3343032673966784	2.3343032673966784	1.8531388462338325
yciK	0.7631983194954032	0.8575741535183711	18175.0	18175.0	18225.625	18225.625	0.0	2.462295554353943	2.462295554353943	2.3343032673966784
ybhK	0.6977406478911301	1.3775830488912788	18275.0	18275.0	18285.0	18285.0	0.0	0.9651198373190882	0.9651198373190882	0.0
yeiE	0.7890373445922463	1.13371584499436	18305.0	18305.0	18315.0	18315.0	0.0	0.7987570061181992	0.7987570061181992	0.0
yncA	0.6679866766272247	1.256777914566218	18295.0	18295.0	18310.0	18310.0	0.0	1.3389360377608466	1.3389360377608466	0.7987570061181992
dusC	1.0672861426525735	1.2344353100819516	18280.0	18280.0	18302.5	18302.5	0.9651198373190882	1.494448912778846	1.494448912778846	1.3389360377608466
prmA	1.0612936128752821	0.9487017126680102	18345.0	18345.0	18355.0	18355.0	0.0	0.7633486222222596	0.7633486222222596	0.0
coaA	0.9370293802985388	0.9711991717904923	18335.0	18335.0	18350.0	18350.0	0.0	1.1949790325898086	1.1949790325898086	0.7633486222222596
carA	0.9688793002595453	1.1146755363171459	18325.0	18325.0	18342.5	18342.5	0.0	1.8013466089207526	1.8013466089207526	1.1949790325898086
dhaK	0.889571744366925	0.8272824643550024	18291.25	18291.25	18333.75	18333.75	1.494448912778846	2.2429390606420285	2.2429390606420285	1.8013466089207526
mrp	0.9144184854329502	0.7506527964730051	18365.0	18365.0	18375.0	18375.0	0.0	0.5003116448508583	0.5003116448508583	0.0
hflB	0.8618938369217943	1.2424044398694984	18395.0	18395.0	18405.0	18405.0	0.0	0.47207748578534625	0.47207748578534625	0.0
trmA	1.1177115900176025	1.1095105645851293	18385.0	18385.0	18400.0	18400.0	0.0	0.6259099164354829	0.6259099164354829	0.47207748578534625
ydfG	1.0422486777232445	0.986823453099076	18370.0	18370.0	18392.5	18392.5	0.5003116448508583	0.9051921606195054	0.9051921606195054	0.6259099164354829
pepB	1.0934101136176897	0.8857263479057926	18415.0	18415.0	18425.0	18425.0	0.0	0.5547498255669083	0.5547498255669083	0.0
kdgR	1.0038576228922935	0.8919392475778125	18435.0	18435.0	18445.0	18445.0	0.0	0.6139732567724877	0.6139732567724877	0.0
trmJ	1.0146866302979272	0.8947239896313999	18420.0	18420.0	18440.0	18440.0	0.5547498255669083	0.9081823752940514	0.9081823752940514	0.6139732567724877
yggI	0.8894486388170878	0.8051674111416962	18381.25	18381.25	18430.0	18430.0	0.9051921606195054	1.5999039186400443	1.5999039186400443	0.9081823752940514
ygjP	0.8894486388170878	0.9211660686850706	18465.0	18465.0	18475.0	18475.0	0.0	0.613373043466878	0.613373043466878	0.0
yrdA	1.0964135509268953	0.8715462328309772	18455.0	18455.0	18470.0	18470.0	0.0	0.9523054731859347	0.9523054731859347	0.613373043466878
rluA	0.8005642166448735	0.8024861401993117	18525.0	18525.0	18535.0	18535.0	0.0	0.5229315324046524	0.5229315324046524	0.0
ygdL	0.8658382176589114	0.84523644939284	18515.0	18515.0	18530.0	18530.0	0.0	0.6506202054863136	0.6506202054863136	0.5229315324046524
htrL	0.8231516068400186	0.8067960010289719	18505.0	18505.0	18522.5	18522.5	0.0	0.8569397259569767	0.8569397259569767	0.6506202054863136
frdB	0.8994624933004164	0.7034605234331361	18495.0	18495.0	18513.75	18513.75	0.0	0.8998870634057415	0.8998870634057415	0.8569397259569767
yjjK	0.8532618871394673	0.7842335565120567	18485.0	18485.0	18504.375	18504.375	0.0	1.2548388611729797	1.2548388611729797	0.8998870634057415
entA	0.8265327187792285	0.6769542616876796	18462.5	18462.5	18494.6875	18494.6875	0.9523054731859347	1.9598730357070222	1.9598730357070222	1.2548388611729797
metK	0.8297486537673547	0.74958385767903	18405.625	18405.625	18478.59375	18478.59375	1.5999039186400443	2.749986438067507	2.749986438067507	1.9598730357070222
yfcH	0.817003697820759	0.9108627564704164	18312.5	18312.5	18442.109375	18442.109375	2.2429390606420285	3.5643850076068264	3.5643850076068264	2.749986438067507
cmk	0.7834900940758506	0.885740965061446	18200.3125	18200.3125	18377.3046875	18377.3046875	2.462295554353943	4.2589702203910065	4.2589702203910065	3.5643850076068264
purN	0.7832781019329205	0.7176150761855594	18104.0625	18104.0625	18288.80859375	18288.80859375	3.323574454672231	7.136459324044559	7.136459324044559	4.2589702203910065
guaB	0.7380054337924747	0.7638746534017525	18545.0	18545.0	18555.0	18555.0	0.0	0.3861211629785257	0.3861211629785257	0.0
lpxM	0.8477068786128262	0.7085451069811443	18595.0	18595.0	18605.0	18605.0	0.0	0.32252019064340787	0.32252019064340787	0.0
psd	0.8190373538997769	0.837991013595367	18585.0	18585.0	18600.0	18600.0	0.0	0.4169289259323086	0.4169289259323086	0.32252019064340787
hpt	0.8464006477315291	0.9419712264744183	18575.0	18575.0	18592.5	18592.5	0.0	0.4500930797721359	0.4500930797721359	0.4169289259323086
hslO	0.9312117962935175	0.84273414857476	18565.0	18565.0	18583.75	18583.75	0.0	0.6480742527319002	0.6480742527319002	0.4500930797721359
rplB	0.8804993951089781	0.7427403321518291	18550.0	18550.0	18574.375	18574.375	0.3861211629785257	0.7863847946670506	0.7863847946670506	0.6480742527319002
dps	0.9640109777814652	0.7175420855196	18615.0	18615.0	18625.0	18625.0	0.0	0.8474103284031411	0.8474103284031411	0.0
sodA	0.7748523568830031	0.7771737642625143	18562.1875	18562.1875	18620.0	18620.0	0.7863847946670506	1.0358437731066246	1.0358437731066246	0.8474103284031411
mogA	0.8962191055345273	0.702841855104377	18665.0	18665.0	18675.0	18675.0	0.0	0.39461571035411	0.39461571035411	0.0
can	0.7554362016267677	0.7273852268963434	18655.0	18655.0	18670.0	18670.0	0.0	0.5376013726110729	0.5376013726110729	0.39461571035411
rpsA	0.7054094989529565	0.7280356544886607	18645.0	18645.0	18662.5	18662.5	0.0	0.7426676946924132	0.7426676946924132	0.5376013726110729
bamD	0.7603281260955469	0.8720275974065114	18635.0	18635.0	18653.75	18653.75	0.0	0.9523289989834398	0.9523289989834398	0.7426676946924132
yidC	0.6664362762935253	0.8402492609795784	18715.0	18715.0	18725.0	18725.0	0.0	0.29540420225546665	0.29540420225546665	0.0
yfdI	0.7406928621830436	0.7204441982330272	18705.0	18705.0	18720.0	18720.0	0.0	0.3919696512956844	0.3919696512956844	0.29540420225546665
thrB	0.7184504117138982	0.7404264227687413	18695.0	18695.0	18712.5	18712.5	0.0	0.5326606957496495	0.5326606957496495	0.3919696512956844
rluE	0.6452484647610901	0.693532330073286	18685.0	18685.0	18703.75	18703.75	0.0	0.7971601114968447	0.7971601114968447	0.5326606957496495
lepB	0.6486458521821886	0.6694457497083867	18745.0	18745.0	18755.0	18755.0	0.0	0.28410829775364904	0.28410829775364904	0.0
trmD	0.5540271096736442	0.9460471473666929	18765.0	18765.0	18775.0	18775.0	0.0	0.4128139880565895	0.4128139880565895	0.0
ybeY	0.6228492540222372	0.846974054577386	18750.0	18750.0	18770.0	18770.0	0.28410829775364904	0.6097181632518783	0.6097181632518783	0.4128139880565895
hflD	0.505543797743327	0.7127768632937259	18735.0	18735.0	18760.0	18760.0	0.0	0.6379332217710819	0.6379332217710819	0.6097181632518783
yaiI	0.6251237394685553	0.787179120388749	18785.0	18785.0	18795.0	18795.0	0.0	0.6431766787464837	0.6431766787464837	0.0
yehS	0.5732665855901039	0.7813711650502025	18747.5	18747.5	18790.0	18790.0	0.6379332217710819	1.1417904258283906	1.1417904258283906	0.6431766787464837
atpH	0.6884961269504252	0.6480026744092765	18694.375	18694.375	18768.75	18768.75	0.7971601114968447	1.2250441504906426	1.2250441504906426	1.1417904258283906
dsbA	0.6030425557794659	0.627994946020245	18644.375	18644.375	18731.5625	18731.5625	0.9523289989834398	1.288772377951723	1.288772377951723	1.2250441504906426
eda	0.6111506895663885	0.6615846584841716	18591.09375	18591.09375	18687.96875	18687.96875	1.0358437731066246	2.2489870352332413	2.2489870352332413	1.288772377951723
rfaY	0.7087543256088676	0.7151080102204197	18805.0	18805.0	18815.0	18815.0	0.0	0.35966707591128383	0.35966707591128383	0.0
arcA	0.6995222906731016	0.6736597638876044	18845.0	18845.0	18855.0	18855.0	0.0	0.20201344991577413	0.20201344991577413	0.0
rimM	0.7463683020238818	0.8425579343290729	18835.0	18835.0	18850.0	18850.0	0.0	0.2457056355273359	0.2457056355273359	0.20201344991577413
fhuF	0.7724251818037866	0.7256294062665122	18865.0	18865.0	18875.0	18875.0	0.0	0.3021622182167246	0.3021622182167246	0.0
plsC	0.7153652433457183	0.5092032879532714	18842.5	18842.5	18870.0	18870.0	0.2457056355273359	0.39021836654027275	0.39021836654027275	0.3021622182167246
yhbS	0.7676017954857784	0.4827822927644856	18825.0	18825.0	18856.25	18856.25	0.0	0.6029631701924243	0.6029631701924243	0.39021836654027275
yhhK	0.947503297869668	0.577350293061282	18810.0	18810.0	18840.625	18840.625	0.35966707591128383	0.81905521089374	0.81905521089374	0.6029631701924243
ytfP	0.6896685138103439	0.5517683272463946	18895.0	18895.0	18905.0	18905.0	0.0	0.17936923627966542	0.17936923627966542	0.0
fkpB	0.6759423649828474	0.579085303253274	18885.0	18885.0	18900.0	18900.0	0.0	0.31685515153844457	0.31685515153844457	0.17936923627966542
pspE	0.7287537126524747	0.5549310746361196	18935.0	18935.0	18945.0	18945.0	0.0	0.26654198048395567	0.26654198048395567	0.0
rnpA	0.6765151450858341	0.6483778352335359	18925.0	18925.0	18940.0	18940.0	0.0	0.3073042912558556	0.3073042912558556	0.26654198048395567
yfbU	0.7025831320334051	0.6197732889758802	18915.0	18915.0	18932.5	18932.5	0.0	0.3647719807735006	0.3647719807735006	0.3073042912558556
rpsG	0.7711100118194694	0.7109519036311363	18892.5	18892.5	18923.75	18923.75	0.31685515153844457	0.48426474314556933	0.48426474314556933	0.3647719807735006
slyB	0.6376736939784841	0.694726543182675	18955.0	18955.0	18965.0	18965.0	0.0	0.4157043142976323	0.4157043142976323	0.0
ndk	0.6855464722828502	0.6994071942233562	18995.0	18995.0	19005.0	19005.0	0.0	0.35229234046307945	0.35229234046307945	0.0
ribH	0.738658318158169	0.7072082080808356	18985.0	18985.0	19000.0	19000.0	0.0	0.4776277215750888	0.4776277215750888	0.35229234046307945
rplE	0.677179789763957	0.6950815819826988	18975.0	18975.0	18992.5	18992.5	0.0	0.5490804985337567	0.5490804985337567	0.4776277215750888
bcp	0.6253243918969689	0.6722206795344208	18960.0	18960.0	18983.75	18983.75	0.4157043142976323	0.7239933928656785	0.7239933928656785	0.5490804985337567
rpsE	0.6807461515238402	0.6128706986219032	18908.125	18908.125	18971.875	18971.875	0.48426474314556933	1.2372768950066209	1.2372768950066209	0.7239933928656785
rnhA	0.824347295366283	0.7038573898892926	18825.3125	18825.3125	18940.0	18940.0	0.81905521089374	1.6956203261183767	1.6956203261183767	1.2372768950066209
yobA	0.7044718038882417	0.7802420191950119	19015.0	19015.0	19025.0	19025.0	0.0	0.46885716831454993	0.46885716831454993	0.0
gmhB	0.8665155851923525	0.7026868102982993	19045.0	19045.0	19055.0	19055.0	0.0	0.41544277266458945	0.41544277266458945	0.0
pyrH	0.8367553619266032	0.6597175219237585	19035.0	19035.0	19050.0	19050.0	0.0	0.5467588485998315	0.5467588485998315	0.41544277266458945
ycgL	0.8370388187475987	0.6612460366600305	19020.0	19020.0	19042.5	19042.5	0.46885716831454993	0.6346841219802857	0.6346841219802857	0.5467588485998315
grxD	0.8814995599110546	0.6990684787261883	19075.0	19075.0	19085.0	19085.0	0.0	0.36879706904714005	0.36879706904714005	0.0
fklB	0.5765330651570256	0.7394513371081939	19065.0	19065.0	19080.0	19080.0	0.0	0.4563126351050243	0.4563126351050243	0.36879706904714005
yfcD	0.5983578946286195	0.7683747833489316	19095.0	19095.0	19105.0	19105.0	0.0	0.7107993220987443	0.7107993220987443	0.0
emtA	0.6885629052579685	0.6382254726244136	19072.5	19072.5	19100.0	19100.0	0.4563126351050243	0.8360956271306648	0.8360956271306648	0.7107993220987443
rpoH	0.6173344093914499	0.6879780750731661	19031.25	19031.25	19086.25	19086.25	0.6346841219802857	0.9082300282680332	0.9082300282680332	0.8360956271306648
fbp	0.5974959049271412	0.696849757769159	19135.0	19135.0	19145.0	19145.0	0.0	0.11609498288233465	0.11609498288233465	0.0
ispF	0.5563548353531317	0.5835828529176571	19125.0	19125.0	19140.0	19140.0	0.0	0.15514984790891834	0.15514984790891834	0.11609498288233465
yaeR	0.6573634364829107	0.7163570032433083	19115.0	19115.0	19132.5	19132.5	0.0	0.2465162704753615	0.2465162704753615	0.15514984790891834
yaeQ	0.6546424037545618	0.6820020989596475	19155.0	19155.0	19165.0	19165.0	0.0	0.18649843313496142	0.18649843313496142	0.0
rlmB	0.6257917049002915	0.7127231338968368	19175.0	19175.0	19185.0	19185.0	0.0	0.2247969415275431	0.2247969415275431	0.0
pabA	0.6182048274837142	0.7336141923249666	19160.0	19160.0	19180.0	19180.0	0.18649843313496142	0.285160789608078	0.285160789608078	0.2247969415275431
yjeI	0.5806096821636816	0.6112161160000331	19123.75	19123.75	19170.0	19170.0	0.2465162704753615	0.49753763872158296	0.49753763872158296	0.285160789608078
raiA	0.5275201607702523	0.6064729360396078	19195.0	19195.0	19205.0	19205.0	0.0	0.21549223508578436	0.21549223508578436	0.0
yfgD	0.5694820359971006	0.591043938364307	19225.0	19225.0	19235.0	19235.0	0.0	0.2693274544167221	0.2693274544167221	0.0
yggL	0.5458504368416558	0.5702948956363434	19215.0	19215.0	19230.0	19230.0	0.0	0.32700093558420606	0.32700093558420606	0.2693274544167221
bolA	0.6754952608135792	0.4828819229053123	19200.0	19200.0	19222.5	19222.5	0.21549223508578436	0.3802485727945454	0.3802485727945454	0.32700093558420606
yoaB	0.6069398037680548	0.531760026821654	19265.0	19265.0	19275.0	19275.0	0.0	0.1791366908890712	0.1791366908890712	0.0
ymgD	0.5888183017463774	0.5665019520166552	19255.0	19255.0	19270.0	19270.0	0.0	0.248978131830422	0.248978131830422	0.1791366908890712
iscU	0.5664323029484126	0.5272237418322276	19245.0	19245.0	19262.5	19262.5	0.0	0.48297055340599576	0.48297055340599576	0.248978131830422
apaG	0.6525021028473559	0.6369013990665031	19211.25	19211.25	19253.75	19253.75	0.3802485727945454	0.8531432899122326	0.8531432899122326	0.48297055340599576
rpsK	0.5891667134158415	0.6099137275938296	19146.875	19146.875	19232.5	19232.5	0.49753763872158296	1.000297960611563	1.000297960611563	0.8531432899122326
aroK	0.6191150210146046	0.62478339921299	19285.0	19285.0	19295.0	19295.0	0.0	0.4330884241026901	0.4330884241026901	0.0
rplI	0.5697716684622338	0.6447467507301123	19305.0	19305.0	19315.0	19315.0	0.0	0.29217470584182204	0.29217470584182204	0.0
secB	0.5490806102380777	0.6158856108316679	19335.0	19335.0	19345.0	19345.0	0.0	0.26459808365322307	0.26459808365322307	0.0
rplL	0.6619369326192581	0.557532227985079	19325.0	19325.0	19340.0	19340.0	0.0	0.37868671186811126	0.37868671186811126	0.26459808365322307
mioC	0.587837149363645	0.5477740138790513	19355.0	19355.0	19365.0	19365.0	0.0	0.21631219944284746	0.21631219944284746	0.0
iscA	0.5105206050278103	0.5569188592653946	19375.0	19375.0	19385.0	19385.0	0.0	0.2623316821844611	0.2623316821844611	0.0
rplV	0.5764786491152571	0.5701309419955319	19360.0	19360.0	19380.0	19380.0	0.21631219944284746	0.5097588447391438	0.5097588447391438	0.2623316821844611
cyoB	0.5684933401440069	0.6025737148701945	19332.5	19332.5	19370.0	19370.0	0.37868671186811126	0.7265929708426994	0.7265929708426994	0.5097588447391438
yeeF	0.5740686303088682	0.6382221915067003	19310.0	19310.0	19351.25	19351.25	0.29217470584182204	0.8763437638802224	0.8763437638802224	0.7265929708426994
fabD	0.5759491158777541	0.5957806783571364	19290.0	19290.0	19330.625	19330.625	0.4330884241026901	1.1447186235673035	1.1447186235673035	0.8763437638802224
gntY	0.5858963850627522	0.6562454378779339	19189.6875	19189.6875	19310.3125	19310.3125	1.000297960611563	1.5382269367895054	1.5382269367895054	1.1447186235673035
efp	0.6821990100949481	0.5690333946761574	19058.75	19058.75	19250.0	19250.0	0.9082300282680332	2.0308914611690545	2.0308914611690545	1.5382269367895054
panD	0.7097459767545814	0.6075440140579526	18882.65625	18882.65625	19154.375	19154.375	1.6956203261183767	2.8491363355428767	2.8491363355428767	2.0308914611690545
rplC	0.6669065531868006	0.620419678475173	18639.53125	18639.53125	19018.515625	19018.515625	2.2489870352332413	4.758742837035736	4.758742837035736	2.8491363355428767
cyoA	0.5670253309924326	0.5943235806016497	19405.0	19405.0	19415.0	19415.0	0.0	0.34642167150353353	0.34642167150353353	0.0
ribB	0.583247982850498	0.5964983003914408	19395.0	19395.0	19410.0	19410.0	0.0	0.6091492850103765	0.6091492850103765	0.34642167150353353
adk	0.6290721844663268	0.558265861397407	19425.0	19425.0	19435.0	19435.0	0.0	0.3721471755237957	0.3721471755237957	0.0
rph	0.6443854191277044	0.5361596695728664	19455.0	19455.0	19465.0	19465.0	0.0	0.3693980625949258	0.3693980625949258	0.0
paaY	0.73240586271033	0.7576017869622745	19445.0	19445.0	19460.0	19460.0	0.0	0.44512526748629416	0.44512526748629416	0.3693980625949258
ybhB	0.6969079539428532	0.7266127996907951	19430.0	19430.0	19452.5	19452.5	0.3721471755237957	0.6990491147786544	0.6990491147786544	0.44512526748629416
ydiI	0.7191040000778758	0.8051674111416962	19475.0	19475.0	19485.0	19485.0	0.0	0.5185490358811089	0.5185490358811089	0.0
nikR	0.5924367676389318	0.6151588467686457	19505.0	19505.0	19515.0	19515.0	0.0	0.6398120754217648	0.6398120754217648	0.0
coaD	0.5968239149142264	0.5811808785334566	19495.0	19495.0	19510.0	19510.0	0.0	0.8715178469476603	0.8715178469476603	0.6398120754217648
moaC	0.6550457344116775	0.6923315354842005	19480.0	19480.0	19502.5	19502.5	0.5185490358811089	0.9805135811129485	0.9805135811129485	0.8715178469476603
osmC	0.7117126032687708	0.5149026083267685	19441.25	19441.25	19491.25	19491.25	0.6990491147786544	1.2276408318068772	1.2276408318068772	0.9805135811129485
yfcE	0.7499894751739825	0.6537801074921841	19402.5	19402.5	19466.25	19466.25	0.6091492850103765	1.4223986572949536	1.4223986572949536	1.2276408318068772
yafO	0.7482094732705361	0.8593455804523379	19545.0	19545.0	19555.0	19555.0	0.0	0.46312557816011146	0.46312557816011146	0.0
csgA	0.6054215444537024	0.7679354957300516	19535.0	19535.0	19550.0	19550.0	0.0	0.6228423514536628	0.6228423514536628	0.46312557816011146
cbrC	0.7941825592623328	0.5833370762515986	19525.0	19525.0	19542.5	19542.5	0.0	0.8802643849170521	0.8802643849170521	0.6228423514536628
nfi	0.7471853306972558	0.7995629105472534	19585.0	19585.0	19595.0	19595.0	0.0	0.6597378365177973	0.6597378365177973	0.0
mobB	0.67842213063849	0.8270173796648616	19575.0	19575.0	19590.0	19590.0	0.0	0.6763574198259606	0.6763574198259606	0.6597378365177973
ycaC	0.5646737018312541	0.9825828696515826	19565.0	19565.0	19582.5	19582.5	0.0	0.9848756841201798	0.9848756841201798	0.6763574198259606
tesA	0.5489474116440014	0.7266127996907951	19533.75	19533.75	19573.75	19573.75	0.8802643849170521	1.564834116166409	1.564834116166409	0.9848756841201798
ymfA	0.5151950806961371	0.6596576314123346	19434.375	19434.375	19553.75	19553.75	1.4223986572949536	2.552493713051803	2.552493713051803	1.564834116166409
phnO	0.46926409623300797	0.8605701909657056	19625.0	19625.0	19635.0	19635.0	0.0	0.6113756254225242	0.6113756254225242	0.0
ycbG	0.3607575968584941	0.7737262774082154	19615.0	19615.0	19630.0	19630.0	0.0	0.7466589373248603	0.7466589373248603	0.6113756254225242
yfbT	0.5046000584111142	0.7331667420747234	19605.0	19605.0	19622.5	19622.5	0.0	0.9414463117297908	0.9414463117297908	0.7466589373248603
ycbQ	0.44318326192918733	0.688599180191291	19655.0	19655.0	19665.0	19665.0	0.0	1.160198549801469	1.160198549801469	0.0
yecD	0.701009279426476	0.6764507369609815	19645.0	19645.0	19660.0	19660.0	0.0	1.3478848385556894	1.3478848385556894	1.160198549801469
idnK	0.4344510112785495	1.2559477944659567	19613.75	19613.75	19652.5	19652.5	0.9414463117297908	2.0979119858388797	2.0979119858388797	1.3478848385556894
hybE	0.5040942110055509	1.0848760860484858	19675.0	19675.0	19685.0	19685.0	0.0	2.244416032421156	2.244416032421156	0.0
yjbQ	0.37896763422324453	0.9825828696515826	19695.0	19695.0	19705.0	19705.0	0.0	0.9923187685619517	0.9923187685619517	0.0
nrdG	0.3648906489116527	1.1239496797410755	19725.0	19725.0	19735.0	19735.0	0.0	0.38396156189044145	0.38396156189044145	0.0
ytfE	0.4344510112785495	1.5859920479836176	19715.0	19715.0	19730.0	19730.0	0.0	0.45712336841137524	0.45712336841137524	0.38396156189044145
yfbM	0.46400325195498493	1.2559477944659567	19745.0	19745.0	19755.0	19755.0	0.0	0.5379572024434282	0.5379572024434282	0.0
entD	0.5111217250534061	1.1908534305750924	19775.0	19775.0	19785.0	19785.0	0.0	0.4421900093516744	0.4421900093516744	0.0
envZ	0.6274141230268178	1.1361699133887475	19765.0	19765.0	19780.0	19780.0	0.0	0.6680892365664451	0.6680892365664451	0.4421900093516744
fecB	0.609833693179382	1.7237924960249484	19750.0	19750.0	19772.5	19772.5	0.5379572024434282	0.8678604817523723	0.8678604817523723	0.6680892365664451
kdsB	0.5995125947971837	0.9330929984694334	19722.5	19722.5	19761.25	19761.25	0.45712336841137524	1.1565108870947605	1.1565108870947605	0.8678604817523723
ybdF	0.6130266804782409	1.143917777990914	19700.0	19700.0	19741.875	19741.875	0.9923187685619517	1.744077333937949	1.744077333937949	1.1565108870947605
ybgC	0.5872739545275018	0.8554076610849679	19815.0	19815.0	19825.0	19825.0	0.0	0.43800352698967315	0.43800352698967315	0.0
yjgK	0.399744819218736	0.7459626559891556	19805.0	19805.0	19820.0	19820.0	0.0	0.666311319069433	0.666311319069433	0.43800352698967315
chbB	0.42062817259331753	0.7375681428235201	19795.0	19795.0	19812.5	19812.5	0.0	1.1823423285034065	1.1823423285034065	0.666311319069433
ymdB	0.5153715073148006	0.7024643920072986	19835.0	19835.0	19845.0	19845.0	0.0	0.36080197499140654	0.36080197499140654	0.0
dtd	0.4820416068962395	0.8939828551108986	19855.0	19855.0	19865.0	19865.0	0.0	0.539673101047635	0.539673101047635	0.0
yqjK	0.42062817259331753	0.879131198532832	19840.0	19840.0	19860.0	19860.0	0.36080197499140654	0.7400621539570649	0.7400621539570649	0.539673101047635
holD	0.5305935622255532	0.7010064427811823	19895.0	19895.0	19905.0	19905.0	0.0	0.4844501216398788	0.4844501216398788	0.0
acpS	0.570167973463823	0.6865918081770164	19885.0	19885.0	19900.0	19900.0	0.0	0.7260938993240769	0.7260938993240769	0.4844501216398788
yiiX	0.5737952569396891	1.3416499192138926	19875.0	19875.0	19892.5	19892.5	0.0	0.972502475161521	0.972502475161521	0.7260938993240769
nudI	0.5662337259820692	1.1426212903299935	19850.0	19850.0	19883.75	19883.75	0.7400621539570649	1.2838857602814873	1.2838857602814873	0.972502475161521
yqgF	0.4250157824754375	1.038792469259658	19803.75	19803.75	19866.875	19866.875	1.1823423285034065	1.917222297436316	1.917222297436316	1.2838857602814873
yheN	0.41849245660052303	0.9666123673137769	19720.9375	19720.9375	19835.3125	19835.3125	1.744077333937949	2.7584263210338795	2.7584263210338795	1.917222297436316
moaE	0.6477363748101094	1.001824330486693	19680.0	19680.0	19778.125	19778.125	2.244416032421156	3.965687852965926	3.965687852965926	2.7584263210338795
yeaK	0.6315160211980344	1.2224242530613105	19633.125	19633.125	19729.0625	19729.0625	2.0979119858388797	4.797689847242433	4.797689847242433	3.965687852965926
tmk	0.8090394379320636	1.0931762101626734	19494.0625	19494.0625	19681.09375	19681.09375	2.552493713051803	5.15299946109295	5.15299946109295	4.797689847242433
nsrR	0.744585525654165	0.925875325919061	18829.0234375	18829.0234375	19587.578125	19587.578125	4.758742837035736	11.609252025059481	11.609252025059481	5.15299946109295
yrbE	0.5841110029576269	0.9119390293902548	18196.435546875	18196.435546875	19208.30078125	19208.30078125	7.136459324044559	14.06504356069948	14.06504356069948	11.609252025059481
gcvR	0.6631101337528509	0.9687011282775032	19925.0	19925.0	19935.0	19935.0	0.0	0.27629148378904395	0.27629148378904395	0.0
ybbC	0.7691559812444103	0.831707226927942	19945.0	19945.0	19955.0	19955.0	0.0	0.14374333187360014	0.14374333187360014	0.0
yrbL	0.6437616366643358	0.9126600189034635	19965.0	19965.0	19975.0	19975.0	0.0	0.22059486027371583	0.22059486027371583	0.0
priB	0.4654557264649135	0.5786365062300293	19950.0	19950.0	19970.0	19970.0	0.14374333187360014	0.37733302223100695	0.37733302223100695	0.22059486027371583
yajQ	0.5913404013358252	0.5772892289147308	19930.0	19930.0	19960.0	19960.0	0.27629148378904395	0.5804547239525226	0.5804547239525226	0.37733302223100695
dksA	0.5158370442354846	0.5440670962155091	19915.0	19915.0	19945.0	19945.0	0.0	0.6573562575457692	0.6573562575457692	0.5804547239525226
rplQ	0.4061230302972197	0.5305636716965593	19995.0	19995.0	20005.0	20005.0	0.0	0.2023168304696458	0.2023168304696458	0.0
rplR	0.4287061310216508	0.5696375749735649	19985.0	19985.0	20000.0	20000.0	0.0	0.28599365388645515	0.28599365388645515	0.2023168304696458
glpE	0.5118229004883662	0.5522063577723528	20025.0	20025.0	20035.0	20035.0	0.0	0.17746830863500357	0.17746830863500357	0.0
atpC	0.4788091544306425	0.5461585440069286	20015.0	20015.0	20030.0	20030.0	0.0	0.31640933529116444	0.31640933529116444	0.17746830863500357
yajG	0.49546290945087207	0.46586912768347394	19992.5	19992.5	20022.5	20022.5	0.28599365388645515	0.35010481515218833	0.35010481515218833	0.31640933529116444
[truncated: 1,913 more rows]
