# Supplementary material for: Proteome-wide determinants of co-translational chaperone binding in bacteria
Source: Nat Commun. 2025 May 10;16:4361. doi: 10.1038/s41467-025-59067-9 (PMC12065913; doi:10.1038/s41467-025-59067-9)
Supplement: Supplementary file 8 — Source Data [file 41467_2025_59067_MOESM8_ESM.zip › S1g.csv]

chaperone cluster A	gene_pair	sequence similarity	DTW similarity
TF	fhlA_bcsB	0.38721566397834484	0.9274473575288672
TF	fhlA_ydiJ	0.4786829692276662	0.9299734265978348
TF	fhlA_uvrD	0.3975704532518529	0.927450268540395
TF	fhlA_mqo	0.32163533191279364	0.9411690257117724
TF	fhlA_bcsC	0.48040876743991756	0.9285953510089557
TF	fhlA_yfhM	0.6012146422975118	0.9067474675602205
TF	fhlA_gcvP	0.45107019783164465	0.9059259457684123
TF	fhlA_yfeW	0.26986138554525324	0.9180767563040422
TF	fhlA_priA	0.3820382693415908	0.9217846396800784
TF	fhlA_rlmL	0.36995768185583133	0.8894314488815077
TF	fhlA_ppk	0.3768608747048367	0.9430901876820718
TF	fhlA_menD	0.3130063408515369	0.9178280948024027
TF	fhlA_clpB	0.43208641749687987	0.9365828019615013
TF	fhlA_yejH	0.33371591939855305	0.9332287544412378
TF	fhlA_katG	0.3768608747048367	0.9425190707910337
TF	fhlA_yjjJ	0.2802161748187613	0.9299746896433135
TF	fhlA_yddW	0.2646839909084992	0.9315815502434638
TF	fhlA_dacB	0.2940225605167721	0.9290342457400906
TF	fhlA_mrcA	0.40447364610085834	0.9438195579027189
TF	fhlA_pepP	0.28539356945551536	0.8927346979162475
TF	fhlA_yhjJ	0.29919995515352615	0.9155467942226981
TF	fhlA_htpG	0.3526996997333179	0.9026836336523784
TF	fhlA_nuoF	0.28194197303101265	0.9025632412107567
TF	fhlA_sapA	0.3164579372760396	0.847083749800839
TF	fhlA_sbcB	0.2940225605167721	0.8705322801945012
TF	fhlA_asnB	0.31990953370054226	0.8772697023103531
TF	fhlA_thiI	0.29229676230452073	0.8766989417277697
TF	fhlA_pta	0.39066726040284755	0.904729119336524
TF	fhlA_rhlE	0.2957483587290235	0.8677875601855107
TF	fhlA_pykF	0.28539356945551536	0.8729928523996816
TF	fhlA_carB	0.4821345656521689	0.8653458839735719
TF	fhlA_mfd	0.5097473370481904	0.8680331999708113
TF	fhlA_fucI	0.32508692833729635	0.9131075827824472
TF	fhlA_murC	0.2940225605167721	0.8732960092726342
TF	fhlA_ampC	0.23707121951247767	0.867059096893681
TF	fhlA_gudD	0.28194197303101265	0.8625123052166264
TF	fhlA_oppD	0.23361962308797496	0.9091936211563934
TF	fhlA_yhbW	0.2249906320267182	0.9288828122697431
TF	fhlA_fbaB	0.22671643023896956	0.9154750131851361
TF	fhlA_macB	0.3716834800680827	0.9230665046908552
TF	fhlA_cca	0.2715871837575046	0.8904701370355834
TF	fhlA_dppD	0.21808743917771284	0.9310864151837364
TF	fhlA_yghZ	0.24397441236148307	0.9509357234064508
TF	fhlA_yjeS	0.25778079805949383	0.92855446173631
TF	fhlA_agp	0.2595065962717452	0.8638494257857483
TF	fhlA_nrdF	0.21636164096546145	0.8727749981639831
TF	fhlA_visC	0.26986138554525324	0.807408491957801
TF	fhlA_uxaC	0.28711936766776675	0.8565203245247127
TF	fhlA_rffT	0.22844222845122095	0.861329167279441
TF	fhlA_yjfZ	0.18011987850818317	0.8689849267977309
TF	fhlA_ilvC	0.3164579372760396	0.8856841170191647
TF	fhlA_yidR	0.25605499984724245	0.8427534599214977
TF	fhlA_fdoG	0.447618601407142	0.8550855316712261
TF	fhlA_ynhG	0.2198132373899642	0.8694911710112988
TF	fhlA_rarA	0.2888451658800181	0.8649571281073611
TF	fhlA_ilvA	0.3078289462147829	0.9118825884163001
TF	fhlA_secA	0.42690902286012583	0.8989576811239188
TF	fhlA_hemL	0.25778079805949383	0.9168737059977224
TF	fhlA_fumB	0.3147321390637883	0.888507678998199
TF	fhlA_yqjG	0.22153903560221555	0.938512271722291
TF	fhlA_dkgB	0.18702307135718857	0.9388557156699188
TF	fhlA_ygiF	0.2715871837575046	0.9174899038415566
TF	fhlA_cof	0.18702307135718857	0.9256915077806231
TF	fhlA_ydcR	0.2888451658800181	0.9101925357872224
TF	fhlA_ycjX	0.28711936766776675	0.881753836211824
TF	fhlA_lamB	0.26986138554525324	0.8709102620843121
TF	fhlA_malZ	0.3302643229740504	0.9317693106159206
TF	fhlA_lldD	0.25260340342273974	0.9172997876970427
TF	fhlA_thrC	0.2750387801820073	0.9052872124420742
TF	fhlA_ycbL	0.14387811605090492	0.896960895070315
TF	fhlA_fabF	0.2612323944839965	0.906343522389261
TF	fhlA_hemC	0.2318938248757236	0.8606168938165092
TF	fhlA_hslU	0.28539356945551536	0.8753033115696736
TF	fhlA_yfiC	0.1732166856591778	0.9108998677245753
TF	fhlA_ubiB	0.3302643229740504	0.8992941112543923
TF	fhlA_ycfD	0.2422486141492317	0.8838491987495548
TF	fhlA_era	0.2129100445409588	0.9190380599237046
TF	fhlA_trpS	0.22671643023896956	0.9044572157317233
TF	fhlA_dnaJ	0.2301680266634723	0.8949596397743431
TF	fhlA_murA	0.2664097891207506	0.8995886013903915
TF	fhlA_nadA	0.2301680266634723	0.9129140484813043
TF	fhlA_rfaC	0.2146358427532101	0.926532050037384
TF	fhlA_ycbZ	0.3406191122475584	0.9098824382067625
TF	fhlA_alaS	0.4458928031948906	0.9221290233362863
TF	fhlA_ansA	0.21808743917771284	0.9113575694067155
TF	fhlA_guaC	0.2232648338144669	0.9157787097611273
TF	fhlA_pheA	0.25260340342273974	0.9120502330820272
TF	fhlA_metC	0.25778079805949383	0.9048319198763114
TF	fhlA_rfaG	0.25087760521048846	0.8882384134036642
TF	fhlA_leuS	0.4165542335866177	0.8842078499403833
TF	fhlA_glgC	0.26813558733300186	0.8756048564682868
TF	fhlA_dbpA	0.2888451658800181	0.9084545653643955
TF	fhlA_leuA	0.31990953370054226	0.9169333493004488
TF	fhlA_fadD	0.3268127265495477	0.901708873609644
TF	fhlA_rffM	0.18184567672043456	0.8757612375076114
TF	fhlA_pnp	0.3785866729170881	0.8352562900357436
TF	fhlA_dxs	0.35442549794556927	0.93587110571777
TF	fhlA_degQ	0.29229676230452073	0.9478259961330687
TF	fhlA_glmS	0.3526996997333179	0.9025304091805136
TF	fhlA_yfaY	0.2612323944839965	0.9289051400197906
TF	fhlA_srmB	0.28711936766776675	0.8960093778148539
TF	fhlA_pncB	0.2646839909084992	0.9326324510764393
TF	fhlA_ligA	0.3837640675538421	0.9307047047933767
TF	fhlA_selB	0.34752230509656384	0.9501294650403467
TF	fhlA_thrS	0.35442549794556927	0.9017378378484006
TF	fhlA_rfbB	0.2318938248757236	0.9046027904367676
TF	fhlA_sdhA	0.323361130125045	0.9039127100497488
TF	fhlA_topA	0.4165542335866177	0.9156297571120146
TF	fhlA_gdhA	0.28539356945551536	0.9348227069553764
TF	fhlA_yraM	0.35097390152106656	0.9365963670088765
TF	fhlA_ispA	0.21808743917771284	0.9155148481213793
TF	fhlA_yebA	0.28194197303101265	0.9391405613561609
TF	fhlA_lpxB	0.2595065962717452	0.9500754819756789
TF	fhlA_rne	0.45107019783164465	0.9379950901386638
TF	fhlA_manA	0.25260340342273974	0.925204482890686
TF	fhlA_yicC	0.21118424632870744	0.9283016819240473
TF	fhlA_nlpE	0.16286189638566975	0.927492250131417
TF	fhlA_sucC	0.25778079805949383	0.9206290840785277
TF	fhlA_tyrS	0.2767645783942586	0.9236313574138019
TF	fhlA_ompR	0.18011987850818317	0.9460977520591137
TF	fhlA_uidR	0.1473297124754076	0.9354629219887429
TF	fhlA_moeB	0.17149088744692645	0.9230603903599522
TF	fhlA_manZ	0.19737786063069668	0.9369612111448683
TF	fhlA_yliJ	0.1507813088999103	0.9403542707945078
TF	fhlA_miaA	0.2232648338144669	0.9333048202502046
TF	fhlA_deoB	0.2612323944839965	0.9157482204257456
TF	fhlA_glyQ	0.2146358427532101	0.92427771073565
TF	fhlA_serC	0.23707121951247767	0.9141927326782143
TF	fhlA_dusA	0.2198132373899642	0.9057129366983491
TF	fhlA_osmY	0.14560391426315625	0.9078390372528551
TF	fhlA_fldB	0.12144273929163742	0.941732627529839
TF	fhlA_pdxK	0.20082945705519933	0.9299487058519607
TF	fhlA_ycfH	0.20082945705519933	0.9325654471287983
TF	fhlA_mraW	0.22671643023896956	0.9447678552403022
TF	fhlA_minD	0.19910365884294803	0.944324041950016
TF	fhlA_gabT	0.26813558733300186	0.9586811204376926
TF	fhlA_ygdH	0.29229676230452073	0.9508305606887416
TF	fhlA_sseA	0.19737786063069668	0.9570996743078486
TF	fhlA_purD	0.27331298196975595	0.9415081842255164
TF	fhlA_ymdC	0.2957483587290235	0.9535929456622008
TF	fhlA_metE	0.39066726040284755	0.9648610285180476
TF	fhlA_yqeF	0.2595065962717452	0.952525644876666
TF	fhlA_yecE	0.1904746677816913	0.9485853251151936
TF	fhlA_tdcB	0.21808743917771284	0.9468732308927844
TF	fhlA_mglB	0.21636164096546145	0.918250480937953
TF	fhlA_waaU	0.23361962308797496	0.936435092217044
TF	fhlA_glpK	0.30437734979028014	0.921891987783543
TF	fhlA_ycjG	0.2198132373899642	0.9379266069535894
TF	fhlA_ybiU	0.26813558733300186	0.9398827948196653
TF	fhlA_dcm	0.2940225605167721	0.9241162765672152
TF	fhlA_usg	0.2249906320267182	0.9166319346284912
TF	fhlA_iadA	0.25605499984724245	0.8995841719486849
TF	fhlA_ascG	0.23707121951247767	0.918916306670737
TF	fhlA_hdfR	0.19910365884294803	0.9195596841147329
TF	fhlA_dxr	0.25087760521048846	0.9193319921868418
TF	fhlA_ygfZ	0.2232648338144669	0.9431729485675533
TF	fhlA_pldB	0.21636164096546145	0.9426476307442491
TF	fhlA_gshB	0.2146358427532101	0.9269060261264477
TF	fhlA_nagZ	0.2232648338144669	0.9208664015812321
TF	fhlA_accD	0.2094584481164561	0.923850324096416
TF	fhlA_yhaK	0.17494248387142916	0.9557391802576835
TF	fhlA_yigB	0.17494248387142916	0.9491024329388593
TF	fhlA_ybjX	0.22671643023896956	0.9413165905222012
TF	fhlA_yggN	0.1680392910224238	0.941412181969666
TF	fhlA_mdoB	0.3837640675538421	0.9456246811325068
TF	fhlA_pqiB	0.323361130125045	0.9659960521163455
TF	fhlA_dsdC	0.2094584481164561	0.9605117699456
TF	fhlA_murF	0.27849037660651	0.9643306673992772
TF	fhlA_yrfG	0.15941029996116704	0.9636448689102021
TF	fhlA_fdhE	0.20428105347970207	0.9635968027909355
TF	fhlA_zwf	0.2940225605167721	0.9537967764504149
TF	fhlA_rhlB	0.27331298196975595	0.9457936178871414
TF	fhlA_gsk	0.25778079805949383	0.9497318353150859
TF	fhlA_ghrB	0.2232648338144669	0.9350054445670503
TF	fhlA_serB	0.2249906320267182	0.950289326724978
TF	fhlA_hsdM	0.3164579372760396	0.9546826861165157
TF	fhlA_ade	0.3302643229740504	0.9306561849001019
TF	fhlA_mpl	0.27331298196975595	0.943610837484314
TF	fhlA_cysS	0.2767645783942586	0.9279376296211556
TF	fhlA_fpr	0.18011987850818317	0.930745346667503
TF	fhlA_ndh	0.28194197303101265	0.9240541837493719
TF	fhlA_ychF	0.23534542130022632	0.9193709093453147
TF	fhlA_sucA	0.4441670049826393	0.9416365311201187
TF	fhlA_glnS	0.323361130125045	0.9371005282417297
TF	fhlA_holB	0.22844222845122095	0.9517866055650375
TF	fhlA_serS	0.27331298196975595	0.9230904564303671
TF	fhlA_recA	0.23879701772472897	0.9268962585431839
TF	fhlA_deoC	0.1904746677816913	0.9229516767866618
TF	fhlA_atpD	0.28539356945551536	0.9241457980435658
TF	fhlA_gatY	0.20082945705519933	0.9333582522041671
TF	fhlA_nuoB	0.1507813088999103	0.9382967569742302
TF	fhlA_lysA	0.26986138554525324	0.9459595881876587
TF	fhlA_rfaZ	0.18702307135718857	0.9587594411993694
TF	fhlA_asd	0.24397441236148307	0.9481521542006993
TF	fhlA_pgi	0.3268127265495477	0.9503874517050985
TF	fhlA_tonB	0.15423290532441303	0.9516970162241272
TF	fhlA_cpdA	0.1904746677816913	0.950978519607392
TF	fhlA_mnmA	0.23879701772472897	0.9386609449396409
TF	fhlA_pyrG	0.31818373548829093	0.9530638784076921
TF	fhlA_pgk	0.2612323944839965	0.9546193126590234
TF	fhlA_metB	0.2543292016349911	0.9288834046763171
TF	fhlA_ybaP	0.18702307135718857	0.9513793567588594
TF	fhlA_mltA	0.2318938248757236	0.9384985612007871
TF	fhlA_nagK	0.20082945705519933	0.9477101027308042
TF	fhlA_rbn	0.20082945705519933	0.9492211702998086
TF	fhlA_ubiD	0.2905709640922694	0.9413856940593774
TF	fhlA_rimK	0.21808743917771284	0.944175694906664
TF	fhlA_envC	0.26295819269624787	0.9449001530031984
TF	fhlA_aroH	0.2301680266634723	0.9546672140836737
TF	fhlA_gadW	0.1680392910224238	0.948757547966222
TF	fhlA_dapF	0.18011987850818317	0.9503292349808853
TF	fhlA_rimJ	0.13179752856514548	0.9458411258370548
TF	fhlA_ucpA	0.18874886956943993	0.9359107027636737
TF	fhlA_tdk	0.1473297124754076	0.9465641751526719
TF	fhlA_speD	0.17839408029593182	0.9321890923591274
TF	fhlA_rdgC	0.21118424632870744	0.9241213533002499
TF	fhlA_hisJ	0.17666828208368052	0.9409039357637661
TF	fhlA_ftsI	0.33544171761080444	0.9434849505291097
TF	fhlA_yijP	0.3164579372760396	0.9347852805536839
TF	fhlA_trkA	0.28539356945551536	0.9444404439865606
TF	fhlA_yceH	0.1663134928101724	0.9357095189030995
TF	fhlA_mcrC	0.2301680266634723	0.9467811154036491
TF	fhlA_yfbQ	0.2543292016349911	0.9239336401847116
TF	fhlA_pyrC	0.22844222845122095	0.9060729747679283
TF	fhlA_ydcF	0.17839408029593182	0.9135184875835354
TF	fhlA_ygcF	0.15768450174891568	0.9082814359626616
TF	fhlA_yidA	0.19220046599394267	0.9044123392245944
TF	fhlA_cho	0.2094584481164561	0.8985239885286795
TF	fhlA_ampH	0.24570021057373437	0.8796790161666147
TF	fhlA_rbsA	0.3061031480025315	0.900158970534899
TF	fhlA_treR	0.21118424632870744	0.8972144295021213
TF	fhlA_yqjH	0.1732166856591778	0.883356391600824
TF	fhlA_yhhW	0.15423290532441303	0.859260646827374
TF	fhlA_kdsA	0.1852972731449372	0.8750230510854143
TF	fhlA_iscS	0.2612323944839965	0.8711109210719401
TF	fhlA_ubiE	0.17839408029593182	0.9094437112065238
TF	fhlA_rlmG	0.24742600878598572	0.9139444724532018
TF	fhlA_ybdL	0.24742600878598572	0.9310432010440779
TF	fhlA_tyrB	0.25605499984724245	0.8971616448358456
TF	fhlA_ilvB	0.3164579372760396	0.8975211515105792
TF	fhlA_yrbF	0.18702307135718857	0.8548447330759452
TF	fhlA_mak	0.20600685169195343	0.8725505474419842
TF	fhlA_rrmJ	0.14560391426315625	0.898190134668853
TF	fhlA_ribD	0.23534542130022632	0.8538870086874704
TF	fhlA_mepA	0.1835714749326859	0.8734825963685483
TF	fhlA_truD	0.23534542130022632	0.8975030206982932
TF	fhlA_yjiC	0.1904746677816913	0.898881216751432
TF	fhlA_nagB	0.18702307135718857	0.8958505863216613
TF	fhlA_yiaJ	0.19737786063069668	0.9116965863969159
TF	fhlA_ybiB	0.2094584481164561	0.8803315651705452
TF	fhlA_fecE	0.19220046599394267	0.9157616916300934
TF	fhlA_yqjI	0.13870072141415088	0.9327373376692979
TF	fhlA_ugpQ	0.1835714749326859	0.8939539067290494
TF	fhlA_rsxG	0.1473297124754076	0.8890414075542196
TF	fhlA_gltI	0.20600685169195343	0.8609451567019201
TF	fhlA_artI	0.16976508923467515	0.8719678068903154
TF	fhlA_cysB	0.22671643023896956	0.8511055132135402
TF	fhlA_dacA	0.2595065962717452	0.844024078096925
TF	fhlA_rpsB	0.1663134928101724	0.8649519089347428
TF	fhlA_znuC	0.18702307135718857	0.8721059621431068
TF	fhlA_lptB	0.18184567672043456	0.8824988099328027
TF	fhlA_yfbR	0.1473297124754076	0.8882232520409795
TF	fhlA_nudF	0.14560391426315625	0.8891197547740176
TF	fhlA_yjeK	0.2318938248757236	0.9072867455433492
TF	fhlA_yjhU	0.22671643023896956	0.8930964023988913
TF	fhlA_clpX	0.27849037660651	0.88365471960449
TF	fhlA_epd	0.21636164096546145	0.8324394515227325
TF	fhlA_dppF	0.22153903560221555	0.9289213179616556
TF	fhlA_alsE	0.1611360981734184	0.8897569807648837
TF	fhlA_yadE	0.2612323944839965	0.9127416150014835
TF	fhlA_yidZ	0.2232648338144669	0.9039337194580881
TF	fhlA_thiK	0.1904746677816913	0.9123771073578619
TF	fhlA_nagC	0.2715871837575046	0.9130812647194563
TF	fhlA_dapE	0.2543292016349911	0.9318568572542596
TF	fhlA_glgA	0.2940225605167721	0.9341220734421125
TF	fhlA_ytfM	0.328538524761799	0.8524474617726411
TF	fhlA_pheT	0.4165542335866177	0.8972321376256145
TF	fhlA_phoE	0.21808743917771284	0.8781461243447952
TF	fhlA_glpQ	0.22844222845122095	0.8717159192485446
TF	fhlA_yggW	0.24570021057373437	0.877457217183316
TF	fhlA_murB	0.2232648338144669	0.8795864328035065
TF	fhlA_mltB	0.22844222845122095	0.8684340759488821
TF	fhlA_xylR	0.25087760521048846	0.890213165110631
TF	fhlA_xseA	0.28539356945551536	0.914731351371994
TF	fhlA_rumA	0.28366777124326403	0.8838762459875847
TF	fhlA_yiiG	0.2232648338144669	0.8872335193000804
TF	fhlA_sgrR	0.32163533191279364	0.8840055791565351
TF	fhlA_chiA	0.40447364610085834	0.8576613552584238
TF	fhlA_ygiQ	0.3837640675538421	0.7528009328491035
TF	fhlA_ybiT	0.31128054263928556	0.7737123733004067
TF	fhlA_gltX	0.29229676230452073	0.7634123575440781
TF	fhlA_gsiB	0.29229676230452073	0.7884309984648258
TF	fhlA_purA	0.2715871837575046	0.7896141808512416
TF	fhlA_mcrB	0.28366777124326403	0.7671075651687829
TF	fhlA_bamA	0.38721566397834484	0.7700770818643545
TF	fhlA_yheS	0.3578770943700719	0.7638957462787292
TF	fhlA_gltB	0.5649728798402335	0.7384436420952958
TF	fhlA_clpA	0.40274784788860696	0.8569062840959523
TF	fhlA_ycbX	0.2318938248757236	0.788020203982963
TF	fhlA_nuoC	0.33544171761080444	0.7881458165509625
TF	fhlA_plsB	0.41482843537436637	0.8259259555988128
TF	fhlA_pepQ	0.26986138554525324	0.7909473945684351
TF	fhlA_pflB	0.3785866729170881	0.8117765432016373
TF	fhlA_nuoG	0.43726381213363386	0.8269281116827337
TF	fhlA_gyrA	0.43208641749687987	0.8299843819903031
TF	fhlA_fecA	0.38031247112933947	0.8776857058520372
TF	fhlA_gpmM	0.30265155157802887	0.7800830390083368
TF	fhlA_yghJ	0.5805050637504957	0.7267596295896217
TF	fhlA_insK	0.19565206241844532	0.8606535969560547
TF	fhlA_gpmA	0.17494248387142916	0.8793987716704246
TF	fhlA_trxB	0.2146358427532101	0.8796596605834247
TF	fhlA_rnt	0.15423290532441303	0.887990821353247
TF	fhlA_ubiG	0.15941029996116704	0.8908623769858351
TF	fhlA_ung	0.14905551068765893	0.9000632927831265
TF	fhlA_pyrB	0.22153903560221555	0.8344926843710532
TF	fhlA_truC	0.1835714749326859	0.868292507316442
TF	fhlA_glnH	0.17149088744692645	0.8511527073211623
TF	fhlA_pflA	0.1680392910224238	0.8543558614542752
TF	fhlA_btuD	0.18011987850818317	0.8473001889164852
TF	fhlA_yfiE	0.20428105347970207	0.870658551271577
TF	fhlA_rfaQ	0.22844222845122095	0.8180171714055954
TF	fhlA_malE	0.2612323944839965	0.8039689362064135
TF	fhlA_fruR	0.2301680266634723	0.8293726390951357
TF	fhlA_tgt	0.23534542130022632	0.7751967256776345
TF	fhlA_ybhC	0.2595065962717452	0.7840167108339083
TF	fhlA_rdoA	0.21636164096546145	0.8420109419169621
TF	fhlA_ispG	0.24570021057373437	0.8519522546620608
TF	fhlA_alr	0.2422486141492317	0.883112768778158
TF	fhlA_queF	0.2025552552674507	0.8854421043033853
TF	fhlA_ilvE	0.20773264990420473	0.8384113306988277
TF	fhlA_iap	0.2249906320267182	0.8732016697833039
TF	fhlA_prkB	0.19392626420619397	0.893070397100655
TF	fhlA_galM	0.2301680266634723	0.8482228593795198
TF	fhlA_ygjD	0.2249906320267182	0.8843163143892994
TF	fhlA_yfdZ	0.2612323944839965	0.8463787552593827
TF	fhlA_glyA	0.25778079805949383	0.8361219661713507
TF	fhlA_nfo	0.20773264990420473	0.8304086286699635
TF	fhlA_hemF	0.19910365884294803	0.8741763708144615
TF	fhlA_rfaD	0.20600685169195343	0.7945663211749843
TF	fhlA_mtn	0.1507813088999103	0.8535170944135949
TF	fhlA_rffH	0.19910365884294803	0.8368102515509473
TF	fhlA_galE	0.2249906320267182	0.8282469336895779
TF	fhlA_gntR	0.22844222845122095	0.8260124389557454
TF	fhlA_mreB	0.23879701772472897	0.8616972381151748
TF	fhlA_ybjS	0.2318938248757236	0.8743286042633396
TF	fhlA_potA	0.24742600878598572	0.8773303827105723
TF	fhlA_hflX	0.28194197303101265	0.8742486687315464
TF	fhlA_truB	0.2198132373899642	0.8893558817216027
TF	fhlA_ybiV	0.1904746677816913	0.8565503584808436
TF	fhlA_yafJ	0.17494248387142916	0.9055556951891994
TF	fhlA_nfsA	0.1663134928101724	0.8977061063282578
TF	fhlA_sbcC	0.4648765835296554	0.828625929914189
TF	fhlA_rsxC	0.37340927828033404	0.7988925798888638
TF	fhlA_hepA	0.4700539781664095	0.7202683156746386
TF	fhlA_potF	0.2422486141492317	0.826087939283688
TF	fhlA_moaA	0.22153903560221555	0.8365665546363603
TF	fhlA_gltD	0.2767645783942586	0.843971906767527
TF	fhlA_ptrB	0.36132869079457464	0.7757320263241955
TF	fhlA_ftsP	0.2905709640922694	0.7857487587397484
TF	fhlA_frdA	0.33716751582305576	0.7787079165275425
TF	fhlA_bglA	0.27331298196975595	0.8296691252387685
TF	fhlA_fusA	0.3665060854313287	0.775191306123028
TF	fhlA_nadB	0.31990953370054226	0.8374848329518179
TF	fhlA_solA	0.23879701772472897	0.7867717067006578
TF	fhlA_pyrD	0.2301680266634723	0.8016408029527166
TF	fhlA_crp	0.15250710711216164	0.808119442507685
TF	fhlA_rnc	0.1611360981734184	0.8029869826473336
TF	fhlA_hscA	0.3526996997333179	0.8158973126255205
TF	fhlA_purM	0.2249906320267182	0.8210871389699366
TF	fhlA_yigL	0.1904746677816913	0.791252057764901
TF	fhlA_bamB	0.2646839909084992	0.798712658308042
TF	fhlA_deoA	0.2664097891207506	0.7901584637625867
TF	fhlA_yaaA	0.18702307135718857	0.8400075231797342
TF	fhlA_asnA	0.22844222845122095	0.813345164618428
TF	fhlA_panB	0.1835714749326859	0.8244170745311072
TF	fhlA_dadA	0.2715871837575046	0.7984960883279961
TF	fhlA_dcyD	0.2301680266634723	0.7352872280166067
TF	fhlA_tas	0.23879701772472897	0.803059738644644
TF	fhlA_hemE	0.24052281593698036	0.7160653373670248
TF	fhlA_pepA	0.2957483587290235	0.738604917848324
TF	fhlA_btuB	0.33371591939855305	0.6947322330363724
TF	fhlA_murI	0.2094584481164561	0.80363739093136
TF	fhlA_dld	0.3319901211863018	0.8704792603134727
TF	fhlA_mutS	0.43898961034588524	0.8884426423597773
TF	fhlA_yncD	0.3596028925823233	0.8300247146680302
TF	fhlA_tnaA	0.2767645783942586	0.8412318201764855
TF	fhlA_prc	0.36823188364358006	0.8042649779678231
TF	fhlA_speC	0.37340927828033404	0.8223950341717641
TF	fhlA_valS	0.45107019783164465	0.7834634622316896
TF	fhlA_yeaD	0.19910365884294803	0.8522956096562154
TF	fhlA_metN	0.22844222845122095	0.8743041194959043
TF	fhlA_prfC	0.30955474442703423	0.7804744504697901
TF	fhlA_potD	0.24052281593698036	0.8184295500442935
TF	fhlA_yfgC	0.3009257533657775	0.8872655525465845
TF	fhlA_dnaX	0.3596028925823233	0.8520497584567556
TF	fhlA_bisC	0.39929625146410425	0.8412739394714328
TF	fhlA_accC	0.2750387801820073	0.8405967777928656
TF	fhlA_tktA	0.35615129615782054	0.822619563591048
TF	fhlA_ldcA	0.20773264990420473	0.8668371706972383
TF	fhlA_lepA	0.328538524761799	0.8796691705688002
TF	fhlA_tldD	0.29919995515352615	0.8785451965986668
TF	fhlA_tbpA	0.21118424632870744	0.8321870144084627
TF	fhlA_lplA	0.2422486141492317	0.8568310529063208
TF	fhlA_queA	0.2318938248757236	0.846114372172694
TF	fhlA_yajO	0.2232648338144669	0.8473838642124352
TF	fhlA_ispH	0.21808743917771284	0.8162027051454113
TF	fhlA_rep	0.38031247112933947	0.7483910022732704
TF	fhlA_katE	0.3958446550396016	0.815416061028849
TF	fhlA_hipA	0.2802161748187613	0.8270886544588191
TF	fhlA_fepC	0.19737786063069668	0.8175319339070968
TF	fhlA_nemA	0.24397441236148307	0.7656025533167667
TF	fhlA_rlpA	0.22844222845122095	0.7853980251145454
TF	fhlA_aspC	0.25605499984724245	0.8203394886659212
TF	fhlA_tdh	0.21118424632870744	0.6832655455640524
TF	fhlA_efeO	0.24915180699823708	0.717604863753614
TF	fhlA_icd	0.2646839909084992	0.7036327391324035
TF	fhlA_mnmG	0.3596028925823233	0.5754737627931634
TF	fhlA_ushA	0.31990953370054226	0.750797643376811
TF	fhlA_ynjE	0.2664097891207506	0.7103182192972154
TF	fhlA_topB	0.3647802872190773	0.5535168648402634
TF	fhlA_ansB	0.22671643023896956	0.6546798235721916
TF	fhlA_hsdS	0.28711936766776675	0.57659282975358
TF	fhlA_lysU	0.30265155157802887	0.6586968867727141
TF	fhlA_pssA	0.28539356945551536	0.7125039594306001
TF	fhlA_purF	0.3009257533657775	0.6283779280168426
TF	fhlA_ydiU	0.2940225605167721	0.5992425723317429
TF	fhlA_metG	0.36305448900682596	0.7251487912131099
TF	fhlA_argG	0.2715871837575046	0.6900034051289801
TF	fhlA_ycaO	0.33889331403530715	0.7745322011188102
TF	fhlA_sdiA	0.1680392910224238	0.7802292104614901
TF	fhlA_fumA	0.31128054263928556	0.7020946179710744
TF	fhlA_aspS	0.33544171761080444	0.7950776261448536
TF	fhlA_queC	0.16286189638566975	0.8125673129161669
TF	fhlA_asnS	0.28194197303101265	0.7706595852984998
TF	fhlA_maeA	0.32163533191279364	0.5852947985229859
TF	fhlA_lon	0.40274784788860696	0.6403585478865911
TF	fhlA_speA	0.35615129615782054	0.7505835225990324
TF	fhlA_bglX	0.39066726040284755	0.6898661873925418
TF	fhlA_gor	0.2646839909084992	0.6953654196905288
TF	fhlA_hemN	0.2888451658800181	0.6976443187889309
TF	fhlA_aphA	0.1680392910224238	0.7591929149981164
TF	fhlA_nanA	0.20773264990420473	0.6901400502993561
TF	fhlA_cpdB	0.34752230509656384	0.5624432408687923
TF	fhlA_livK	0.24052281593698036	0.6183960105369
TF	fhlA_rho	0.2750387801820073	0.6583701799117304
TF	fhlA_yhiR	0.19220046599394267	0.6266595705913307
TF	fhlA_tpiA	0.1732166856591778	0.7031992592049411
TF	fhlA_yncE	0.2422486141492317	0.6088988425819338
TF	fhlA_pldA	0.19220046599394267	0.6293399379557745
TF	fhlA_entC	0.2664097891207506	0.6762290549983426
TF	fhlA_galT	0.2422486141492317	0.7111700071944564
TF	fhlA_pdxY	0.19737786063069668	0.714789433903895
TF	fhlA_rpoB	0.5546180905667255	0.7247512052255587
TF	fhlA_rpoC	0.5563438887789768	0.59996678175423
TF	fhlA_purL	0.5425375030809659	0.7360166658561434
TF	fhlA_mukB	0.5805050637504957	0.6955063631952575
TF	fhlA_hrpA	0.5442633012932174	0.7291500178591458
TF	fhlA_ileS	0.45452179425614736	0.34459436687383416
TF	fhlA_aceE	0.4303606192846285	0.2879716117501605
TF	fhlA_dppA	0.3061031480025315	0.524096749408898
TF	fhlA_fhuA	0.3665060854313287	0.21800918973854733
TF	fhlA_mdoG	0.30437734979028014	0.27031205320433416
TF	fhlA_imp	0.3837640675538421	0.1624318923583852
TF	fhlA_fepA	0.36995768185583133	0.4784877345248785
TF	fhlA_ompA	0.22844222845122095	0.3964659882974184
TF	fhlA_parC	0.4061994443131096	0.5873776111682512
TF	fhlA_fadL	0.2664097891207506	0.42607243410937895
TF	fhlA_znuA	0.2232648338144669	0.48390325837585435
TF	fhlA_tsx	0.18184567672043456	0.5180234470723337
TF	fhlA_lpd	0.28194197303101265	0.6014024223077964
TF	fhlA_ompT	0.2094584481164561	0.5924610234875759
TF	fhlA_nrdB	0.25260340342273974	0.6796014171736741
TF	fhlA_speB	0.2146358427532101	0.6695878518548076
TF	fhlA_pcnB	0.2888451658800181	0.635814459688141
TF	fhlA_glmM	0.2888451658800181	0.7042086329218679
TF	fhlA_pfkA	0.20600685169195343	0.714504792619505
TF	fhlA_vacJ	0.17494248387142916	0.722006686687095
TF	fhlA_ydgA	0.3130063408515369	0.6167316581168071
TF	fhlA_proS	0.3302643229740504	0.6802911122432632
TF	fhlA_glyS	0.3837640675538421	0.7443487425918005
TF	fhlA_degP	0.2957483587290235	0.54389482495593
TF	fhlA_sthA	0.2750387801820073	0.5521767453641085
TF	fhlA_fhuE	0.37340927828033404	0.600990613535155
TF	fhlA_cirA	0.3526996997333179	0.4435731127945406
TF	fhlA_yibQ	0.22153903560221555	0.8335958472850319
TF	fhlA_yccW	0.2595065962717452	0.8053042646263869
TF	fhlA_cutC	0.17494248387142916	0.8184851170699206
TF	fhlA_yceM	0.21808743917771284	0.80654104064486
TF	fhlA_thyA	0.17666828208368052	0.7948884558126206
TF	fhlA_rfaP	0.18702307135718857	0.8000100101039191
TF	fhlA_ydgH	0.20773264990420473	0.7536889305594847
TF	fhlA_ttcA	0.21636164096546145	0.8002728054922873
TF	fhlA_fabB	0.25087760521048846	0.7406319158147688
TF	fhlA_yadG	0.22153903560221555	0.7596350098034557
TF	fhlA_rffA	0.23707121951247767	0.7366961205838349
TF	fhlA_yjjU	0.23707121951247767	0.8049425490247569
TF	fhlA_livJ	0.24397441236148307	0.7488484919606251
TF	fhlA_rfaF	0.23879701772472897	0.7566915744324227
TF	fhlA_pbpG	0.2094584481164561	0.7171752151648939
TF	fhlA_yieE	0.17149088744692645	0.8156273747483891
TF	fhlA_ydjF	0.17666828208368052	0.843131550684548
TF	fhlA_hisP	0.18874886956943993	0.844876912943221
TF	fhlA_glpD	0.2957483587290235	0.8164632569191551
TF	fhlA_yhbJ	0.20773264990420473	0.8503842583011461
TF	fhlA_rseB	0.2232648338144669	0.813906720141641
TF	fhlA_ddlB	0.21118424632870744	0.793490534585849
TF	fhlA_cysM	0.21118424632870744	0.8237045603943299
TF	fhlA_hemB	0.22671643023896956	0.8200728041144848
TF	fhlA_yceI	0.14560391426315625	0.8528325889844949
TF	fhlA_pth	0.13352332677739684	0.8750534529643482
TF	fhlA_lipA	0.21118424632870744	0.7856987534138594
TF	fhlA_sucB	0.2612323944839965	0.8564766143199336
TF	fhlA_lipB	0.15768450174891568	0.8210887115870016
TF	fhlA_lolD	0.17666828208368052	0.8420072965146556
TF	fhlA_purC	0.17149088744692645	0.8453980660156275
TF	fhlA_rluB	0.20773264990420473	0.8220290502163322
TF	fhlA_lrhA	0.2129100445409588	0.8114046091405506
TF	fhlA_ytfQ	0.2129100445409588	0.7936891131866027
TF	fhlA_ynfC	0.17666828208368052	0.8154892427854857
TF	fhlA_yfiP	0.17149088744692645	0.8191110345186802
TF	fhlA_ftsE	0.15595870353666438	0.7799763049507531
TF	fhlA_fabI	0.1852972731449372	0.7636434277590264
TF	fhlA_lpxC	0.2025552552674507	0.7770201794057945
TF	fhlA_pyrE	0.15768450174891568	0.8088325315818627
TF	fhlA_atpG	0.19737786063069668	0.7888284047415165
TF	fhlA_frmB	0.17149088744692645	0.7824744536652397
TF	fhlA_udk	0.1611360981734184	0.7699987533521928
TF	fhlA_fhuD	0.2129100445409588	0.7285657624317374
TF	fhlA_poxA	0.2249906320267182	0.7478597753111688
TF	fhlA_nadE	0.20082945705519933	0.7834746175284837
TF	fhlA_ybhA	0.1835714749326859	0.7251643090568403
TF	fhlA_rffG	0.23361962308797496	0.839598371083161
TF	fhlA_nanM	0.2318938248757236	0.8639185388626749
TF	fhlA_yjhP	0.17839408029593182	0.8974501088286176
TF	fhlA_clpP	0.15250710711216164	0.8904471106577981
TF	fhlA_rimN	0.13352332677739684	0.8885404991711425
TF	fhlA_ycbW	0.12662013392839147	0.9153247316214086
TF	fhlA_agaR	0.19220046599394267	0.9135882621560901
TF	fhlA_ampD	0.13179752856514548	0.9192875530724738
TF	fhlA_acpT	0.13352332677739684	0.9087739532577453
TF	fhlA_yiaD	0.15595870353666438	0.8706536879610488
TF	fhlA_trmH	0.1611360981734184	0.8740868500888996
TF	fhlA_rrmA	0.18184567672043456	0.8311719796004774
TF	fhlA_yadN	0.13870072141415088	0.8627595682597542
TF	fhlA_yafD	0.1904746677816913	0.8825303662712106
TF	fhlA_ydfH	0.17149088744692645	0.8787013471950403
TF	fhlA_yhbT	0.14042651962640224	0.8797786011333222
TF	fhlA_ycfP	0.1283459321406428	0.8800583831378076
TF	fhlA_glpR	0.18011987850818317	0.9172873122138095
TF	fhlA_yfiB	0.11626534465488336	0.9199156036828766
TF	fhlA_deoR	0.17666828208368052	0.8997904337267818
TF	fhlA_crl	0.09210416968336452	0.9307669845427008
TF	fhlA_tpx	0.12662013392839147	0.9211500346946269
TF	fhlA_yebY	0.0731203893485997	0.923892953536528
TF	fhlA_gcd	0.38894146219059617	0.8991380256330547
TF	fhlA_aceF	0.323361130125045	0.8806766137958543
TF	fhlA_ybfF	0.17494248387142916	0.9109781201415168
TF	fhlA_intS	0.24397441236148307	0.8932694010521063
TF	fhlA_yihL	0.15941029996116704	0.8830442488763631
TF	fhlA_nadD	0.15768450174891568	0.8941904736255165
TF	fhlA_dam	0.1852972731449372	0.9246767150505846
TF	fhlA_pcm	0.15595870353666438	0.8869969981780301
TF	fhlA_lolA	0.14042651962640224	0.8834802509060985
TF	fhlA_yedD	0.0955557661078672	0.9087325308521517
TF	fhlA_recR	0.15595870353666438	0.907518166895434
TF	fhlA_msrB	0.08692677504661046	0.924234213382861
TF	fhlA_yqgE	0.14215231783865356	0.8631484293075092
TF	fhlA_folA	0.0990073625323699	0.9014084596263626
TF	fhlA_yfaZ	0.12144273929163742	0.8974587038324268
TF	fhlA_insJ	0.1283459321406428	0.9409140523143767
TF	fhlA_bax	0.17839408029593182	0.9074301090406189
TF	fhlA_aroL	0.1248943357161401	0.8970624073365967
TF	fhlA_yciT	0.17494248387142916	0.9238851380752514
TF	fhlA_smpB	0.10936215180587797	0.8584030414425934
TF	fhlA_pheS	0.2129100445409588	0.8152398347731877
TF	fhlA_yraP	0.14560391426315625	0.8152124754655927
TF	fhlA_nudE	0.14387811605090492	0.8376655571344533
TF	fhlA_fhuC	0.19220046599394267	0.8157632787628153
TF	fhlA_yibK	0.11799114286713472	0.848749991599825
TF	fhlA_ibpA	0.10073316074462126	0.8647836195597396
TF	fhlA_rna	0.19737786063069668	0.8318359895531422
TF	fhlA_grxB	0.15768450174891568	0.8486718105523017
TF	fhlA_ulaR	0.17494248387142916	0.8409974381065697
TF	fhlA_ybjP	0.13352332677739684	0.8586616552316865
TF	fhlA_rfaH	0.11108795001812934	0.8816658805448696
TF	fhlA_yccU	0.09728156432011857	0.8867010655703622
TF	fhlA_rppH	0.11799114286713472	0.8741493169542115
TF	fhlA_kdsC	0.14215231783865356	0.8918963348781425
TF	fhlA_maa	0.1283459321406428	0.9145601821725795
TF	fhlA_ibpB	0.10418475716912395	0.8598349488648501
TF	fhlA_pdxH	0.15768450174891568	0.8657348857264655
TF	fhlA_fabZ	0.10763635359362664	0.8479556920584176
TF	fhlA_yciO	0.15768450174891568	0.8470950286920751
TF	fhlA_wbbK	0.2318938248757236	0.8352620298878515
TF	fhlA_yeiG	0.17494248387142916	0.8608888674060573
TF	fhlA_fliY	0.1835714749326859	0.8013554021253827
TF	fhlA_yhhX	0.21636164096546145	0.8353023671422314
TF	fhlA_aaeR	0.21118424632870744	0.8056720855802024
TF	fhlA_hemH	0.21118424632870744	0.7977648565335415
TF	fhlA_ycjZ	0.20082945705519933	0.8548503377514627
TF	fhlA_lysS	0.30265155157802887	0.5585015136526854
TF	fhlA_atpA	0.30437734979028014	0.6760380770473818
TF	fhlA_cueO	0.2940225605167721	0.38541244185573376
TF	fhlA_mdoD	0.3078289462147829	0.5814515045929364
TF	fhlA_ksgA	0.19220046599394267	0.6233408541359606
TF	fhlA_ompF	0.2249906320267182	0.37435972398061546
TF	fhlA_ompC	0.2301680266634723	0.3646176404397109
TF	fhlA_mipA	0.1663134928101724	0.5199682010203902
TF	fhlA_fkpA	0.19220046599394267	0.5274329361787581
TF	fhlA_yaiW	0.23707121951247767	0.7178648097460046
TF	fhlA_uvrC	0.34752230509656384	0.6718750165633196
TF	fhlA_ybbB	0.23707121951247767	0.686625819008738
TF	fhlA_rfbA	0.20600685169195343	0.6498682361288407
TF	fhlA_artP	0.17666828208368052	0.689667992090231
TF	fhlA_sapF	0.19220046599394267	0.7340411211648918
TF	fhlA_mppA	0.3164579372760396	0.6728059217467163
TF	fhlA_ruvB	0.23534542130022632	0.6758968461158767
TF	fhlA_yhiN	0.26295819269624787	0.7063785696114696
TF	fhlA_purK	0.24052281593698036	0.6817088875752099
TF	fhlA_gfcE	0.24052281593698036	0.7201288693799729
TF	fhlA_argT	0.19220046599394267	0.6488650214917532
TF	fhlA_ybgK	0.20428105347970207	0.775316371478941
TF	fhlA_sspA	0.15423290532441303	0.7866220033431116
TF	fhlA_exuR	0.1852972731449372	0.839053755541786
TF	fhlA_ycbK	0.13352332677739684	0.8540082737511882
TF	fhlA_suhB	0.19737786063069668	0.8023331057890777
TF	fhlA_ldhA	0.22153903560221555	0.855381621076251
TF	fhlA_ycdY	0.13352332677739684	0.8211991412948143
TF	fhlA_frlR	0.17149088744692645	0.843987201160007
TF	fhlA_allR	0.18702307135718857	0.75764336849241
TF	fhlA_gst	0.14215231783865356	0.8210018321313715
TF	fhlA_leuD	0.13870072141415088	0.7911368873259212
TF	fhlA_ybgI	0.17666828208368052	0.8227275452331313
TF	fhlA_ygiL	0.13352332677739684	0.8109297176272174
TF	fhlA_ompW	0.13697492320189955	0.7837368774989341
TF	fhlA_yraH	0.14905551068765893	0.8551346425485362
TF	fhlA_yegQ	0.27849037660651	0.7229397777973496
TF	fhlA_gltF	0.17666828208368052	0.5765538485419136
TF	fhlA_ygiB	0.1473297124754076	0.7409989367546838
TF	fhlA_rluC	0.22153903560221555	0.6670254033244144
TF	fhlA_ygfA	0.12144273929163742	0.8050569877883468
TF	fhlA_artJ	0.16286189638566975	0.6978912729592678
TF	fhlA_rlmF	0.19737786063069668	0.7087566403282304
TF	fhlA_xthA	0.18184567672043456	0.6870112027794643
TF	fhlA_yggG	0.1835714749326859	0.7275170483854686
TF	fhlA_amiC	0.2750387801820073	0.7510125958805882
TF	fhlA_ydcL	0.15423290532441303	0.7393017465245035
TF	fhlA_ispD	0.16976508923467515	0.789120677594478
TF	fhlA_rob	0.20082945705519933	0.7792665766010187
TF	fhlA_inaA	0.1473297124754076	0.6846709430015189
TF	fhlA_yggS	0.1732166856591778	0.6709191572687204
TF	fhlA_rfbC	0.13352332677739684	0.751786764521333
TF	fhlA_ydiY	0.1732166856591778	0.6409307276955543
TF	fhlA_ybbL	0.16458769459792105	0.708150033337675
TF	fhlA_amiA	0.2025552552674507	0.6416191693929599
TF	fhlA_glf	0.2301680266634723	0.5120560863276885
TF	fhlA_pstS	0.2249906320267182	0.5328507272378118
TF	fhlA_oppA	0.32163533191279364	0.0
TF	fhlA_tolC	0.29747415694127477	0.11501934035795756
TF	fhlA_pal	0.11971694107938605	0.6666354276184969
TF	fhlA_ompX	0.11281374823038066	0.7040889309902753
TF	fhlA_gapA	0.2198132373899642	0.5586975080466275
TF	fhlA_dapD	0.18702307135718857	0.5318669712115095
TF	fhlA_deoD	0.1680392910224238	0.6503864714550224
TF	bcsB_ydiJ	0.43175853799057273	0.9657051112023618
TF	bcsB_uvrD	0.35510562638094945	0.9688103126939375
TF	bcsB_mqo	0.2999155300220206	0.9742257320910106
TF	bcsB_bcsC	0.4547544114734598	0.955678235042104
TF	bcsB_yfhM	0.5804651865132421	0.9590020711081746
TF	bcsB_gcvP	0.41796101390084056	0.9556356082863312
TF	bcsB_yfeW	0.2462584918952843	0.9669164095420792
TF	bcsB_priA	0.35510562638094945	0.96286991727586
TF	bcsB_rlmL	0.3535725681487569	0.9400235422272216
TF	bcsB_ppk	0.3382419858268323	0.9661630213482344
TF	bcsB_menD	0.28151883123571103	0.9446576448308812
TF	bcsB_clpB	0.3949651404179536	0.9504221941771432
TF	bcsB_yejH	0.3014485882542131	0.9621249342861274
TF	bcsB_katG	0.3520395099165645	0.9535550760765703
TF	bcsB_yjjJ	0.2477915501274767	0.949045406435979
TF	bcsB_yddW	0.25392378305624663	0.9628713644030293
TF	bcsB_dacB	0.27845271477132605	0.9451725178283394
TF	bcsB_mrcA	0.3934320821857611	0.9506023389628051
TF	bcsB_pepP	0.25085766659186165	0.9525381341249486
TF	bcsB_yhjJ	0.2738535400747487	0.9628855803529869
TF	bcsB_htpG	0.3152461123439453	0.9580072957619749
TF	bcsB_nuoF	0.24012625896651438	0.9580538594732368
TF	bcsB_sapA	0.2922502388610583	0.9179962660184684
TF	bcsB_sbcB	0.26005601598501643	0.9408559144277387
TF	bcsB_asnB	0.2799857730035185	0.940383791292453
TF	bcsB_thiI	0.2661882489137863	0.9509884078159403
TF	bcsB_pta	0.35510562638094945	0.9539234847956614
TF	bcsB_rhlE	0.2477915501274767	0.9382766688458355
TF	bcsB_pykF	0.25852295775282397	0.9415405464709512
TF	bcsB_carB	0.4470891203124975	0.9336121756808969
TF	bcsB_mfd	0.46701887733099956	0.9510758995086831
TF	bcsB_fucI	0.29838247178982813	0.9509583931615928
TF	bcsB_murC	0.2738535400747487	0.9378005904453182
TF	bcsB_ampC	0.23552708426993696	0.9362315660311202
TF	bcsB_gudD	0.25392378305624663	0.9351250969895722
TF	bcsB_oppD	0.20333286139389514	0.9424306424389113
TF	bcsB_yhbW	0.20026674492951022	0.9509603379926053
TF	bcsB_fbaB	0.20793203609047256	0.9505174624058252
TF	bcsB_macB	0.3244444617371001	0.9484119917961094
TF	bcsB_cca	0.23552708426993696	0.949531355834372
TF	bcsB_dppD	0.1910683955363554	0.9507564249970378
TF	bcsB_yghZ	0.20793203609047256	0.9539263223412288
TF	bcsB_yjeS	0.2201965019480123	0.9558930930811651
TF	bcsB_agp	0.2447254336630918	0.9446989173788118
TF	bcsB_nrdF	0.186469220839778	0.948751307175411
TF	bcsB_visC	0.2385932007343219	0.9274612308082275
TF	bcsB_uxaC	0.25085766659186165	0.9504443215158076
TF	bcsB_rffT	0.21099815255485746	0.9405710691321527
TF	bcsB_yjfZ	0.16500640558908347	0.9432677855373925
TF	bcsB_ilvC	0.26312213244940136	0.9418137510712177
TF	bcsB_yidR	0.2263287348767822	0.9407344989253766
TF	bcsB_fdoG	0.422560188597418	0.9394283794794165
TF	bcsB_ynhG	0.20793203609047256	0.9400181476043882
TF	bcsB_rarA	0.2447254336630918	0.9475590959407693
TF	bcsB_ilvA	0.2753865983069411	0.9540294030618729
TF	bcsB_secA	0.38576679102479877	0.9546004641598751
TF	bcsB_hemL	0.2447254336630918	0.9539656305446175
TF	bcsB_fumB	0.28458494770009596	0.9495941762275808
TF	bcsB_yqjG	0.18340310437539306	0.9528245021903475
TF	bcsB_dkgB	0.16500640558908347	0.950902532374389
TF	bcsB_ygiF	0.2523907248240541	0.9463617803609554
TF	bcsB_cof	0.1680725220534684	0.95805761884132
TF	bcsB_ydcR	0.2723204818425562	0.9539844642999821
TF	bcsB_ycjX	0.2677213071459788	0.9527762836329052
TF	bcsB_lamB	0.24932460835966921	0.9551028547536492
TF	bcsB_malZ	0.30604776295079045	0.9608648989692764
TF	bcsB_lldD	0.23552708426993696	0.953512719128654
TF	bcsB_thrC	0.2462584918952843	0.9432339793793183
TF	bcsB_ycbL	0.140477473874004	0.938109047582493
TF	bcsB_fabF	0.23092790957335954	0.9386902749850883
TF	bcsB_hemC	0.19873368669731772	0.9354153564657502
TF	bcsB_hslU	0.26005601598501643	0.935932393070822
TF	bcsB_yfiC	0.14201053210619646	0.9452188289102967
TF	bcsB_ubiB	0.29684941355763567	0.9461696168956211
TF	bcsB_ycfD	0.2201965019480123	0.9431083908322054
TF	bcsB_era	0.18187004614320063	0.9441598034530215
TF	bcsB_trpS	0.2017998031617027	0.9428952753576673
TF	bcsB_dnaJ	0.1910683955363554	0.937988240736753
TF	bcsB_murA	0.25392378305624663	0.9381456382052248
TF	bcsB_nadA	0.21253121078704998	0.9473541176820468
TF	bcsB_rfaC	0.1910683955363554	0.9499864802449479
TF	bcsB_ycbZ	0.31064693764736784	0.9428019010797741
TF	bcsB_alaS	0.3811676163282213	0.9460636231846938
TF	bcsB_ansA	0.20486591962608763	0.9430349838523955
TF	bcsB_guaC	0.19873368669731772	0.947700699025486
TF	bcsB_pheA	0.2186634437158198	0.9449115688792851
TF	bcsB_metC	0.22786179310897464	0.9385534213858732
TF	bcsB_rfaG	0.2217295601802048	0.9421467468409083
TF	bcsB_leuS	0.3811676163282213	0.9327394348571607
TF	bcsB_glgC	0.2431923754308993	0.9444346391348761
TF	bcsB_dbpA	0.27078742361036373	0.9487633839819714
TF	bcsB_leuA	0.2738535400747487	0.9436913964962119
TF	bcsB_fadD	0.30604776295079045	0.945450903184174
TF	bcsB_rffM	0.15580805619592866	0.9269784992472928
TF	bcsB_pnp	0.3535725681487569	0.9175045356597786
TF	bcsB_dxs	0.31217999587956036	0.9523918036847558
TF	bcsB_degQ	0.2753865983069411	0.9603993567822875
TF	bcsB_glmS	0.30604776295079045	0.946891849022459
TF	bcsB_yfaY	0.23246096780555203	0.9591756920438945
TF	bcsB_srmB	0.24932460835966921	0.9514961560418927
TF	bcsB_pncB	0.22786179310897464	0.9516165966613845
TF	bcsB_ligA	0.327510578201485	0.9494038846429462
TF	bcsB_selB	0.31217999587956036	0.9572437546781226
TF	bcsB_thrS	0.31217999587956036	0.9439932402536759
TF	bcsB_rfbB	0.21713038548362737	0.939365048989209
TF	bcsB_sdhA	0.2953163553254432	0.9552452080782912
TF	bcsB_topA	0.3781014998638364	0.9584307851328974
TF	bcsB_gdhA	0.2462584918952843	0.9516285159019455
TF	bcsB_yraM	0.3474403352199871	0.9499581175175239
TF	bcsB_ispA	0.1956675702329328	0.9467400981610532
TF	bcsB_yebA	0.2431923754308993	0.9462866873607794
TF	bcsB_lpxB	0.22326261841239722	0.9509127362938128
TF	bcsB_rne	0.41489489743645563	0.9461742854320817
TF	bcsB_manA	0.2385932007343219	0.9457436951187179
TF	bcsB_yicC	0.1742047549822383	0.9435074150063935
TF	bcsB_nlpE	0.15120888149935124	0.9464706706307087
TF	bcsB_sucC	0.23092790957335954	0.9427655058843054
TF	bcsB_tyrS	0.2431923754308993	0.9456871392362999
TF	bcsB_ompR	0.1496758232671588	0.9449944402697883
TF	bcsB_uidR	0.11901465862330947	0.9458463948636909
TF	bcsB_moeB	0.15120888149935124	0.9463950888675124
TF	bcsB_manZ	0.17573781321443074	0.94792234376866
TF	bcsB_yliJ	0.1312791244808492	0.9483452837506035
TF	bcsB_miaA	0.18493616260758555	0.9453566095413222
TF	bcsB_deoB	0.23246096780555203	0.9456088411443574
TF	bcsB_glyQ	0.18493616260758555	0.9409695099333723
TF	bcsB_serC	0.21559732725143488	0.9477738508657176
TF	bcsB_dusA	0.20333286139389514	0.9515677412370537
TF	bcsB_osmY	0.12821300801646426	0.9400535190336586
TF	bcsB_fldB	0.10675019276576972	0.9482576189301041
TF	bcsB_pdxK	0.18033698791100813	0.9500784412341805
TF	bcsB_ycfH	0.1680725220534684	0.9462074494802005
TF	bcsB_mraW	0.18800227907197048	0.952288537761986
TF	bcsB_minD	0.16194028912469857	0.9467334586356192
TF	bcsB_gabT	0.2477915501274767	0.9498522269415329
TF	bcsB_ygdH	0.25852295775282397	0.9470343559773375
TF	bcsB_sseA	0.1742047549822383	0.9465917120926624
TF	bcsB_purD	0.25392378305624663	0.9433927042615609
TF	bcsB_ymdC	0.27078742361036373	0.956265395692046
TF	bcsB_metE	0.3658370340062967	0.9556572499892558
TF	bcsB_yqeF	0.24012625896651438	0.9518051468302111
TF	bcsB_yecE	0.16500640558908347	0.9494790621840264
TF	bcsB_tdcB	0.1972006284651253	0.9461261959419653
TF	bcsB_mglB	0.21253121078704998	0.9503298363206545
TF	bcsB_waaU	0.20333286139389514	0.9525400079477663
TF	bcsB_glpK	0.2677213071459788	0.9507749445116721
TF	bcsB_ycjG	0.1926014537685479	0.9570385772143997
TF	bcsB_ybiU	0.23092790957335954	0.9500063146085118
TF	bcsB_dcm	0.2677213071459788	0.943791390415715
TF	bcsB_usg	0.21099815255485746	0.9354076408964929
TF	bcsB_iadA	0.2385932007343219	0.9420038804602893
TF	bcsB_ascG	0.20639897785828007	0.9374859377461715
TF	bcsB_hdfR	0.1742047549822383	0.940751088064616
TF	bcsB_dxr	0.23092790957335954	0.9127261645948822
TF	bcsB_ygfZ	0.1956675702329328	0.9310317469730539
TF	bcsB_pldB	0.20639897785828007	0.9232730770899609
TF	bcsB_gshB	0.186469220839778	0.9286929577682888
TF	bcsB_nagZ	0.19873368669731772	0.9335636080921573
TF	bcsB_accD	0.18340310437539306	0.9235793240355528
TF	bcsB_yhaK	0.15734111442812115	0.9309683920835907
TF	bcsB_yigB	0.1496758232671588	0.9367832197963804
TF	bcsB_ybjX	0.1972006284651253	0.9374433134420366
TF	bcsB_yggN	0.15120888149935124	0.9326482982658718
TF	bcsB_mdoB	0.3643039757741042	0.9460333024377844
TF	bcsB_pqiB	0.2999155300220206	0.9308745636173691
TF	bcsB_dsdC	0.18953533730416297	0.9324485220579931
TF	bcsB_murF	0.25545684128843904	0.9473338429102607
TF	bcsB_yrfG	0.13587829917742658	0.9353523913580006
TF	bcsB_fdhE	0.18493616260758555	0.9399515134787733
TF	bcsB_zwf	0.27078742361036373	0.9399299722083033
TF	bcsB_rhlB	0.24165931719870687	0.9399526762426312
TF	bcsB_gsk	0.24165931719870687	0.9503721993859258
TF	bcsB_ghrB	0.1972006284651253	0.9377293020377075
TF	bcsB_serB	0.1972006284651253	0.9495425222498448
TF	bcsB_hsdM	0.2799857730035185	0.9493133424660966
TF	bcsB_ade	0.3029816464864055	0.9519331825570471
TF	bcsB_mpl	0.25545684128843904	0.953157404009271
TF	bcsB_cysS	0.25085766659186165	0.9452794752734515
TF	bcsB_fpr	0.15274193973154374	0.9479998189183965
TF	bcsB_ndh	0.25085766659186165	0.9542972706062173
TF	bcsB_ychF	0.21253121078704998	0.9493498882337011
TF	bcsB_sucA	0.4010973733467234	0.948710897845038
TF	bcsB_glnS	0.2876510641644809	0.9494596084693278
TF	bcsB_holB	0.19873368669731772	0.9498382287170012
TF	bcsB_serS	0.24165931719870687	0.9385602916704306
TF	bcsB_recA	0.20486591962608763	0.942132719769662
TF	bcsB_deoC	0.16194028912469857	0.9372017854257384
TF	bcsB_atpD	0.27078742361036373	0.9370436162443617
TF	bcsB_gatY	0.17267169675004582	0.9416250894343406
TF	bcsB_nuoB	0.14201053210619646	0.9386103671901994
TF	bcsB_lysA	0.2385932007343219	0.9389863311037348
TF	bcsB_rfaZ	0.16653946382127596	0.939887142197592
TF	bcsB_asd	0.21559732725143488	0.9400287437888523
TF	bcsB_pgi	0.2876510641644809	0.9438501469634029
TF	bcsB_tonB	0.14660970680277388	0.9440959256053483
TF	bcsB_cpdA	0.16500640558908347	0.9475821749985245
TF	bcsB_mnmA	0.21713038548362737	0.9382978521459475
TF	bcsB_pyrG	0.28918412239667335	0.9429868318958653
TF	bcsB_pgk	0.22939485134116713	0.9418140187107402
TF	bcsB_metB	0.23092790957335954	0.955667578786146
TF	bcsB_ybaP	0.16194028912469857	0.9499590666931755
TF	bcsB_mltA	0.21559732725143488	0.9449954726812506
TF	bcsB_nagK	0.17727087144662323	0.9535051186137019
TF	bcsB_rbn	0.1941345120007404	0.9494652118702661
TF	bcsB_ubiD	0.2723204818425562	0.9487822741871268
TF	bcsB_rimK	0.17880392967881564	0.9443911400427072
TF	bcsB_envC	0.23092790957335954	0.9507829478937709
TF	bcsB_aroH	0.21099815255485746	0.9484052019646811
TF	bcsB_gadW	0.14354359033838893	0.9466255435298114
TF	bcsB_dapF	0.1680725220534684	0.9463436418961522
TF	bcsB_rimJ	0.11134936746234714	0.9362392666063155
TF	bcsB_ucpA	0.1680725220534684	0.9321120547267346
TF	bcsB_tdk	0.12821300801646426	0.9421459280217772
TF	bcsB_speD	0.15887417266031356	0.9374567379266001
TF	bcsB_rdgC	0.18493616260758555	0.9451463677410246
TF	bcsB_hisJ	0.16347334735689098	0.9464949727571085
TF	bcsB_ftsI	0.30451470471859804	0.9459129961807231
TF	bcsB_yijP	0.3029816464864055	0.9459983352680682
TF	bcsB_trkA	0.25698989952063156	0.9474824086716108
TF	bcsB_yceH	0.14354359033838893	0.9437950393014229
TF	bcsB_mcrC	0.1956675702329328	0.9407404499160114
TF	bcsB_yfbQ	0.23246096780555203	0.9218725374146596
TF	bcsB_pyrC	0.19873368669731772	0.921728975562125
TF	bcsB_ydcF	0.16500640558908347	0.9138667440615061
TF	bcsB_ygcF	0.14201053210619646	0.9024702808096533
TF	bcsB_yidA	0.17267169675004582	0.8857457908616098
TF	bcsB_cho	0.1742047549822383	0.9234259443895466
TF	bcsB_ampH	0.23552708426993696	0.8884682846237979
TF	bcsB_rbsA	0.28458494770009596	0.9000014277377973
TF	bcsB_treR	0.18800227907197048	0.9073828055301195
TF	bcsB_yqjH	0.16040723089250605	0.9162187655621055
TF	bcsB_yhhW	0.140477473874004	0.9055080173024388
TF	bcsB_kdsA	0.18187004614320063	0.9030192995496686
TF	bcsB_iscS	0.22786179310897464	0.89579889345666
TF	bcsB_ubiE	0.16194028912469857	0.9302848168749778
TF	bcsB_rlmG	0.2217295601802048	0.9199236690846969
TF	bcsB_ybdL	0.2186634437158198	0.9352132384379535
TF	bcsB_tyrB	0.23092790957335954	0.9297376839443491
TF	bcsB_ilvB	0.29838247178982813	0.9251903173155531
TF	bcsB_yrbF	0.1696055802856609	0.863225666046348
TF	bcsB_mak	0.17573781321443074	0.8774799895205349
TF	bcsB_rrmJ	0.13281218271304168	0.9184664929424571
TF	bcsB_ribD	0.2140642690192424	0.9177837795391113
TF	bcsB_mepA	0.1680725220534684	0.8996637687167841
TF	bcsB_truD	0.20486591962608763	0.900552588864476
TF	bcsB_yjiC	0.16653946382127596	0.9350294395356286
TF	bcsB_nagB	0.1680725220534684	0.931135409519423
TF	bcsB_yiaJ	0.17267169675004582	0.942374621340881
TF	bcsB_ybiB	0.1910683955363554	0.9141406488300025
TF	bcsB_fecE	0.16653946382127596	0.9315741759764801
TF	bcsB_yqjI	0.11594854215892451	0.9440272639561358
TF	bcsB_ugpQ	0.15274193973154374	0.9285791504440686
TF	bcsB_rsxG	0.13587829917742658	0.8947698595725643
TF	bcsB_gltI	0.186469220839778	0.9226801693866109
TF	bcsB_artI	0.1450766485705814	0.9299434687696146
TF	bcsB_cysB	0.1972006284651253	0.9317907595356589
TF	bcsB_dacA	0.23246096780555203	0.9310478593279532
TF	bcsB_rpsB	0.14814276503496634	0.9253662678127399
TF	bcsB_znuC	0.15887417266031356	0.9223241438897548
TF	bcsB_lptB	0.1496758232671588	0.9281341795534719
TF	bcsB_yfbR	0.11901465862330947	0.9375503422671815
TF	bcsB_nudF	0.13281218271304168	0.9309093547335373
TF	bcsB_yjeK	0.20946509432266505	0.94880824221599
TF	bcsB_yjhU	0.1956675702329328	0.9395859076896518
TF	bcsB_clpX	0.2385932007343219	0.9311462493695971
TF	bcsB_epd	0.20333286139389514	0.9040188522845117
TF	bcsB_dppF	0.20486591962608763	0.949715927851772
TF	bcsB_alsE	0.14354359033838893	0.9309550151729779
TF	bcsB_yadE	0.2447254336630918	0.94274001832886
TF	bcsB_yidZ	0.18800227907197048	0.9448472840420233
TF	bcsB_thiK	0.1680725220534684	0.9359951367468294
TF	bcsB_nagC	0.23399402603774452	0.9535500173300091
TF	bcsB_dapE	0.21713038548362737	0.9662829414647197
TF	bcsB_glgA	0.2723204818425562	0.9640270983176574
TF	bcsB_ytfM	0.31064693764736784	0.950543018162349
TF	bcsB_pheT	0.37656844163164394	0.9426063649299944
TF	bcsB_phoE	0.20946509432266505	0.9507760743400898
TF	bcsB_glpQ	0.21559732725143488	0.9422154178303566
TF	bcsB_yggW	0.22479567664458971	0.9458459925421366
TF	bcsB_murB	0.20639897785828007	0.9396390867706731
TF	bcsB_mltB	0.22326261841239722	0.9319756974309292
TF	bcsB_xylR	0.21559732725143488	0.9538226415703852
TF	bcsB_xseA	0.25392378305624663	0.9495237702619733
TF	bcsB_rumA	0.2462584918952843	0.9438077779577746
TF	bcsB_yiiG	0.20946509432266505	0.9559732393721523
TF	bcsB_sgrR	0.28611800593228837	0.9535089254896874
TF	bcsB_chiA	0.40416348981110833	0.9340295219785805
TF	bcsB_ygiQ	0.3459072769877946	0.8824286232972405
TF	bcsB_ybiT	0.28305188946790344	0.8725576619217824
TF	bcsB_gltX	0.25545684128843904	0.8837198139811101
TF	bcsB_gsiB	0.27845271477132605	0.9036313254018093
TF	bcsB_purA	0.2431923754308993	0.896973576937671
TF	bcsB_mcrB	0.23399402603774452	0.8451548120344374
TF	bcsB_bamA	0.37656844163164394	0.8855273151290048
TF	bcsB_yheS	0.31371305411175276	0.8809456090294715
TF	bcsB_gltB	0.5421387307084304	0.8824000441671672
TF	bcsB_clpA	0.35510562638094945	0.9417532457269006
TF	bcsB_ycbX	0.22479567664458971	0.9061902535145329
TF	bcsB_nuoC	0.3014485882542131	0.9025928036510471
TF	bcsB_plsB	0.3781014998638364	0.9407238518018607
TF	bcsB_pepQ	0.24165931719870687	0.9017522107350195
TF	bcsB_pflB	0.35510562638094945	0.9115976940869812
TF	bcsB_nuoG	0.3949651404179536	0.9266124947204597
TF	bcsB_gyrA	0.3949651404179536	0.921745342712396
TF	bcsB_fecA	0.3643039757741042	0.9507181942536067
TF	bcsB_gpmM	0.26925436537817127	0.9066669708886202
TF	bcsB_yghJ	0.537539556011853	0.8771568952138711
TF	bcsB_insK	0.17113863851785333	0.9086816688512807
TF	bcsB_gpmA	0.15427499796373623	0.9281674580593501
TF	bcsB_trxB	0.1910683955363554	0.9335208009940816
TF	bcsB_rnt	0.13741135740961904	0.9234941606501923
TF	bcsB_ubiG	0.14354359033838893	0.9342959801136139
TF	bcsB_ung	0.13587829917742658	0.9383245173457453
TF	bcsB_pyrB	0.186469220839778	0.913304218548316
TF	bcsB_truC	0.16500640558908347	0.9143472488238117
TF	bcsB_glnH	0.16040723089250605	0.9014078298134462
TF	bcsB_pflA	0.1450766485705814	0.9109991760305926
TF	bcsB_btuD	0.15580805619592866	0.8839969858817339
TF	bcsB_yfiE	0.17267169675004582	0.9173059230352164
TF	bcsB_rfaQ	0.2017998031617027	0.9042772427481536
TF	bcsB_malE	0.2263287348767822	0.9158082205546949
TF	bcsB_fruR	0.20946509432266505	0.913981982026727
TF	bcsB_tgt	0.2140642690192424	0.8932922836368639
TF	bcsB_ybhC	0.2477915501274767	0.8975715882068094
TF	bcsB_rdoA	0.20333286139389514	0.9276293073284045
TF	bcsB_ispG	0.22326261841239722	0.9322253480394487
TF	bcsB_alr	0.21559732725143488	0.9338142935685924
TF	bcsB_queF	0.1696055802856609	0.9330366430025416
TF	bcsB_ilvE	0.18187004614320063	0.917514732380299
TF	bcsB_iap	0.21099815255485746	0.9349942387739222
TF	bcsB_prkB	0.186469220839778	0.9376564617920559
TF	bcsB_galM	0.20946509432266505	0.9340095116765987
TF	bcsB_ygjD	0.20486591962608763	0.9466653806190551
TF	bcsB_yfdZ	0.23092790957335954	0.9199501657526739
TF	bcsB_glyA	0.23246096780555203	0.9258484146870416
TF	bcsB_nfo	0.18800227907197048	0.9121007123818046
TF	bcsB_hemF	0.18187004614320063	0.9411012753712038
TF	bcsB_rfaD	0.18953533730416297	0.8986726154540362
TF	bcsB_mtn	0.14660970680277388	0.921750678079526
TF	bcsB_rffH	0.18187004614320063	0.9211535421446992
TF	bcsB_galE	0.20793203609047256	0.9175344033939054
TF	bcsB_gntR	0.20486591962608763	0.9155907782915986
TF	bcsB_mreB	0.20793203609047256	0.9383068307765504
TF	bcsB_ybjS	0.20026674492951022	0.9434476673416303
TF	bcsB_potA	0.2201965019480123	0.9377286019307404
TF	bcsB_hflX	0.24012625896651438	0.9413122000606895
TF	bcsB_truB	0.186469220839778	0.9401715706776602
TF	bcsB_ybiV	0.17573781321443074	0.9235278945170978
TF	bcsB_yafJ	0.15734111442812115	0.9433077619526018
TF	bcsB_nfsA	0.14660970680277388	0.9373324862315507
TF	bcsB_sbcC	0.42562630506180293	0.9077445800600807
TF	bcsB_rsxC	0.33977504405902476	0.888114775525287
TF	bcsB_hepA	0.4240932468296104	0.8493943047543562
TF	bcsB_potF	0.22786179310897464	0.9066958828197901
TF	bcsB_moaA	0.18800227907197048	0.905677435467199
TF	bcsB_gltD	0.25852295775282397	0.9151048156488344
TF	bcsB_ptrB	0.32137834527271514	0.8936253099106106
TF	bcsB_ftsP	0.2723204818425562	0.8915806009789944
TF	bcsB_frdA	0.30451470471859804	0.8952954480744016
TF	bcsB_bglA	0.26158907421720895	0.9237300107537924
TF	bcsB_fusA	0.3290436364336775	0.8899200874305504
TF	bcsB_nadB	0.28151883123571103	0.9155750002303824
TF	bcsB_solA	0.2186634437158198	0.8899599742984656
TF	bcsB_pyrD	0.20793203609047256	0.8943253076930016
TF	bcsB_crp	0.13741135740961904	0.8861061874751784
TF	bcsB_rnc	0.14201053210619646	0.8915869258979371
TF	bcsB_hscA	0.32597751996929253	0.8976208610616242
TF	bcsB_purM	0.20639897785828007	0.9058042900363218
TF	bcsB_yigL	0.1680725220534684	0.8942474839675655
TF	bcsB_bamB	0.23399402603774452	0.9034947998360294
TF	bcsB_deoA	0.25698989952063156	0.8977557580848501
TF	bcsB_yaaA	0.15734111442812115	0.9181111982108133
TF	bcsB_asnA	0.1956675702329328	0.9036971838467828
TF	bcsB_panB	0.1680725220534684	0.9125990962245099
TF	bcsB_dadA	0.2477915501274767	0.8897067283272935
TF	bcsB_dcyD	0.1956675702329328	0.8608308325486936
TF	bcsB_tas	0.2140642690192424	0.8801201779515073
TF	bcsB_hemE	0.21099815255485746	0.8390656262934618
TF	bcsB_pepA	0.2769196565391336	0.8652358598026417
TF	bcsB_btuB	0.30911387941517543	0.8557044470269859
TF	bcsB_murI	0.17573781321443074	0.8951827173466164
TF	bcsB_dld	0.2922502388610583	0.9449158400043945
TF	bcsB_mutS	0.3980312568823385	0.9457015189531404
TF	bcsB_yncD	0.3566386846131419	0.9175582937792024
TF	bcsB_tnaA	0.25085766659186165	0.9239090635571657
TF	bcsB_prc	0.33210975289806244	0.9103095172446916
TF	bcsB_speC	0.33364281113025485	0.9230501036373874
TF	bcsB_valS	0.41182878097207076	0.9014154605773304
TF	bcsB_yeaD	0.18340310437539306	0.9252663117509632
TF	bcsB_metN	0.2140642690192424	0.9335771223316477
TF	bcsB_prfC	0.2876510641644809	0.8976632869694258
TF	bcsB_potD	0.21713038548362737	0.9172488260089285
TF	bcsB_yfgC	0.2738535400747487	0.952463009366436
TF	bcsB_dnaX	0.3198452870405227	0.9331268191577887
TF	bcsB_bisC	0.36123785930971924	0.936339537267344
TF	bcsB_accC	0.2431923754308993	0.922345724011151
TF	bcsB_tktA	0.33210975289806244	0.9216094415026541
TF	bcsB_ldcA	0.18340310437539306	0.9202483433434925
TF	bcsB_lepA	0.30758082118298297	0.9249753567941544
TF	bcsB_tldD	0.2646551906815939	0.923685272076823
TF	bcsB_tbpA	0.19873368669731772	0.9200219506259303
TF	bcsB_lplA	0.20026674492951022	0.9197882707892316
TF	bcsB_queA	0.22326261841239722	0.9215953137248795
TF	bcsB_yajO	0.1910683955363554	0.9210171950340209
TF	bcsB_ispH	0.18953533730416297	0.9106965250734304
TF	bcsB_rep	0.3305766946658699	0.9085043654236941
TF	bcsB_katE	0.373502325167259	0.9162415672093919
TF	bcsB_hipA	0.25392378305624663	0.9339709755395359
TF	bcsB_fepC	0.16500640558908347	0.912175139162597
TF	bcsB_nemA	0.2140642690192424	0.8875809374643423
TF	bcsB_rlpA	0.22786179310897464	0.8940262660398862
TF	bcsB_aspC	0.23246096780555203	0.9132673837400553
TF	bcsB_tdh	0.19873368669731772	0.807897992494695
TF	bcsB_efeO	0.22939485134116713	0.8599073878572353
TF	bcsB_icd	0.23706014250212945	0.8357142167155589
TF	bcsB_mnmG	0.3198452870405227	0.7751908473648332
TF	bcsB_ushA	0.2953163553254432	0.8556591500055868
TF	bcsB_ynjE	0.24932460835966921	0.841121179596385
TF	bcsB_topB	0.3290436364336775	0.7469022464940522
TF	bcsB_ansB	0.22479567664458971	0.8016754487715342
TF	bcsB_hsdS	0.27078742361036373	0.7573522834600918
TF	bcsB_lysU	0.2723204818425562	0.7978618556525966
TF	bcsB_pssA	0.2523907248240541	0.8429106585808878
TF	bcsB_purF	0.27845271477132605	0.8031914412816604
TF	bcsB_ydiU	0.2646551906815939	0.7610476996521074
TF	bcsB_metG	0.3459072769877946	0.847327776913697
TF	bcsB_argG	0.2447254336630918	0.8326217626941932
TF	bcsB_ycaO	0.31371305411175276	0.8679432682209155
TF	bcsB_sdiA	0.14660970680277388	0.871289751643518
TF	bcsB_fumA	0.28458494770009596	0.8476546718019908
TF	bcsB_aspS	0.2999155300220206	0.8921750225269598
TF	bcsB_queC	0.14660970680277388	0.894090392362873
TF	bcsB_asnS	0.25545684128843904	0.8799061461478419
TF	bcsB_maeA	0.29071718062886576	0.7579161242602968
TF	bcsB_lon	0.3643039757741042	0.8052724804477598
TF	bcsB_speA	0.32137834527271514	0.8637223056431305
TF	bcsB_bglX	0.3566386846131419	0.8427195598318431
TF	bcsB_gor	0.2477915501274767	0.8280367353482558
TF	bcsB_hemN	0.24932460835966921	0.8450894613296414
TF	bcsB_aphA	0.15887417266031356	0.7685297339051893
TF	bcsB_nanA	0.186469220839778	0.8213129216882695
TF	bcsB_cpdB	0.3229114035049076	0.7829405721304307
TF	bcsB_livK	0.2217295601802048	0.7895615413395678
TF	bcsB_rho	0.23092790957335954	0.7837431861832502
TF	bcsB_yhiR	0.17880392967881564	0.7812413686866588
TF	bcsB_tpiA	0.15580805619592866	0.8250616865896362
TF	bcsB_yncE	0.21713038548362737	0.7791013221139668
TF	bcsB_pldA	0.18340310437539306	0.7825910947606678
TF	bcsB_entC	0.23092790957335954	0.8409449384932757
TF	bcsB_galT	0.20026674492951022	0.8510446416024454
TF	bcsB_pdxY	0.17573781321443074	0.8377899929082006
TF	bcsB_rpoB	0.5038122749036187	0.8386446933635118
TF	bcsB_rpoC	0.5191428572255434	0.7816654060143142
TF	bcsB_purL	0.491547809046079	0.8489739187609758
TF	bcsB_mukB	0.5114775660645811	0.8198942739419818
TF	bcsB_hrpA	0.49001475081388657	0.8454069628574625
TF	bcsB_ileS	0.4087626645076858	0.583777099380887
TF	bcsB_aceE	0.39036596572137616	0.5405937668346182
TF	bcsB_dppA	0.28151883123571103	0.7202765028469574
TF	bcsB_fhuA	0.3689031504706816	0.5091219495368984
TF	bcsB_mdoG	0.28458494770009596	0.5201324489444702
TF	bcsB_imp	0.3719692669350666	0.47073829679168616
TF	bcsB_fepA	0.350506451684372	0.6983153895881261
TF	bcsB_ompA	0.20793203609047256	0.5782915169123904
TF	bcsB_parC	0.3658370340062967	0.731631546671139
TF	bcsB_fadL	0.25852295775282397	0.6187805050349312
TF	bcsB_znuA	0.1926014537685479	0.6448902712586067
TF	bcsB_tsx	0.17113863851785333	0.6860815355091202
TF	bcsB_lpd	0.25698989952063156	0.7643847959737887
TF	bcsB_ompT	0.17880392967881564	0.7387552971367556
TF	bcsB_nrdB	0.21559732725143488	0.7991641390262497
TF	bcsB_speB	0.18340310437539306	0.7944334896812494
TF	bcsB_pcnB	0.2646551906815939	0.7706171598316711
TF	bcsB_glmM	0.25085766659186165	0.8080119356418611
TF	bcsB_pfkA	0.20486591962608763	0.8186288890611269
TF	bcsB_vacJ	0.16194028912469857	0.8239968040273803
TF	bcsB_ydgA	0.27845271477132605	0.7733833293333744
TF	bcsB_proS	0.2999155300220206	0.8143089608729517
TF	bcsB_glyS	0.3520395099165645	0.8527309164716455
TF	bcsB_degP	0.2661882489137863	0.7337699731909438
TF	bcsB_sthA	0.26158907421720895	0.7355932710026437
TF	bcsB_fhuE	0.350506451684372	0.7927915442350335
TF	bcsB_cirA	0.3305766946658699	0.6666419709130782
TF	bcsB_yibQ	0.1926014537685479	0.9029485741894467
TF	bcsB_yccW	0.2263287348767822	0.8992424478783388
TF	bcsB_cutC	0.16194028912469857	0.8883461050732435
TF	bcsB_yceM	0.1972006284651253	0.8879228404136059
TF	bcsB_thyA	0.16194028912469857	0.8893384619914694
TF	bcsB_rfaP	0.16194028912469857	0.8903824359436716
TF	bcsB_ydgH	0.1941345120007404	0.8391976071919077
TF	bcsB_ttcA	0.18800227907197048	0.8804345025460806
TF	bcsB_fabB	0.22939485134116713	0.8696322349674103
TF	bcsB_yadG	0.1956675702329328	0.8746541807486757
TF	bcsB_rffA	0.21713038548362737	0.8894876003153046
TF	bcsB_yjjU	0.2186634437158198	0.9202459288087647
TF	bcsB_livJ	0.2217295601802048	0.8847502001926464
TF	bcsB_rfaF	0.21559732725143488	0.8878421124510442
TF	bcsB_pbpG	0.18800227907197048	0.846757253011314
TF	bcsB_yieE	0.15734111442812115	0.8396850330762159
TF	bcsB_ydjF	0.15580805619592866	0.8408023240477885
TF	bcsB_hisP	0.15734111442812115	0.9310238977161388
TF	bcsB_glpD	0.2677213071459788	0.9074989216385189
TF	bcsB_yhbJ	0.18033698791100813	0.9075652844142623
TF	bcsB_rseB	0.1956675702329328	0.8871244863176266
TF	bcsB_ddlB	0.2017998031617027	0.8175692102101334
TF	bcsB_cysM	0.18953533730416297	0.8052689662683892
TF	bcsB_hemB	0.1910683955363554	0.844559350965604
TF	bcsB_yceI	0.12208077508769438	0.8532430504936922
TF	bcsB_pth	0.12821300801646426	0.8517912093018002
TF	bcsB_lipA	0.186469220839778	0.8643829184695939
TF	bcsB_sucB	0.24932460835966921	0.8730133668551276
TF	bcsB_lipB	0.13587829917742658	0.84021826871752
TF	bcsB_lolD	0.1450766485705814	0.8247154394559242
TF	bcsB_purC	0.1496758232671588	0.8165438251077601
TF	bcsB_rluB	0.17880392967881564	0.7900538437244484
TF	bcsB_lrhA	0.1956675702329328	0.7806709441707653
TF	bcsB_ytfQ	0.1972006284651253	0.8160453381553687
TF	bcsB_ynfC	0.14354359033838893	0.8090048254243631
TF	bcsB_yfiP	0.14354359033838893	0.8018996189749485
TF	bcsB_ftsE	0.1450766485705814	0.7540611971731942
TF	bcsB_fabI	0.17113863851785333	0.8407729894464576
TF	bcsB_lpxC	0.18493616260758555	0.7783911118151311
TF	bcsB_pyrE	0.1312791244808492	0.8281873606970332
TF	bcsB_atpG	0.18187004614320063	0.8211881784272386
TF	bcsB_frmB	0.16500640558908347	0.8657166155621762
TF	bcsB_udk	0.1312791244808492	0.8339094050648586
TF	bcsB_fhuD	0.18800227907197048	0.8090224746016538
TF	bcsB_poxA	0.20486591962608763	0.8337918613533462
TF	bcsB_nadE	0.1742047549822383	0.7975276241518243
TF	bcsB_ybhA	0.16040723089250605	0.777746125988898
TF	bcsB_rffG	0.21099815255485746	0.8560465938281585
TF	bcsB_nanM	0.22786179310897464	0.8439636652955216
TF	bcsB_yjhP	0.15120888149935124	0.8794029436250721
TF	bcsB_clpP	0.1312791244808492	0.8505768739762788
TF	bcsB_rimN	0.12208077508769438	0.8507003894317352
TF	bcsB_ycbW	0.10675019276576972	0.8729857403579274
TF	bcsB_agaR	0.16347334735689098	0.8696264664354145
TF	bcsB_ampD	0.10981630923015465	0.8793839379157815
TF	bcsB_acpT	0.12821300801646426	0.865594183754371
TF	bcsB_yiaD	0.15274193973154374	0.841449980157218
TF	bcsB_trmH	0.14201053210619646	0.8436229897244505
TF	bcsB_rrmA	0.16194028912469857	0.8391733709840076
TF	bcsB_yadN	0.12361383331988685	0.8303527311799533
TF	bcsB_yafD	0.17267169675004582	0.8794225845514304
TF	bcsB_ydfH	0.1450766485705814	0.8425150325457024
TF	bcsB_yhbT	0.11134936746234714	0.8421038247258023
TF	bcsB_ycfP	0.10061795983699985	0.8413199655474317
TF	bcsB_glpR	0.15887417266031356	0.8733021365605236
TF	bcsB_yfiB	0.10061795983699985	0.872467333176913
TF	bcsB_deoR	0.14660970680277388	0.8672667370582087
TF	bcsB_crl	0.07148985342534298	0.8810725167048234
TF	bcsB_tpx	0.11134936746234714	0.8788829353556185
TF	bcsB_yebY	0.06229150403218817	0.8790429534501001
TF	bcsB_gcd	0.3704362087028741	0.872894850915114
TF	bcsB_aceF	0.31371305411175276	0.8581887217820892
TF	bcsB_ybfF	0.17113863851785333	0.8995345663620506
TF	bcsB_intS	0.22326261841239722	0.877900913504364
TF	bcsB_yihL	0.14660970680277388	0.8452127684761844
TF	bcsB_nadD	0.13434524094523415	0.8583341512557655
TF	bcsB_dam	0.16347334735689098	0.8895667859421265
TF	bcsB_pcm	0.12821300801646426	0.8508456468824308
TF	bcsB_lolA	0.12821300801646426	0.8564177167634186
TF	bcsB_yedD	0.07915514458630532	0.8706635274701366
TF	bcsB_recR	0.12361383331988685	0.8656892889459493
TF	bcsB_msrB	0.07608902812192037	0.8812216488089419
TF	bcsB_yqgE	0.12054771685550193	0.8287472190739346
TF	bcsB_folA	0.09908490160480739	0.8637572292138558
TF	bcsB_yfaZ	0.11748160039111698	0.8591288521033644
TF	bcsB_insJ	0.10061795983699985	0.8954560832144427
TF	bcsB_bax	0.15427499796373623	0.8676524880984314
TF	bcsB_aroL	0.10675019276576972	0.8576618496817763
TF	bcsB_yciT	0.15887417266031356	0.8794825355403176
TF	bcsB_smpB	0.09141961044384506	0.8273249809344245
TF	bcsB_pheS	0.18953533730416297	0.7866905935327381
TF	bcsB_yraP	0.1266799497842718	0.7864892546793495
TF	bcsB_nudE	0.11748160039111698	0.8067319511086743
TF	bcsB_fhuC	0.16653946382127596	0.7896361631234188
TF	bcsB_yibK	0.09908490160480739	0.8187751514808758
TF	bcsB_ibpA	0.07608902812192037	0.8338024427029731
TF	bcsB_rna	0.16194028912469857	0.8047652221923288
TF	bcsB_grxB	0.13587829917742658	0.8225440378660983
TF	bcsB_ulaR	0.15580805619592866	0.8104374955651934
TF	bcsB_ybjP	0.10828325099796218	0.8267372779270675
TF	bcsB_rfaH	0.09448572690822998	0.8470619949679534
TF	bcsB_yccU	0.08375431928288272	0.8527166461356984
TF	bcsB_rppH	0.10828325099796218	0.8395423195653136
TF	bcsB_kdsC	0.12208077508769438	0.8567660047886145
TF	bcsB_maa	0.11134936746234714	0.8723149883909708
TF	bcsB_ibpB	0.08528737751507519	0.8310233428379405
TF	bcsB_pdxH	0.13434524094523415	0.8393108620048558
TF	bcsB_fabZ	0.0883534939794601	0.8205093483803017
TF	bcsB_yciO	0.13281218271304168	0.8181013971300289
TF	bcsB_wbbK	0.20946509432266505	0.8577022207311241
TF	bcsB_yeiG	0.1680725220534684	0.8534727816840025
TF	bcsB_fliY	0.17113863851785333	0.7735525724800661
TF	bcsB_yhhX	0.20639897785828007	0.81749105055019
TF	bcsB_aaeR	0.1910683955363554	0.8040424828895443
TF	bcsB_hemH	0.1956675702329328	0.7971325318554812
TF	bcsB_ycjZ	0.18340310437539306	0.8572576356302589
TF	bcsB_lysS	0.2646551906815939	0.6835075120258073
TF	bcsB_atpA	0.2769196565391336	0.7842175400167675
TF	bcsB_cueO	0.2753865983069411	0.5323492433311177
TF	bcsB_mdoD	0.2937832970932507	0.7107591778310438
TF	bcsB_ksgA	0.17113863851785333	0.6822944493735635
TF	bcsB_ompF	0.22326261841239722	0.5607218673656016
TF	bcsB_ompC	0.21253121078704998	0.45307887139949876
TF	bcsB_mipA	0.15580805619592866	0.5341579239951864
TF	bcsB_fkpA	0.1680725220534684	0.5473104062951433
TF	bcsB_yaiW	0.2186634437158198	0.7432768020827789
TF	bcsB_uvrC	0.3183122288083302	0.8164721855269244
TF	bcsB_ybbB	0.20793203609047256	0.8239126858328036
TF	bcsB_rfbA	0.18493616260758555	0.75952171254022
TF	bcsB_artP	0.15120888149935124	0.7853170923594835
TF	bcsB_sapF	0.17267169675004582	0.7961216421022866
TF	bcsB_mppA	0.29684941355763567	0.7778993836208622
TF	bcsB_ruvB	0.20793203609047256	0.8014322643780812
TF	bcsB_yhiN	0.24165931719870687	0.7645472339352483
TF	bcsB_purK	0.21713038548362737	0.8037836037735209
TF	bcsB_gfcE	0.24012625896651438	0.8524714999619303
TF	bcsB_argT	0.16194028912469857	0.716305989334429
TF	bcsB_ybgK	0.1956675702329328	0.7749032115903816
TF	bcsB_sspA	0.13281218271304168	0.7628473659319567
TF	bcsB_exuR	0.15734111442812115	0.8135853985989673
TF	bcsB_ycbK	0.11594854215892451	0.8260958314219249
TF	bcsB_suhB	0.1742047549822383	0.7785219846912573
TF	bcsB_ldhA	0.1910683955363554	0.8368658117523954
TF	bcsB_ycdY	0.11594854215892451	0.7941924634786491
TF	bcsB_frlR	0.14814276503496634	0.8158903161501118
TF	bcsB_allR	0.1742047549822383	0.7340011428833145
TF	bcsB_gst	0.12361383331988685	0.8022263052927366
TF	bcsB_leuD	0.12514689155207934	0.7676602368834907
TF	bcsB_ybgI	0.15734111442812115	0.7941222379236449
TF	bcsB_ygiL	0.11134936746234714	0.7836144340840333
TF	bcsB_ompW	0.13434524094523415	0.756002713869579
TF	bcsB_yraH	0.12208077508769438	0.8231157294326517
TF	bcsB_yegQ	0.2523907248240541	0.7293042881619215
TF	bcsB_gltF	0.1680725220534684	0.5564545032496674
TF	bcsB_ygiB	0.13741135740961904	0.7188251929194165
TF	bcsB_rluC	0.18953533730416297	0.6470287938545772
TF	bcsB_ygfA	0.12054771685550193	0.7835158494275053
TF	bcsB_artJ	0.15274193973154374	0.7086582986550636
TF	bcsB_rlmF	0.18493616260758555	0.7212603845561631
TF	bcsB_xthA	0.1680725220534684	0.6942682031976457
TF	bcsB_yggG	0.15734111442812115	0.7043154658405013
TF	bcsB_amiC	0.2447254336630918	0.7316666348965252
TF	bcsB_ydcL	0.13894441564181154	0.7130837654880716
TF	bcsB_ispD	0.15274193973154374	0.7613737586247686
TF	bcsB_rob	0.17113863851785333	0.7528686192944867
TF	bcsB_inaA	0.12514689155207934	0.6777720471735782
TF	bcsB_yggS	0.14354359033838893	0.6481172478693012
TF	bcsB_rfbC	0.11134936746234714	0.7288266591698168
TF	bcsB_ydiY	0.15734111442812115	0.6194650944171055
TF	bcsB_ybbL	0.1450766485705814	0.6856959430919839
TF	bcsB_amiA	0.17267169675004582	0.6190136682882111
TF	bcsB_glf	0.20946509432266505	0.5197924136512222
TF	bcsB_pstS	0.20946509432266505	0.5944278272123221
TF	bcsB_oppA	0.3014485882542131	0.11871524470671994
TF	bcsB_tolC	0.27845271477132605	0.17747395627827287
TF	bcsB_pal	0.10675019276576972	0.6498964971966426
TF	bcsB_ompX	0.10981630923015465	0.6857294335210201
TF	bcsB_gapA	0.1972006284651253	0.551303905474852
TF	bcsB_dapD	0.1742047549822383	0.5114946647394603
TF	bcsB_deoD	0.15120888149935124	0.6313023203911758
TF	ydiJ_uvrD	0.2966536399130531	0.9808022520832387
TF	ydiJ_mqo	0.24503565959219953	0.977488701309203
TF	ydiJ_bcsC	0.3963701928056113	0.9676259679140282
TF	ydiJ_yfhM	0.4996061534473186	0.9697617383137593
TF	ydiJ_gcvP	0.35765670756497103	0.9671321662563253
TF	ydiJ_yfeW	0.20162963068602707	0.9719590554579914
TF	ydiJ_priA	0.2978267758294361	0.9729453170773551
TF	ydiJ_rlmL	0.2978267758294361	0.934725201752421
TF	ydiJ_ppk	0.28961482441475495	0.9633680816357855
TF	ydiJ_menD	0.24738193142496556	0.951340153252595
TF	ydiJ_clpB	0.3494447561502898	0.9554170046791891
TF	ydiJ_yejH	0.2661521060870942	0.9698881176027927
TF	ydiJ_katG	0.29430736808028707	0.9605211516914595
TF	ydiJ_yjjJ	0.20866844618432534	0.9531797237083663
TF	ydiJ_yddW	0.198110222936878	0.9602272055882777
TF	ydiJ_dacB	0.22509234901368785	0.956480669386403
TF	ydiJ_mrcA	0.3295014455717782	0.9572704826038527
TF	ydiJ_pepP	0.20749531026794224	0.9698189442829616
TF	ydiJ_yhjJ	0.2356505722611352	0.9767995871959501
TF	ydiJ_htpG	0.26967151383624327	0.9595378272492375
TF	ydiJ_nuoF	0.21688039759900657	0.9555860097841212
TF	ydiJ_sapA	0.2544207469232638	0.9321393405784109
TF	ydiJ_sbcB	0.22274607718092182	0.9335388346298006
TF	ydiJ_asnB	0.24972820325773168	0.9508846501122512
TF	ydiJ_thiI	0.22274607718092182	0.9321475491420195
TF	ydiJ_pta	0.3083849990768835	0.9443929945400737
TF	ydiJ_rhlE	0.21570726168262355	0.9241678301269936
TF	ydiJ_pykF	0.22274607718092182	0.9313275596036152
TF	ydiJ_carB	0.38815824139093	0.9449301003858072
TF	ydiJ_mfd	0.4139672315513569	0.9513281157280522
TF	ydiJ_fucI	0.2591132905887959	0.9588817147089139
TF	ydiJ_murC	0.22978489267922003	0.9271513979270408
TF	ydiJ_ampC	0.1828594560238985	0.9378296030550752
TF	ydiJ_gudD	0.21218785393347442	0.9241504333318826
TF	ydiJ_oppD	0.167608689110919	0.9383748828506955
TF	ydiJ_yhbW	0.16291614544538685	0.9524134746406531
TF	ydiJ_fbaB	0.1746475046092172	0.9480643597345053
TF	ydiJ_macB	0.2802297370836906	0.9592899306865589
TF	ydiJ_cca	0.20162963068602707	0.9544916131400494
TF	ydiJ_dppD	0.167608689110919	0.9583692601286243
TF	ydiJ_yghZ	0.16643555319453598	0.955160727751414
TF	ydiJ_yjeS	0.19224454335496283	0.9616253838560542
TF	ydiJ_agp	0.19341767927134584	0.9447582267001048
TF	ydiJ_nrdF	0.15470419403070562	0.9396258425809456
TF	ydiJ_visC	0.18755199968943068	0.9234935011241934
TF	ydiJ_uxaC	0.2051490384351762	0.9534528110474582
TF	ydiJ_rffT	0.16995496094368512	0.9389305135185169
TF	ydiJ_yjfZ	0.1288952038702788	0.9367748862770382
TF	ydiJ_ilvC	0.2262654849300709	0.9571149770430641
TF	ydiJ_yidR	0.19576395110411188	0.9446071627641571
TF	ydiJ_fdoG	0.3646955230632693	0.9420828954881878
TF	ydiJ_ynhG	0.16995496094368512	0.9446118835488297
TF	ydiJ_rarA	0.21805353351538959	0.9419137357627748
TF	ydiJ_ilvA	0.23916998001028433	0.9660268252960278
TF	ydiJ_secA	0.34357907656837466	0.9559984775759622
TF	ydiJ_hemL	0.2051490384351762	0.9539257219278271
TF	ydiJ_fumB	0.24972820325773168	0.9599805107568826
TF	ydiJ_yqjG	0.15587732994708864	0.9542297323482064
TF	ydiJ_dkgB	0.13593401936857702	0.9542476361451826
TF	ydiJ_ygiF	0.20749531026794224	0.955820181526968
TF	ydiJ_cof	0.1394534271177261	0.9494521042037832
TF	ydiJ_ydcR	0.22157294126453872	0.9721058320808342
TF	ydiJ_ycjX	0.22743862084645391	0.9578258167686042
TF	ydiJ_lamB	0.19928335885326104	0.9506696776959228
TF	ydiJ_malZ	0.26145956242156204	0.9544674865068793
TF	ydiJ_lldD	0.19576395110411188	0.9429432548685388
TF	ydiJ_thrC	0.2039759025187932	0.947898144464853
TF	ydiJ_ycbL	0.104259349626235	0.9349883016824164
TF	ydiJ_fabF	0.20045649476964406	0.9489166438371333
TF	ydiJ_hemC	0.16291614544538685	0.9387520806805619
TF	ydiJ_hslU	0.21101471801709137	0.9471660332114329
TF	ydiJ_yfiC	0.11833698062283146	0.9474066532258734
TF	ydiJ_ubiB	0.24855506734134858	0.947011668789263
TF	ydiJ_ycfD	0.1758206405256003	0.9491564778360003
TF	ydiJ_era	0.14883851444879043	0.9504618086175343
TF	ydiJ_trpS	0.16526241727815297	0.9445468521436426
TF	ydiJ_dnaJ	0.17699377644198333	0.9473470006457912
TF	ydiJ_murA	0.20045649476964406	0.9489972776860934
TF	ydiJ_nadA	0.1758206405256003	0.9486408368949157
TF	ydiJ_rfaC	0.16056987361262082	0.959672128796912
TF	ydiJ_ycbZ	0.2579401546724129	0.9608403171540655
TF	ydiJ_alaS	0.33771339698645947	0.9602134236531055
TF	ydiJ_ansA	0.16056987361262082	0.9523226111600461
TF	ydiJ_guaC	0.16291614544538685	0.9532374723567926
TF	ydiJ_pheA	0.1887251356058137	0.9603075308824081
TF	ydiJ_metC	0.19341767927134584	0.9438219160072395
TF	ydiJ_rfaG	0.17816691235836635	0.9468665625871248
TF	ydiJ_leuS	0.3318477174045443	0.9504734311735139
TF	ydiJ_glgC	0.20866844618432534	0.9592024512453801
TF	ydiJ_dbpA	0.21922666943177269	0.9633963241559429
TF	ydiJ_leuA	0.2426893877594334	0.968260861623005
TF	ydiJ_fadD	0.2591132905887959	0.962306689775439
TF	ydiJ_rffM	0.12537579612112967	0.9295045682774009
TF	ydiJ_pnp	0.29078796033113796	0.9318913134553458
TF	ydiJ_dxs	0.27201778566900936	0.9676482306222903
TF	ydiJ_degQ	0.21922666943177269	0.9726547761435657
TF	ydiJ_glmS	0.2731909215853924	0.9580958172541479
TF	ydiJ_yfaY	0.1898982715221967	0.978940803633823
TF	ydiJ_srmB	0.21453412576624054	0.9618934837873829
TF	ydiJ_pncB	0.19107140743857973	0.9692612876376815
TF	ydiJ_ligA	0.29078796033113796	0.9594854950159271
TF	ydiJ_selB	0.26849837791986025	0.972669546097902
TF	ydiJ_thrS	0.27436405750177545	0.9443967365252238
TF	ydiJ_rfbB	0.1734743686928342	0.9336951610755679
TF	ydiJ_sdhA	0.2591132905887959	0.9549500317605079
TF	ydiJ_topA	0.3295014455717782	0.9592160675631757
TF	ydiJ_gdhA	0.21101471801709137	0.9629959071110666
TF	ydiJ_yraM	0.28492228074922277	0.9709683112666865
TF	ydiJ_ispA	0.15470419403070562	0.9527809897071458
TF	ydiJ_yebA	0.21101471801709137	0.965442454917823
TF	ydiJ_lpxB	0.18755199968943068	0.9543552259186636
TF	ydiJ_rne	0.3705612026451845	0.961657428890103
TF	ydiJ_manA	0.19459081518772886	0.9598568265061177
TF	ydiJ_yicC	0.14297283486687523	0.9506448762819869
TF	ydiJ_nlpE	0.11599070879006539	0.9555621415131256
TF	ydiJ_sucC	0.1898982715221967	0.9502139141988055
TF	ydiJ_tyrS	0.20162963068602707	0.9536851669993328
TF	ydiJ_ompR	0.12185638837198057	0.9508934430468489
TF	ydiJ_uidR	0.0913548545460216	0.9455211376466022
TF	ydiJ_moeB	0.1288952038702788	0.9477255928282091
TF	ydiJ_manZ	0.14414597078325828	0.9480183835740978
TF	ydiJ_yliJ	0.09604739821155373	0.9469687834234602
TF	ydiJ_miaA	0.16056987361262082	0.9508845971439592
TF	ydiJ_deoB	0.1898982715221967	0.9482999615889365
TF	ydiJ_glyQ	0.1417996989504922	0.9470826483813679
TF	ydiJ_serC	0.17934004827474936	0.9538194218498196
TF	ydiJ_dusA	0.16056987361262082	0.9461157639293735
TF	ydiJ_osmY	0.10191307779346895	0.9353659271955791
TF	ydiJ_fldB	0.08196976721495729	0.9479163788595453
TF	ydiJ_pdxK	0.14766537853240738	0.9488139673725291
TF	ydiJ_ycfH	0.13124147570304484	0.9512251688519912
TF	ydiJ_mraW	0.16174300952900383	0.9479145940392734
TF	ydiJ_minD	0.13828029120134308	0.9509655068509631
TF	ydiJ_gabT	0.20749531026794224	0.9559065627626624
TF	ydiJ_ygdH	0.21922666943177269	0.9676259418902041
TF	ydiJ_sseA	0.14531910669964132	0.9478793347322504
TF	ydiJ_purD	0.20984158210070836	0.9498512399159087
TF	ydiJ_ymdC	0.22743862084645391	0.9589362706272088
TF	ydiJ_metE	0.30603872724411746	0.9624223168674072
TF	ydiJ_yqeF	0.19693708702049498	0.9571617355447414
TF	ydiJ_yecE	0.1324146116194279	0.9507913777114413
TF	ydiJ_tdcB	0.15939673769623777	0.954073331220171
TF	ydiJ_mglB	0.16408928136176987	0.9417643061171066
TF	ydiJ_waaU	0.15939673769623777	0.9467514791393892
TF	ydiJ_glpK	0.22743862084645391	0.9552365405425379
TF	ydiJ_ycjG	0.16291614544538685	0.9466682046964392
TF	ydiJ_ybiU	0.19224454335496283	0.9619830419263805
TF	ydiJ_dcm	0.22157294126453872	0.9594415913195592
TF	ydiJ_usg	0.16878182502730202	0.9505799125829488
TF	ydiJ_iadA	0.20045649476964406	0.9372258585629352
TF	ydiJ_ascG	0.1582236017798547	0.9412723763432859
TF	ydiJ_hdfR	0.13593401936857702	0.9422878877667685
TF	ydiJ_dxr	0.19459081518772886	0.9266893115990072
TF	ydiJ_ygfZ	0.16526241727815297	0.9392748415641681
TF	ydiJ_pldB	0.16643555319453598	0.9334194430882841
TF	ydiJ_gshB	0.1535310581143226	0.938186324820499
TF	ydiJ_nagZ	0.17230123277645115	0.9419369747216699
TF	ydiJ_accD	0.1511847862815565	0.9225749354868061
TF	ydiJ_yhaK	0.11247130104091625	0.9232098960311578
TF	ydiJ_yigB	0.11599070879006539	0.9365863681114254
TF	ydiJ_ybjX	0.15939673769623777	0.9391150801014632
TF	ydiJ_yggN	0.11481757287368233	0.9338246702040186
TF	ydiJ_mdoB	0.3119044068260326	0.9580688812978582
TF	ydiJ_pqiB	0.24738193142496556	0.9432039255417303
TF	ydiJ_dsdC	0.15470419403070562	0.9428807486812711
TF	ydiJ_murF	0.22743862084645391	0.9510044017609356
TF	ydiJ_yrfG	0.10777875737538413	0.9417133945974924
TF	ydiJ_fdhE	0.15587732994708864	0.9477676244453377
TF	ydiJ_zwf	0.2262654849300709	0.9559072666951215
TF	ydiJ_rhlB	0.19576395110411188	0.9558467263083871
TF	ydiJ_gsk	0.20045649476964406	0.9448524799943059
TF	ydiJ_ghrB	0.16526241727815297	0.9371617500657219
TF	ydiJ_serB	0.16291614544538685	0.9441004056018296
TF	ydiJ_hsdM	0.23330430042836908	0.944684672705045
TF	ydiJ_ade	0.2591132905887959	0.9479321991436881
TF	ydiJ_mpl	0.20984158210070836	0.9420852413966389
TF	ydiJ_cysS	0.20984158210070836	0.9430810055372961
TF	ydiJ_fpr	0.12185638837198057	0.944190238407374
TF	ydiJ_ndh	0.20632217435155922	0.9535533125037474
TF	ydiJ_ychF	0.18051318419113246	0.9447452053341205
TF	ydiJ_sucA	0.3611761153141202	0.9609408722199737
TF	ydiJ_glnS	0.2426893877594334	0.9558747718298622
TF	ydiJ_holB	0.16526241727815297	0.9589325713802376
TF	ydiJ_serS	0.20632217435155922	0.9424010190136525
TF	ydiJ_recA	0.17112809686006814	0.9511904913244131
TF	ydiJ_deoC	0.1288952038702788	0.9349008085396108
TF	ydiJ_atpD	0.22391921309730484	0.934092494145467
TF	ydiJ_gatY	0.14297283486687523	0.9429049623721487
TF	ydiJ_nuoB	0.10543248554261804	0.9398213269437184
TF	ydiJ_lysA	0.2039759025187932	0.9524349896995999
TF	ydiJ_rfaZ	0.12772206795389573	0.946487562465617
TF	ydiJ_asd	0.18168632010751548	0.949697862259902
TF	ydiJ_pgi	0.24386252367581643	0.9539237386423333
TF	ydiJ_tonB	0.11364443695729931	0.9494433207979192
TF	ydiJ_cpdA	0.13828029120134308	0.9492991626179496
TF	ydiJ_mnmA	0.17699377644198333	0.936858689714879
TF	ydiJ_pyrG	0.2426893877594334	0.9511069349322139
TF	ydiJ_pgk	0.20632217435155922	0.9512840065557316
TF	ydiJ_metB	0.19693708702049498	0.9524768011823116
TF	ydiJ_ybaP	0.1324146116194279	0.9477429676497213
TF	ydiJ_mltA	0.1758206405256003	0.957776189558266
TF	ydiJ_nagK	0.15470419403070562	0.9496070212324085
TF	ydiJ_rbn	0.14883851444879043	0.9474873300981904
TF	ydiJ_ubiD	0.22274607718092182	0.9489477682360157
TF	ydiJ_rimK	0.1511847862815565	0.9516379415660738
TF	ydiJ_envC	0.19928335885326104	0.9667331849910444
TF	ydiJ_aroH	0.16878182502730202	0.9586766632654842
TF	ydiJ_gadW	0.11364443695729931	0.9442491217728547
TF	ydiJ_dapF	0.13710715528496006	0.9412171235495945
TF	ydiJ_rimJ	0.08783544679687247	0.9328770372198817
TF	ydiJ_ucpA	0.13358774753581093	0.9296107971063338
TF	ydiJ_tdk	0.09839367004431981	0.9470491078214135
TF	ydiJ_speD	0.12302952428836358	0.9396749754388187
TF	ydiJ_rdgC	0.14531910669964132	0.9324971346510482
TF	ydiJ_hisJ	0.14062656303410917	0.9369728772668278
TF	ydiJ_ftsI	0.2661521060870942	0.9528903043169455
TF	ydiJ_yijP	0.25324761100688076	0.9504078994692794
TF	ydiJ_trkA	0.22157294126453872	0.9533300408565079
TF	ydiJ_yceH	0.104259349626235	0.9361834449476597
TF	ydiJ_mcrC	0.16408928136176987	0.9326027048051202
TF	ydiJ_yfbQ	0.1898982715221967	0.9302147690754122
TF	ydiJ_pyrC	0.16995496094368512	0.9253976879110937
TF	ydiJ_ydcF	0.12654893203751272	0.9230780682203445
TF	ydiJ_ygcF	0.10660562145900107	0.9011261239962168
TF	ydiJ_yidA	0.13006833978666182	0.881904818823051
TF	ydiJ_cho	0.14766537853240738	0.9036716528995714
TF	ydiJ_ampH	0.17699377644198333	0.8984047357876482
TF	ydiJ_rbsA	0.24034311592666735	0.9187664451841072
TF	ydiJ_treR	0.16174300952900383	0.9211301089322451
TF	ydiJ_yqjH	0.12420266020474664	0.9307413270557788
TF	ydiJ_yhhW	0.10660562145900107	0.9029263012746068
TF	ydiJ_kdsA	0.13710715528496006	0.9027883840262247
TF	ydiJ_iscS	0.19693708702049498	0.9117405018812161
TF	ydiJ_ubiE	0.12420266020474664	0.9310762381993616
TF	ydiJ_rlmG	0.18403259194028151	0.9384770472188266
TF	ydiJ_ybdL	0.19107140743857973	0.9480703360909752
TF	ydiJ_tyrB	0.19341767927134584	0.9489142703908189
TF	ydiJ_ilvB	0.2579401546724129	0.9432363157437783
TF	ydiJ_yrbF	0.13828029120134308	0.8506269406130006
TF	ydiJ_mak	0.1523579221979395	0.8661604559571466
TF	ydiJ_rrmJ	0.09839367004431981	0.893079144499271
TF	ydiJ_ribD	0.17816691235836635	0.8962167779149746
TF	ydiJ_mepA	0.13593401936857702	0.8786695494578012
TF	ydiJ_truD	0.1758206405256003	0.8901367680918671
TF	ydiJ_yjiC	0.13476088345219397	0.9152191440737433
TF	ydiJ_nagB	0.13006833978666182	0.9237190247250061
TF	ydiJ_yiaJ	0.1417996989504922	0.9339478137065452
TF	ydiJ_ybiB	0.16526241727815297	0.8992229128824385
TF	ydiJ_fecE	0.12772206795389573	0.9143321066953937
TF	ydiJ_yqjI	0.09252799046240463	0.9450890427306492
TF	ydiJ_ugpQ	0.11951011653921449	0.9054081470632882
TF	ydiJ_rsxG	0.10073994187708589	0.8778575295568352
TF	ydiJ_gltI	0.1394534271177261	0.9100117712319794
TF	ydiJ_artI	0.11833698062283146	0.9189750917545758
TF	ydiJ_cysB	0.15470419403070562	0.9219079097636712
TF	ydiJ_dacA	0.19107140743857973	0.927051557508768
TF	ydiJ_rpsB	0.11364443695729931	0.9135310150588939
TF	ydiJ_znuC	0.13358774753581093	0.9092678397580775
TF	ydiJ_lptB	0.12068325245559751	0.908082786564818
TF	ydiJ_yfbR	0.09370112637878768	0.9282625248783936
TF	ydiJ_nudF	0.10308621370985196	0.9164225715900367
TF	ydiJ_yjeK	0.17816691235836635	0.9428304208866309
TF	ydiJ_yjhU	0.1582236017798547	0.9363698364828712
TF	ydiJ_clpX	0.2039759025187932	0.9137006820562146
TF	ydiJ_epd	0.167608689110919	0.8842361784679819
TF	ydiJ_dppF	0.16643555319453598	0.9476302585895684
TF	ydiJ_alsE	0.11129816512453322	0.9036829262426319
TF	ydiJ_yadE	0.19576395110411188	0.9413079508216102
TF	ydiJ_yidZ	0.15470419403070562	0.9401590349310444
TF	ydiJ_thiK	0.1324146116194279	0.9301986518563652
TF	ydiJ_nagC	0.20162963068602707	0.9517505121279131
TF	ydiJ_dapE	0.18520572785666456	0.9488679818828164
TF	ydiJ_glgA	0.2356505722611352	0.9655207788706882
TF	ydiJ_ytfM	0.24503565959219953	0.9463699063341015
TF	ydiJ_pheT	0.323635765989863	0.9472527476271242
TF	ydiJ_phoE	0.16291614544538685	0.9351986933176106
TF	ydiJ_glpQ	0.16526241727815297	0.9395397839162378
TF	ydiJ_yggW	0.17699377644198333	0.9470502039346627
TF	ydiJ_murB	0.16878182502730202	0.9253781163459434
TF	ydiJ_mltB	0.16995496094368512	0.927482271709035
TF	ydiJ_xylR	0.18168632010751548	0.9400856980589818
TF	ydiJ_xseA	0.21453412576624054	0.9481485667591089
TF	ydiJ_rumA	0.20984158210070836	0.9263903597366457
TF	ydiJ_yiiG	0.16408928136176987	0.9581842258370589
TF	ydiJ_sgrR	0.24503565959219953	0.9437258656240133
TF	ydiJ_chiA	0.3271551737390121	0.9295026860996941
TF	ydiJ_ygiQ	0.2978267758294361	0.8796177841507606
TF	ydiJ_ybiT	0.24386252367581643	0.8726564956292776
TF	ydiJ_gltX	0.21805353351538959	0.8698434786737665
TF	ydiJ_gsiB	0.22978489267922003	0.8875797929180038
TF	ydiJ_purA	0.2051490384351762	0.8841604442980472
TF	ydiJ_mcrB	0.19928335885326104	0.8434041633969347
TF	ydiJ_bamA	0.3142506786587987	0.8492052768936604
TF	ydiJ_yheS	0.2731909215853924	0.8450083375134159
TF	ydiJ_gltB	0.482009114701573	0.8689790947612751
TF	ydiJ_clpA	0.3119044068260326	0.9126558915765387
TF	ydiJ_ycbX	0.1758206405256003	0.8979553957713318
TF	ydiJ_nuoC	0.25207447509049774	0.892635152991983
TF	ydiJ_plsB	0.323635765989863	0.9088831903652748
TF	ydiJ_pepQ	0.2051490384351762	0.8755597488843041
TF	ydiJ_pflB	0.3072118631605005	0.9166968444786328
TF	ydiJ_nuoG	0.354137299815822	0.9383965008603488
TF	ydiJ_gyrA	0.3330208533209273	0.9011730492466803
TF	ydiJ_fecA	0.3165969504915648	0.9283624495291134
TF	ydiJ_gpmM	0.24620879550858255	0.9068585520518359
TF	ydiJ_yghJ	0.45854639637391226	0.8579322358831789
TF	ydiJ_insK	0.13476088345219397	0.8863871289064857
TF	ydiJ_gpmA	0.1288952038702788	0.9299498461887606
TF	ydiJ_trxB	0.15939673769623777	0.9372715833451548
TF	ydiJ_rnt	0.104259349626235	0.9305735697715154
TF	ydiJ_ubiG	0.12302952428836358	0.9388660911962566
TF	ydiJ_ung	0.1171638447064484	0.9414812653676812
TF	ydiJ_pyrB	0.15705046586347166	0.906574157554041
TF	ydiJ_truC	0.1288952038702788	0.9033024748511116
TF	ydiJ_glnH	0.12185638837198057	0.8911975065018161
TF	ydiJ_pflA	0.11247130104091625	0.8926119417987238
TF	ydiJ_btuD	0.12654893203751272	0.8651320192808346
TF	ydiJ_yfiE	0.14297283486687523	0.9208394295230986
TF	ydiJ_rfaQ	0.16291614544538685	0.8859899387554904
TF	ydiJ_malE	0.18520572785666456	0.9182511144903959
TF	ydiJ_fruR	0.16878182502730202	0.9042617773237991
TF	ydiJ_tgt	0.18403259194028151	0.893103098922621
TF	ydiJ_ybhC	0.20045649476964406	0.9059677037187422
TF	ydiJ_rdoA	0.16291614544538685	0.9274841690340315
TF	ydiJ_ispG	0.1828594560238985	0.9376688855717732
TF	ydiJ_alr	0.18051318419113246	0.9477189721325312
TF	ydiJ_queF	0.1394534271177261	0.9335641586224773
TF	ydiJ_ilvE	0.14766537853240738	0.9021479202039207
TF	ydiJ_iap	0.16291614544538685	0.9402410355957808
TF	ydiJ_prkB	0.14297283486687523	0.9479034393163689
TF	ydiJ_galM	0.1746475046092172	0.9406808791845283
TF	ydiJ_ygjD	0.1734743686928342	0.9574210928426177
TF	ydiJ_yfdZ	0.20162963068602707	0.9220889823065426
TF	ydiJ_glyA	0.198110222936878	0.9235672614532959
TF	ydiJ_nfo	0.13828029120134308	0.9071059338009813
TF	ydiJ_hemF	0.14649224261602434	0.9351953450803501
TF	ydiJ_rfaD	0.15001165036517347	0.8792254078948231
TF	ydiJ_mtn	0.11599070879006539	0.9115205362404558
TF	ydiJ_rffH	0.14531910669964132	0.9134211687624353
TF	ydiJ_galE	0.16526241727815297	0.9133840708234362
TF	ydiJ_gntR	0.16174300952900383	0.9011497940716303
TF	ydiJ_mreB	0.17112809686006814	0.9289558073332355
TF	ydiJ_ybjS	0.16526241727815297	0.9434292242816682
TF	ydiJ_potA	0.1828594560238985	0.9424910546875778
TF	ydiJ_hflX	0.20749531026794224	0.9419429379129772
TF	ydiJ_truB	0.167608689110919	0.9434340351324523
TF	ydiJ_ybiV	0.13358774753581093	0.912689610145826
TF	ydiJ_yafJ	0.12185638837198057	0.9481365857991331
TF	ydiJ_nfsA	0.11951011653921449	0.9453754159212299
TF	ydiJ_sbcC	0.37408061039433355	0.9150552001715347
TF	ydiJ_rsxC	0.30017304766220226	0.8937948826187526
TF	ydiJ_hepA	0.3705612026451845	0.8462143457460808
TF	ydiJ_potF	0.17816691235836635	0.9147045996672896
TF	ydiJ_moaA	0.16291614544538685	0.9155025287149683
TF	ydiJ_gltD	0.21805353351538959	0.9266453974346804
TF	ydiJ_ptrB	0.2731909215853924	0.906275483860286
TF	ydiJ_ftsP	0.22157294126453872	0.8976001531259431
TF	ydiJ_frdA	0.25676701875602986	0.9023798152260671
TF	ydiJ_bglA	0.20866844618432534	0.921552279808276
TF	ydiJ_fusA	0.29430736808028707	0.890891079679381
TF	ydiJ_nadB	0.24503565959219953	0.9209228487229014
TF	ydiJ_solA	0.18051318419113246	0.9003949962221962
TF	ydiJ_pyrD	0.1582236017798547	0.8963823734515725
TF	ydiJ_crp	0.09956680596070286	0.8854415270819141
TF	ydiJ_rnc	0.11833698062283146	0.8881957386188793
TF	ydiJ_hscA	0.28961482441475495	0.8986025214076937
TF	ydiJ_purM	0.1746475046092172	0.9023553969115715
TF	ydiJ_yigL	0.13124147570304484	0.8862047403896819
TF	ydiJ_bamB	0.18637886377304763	0.9009699686787258
TF	ydiJ_deoA	0.20749531026794224	0.899724655016668
TF	ydiJ_yaaA	0.13124147570304484	0.9149879404816936
TF	ydiJ_asnA	0.16174300952900383	0.9009975222171774
TF	ydiJ_panB	0.1324146116194279	0.9120586717177968
TF	ydiJ_dadA	0.20632217435155922	0.8836666186809912
TF	ydiJ_dcyD	0.16526241727815297	0.8467071407977156
TF	ydiJ_tas	0.16643555319453598	0.8774721225709134
TF	ydiJ_hemE	0.1746475046092172	0.8383542146991433
TF	ydiJ_pepA	0.23330430042836908	0.8586910295697364
TF	ydiJ_btuB	0.26028642650517897	0.8443764755514087
TF	ydiJ_murI	0.14883851444879043	0.8784333146714246
TF	ydiJ_dld	0.2579401546724129	0.9597264098854266
TF	ydiJ_mutS	0.33771339698645947	0.9563164407750818
TF	ydiJ_yncD	0.28961482441475495	0.9359025620067712
TF	ydiJ_tnaA	0.2133609898498575	0.9230689146631391
TF	ydiJ_prc	0.28257600891645673	0.923753596209342
TF	ydiJ_speC	0.29899991174581925	0.9147985138863995
TF	ydiJ_valS	0.355310435732205	0.9140512206213773
TF	ydiJ_yeaD	0.14062656303410917	0.9372342302760512
TF	ydiJ_metN	0.1746475046092172	0.9499385252687667
TF	ydiJ_prfC	0.24386252367581643	0.9030720979623742
TF	ydiJ_potD	0.16408928136176987	0.9203590299314613
TF	ydiJ_yfgC	0.22978489267922003	0.9636187341400876
TF	ydiJ_dnaX	0.29078796033113796	0.9401154516439809
TF	ydiJ_bisC	0.3119044068260326	0.945101758365033
TF	ydiJ_accC	0.21218785393347442	0.9276614929709327
TF	ydiJ_tktA	0.28257600891645673	0.9287714955001014
TF	ydiJ_ldcA	0.1582236017798547	0.9323842835885888
TF	ydiJ_lepA	0.2638058342543281	0.9441208787924188
TF	ydiJ_tldD	0.23095802859560305	0.9465189441810511
TF	ydiJ_tbpA	0.16408928136176987	0.9156457760273382
TF	ydiJ_lplA	0.16878182502730202	0.9356303390766585
TF	ydiJ_queA	0.1758206405256003	0.9279923641514661
TF	ydiJ_yajO	0.16174300952900383	0.9382199664602051
TF	ydiJ_ispH	0.1511847862815565	0.8963678639999201
TF	ydiJ_rep	0.28257600891645673	0.8940423356103303
TF	ydiJ_katE	0.3036924554113513	0.9166216996287437
TF	ydiJ_hipA	0.21101471801709137	0.9188461606539675
TF	ydiJ_fepC	0.1324146116194279	0.9035219162620618
TF	ydiJ_nemA	0.1758206405256003	0.882543535042951
TF	ydiJ_rlpA	0.1734743686928342	0.8933880299870968
TF	ydiJ_aspC	0.19459081518772886	0.90978963307196
TF	ydiJ_tdh	0.15939673769623777	0.7737978947825628
TF	ydiJ_efeO	0.1828594560238985	0.8528016081744585
TF	ydiJ_icd	0.19224454335496283	0.8334432190504882
TF	ydiJ_mnmG	0.2731909215853924	0.7653964607913839
TF	ydiJ_ushA	0.25207447509049774	0.8584044858919141
TF	ydiJ_ynjE	0.20045649476964406	0.8368896393473312
TF	ydiJ_topB	0.27788346525092456	0.7196551491557892
TF	ydiJ_ansB	0.1746475046092172	0.7802579358548001
TF	ydiJ_hsdS	0.21453412576624054	0.7293999251396723
TF	ydiJ_lysU	0.2415162518430504	0.7756055448331999
TF	ydiJ_pssA	0.20632217435155922	0.8274088925441324
TF	ydiJ_purF	0.23095802859560305	0.7801014026480324
TF	ydiJ_ydiU	0.22274607718092182	0.7538962921868181
TF	ydiJ_metG	0.28257600891645673	0.845519497659423
TF	ydiJ_argG	0.21101471801709137	0.8244933952840583
TF	ydiJ_ycaO	0.26849837791986025	0.8666851026133358
TF	ydiJ_sdiA	0.1171638447064484	0.8652205972223693
TF	ydiJ_fumA	0.24855506734134858	0.8457821028374076
TF	ydiJ_aspS	0.2591132905887959	0.8847706230617592
TF	ydiJ_queC	0.11364443695729931	0.8928272814806733
TF	ydiJ_asnS	0.21922666943177269	0.8758338959082942
TF	ydiJ_maeA	0.24738193142496556	0.7489526042217892
TF	ydiJ_lon	0.32128949415709696	0.7926806017580178
TF	ydiJ_speA	0.2767103293345415	0.8551646366106019
TF	ydiJ_bglX	0.3107312709096496	0.8436134389096135
TF	ydiJ_gor	0.2039759025187932	0.8211409624695606
TF	ydiJ_hemN	0.2133609898498575	0.8377944867076201
TF	ydiJ_aphA	0.11951011653921449	0.7647831962855932
TF	ydiJ_nanA	0.14531910669964132	0.7898355428363131
TF	ydiJ_cpdB	0.2802297370836906	0.7672774046036093
TF	ydiJ_livK	0.1758206405256003	0.7756006533442932
TF	ydiJ_rho	0.20749531026794224	0.7588830715158918
TF	ydiJ_yhiR	0.13710715528496006	0.7662643842388949
TF	ydiJ_tpiA	0.13006833978666182	0.8052635395615008
TF	ydiJ_yncE	0.1746475046092172	0.759037276694807
TF	ydiJ_pldA	0.1394534271177261	0.765349962674236
TF	ydiJ_entC	0.19693708702049498	0.8227949968950787
TF	ydiJ_galT	0.167608689110919	0.8396904384552577
TF	ydiJ_pdxY	0.14766537853240738	0.8258629766833342
TF	ydiJ_rpoB	0.4456419012936989	0.8363624144128715
TF	ydiJ_rpoC	0.450334444959231	0.7663572106542146
TF	ydiJ_purL	0.4362568139626346	0.8447034909313035
TF	ydiJ_mukB	0.46441207595582745	0.8045680909072058
TF	ydiJ_hrpA	0.4374299498790176	0.8393331249794419
TF	ydiJ_ileS	0.35179102798305584	0.5730173940323509
TF	ydiJ_aceE	0.3353671251536933	0.5207578689927268
TF	ydiJ_dppA	0.23682370817751822	0.713759094087318
TF	ydiJ_fhuA	0.2966536399130531	0.48555940203013837
TF	ydiJ_mdoG	0.2262654849300709	0.4982789509059119
TF	ydiJ_imp	0.3025193194949683	0.44198710780768236
TF	ydiJ_fepA	0.3072118631605005	0.6837334987863138
TF	ydiJ_ompA	0.16995496094368512	0.55979926680821
TF	ydiJ_parC	0.30955813499326656	0.7240797727256848
TF	ydiJ_fadL	0.20749531026794224	0.6046671019078509
TF	ydiJ_znuA	0.16174300952900383	0.6330495058715836
TF	ydiJ_tsx	0.13006833978666182	0.6659899694545707
TF	ydiJ_lpd	0.22157294126453872	0.7554710332664345
TF	ydiJ_ompT	0.14766537853240738	0.7268097066345793
TF	ydiJ_nrdB	0.1746475046092172	0.7929013188650949
TF	ydiJ_speB	0.15470419403070562	0.7864832858808324
TF	ydiJ_pcnB	0.22391921309730484	0.7626742096914025
TF	ydiJ_glmM	0.2133609898498575	0.8027932464765495
TF	ydiJ_pfkA	0.15470419403070562	0.8140837534018789
TF	ydiJ_vacJ	0.12185638837198057	0.8151270223957325
TF	ydiJ_ydgA	0.228611756762837	0.765790740456867
TF	ydiJ_proS	0.25559388283964685	0.8116875411259504
TF	ydiJ_glyS	0.29313423216390405	0.8483630189111137
TF	ydiJ_degP	0.21805353351538959	0.7222674589499846
TF	ydiJ_sthA	0.21570726168262355	0.7255563420442444
TF	ydiJ_fhuE	0.291961096247521	0.7798114506060473
TF	ydiJ_cirA	0.2708446497526263	0.6561837209775635
TF	ydiJ_yibQ	0.15470419403070562	0.8767811913900436
TF	ydiJ_yccW	0.1898982715221967	0.8747138829522925
TF	ydiJ_cutC	0.12772206795389573	0.8575035213131825
TF	ydiJ_yceM	0.1511847862815565	0.8513659416787779
TF	ydiJ_thyA	0.12537579612112967	0.8748693674454617
TF	ydiJ_rfaP	0.13476088345219397	0.8642666903760082
TF	ydiJ_ydgH	0.1582236017798547	0.8181560105612496
TF	ydiJ_ttcA	0.14883851444879043	0.8568348833770335
TF	ydiJ_fabB	0.18755199968943068	0.8665745335202634
TF	ydiJ_yadG	0.16408928136176987	0.8501486048757525
TF	ydiJ_rffA	0.18637886377304763	0.8852667032070698
TF	ydiJ_yjjU	0.17816691235836635	0.9063336646507487
TF	ydiJ_livJ	0.1828594560238985	0.8692881737984565
TF	ydiJ_rfaF	0.1746475046092172	0.8670417150446643
TF	ydiJ_pbpG	0.15470419403070562	0.8170952867339463
TF	ydiJ_yieE	0.11951011653921449	0.8197354134444461
TF	ydiJ_ydjF	0.12420266020474664	0.832560501172023
TF	ydiJ_hisP	0.12654893203751272	0.9176769794369023
TF	ydiJ_glpD	0.23095802859560305	0.8991672442257415
TF	ydiJ_yhbJ	0.14414597078325828	0.8994145957233471
TF	ydiJ_rseB	0.16056987361262082	0.8896716477951844
TF	ydiJ_ddlB	0.1582236017798547	0.8087533539343886
TF	ydiJ_cysM	0.15001165036517347	0.8066005710955275
TF	ydiJ_hemB	0.16408928136176987	0.8328045014823939
TF	ydiJ_yceI	0.09252799046240463	0.8467915776196071
TF	ydiJ_pth	0.09487426229517071	0.847941193682479
TF	ydiJ_lipA	0.15705046586347166	0.8313647191438771
TF	ydiJ_sucB	0.19459081518772886	0.855272214578548
TF	ydiJ_lipB	0.10073994187708589	0.8258403462786297
TF	ydiJ_lolD	0.12068325245559751	0.8282505747489651
TF	ydiJ_purC	0.11951011653921449	0.8264773455940791
TF	ydiJ_rluB	0.14414597078325828	0.8073048735888242
TF	ydiJ_lrhA	0.16056987361262082	0.8030739876494362
TF	ydiJ_ytfQ	0.15705046586347166	0.8077949429251639
TF	ydiJ_ynfC	0.11481757287368233	0.8026319881201185
TF	ydiJ_yfiP	0.1171638447064484	0.8034797617881784
TF	ydiJ_ftsE	0.11364443695729931	0.7728608065574533
TF	ydiJ_fabI	0.13710715528496006	0.8363963253423068
TF	ydiJ_lpxC	0.1511847862815565	0.7740961984999372
TF	ydiJ_pyrE	0.10543248554261804	0.8111204950708006
TF	ydiJ_atpG	0.13476088345219397	0.8023412628654957
TF	ydiJ_frmB	0.1288952038702788	0.8329400267301207
TF	ydiJ_udk	0.09839367004431981	0.8044564071139607
TF	ydiJ_fhuD	0.14883851444879043	0.7682563604668177
TF	ydiJ_poxA	0.16291614544538685	0.7992884642692413
TF	ydiJ_nadE	0.13593401936857702	0.7849074092233568
TF	ydiJ_ybhA	0.1324146116194279	0.7501653318248651
TF	ydiJ_rffG	0.17112809686006814	0.8516970597417317
TF	ydiJ_nanM	0.17112809686006814	0.8777031811464265
TF	ydiJ_yjhP	0.12537579612112967	0.8694664657188585
TF	ydiJ_clpP	0.09487426229517071	0.8604294908445103
TF	ydiJ_rimN	0.09370112637878768	0.8591207500600727
TF	ydiJ_ycbW	0.07845035946580818	0.879947801602625
TF	ydiJ_agaR	0.13358774753581093	0.87650352134164
TF	ydiJ_ampD	0.08079663129857427	0.8826240097915312
TF	ydiJ_acpT	0.09018171862963854	0.8720710266021681
TF	ydiJ_yiaD	0.11247130104091625	0.8443681528511741
TF	ydiJ_trmH	0.10543248554261804	0.8580562098848294
TF	ydiJ_rrmA	0.13358774753581093	0.8337427265751615
TF	ydiJ_yadN	0.0913548545460216	0.8384052010032286
TF	ydiJ_yafD	0.13124147570304484	0.8635651798305255
TF	ydiJ_ydfH	0.1101250292081502	0.8524408525735883
TF	ydiJ_yhbT	0.08431603904772336	0.8502005791132239
TF	ydiJ_ycfP	0.08314290313134035	0.8504836433775765
TF	ydiJ_glpR	0.12302952428836358	0.8762159260346767
TF	ydiJ_yfiB	0.06789213621836085	0.8749082505939292
TF	ydiJ_deoR	0.12537579612112967	0.8749633308753731
TF	ydiJ_crl	0.053814505221764404	0.8803784828820946
TF	ydiJ_tpx	0.08079663129857427	0.8787291089184135
TF	ydiJ_yebY	0.03387119464325277	0.8782972241951633
TF	ydiJ_gcd	0.3165969504915648	0.8880806653208543
TF	ydiJ_aceF	0.2591132905887959	0.8686134911712187
TF	ydiJ_ybfF	0.12068325245559751	0.9023342646523613
TF	ydiJ_intS	0.18403259194028151	0.8822253689193812
TF	ydiJ_yihL	0.11129816512453322	0.8538150711341066
TF	ydiJ_nadD	0.09839367004431981	0.8691745164270942
TF	ydiJ_dam	0.13124147570304484	0.8972898602211292
TF	ydiJ_pcm	0.09956680596070286	0.8632395642282027
TF	ydiJ_lolA	0.09018171862963854	0.8612080202371675
TF	ydiJ_yedD	0.052641369305381366	0.87340354650112
TF	ydiJ_recR	0.09956680596070286	0.8745603742356605
TF	ydiJ_msrB	0.049121961556232246	0.8822423510636079
TF	ydiJ_yqgE	0.09487426229517071	0.8415662157997796
TF	ydiJ_folA	0.0690652721347439	0.8664851329064251
TF	ydiJ_yfaZ	0.08314290313134035	0.8644444701557312
TF	ydiJ_insJ	0.07962349538219121	0.9015176493753355
TF	ydiJ_bax	0.13124147570304484	0.8765384931065958
TF	ydiJ_aroL	0.08079663129857427	0.8635934120511866
TF	ydiJ_yciT	0.12185638837198057	0.8840748831341814
TF	ydiJ_smpB	0.06789213621836085	0.8317335259199207
TF	ydiJ_pheS	0.15939673769623777	0.8030789282699173
TF	ydiJ_yraP	0.09370112637878768	0.8017633064243109
TF	ydiJ_nudE	0.09604739821155373	0.8220973415315246
TF	ydiJ_fhuC	0.1417996989504922	0.8088813348888995
TF	ydiJ_yibK	0.0690652721347439	0.8274043812963771
TF	ydiJ_ibpA	0.05733391297091351	0.8388745896891514
TF	ydiJ_rna	0.13476088345219397	0.8149128972218398
TF	ydiJ_grxB	0.10543248554261804	0.8294296039866016
TF	ydiJ_ulaR	0.12654893203751272	0.8198554092403777
TF	ydiJ_ybjP	0.07845035946580818	0.83893764718458
TF	ydiJ_rfaH	0.0690652721347439	0.8526933184335861
TF	ydiJ_yccU	0.056160777054530465	0.8576110278220581
TF	ydiJ_rppH	0.07493095171665909	0.8488208970023543
TF	ydiJ_kdsC	0.09370112637878768	0.863267990069474
TF	ydiJ_maa	0.08314290313134035	0.8768263606697639
TF	ydiJ_ibpB	0.05850704888729655	0.8398257289081799
TF	ydiJ_pdxH	0.10543248554261804	0.8438291166201288
TF	ydiJ_fabZ	0.07023840805112692	0.8270340717025398
TF	ydiJ_yciO	0.10308621370985196	0.8257924036986849
TF	ydiJ_wbbK	0.16526241727815297	0.8509704855760825
TF	ydiJ_yeiG	0.13124147570304484	0.8504755816363921
TF	ydiJ_fliY	0.13006833978666182	0.7896216896149623
TF	ydiJ_yhhX	0.167608689110919	0.8241419528963003
TF	ydiJ_aaeR	0.16056987361262082	0.817394083860766
TF	ydiJ_hemH	0.16056987361262082	0.8151453763674393
TF	ydiJ_ycjZ	0.1511847862815565	0.8512471525160503
TF	ydiJ_lysS	0.23682370817751822	0.6679770824156872
TF	ydiJ_atpA	0.24034311592666735	0.7855445811592419
TF	ydiJ_cueO	0.228611756762837	0.5355414010588476
TF	ydiJ_mdoD	0.2426893877594334	0.7146041233107205
TF	ydiJ_ksgA	0.13710715528496006	0.6515565479747679
TF	ydiJ_ompF	0.1758206405256003	0.5050166711214625
TF	ydiJ_ompC	0.16878182502730202	0.41222093128255
TF	ydiJ_mipA	0.11833698062283146	0.5231026032081487
TF	ydiJ_fkpA	0.1324146116194279	0.5406418662130527
TF	ydiJ_yaiW	0.1758206405256003	0.7528866664062019
TF	ydiJ_uvrC	0.26849837791986025	0.7978617881399772
TF	ydiJ_ybbB	0.1758206405256003	0.78367729997818
TF	ydiJ_rfbA	0.14297283486687523	0.7306104152854949
TF	ydiJ_artP	0.1288952038702788	0.7449305463851706
TF	ydiJ_sapF	0.13476088345219397	0.7803523896545247
TF	ydiJ_mppA	0.23682370817751822	0.7526452941750159
TF	ydiJ_ruvB	0.17816691235836635	0.7745852353876588
TF	ydiJ_yhiN	0.20045649476964406	0.7390925501841632
TF	ydiJ_purK	0.16878182502730202	0.7793181060827239
TF	ydiJ_gfcE	0.18520572785666456	0.821161703327457
TF	ydiJ_argT	0.13006833978666182	0.680614987424942
TF	ydiJ_ybgK	0.15939673769623777	0.7799234758245269
TF	ydiJ_sspA	0.10191307779346895	0.7768538624496529
TF	ydiJ_exuR	0.1288952038702788	0.8218942374222941
TF	ydiJ_ycbK	0.08431603904772336	0.8314082564886589
TF	ydiJ_suhB	0.13476088345219397	0.7886959253289721
TF	ydiJ_ldhA	0.15939673769623777	0.8490552566358627
TF	ydiJ_ycdY	0.08900858271325553	0.8062928350980383
TF	ydiJ_frlR	0.12068325245559751	0.8223937663036911
TF	ydiJ_allR	0.13593401936857702	0.7475104908900586
TF	ydiJ_gst	0.09722053412793678	0.8029093890350212
TF	ydiJ_leuD	0.09487426229517071	0.7772362705571005
TF	ydiJ_ybgI	0.12185638837198057	0.8061508714279365
TF	ydiJ_ygiL	0.08666231088048945	0.7958650498637873
TF	ydiJ_ompW	0.104259349626235	0.7717319286176929
TF	ydiJ_yraH	0.0913548545460216	0.8283886918444766
TF	ydiJ_yegQ	0.20866844618432534	0.7476036884343903
TF	ydiJ_gltF	0.12654893203751272	0.5793778098466635
TF	ydiJ_ygiB	0.104259349626235	0.7342027723207717
TF	ydiJ_rluC	0.16174300952900383	0.6634655894672699
TF	ydiJ_ygfA	0.08431603904772336	0.7919839707705613
TF	ydiJ_artJ	0.11951011653921449	0.6930989752246324
TF	ydiJ_rlmF	0.14883851444879043	0.7037336072521344
TF	ydiJ_xthA	0.1324146116194279	0.6826394012354534
TF	ydiJ_yggG	0.13006833978666182	0.7228995994710778
TF	ydiJ_amiC	0.20045649476964406	0.7536690886983729
TF	ydiJ_ydcL	0.10660562145900107	0.7322993612539225
TF	ydiJ_ispD	0.12068325245559751	0.7761884913825237
TF	ydiJ_rob	0.1394534271177261	0.7681079993265832
TF	ydiJ_inaA	0.09839367004431981	0.678666395134792
TF	ydiJ_yggS	0.1171638447064484	0.6672253411856641
TF	ydiJ_rfbC	0.07845035946580818	0.740972864883469
TF	ydiJ_ydiY	0.1171638447064484	0.6390328369588092
TF	ydiJ_ybbL	0.11247130104091625	0.7017922702685653
TF	ydiJ_amiA	0.14883851444879043	0.6405191307481772
TF	ydiJ_glf	0.16995496094368512	0.5262818441222684
TF	ydiJ_pstS	0.16878182502730202	0.5522237325603139
TF	ydiJ_oppA	0.23916998001028433	0.0968154068440834
TF	ydiJ_tolC	0.23330430042836908	0.17086083478204464
TF	ydiJ_pal	0.07845035946580818	0.6621706588788181
TF	ydiJ_ompX	0.08079663129857427	0.6972668196133076
TF	ydiJ_gapA	0.16995496094368512	0.5728840003330986
TF	ydiJ_dapD	0.13593401936857702	0.534120401685803
TF	ydiJ_deoD	0.1171638447064484	0.6474086777115261
TF	uvrD_mqo	0.31435821611780046	0.9841915832241088
TF	uvrD_bcsC	0.4835439675255075	0.9534961544931937
TF	uvrD_yfhM	0.5863823654399961	0.9670625761446702
TF	uvrD_gcvP	0.44041818775491554	0.9652184155487471
TF	uvrD_yfeW	0.2629390171605562	0.9701699740535206
TF	uvrD_priA	0.3757295180990275	0.9698746157116065
TF	uvrD_rlmL	0.37407083426169707	0.9422386012933958
TF	uvrD_ppk	0.3591426797257229	0.973393809296909
TF	uvrD_menD	0.32596900297911374	0.9543728369685637
TF	uvrD_clpB	0.4321247685682632	0.9616527343633061
[truncated: 363,922 more rows]
