# Supplementary material for: Proteome-wide determinants of co-translational chaperone binding in bacteria
Source: Nat Commun. 2025 May 10;16:4361. doi: 10.1038/s41467-025-59067-9 (PMC12065913; doi:10.1038/s41467-025-59067-9)
Supplement: Supplementary file 8 — Source Data [file 41467_2025_59067_MOESM8_ESM.zip › S1h_leuS.csv]

codon position	DnaK enrichment mean	DnaK enrichment low CI	DnaK enrichment high CI
0	0.4728329894415096	0.37631623221551214	0.569349746667507
1	0.48544603905518885	0.387451817295978	0.5834402608143997
2	0.48402447451883895	0.38839210508768873	0.5796568439499892
3	0.4934072929756153	0.39946868779346356	0.587345898157767
4	0.4882186195446558	0.3968532467189062	0.5795839923704054
5	0.467086285648729	0.38335104696430045	0.5508215243331576
6	0.4503057973713158	0.37177363548273196	0.5288379592598997
7	0.4621486740777524	0.38522815107503183	0.539069197080473
8	0.4690119200354795	0.3921885398073176	0.5458353002636414
9	0.46427638214633027	0.3882821982131648	0.5402705660794958
10	0.4839117381443426	0.40637831555512105	0.5614451607335641
11	0.4720774919040633	0.3984079245408444	0.5457470592672822
12	0.47138435265250245	0.3978109932002824	0.5449577121047224
13	0.4658088927929593	0.3939087934653457	0.5377089921205729
14	0.4637297227262875	0.39290020430217487	0.5345592411504001
15	0.47313220224582686	0.40167828764221336	0.5445861168494404
16	0.4785871065307771	0.40768077528863084	0.5494934377729234
17	0.499439366518891	0.4286107528419599	0.570267980195822
18	0.49788545490984915	0.42969313192736275	0.5660777778923356
19	0.5038622848743575	0.4387924351700769	0.568932134578638
20	0.5155661970301304	0.45096760220946963	0.5801647918507913
21	0.5403856503974721	0.4768774952187683	0.6038938055761759
22	0.5440112685702414	0.48135605725795416	0.6066664798825288
23	0.5457147971010843	0.4829548789775323	0.6084747152246364
24	0.5362976024626713	0.474710680265934	0.5978845246594088
25	0.5290013298645442	0.4691237081441303	0.5888789515849581
26	0.5239585512129196	0.46574812517512787	0.5821689772507113
27	0.5284975150655503	0.47022795662535	0.5867670735057506
28	0.5256927783652026	0.4676493518312297	0.5837362048991755
29	0.5111612246729722	0.45523452242328516	0.5670879269226593
30	0.4978873529099191	0.4434986958851086	0.5522760099347296
31	0.47517813629258177	0.42247134489398946	0.5278849276911741
32	0.4660952298714414	0.41445202646894796	0.5177384332739349
33	0.45564918190871356	0.4051185082582963	0.5061798555591308
34	0.45457105245296203	0.404138916446502	0.505003188459422
35	0.4560593283847618	0.4055138468280989	0.5066048099414248
36	0.4573702052808599	0.4075137284951654	0.5072266820665545
37	0.46301857996743195	0.412605354174264	0.5134318057605999
38	0.46502675953120975	0.41439449225262803	0.5156590268097915
39	0.4714355276499957	0.42027285079307675	0.5225982045069146
40	0.49238974882282327	0.43966748549656387	0.5451120121490827
41	0.49592715409245763	0.4426835878852431	0.5491707202996722
42	0.49765966352351215	0.445527299640902	0.5497920274061223
43	0.5004152677990223	0.4478115029031478	0.5530190326948968
44	0.5026857645990026	0.4497211093499548	0.5556504198480504
45	0.5062102800803343	0.4524183912933588	0.5600021688673098
46	0.5035754183554524	0.4499379160364319	0.5572129206744729
47	0.504993865715494	0.450913088594072	0.5590746428369161
48	0.5014333896553564	0.4481438076356544	0.5547229716750586
49	0.4905683609276954	0.4384566308728059	0.5426800909825849
50	0.5010259486652883	0.447192854787156	0.5548590425434206
51	0.509327780583366	0.4540810624434874	0.5645744987232447
52	0.5039151716437595	0.4483977084263492	0.55943263486117
53	0.5055560029645346	0.44964685863864445	0.5614651472904248
54	0.506911438964517	0.4508497821447406	0.5629730957842933
55	0.49467170921569714	0.44021838547379377	0.5491250329576005
56	0.4925955576920518	0.4393757739080423	0.5458153414760614
57	0.49576508132608504	0.4425072636921986	0.5490228989599715
58	0.5038985106219489	0.4498830373937719	0.5579139838501259
59	0.5023508601190876	0.4490367935714046	0.5556649266667706
60	0.5001301521763447	0.4468647782833501	0.5533955260693393
61	0.49940531943761113	0.44579906012514997	0.5530115787500723
62	0.48977342323282824	0.4360014422643883	0.5435454042012682
63	0.5125340837818059	0.4658090046398795	0.5592591629237322
64	0.49911320752436866	0.4548390050206951	0.5433874100280423
65	0.49141605644953895	0.4473286607803979	0.53550345211868
66	0.4771243115739321	0.4329114141254666	0.5213372090223976
67	0.47416625978192123	0.4296683434091838	0.5186641761546587
68	0.47586713517067586	0.4313577593914687	0.520376510949883
69	0.4785718385803622	0.4336738860165029	0.5234697911442214
70	0.48703066847032217	0.4409333348635737	0.5331280020770707
71	0.49075695567123623	0.44380775068818085	0.5377061606542916
72	0.486577005499105	0.43978808860502877	0.5333659223931813
73	0.49374348000053797	0.44779192706567006	0.5396950329354059
74	0.5116319881933765	0.4641665931442116	0.5590973832425414
75	0.5558125443322691	0.5079222028163348	0.6037028858482034
76	0.6077371618496867	0.5586397367756211	0.6568345869237525
77	0.6236549304775377	0.5735019392384508	0.6738079217166246
78	0.6297057818702961	0.5789770921012176	0.6804344716393746
79	0.6331854498416272	0.5822747784132434	0.6840961212700111
80	0.6339459140087139	0.5830634496860769	0.6848283783313509
81	0.6411183117020574	0.5890371472518199	0.6931994761522948
82	0.6433274880013209	0.5908878768584847	0.6957670991441571
83	0.6438451660995193	0.5913423620380753	0.6963479701609632
84	0.6565499682443947	0.6043006488234131	0.7087992876653764
85	0.6750352933806554	0.6228930654654687	0.727177521295842
86	0.6775159085350553	0.6254977626617559	0.7295340544083546
87	0.6867447331513636	0.6331085040077327	0.7403809622949946
88	0.6964261013068912	0.6419112675045564	0.750940935109226
89	0.7003658702748086	0.6457968655836486	0.7549348749659686
90	0.7083604103317788	0.6534994145338955	0.763221406129662
91	0.7195962883070538	0.66435037970434	0.7748421969097676
92	0.7285759583908273	0.6732210977475358	0.7839308190341188
93	0.759959999756528	0.7027979473526031	0.8171220521604527
94	0.7745515494361126	0.7160500166232874	0.8330530822489379
95	0.7870628123261226	0.7281720756673362	0.845953548984909
96	0.8387587361383895	0.7777106041283274	0.8998068681484515
97	0.8566322403122048	0.7945990893307371	0.9186653912936724
98	0.8696294827773723	0.8075326078259286	0.931726357728816
99	0.882999459212575	0.8207872870471058	0.9452116313780443
100	0.9378146979197186	0.8730914138597875	1.0025379819796498
101	0.9683708297762803	0.9006141664141167	1.0361274931384439
102	0.9851836937660607	0.9166051787395642	1.0537622087925573
103	1.0613737291344634	0.990727275459649	1.1320201828092777
104	1.0923330080434321	1.0194691001892	1.1651969158976643
105	1.101002635124936	1.0277882668255578	1.174217003424314
106	1.1124365143423138	1.038986738415293	1.1858862902693348
107	1.1180827348221118	1.0444287873314217	1.1917366823128022
108	1.4196811642903573	1.3183493960486725	1.521012932532042
109	1.6178803599535394	1.4980331166940568	1.737727603213022
110	1.6550232313189408	1.5332397418632457	1.7768067207746359
111	1.690091102836616	1.5667444343016779	1.8134377713715537
112	1.6945690233214807	1.5712838010865975	1.8178542455563638
113	1.6659091521432312	1.5453325011182169	1.7864858031682456
114	1.6046571878182667	1.4932201379896954	1.7160942376468382
115	1.608949466040752	1.4988272374611211	1.7190716946203828
116	1.6190582046496624	1.5087685827101738	1.7293478265891509
117	1.626157581914152	1.5153535246811893	1.7369616391471148
118	1.6992863005994094	1.5806532803590074	1.8179193208398114
119	1.7108464927797056	1.5907407460341056	1.8309522395253053
120	1.8323343866311994	1.6974174493790362	1.9672513238833629
121	1.9270170185400461	1.7862169243133574	2.067817112766735
122	1.9279699106574901	1.7863886466676706	2.0695511746473096
123	1.931313391965845	1.7892872114023404	2.0733395725293495
124	1.92395827580952	1.78297530612518	2.0649412454938596
125	1.932010440319402	1.7917942250750118	2.0722266555637923
126	1.9327665669622365	1.7936338044627376	2.0718993294617354
127	1.9286130207249623	1.7898722167288947	2.06735382472103
128	1.931995509234365	1.7944029054871762	2.069588112981554
129	2.031069691040302	1.8817272695212388	2.180412112559365
130	2.13439698025973	1.9713953865011535	2.2973985740183065
131	2.150510549201684	1.9853816253376224	2.3156394730657457
132	1.9635560572650868	1.8197559421154739	2.1073561724146996
133	1.9428907053322577	1.8008961130194803	2.084885297645035
134	1.9381970504607038	1.796342191529018	2.0800519093923895
135	1.887333949197319	1.750427502266308	2.02424039612833
136	1.875602185448522	1.739321815178634	2.0118825557184103
137	1.857289899256401	1.7229282779465485	1.9916515205662537
138	1.8594399371245678	1.723025806086302	1.9958540681628334
139	1.7645339829456652	1.639201285311469	1.8898666805798614
140	1.7432346080538725	1.6193233905689488	1.8671458255387963
141	1.6711081151627063	1.5508983700038363	1.791317860321576
142	1.6535210386936376	1.53413330393888	1.7729087734483955
143	1.6488131198882796	1.528303989515695	1.7693222502608643
144	1.655316391663474	1.532719586812065	1.7779131965148833
145	1.6093331477839221	1.486955776014144	1.7317105195537001
146	1.5998162606443462	1.4779784465995314	1.721654074689161
147	1.5741273797052264	1.4535923839646023	1.6946623754458505
148	1.4855855769298703	1.36512048387005	1.6060506699896906
149	1.4604968723305598	1.341344871803468	1.5796488728576519
150	1.4333057712896615	1.3165406200698513	1.5500709225094718
151	1.407999120231471	1.292693726524922	1.52330451393802
152	1.3340511044269756	1.2287978568963427	1.4393043519576083
153	1.200814298660576	1.1068192980742326	1.2948092992469193
154	1.1740708218660578	1.0814446577619128	1.2666969859702029
155	1.135277124174575	1.0453174487555386	1.2252367995936115
156	1.1036807086856917	1.0155910364160623	1.1917703809553208
157	1.097025771670113	1.0095070076099133	1.1845445357303128
158	1.1041581137981258	1.015364959400749	1.1929512681955026
159	1.1147659791450295	1.0201741163552462	1.2093578419348128
160	1.0823771587433304	0.9879143636357086	1.1768399538509522
161	1.0664275715012663	0.9722265039626252	1.1606286390399077
162	1.0572582535137593	0.9638902238604417	1.1506262831670773
163	1.0457819684961707	0.9540419821164592	1.1375219548758824
164	0.9996518832407669	0.9132894052247571	1.0860143612567768
165	0.9550968433901196	0.8725743690699648	1.0376193177102744
166	0.7853667193169549	0.7108998772852435	0.8598335613486663
167	0.7787288285832511	0.7051556449811662	0.852302012185336
168	0.7691572591089599	0.6964139251682266	0.8419005930496932
169	0.7478065054380362	0.6777961091596956	0.8178169017163768
170	0.7151554906023876	0.6466710585870189	0.7836399226177564
171	0.6972946586993627	0.6294798837781488	0.7651094336205765
172	0.6980035425603954	0.630383741458772	0.7656233436620188
173	0.6719334675504549	0.6055074527002934	0.7383594824006166
174	0.6654054362939048	0.5998018229345443	0.7310090496532654
175	0.6506993842926599	0.5878266273914465	0.7135721411938734
176	0.6417104354659582	0.5801872316500064	0.7032336392819101
177	0.6303527066786875	0.5667667834774932	0.6939386298798818
178	0.6346193989497277	0.5702488803341623	0.6989899175652932
179	0.6034477431629153	0.5437025756951553	0.6631929106306751
180	0.5991900474490006	0.539685461498388	0.6586946333996131
181	0.5983951583471687	0.5387320449248929	0.6580582717694446
182	0.5900317975630123	0.5303497275014631	0.6497138676245613
183	0.5894277437300662	0.5303139186577954	0.648541568802337
184	0.591819047492259	0.5300878734314411	0.6535502215530768
185	0.5847136303997611	0.5230914032132677	0.6463358575862543
186	0.5795325671624899	0.5189711465522967	0.6400939877726831
187	0.5772801699280272	0.5169813540140964	0.637578985841958
188	0.5713884222059109	0.5118308207540221	0.6309460236577997
189	0.5755283585912304	0.5158073304331391	0.6352493867493217
190	0.5742868465669763	0.5156046096231535	0.6329690835107991
191	0.5782695152562749	0.5195121472509494	0.6370268832616004
192	0.5813790887534909	0.5225071616021764	0.6402510159048053
193	0.5973736678137567	0.5381825701777322	0.656564765449781
194	0.6021492026647142	0.5428077846151951	0.6614906207142333
195	0.6002906147539904	0.5409469014645376	0.659634328043443
196	0.5984418977453325	0.5388959076448799	0.657987887845785
197	0.586762314951494	0.5249531051355196	0.6485715247674684
198	0.5932472515050617	0.5275911060402134	0.6589033969699101
199	0.5955012877759863	0.52921624724547	0.6617863283065026
200	0.6159193525703446	0.5491469400920308	0.6826917650486583
201	0.6112280842298532	0.5441003841530355	0.678355784306671
202	0.6071500508544256	0.5403118918561862	0.673988209852665
203	0.606804020638636	0.5412116530525163	0.6723963882247557
204	0.602117594494035	0.5376479541018349	0.6665872348862352
205	0.6063218443347149	0.54222550758914	0.6704181810802897
206	0.6120202589114065	0.5481798619826082	0.6758606558402049
207	0.6153617622574701	0.551463886662922	0.6792596378520181
208	0.6274389673323847	0.5629634652998852	0.6919144693648842
209	0.6456592210934299	0.5779372851869213	0.7133811569999384
210	0.6552594963485052	0.5856507642156412	0.7248682284813692
211	0.6641737303913685	0.5921910145797387	0.7361564462029984
212	0.6615333900123523	0.5892836314583362	0.7337831485663686
213	0.6669526657688568	0.5940396278775837	0.7398657036601299
214	0.6786616293839989	0.6029661511524891	0.7543571076155087
215	0.6722387066931667	0.5983013579760976	0.7461760554102357
216	0.6623791947337404	0.5891883667252191	0.7355700227422617
217	0.6583277577137115	0.5875030163437247	0.7291524990836984
218	0.6568724860782575	0.586260114266981	0.7274848578895341
219	0.6681906140189422	0.5967726552237922	0.7396085728140921
220	0.6876168782561546	0.6122526301452118	0.7629811263670974
221	0.6984660661451748	0.6213118260830317	0.7756203062073179
222	0.7056342606384425	0.6260661661130391	0.7852023551638457
223	0.7321909539805319	0.6533222383921882	0.8110596695688757
224	0.8058029876706375	0.7178208176697767	0.8937851576714984
225	0.8376309623518444	0.7455494895120491	0.9297124351916397
226	0.8433357114084676	0.7509161276333001	0.9357552951836352
227	0.8585128601258002	0.766239259709462	0.9507864605421383
228	0.8825665167965591	0.7893633333167879	0.9757697002763304
229	0.8969192992715052	0.8034274439935826	0.9904111545494277
230	0.906537704818489	0.8121562660724537	1.0009191435645244
231	0.9313394736013847	0.8325434973667369	1.0301354498360324
232	0.9357071484904336	0.8360178134962524	1.0353964834846148
233	0.9566366658692236	0.8551264804252376	1.0581468513132095
234	0.9575066741421541	0.8561074699296984	1.0589058783546097
235	0.9787002728691989	0.8737010603566635	1.0836994853817343
236	0.9644107208960792	0.861754933218086	1.0670665085740723
237	0.9624067410081149	0.8598229557309702	1.0649905262852595
238	0.9489058524249835	0.8453399782243898	1.0524717266255772
239	0.946261341718724	0.8427910830401659	1.049731600397282
240	0.9683808662419937	0.8644081943838358	1.0723535381001517
241	1.0185297181554802	0.914634116417369	1.1224253198935914
242	1.0386049322671784	0.9338177620764532	1.1433921024579037
243	1.0373040743370587	0.9321593923813287	1.1424487562927887
244	1.0396812125193742	0.9342008722966867	1.1451615527420618
245	1.0829216659389038	0.9729680309616875	1.19287530091612
246	1.0844575879791947	0.9748200734072154	1.1940951025511737
247	1.0857803679974043	0.9752790887695821	1.1962816472252262
248	1.1180596397711478	1.0021490348123543	1.233970244729941
249	1.140241312043293	1.020810692376642	1.2596719317099438
250	1.1505641213538786	1.02852234239545	1.2726059003123074
251	1.1612141183620515	1.0366098296501491	1.2858184070739536
252	1.1782721347083511	1.0531019575278404	1.3034423118888618
253	1.1847358513089568	1.0574184933176558	1.3120532093002577
254	1.1887422217270838	1.0609937683802417	1.3164906750739256
255	1.1947009744317905	1.0667015364224541	1.3227004124411268
256	1.165794233409855	1.0492858792260418	1.282302587593668
257	1.1717405671278098	1.0546684547928185	1.2888126794628012
258	1.1566370800566546	1.045065217542686	1.268208942570623
259	1.142499130254735	1.032438948394627	1.252559312114843
260	1.1695459477967773	1.055583147516019	1.2835087480775358
261	1.1751193971223755	1.0603739694713186	1.2898648247734323
262	1.2269590810754	1.1039823726906102	1.3499357894601898
263	1.2416395212835938	1.1174040886633327	1.365874953903855
264	1.1952773941684907	1.0799359519110245	1.3106188364259568
265	1.1927415719830687	1.078649369711735	1.3068337742544025
266	1.2215396244368122	1.1084450398089374	1.334634209064687
267	1.2256445800918014	1.11197331809828	1.3393158420853228
268	1.2039965169952067	1.0897097564032971	1.3182832775871165
269	1.187347776625305	1.074785122235666	1.2999104310149443
270	1.192065971955762	1.0785349751908473	1.305596968720677
271	1.0797762482642979	0.9836681803710597	1.175884316157536
272	1.0576002282025148	0.9669925474380481	1.1482079089669814
273	1.0567812509673171	0.9649840127473064	1.148578489187328
274	1.0483265349056032	0.9565805367480227	1.140072533063184
275	1.0388180232209496	0.9483016474144592	1.12933439902744
276	1.0382087929353012	0.9485659432415487	1.1278516426290537
277	1.0408810676835403	0.9511123626301481	1.1306497727369325
278	1.0397013882086763	0.9496001808254129	1.1298025955919395
279	1.0358322071284884	0.9468923045601867	1.1247721096967902
280	1.0350849212820816	0.9461946279742584	1.1239752145899047
281	1.0471581513055663	0.9565246262606865	1.1377916763504463
282	1.046236014282555	0.9566113665308529	1.1358606620342573
283	1.0514911385470442	0.9615467661130706	1.141435510981018
284	1.0687770596841961	0.9782392508298243	1.159314868538568
285	1.0625998174825861	0.9714668548457007	1.1537327801194714
286	1.0283176030336227	0.9368931308242093	1.1197420752430363
287	1.018565560995119	0.9275566458610072	1.109574476129231
288	1.0499797840752323	0.9587429499287388	1.1412166182217258
289	1.0427830166034742	0.957564500423487	1.1280015327834616
290	1.0397798049261429	0.9545279127336359	1.1250316971186498
291	1.0411419805524194	0.9555525592961487	1.1267314018086898
292	1.0533160524875793	0.9672181949341212	1.1394139100410376
293	1.0528753190321787	0.966752077762209	1.1389985603021482
294	1.0639034652061725	0.9771757178982801	1.1506312125140652
295	1.057430329979511	0.9736858902318073	1.1411747697272148
296	1.0531353122587057	0.9701528879399672	1.136117736577444
297	1.0648837787126166	0.9820131894400357	1.1477543679851978
298	1.0671668213313419	0.9851616079858363	1.1491720346768477
299	1.0726790506248025	0.9924690464371135	1.1528890548124917
300	1.0739481961652095	0.9950690616001692	1.1528273307302501
301	1.0726446952519055	0.9942174236697205	1.1510719668340905
302	1.0817765297675266	1.002972786932829	1.160580272602224
303	1.0993763586418819	1.017911720280801	1.1808409970029625
304	1.1109721542156903	1.0284393917460504	1.1935049166853302
305	1.109160888770977	1.0267428507861713	1.1915789267557826
306	1.1273117810541318	1.0465270670641567	1.2080964950441069
307	1.1943459240702414	1.1143794369306237	1.2743124112098594
308	1.2078773037825792	1.1280728390758181	1.2876817684893402
309	1.2406182502089376	1.1570505327442318	1.3241859676736434
310	1.2838442830749415	1.1989152179046014	1.3687733482452817
311	1.279415674145742	1.193278135220698	1.3655532130707861
312	1.2946861158248324	1.2079346651517053	1.3814375664979592
313	1.3436101124732003	1.2537868786443371	1.4334333463020634
314	1.3718971541327047	1.279694381362098	1.4640999269033115
315	1.3820512947695205	1.289221448083126	1.4748811414559146
316	1.5047029625316388	1.3999999891644856	1.6094059358987922
317	1.606612553366974	1.4964485848419997	1.7167765218919482
318	1.6270681721086544	1.5162016086123153	1.7379347356049932
319	1.638970984745296	1.5276826086091158	1.7502593608814763
320	1.6625412623204547	1.5493069115125877	1.7757756131283218
321	1.6810743177978202	1.5661205916641148	1.7960280439315257
322	1.6822711219282964	1.5677434559774672	1.7967987878791254
323	1.688095419550496	1.5731987031344588	1.8029921359665333
324	1.7085869301656607	1.5914935753892996	1.8256802849420217
325	1.7133881019652013	1.595887012335757	1.830889191594646
326	1.7196619497694179	1.602776262105026	1.8365476374338097
327	1.7305426442692273	1.6135005176096069	1.8475847709288478
328	1.7396942110739284	1.6224371766682533	1.8569512454796036
329	1.730705069271702	1.6133775616779735	1.8480325768654304
330	1.7362277408756075	1.6193510315874793	1.8531044501637357
331	1.7484587078852396	1.6335797954761153	1.8633376202943641
332	1.7526063734031823	1.637398848153376	1.8678138986529884
333	1.753512779655955	1.636900797119834	1.870124762192076
334	1.854847123485197	1.726511001566431	1.983183245403963
335	1.8678373801940096	1.7372039009279545	1.9984708594600646
336	1.8690278679282248	1.7384102324244326	1.999645503432017
337	1.8614558146234137	1.7318461827946114	1.991065446452216
338	1.848353724660988	1.7215705252163205	1.9751369241056556
339	1.85508509797109	1.7285752251054984	1.9815949708366816
340	1.9073574164398361	1.7749921386453282	2.039722694234344
341	1.9233660549034315	1.7924176863903467	2.0543144234165163
342	1.9508974525109857	1.816508724295955	2.0852861807260163
343	1.9895846016748573	1.8507088737750086	2.1284603295747058
344	2.0489503777927323	1.9023305335001692	2.195570222085295
345	2.121387321991231	1.9670808139511964	2.2756938300312655
346	2.281355347750849	2.106935421484637	2.4557752740170606
347	2.2814712555427152	2.107270689090032	2.4556718219953986
348	2.2606630993836845	2.0884405775714194	2.4328856211959495
349	2.2483158043349896	2.078207939284896	2.4184236693850827
350	2.242465481234757	2.073048450028373	2.4118825124411414
351	2.336390203559332	2.1520163633660725	2.5207640437525907
352	2.4494964902419456	2.240479738693769	2.6585132417901227
353	2.4785654232811365	2.264983280919122	2.692147565643151
354	2.454425033522392	2.242460511023215	2.666389556021569
355	2.410957557562059	2.196233705284941	2.625681409839177
356	2.3880813887730117	2.1764217972183397	2.5997409803276836
357	2.348535137440313	2.1394406584677275	2.5576296164128984
358	2.1625852285841924	1.9770711043409805	2.3480993528274046
359	2.081724391323749	1.9075214015309907	2.255927381116507
360	2.06597689438535	1.8934181515827162	2.2385356371879834
361	2.030821031250286	1.8606699320374878	2.200972130463084
362	2.0068819932784177	1.8256131942685612	2.1881507922882744
363	1.9765555372688128	1.7957421285229525	2.157368946014673
364	1.9026829916582315	1.731859418638153	2.07350656467831
365	1.8941567996846382	1.7246200387804542	2.0636935605888223
366	1.8850117732620377	1.7157247185610367	2.0542988279630388
367	1.88293671364383	1.7131455118837304	2.0527279154039295
368	1.8827421774929523	1.713115470543851	2.0523688844420533
369	1.8748726317171425	1.705927318007789	2.043817945426496
370	1.8859513232160396	1.7169737568845767	2.0549288895475026
371	1.8950110839482779	1.723865387736751	2.0661567801598046
372	1.914501962305651	1.7381039341067122	2.0908999905045897
373	1.9930897256008808	1.818514363834383	2.1676650873673786
374	2.006718665951851	1.830705789369706	2.182731542533996
375	2.0081183675746503	1.8301220503401325	2.1861146848091684
376	2.0064088861242375	1.821099819200389	2.1917179530480864
377	2.037068865779492	1.8495506871416802	2.2245870444173037
378	2.052077796876952	1.862994032766214	2.24116156098769
379	2.044713272916745	1.8557920039117022	2.2336345419217873
380	2.0854882956315786	1.900115311998182	2.2708612792649747
381	2.0912698449561686	1.905906763483832	2.2766329264285057
382	2.157593189166662	1.970133989676456	2.345052388656868
383	2.088902893017006	1.929709816602902	2.2480959694311107
384	2.086862179287328	1.9301050888420916	2.243619269732565
385	2.075495602232067	1.9236901157614814	2.227301088702652
386	2.111719897458356	1.9536520160271538	2.269787778889558
387	2.1132963771436737	1.954482568835707	2.2721101854516403
388	2.113654555102618	1.9549129573785502	2.2723961528266856
389	2.1231782361843994	1.9638354282691273	2.2825210440996715
390	2.1060497957351334	1.9468646273057781	2.265234964164489
391	2.111858385980894	1.9525445730490791	2.2711721989127094
392	2.1096219725523744	1.9496836769063572	2.2695602681983917
393	2.098121957727521	1.9409759975328886	2.2552679179221533
394	2.099413973960571	1.9440905509564042	2.2547373969647384
395	2.1031764638049464	1.9470744580346138	2.2592784695752792
396	2.1586312189861445	2.0026543304114193	2.3146081075608693
397	2.204801892829528	2.046077189617587	2.363526596041469
398	2.3525490745770714	2.1910147562550346	2.5140833928991078
399	2.4230835932889407	2.2583896225568676	2.587777564021014
400	2.427783217873681	2.2624343588852494	2.593132076862113
401	2.440808751038981	2.273959323737117	2.607658178340845
402	2.451592329326073	2.2838294338225937	2.619355224829552
403	2.516508584516412	2.341415489641503	2.6916016793913213
404	2.580711852988349	2.399492199652376	2.7619315063243217
405	2.5731814755112685	2.3950036209848324	2.7513593300377046
406	2.5926063180960623	2.4127894770529403	2.772423159139185
407	2.652091773742616	2.4704738923013503	2.8337096551838816
408	2.6813764350106686	2.4981604976288327	2.8645923723925044
409	2.7797820538869704	2.588916383006082	2.9706477247678587
410	2.7974886081399983	2.6076048064082884	2.9873724098717087
411	2.807254175759651	2.6167410467202687	2.9977673047990336
412	2.789885376475315	2.600823784769873	2.9789469681807565
413	2.7299649358856923	2.547041009225835	2.91288886254555
414	2.578136426804243	2.4144138354781317	2.741859018130354
415	2.5800282048742664	2.415882549193915	2.7441738605546178
416	2.570937228068735	2.4074035549516495	2.73447090118582
417	2.571220570591884	2.4077478327335866	2.734693308450181
418	2.5429885119012803	2.377067850626982	2.7089091731755786
419	2.505616796992151	2.3457589994670434	2.665474594517258
420	2.4954528290837783	2.337553375186036	2.653352282981521
421	2.4948064052248173	2.337200332272296	2.6524124781773386
422	2.4788357843990187	2.3220847782269347	2.635586790571103
423	2.4801395357862956	2.323273085960586	2.6370059856120047
424	2.4054598368322337	2.259580719639573	2.5513389540248945
425	2.3878998567776453	2.2420155796960763	2.533784133859214
426	2.375831856696424	2.230765745019228	2.52089796837362
427	2.3574141631189955	2.211378311883217	2.503450014354774
428	2.545986129598872	2.374015040935927	2.7179572182618177
429	2.5393546956111006	2.3668398265489765	2.7118695646732247
430	2.5821653099653212	2.402673538132288	2.7616570817983543
431	2.6161357149646887	2.4400529388512657	2.7922184910781116
432	2.607050535154492	2.431595373573539	2.782505696735445
433	2.602680420082357	2.427693994215179	2.777666845949534
434	2.507248994074435	2.3421105912336735	2.6723873969151968
435	2.4088694124302603	2.254535960681692	2.5632028641788285
436	2.4011939479351763	2.2478529985660565	2.554534897304296
437	2.4067688367681077	2.2532707969240344	2.5602668766121814
438	2.417372205540693	2.261797120070275	2.5729472910111113
439	2.4156998328081483	2.2596967530041017	2.571702912612195
440	2.4083399480123773	2.2535731584650396	2.563106737559715
441	2.3640120653669245	2.2096471894637553	2.518376941270094
442	2.3134817576331947	2.16134302584246	2.4656204894239293
443	2.1736498017029184	2.0228917147760512	2.3244078886297856
444	2.10270798327466	1.9558438388303652	2.249572127718955
445	2.1007919086497524	1.9541109396610412	2.2474728776384634
446	2.0825038584374913	1.939847989017733	2.2251597278572497
447	2.0776350697921426	1.936556871732933	2.218713267851353
448	2.061589564133948	1.9217094234599532	2.2014697048079426
449	2.041282557057839	1.9015422658432928	2.1810228482723844
450	1.9959267875177915	1.8611174650890794	2.1307361099465036
451	1.9976441429325078	1.8624187516530692	2.132869534211946
452	1.9816710991615165	1.8464096154472078	2.116932582875825
453	1.9652602863516189	1.8310642541374387	2.099456318565799
454	1.9330259227769007	1.7995836232651046	2.0664682222886968
455	1.9038008101511565	1.7702856002657827	2.0373160200365303
456	1.895473558551123	1.7624809507571955	2.0284661663450505
457	1.8607181822590966	1.7313688777423248	1.990067486775868
458	1.7980579806515486	1.6804213887847745	1.9156945725183228
459	1.8394160454265283	1.712643913209353	1.9661881776437036
460	1.7899669061500831	1.6704139907102302	1.9095198215899363
461	1.8021696306461747	1.6828112939747806	1.921527967317569
462	1.7975388339996707	1.6786446063941467	1.9164330616051948
463	1.7951437959660321	1.67724951758726	1.9130380743448046
464	1.7718650981625528	1.6542964851001447	1.8894337112249606
465	1.7689930901751987	1.6509454963676202	1.8870406839827771
466	1.76174200441501	1.6438596878196146	1.8796243210104056
467	1.751479314297229	1.634415661525007	1.8685429670694509
468	1.7469548558903234	1.6304498288496565	1.8634598829309903
469	1.7436175010261936	1.6219750030754696	1.8652599989769176
470	1.724859029856196	1.603813870887314	1.845904188825078
471	1.6969598406916264	1.5794080282279515	1.8145116531553014
472	1.6843374079257392	1.5683276275372442	1.800347188314234
473	1.6355581367289125	1.5215480350609978	1.7495682383968272
474	1.5818554083115965	1.472267236980277	1.691443579642916
475	1.5372394517139127	1.4323886219463218	1.6420902814815037
476	1.4448532176215414	1.343670320528958	1.5460361147141248
477	1.442260559129759	1.341091660865386	1.5434294573941318
478	1.4452393503097243	1.3438438178244194	1.546634882795029
479	1.4889811081836308	1.383313039415666	1.5946491769515958
480	1.5564772993863478	1.4444392672651403	1.6685153315075552
481	1.55475588213637	1.4425188258481754	1.6669929384245648
482	1.5370361311330265	1.4271657106042597	1.6469065516617933
483	1.465358766213759	1.36650343690713	1.564214095520388
484	1.4549207961477815	1.3588349249700125	1.5510066673255507
485	1.4524931119880486	1.3566739953396532	1.5483122286364444
486	1.4525450206054953	1.3586177535415902	1.5464722876694004
487	1.4557953356768774	1.3611553510156407	1.550435320338114
488	1.4565786735405017	1.3619008587712953	1.5512564883097082
489	1.4522984386467273	1.3574838133808445	1.5471130639126098
490	1.4112583927674411	1.322182504915756	1.5003342806191262
491	1.3836345539504433	1.2955782540406813	1.4716908538602054
492	1.3643031234382859	1.277020654926015	1.451585591950557
493	1.36791877859591	1.2794139702289096	1.45642358696291
494	1.3687020305328563	1.2799571662692042	1.4574468947965085
495	1.364519920080788	1.2737262428138467	1.4553135973477294
496	1.368602185790638	1.2777040070644212	1.459500364516855
497	1.3559085668270643	1.2662787597127663	1.4455383739413623
498	1.3596887368471982	1.2704857392410838	1.4488917344533125
499	1.4018977038445444	1.3121157225914084	1.4916796850976806
500	1.523860931216238	1.434762026377492	1.612959836054984
501	1.5361787088152685	1.447367529740459	1.6249898878900781
502	1.5826825714283717	1.4923122824024482	1.6730528604542951
503	1.6574957056287871	1.5588853942509435	1.7561060170066307
504	1.6672240275626726	1.567902586204078	1.7665454689212672
505	1.6935806322525373	1.5898938222625385	1.797267442242536
506	1.6858935416241687	1.5819232270193955	1.789863856228942
507	1.7023153039031185	1.599966219426166	1.804664388380071
508	1.7058982466243084	1.602723060462274	1.8090734327863431
509	1.7280974748690203	1.622684794178257	1.8335101555597837
510	1.7275890165252628	1.6219650409419226	1.833212992108603
511	1.7577307217117875	1.6513738259811217	1.8640876174424532
512	1.7726787362664804	1.6654965996923172	1.8798608728406436
513	1.7833405942849856	1.675348479276058	1.8913327092939132
514	1.817273997469208	1.7081867036604563	1.9263612912779597
515	1.8928854015516436	1.7806701567475391	2.005100646355748
516	1.9355742810428138	1.8200523008374399	2.051096261248188
517	2.000508644807159	1.885185624271239	2.1158316653430793
518	2.016201133054361	1.9030945292947146	2.1293077368140074
519	2.0703722445760246	1.9535294708024582	2.1872150183495913
520	2.138119287429682	2.015632681160963	2.260605893698401
521	2.1485248608956002	2.0245110416785406	2.2725386801126604
522	2.157879961391073	2.0343662363772195	2.281393686404926
523	2.1694477358837343	2.045631854426131	2.293263617341338
524	2.182417891996419	2.0582363053483124	2.306599478644526
525	2.1854858030883033	2.060732882989682	2.310238723186925
526	2.1895442216280827	2.064966738459004	2.314121704797162
527	2.20850592873248	2.082622726422436	2.3343891310425233
528	2.384249627952485	2.244039266067693	2.5244599898372773
529	2.443564859065454	2.298243779080906	2.5888859390500025
530	2.3540201374931873	2.2198912073560058	2.488149067630369
531	2.394585132278173	2.2556860201019493	2.533484244454397
532	2.3780786689189193	2.2416705184810244	2.514486819356814
533	2.347627891267039	2.2137446605469853	2.4815111219870927
534	2.341713603372675	2.208536578078398	2.474890628666952
535	2.467362641652257	2.3227290711905457	2.611996212113968
536	2.51573724279032	2.367461411714593	2.6640130738660472
537	2.5282583057726926	2.3790739664764127	2.677442645068972
538	2.5271445985780483	2.3781105725701805	2.6761786245859156
539	2.5164481707201696	2.3688920094002377	2.6640043320401015
540	2.517183263605847	2.3700211369950237	2.6643453902166705
541	2.5077940569498307	2.361110105100755	2.6544780087989066
542	2.514319527678841	2.365708929294926	2.662930126062756
543	2.486770750842682	2.3395930673026895	2.6339484343826745
544	2.410177812685689	2.267365459932522	2.552990165438856
545	2.368287673587635	2.216591137629753	2.519984209545517
546	2.3319537136330126	2.1836322504187065	2.480275176847319
547	2.310502199318817	2.162777914376537	2.4582264842610977
548	2.3208457012968706	2.1731956593520443	2.4684957432416974
549	2.359770729849897	2.210445936746132	2.5090955229536616
550	2.36191614822119	2.2129553716615993	2.5108769247807805
551	2.369795377818099	2.223344053123641	2.5162467025125568
552	2.394801977553451	2.2423573687913185	2.5472465863155827
553	2.398075418313506	2.244977225791484	2.5511736108355274
554	2.3855905921094904	2.2346983566206715	2.5364828275983093
555	2.3926696176135764	2.2421770794254243	2.5431621558017286
556	2.3808827638389056	2.229809865999818	2.5319556616779932
557	2.3694005695455953	2.218687714095685	2.5201134249955057
558	2.3197369529524434	2.1744045891907753	2.4650693167141116
559	2.2878387058719767	2.1428648788981306	2.4328125328458228
560	2.210323552315062	2.067641506510933	2.353005598119191
561	2.2043705669593034	2.0624193633320895	2.3463217705865174
562	2.1694119972085857	2.0266319794308565	2.312192014986315
563	2.167416777831801	2.0204473611328915	2.3143861945307105
564	2.1750848767834716	2.025980884358001	2.3241888692089425
565	2.165436691670349	2.0177691005356864	2.3131042828050123
566	2.1723901469568556	2.026720447442081	2.318059846471631
567	2.151547226691334	2.0073090081045213	2.295785445278147
568	2.139520799238551	1.9962530609226543	2.282788537554447
569	2.098813897958042	1.9585938538589795	2.2390339420571044
570	2.07199673983926	1.9330857830240014	2.2109076966545187
571	2.0617519397647324	1.9225569972679146	2.20094688226155
572	2.0391151029477426	1.9010488995910126	2.1771813063044725
573	1.9938437017464845	1.8562724938114679	2.131414909681501
574	2.0063506552859303	1.8664242701558202	2.1462770404160403
575	2.110287085377003	1.9534784741075257	2.2670956966464804
576	2.077503073102555	1.9257198933285604	2.22928625287655
577	2.097026557371885	1.942947520802865	2.2511055939409053
578	2.1564950317021605	1.9970888756800766	2.3159011877242444
579	2.1711160948795336	2.0100711633788437	2.3321610263802235
580	2.18891327862816	2.026837812499487	2.3509887447568336
581	2.2432782532067024	2.0775597352946207	2.408996771118784
582	2.326581027287953	2.1591263326508043	2.4940357219251013
583	2.389724156560414	2.2215534269818313	2.557894886138997
584	2.4305792618424125	2.2595193524247126	2.6016391712601123
585	2.45214394690182	2.283944201885645	2.620343691917995
586	2.5250504548633184	2.3544741210318403	2.6956267886947964
587	2.5366616906641557	2.365533252821649	2.7077901285066623
588	2.65847131783522	2.480595275965727	2.836347359704713
589	2.8097662214918877	2.6179973944592017	3.001535048524574
590	2.958054918284698	2.753392008043374	3.162717828526022
591	3.0894527139026096	2.87061158904735	3.3082938387578693
592	3.157614141285796	2.9281811653522176	3.3870471172193746
593	3.128248955878842	2.8962137875203022	3.360284124237382
594	3.060396567031421	2.832220105917745	3.288573028145096
595	3.100056299258841	2.869591482380727	3.3305211161369557
596	3.186770906308042	2.942530653126047	3.431011159490037
597	3.2384537881525954	2.9914419146433566	3.4854656616618342
598	3.2606606359903285	3.0124975113794052	3.5088237606012513
599	3.3434090299842203	3.0865036321101287	3.600314427858312
600	3.421685011880165	3.159455613859321	3.683914409901009
601	3.5105381287043844	3.244342192686627	3.7767340647221412
602	3.6291959283813777	3.3578656011880392	3.900526255574716
603	3.8201664063580214	3.5288183950572423	4.1115144176588005
604	3.8592660631842923	3.5716102339753015	4.146921892393284
605	3.880887284334264	3.5944231483560456	4.167351420312483
606	3.9203399984557477	3.6383262748632212	4.202353722048274
607	4.102450464729684	3.8066247244495184	4.39827620500985
608	4.175485044174317	3.872227329306368	4.478742759042266
609	4.196827268160117	3.892766771194984	4.500887765125251
610	4.241825637704517	3.9319452252045135	4.551706050204522
611	4.379236982171369	4.051556619525712	4.7069173448170245
612	4.508086541041147	4.16696401892289	4.849209063159403
613	4.529717593285151	4.185966860282563	4.873468326287739
614	4.668658561734384	4.314053724200708	5.02326339926806
615	4.7171457784639585	4.366793367123231	5.067498189804686
616	4.881112219135765	4.525415048204504	5.236809390067026
617	5.094355314450232	4.724714593720847	5.463996035179617
618	5.205595072630389	4.828452184346942	5.5827379609138355
619	5.424660159604262	5.031807232183839	5.817513087024684
620	5.5532220346903065	5.149776041938988	5.956668027441625
621	5.8385262488977325	5.401319629932254	6.27573286786321
622	5.973567658339405	5.521527748482921	6.42560756819589
623	5.994867546778217	5.54040278593813	6.4493323076183025
624	5.98322451717201	5.530929650624223	6.435519383719797
625	6.077629788166746	5.62687894919727	6.5283806271362215
626	6.062228039683751	5.6146969656994195	6.509759113668082
627	6.270854879785435	5.800133768133875	6.741575991436994
628	6.507133844177217	6.016162314475495	6.998105373878939
629	7.045072326315109	6.542425352237679	7.54771930039254
630	7.453096334218852	6.901376555696374	8.00481611274133
631	7.556382542094201	6.990772310432893	8.121992773755508
632	7.619578927701423	7.05550275800886	8.183655097393986
633	7.724110932604744	7.140210883126281	8.308010982083207
634	7.711654153807553	7.128541629437444	8.294766678177663
635	7.605753927570965	7.037011137012012	8.174496718129918
636	7.42228373103774	6.88155781652357	7.96300964555191
637	7.437169337086305	6.895019760504167	7.9793189136684415
638	6.7071042304971815	6.252512272992593	7.161696188001771
639	6.730370523154193	6.275143200774901	7.185597845533484
640	6.750527025442182	6.292636279688725	7.208417771195638
641	6.77675632783778	6.3156311069569195	7.23788154871864
642	7.6753937911063845	7.17985006712061	8.17093751509216
643	7.9906794691855865	7.485734127933834	8.49562481043734
644	8.145445634088244	7.635239232016592	8.655652036159896
645	8.248146086959059	7.73071780654243	8.765574367375688
646	8.274098241917953	7.755540222854982	8.792656260980923
647	8.280001687450103	7.758444989584057	8.801558385316149
648	8.249679303122003	7.730260122617466	8.76909848362654
649	8.415444213835672	7.885871017038817	8.945017410632527
650	8.486009740307711	7.9488557212799655	9.023163759335457
651	8.78116770724596	8.208950253581179	9.35338516091074
652	9.12107213866642	8.517764742349883	9.724379534982958
653	9.201934377609305	8.596680361266912	9.807188393951698
654	9.496985458281353	8.902433391447346	10.09153752511536
655	9.556753464073076	8.95916639645998	10.15434053168617
656	9.627464299629704	9.025077582846972	10.229851016412436
657	9.66915194776635	9.073093678502161	10.265210217030539
658	9.816981528856754	9.216675340207843	10.417287717505666
659	9.963815872486203	9.347200040168293	10.580431704804113
660	10.187828591668975	9.5492325152712	10.82642466806675
661	9.987866369903383	9.373836425661898	10.601896314144868
662	9.927137023524805	9.315167214002173	10.539106833047438
663	9.61810497726205	9.035614900828413	10.200595053695686
664	9.569726833119066	8.987902893876008	10.151550772362125
665	9.534446381467585	8.953474673556212	10.11541808937896
666	9.463918333900805	8.891966074365392	10.035870593436218
667	9.442729074050227	8.872971479659562	10.012486668440893
668	9.395570588039181	8.838321944596533	9.95281923148183
669	9.419772278101448	8.860612974843047	9.978931581359848
670	9.379408404719813	8.818950131008297	9.93986667843133
671	9.287570727262995	8.739634471345651	9.835506983180341
672	9.323705775038688	8.768572097685105	9.87883945239227
673	9.468786971783516	8.902672884914317	10.034901058652714
674	9.422778627200742	8.836484945292693	10.009072309108792
675	9.4518711436101	8.864499404277211	10.03924288294299
676	9.424085240455609	8.84099860870801	10.007171872203209
677	9.302671353863476	8.729894512493004	9.875448195233947
678	8.549182889808087	8.072015488382133	9.026350291234042
679	8.578973781174353	8.111454651789632	9.046492910559074
680	8.770587373614571	8.296828438142414	9.244346309086726
681	8.950061336159306	8.4597524904276	9.440370181891012
682	8.997979400388708	8.522389020893591	9.473569779883825
683	9.820021298057807	9.285344987167907	10.354697608947705
684	9.872559303826591	9.335012482531805	10.410106125121377
685	9.880429076785669	9.342718626271683	10.418139527299655
686	9.825517458678878	9.29767901306303	10.353355904294723
687	9.31701038565918	8.810931680893116	9.823089090425245
688	9.066464777660077	8.567873049427392	9.565056505892759
689	8.982731625030052	8.484880045965834	9.480583204094268
690	8.759866951257237	8.29396099923903	9.225772903275445
691	8.81678159939008	8.34628334839663	9.287279850383527
692	8.746536751055649	8.28359567521266	9.209477826898638
693	8.538011071248627	8.097042815191134	8.97897932730612
694	8.314799689490341	7.888095886547326	8.741503492433356
695	8.307803789013082	7.885032311432539	8.730575266593624
696	8.294284295897555	7.8722670789472975	8.716301512847814
697	8.227749163113934	7.811624520936562	8.643873805291307
698	8.195666992729043	7.780071916011539	8.611262069446546
699	7.931322944948111	7.515696038650364	8.346949851245856
700	7.878683604034623	7.474972376461681	8.282394831607565
701	7.966547949615248	7.5606152015514425	8.372480697679054
702	7.92837045126771	7.520040927838389	8.33669997469703
703	7.945358321065879	7.533989078416104	8.356727563715655
704	8.004044086054403	7.596558104512653	8.411530067596152
705	7.874732712884216	7.482061649964701	8.267403775803732
706	7.836168510012741	7.443792259930037	8.228544760095446
707	7.784409801460119	7.399617564029192	8.169202038891045
708	7.918068611486542	7.521459300969505	8.314677922003579
709	7.954798512285214	7.55600792971364	8.353589094856787
710	7.942046890224628	7.545670246238332	8.338423534210923
711	7.970069833370252	7.571169084241207	8.368970582499298
712	8.034956779128954	7.634724016423596	8.435189541834312
713	8.050061455607139	7.644434280153698	8.455688631060578
714	8.077367489715268	7.670780712564453	8.483954266866084
715	8.14813345796749	7.736389840439694	8.559877075495283
716	8.333285863391627	7.912333025857211	8.754238700926042
717	8.444091764086348	8.02337750357673	8.864806024595968
718	8.500983274504323	8.083858282515912	8.918108266492734
719	8.44656476400217	8.031273951665261	8.86185557633908
720	8.400305088191804	7.989809533605017	8.810800642778588
721	8.385310370171567	7.98177534999893	8.788845390344202
722	8.453038451368318	8.04506913616398	8.861007766572659
723	9.056121607184659	8.587296442751075	9.524946771618243
724	8.88332285338446	8.420079206481324	9.346566500287596
725	8.658792525192238	8.204678432136024	9.112906618248452
726	8.665651314570198	8.211143949221434	9.120158679918962
727	8.626395434718276	8.15924522379993	9.09354564563662
728	8.55233469689813	8.08340755972354	9.021261834072721
729	8.652959104006278	8.184477195647656	9.121441012364901
730	8.704519093250417	8.233461525582698	9.175576660918136
731	8.72349463709632	8.254230455344846	9.192758818847793
732	8.678811791008131	8.20431787771803	9.153305704298234
733	8.871721147408913	8.389402562762406	9.354039732055417
734	8.866777795341614	8.385590955974275	9.347964634708953
735	9.060855787354368	8.548090482047979	9.573621092660758
736	9.009318674695944	8.497773408167497	9.52086394122439
737	9.101096638395227	8.578258029901026	9.623935246889427
738	9.427951021679686	8.869567173359634	9.986334869999737
739	10.084799912201515	9.483107065678233	10.686492758724796
740	10.404225221138873	9.783299177044817	11.025151265232928
741	10.492225083856757	9.873174391711203	11.111275776002312
742	10.789721460413848	10.14999404615677	11.429448874670925
743	10.895119705152311	10.248130131738254	11.542109278566368
744	11.22988384078819	10.581385827787908	11.878381853788474
745	11.462005425642577	10.779855066796731	12.144155784488422
746	11.315760020594848	10.638455465903895	11.9930645752858
747	11.444817766227613	10.767193535665662	12.122441996789565
748	11.347758940843878	10.67663614560041	12.018881736087348
749	11.512123063675602	10.81506962050577	12.209176506845436
750	11.8641226801236	11.123387932586255	12.604857427660946
751	11.76675836476312	11.03652969846166	12.496987031064581
752	12.095144847051378	11.324041598909414	12.866248095193342
753	12.088054924293745	11.330999999001236	12.845109849586255
754	12.101908633819596	11.34131734547981	12.862499922159381
755	12.29515862143398	11.520033002079973	13.070284240787986
756	12.350785262884559	11.568630163258124	13.132940362510993
757	12.363880192939867	11.572532576043663	13.15522780983607
758	12.421390124669731	11.633461431747197	13.209318817592266
759	12.407496553433155	11.618750880704987	13.196242226161324
760	12.419783002745513	11.629712111385846	13.20985389410518
761	12.34497440511635	11.546614402185522	13.14333440804718
762	12.25756327271872	11.451580304522707	13.063546240914732
763	12.328836230151213	11.502612208641303	13.155060251661123
764	12.679358567506092	11.865741889063987	13.492975245948198
765	12.860356505365171	12.038634926077469	13.682078084652876
766	13.465598926732081	12.603415791614477	14.327782061849684
767	13.831543006765939	12.955790287304705	14.707295726227173
768	14.122386456669314	13.228258921832024	15.016513991506606
769	14.683490066355969	13.733888392358622	15.633091740353315
770	14.980171698491956	13.997618762134763	15.962724634849149
771	14.971586107630266	13.986496851252735	15.956675364007797
772	14.950295672010649	13.965250800832607	15.93534054318869
773	14.905864731103854	13.921969697127032	15.889759765080676
774	15.07352713573898	14.06060789760301	16.08644637387495
775	14.861765602529884	13.882974172569213	15.840557032490555
776	15.132074081262529	14.146653492205132	16.117494670319925
777	15.708744980661098	14.686212186323708	16.73127777499849
778	15.777715627307078	14.798992969380848	16.75643828523331
779	15.846837422870118	14.860731786183994	16.832943059556243
780	15.067464910874662	14.161798851351096	15.973130970398227
781	14.65321129835387	13.794694415639633	15.511728181068108
782	14.663996118469537	13.805365223101166	15.522627013837909
783	14.698804196898994	13.83721023843784	15.560398155360147
784	14.699053671966617	13.823655801650677	15.574451542282555
785	14.487423455892422	13.625396495262995	15.349450416521849
786	14.569404448508564	13.692533126391337	15.446275770625792
787	14.454947161479883	13.572985670204975	15.336908652754788
788	14.376227073926774	13.500123095871142	15.252331051982406
789	14.19320047265515	13.302159621881506	15.084241323428792
790	14.094045221705715	13.21871108876866	14.969379354642768
791	13.856950643684852	13.017698882941236	14.696202404428469
792	13.6823766579034	12.870801078391576	14.493952237415224
793	13.735464352069389	12.916354545983193	14.554574158155583
794	13.6084141563056	12.806980374375467	14.409847938235732
795	13.461407787114954	12.67179081824054	14.251024755989368
796	13.875489757697899	13.04228964732005	14.70868986807575
797	13.416443917632158	12.636591328842263	14.196296506422055
798	13.417076728320922	12.627139428472073	14.20701402816977
799	13.251461970609771	12.482429735342185	14.020494205877355
800	13.18995131333499	12.421302073428517	13.958600553241464
801	13.186231113288715	12.417356257652617	13.955105968924812
802	13.18833973140351	12.419488900492187	13.957190562314832
803	13.118118804239028	12.348025034318614	13.888212574159443
804	12.839714517335715	12.098699035964746	13.580729998706685
805	12.742373622005575	12.021473593397623	13.463273650613527
806	12.727058894735546	12.006207540872445	13.447910248598646
807	12.716295576158725	11.996966801196962	13.435624351120486
808	12.547260531705774	11.843929314307957	13.250591749103592
809	12.29525605744929	11.583902063898115	13.006610051000466
810	12.291085936565647	11.569400202241487	13.012771670889805
811	12.086488761101508	11.354642759765248	12.818334762437768
812	11.751617054511579	11.031158815171228	12.47207529385193
813	11.511015259646529	10.802518852583916	12.219511666709142
814	11.38668398359222	10.689869026239842	12.083498940944601
815	11.323154399911045	10.63449565575732	12.01181314406477
816	11.277032190645873	10.593352051659949	11.960712329631797
817	11.049576645146042	10.388541233089207	11.710612057202876
818	10.253586310743925	9.670633244266721	10.83653937722113
819	8.874980367053418	8.446419756498678	9.303540977608158
820	8.73175924023119	8.31627345459449	9.147245025867889
821	8.565313812750443	8.150661316847714	8.979966308653172
822	8.303798364835778	7.902867752248778	8.704728977422777
823	8.16672302014956	7.762080408739145	8.571365631559974
824	8.523529186772468	8.110471630974487	8.936586742570448
825	8.66545139198681	8.23675156746667	9.094151216506951
826	8.731713661405827	8.293710086636558	9.169717236175098
827	8.641088391998252	8.222444617539965	9.05973216645654
828	8.629110365195631	8.213876412910016	9.044344317481245
829	8.543015660889195	8.131375983456955	8.954655338321434
830	8.526969592766703	8.114959857848262	8.938979327685143
831	8.482470301491999	8.07592591622388	8.889014686760117
832	8.515627467500352	8.110952833801118	8.920302101199585
833	8.49838092045734	8.096715573872125	8.900046267042555
834	8.489498570680091	8.088210599155806	8.890786542204376
835	8.459516682737478	8.057350552081626	8.86168281339333
836	8.415545912960445	8.01129575237992	8.819796073540969
837	7.039631328053414	6.72834996152474	7.350912694582087
838	6.696990782306442	6.408819097606109	6.985162467006775
839	6.632903234281529	6.345175167866444	6.9206313006966145
840	6.607533866749414	6.319179029336558	6.895888704162269
841	6.627475602385751	6.337440140831304	6.917511063940198
842	6.606787239456105	6.312163618528727	6.901410860383483
843	6.608966229497602	6.3135727838441635	6.90435967515104
844	6.591445359333624	6.294202374047099	6.888688344620149
845	6.588684812853598	6.291439088219245	6.885930537487953
846	6.584795389031185	6.287608727540796	6.881982050521573
847	6.576856395845704	6.279883687677029	6.873829104014378
848	6.572128974760658	6.275155391000224	6.869102558521092
849	6.5738087651220605	6.273595425829155	6.874022104414966
850	6.499716810289569	6.198446915232912	6.800986705346226
851	6.4931558163819165	6.191644238532961	6.794667394230872
852	6.466543473708568	6.164981447157986	6.76810550025915
853	6.385293427123307	6.082881453827268	6.687705400419347
854	6.370094732920161	6.0678219158471345	6.672367549993187
855	6.369964196340655	6.067658990480582	6.672269402200729
856	6.3633302088837835	6.061085750927081	6.665574666840486
857	6.317380707849456	6.015805778389213	6.6189556373097
858	6.3050137791870755	6.003837359888566	6.606190198485585
859	6.243255347170832	5.943420648897625	6.543090045444039
860	6.236434647865071	5.935540257800959	6.537329037929183
