# Supplementary material for: Proteome-wide determinants of co-translational chaperone binding in bacteria
Source: Nat Commun. 2025 May 10;16:4361. doi: 10.1038/s41467-025-59067-9 (PMC12065913; doi:10.1038/s41467-025-59067-9)
Supplement: Supplementary file 8 — Source Data [file 41467_2025_59067_MOESM8_ESM.zip › S1h_valS.csv]

codon position	DnaK enrichment mean	DnaK enrichment low CI	DnaK enrichment high CI
0	0.5509088799813799	0.4148159485606977	0.6870018114020622
1	0.5445661864144501	0.4140985262175074	0.6750338466113928
2	0.5356890862801085	0.4117190745058917	0.6596590980543253
3	0.536606563048079	0.41272131165832593	0.660491814437832
4	0.5310073871313343	0.4104323169941893	0.6515824572684794
5	0.4380451871913211	0.3431086077071128	0.5329817666755293
6	0.4161693976958929	0.33339863840589135	0.49894015698589445
7	0.4154976415868118	0.33356610805010306	0.49742917512352053
8	0.41092491938398973	0.3303074914059008	0.49154234736207864
9	0.40222758169664874	0.3236544123059991	0.4808007510872984
10	0.42515626426507747	0.34502520471109016	0.5052873238190647
11	0.42714194962551966	0.3470057872666733	0.507278111984366
12	0.42722515019080665	0.34723538935453363	0.5072149110270796
13	0.43635827660474447	0.3554614898552806	0.5172550633542083
14	0.43956103696464877	0.3590198281507626	0.5201022457785349
15	0.4435801427573093	0.3627526894968678	0.5244075960177508
16	0.45631246560999	0.37664318590069634	0.5359817453192837
17	0.46176051685129715	0.381647798951394	0.5418732347512003
18	0.4939180518625478	0.41227400043055523	0.5755621032945404
19	0.5303614949149009	0.4581984242768202	0.6025245655529817
20	0.5354454277549074	0.46385591938164483	0.6070349361281699
21	0.5385674631576818	0.47072716345167587	0.6064077628636876
22	0.5428977882046766	0.47509748250825945	0.6106980939010936
23	0.5399884332933608	0.4724672036773554	0.6075096629093661
24	0.5366312000717993	0.4694422478682432	0.6038201522753555
25	0.5324096490651424	0.46595017456310195	0.5988691235671828
26	0.5283929279610561	0.4626509259478899	0.5941349299742222
27	0.5251801982384721	0.4601891478355209	0.5901712486414233
28	0.5271867225094524	0.462375257201858	0.5919981878170467
29	0.5239274416541554	0.4603177871765248	0.5875370961317861
30	0.5204198001168736	0.45722670099701423	0.5836128992367329
31	0.51691531101794	0.4529331485069138	0.5808974735289661
32	0.5073068299674146	0.444199947277122	0.5704137126577072
33	0.5117358436649587	0.448401589282847	0.5750700980470704
34	0.4987367365203431	0.4364835180410775	0.5609899549996087
35	0.4987426852083894	0.43661337578661213	0.5608719946301667
36	0.5063629432893566	0.4436049481090558	0.5691209384696574
37	0.5050222551176322	0.44254652603475453	0.56749798420051
38	0.5108887244122426	0.4476530115920522	0.574124437232433
39	0.5064100168253389	0.4440942580187782	0.5687257756318996
40	0.504811605541147	0.4423593082941891	0.5672639027881049
41	0.5043801849739395	0.4419228339028749	0.5668375360450042
42	0.4981539557800275	0.437488217506567	0.5588196940534881
43	0.5116714633920967	0.44911691565673906	0.5742260111274544
44	0.5160048991008028	0.45240607494842555	0.57960372325318
45	0.5181185371648969	0.45438202429325114	0.5818550500365427
46	0.5100470309800489	0.44760928894567287	0.5724847730144248
47	0.517637063270882	0.454207655918491	0.5810664706232731
48	0.5252102756117019	0.46179193018208164	0.5886286210413221
49	0.5337913403888332	0.4696622009316107	0.5979204798460559
50	0.5736101243812128	0.5042241532716752	0.6429960954907503
51	0.6028245107991084	0.5280774850639942	0.6775715365342225
52	0.6032488498137998	0.5284908512200891	0.6780068484075106
53	0.6040087608301472	0.529552172017288	0.6784653496430064
54	0.6101064692587082	0.5348186757380524	0.6853942627793638
55	0.5799371017748645	0.5104431159232329	0.6494310876264962
56	0.5817382941961029	0.5121405099311799	0.6513360784610258
57	0.5824658191761617	0.5129976251470729	0.6519340132052505
58	0.5792282856354295	0.5100849240591057	0.6483716472117533
59	0.5703512104115677	0.5040180928249447	0.6366843279981906
60	0.5681854337750885	0.5024330244135592	0.6339378431366178
61	0.5629854465700084	0.4973152228985298	0.6286556702414869
62	0.5479567214769414	0.4844731328707311	0.6114403100831516
63	0.5290391896868181	0.46647604739742365	0.5916023319762124
64	0.5136213608101227	0.44580206198567557	0.5814406596345697
65	0.5058011586830926	0.438430735804953	0.5731715815612322
66	0.504745293824787	0.4337299864627375	0.5757606011868364
67	0.503018213004557	0.4317186071088712	0.5743178189002427
68	0.4951902680623742	0.4266158870094433	0.5637646491153051
69	0.49939666672527827	0.432324130504515	0.5664692029460415
70	0.5065887914771883	0.4389459340711136	0.5742316488832628
71	0.5067939977988839	0.43896211773521987	0.5746258778625479
72	0.5110339927067926	0.44281258246438415	0.5792554029492012
73	0.511553543913021	0.442909092021175	0.5801979958048669
74	0.5243299666608199	0.45377834333080425	0.5948815899908355
75	0.5334044354170904	0.46244447387940624	0.6043643969547744
76	0.561966170012018	0.4913078951085489	0.6326244449154872
77	0.5677093150687955	0.4962695281504378	0.6391491019871532
78	0.5659882473103469	0.49416860458486267	0.6378078900358312
79	0.5730296270748111	0.5004104875800317	0.6456487665695905
80	0.5776654961520005	0.5050056729132568	0.6503253193907442
81	0.5706978681422141	0.49926598909898845	0.6421297471854399
82	0.5941793203727271	0.522073817466508	0.6662848232789462
83	0.5927425467240689	0.5215697752874247	0.6639153181607131
84	0.5981848484736823	0.5271096943254666	0.6692600026218978
85	0.6012180807605374	0.5302864934851439	0.6721496680359309
86	0.6063232844364775	0.5355383423193221	0.677108226553633
87	0.6190073177055576	0.5457043208292152	0.6923103145819001
88	0.6249256165660224	0.5510109246300996	0.6988403085019452
89	0.6073619791514815	0.5372575498236006	0.6774664084793623
90	0.6094763627576428	0.5402838776239396	0.6786688478913461
91	0.6225359237864866	0.5510711746581711	0.694000672914802
92	0.6074102750396895	0.5377946329037928	0.6770259171755861
93	0.6017661026787571	0.5324989259131078	0.6710332794444065
94	0.5937228801621481	0.5248643842919045	0.6625813760323919
95	0.5789939411604952	0.5129258424112888	0.6450620399097017
96	0.5728212383034321	0.5094742081242436	0.6361682684826208
97	0.575173338824648	0.5119081652775175	0.6384385123717786
98	0.5774536393347814	0.513536714807072	0.6413705638624909
99	0.5867854321181738	0.5237061222329636	0.6498647420033838
100	0.6421199931209302	0.5737896680032177	0.7104503182386426
101	0.6616810534779942	0.5924609567319525	0.730901150224036
102	0.6693494724496942	0.5996320067228447	0.7390669381765437
103	0.6752551838452727	0.6056334892608252	0.7448768784297202
104	0.6869296130010087	0.6147375438444682	0.7591216821575493
105	0.6940891578158261	0.622749588031233	0.7654287276004192
106	0.7029190355234642	0.6329386257134821	0.7728994453334463
107	0.7203345956538454	0.6485376849840259	0.7921315063236649
108	0.7294468703710858	0.6573599103539616	0.80153383038821
109	0.735683470409447	0.6623590203141411	0.8090079205047531
110	0.7419985657529203	0.6677369308757319	0.8162602006301087
111	0.7444261675793105	0.66973646403324	0.8191158711253808
112	0.7336078770493921	0.6601199247890686	0.8070958293097156
113	0.7292418229071622	0.6565657879357442	0.8019178578785804
114	0.7358305184350634	0.6619287393953588	0.809732297474768
115	0.7328703910009672	0.6596404061865844	0.80610037581535
116	0.7227145305103954	0.6514912150270211	0.7939378459937696
117	0.7247879301193347	0.6535589336187927	0.7960169266198768
118	0.723184079233941	0.6521110871632887	0.7942570713045932
119	0.720347970476138	0.6495046694252669	0.791191271527009
120	0.7207009399318279	0.6493644614395377	0.7920374184241181
121	0.7095962463074773	0.6370600975368759	0.7821323950780787
122	0.7038402009208157	0.6321639292031174	0.775516472638514
123	0.698882555282068	0.628054068327386	0.76971104223675
124	0.6999839591984747	0.6289492100787388	0.7710187083182105
125	0.6968145503209828	0.6264339382098043	0.7671951624321613
126	0.6965816953457968	0.6266162974311625	0.7665470932604312
127	0.6741960137569788	0.6057680877846512	0.7426239397293064
128	0.6680245881130018	0.6007949666540602	0.7352542095719434
129	0.6733139132514565	0.6045898500267046	0.7420379764762083
130	0.6747286174529202	0.6056830905516777	0.7437741443541628
131	0.667922640756037	0.5993836915825123	0.7364615899295617
132	0.6584977092531583	0.5910574414690094	0.7259379770373073
133	0.6528838181695464	0.5856263151615019	0.7201413211775911
134	0.670090511861015	0.5995671663602873	0.7406138573617426
135	0.6675527534795918	0.5961875760511766	0.738917930908007
136	0.6680941713358518	0.5967727056953527	0.7394156369763509
137	0.674958201529741	0.6025888435046778	0.7473275595548041
138	0.6743318463867555	0.6018424522602878	0.7468212405132232
139	0.6781231827306842	0.6052580739552	0.7509882915061682
140	0.6997299314196243	0.6230684102675859	0.7763914525716626
141	0.7241338444758791	0.6426224649917431	0.8056452239600151
142	0.7178037796261718	0.6366300938703859	0.7989774653819578
143	0.718788848524756	0.6375873609669979	0.799990336082514
144	0.7040018511792236	0.6221719941325832	0.7858317082258641
145	0.6380475120117419	0.5633237769243942	0.7127712470990898
146	0.6208703844179286	0.5486888435622875	0.6930519252735696
147	0.6133244204762975	0.541460366562227	0.6851884743903682
148	0.6024222625558258	0.5320795244550814	0.67276500065657
149	0.6025701687302061	0.5331078974838498	0.6720324399765625
150	0.5952687335595669	0.524952758242476	0.6655847088766578
151	0.5770244612484345	0.5049325747448874	0.6491163477519817
152	0.5687668200113732	0.49736977418659434	0.6401638658361521
153	0.565274533832362	0.49344212657245023	0.6371069410922738
154	0.5621239789580145	0.49092468534313505	0.6333232725728939
155	0.565780726308057	0.49489614499434975	0.6366653076217643
156	0.5626799894051193	0.4922813613509051	0.6330786174593335
157	0.5728317071789977	0.5011505114496551	0.6445129029083404
158	0.5921869447548216	0.5162312670150753	0.6681426224945679
159	0.6029718739988854	0.5254914576883094	0.6804522903094613
160	0.6121544344870173	0.5332784421325966	0.6910304268414381
161	0.6328187331500994	0.5508246353314816	0.7148128309687171
162	0.6317096087674713	0.548738876322268	0.7146803412126745
163	0.6312678675189717	0.548223608861812	0.7143121261761314
164	0.6206592345172015	0.5386585137739075	0.7026599552604955
165	0.6161923116996935	0.535283393143709	0.6971012302556778
166	0.6057557039767819	0.5265488444533396	0.6849625635002242
167	0.6107789931095369	0.5298991402003197	0.6916588460187539
168	0.603640440596073	0.5235992312266953	0.6836816499654508
169	0.5968732837167431	0.5178617087928934	0.6758848586405928
170	0.5904306766555902	0.5107675782789908	0.6700937750321896
171	0.611803501056452	0.5285522256072118	0.6950547765056921
172	0.6211731046793558	0.5349205783114932	0.7074256310472183
173	0.6415550156177926	0.5509551672905317	0.7321548639450535
174	0.6546907554080765	0.5633604146010367	0.7460210962151164
175	0.6529304893587009	0.5612531909814874	0.7446077877359145
176	0.658787572432067	0.565560299399928	0.7520148454642059
177	0.6797495038176182	0.5832757220530519	0.7762232855821845
178	0.6923027866369253	0.5941802310746866	0.790425342199164
179	0.7025754657924963	0.6039215027555042	0.8012294288294883
180	0.7056723424281147	0.6113793905414535	0.7999652943147759
181	0.7079836835965585	0.6149888276876762	0.800978539505441
182	0.7147998249520202	0.6204428739431579	0.8091567759608825
183	0.7195473883702046	0.6248331862384611	0.8142615905019482
184	0.7184170210377416	0.6259750878709444	0.8108589542045388
185	0.7058442493021142	0.6191115768359785	0.7925769217682499
186	0.7106986612632966	0.6237785381124001	0.797618784414193
187	0.7111087602228736	0.6240067519629273	0.79821076848282
188	0.7127909374268628	0.6260753304476964	0.7995065444060292
189	0.7273515024204207	0.638568617704779	0.8161343871360622
190	0.7677565369003342	0.6695433608488466	0.8659697129518218
191	0.7542446757095649	0.6547229625126243	0.8537663889065056
192	0.7458100850703	0.648092675521633	0.8435274946189669
193	0.7514644427843075	0.65079015621981	0.852138729348805
194	0.7658665228786521	0.6606662174103064	0.8710668283469979
195	0.7595142613686555	0.6540775037657245	0.8649510189715865
196	0.7584076563584726	0.6543345970579384	0.8624807156590069
197	0.7260312852390376	0.6290168710556387	0.8230456994224364
198	0.726366305922675	0.6297000010187426	0.8230326108266076
199	0.7167741748371288	0.6209073431793002	0.8126410064949573
200	0.7120330606690627	0.6158510118736618	0.8082151094644636
201	0.7129497451830151	0.6159310716002114	0.8099684187658188
202	0.7065434002731039	0.6120001627743173	0.8010866377718906
203	0.6995026029014514	0.6058247912185937	0.7931804145843091
204	0.6841216734155496	0.5914391695682033	0.776804177262896
205	0.6850162539742028	0.5920533691257113	0.7779791388226943
206	0.6793251761204984	0.5851032230554265	0.7735471291855702
207	0.6503249423825075	0.5634140687353126	0.7372358160297023
208	0.6508474689645329	0.5641287274576753	0.7375662104713906
209	0.6628001582580217	0.5746218752783316	0.7509784412377118
210	0.6765245659382513	0.5872451498206364	0.7658039820558662
211	0.6979738814916625	0.6055776853238967	0.7903700776594285
212	0.7001642151965197	0.6074621100028054	0.7928663203902341
213	0.7072888541675171	0.6156121432096017	0.7989655651254324
214	0.7223068911578423	0.6296492803866747	0.8149645019290099
215	0.7413365729634818	0.6475609800236202	0.8351121659033434
216	0.7323654377539931	0.6389908876482349	0.8257399878597513
217	0.7348589966244296	0.6428032286456979	0.8269147646031612
218	0.7269529234758099	0.6349710379238687	0.8189348090277511
219	0.7197764496127194	0.6287237963174777	0.8108291029079611
220	0.7358188461889913	0.644077807192883	0.8275598851850996
221	0.7355124316220127	0.6452657991479487	0.8257590640960767
222	0.7434613568945594	0.6532394623620916	0.8336832514270271
223	0.7352435561914381	0.6475033735436199	0.8229837388392562
224	0.7323789423305125	0.6447854788152503	0.8199724058457746
225	0.7369656400438949	0.6456175068659772	0.8283137732218127
226	0.7382103553176791	0.645682942522366	0.8307377681129922
227	0.7422806742195257	0.6514797211348651	0.8330816273041863
228	0.745814516750007	0.6538796894364304	0.8377493440635835
229	0.7537340320347581	0.659852173938863	0.8476158901306532
230	0.8113606122959759	0.7121743468336885	0.9105468777582633
231	0.8107696284714271	0.7126340395732005	0.9089052173696537
232	0.8397464737073096	0.7420345412042353	0.9374584062103839
233	0.8452369492003154	0.7484881733477603	0.9419857250528706
234	0.8475614671218379	0.7507076685381742	0.9444152657055017
235	0.8483337651596863	0.7509903914201503	0.9456771388992223
236	0.8572908398456305	0.7584994897313195	0.9560821899599415
237	0.8820876057255544	0.784155252377574	0.9800199590735348
238	0.8888000333192974	0.7902135515402952	0.9873865150982994
239	0.889927521573543	0.7914835394486697	0.9883715036984164
240	0.9030851687258737	0.8086506729444496	0.9975196645072979
241	0.9105213649482198	0.8177474698048331	1.0032952600916065
242	0.9656586752855436	0.8667162116442462	1.064601138926841
243	0.9666941977479804	0.8674014793164398	1.0659869161795208
244	0.9671020760662524	0.8670226296518939	1.067181522480611
245	0.9677767908323591	0.8674836118056937	1.0680699698590246
246	0.9640997584483514	0.8646665634247519	1.0635329534719509
247	0.9699017889827515	0.8688305011245812	1.0709730768409218
248	0.9855689616567026	0.8843763706624623	1.0867615526509429
249	0.9924901030598254	0.8913272237941925	1.0936529823254584
250	1.000855831622617	0.8986308622395147	1.1030808010057191
251	1.003600657065269	0.9011240127528108	1.106077301377727
252	1.0562161137806745	0.9457213589134558	1.1667108686478933
253	1.0580459956699833	0.9471190107868748	1.1689729805530917
254	1.0560335351074188	0.9453959301554097	1.166671140059428
255	1.06464263637768	0.9520889873841283	1.1771962853712317
256	1.0678576423173016	0.9549021729800231	1.18081311165458
257	1.0730214067609523	0.9595004671961149	1.1865423463257894
258	1.0983026755133145	0.9810083197231738	1.2155970313034554
259	1.1719992446296796	1.0504843157624446	1.2935141734969147
260	1.1982132041444837	1.0753249989395917	1.3211014093493758
261	1.2037832427401431	1.0805643206331863	1.3270021648470998
262	1.223152158458984	1.0967420247814175	1.3495622921365502
263	1.2242868074887818	1.0977260187110218	1.3508475962665416
264	1.2167788828323542	1.090691833816701	1.3428659318480074
265	1.2244991657532875	1.0972015343705874	1.3517967971359877
266	1.250908074770336	1.1196540844620346	1.3821620650786373
267	1.2606664843619892	1.1316735018007835	1.3896594669231948
268	1.350560663870772	1.2206363421921895	1.4804849855493543
269	1.3512216980667322	1.2220743693657172	1.4803690267677474
270	1.3873875244676745	1.256743551182162	1.5180314977531872
271	1.4007745589591434	1.2692237246603897	1.532325393257897
272	1.435522204204244	1.2991185387116362	1.5719258696968517
273	1.4753558873830053	1.3380354921920061	1.6126762825740046
274	1.513636416680216	1.3742059998533556	1.6530668335070768
275	1.5961060792664163	1.4474178402673568	1.744794318265476
276	1.6278053834716606	1.474524743872898	1.781086023070423
277	1.6452300257961152	1.4871186927143079	1.8033413588779226
278	1.6114659292456117	1.4584285636229861	1.7645032948682373
279	1.5959843307899542	1.4448215872237213	1.7471470743561872
280	1.5603270313004534	1.4183830288076384	1.7022710337932685
281	1.5644843476664492	1.4244788061783118	1.7044898891545865
282	1.5989348148237914	1.4516277850565475	1.7462418445910355
283	1.605094905195966	1.4572200666351196	1.7529697437568121
284	1.608818339374042	1.4612455489067782	1.7563911298413062
285	1.683784547467159	1.5237571452391037	1.8438119496952146
286	1.7412880529437118	1.5711051907759366	1.911470915111487
287	1.7515134964812935	1.5810492099368711	1.921977783025716
288	1.7881917078472238	1.621364048931038	1.95501936676341
289	1.8122908572665501	1.6473447708274174	1.977236943705683
290	1.8201675565868305	1.65510298908811	1.985232124085551
291	1.860282275325222	1.6918908432035316	2.028673707446912
292	1.8753903383026704	1.7062709536082559	2.044509722997085
293	1.9150190807507672	1.741579099232648	2.0884590622688863
294	1.9149762299321444	1.7405182805114365	2.0894341793528524
295	1.9001793601293726	1.7272788655008313	2.073079854757914
296	1.8807951944039198	1.710491112304236	2.051099276503604
297	1.8817590097222583	1.7114490766027104	2.052068942841806
298	1.8831528685721113	1.7126678583739259	2.0536378787702967
299	1.8833372544215328	1.7140692928390096	2.052605216004056
300	1.8818634255257471	1.7126621475418218	2.0510647035096725
301	1.8633000714353705	1.696135068560368	2.030465074310373
302	1.8186329961690202	1.6570784812323998	1.9801875111056408
303	1.8079293007420256	1.647289802807923	1.9685687986761282
304	1.7622332841490689	1.6024778881498798	1.921988680148258
305	1.7248805091980082	1.5686664270296782	1.8810945913663382
306	1.7142070523849557	1.5596403843815878	1.8687737203883237
307	1.7005787521861624	1.5478241111933504	1.8533333931789746
308	1.7028765380403408	1.549848038805104	1.8559050372755777
309	1.582122780721344	1.4482321309027952	1.7160134305398926
310	1.5242287200109537	1.397948464389313	1.6505089756325944
311	1.5280108063798714	1.4013539533201627	1.6546676594395802
312	1.530984315439008	1.4016809152225016	1.6602877156555145
313	1.4710431211206427	1.3408765311867235	1.6012097110545618
314	1.468220129639494	1.3379785733657488	1.5984616859132394
315	1.436637880420445	1.3078987811526628	1.565376979688227
316	1.4056264022466387	1.2805436561514365	1.530709148341841
317	1.402420998027161	1.2783580938695818	1.52648390218474
318	1.3694354245789127	1.2459609972057872	1.4929098519520383
319	1.3446648412918822	1.222035886921811	1.4672937956619536
320	1.3127247440546188	1.1907838494846965	1.434665638624541
321	1.303778194094676	1.1831563624046035	1.4244000257847484
322	1.3038798768311757	1.182700159265547	1.4250595943968043
323	1.3586842569681874	1.2307551480766434	1.4866133658597311
324	1.3712289513767013	1.241982552373196	1.5004753503802064
325	1.4262120446740694	1.2885683497830045	1.5638557395651342
326	1.4306739267848156	1.2909024020397566	1.5704454515298745
327	1.4663556757347074	1.328454321507744	1.604257029961671
328	1.4391897814463568	1.3063749053672984	1.5720046575254152
329	1.4362172504349822	1.3046341413168439	1.5678003595531205
330	1.4400366713249477	1.307425411564665	1.5726479310852306
331	1.4429215694618405	1.3096237613438009	1.5762193775798803
332	1.4246947261336564	1.2908190238766557	1.558570428390657
333	1.365288102235279	1.2312243144224597	1.499351890048098
334	1.337039729800726	1.2022858407758816	1.4717936188255705
335	1.3274048306970372	1.1929913797020215	1.4618182816920529
336	1.2969103645151903	1.1643890360143963	1.4294316930159843
337	1.269336643740534	1.140395799418564	1.398277488062504
338	1.248246665640496	1.1214943985500858	1.374998932730906
339	1.252027513098096	1.1252180117311337	1.3788370144650586
340	1.2967298822289943	1.1724823065999557	1.420977457858033
341	1.3430473120269362	1.2168326430639198	1.4692619809899523
342	1.3509116936767085	1.2242809488606894	1.4775424384927276
343	1.3699493894590375	1.2421274112731022	1.4977713676449729
344	1.4679090882149315	1.334473591488325	1.601344584941538
345	1.489431407654962	1.3557026091897473	1.6231602061201769
346	1.5017491796470672	1.3671731436237362	1.6363252156703982
347	1.5623098667594688	1.4228396637067808	1.7017800698121568
348	1.6055075203800864	1.4638595065954143	1.7471555341647584
349	1.6188844107549825	1.4760205482292434	1.7617482732807213
350	1.6536158428084515	1.5054505084049383	1.8017811772119647
351	1.6652015057768539	1.5145205665332726	1.815882445020435
352	1.6778794847396448	1.525441911950454	1.8303170575288354
353	1.675018322566023	1.5230267341088788	1.827009911023167
354	1.8875936550178145	1.7039111203630748	2.0712761896725542
355	2.021684827117978	1.8193229961289767	2.2240466581069795
356	1.973193634682623	1.7782120160812491	2.168175253283997
357	1.9634086759415412	1.7719976419813708	2.154819709901712
358	2.0400538728370967	1.8392950736066922	2.2408126720675012
359	2.0719047193643734	1.8809588372067627	2.2628506015219845
360	2.1378034875163	1.942605906616493	2.333001068416107
361	2.226555392913755	2.0205520789625435	2.432558706864967
362	2.2431963519572924	2.0389452280843887	2.447447475830196
363	2.325598748832854	2.1172562932069057	2.533941204458802
364	2.3695824692770406	2.157465347819071	2.5816995907350098
365	2.3658245613089557	2.1535058977408985	2.578143224877013
366	2.432524065656071	2.2212644691183314	2.643783662193811
367	2.5027060707709836	2.2900516583930535	2.7153604831489138
368	2.5074065997168278	2.2928967335102914	2.721916465923364
369	2.5792449775546764	2.364092620197667	2.7943973349116864
370	2.615169231764438	2.399837164213057	2.830501299315819
371	2.630331107129927	2.4129627535172586	2.8476994607425956
372	2.6463021778076508	2.4215527464450823	2.8710516091702187
373	2.6817957175004876	2.452430687123102	2.9111607478778736
374	2.693940716710282	2.4633359829595465	2.924545450461017
375	2.658759391421798	2.431968279686243	2.8855505031573534
376	2.637866821221014	2.4139031707846854	2.861830471657343
377	2.6212574534229462	2.401171675972207	2.8413432308736857
378	2.6024888494343097	2.3874491097514747	2.817528589117144
379	2.593096350138575	2.379193990279558	2.806998709997592
380	2.573002272648984	2.3615451488315142	2.7844593964664535
381	2.5834326041429705	2.3708112480110586	2.796053960274883
382	2.6537189267129513	2.4386857635855135	2.8687520898403887
383	2.660899806548218	2.459877565752044	2.8619220473443923
384	2.651572280636069	2.4527662882915493	2.850378272980588
385	2.7199694217669634	2.5089263429911783	2.9310125005427485
386	2.7265814579846084	2.512505262869473	2.940657653099744
387	2.73248976227087	2.51811669029356	2.94686283424818
388	2.7190756862105783	2.5057744562565887	2.932376916164568
389	2.6703512098246387	2.456200065664736	2.8845023539845416
390	2.6621223202868864	2.4469771409211374	2.8772674996526355
391	2.603329459520098	2.3961405574098937	2.8105183616303027
392	2.5336226297456106	2.3325422665218785	2.7347029929693427
393	2.4836172242499015	2.2858462649917772	2.6813881835080258
394	2.4077037084827158	2.226193881909217	2.5892135350562144
395	2.3912152514684593	2.2130955457820027	2.569334957154916
396	2.3658602377815945	2.1942043837107574	2.5375160918524315
397	2.326228948557465	2.1598763693827756	2.4925815277321544
398	2.3366882869812087	2.1699248696881526	2.5034517042742648
399	2.326501315895703	2.160477941342369	2.492524690449036
400	2.3105732448827183	2.145807786611412	2.475338703154025
401	2.3120380739817428	2.147112179444843	2.4769639685186426
402	2.32787306967346	2.160408521991303	2.495337617355618
403	2.3272504668046423	2.159341352740987	2.4951595808682976
404	2.322182405846416	2.147403602902815	2.4969612087900175
405	2.2527265690355973	2.082585454288376	2.422867683782819
406	2.1369547153436512	1.9786866475802836	2.2952227831070187
407	2.080129078741894	1.9250956169272158	2.235162540556572
408	2.027717221887395	1.8752188632530291	2.1802155805217613
409	1.9895500916525695	1.8437042281053366	2.1353959551998023
410	1.9567537421582746	1.8153488072112807	2.0981586771052685
411	1.904370296741885	1.7633410504271605	2.045399543056609
412	1.8559533651365117	1.7158775279194252	1.996029202353598
413	1.8427585498878694	1.7036005824584592	1.9819165173172795
414	1.7719157697814145	1.6346447198142986	1.9091868197485307
415	1.6905780825612504	1.5572395791478084	1.8239165859746924
416	1.6619505454855013	1.5315999865888077	1.792301104382195
417	1.661092436490446	1.532194709417892	1.7899901635629998
418	1.6753697651560442	1.5445709991573695	1.8061685311547186
419	1.6751696878343723	1.543243635360573	1.8070957403081715
420	1.6845456656609894	1.5513578224374518	1.817733508884527
421	1.6768940591611434	1.5467709261208693	1.8070171922014175
422	1.671633812563118	1.5412411222638278	1.8020265028624083
423	1.661069758855437	1.5301941365880438	1.7919453811228303
424	1.661647559923103	1.5304405341732679	1.7928545856729383
425	1.6506991696666207	1.5209507143000898	1.7804476250331516
426	1.6317310576070558	1.5040354427301155	1.7594266724839964
427	1.5181866409714198	1.3995579813370007	1.6368153006058388
428	1.3448153435232875	1.2306417823695717	1.4589889046770033
429	1.3210340968048904	1.2091169519729679	1.432951241636813
430	1.3167433667792126	1.2050766381634248	1.4284100953950003
431	1.303196507626146	1.1923130234222175	1.4140799918300746
432	1.292064112216976	1.1818792913757843	1.4022489330581678
433	1.2825632442337274	1.1731829869801582	1.3919435014872965
434	1.2839065674969	1.1744707326361694	1.3933424023576304
435	1.2773570511240526	1.1689574295911918	1.3857566726569135
436	1.2757278789249369	1.166064141956375	1.3853916158934987
437	1.2946021878026113	1.182210526291863	1.4069938493133596
438	1.3019830982151617	1.1880354492168106	1.415930747213513
439	1.1799986388221761	1.0722772279241801	1.2877200497201722
440	1.141659720865491	1.0390661738036249	1.2442532679273572
441	1.0593115196198102	0.9622897495956143	1.156333289644006
442	0.9910995805863028	0.9034782759620901	1.0787208852105155
443	0.9886160387436396	0.9011334338266976	1.0760986436605815
444	0.9969858842096109	0.9091720669391041	1.0847997014801176
445	0.9984513791890876	0.9100536889174988	1.0868490694606763
446	0.9852359184200032	0.8997260319858248	1.0707458048541818
447	0.9804436108178153	0.896158130555667	1.0647290910799636
448	0.9616923356167141	0.8808312405975776	1.0425534306358506
449	0.969032200697336	0.8875280240216653	1.0505363773730065
450	0.9831696088228663	0.90030575477029	1.0660334628754427
451	1.0150628460039328	0.9280706928133663	1.1020549991944995
452	1.023229651241471	0.9347314769874158	1.111727825495526
453	1.0195289454074468	0.9322382687725594	1.106819622042334
454	0.9803123985036107	0.8930952715406952	1.0675295254665262
455	0.9728422714712055	0.8850150586365141	1.060669484305897
456	0.9666792611581031	0.8791326137259587	1.0542259085902475
457	0.9625045363657202	0.8752107337825377	1.0497983389489027
458	0.9604232216832422	0.8730594392767229	1.0477870040897614
459	0.9725530592336852	0.885126631998004	1.0599794864693663
460	0.9754417956071596	0.887484906947045	1.0633986842672742
461	0.9892921402632538	0.8997151747699283	1.0788691057565793
462	0.9783636046069536	0.8882790351049592	1.068448174108948
463	0.9892880297744864	0.8992275905099826	1.0793484690389903
464	0.9930398186180879	0.9030541902492968	1.083025446986879
465	0.9922620770009812	0.902305275852116	1.0822188781498465
466	0.9766778042848759	0.8856544727165971	1.0677011358531547
467	0.9822954689313022	0.8906084421935548	1.0739824956690496
468	0.9684385009225136	0.8771519550001792	1.059725046844848
469	0.9697403114300687	0.8784906864227718	1.0609899364373656
470	0.9875654106325602	0.8944884417557061	1.0806423795094144
471	0.9936617709183643	0.899547369887735	1.0877761719489936
472	1.0277975981103862	0.9269727799435798	1.1286224162771925
473	1.0292960248990572	0.9275159587676924	1.131076091030422
474	1.029868492678082	0.9288712198050331	1.1308657655511307
475	1.0223674298022591	0.9226351173985183	1.1220997422059997
476	1.0376081499850809	0.9425606340889316	1.13265566588123
477	1.0419092837560369	0.9467523455020634	1.1370662220100103
478	1.0704161296307113	0.9742273064115282	1.1666049528498945
479	1.067950594364456	0.9718916518965566	1.1640095368323555
480	1.0616279268818212	0.9662235584535799	1.1570322953100627
481	1.0606908235115562	0.9649297969393786	1.1564518500837337
482	1.0668383615976083	0.9713324193456585	1.162344303849558
483	1.0729617469955626	0.9774923370649067	1.1684311569262187
484	1.106253113552474	1.0051557259485009	1.2073505011564472
485	1.1272595825053648	1.0209248864077942	1.2335942786029357
486	1.1548994301622197	1.0424610378657309	1.2673378224587086
487	1.2759803951400506	1.1430309007480606	1.4089298895320408
488	1.2608892997244794	1.1298221508389377	1.391956448610021
489	1.245425465687147	1.1146164846349569	1.3762344467393373
490	1.2472459880395468	1.1161173548119891	1.3783746212671044
491	1.2911951221096378	1.1503081597037872	1.4320820845154885
492	1.2597010724225766	1.1230531407177857	1.3963490041273676
493	1.2331147209156417	1.1017620115459636	1.3644674302853197
494	1.223243768341833	1.0957302033077612	1.3507573333759044
495	1.2095704821283961	1.0863718293565228	1.3327691349002697
496	1.2245272096977362	1.1003051960442989	1.3487492233511733
497	1.1490289633861384	1.0396102296087517	1.2584476971635248
498	1.1569892663422026	1.045580719966385	1.2683978127180202
499	1.1787694334124952	1.0654891459435896	1.2920497208814008
500	1.193264479896063	1.0789671310262559	1.30756182876587
501	1.1957646401089024	1.082888369952331	1.3086409102654735
502	1.192077584140254	1.0846857585900955	1.2994694096904125
503	1.2096458122526395	1.1056002785927814	1.3136913459124977
504	1.206717085294037	1.1026774051044692	1.3107567654836045
505	1.2178157189743526	1.113015492086165	1.3226159458625402
506	1.2109168293955763	1.1064421855003108	1.315391473290842
507	1.2079838745994034	1.1040066572792675	1.3119610919195392
508	1.1921634637598646	1.0883523580544274	1.2959745694653018
509	1.1441160774489472	1.0474524144334412	1.240779740464453
510	1.1382847474069344	1.043162094117764	1.2334074006961049
511	1.134357334734756	1.0400414688438615	1.2286732006256507
512	1.1266444887741296	1.0329447362388984	1.2203442413093608
513	1.1326349397076014	1.0419402519743384	1.2233296274408647
514	1.1657849906991937	1.0746103099185602	1.2569596714798275
515	1.166117056262376	1.0753591382008527	1.2568749743238992
516	1.1717555827375374	1.0806253288237642	1.2628858366513107
517	1.1706192431222173	1.0795101650900736	1.261728321154361
518	1.1760740499119093	1.0846121495738754	1.2675359502499433
519	1.1807222275561167	1.0877370246920233	1.27370743042021
520	1.206339840414134	1.1119068858391348	1.300772794989133
521	1.2164115010140213	1.1173578446551056	1.315465157372937
522	1.2162858017084828	1.1170309400994536	1.315540663317512
523	1.2040304735682226	1.1058369113551978	1.3022240357812473
524	1.2022542719591314	1.1042405145870795	1.3002680293311832
525	1.2211726055047816	1.1214637970277714	1.3208814139817915
526	1.2291425591006566	1.1289856897001218	1.3292994285011914
527	1.2207729983407694	1.1209643116667494	1.3205816850147891
528	1.2277640997379726	1.1269724139472426	1.3285557855287027
529	1.2279879702975565	1.127070259191358	1.328905681403755
530	1.2322390057204156	1.1315441063361318	1.3329339051046993
531	1.2387280190447216	1.1376489210167677	1.3398071170726755
532	1.236910350220089	1.1362529577885747	1.3375677426516035
533	1.2342532374388413	1.1335994439269208	1.334907030950762
534	1.2385150625552377	1.138225032305673	1.3388050928048023
535	1.2381762578845033	1.137855729681891	1.3384967860871155
536	1.2434573739711137	1.1423274475184142	1.3445873004238131
537	1.255794332385415	1.153463618878177	1.3581250458926533
538	1.3025556561183336	1.1928711132353902	1.412240199001277
539	1.3031424992937701	1.193193822530031	1.4130911760575091
540	1.306483311939013	1.194401631423011	1.418564992455015
541	1.2995836402601344	1.1898494537766502	1.4093178267436184
542	1.3851724733766257	1.2626983937001182	1.507646553053133
543	1.39984100522465	1.278453008161334	1.521229002287966
544	1.3995688050763513	1.2799842215065698	1.5191533886461326
545	1.3862436132482896	1.2666802604516527	1.5058069660449265
546	1.380759691055447	1.2597855756448864	1.5017338064660073
547	1.4137443459511907	1.284257031182658	1.5432316607197234
548	1.4136342447330814	1.277555743165037	1.5497127463011258
549	1.4116643212749977	1.2747580321767513	1.5485706103732444
550	1.3950177591549384	1.2590590618173207	1.530976456492556
551	1.3937955881912947	1.2621160629465318	1.5254751134360578
552	1.4011635615378502	1.2688658528623842	1.5334612702133161
553	1.3949465865600235	1.2628097129188305	1.5270834602012164
554	1.5002784339726132	1.3512794973850273	1.6492773705601993
555	1.5796952490096112	1.4265227050842069	1.7328677929350154
556	1.6514589890460991	1.4938029901175682	1.80911498797463
557	1.6606868499895957	1.5020924061971832	1.8192812937820082
558	1.7336617846413855	1.5591378230825792	1.9081857462001919
559	1.6994251223861294	1.5240271738725075	1.8748230708997513
560	1.7047494137160852	1.5268400956330104	1.88265873179916
561	1.6927881002708207	1.5165560454756304	1.869020155066011
562	1.6987905018694818	1.5227903362634212	1.8747906674755423
563	1.70916451274862	1.5313044496234922	1.8870245758737474
564	1.7752906867849136	1.5951475228344756	1.9554338507353517
565	1.8160993333069932	1.6332506663571436	1.998948000256843
566	1.8654710152111742	1.6764446679468756	2.0544973624754728
567	2.0073790816206722	1.8151212636870842	2.19963689955426
568	2.082501402932594	1.882906576358757	2.2820962295064313
569	2.2023794582578695	1.9952665261395115	2.409492390376228
570	2.2431676789262034	2.0329379284962155	2.4533974293561913
571	2.261563605273598	2.0505424638629632	2.4725847466842326
572	2.292738846961935	2.078137784323455	2.5073399096004154
573	2.3239122351364703	2.1065571210047978	2.541267349268143
574	2.3671604945017357	2.144546156054715	2.5897748329487564
575	2.435889987619012	2.2127156379893993	2.6590643372486245
576	2.4574831876227607	2.2335235000590465	2.681442875186475
577	2.555923667644749	2.3248656927397198	2.786981642549778
578	2.592278145859674	2.357003241435576	2.8275530502837722
579	2.6299147476439457	2.3889883173604423	2.870841177927449
580	2.6618634587468373	2.417779255600804	2.9059476618928706
581	2.6868739815248603	2.4411092945874677	2.932638668462253
582	2.868833917210557	2.606190510831457	3.1314773235896567
583	2.907887953220252	2.645775417187248	3.1700004892532565
584	3.033517803890423	2.7564691216613983	3.3105664861194475
585	3.06004949820115	2.7807275730082477	3.339371423394052
586	3.2008213566290897	2.9017317683087187	3.4999109449494608
587	3.3680872652470906	3.062448220642188	3.673726309851993
588	3.6562413267767395	3.346232632448911	3.9662500211045684
589	3.751741593161117	3.430518985528952	4.072964200793282
590	3.759735599761014	3.440093408599889	4.0793777909221385
591	3.7844863355765757	3.462380662312007	4.106592008841144
592	3.797952525128447	3.474062521633564	4.12184252862333
593	3.7891778721000473	3.465737410293312	4.1126183339067826
594	3.7239188613851684	3.4126903512988855	4.035147371471451
595	3.841687688953037	3.5328211814163755	4.150554196489699
596	4.039753846654589	3.705812748020258	4.37369494528892
597	4.1426149329746185	3.8020127301878883	4.4832171357613495
598	4.271817079873674	3.9313933702699044	4.612240789477443
599	4.345944898924293	4.022619068982129	4.669270728866456
600	4.5420337078020765	4.198865573470261	4.885201842133892
601	4.625900187847746	4.272041277157198	4.9797590985382945
602	4.6476828885020565	4.291003177770717	5.004362599233396
603	4.666477994958628	4.3083410149362	5.024614974981056
604	4.733701426751346	4.367473897216074	5.099928956286618
605	4.7732518767103675	4.4022457379064726	5.1442580155142625
606	4.819839258895174	4.446997324563152	5.192681193227195
607	4.8510059859399295	4.474748154531025	5.227263817348833
608	4.8522444984747715	4.478133246952082	5.22635574999746
609	4.673627761639661	4.32651584477008	5.0207396785092415
610	4.675168038952383	4.326717698325339	5.0236183795794265
611	4.6517763608718425	4.309715183137114	4.99383753860657
612	4.762984947942802	4.403418212111269	5.122551683774335
613	4.789826017792315	4.427622828389162	5.152029207195467
614	4.792846878648975	4.44384716570093	5.14184659159702
615	4.911785986131259	4.560145176395167	5.2634267958673515
616	4.941039345236753	4.587819051328804	5.294259639144701
617	4.949135947326177	4.59488722963979	5.303384665012564
618	4.964163886269462	4.6079308932714955	5.32039687926743
619	4.966785406035931	4.609923490450457	5.323647321621404
620	5.068434614550938	4.696240636619569	5.440628592482306
621	5.0534580322231495	4.68156013488036	5.425355929565939
622	5.018316100063981	4.653783268898667	5.382848931229295
623	5.06854278009113	4.709796506928882	5.427289053253379
624	5.069371374036181	4.711801273788346	5.426941474284016
625	5.071603440270432	4.72018520617814	5.423021674362724
626	5.104439282477809	4.759020798060991	5.449857766894628
627	5.106439199071237	4.760081714328679	5.452796683813794
628	5.1607236299544015	4.808157808030762	5.513289451878041
629	5.226579624665883	4.870436214020436	5.582723035311329
630	5.2773994148204615	4.919437765425689	5.635361064215234
631	5.303155738384797	4.945562049595155	5.66074942717444
632	5.307389129192874	4.95036531330328	5.664412945082468
633	5.393226405054451	5.009505576960853	5.776947233148048
634	5.381780961590375	4.99957410111151	5.76398782206924
635	5.263449943684464	4.89899374284657	5.627906144522359
636	5.247853217723346	4.885247684686952	5.610458750759739
637	5.240371737301753	4.878577009845869	5.602166464757636
638	5.263811154308625	4.900476720787106	5.627145587830145
639	5.453537812182946	5.117931990712242	5.789143633653649
640	5.472942966117626	5.129913449781208	5.815972482454043
641	5.462906040144093	5.120341877422228	5.8054702028659575
642	5.493527048997132	5.150574042727842	5.836480055266421
643	5.50939494209338	5.159011134397864	5.8597787497888945
644	5.6847569840119325	5.309162115716758	6.060351852307107
645	5.681411527093843	5.303442556232524	6.0593804979551615
646	5.742440540620688	5.361273995425567	6.123607085815809
647	5.786434164262191	5.405055719167549	6.167812609356834
648	5.971105833238434	5.583405311122427	6.358806355354442
649	6.122553890635595	5.732310655243438	6.512797126027753
650	6.183560652624258	5.792379679741144	6.574741625507372
651	6.185055332869039	5.79382176694641	6.576288898791669
652	6.264520632723038	5.884597036881813	6.644444228564262
653	6.426811690776195	6.037636404970945	6.815986976581446
654	6.796918003494949	6.369355957008601	7.224480049981297
655	6.848153195322693	6.415472783545566	7.2808336070998205
656	6.968409988719435	6.524251486689948	7.41256849074892
657	7.01896167093086	6.571212772720981	7.466710569140741
658	7.1013333085439125	6.645479579943538	7.557187037144287
659	7.237111327182422	6.756830214049705	7.717392440315139
660	7.194973342865952	6.710841658182896	7.6791050275490065
661	7.206651166978935	6.719972360037219	7.693329973920651
662	7.202802172034028	6.71835591003521	7.6872484340328455
663	7.245861900412648	6.758835452751301	7.732888348073995
664	7.25499504118906	6.771124517548746	7.738865564829375
665	7.325985051136399	6.841439679402656	7.810530422870142
666	7.3908934718782415	6.905552744420037	7.876234199336447
667	7.524502736676744	7.021766500694342	8.027238972659145
668	7.711429308533717	7.197842438930141	8.225016178137292
669	7.760015845321346	7.245135799942478	8.274895890700215
670	7.205449626273676	6.751097156916528	7.659802095630825
671	7.251246579400233	6.784858843249014	7.717634315551452
672	7.250108541087223	6.781982515236976	7.71823456693747
673	7.248199918425803	6.783180875724482	7.713218961127122
674	7.117081951233111	6.666092817494998	7.568071084971224
675	7.1251477956786395	6.675187555894519	7.575108035462759
676	7.153040528046736	6.70099411861259	7.605086937480883
677	7.368269191352258	6.893143039901062	7.843395342803454
678	7.4298321903130455	6.955683694290958	7.903980686335133
679	7.575241613509867	7.094134528829506	8.056348698190227
680	7.884821934595957	7.378225017201618	8.391418851990295
681	7.825302704844445	7.339900695328698	8.310704714360192
682	7.853119486757273	7.366461761819577	8.339777211694969
683	7.896445730033982	7.4083005983822545	8.384590861685709
684	8.657153930459433	8.046564201904918	9.26774365901395
685	8.638602311892171	8.031348060698551	9.24585656308579
686	8.638627158224063	8.038573809583074	9.238680506865052
687	8.137137993725979	7.587739100188385	8.686536887263575
688	7.625488069881753	7.1315294041392745	8.119446735624232
689	7.549524336304534	7.060896444254282	8.038152228354786
690	7.502393976429417	7.017094436206607	7.987693516652228
691	7.41422340366881	6.935872212899421	7.8925745944382
692	7.419351954622897	6.943053683999072	7.8956502252467216
693	7.284305700167495	6.810612269608604	7.757999130726388
694	7.1474862206150895	6.675013288986904	7.6199591522432755
695	7.203932201914721	6.739678565766429	7.668185838063015
696	7.373384468604949	6.901143130274598	7.845625806935301
697	7.404896884969327	6.90812774713224	7.901666022806413
698	7.244770293182845	6.756203207363436	7.733337379002254
699	7.2750784190691835	6.786252236309238	7.76390460182913
700	7.280972792398904	6.792367255408363	7.769578329389445
701	7.278630711472319	6.791035283716388	7.76622613922825
702	7.266613001692071	6.780428127580059	7.752797875804083
703	7.249941884055805	6.768803759602882	7.731080008508728
704	7.2749764671419275	6.791053351108116	7.75889958317574
705	7.262490878034295	6.777800386032629	7.74718137003596
706	7.204649988382238	6.742782579584779	7.666517397179696
707	7.1199943582095315	6.6724842018045	7.567504514614564
708	7.094066098845937	6.648782517173868	7.539349680518008
709	7.090830706789462	6.652104414936231	7.529556998642693
710	7.016563621394552	6.579750772924955	7.45337646986415
711	6.95992530841671	6.52540941738436	7.39444119944906
712	6.860723462889003	6.443796944564076	7.27764998121393
713	6.755598406956766	6.339049668472494	7.172147145441038
714	6.774923346264382	6.363485214182063	7.186361478346702
715	7.321014062153741	6.84986661540791	7.7921615088995715
716	7.368225314567304	6.895354650159229	7.841095978975378
717	7.351374426402891	6.881898225908142	7.82085062689764
718	7.322159517603093	6.852362552468847	7.791956482737339
719	7.385058861960731	6.905963157485514	7.864154566435948
720	7.379175483890018	6.897046445814999	7.861304521965036
721	7.372412075318412	6.889252851243494	7.85557129939333
722	7.31197010958123	6.832569664814354	7.791370554348106
723	7.310386576964005	6.831377781492715	7.789395372435296
724	7.218483849585349	6.7457016902674845	7.691266008903213
725	7.368479671280481	6.883545607823713	7.853413734737249
726	7.458598515516202	6.94704404374402	7.970152987288383
727	7.437917432275087	6.927131275792921	7.948703588757255
728	7.397677728897855	6.889181921205649	7.90617353659006
729	7.429798763211908	6.917809529669623	7.941787996754194
730	7.46366284009391	6.944900354549422	7.982425325638397
731	7.429117296494024	6.915752484625699	7.942482108362349
732	7.856936816771319	7.293896076203529	8.41997755733911
733	8.51756986168968	7.875498023572775	9.159641699806585
734	8.523724472482494	7.873357627566256	9.17409131739873
735	8.47992693853815	7.834145335733984	9.125708541342313
736	8.473745689190336	7.828389434058355	9.119101944322317
737	8.321601213505208	7.686912443995309	8.956289983015107
738	8.301147126119599	7.671223526837013	8.931070725402186
739	8.23250546843752	7.6135822298319304	8.851428707043109
740	8.181121538884918	7.543785920969601	8.818457156800235
741	7.965166730178508	7.334340648847021	8.595992811509994
742	7.835712885933139	7.241084817994664	8.430340953871614
743	7.699606920627012	7.12807361104681	8.271140230207214
744	7.658431585970268	7.0880705174368	8.228792654503735
745	7.625596602979939	7.0562250643263	8.194968141633577
746	7.461651872209615	6.906580879694451	8.016722864724779
747	7.474724024025739	6.9195884806034424	8.029859567448035
748	7.5180785811236035	6.961343820502035	8.074813341745173
749	7.482137141178159	6.92887794358395	8.035396338772369
750	7.4692430763066175	6.919096722776246	8.01938942983699
751	7.586023799081704	7.002437480309338	8.16961011785407
752	7.720279983539442	7.112413542705954	8.32814642437293
753	7.7458619536023825	7.13417445508904	8.357549452115725
754	7.82273147066936	7.187799455652627	8.457663485686092
755	7.894419973964808	7.260511504139643	8.528328443789974
756	7.981958269170203	7.342706481682954	8.621210056657453
757	8.570431175673034	7.881054544995931	9.259807806350139
758	9.568801424768823	8.878477563494638	10.259125286043009
759	9.734822297434057	9.026036979040294	10.443607615827819
760	9.74636443039006	9.04186280032033	10.450866060459788
761	9.799642105793538	9.092642715100261	10.506641496486813
762	9.835577501821916	9.126826655163697	10.544328348480136
763	9.843587060027918	9.142165610147545	10.54500850990829
764	9.929777261571875	9.216359979941473	10.643194543202275
765	9.817389581099043	9.117219029616045	10.517560132582041
766	9.839772777741318	9.135564154141221	10.543981401341416
767	9.824672532164481	9.12145209375094	10.527892970578023
768	9.40854149733157	8.746930586951622	10.070152407711515
769	9.420208274132982	8.757754624029527	10.082661924236437
770	9.2088477599098	8.567361421427112	9.850334098392487
771	9.17411667766698	8.535365006976285	9.812868348357675
772	9.135702183360095	8.515514493458102	9.75588987326209
773	9.202681940400455	8.583426136386247	9.821937744414662
774	9.18938339156807	8.571244405314214	9.807522377821925
775	9.320105836826809	8.696138056515696	9.94407361713792
776	9.436878208083261	8.795262871972241	10.078493544194282
777	9.625006928889325	8.973498695471644	10.276515162307007
778	9.681051280890415	9.024652128289873	10.337450433490956
779	9.733973634893141	9.08120125184291	10.386746017943373
780	9.935430501834087	9.275259840141832	10.595601163526343
781	10.1417787001835	9.471942208007611	10.811615192359387
782	10.367274720518182	9.675878858534169	11.058670582502195
783	10.518756374520693	9.818642716489597	11.21887003255179
784	10.78526848184028	10.064709188615641	11.505827775064919
785	10.927361802239743	10.192381880273448	11.662341724206037
786	10.921929918069113	10.190801825364165	11.65305801077406
787	11.275911547536642	10.494903049460085	12.0569200456132
788	11.601415929479305	10.7798461482387	12.42298571071991
789	11.613590752573423	10.790144447178136	12.43703705796871
790	11.631710534063455	10.806888109140399	12.456532958986513
791	12.09555853411951	11.249891332313016	12.941225735926004
792	12.09287073278528	11.24794740393609	12.93779406163447
793	12.184444211906285	11.323282141020032	13.04560628279254
794	12.333977368237388	11.463088372334804	13.20486636413997
795	12.753209923656406	11.862420198225173	13.643999649087641
796	13.027958638420245	12.125697963282551	13.930219313557938
797	13.393655635360748	12.466777879144535	14.320533391576959
798	13.475755671005288	12.548724009054686	14.402787332955889
799	13.60395695429262	12.692648126484436	14.515265782100805
800	13.662144386226792	12.742509556248017	14.58177921620557
801	13.753651668494248	12.8253400588229	14.681963278165597
802	13.8594425559162	12.89398748600941	14.824897625822988
803	14.303932668809798	13.21356083508275	15.394304502536846
804	14.828479772117516	13.76139074789975	15.895568796335283
805	15.263213458766552	14.158159153358152	16.368267764174952
806	15.243467942103031	14.139621478162328	16.347314406043736
807	15.442613211198651	14.315111768839365	16.570114653557937
808	15.697063808640362	14.532600842855734	16.86152677442499
809	15.0717159864756	14.027857943776779	16.115574029174418
810	15.275583601798001	14.213480517979203	16.3376866856168
811	15.25988834222524	14.210802704896423	16.308973979554057
812	15.2655507772504	14.214962276312015	16.316139278188786
813	16.147391602943173	15.003790507505887	17.290992698380457
814	16.366311467294672	15.196797892280287	17.535825042309057
815	16.71226358815377	15.494548202775968	17.929978973531576
816	16.695373427397854	15.484581965346575	17.90616488944913
817	17.347909248212243	16.066565796718585	18.6292526997059
818	17.511101283721572	16.202228238168146	18.819974329275002
819	17.349218843550226	16.063618431176344	18.63481925592411
820	17.28566592888383	16.003181398918464	18.568150458849196
821	16.942954764584634	15.736919882270108	18.14898964689916
822	16.715024219539785	15.540160180671512	17.88988825840806
823	16.791881182023694	15.636805702568662	17.946956661478726
824	16.968170369985167	15.806722540564513	18.12961819940582
825	17.112459887275094	15.93029027126452	18.29462950328567
826	17.10352408511469	15.906646164051894	18.300402006177485
827	17.180115463338254	15.97839478944588	18.38183613723063
828	17.163277475998605	15.95367745062806	18.372877501369153
829	16.986960403805806	15.787927046800815	18.185993760810796
830	16.82987659138645	15.643474582772965	18.016278599999936
831	16.845199361701738	15.655879610802334	18.03451911260114
832	16.58428448917885	15.429803518440483	17.738765459917214
833	16.62636283761752	15.49454959783331	17.75817607740173
834	16.565481901893577	15.450860143049109	17.680103660738045
835	16.568546170839753	15.462064693148676	17.67502764853083
836	16.72055355976799	15.634428270481981	17.806678849053995
837	16.77481024620741	15.682394601619908	17.86722589079491
838	16.69824275898649	15.619343195838283	17.777142322134694
839	16.663841856525934	15.586985925203951	17.740697787847914
840	16.440417488206503	15.369297867891994	17.51153710852101
841	16.354073252454775	15.28100142569693	17.42714507921262
842	16.28141048980028	15.203132569140667	17.359688410459892
843	16.26806892838102	15.184778550332226	17.351359306429814
844	16.374321679458248	15.252048014695553	17.496595344220943
845	16.50770489290747	15.371662974786304	17.643746811028635
846	16.451323137337287	15.315618820358596	17.58702745431598
847	16.371833346719534	15.243847146642425	17.499819546796644
848	15.180711530430461	14.165417921504472	16.19600513935645
849	14.881024345144308	13.820201178411427	15.94184751187719
850	14.357785973869571	13.349483696518348	15.366088251220797
851	14.424975827143184	13.410983937770062	15.438967716516306
852	14.50751857156271	13.488125535442908	15.52691160768251
853	14.535865158447905	13.518577803637474	15.553152513258336
854	15.228343350937369	14.09604744928407	16.360639252590666
855	15.0854043466854	13.982162945564772	16.18864574780603
856	14.917873462002595	13.8332844093235	16.00246251468169
857	14.94504825512203	13.86657945433365	16.02351705591041
858	15.150056984048026	14.065213558849432	16.23490040924662
859	15.212581986507072	14.123740923312326	16.301423049701818
860	15.195136190959433	14.112112009171646	16.27816037274722
861	15.268614703729511	14.174390873269887	16.362838534189134
862	15.162082869528602	14.06177188850723	16.262393850549973
863	15.14933053082881	14.049059912502386	16.249601149155232
864	15.294035942750861	14.172462252945845	16.415609632555878
865	13.11198794809853	12.240820186898965	13.983155709298098
866	12.945610963125187	12.07115920640136	13.820062719849012
867	12.665572014462757	11.817396305487923	13.513747723437593
868	12.475554891419222	11.626750558432049	13.324359224406395
869	12.416556639873065	11.572698774028158	13.26041450571797
870	12.36040355748396	11.528083752222532	13.192723362745387
871	12.3340281193895	11.509711426007716	13.158344812771283
872	12.24122885643074	11.421971210560883	13.060486502300595
873	12.135047718620829	11.329707897406454	12.940387539835204
874	12.067979399501834	11.267355690869476	12.86860310813419
875	12.036717231119294	11.242983996539087	12.830450465699501
876	12.025521233671073	11.230563295084583	12.820479172257564
877	12.051447282594484	11.251587905361864	12.851306659827102
878	11.811547427050595	11.012333157005013	12.610761697096175
879	11.749980085476066	10.950093520131663	12.54986665082047
880	11.642266001466965	10.849103805240038	12.435428197693893
881	11.085484416903167	10.290193225172088	11.880775608634249
882	11.076465448826106	10.279220413427193	11.873710484225018
883	11.01281406497304	10.215015429261072	11.81061270068501
884	10.952908190825628	10.158326183073573	11.747490198577683
885	10.90117815391929	10.1310534509747	11.671302856863877
886	10.978947166403337	10.200456813315377	11.757437519491297
887	10.953933713896497	10.176654535293249	11.731212892499745
888	10.963261094411628	10.184104426498095	11.742417762325159
889	10.923484774396712	10.144660030655457	11.702309518137966
890	10.824643625901158	10.051950811782483	11.597336440019834
891	10.933648635780237	10.158779526095174	11.7085177454653
892	10.940473791450685	10.16456137550104	11.716386207400332
893	11.482240038713766	10.628524821598898	12.335955255828633
894	11.374142432048838	10.525248988465531	12.223035875632148
895	10.991024630885072	10.176958664473753	11.805090597296392
896	10.893577379452836	10.087349417469099	11.699805341436571
897	10.314776901867619	9.593496977150128	11.03605682658511
898	10.151714587277809	9.475511079653572	10.827918094902047
899	9.962457507669214	9.295291369662689	10.629623645675741
900	9.952662357239863	9.273592502119847	10.631732212359879
901	10.060983730508447	9.363436729552154	10.758530731464738
902	10.053842378064445	9.35212422971118	10.755560526417712
903	9.872190664879774	9.1749964685583	10.569384861201247
904	9.745185093180556	9.055114028318027	10.435256158043085
905	9.276175467807848	8.649843379324324	9.902507556291372
906	9.151155799687759	8.568766394168652	9.733545205206866
907	9.139096134686937	8.558950820923894	9.719241448449981
908	9.099230300371758	8.526973743401081	9.671486857342433
909	9.02855877812988	8.467656128012502	9.58946142824726
910	9.887334507104484	9.219910817475707	10.55475819673326
911	9.841305143498431	9.17098792219618	10.511622364800683
912	9.948216141398799	9.253460212212126	10.642972070585472
913	10.117087996079466	9.417659552482196	10.816516439676736
914	9.975486477641773	9.271835121742189	10.679137833541358
915	9.920024284161542	9.213605455537207	10.626443112785878
916	9.890655272585626	9.181010362230321	10.60030018294093
917	9.859688767668537	9.154287539300707	10.565089996036368
918	9.950210052475079	9.232821796143892	10.667598308806266
919	9.991872021657775	9.273999983083886	10.709744060231664
920	9.982685355778369	9.260318517693833	10.705052193862905
921	9.993773990230064	9.269884084063401	10.717663896396727
922	9.930871884969955	9.209899001962444	10.651844767977465
923	10.085140876202782	9.382279227986562	10.788002524419003
924	10.254509374040431	9.566499481879672	10.942519266201188
925	10.35463211217942	9.656798175052703	11.052466049306137
926	10.351767744505404	9.650556658706524	11.052978830304284
927	10.323832028557902	9.626489439966615	11.021174617149189
928	10.393410993225658	9.694682186887954	11.092139799563363
929	10.376606278025083	9.67830595915991	11.074906596890255
930	10.349552491548751	9.63198192044712	11.067123062650381
931	10.25565353494243	9.540365200889749	10.970941868995112
932	10.24250703708098	9.527761732745683	10.957252341416279
933	10.193577103842763	9.482048338956417	10.905105868729109
934	10.171059984917807	9.46106572436021	10.881054245475404
935	10.139356077019524	9.431134154181153	10.847577999857897
936	10.004610788137096	9.299402011259685	10.70981956501451
937	9.984475828175537	9.279298929076678	10.689652727274396
938	9.916049349065599	9.21394696035443	10.618151737776767
939	9.925663616624346	9.22231397224707	10.629013261001623
940	10.224746818670317	9.479870555694362	10.969623081646272
941	10.208439292798824	9.45900927103882	10.957869314558828
942	10.68884822579729	9.849113382127573	11.52858306946701
943	10.937383326423445	10.009834995928642	11.864931656918248
944	10.945644631612188	10.01343288723428	11.877856375990095
945	10.79015369377602	9.867800645150044	11.712506742401995
946	10.636893047743246	9.726442933349546	11.547343162136949
947	10.498340675638048	9.599214830466673	11.397466520809422
948	10.3965054886687	9.505698098090663	11.287312879246736
949	10.337301246865383	9.447593248455378	11.227009245275386
950	11.358078332877643	10.283313867638046	12.432842798117239
951	12.643572846662025	11.256341888880801	14.03080380444325
