# Supplementary material for: Proteome-wide determinants of co-translational chaperone binding in bacteria
Source: Nat Commun. 2025 May 10;16:4361. doi: 10.1038/s41467-025-59067-9 (PMC12065913; doi:10.1038/s41467-025-59067-9)
Supplement: Supplementary file 8 — Source Data [file 41467_2025_59067_MOESM8_ESM.zip › S1i_gltA.csv]

codon position	TF enrichment mean	TF enrichment low CI	TF enrichment high CI	DnaK enrichment mean	DnaK enrichment low CI	DnaK enrichment high CI	GroEL enrichment mean	GroEL enrichment low CI	GroEL enrichment high CI
0	0.4974199607515498	0.27544957436989603	0.7193903471332036	0.44913824840264793	0.19959518150894207	0.6986813152963538	0.2675404586168427	0.17756102916112926	0.3575198880725562
1	0.47832996227306157	0.2711025826060777	0.6855573419400454	0.435784073678092	0.2121551873025643	0.6594129600536197	0.2733954620294197	0.18481268591559225	0.3619782381432472
2	0.47832996227306157	0.2711025826060777	0.6855573419400454	0.4304926877487325	0.20927011758569894	0.6517152579117661	0.28975530533045857	0.19807545294589163	0.38143515771502545
3	0.49428678668025827	0.2829860664543187	0.7055875069061979	0.4181147451838323	0.209386883444933	0.6268426069227315	0.33095833903728317	0.23171360964246926	0.4302030684320971
4	0.49428678668025827	0.2829860664543187	0.7055875069061979	0.40867127863309083	0.20407147108928864	0.613271086176893	0.33383946858998453	0.2340719442541005	0.4336069929258686
5	0.49428678668025827	0.2829860664543187	0.7055875069061979	0.42446330583856107	0.2139456639053125	0.6349809477718097	0.33383946858998453	0.2340719442541005	0.4336069929258686
6	0.49428678668025827	0.2829860664543187	0.7055875069061979	0.4191708773812869	0.21193456975743727	0.6264071850051365	0.33383946858998453	0.2340719442541005	0.4336069929258686
7	0.49428678668025827	0.2829860664543187	0.7055875069061979	0.4191708773812869	0.21193456975743727	0.6264071850051365	0.332867862103475	0.2334509183275488	0.4322848058794012
8	0.45695417006221456	0.26886944303690463	0.6450388970875245	0.417671768688747	0.21108924926590983	0.6242542881115842	0.3373804510867553	0.23731259393060744	0.4374483082429032
9	0.46506417808941214	0.279277517090865	0.6508508390879593	0.43489784881716687	0.22454000917286387	0.6452556884614699	0.34299004118895143	0.2426696166608044	0.4433104657170985
10	0.47210494942007813	0.28394264747683307	0.6602672513633232	0.4333802075142358	0.22367400478323723	0.6430864102452344	0.32960614893593543	0.23352297258312643	0.4256893252887445
11	0.4437184011841449	0.2714130550314021	0.6160237473368877	0.4289468775580543	0.2211417980345165	0.636751957081592	0.32973225951149554	0.23503691432665594	0.4244276046963351
12	0.4192301271656464	0.26129621736674613	0.5771640369645467	0.4320954358568896	0.23625592423920894	0.6279349474745702	0.320224360700722	0.2301384846001993	0.41031023680124473
13	0.42625138868879936	0.2691300716636498	0.583372705713949	0.4302508629108035	0.24632781876893262	0.6141739070526744	0.34366046409859646	0.25117287833538376	0.43614804986180916
14	0.4129549896008292	0.2624757096083216	0.5634342695933369	0.3938337527080008	0.2334731555204283	0.5541943498955733	0.36714023016255637	0.2724276118646475	0.4618528484604653
15	0.42116881343979023	0.2685120102756061	0.5738256166039744	0.36926551743855296	0.2229115855860157	0.5156194492910902	0.3693259203385529	0.27551755875599543	0.46313428192111034
16	0.42116881343979023	0.2685120102756061	0.5738256166039744	0.3867960628868597	0.23763177972080926	0.5359603460529101	0.3688881012319391	0.2755407478203016	0.4622354546435766
17	0.41625610288557063	0.26613955423159374	0.5663726515395475	0.3779394250690501	0.23257681888428433	0.5233020312538159	0.3679001596570405	0.2748211827870818	0.4609791365269992
18	0.41990077567058004	0.27190417334700184	0.5678973779941583	0.3761087155213057	0.23277635689121823	0.5194410741513932	0.36141056844407365	0.27107619343285183	0.4517449434552955
19	0.4158477634414106	0.26965676117087795	0.5620387657119432	0.3761991743369756	0.23351871518364764	0.5188796334903035	0.3640555188950909	0.2776958091759516	0.4504152286142302
20	0.4288141483404676	0.2793855332438333	0.5782427634371019	0.3979602156615568	0.2508020651236209	0.5451183661994927	0.3666498792717767	0.28166084926567897	0.45163890927787453
21	0.4333675464451394	0.28323355765183256	0.5835015352384463	0.38944299169124263	0.24584536958478515	0.5330406137977001	0.3904540139793553	0.30224216835697526	0.4786658596017354
22	0.43030037751268485	0.2813878250554208	0.5792129299699489	0.3836124522716146	0.24226557533566603	0.5249593292075632	0.40214956998868734	0.31255153917366235	0.4917476008037124
23	0.4399412768437124	0.29007433259657806	0.5898082210908469	0.3217088014086365	0.19996637473085066	0.44345122808642234	0.4166619273365358	0.32556536435727546	0.5077584903157961
24	0.44359385576251364	0.29235199766760483	0.5948357138574225	0.32114981491205674	0.1995853556489532	0.4427142741751603	0.41833604761445	0.32743456113365155	0.5092375340952484
25	0.4387350674155615	0.2888837735730191	0.5885863612581039	0.3284011987952903	0.2047685963643797	0.45203380122620085	0.42480928710057125	0.3328993441949407	0.5167192300062018
26	0.4419265403132479	0.2920669470500975	0.5917861335763983	0.328288491952371	0.20590276127300436	0.4506742226317376	0.42624664699684156	0.3346763763392634	0.5178169176544197
27	0.43462030228642395	0.28595293927873944	0.5832876652941085	0.3500885026649171	0.22164880566116013	0.478528199668674	0.4132884049411224	0.3241765466299955	0.5024002632522493
28	0.43462030228642395	0.28595293927873944	0.5832876652941085	0.3512337829940714	0.22243233857158062	0.48003522741656207	0.40875555323654744	0.32161868829774676	0.4958924181753481
29	0.4306281339270015	0.284329945430056	0.5769263224239469	0.3456428461813498	0.2186053073040758	0.47268038505862386	0.4055332170003379	0.32001144569499596	0.49105498830567984
30	0.4406928866608687	0.2905835769818546	0.5908021963398828	0.3448546474940809	0.2137303450887929	0.4759789498993689	0.4055458067396047	0.3195087198748445	0.49158289360436486
31	0.456018439873219	0.3004759850646214	0.6115608946818165	0.34428756214667033	0.2133491667915955	0.4752259575017451	0.40474181746996857	0.31953855423390654	0.4899450807060306
32	0.4722838700520017	0.30553501221446	0.6390327278895434	0.34929341057429375	0.21637042421602376	0.4822163969325638	0.4074490798303191	0.3214318902034751	0.493466269457163
33	0.43863583336668566	0.2757731235390352	0.601498543194336	0.3401468295802028	0.21043560536237216	0.46985805379803347	0.39792395668245867	0.3119300002228419	0.48391791314207544
34	0.4352616811809563	0.27088477951932644	0.5996385828425862	0.344629183615594	0.2144518375898871	0.474806529641301	0.3717807667721842	0.28838211746127906	0.4551794160830893
35	0.414428886201699	0.25093876473341725	0.5779190076699807	0.35432800489342253	0.22030249489866732	0.4883535148881778	0.36261297377124	0.28077981836356203	0.444446129178918
36	0.4151823447045051	0.2531783761926556	0.5771863132163546	0.3421101698657454	0.21404890853158376	0.470171431199907	0.3515750742210256	0.27138193481761697	0.4317682136244342
37	0.4092057905262134	0.2610305766524022	0.5573810044000247	0.32378017100240475	0.21146847626692217	0.4360918657378874	0.3341306234171088	0.2648697139009093	0.4033915329333083
38	0.4141290155298461	0.2652968812446138	0.5629611498150784	0.30805159065416887	0.20252973444436162	0.4135734468639761	0.3225779237147921	0.25778735646178497	0.38736849096779924
39	0.41579282943953433	0.2696069179881782	0.5619787408908905	0.3109911192032981	0.20968963520839726	0.41229260319819894	0.3222864196172875	0.25845952110195847	0.3861133181326165
40	0.43904467032944994	0.2877444176311781	0.5903449230277218	0.32015577156927655	0.22013624421267758	0.42017529892587546	0.32055601420844204	0.2577338020521014	0.38337822636478275
41	0.43904467032944994	0.2877444176311781	0.5903449230277218	0.3186598590802834	0.22083107929006368	0.416488638870503	0.33060040861795104	0.2665407345777291	0.394660082658173
42	0.44238214378944185	0.28956877786561513	0.5951955097132685	0.32852488719311035	0.2287008491454132	0.4283489252408075	0.33285241023599993	0.26840689463551526	0.3972979258364846
43	0.4598442808596731	0.2972388862053386	0.6224496755140075	0.34716872370591534	0.24218372629895762	0.4521537211128731	0.3965624658902446	0.3183886875239049	0.4747362442565842
44	0.4735866455219141	0.30299873188293597	0.6441745591608923	0.3430370509027373	0.23715138713111372	0.44892271467436085	0.4117153829748236	0.33023302438701085	0.49319774156263635
45	0.45477247776420826	0.29173971349870365	0.6178052420297129	0.35705621699545015	0.24801682658167795	0.46609560740922235	0.439786105277144	0.3527908214194763	0.5267813891348118
46	0.46471344692017236	0.29531151337168254	0.6341153804686622	0.3586244459640455	0.24629459258240605	0.47095429934568495	0.4501856958079279	0.3604853272882359	0.5398860643276199
47	0.4642628872612462	0.2964629732785721	0.6320628012439203	0.3713578214730868	0.2584805714654318	0.4842350714807418	0.4549913523524303	0.3651308903987064	0.5448518143061543
48	0.4457987926621265	0.28410212257611267	0.6074954627481404	0.38799600698610814	0.27180244402365583	0.5041895699485605	0.4611893794843933	0.37089772904567414	0.5514810299231125
49	0.44265249103982884	0.2824076758408373	0.6028973062388203	0.3891656001068926	0.2726585402128242	0.505672660000961	0.4649242602217347	0.3742472817625741	0.5556012386808953
50	0.4451356903391619	0.2841617313278311	0.6061096493504926	0.38857862205454635	0.27222892117741593	0.5049283229316768	0.47513896445723947	0.38355277040162494	0.566725158512854
51	0.4451356903391619	0.2841617313278311	0.6061096493504926	0.39053948431997065	0.27346787809621403	0.5076110905437273	0.4806095297834029	0.3882598826282868	0.5729591769385189
52	0.43602285936161556	0.27886040835149783	0.5931853103717333	0.39613489947163716	0.2798284322896982	0.5124413666535761	0.48535299168397167	0.3936275611483967	0.5770784222195466
53	0.4560399901365566	0.2875008803107102	0.624579099962403	0.3952224783788883	0.27915461792943785	0.5112903388283387	0.49277522102261656	0.40036566216741243	0.5851847798778207
54	0.44039383171109203	0.27472461932523085	0.6060630440969532	0.39018273544088733	0.27469629282358254	0.5056691780581921	0.4884632363782404	0.3968215999959569	0.5801048727605239
55	0.42809450634064034	0.2692625058347635	0.5869265068465171	0.3925706576737379	0.27675233471164434	0.5083889806358315	0.4928558019714662	0.40025449850328754	0.5854571054396449
56	0.45668246020551406	0.28940634856546166	0.6239585718455665	0.40155192854264365	0.285008693271049	0.5180951638142383	0.4933699155245199	0.40045155578667013	0.5862882752623697
57	0.4717489483330761	0.2949806655306581	0.6485172311354941	0.39949931756720986	0.2823338128652729	0.5166648222691468	0.5238505070734878	0.4251489502000865	0.6225520639468892
58	0.46895264322105934	0.2900864640639043	0.6478188223782143	0.40645158554773597	0.28586966142657816	0.5270335096688937	0.5174463569016374	0.4187908811347154	0.6161018326685594
59	0.4879859260104155	0.2993988130483315	0.6765730389724995	0.4315029426030798	0.300760818860882	0.5622450663452776	0.5057452492664235	0.40759583990739356	0.6038946586254534
60	0.4716320917844786	0.28863704026596876	0.6546271433029884	0.458048931510144	0.3175094035317514	0.5985884594885366	0.5125269822948557	0.4124011867825109	0.6126527778072006
61	0.4669027149205438	0.2864034320342888	0.6474019978067989	0.44740869578794057	0.3093167527887427	0.5855006387871384	0.5157878718569677	0.415028014331729	0.6165477293822064
62	0.4675633710616042	0.29050604690002946	0.644620695223179	0.43789584406085835	0.30360365929521776	0.5721880288264989	0.5225243323450227	0.4221455451365298	0.6229031195535156
63	0.48462489724760793	0.3050899794870287	0.6641598150081871	0.4155820149858844	0.2898403399754159	0.5413236899963528	0.5228383962481508	0.4244225855990609	0.6212542068972406
64	0.49474169926936784	0.3106281172304411	0.6788552813082946	0.41675921380627207	0.2914159171777774	0.5421025104347668	0.5411922446482229	0.4353989065759969	0.6469855827204488
65	0.4853249379760043	0.30388103153267987	0.6667688444193287	0.40045516193426134	0.27861514524469083	0.5222951786238319	0.5410378653601996	0.43333628422551745	0.6487394464948817
66	0.4734296699933742	0.29634492921538813	0.6505144107713603	0.41469778244142075	0.28975262262507046	0.539642942257771	0.5198262302451937	0.4156678700928707	0.6239845903975167
67	0.47742458266757143	0.29869667506885045	0.6561524902662924	0.4131354668263868	0.28879963691350724	0.5374712967392663	0.5147263593841678	0.410840309381828	0.6186124093865075
68	0.428419085724735	0.2733333804898279	0.5835047909596421	0.40466399453512725	0.2852237029560524	0.524104286114202	0.5013355972358248	0.40011337524708657	0.602557819224563
69	0.44939444425473984	0.28962138358885975	0.6091675049206199	0.41499698216122205	0.2974723731274261	0.5325215911950181	0.5139643190173766	0.41334737636651364	0.6145812616682396
70	0.46064279374871464	0.2981337119250892	0.6231518755723401	0.4083292283196544	0.2944732819100807	0.5221851747292281	0.5093461406881232	0.4105042952397261	0.6081879861365205
71	0.4705661276632913	0.30467268878760295	0.6364595665389796	0.41470199368657346	0.29928686109879293	0.5301171262743539	0.5036674988025285	0.4060968252990347	0.6012381723060223
72	0.49091903896154854	0.316818804175397	0.6650192737477001	0.39873717158841593	0.28680332770082706	0.5106710154760048	0.5080028300630687	0.4091958840073775	0.6068097761187599
73	0.49091903896154854	0.316818804175397	0.6650192737477001	0.3987585180261436	0.2873682531356806	0.5101487829166066	0.5156696332660106	0.4152195055660436	0.6161197609659775
74	0.5044128687228482	0.32487613464025644	0.6839496028054398	0.409319549670462	0.29573721277306775	0.5229018865678563	0.5229064834670971	0.42029142647184325	0.625521540462351
75	0.5125050242880926	0.33848879689187317	0.6865212516843121	0.41049744428712764	0.3005178578285221	0.5204770307457333	0.40269141785332596	0.33608077135840064	0.4693020643482512
76	0.5096465876593654	0.3381901187960446	0.6811030565226863	0.4032200254070831	0.2961503308894788	0.5102897199246874	0.40340777620232626	0.3367685485827808	0.47004700382187165
77	0.5096465876593654	0.3381901187960446	0.6811030565226863	0.41081873460070584	0.30409452831317746	0.5175429408882342	0.40474075887737887	0.33777335607727865	0.4717081616774791
78	0.5071584969804959	0.3362272330321463	0.6780897609288455	0.41720053235501575	0.3090331570606641	0.5253679076493675	0.4089475722816589	0.3411095561462023	0.4767855884171155
79	0.5059370797680364	0.33441551538528475	0.677458644150788	0.4178653871286013	0.30918645611235973	0.5265443181448428	0.4089475722816589	0.3411095561462023	0.4767855884171155
80	0.5153071816360757	0.34206096971158273	0.6885533935605688	0.4173591257102931	0.3088005152638592	0.525917736156727	0.41288503116904607	0.34446589388119564	0.4813041684568965
81	0.5185573911695168	0.3429437490782808	0.6941710332607529	0.42568750981452097	0.3142687258888661	0.5371062937401758	0.42289317940580473	0.35239419883993955	0.49339215997166985
82	0.5456908494611126	0.35543635408296825	0.7359453448392568	0.4418945156115808	0.32204468259196317	0.5617443486311984	0.4648670800796901	0.3835596435140548	0.5461745166453253
83	0.5660903507995554	0.3713638237796454	0.7608168778194655	0.4620610806084481	0.33620882109086964	0.5879133401260266	0.503806550140387	0.4142049728257774	0.5934081274549967
84	0.5484425894361138	0.36691318123412475	0.7299719976381028	0.47568408660242867	0.34383476585667033	0.6075334073481871	0.5003064102721985	0.4119562992092292	0.5886565213351678
85	0.523410675733373	0.36627050995397264	0.6805508415127732	0.4791822438629037	0.3466869025716207	0.6116775851541867	0.47835057573159	0.3949467945204004	0.5617543569427796
86	0.5076062426030469	0.35749029599741416	0.6577221892086795	0.5004583486482737	0.36551647619719685	0.6354002210993503	0.4689323143092594	0.38742893312804044	0.5504356954904783
87	0.5136550354214182	0.36338384555147873	0.6639262252913576	0.48364777141746207	0.35606461438158127	0.6112309284533428	0.47277967188986914	0.3920509639855097	0.5535083797942286
88	0.5114275533149373	0.3621507868297379	0.6607043198001366	0.4901047792787618	0.3631815509246633	0.6170280076328603	0.49321664852645825	0.4106551128936139	0.5757781841593026
89	0.5051048423898571	0.35803607462716935	0.6521736101525448	0.49088856830445665	0.3645880337547085	0.6171891028542048	0.49360564670933127	0.41144249140525463	0.575768802013408
90	0.5119447445146994	0.36201180245476416	0.6618776865746345	0.48109162174075165	0.35662812221175455	0.6055551212697488	0.48801885885392193	0.40674147275779926	0.5692962449500446
91	0.5167340905533591	0.3650834113427502	0.668384769763968	0.48109162174075165	0.35662812221175455	0.6055551212697488	0.4852057959654724	0.40418837688397846	0.5662232150469664
92	0.5258707185848825	0.3750791601490845	0.6766622770206806	0.4906625857226922	0.36450921234341893	0.6168159591019655	0.48392835914199556	0.40407808709743775	0.5637786311865534
93	0.5549381887593284	0.39869739974528917	0.7111789777733677	0.4956510908791415	0.3730148108214851	0.618287370936798	0.46842684589612266	0.39039245244919063	0.5464612393430547
94	0.5673322042846574	0.40744523026420154	0.7272191783051132	0.49618723008925614	0.3742925677430212	0.618081892435491	0.4677365691114661	0.39002753958821634	0.5454455986347159
95	0.5646773013237837	0.4101511933863247	0.7192034092612427	0.49586205913363735	0.37718451964535404	0.6145395986219206	0.44225172723626627	0.36979093978729266	0.5147125146852398
96	0.5692128346961971	0.41471691469217786	0.7237087547002163	0.5008023141287516	0.38211709619612155	0.6194875320613816	0.4399515432884932	0.3680033768465174	0.5118997097304689
97	0.5730664399512895	0.4173794846219424	0.7287533952806365	0.4951285813625916	0.3760372432890301	0.6142199194361531	0.44029739648620336	0.3677798933066788	0.5128148996657279
98	0.5778954497160249	0.42121550619936643	0.7345753932326833	0.5011314483886402	0.38109042650391367	0.6211724702733666	0.4344905855774101	0.36248264251078155	0.5064985286440387
99	0.5808739868453906	0.4244685393603684	0.7372794343304128	0.5015481681790028	0.3816431797026641	0.6214531566553416	0.4365292440560642	0.36431160027084036	0.508746887841288
100	0.5844788324555668	0.4288039863834775	0.7401536785276561	0.5138762652597426	0.3933200191931332	0.634432511326352	0.46421131553570916	0.3894241612984588	0.5389984697729595
101	0.589339881503165	0.42951558296046577	0.7491641800458642	0.5126552428719124	0.3927198474175407	0.6325906383262841	0.4637135121477212	0.3889564925113842	0.5384705317840582
102	0.5920669861907144	0.43126108566972166	0.7528728867117073	0.5054881776359921	0.3886790636143898	0.6222972916575944	0.46166953623990636	0.38738834681776574	0.5359507256620469
103	0.59745481392468	0.4361384503626783	0.7587711774866817	0.4954562003283426	0.3801373903942109	0.6107750102624743	0.4556277891461148	0.38255562680610095	0.5286999514861286
104	0.59745481392468	0.4361384503626783	0.7587711774866817	0.49478011996158044	0.37972809861068346	0.6098321413124774	0.45353761186903196	0.3808556007337693	0.5262196230042947
105	0.5961692560190863	0.43566550959844635	0.7566730024397263	0.5011955310406779	0.3849891893321502	0.6174018727492057	0.4544774793868155	0.3816168017188648	0.5273381570547662
106	0.6003660370458676	0.44112173617883915	0.759610337912896	0.4982127953381382	0.38403035544502107	0.6123952352312554	0.475644733834612	0.400768820693964	0.5505206469752599
107	0.6078412193665121	0.4449936385082687	0.7706888002247555	0.51109788869327	0.3938045769108095	0.6283912004757306	0.47546506206155537	0.3998441785888508	0.5510859455342599
108	0.5877019968669068	0.4272482223426112	0.7481557713912026	0.5275444805083881	0.4053527026164696	0.6497362584003066	0.4867532483038948	0.40776672465331754	0.5657397719544721
109	0.585294066237847	0.4267022440996599	0.743885888376034	0.5481231122578536	0.4237650171020265	0.6724812074136806	0.49972299788131197	0.41933457449469413	0.5801114212679298
110	0.5793042048843273	0.42218247326190245	0.7364259365067523	0.556734482624017	0.4306192437104206	0.6828497215376135	0.5092992529349202	0.42797925676055065	0.5906192491092896
111	0.5835502002780873	0.42487354652855713	0.7422268540276176	0.5519371968503373	0.4262545595255821	0.6776198341750924	0.5126954120137002	0.4305576890770455	0.5948331349503548
112	0.5835502002780873	0.42487354652855713	0.7422268540276176	0.5566411788801608	0.42965530828645354	0.6836270494738681	0.5123976603522499	0.4300795535815716	0.5947157671229282
113	0.6231232287123519	0.4475500498513311	0.7986964075733727	0.5876290029669422	0.44967967168640377	0.7255783342474806	0.5177828183634884	0.43399719924381913	0.6015684374831576
114	0.6125486469957602	0.43809498981591544	0.7870023041756049	0.6033448230863696	0.459260325148058	0.7474293210246812	0.5166540451556847	0.43069756107322865	0.6026105292381408
115	0.6052403319445796	0.4322254503318034	0.7782552135573559	0.613024972860559	0.46408711815916714	0.7619628275619509	0.5160252764918284	0.4293804797177268	0.6026700732659299
116	0.5915539720031745	0.42345566667150497	0.759652277334844	0.6118863939898684	0.46904374774749547	0.7547290402322413	0.5479117917316216	0.4588379222614481	0.6369856612017952
117	0.5935080930661133	0.42491007428926575	0.7621061118429608	0.6165429539721683	0.4745210826032238	0.7585648253411127	0.5527655516324175	0.4628523132721797	0.6426787899926553
118	0.5954622200730759	0.4263645406760021	0.7645598994701497	0.6236998623613874	0.4802953013425716	0.7671044233802032	0.5518078444354451	0.4617151103630359	0.6419005785078543
119	0.5923739731851835	0.42368417992937624	0.7610637664409907	0.617586610611401	0.4752892444600988	0.7598839767627033	0.5569011662497196	0.4661118851112417	0.6476904473881977
120	0.6007124685600619	0.4221871901751377	0.779237746944986	0.6598650105948065	0.5079180962060925	0.8118119249835204	0.7943186611394355	0.6403778008984551	0.948259521380416
121	0.596261323079614	0.4179695065291327	0.7745531396300953	0.6926394443672397	0.5341437131064236	0.8511351756280556	0.8066026115255707	0.6491758128216925	0.9640294102294489
122	0.596261323079614	0.4179695065291327	0.7745531396300953	0.6865703569201066	0.5268738304227367	0.8462668834174765	0.8131961703788082	0.6548062648591868	0.9715860758984295
123	0.6001952674366267	0.420070816294696	0.7803197185785572	0.6920213741500376	0.531534372052473	0.8525083762476022	0.8189374586116218	0.6591847743064267	0.9786901429168169
124	0.6001952674366267	0.420070816294696	0.7803197185785572	0.7007783298159695	0.5408917637831059	0.8606648958488331	0.8171576777283365	0.6578180597561643	0.9764972957005086
125	0.6001952674366267	0.420070816294696	0.7803197185785572	0.6978562721495825	0.5388183472393143	0.8568941970598507	0.8007595516306112	0.6447188793483958	0.9568002239128266
126	0.6244067348027662	0.4409325889018369	0.8078808807036955	0.6935062679957616	0.5358483995054715	0.8511641364860518	0.7790434874231675	0.6282617025302202	0.9298252723161148
127	0.6338904100923417	0.4446638488676308	0.8231169713170527	0.7004947773017325	0.5403281737507813	0.8606613808526835	0.7448168963752007	0.5996112838400456	0.8900225089103557
128	0.6027296790008074	0.4226440856326401	0.7828152723689749	0.6786175625277046	0.5261027063745457	0.8311324186808634	0.7386039578434402	0.594663105123557	0.8825448105633233
129	0.6340923260357361	0.4351516621010426	0.8330329899704294	0.6905822680259086	0.5341968893976248	0.8469676466541924	0.7753188439954464	0.619969720988706	0.9306679670021869
130	0.6787861158399838	0.4385789351829379	0.9189932964970298	0.7064409564382255	0.5430446033482006	0.8698373095282503	0.8870351056720375	0.7019878579917092	1.0720823533523658
131	0.7126146891126488	0.45566249707840695	0.9695668811468906	0.6547526939260562	0.5043449685218491	0.8051604193302634	0.9240737674693109	0.7308858623745546	1.1172616725640672
132	0.7076675182994012	0.4485509390496034	0.966784097549199	0.668587419586105	0.5114542877193414	0.8257205514528687	0.9560784276382022	0.7510516427608424	1.161105212515562
133	0.7340558866436533	0.4631817239909704	1.0049300492963362	0.6600000157155828	0.5019738857023945	0.818026145728771	0.9039415035932027	0.704899433702965	1.1029835734834403
134	0.6944366536383009	0.45213061975042934	0.9367426875261725	0.6707570618798631	0.5118729180839392	0.8296412056757868	0.9148550085343847	0.7159459181297141	1.1137640989390554
135	0.6875456391468184	0.4480845092841852	0.9270067690094516	0.673736212938649	0.5137346446074152	0.8337377812698827	0.8993481172274038	0.7033469854777867	1.095349248977021
136	0.6875870181388398	0.44915543370079997	0.9260186025768796	0.6681550183569168	0.5101835232074052	0.8261265135064284	0.9189517814156453	0.7204578910391526	1.117445671792138
137	0.721181711163471	0.45976512293268523	0.9825982993942567	0.646689196556592	0.4913104606962043	0.8020679324169797	0.9635515155523764	0.7497951862398543	1.1773078448648986
138	0.6520122191123674	0.4088869531265029	0.8951374850982319	0.6424198732367443	0.48165268917007475	0.803187057303414	0.9879004521162683	0.7667950132049615	1.2090058910275752
139	0.6292404040480204	0.397685448888937	0.8607953592071039	0.6546434509387065	0.4921402170003013	0.8171466848771117	0.9830501436101347	0.765648528061943	1.2004517591583264
140	0.6211098239173809	0.38310285768084223	0.8591167901539196	0.6659572383922618	0.4971314803752628	0.8347829964092608	1.162106280543874	0.8918330284438303	1.432379532643918
141	0.6092446573485317	0.37212329306070446	0.8463660216363591	0.6604018322369292	0.4912561908091677	0.8295474736646907	1.1457113068483187	0.8791226015685836	1.4123000121280538
142	0.6022507277554634	0.36828397077750663	0.8362174847334201	0.6454673179447752	0.48123972408003823	0.8096949118095123	1.1433224583680706	0.8757515779451258	1.4108933387910154
143	0.6057119464649293	0.37168244737444894	0.8397414455554097	0.6523217309073799	0.4882946518159005	0.8163488099988592	1.106575676727958	0.8527447610982144	1.3604065923577018
144	0.6090324602770746	0.37037447333703244	0.8476904472171167	0.6451150247202712	0.4830259043295688	0.8072041451109735	1.0879432463437682	0.840271269556242	1.335615223131294
145	0.6068668286767462	0.3597296141867642	0.8540040431667284	0.6301962976710529	0.46841167169683023	0.7919809236452755	1.0360237692502234	0.7905761512138725	1.2814713872865744
146	0.5981533209961406	0.355697327708616	0.8406093142836651	0.6246279668155152	0.4623595394297302	0.7868963942013003	1.0238018961201738	0.7815002388928323	1.2661035533475153
147	0.6137843305445071	0.3662971644666525	0.8612714966223617	0.6699586147781798	0.49432570893006567	0.8455915206262938	1.0149672109835572	0.7705750778571607	1.2593593441099538
148	0.572421534731538	0.34485811544527567	0.7999849540178002	0.6898899423170597	0.5123823949442499	0.8673974896898695	1.0645383731333131	0.8051877497001141	1.3238889965665122
149	0.5373517212558898	0.33663181138850373	0.738071631123276	0.6919883410638008	0.5184366448741989	0.8655400372534028	1.0079653910830433	0.7724153907806739	1.243515391385413
150	0.4990111540886024	0.328169529090731	0.6698527790864739	0.6566148289932313	0.4974972661387502	0.8157323918477124	0.8741242563367753	0.6839057834851703	1.0643427291883802
151	0.4865776183152475	0.3162523284761338	0.6569029081543611	0.666465149783671	0.508467389072969	0.824462910494373	0.8973185033114797	0.7030255712978989	1.0916114353250603
152	0.4911212420022351	0.32016755296557964	0.6620749310388906	0.714045868078358	0.5562036378879331	0.8718880982687829	0.9246952920380803	0.7269586836784259	1.1224319003977348
153	0.5094314989103796	0.33126262465886114	0.6876003731618983	0.7410884425960717	0.5809083695205608	0.9012685156715825	0.9113211488313979	0.7165985192725037	1.106043778390292
154	0.5082216319715056	0.32807505773350154	0.6883682062095098	0.7178293264873342	0.5594609777051647	0.8761976752695038	0.8862983620438065	0.6946848416453095	1.0779118824423035
155	0.5125216273954196	0.33056638706377295	0.6944768677270663	0.7186598434137401	0.5598094642231176	0.8775102226043627	0.8663052309434984	0.677319444317273	1.0552910175697239
156	0.5098461437614699	0.33381563983475493	0.6858766476881848	0.7185877132633285	0.56191921987223	0.8752562066544269	0.8613646239730313	0.679180141262357	1.0435491066837055
157	0.5071214805520807	0.3326553942473259	0.6815875668568356	0.709104877711659	0.5553933921645938	0.8628163632587241	0.8715312629325986	0.6877748483874204	1.0552876774777769
158	0.5224877519080429	0.34744799519553077	0.697527508620555	0.6890657688582903	0.540263896714672	0.8378676410019086	0.8445382157892964	0.6706454117214125	1.0184310198571804
159	0.518711098741845	0.34517579691615635	0.6922464005675335	0.678403445562694	0.5313635068202871	0.825443384305101	0.8428079238888189	0.6703048203349528	1.015311027442685
160	0.5233647913191452	0.3485316881484785	0.6981978944898117	0.6720804664548967	0.5264968950561644	0.8176640378536291	0.8415291594917977	0.6707188902864818	1.0123394286971137
161	0.5173590164647828	0.3446353618463053	0.6900826710832604	0.6622259967299473	0.5171325228611422	0.8073194705987523	0.8998576234811843	0.7209895303030749	1.0787257166592936
162	0.5150321805643967	0.3429575060951329	0.6871068550336605	0.6810444753888525	0.5325860579050926	0.8295028928726123	0.9005688987912188	0.7228174682732031	1.0783203293092345
163	0.5173590164647828	0.3446353618463053	0.6900826710832604	0.6810640407358599	0.53219231716841	0.8299357643033098	0.9100710223934705	0.7306510158694508	1.0894910289174902
164	0.5178509774219873	0.34592551309905006	0.6897764417449246	0.694414495417246	0.5442967921657933	0.8445321986686988	0.9051046669498868	0.7262443218641619	1.0839650120356117
165	0.5163842840201225	0.34349812542275593	0.6892704426174892	0.6893517052914017	0.5394560555732251	0.8392473550095783	0.9192003410220224	0.737012889329514	1.1013877927145308
166	0.5072998180764513	0.33716949819844844	0.6774301379544542	0.6844223405649758	0.5343643826973421	0.8344802984326094	0.9383600025260582	0.7536165849869267	1.1231034200651897
167	0.5072998180764513	0.33716949819844844	0.6774301379544542	0.6892955223797442	0.537869760037913	0.8407212847215755	0.936280026837633	0.7520230793473448	1.1205369743279212
168	0.5191495589116073	0.34924321640020495	0.6890559014230098	0.6673091407214222	0.5222710121588413	0.8123472692840032	1.037548265495262	0.8410419510688243	1.2340545799216998
169	0.5069079160473442	0.3430502800097154	0.6707655520849731	0.6553278689997613	0.5114386895812204	0.7992170484183021	1.0418547898486903	0.8447878303751468	1.2389217493222335
170	0.502956397099618	0.33960279447892433	0.6663099997203117	0.6585686878146509	0.5138442580986917	0.8032931175306102	1.0517266319566279	0.852382691302452	1.2510705726108036
171	0.5030143863231695	0.34297057976565826	0.6630581928806809	0.6539949351611956	0.5106164560698484	0.7973734142525428	1.0918608355466417	0.893782649889358	1.2899390212039257
172	0.5043237690923301	0.3442513455090178	0.6643961926756423	0.681940884718855	0.534827097447298	0.8290546719904119	1.1483720917653	0.9454854285218285	1.3512587550087716
173	0.5143729701200198	0.3496263878247871	0.6791195524152525	0.7505661665805826	0.5904447312643568	0.9106876018968084	1.1872773116885766	0.9785767027752843	1.3959779206018692
174	0.5066931899376306	0.34498514757732435	0.6684012322979367	0.7529474472996096	0.5946895014804445	0.9112053931187747	1.1780575865715848	0.9732836302548787	1.3828315428882907
175	0.5011921863460538	0.33999263890039255	0.6623917337917149	0.7657337833902423	0.6057860121453154	0.9256815546351693	1.170391302532537	0.9671559746367447	1.3736266304283293
176	0.5036686161673034	0.3411650466174809	0.6661721857171259	0.8103321880264431	0.6357703522516973	0.984894023801189	1.173019073241834	0.9676645499065932	1.3783735965770747
177	0.5036686161673034	0.3411650466174809	0.6661721857171259	0.8105112826570902	0.6361434159562324	0.9848791493579481	1.171492585647989	0.9661066801814373	1.3768784911145409
178	0.5085313594215296	0.3473401858848972	0.669722532958162	0.8139614521699678	0.6393074795896908	0.9886154247502449	1.2006650018975993	0.9912850064616068	1.4100449973335918
179	0.534806674260335	0.3573979586976356	0.7122153898230346	0.8096960711115646	0.6338137143125173	0.985578427910612	1.2351278564003376	1.0180275973254673	1.452228115475208
180	0.5369260854016458	0.3633162093681808	0.7105359614351108	0.7992705104340948	0.62835051722658	0.9701905036416096	1.3105655733572332	1.0828909388891113	1.538240207825355
181	0.5267077762792605	0.3652896545223212	0.6881258980361997	0.8145673629791135	0.641622173501255	0.9875125524569719	1.2255100331587476	1.0221565807685162	1.4288634855489788
182	0.5211873980323956	0.3611017837618602	0.6812730123029309	0.8161488325789894	0.6453307064685992	0.9869669586893797	1.251920220980289	1.0480759792469874	1.4557644627135908
183	0.51732309074207	0.3612484672577135	0.6733977142264265	0.8254497632033786	0.6534651376548118	0.9974343887519452	1.2462006759133275	1.0466249858997991	1.4457763659268559
184	0.5211254830381691	0.3639861563288198	0.6782648097475183	0.8545591733765925	0.68034612880774	1.028772217945445	1.2871869286642332	1.083773369953218	1.4906004873752488
185	0.5249008410740119	0.36544073703529234	0.6843609451127315	0.8530001149437575	0.6788785989677752	1.0271216309197397	1.3258606016770729	1.1135211939791687	1.538200009374977
186	0.537507261410218	0.37516880037469386	0.6998457224457422	0.8706073468460087	0.6947200912228334	1.046494602469184	1.3553718389633125	1.1384095094011735	1.5723341685254517
187	0.5405266655140044	0.3770992544002125	0.7039540766277964	0.892393312071846	0.7121515860434406	1.0726350381002514	1.3541885640803766	1.1375138007803849	1.5708633273803683
188	0.5332443938533603	0.371037039948405	0.6954517477583156	0.890528305482051	0.7091779275173399	1.0718786834467622	1.3776359714312894	1.1547824723929037	1.600489470469675
189	0.5288609283467198	0.3676065621731447	0.6901152945202951	0.9068951898813811	0.7220776397502319	1.0917127400125304	1.3818031650255393	1.1571292794137422	1.6064770506373365
190	0.5264353066648382	0.3666764544299663	0.6861941588997099	0.9076294009237951	0.7228854424038959	1.0923733594436942	1.3655802836753421	1.1456421139727446	1.5855184533779396
191	0.5295009098473626	0.3715498271412173	0.6874519925535079	0.9451267306352369	0.7562799044326608	1.133973556837813	1.3552382958569802	1.1464386707484513	1.5640379209655093
192	0.5232040791317663	0.3680296864485877	0.6783784718149448	0.9284928536236572	0.7426628770066205	1.1143228302406938	1.3597305580097054	1.1504119773177615	1.5690491387016496
193	0.5320516237236042	0.3717540307372033	0.692349216710005	0.9381614251656334	0.7492288369560413	1.1270940133752256	1.281403258853128	1.0888120823478786	1.473994435358377
194	0.5350896182325768	0.37664624288993875	0.6935329935752148	0.8822909393382606	0.7075514650649326	1.0570304136115887	1.1971729381107745	1.0258060650023624	1.3685398112191867
195	0.5774589155046964	0.39342694079393614	0.7614908902154567	0.916900348694978	0.7305008690121424	1.1032998283778137	1.2692712569234468	1.0820497111351086	1.4564928027117847
196	0.5869351207919911	0.40234297492830134	0.7715272666556807	0.9364181771207039	0.741412752321147	1.1314236019202608	1.240711219253958	1.0555514888509312	1.4258709496569848
197	0.580219651576068	0.39624247171809424	0.7641968314340419	0.914363159881471	0.7131502755143415	1.1155760442486005	1.2341212978994838	1.0487927999351427	1.4194497958638246
198	0.5841783151169777	0.3987200174630854	0.76963661277087	0.8969571072233883	0.6945328607025332	1.0993813537442434	1.2439689924804265	1.0569063083688577	1.4310316765919953
199	0.580219651576068	0.39624247171809424	0.7641968314340419	0.9194076459909672	0.7129471289809746	1.12586816300096	1.2529581667765028	1.0648427936966653	1.4410735398563406
200	0.5854697169678189	0.4004217378221455	0.7705176961134923	0.9267866119681987	0.7201054885177484	1.1334677354186489	1.250853876620831	1.063326708816546	1.4383810444251162
201	0.5918690420581354	0.4005265452197967	0.783211538896474	0.9312126894866806	0.7220375587428842	1.140387820230477	1.2751654693897383	1.081045253829871	1.4692856849496057
202	0.5923878045325087	0.40132426459390796	0.7834513444711095	0.9608003670024364	0.7458499372165852	1.1757507967882876	1.2874048261988502	1.091993182942523	1.4828164694551775
203	0.5779835845426434	0.3930123995457942	0.7629547695394927	1.0028128785824963	0.7806291823707515	1.224996574794241	1.3079378542925695	1.1078425521747133	1.5080331564104257
204	0.5712502659656273	0.3931370843693789	0.7493634475618759	0.9737517217741792	0.767076133334923	1.1804273102134355	1.337750734597479	1.137117070886689	1.5383843983082692
205	0.5630796450318063	0.3875694825558432	0.7385898075077695	0.9833443547902712	0.776739141055967	1.1899495685245753	1.3444478096874815	1.1438879601520542	1.5450076592229087
206	0.5794453938148907	0.39784885714872603	0.7610419304810554	1.0533527167309829	0.8269780062349602	1.2797274272270056	1.301020350141563	1.1015720793392825	1.5004686209438434
207	0.5785663119386726	0.399053609040983	0.7580790148363621	1.0546477849847746	0.8320624304176967	1.2772331395518526	1.3299207223962406	1.1270555483035787	1.5327858964889027
208	0.5752855359521333	0.39728476991810174	0.7532863019861648	1.053641725983738	0.8326688306827326	1.2746146212847436	1.32927512506302	1.1260070743290647	1.532543175796975
209	0.5764162334058553	0.39733934558419315	0.7554931212275174	1.0366687046685152	0.817993322206582	1.2553440871304486	1.3383714391293897	1.133816348767097	1.5429265294916825
210	0.5755826342798336	0.39607674387827796	0.7550885246813892	1.0474554661684372	0.8248348992143286	1.2700760331225458	1.342103387466281	1.1364648463958802	1.547741928536682
211	0.5777759040350849	0.39780866881826804	0.7577431392519018	1.0459898407836676	0.823598101570391	1.268381579996944	1.331411747348253	1.1271193739672203	1.5357041207292856
212	0.5924938140966165	0.4098107124151914	0.7751769157780415	1.0239079512045943	0.8092856719571854	1.2385302304520032	1.321980210190517	1.1214773418931248	1.5224830784879093
213	0.5912037547568142	0.40546211270740035	0.7769453968062281	1.0687959987221771	0.8414879967966971	1.296104000647657	1.2465750175148291	1.054627652448064	1.4385223825815943
214	0.6495503488005773	0.4472618924127423	0.8518388051884123	1.0805256679364297	0.8504734116375675	1.3105779242352917	1.2234912780018576	1.0377248230857816	1.4092577329179337
215	0.6496466578032629	0.44813910583594246	0.8511542097705834	1.0801635857497862	0.8533411208822261	1.3069860506173463	1.188834219146945	1.017326931414219	1.3603415068796711
216	0.6204867365552549	0.42130195653915137	0.8196715165713583	1.1110793765908573	0.8776730203715398	1.3444857328101747	1.2033020020867287	1.0267633052842722	1.3798406988891851
217	0.5992576428795995	0.40472059035526414	0.7937946954039348	1.1014696825020776	0.8666291561268133	1.3363102088773418	1.1817630122914484	1.0045377259405175	1.3589882986423794
218	0.6155043386376879	0.4135606438953733	0.8174480333800025	1.0629783988110064	0.8307774176029229	1.29517938001909	1.160200291397396	0.9840545661988145	1.336346016595978
219	0.6298229849048145	0.42265251800416703	0.836993451805462	1.1060708354804198	0.8620993217932535	1.3500423491675861	1.1678269371605159	0.9895105092147417	1.3461433651062902
220	0.6302764858151706	0.4223834367501469	0.8381695348801943	1.1068829582661541	0.8606450316042138	1.3531208849280945	1.1612499896938826	0.9838624623499863	1.3386375170377787
221	0.6331216894486302	0.4254845564741362	0.8407588224231242	1.0968909792092205	0.8591824286290469	1.3345995297893942	1.1659231009911997	0.9890140317244084	1.342832170257991
222	0.6331216894486302	0.4254845564741362	0.8407588224231242	1.1924247105150547	0.9464949313801861	1.4383544896499232	1.2038836820587688	1.0227600821248004	1.3850072819927375
223	0.6397811475392565	0.4254147672903145	0.8541475277881985	1.2185999715323539	0.9687033972280601	1.4684965458366475	1.189112493089206	1.0091069092609048	1.3691180769175073
224	0.6331765507059046	0.420487944462897	0.8458651569489122	1.26689512991513	1.011492340349275	1.5222979194809851	1.1674045571589946	0.9904471839149002	1.344361930403089
225	0.6294352704342002	0.41302522171302547	0.845845319155375	1.3133921995671194	1.0454793156662658	1.581305083467973	1.1175356575219522	0.9455034459522373	1.2895678690916668
226	0.6604208402295197	0.41596635346715166	0.9048753269918879	1.312891144096794	1.0426592635064835	1.5831230246871049	1.1597951114383664	0.9737579663969939	1.3458322564797391
227	0.6613929841948216	0.41548225940997663	0.9073037089796667	1.3439360966212743	1.0627341782697663	1.6251380149727825	1.1287582231094322	0.9427242534309503	1.314792192787914
228	0.6934955164020049	0.4267646255609453	0.9602264072430644	1.3465879731736192	1.0631200857002256	1.6300558606470128	1.131777886155502	0.9415069764057071	1.322048795905297
229	0.7015186958099977	0.4260876596102945	0.976949732009701	1.3275229281322103	1.0413979739620278	1.6136478823023928	1.0967076126276134	0.9068664137264177	1.2865488115288088
230	0.7111808097602288	0.43285093014278475	0.9895106893776728	1.345132473215404	1.0547729596072113	1.6354919868235966	1.0870794502266699	0.8986695496543893	1.2754893507989506
231	0.6750174865877347	0.40949603073146157	0.940538942444008	1.3148208492881137	1.028589142024647	1.6010525565515803	1.0515703109865906	0.8700978139882531	1.233042807984928
232	0.7023232793220274	0.4326513023894365	0.9719952562546184	1.3023951205128368	1.0253097240312654	1.5794805169944084	1.0376528200278023	0.8614453674121236	1.213860272643481
233	0.711465291451554	0.43758985808717277	0.9853407248159353	1.3004778142322575	1.0237922378714546	1.5771633905930602	1.0410470308313944	0.8647439080409526	1.217350153621836
234	0.7207204166725989	0.45022198462335183	0.9912188487218458	1.2835350905321614	1.0140165617081203	1.5530536193562026	1.054084457081677	0.8760450861426383	1.2321238280207154
235	0.7386726396776064	0.4588098163893354	1.0185354629658774	1.274794011624187	1.0101182321721625	1.5394697910762112	1.0734965435672712	0.8913202694916891	1.255672817642853
236	0.7552622023694255	0.45985147931955905	1.0506729254192921	1.2521949071535052	0.98720797573334	1.5171818385736704	1.0748691184693016	0.8805415560913302	1.2691966808472728
237	0.7724185146450309	0.46482142724092423	1.0800156020491376	1.2505207468443205	0.9849164226471705	1.5161250710414702	1.0716744617114884	0.8776493974440038	1.265699525978973
238	0.7422913300988976	0.44864548399839344	1.0359371761994018	1.2431257042825614	0.9784078283162153	1.5078435802489076	1.1694809798128456	0.9488987159647582	1.3900632436609333
239	0.9504199111934001	0.5481567565129823	1.3526830658738178	1.4231099592626655	1.1172978089760413	1.7289221095492897	1.4108955922817352	1.1241589168167687	1.697632267746702
240	1.106596208450673	0.6806628260376953	1.5325295908636507	1.4390595865531972	1.181005348779197	1.6971138243271975	1.4221153113916434	1.1730280756849967	1.67120254709829
241	1.0866905718184263	0.6637671040277178	1.509614039609135	1.4419772089546306	1.1834689854635274	1.7004854324457335	1.381548630103	1.1427468966349799	1.6203503635710204
242	1.0912367596023214	0.6666190129261347	1.515854506278508	1.459100135537925	1.198010208711343	1.720190062364507	1.3762665058100014	1.1399520035944277	1.6125810080255751
243	1.103441473966764	0.6713149709389786	1.5355679769945492	1.4594040345506278	1.1980380757138467	1.720769993387409	1.3773707137730808	1.1404339597307618	1.6143074678154
244	1.1221621744658266	0.6811098661559627	1.5632144827756904	1.453929318822956	1.1931033090517689	1.714755328594143	1.3718361546617959	1.1359813746290566	1.6076909346945354
245	1.0821017021645183	0.6605107449587168	1.5036926593703197	1.4431609315904441	1.184927004785743	1.7013948583951453	1.3322046532055547	1.1061020612770223	1.5583072451340871
246	1.0587692931457922	0.6497502714582866	1.4677883148332977	1.4588441044629823	1.196494379647712	1.7211938292782527	1.3039319556831686	1.0841971938440738	1.5236667175222633
247	1.0780846844122793	0.6572962928348254	1.4988730759897333	1.4602058594863385	1.1955220880122224	1.7248896309604547	1.2773436436907128	1.0612056695268712	1.4934816178545547
248	1.1645545180484933	0.6769749913007461	1.6521340447962403	1.4674240326912513	1.19897267028478	1.7358753950977224	1.2782681666879747	1.0606529806284453	1.4958833527475042
249	1.286952143994962	0.7289817989806405	1.8449224890092837	1.5549795720222792	1.260005507981733	1.8499536360628255	1.2255391059674596	1.0114413441786632	1.4396368677562559
250	1.3235515290322417	0.7660074345166219	1.8810956235478613	1.57904214971844	1.279364170143816	1.8787201292930638	1.1676670525189548	0.963997202364684	1.3713369026732254
251	1.366427167028241	0.7794623139801056	1.9533920200763766	1.559143506011015	1.262068531476096	1.8562184805459343	1.1525179165431245	0.9508333276375371	1.3542025054487117
252	1.3842636962636263	0.7829080543524797	1.9856193381747729	1.5592782017049243	1.2551171579070663	1.8634392455027822	1.119156932840349	0.9204776025920371	1.3178362630886609
253	1.3937900012890325	0.7857327378954777	2.0018472646825876	1.5632702869013326	1.2567595541304821	1.8697810196721834	1.119156932840349	0.9204776025920371	1.3178362630886609
254	1.3615978159607371	0.7924883229382762	1.930707308983198	1.5729518030851104	1.264018028367698	1.8818855778025227	1.0084958310095309	0.8351720884315852	1.1818195735874764
255	1.3432714067719926	0.7828044621191798	1.9037383514248054	1.5544441756700085	1.2493449243605323	1.8595434269794846	0.9541887515970984	0.7925522246908461	1.1158252785033507
256	1.2944105330579359	0.7920314954180117	1.79678957069786	1.5337410319961426	1.2357137544805052	1.83176830951178	0.9203616811676053	0.7696625795645871	1.0710607827706236
257	1.2358821570643208	0.7559456583405224	1.7158186557881192	1.5640963480377268	1.2564475481411055	1.871745147934348	0.9289511839423774	0.7757279277898647	1.08217444009489
258	1.2358821570643208	0.7559456583405224	1.7158186557881192	1.5629651464153316	1.2536143029073248	1.8723159899233386	0.9342346669490663	0.7797940502596339	1.0886752836384987
259	1.1169247052585258	0.6856864334149992	1.5481629771020522	1.5355325628077163	1.235499359286411	1.8355657663290215	0.9180025033369319	0.769042678134491	1.0669623285393728
260	1.1024342831477965	0.6809274360686047	1.523941130226988	1.5398630449307176	1.2385649573602135	1.8411611325012216	0.9215540326114613	0.7677131204148883	1.0753949448080342
261	1.154601640646447	0.702897962878896	1.606305318413998	1.5100902786396657	1.215153834532794	1.8050267227465375	0.9093874447691768	0.7550801271886021	1.0636947623497515
262	1.1728019786154853	0.7133283149875304	1.6322756422434401	1.5115588243327873	1.2166081330438867	1.8065095156216882	0.906402770129832	0.7529869587069522	1.0598185815527117
263	1.113094356154722	0.689239940527786	1.5369487717816577	1.509709935813815	1.2151155563914962	1.804304315236134	0.9104020740327243	0.7596835656809785	1.0611205823844703
264	1.1472902837955736	0.7125609406133941	1.5820196269777531	1.4965373767860974	1.2069743434543745	1.7861004101178206	0.9524899503522977	0.8012895036840736	1.1036903970205216
265	1.1467787281657724	0.7134981248630713	1.5800593314684734	1.4876056336725787	1.2027060829444858	1.7725051844006718	1.0441096859354146	0.8836247014985598	1.2045946703722694
266	1.1623181303174943	0.7165677916215307	1.608068469013458	1.5180716584000302	1.222184850755216	1.8139584660448445	1.070811394327236	0.9093981700263654	1.2322246186281065
267	1.1305435744756818	0.7029452850562915	1.558141863895072	1.4291787600399888	1.1407603071083114	1.7175972129716661	1.0666736104421217	0.9064856039167486	1.2268616169674949
268	1.1305435744756818	0.7029452850562915	1.558141863895072	1.3911710181635253	1.1091951906024473	1.6731468457246033	1.056901803653962	0.8989244444310294	1.2148791628768942
269	1.102565366821181	0.6985283332692871	1.506602400373075	1.3519412317980377	1.0752802315609682	1.6286022320351075	1.015312385467272	0.8655922116177444	1.1650325593168
270	1.1145934263710067	0.7117497932023926	1.5174370595396205	1.3387378156663927	1.070291732399613	1.6071838989331726	1.0895670798902544	0.9366878574117994	1.2424463023687093
271	1.1317994517975585	0.7177972129092305	1.5458016906858862	1.3502939990799092	1.0809445314719492	1.6196434666878692	1.0919788676165954	0.9387706601094533	1.2451870751237373
272	1.1382179340716965	0.7217621894854733	1.5546736786579194	1.3562149987234968	1.0852073885752613	1.6272226088717323	1.0932609129528064	0.9398380243914088	1.2466838015142039
273	1.1584049733380448	0.7351411094326412	1.5816688372434486	1.3609806454918416	1.0880780687572078	1.6338832222264754	1.0898646369605671	0.9371609263527507	1.2425683475683835
274	1.1584049733380448	0.7351411094326412	1.5816688372434486	1.3606527238691566	1.0865144039542245	1.634791043784089	1.0866272132968646	0.9343143895057314	1.238940037087998
275	1.0617340273109317	0.694486882577913	1.4289811720439503	1.3450774456687848	1.0732291138442431	1.6169257774933266	1.0879123747658836	0.9355312774033013	1.240293472128466
276	1.0380581867493226	0.6827553993899858	1.3933609741086594	1.336309304183621	1.0661806251066002	1.6064379832606415	1.0960237765503864	0.9424684298594415	1.2495791232413314
277	0.987993646740996	0.6553248693853673	1.3206624240966247	1.3469339174485246	1.06933352741527	1.6245343074817795	1.1074354782714482	0.9517174750271389	1.2631534815157575
278	0.9837695429930252	0.6536340410264476	1.3139050449596028	1.3548112649836273	1.0795498898361444	1.6300726401311099	1.136996815048955	0.9786461880510571	1.2953474420468525
279	0.9787266163232338	0.6482051057663496	1.309248126880118	1.3236320225723621	1.05364349728537	1.593620547859354	1.1729910538968378	1.0109710774336111	1.3350110303600644
280	0.828248639647931	0.5767543163279198	1.0797429629679423	1.2571227282956885	1.0228134350235558	1.491432021567821	1.2309224224351691	1.07293693594801	1.3889079089223284
281	0.8145565728584515	0.568938553167931	1.060174592548972	1.275483662095259	1.0409743777291518	1.5099929464613662	1.3014962347817831	1.1371680017230839	1.4658244678404824
282	0.810368062962753	0.5681350733557141	1.052601052569792	1.2891996315086316	1.0533215570058378	1.5250777060114253	1.3113551163642996	1.1462885711182795	1.4764216616103196
283	0.8241970054233703	0.5771006757152399	1.0712933351315006	1.286765340387464	1.0518831399950974	1.5216475407798304	1.3226190662679298	1.1561128840537545	1.4891252484821051
284	0.7940424087618994	0.5499781223010788	1.0381066952227198	1.2971181768517923	1.0538210318386152	1.5404153218649694	1.3619547868959145	1.1874790332649126	1.5364305405269163
285	0.7164675332970706	0.4805959451657227	0.9523391214284185	1.2383459420866818	0.9528660543158703	1.5238258298574932	1.3927999419024493	1.196925315780943	1.5886745680239556
286	0.7149461916395909	0.4788832233878302	0.9510091598913517	1.23793301437618	0.9506098848553145	1.5252561438970456	1.423117017052554	1.2206496103365734	1.6255844237685344
287	0.712142326301067	0.47692259225003986	0.9473620603520941	1.2040570735173732	0.922388289629567	1.4857258574051793	1.42997426173328	1.224897655478748	1.635050867987812
288	0.712142326301067	0.47692259225003986	0.9473620603520941	1.2101827965248029	0.9272615402776578	1.493104052771948	1.42997426173328	1.224897655478748	1.635050867987812
289	0.7016929313592052	0.47114628858749086	0.9322395741309195	1.2053705540325352	0.9240628379215392	1.4866782701435315	1.4343228233054148	1.2287168194709128	1.6399288271399168
290	0.6898148009252882	0.4663751106508669	0.9132544911997097	1.2213749472966873	0.9365134713373366	1.5062364232560381	1.6404815580154013	1.4096120892032729	1.8713510268275297
291	0.6672990835713123	0.4543946220267798	0.8802035451158448	1.2600320058690189	0.9693496737433218	1.550714337994716	1.6485063052505127	1.4188450161322586	1.878167594368767
292	0.6308770773137288	0.4370042778515827	0.8247498767758749	1.3406252752116443	1.0429650974946723	1.6382854529286162	1.708942013255726	1.478341193743605	1.939542832767847
293	0.6343479575603245	0.447292740883817	0.821403174236832	1.42198625032476	1.1193069281479775	1.7246655725015425	1.7470276735298846	1.5200649688995762	1.973990378160193
294	0.6327819646670522	0.44337984384748813	0.8221840854866163	1.4374237092671458	1.1315346869680214	1.7433127315662702	1.7658576106806847	1.5363027327303131	1.995412488631056
295	0.6038632233050221	0.41892773252081283	0.7887987140892312	1.4115713196130042	1.1104419550456412	1.7127006841803671	1.812352977016075	1.5746359876711582	2.050069966360992
296	0.6020571574666171	0.4171478333734048	0.7869664815598296	1.402018597574268	1.1119224025954713	1.6921147925530649	1.8385607829351978	1.5980504158605946	2.079071150009801
297	0.5951154951862758	0.4129955820825819	0.7772354082899697	1.411082557172001	1.1186753202620923	1.7034897940819094	1.846378485457964	1.6050996735826382	2.0876572973332896
298	0.5809933676761452	0.4073005007789352	0.7546862345733552	1.4086162219479554	1.116675170447564	1.7005572734483472	1.8586885316449429	1.6163591078463013	2.1010179554435844
299	0.557495469327216	0.3906838387319914	0.7243070999224408	1.4001916351493637	1.1167554337259105	1.6836278365728168	1.985877012821388	1.7285933799450608	2.2431606456977153
300	0.5636657093495057	0.3952179186678862	0.7321135000311252	1.4036812337217985	1.123374800684258	1.683987666759339	2.071622724141686	1.8023083027093791	2.3409371455739922
301	0.5461527923077797	0.3756391450560228	0.7166664395595366	1.4145134453702708	1.130287620042891	1.6987392706976505	2.184336698543742	1.8936165648494563	2.475056832238028
302	0.5527024383117494	0.37996219154872657	0.7254426850747722	1.4159361972825355	1.1316656269742758	1.7002067675907955	2.178385865260025	1.888237906401262	2.468533824118788
303	0.5547685755016767	0.3817205058285149	0.7278166451748385	1.3769865708626996	1.1058836605551852	1.648089481170214	2.194823478369328	1.9018964415992283	2.487750515139428
304	0.5575683049768902	0.3818485291307308	0.7332880808230497	1.4613222685041616	1.1749743049392203	1.747670232069103	2.3642277917230046	2.0371678729618967	2.6912877104841124
305	0.5471208227080206	0.37253190431112204	0.7217097411049194	1.4737334398373807	1.1814553108827166	1.7660115687920448	2.4199464575037792	2.0794820048607408	2.7604109101468177
306	0.542316116220412	0.36958716883863824	0.7150450636021858	1.5189298150773978	1.2165213983906344	1.821338231764161	2.367820966221771	2.038467151887575	2.697174780555967
307	0.540036695314706	0.36998065635855426	0.7100927342708577	1.500651047864767	1.2042191567415	1.797082938988034	2.392731794064504	2.06071168533553	2.7247519027934777
308	0.5528105813261351	0.3781625792205247	0.7274585834317455	1.4971672181244733	1.2043321508188232	1.7900022854301236	2.4261284866035906	2.0876744727550216	2.764582500452159
309	0.5225090265402617	0.35438057779133014	0.6906374752891932	1.5008858991152272	1.204210791010477	1.7975610072199775	2.396830833560376	2.057058589686111	2.736603077434641
310	0.5253935076587807	0.3559046351668485	0.6948823801507129	1.4941175289777786	1.199548786047436	1.788686271908121	2.301561435847776	1.97341535995127	2.6297075117442823
311	0.5245838745377218	0.3543832130861727	0.694784535989271	1.5089537494208842	1.2102522137901235	1.807655285051645	2.332733573283094	1.9931519280741756	2.6723152184920123
312	0.5299681540728836	0.35776758431354927	0.7021687238322178	1.5227668295158405	1.2234419595605792	1.8220916994711018	2.30173522442701	1.966433974549576	2.6370364743044443
313	0.5322470485032073	0.3594199778085167	0.7050741191978979	1.5352676888606285	1.2324194430018953	1.8381159347193616	2.337603592352515	1.99569274994388	2.679514434761151
314	0.5269040245646089	0.3523958389389683	0.7014122101902496	1.514350875911349	1.2149422761777737	1.8137594756449245	2.4709040441290044	2.101427230722105	2.840380857535904
315	0.5107768567201623	0.33834450265426375	0.6832092107860608	1.4967322804148253	1.1953406612448523	1.7981238995847983	2.428224649723779	2.0524223847518996	2.804026914695658
316	0.5128388840413016	0.3425052546669139	0.6831725134156894	1.437108516379476	1.1542009119073615	1.7200161208515903	2.150318578489323	1.8391147082927033	2.4615224486859426
317	0.5128388840413016	0.3425052546669139	0.6831725134156894	1.423979371290377	1.144166499263922	1.703792243316832	2.1547138901057448	1.8434641771118776	2.4659636030996124
318	0.5007505303777453	0.33358226146351677	0.6679187992919738	1.442935789779623	1.1624941167681409	1.7233774627911052	2.149403846061822	1.8389111872213983	2.459896504902246
319	0.48931497688249515	0.32725852861361204	0.6513714251513782	1.4452617464371267	1.165713412672799	1.7248100802014545	2.2149360663764392	1.9022742016129879	2.52759793113989
320	0.4987191006474812	0.32813527903599105	0.6693029222589714	1.4712001192177233	1.1929317787903988	1.7494684596450476	2.3899377913307296	2.061230484629594	2.7186450980318657
321	0.5082709660920297	0.3333086056613144	0.683233326522745	1.4852247732957102	1.2046994557013826	1.7657500908900379	2.408709827056249	2.0758818762537463	2.7415377778587513
322	0.5059564277506079	0.32821320219828476	0.6836996533029309	1.4904720302471248	1.2072115172556708	1.7737325432385789	2.422617330459955	2.086029845320801	2.75920481559911
323	0.5040926278006864	0.32552118633341176	0.6826640692679611	1.487347814290882	1.2034557403027293	1.7712398882790346	2.3983960179303487	2.0635711137623347	2.733220922098363
324	0.5001431685801765	0.321060950109291	0.6792253870510621	1.5272602455040913	1.2341819167000634	1.820338574308119	2.391933141660868	2.056576638202735	2.7272896451190003
325	0.5945606482630692	0.36428868188225494	0.8248326146438836	1.760152429900458	1.3810090674135602	2.139295792387356	2.421027023589436	2.0589188878396643	2.7831351593392073
326	0.6111871500969885	0.37225167565269135	0.8501226245412857	1.7321638358197484	1.3550023985583353	2.1093252730811614	2.31285559589365	1.963747011092671	2.6619641806946293
327	0.6075709772115994	0.383074862247145	0.8320670921760537	1.7545205732101854	1.3823850480298445	2.1266560983905265	2.348681616023974	2.003723552747888	2.6936396793000608
328	0.5949018686023353	0.37762879607550315	0.8121749411291674	1.7723660699593449	1.413126958225521	2.131605181693169	2.4204320881078925	2.067489558222375	2.7733746179934102
329	0.5949018686023353	0.37762879607550315	0.8121749411291674	1.7307031125206103	1.380798009789311	2.0806082152519094	2.3735701696422185	2.026637383448829	2.720502955835608
330	0.5671427744106241	0.3635767512508601	0.7707087975703881	1.7161166639142804	1.3706362129314715	2.061597114897089	2.381992378162934	2.0363290770138924	2.727655679311976
331	0.5671427744106241	0.3635767512508601	0.7707087975703881	1.7118425433224818	1.3687645540792768	2.0549205325656867	2.387654557372717	2.042053195201712	2.733255919543722
332	0.5722233474912193	0.3678721326488774	0.776574562333561	1.7240566311906056	1.381912715517255	2.066200546863956	2.4185210053124098	2.077108665550076	2.7599333450747436
333	0.5783420141384348	0.3724369872761327	0.7842470410007367	1.7234265740874062	1.3813212780573432	2.065531870117469	2.3860293634421477	2.0539787835078327	2.7180799433764626
334	0.6044666932179834	0.3914578505605865	0.8174755358753802	1.739102068134357	1.3949381797605946	2.0832659565081193	2.4045199148826537	2.0732815074166173	2.7357583223486897
335	0.6180098781988326	0.3973833606583812	0.8386363957392838	1.7330105616313658	1.392938888188278	2.0730822350744535	2.2674261900182193	1.9514193250635699	2.5834330549728692
336	0.6529093798514565	0.41564482735720487	0.8901739323457081	1.6995217026823737	1.3674605524380516	2.0315828529266957	2.3035258760248905	1.978771292754931	2.6282804592948494
337	0.7202938172183507	0.4448954038135813	0.9956922306231202	1.6254001811159076	1.3033161751825544	1.9474841870492607	2.253313466241539	1.9278635672895743	2.5787633651935042
338	0.7318417026357948	0.43269789444293805	1.0309855108286516	1.5939559376165184	1.2655518054283588	1.9223600698046779	2.240251089586136	1.9044885242751513	2.576013654897121
339	0.7273183903504661	0.43594925229750225	1.0186875284034298	1.603541891854107	1.2792990535967497	1.9277847301114641	2.44229836023805	2.0828602116188075	2.8017365088572928
340	0.711633312331385	0.43096530552326995	0.9923013191395001	1.6356381939745464	1.3067074332344921	1.9645689547146004	2.5466349379431152	2.1781800699767	2.9150898059095303
341	0.6930793499937464	0.42217779523550847	0.9639809047519843	1.648798935612344	1.306231194730239	1.991366676494449	2.551684725763537	2.182104877058695	2.9212645744683794
342	0.7144057547876579	0.4421630262099275	0.9866484833653882	1.601577208483593	1.276950790618061	1.9262036263491251	2.617877640836048	2.243628599097206	2.99212668257489
343	0.7443781762797059	0.45065555992229	1.038100792637122	1.5988221532333342	1.2761322057871052	1.9215121006795632	2.619555162935354	2.245527652173201	2.9935826736975075
344	0.8068516116168305	0.4883782982914231	1.125324924942238	1.6044765480082015	1.2725830452879534	1.9363700507284496	2.6487524006041463	2.2626878718743724	3.03481692933392
345	0.7800468493445681	0.4758165489915743	1.084277149697562	1.6160394302738408	1.27628228414272	1.9557965764049616	2.6044302053634545	2.22524372179067	2.9836166889362388
346	0.770219930538304	0.472560677906809	1.067879183169799	1.5736865258004409	1.2563507261574673	1.8910223254434144	2.6726421946360537	2.293865626437463	3.0514187628346443
347	0.7571788084060188	0.4650850423264046	1.049272574485633	1.5656224339044176	1.2530623956487321	1.8781824721601028	2.677234293598201	2.2987566068516845	3.055711980344718
348	0.7583603941297372	0.4682935108575276	1.048427277401947	1.6254851195764117	1.2940468923622839	1.9569233467905394	2.70684787610836	2.328781755278273	3.084913996938447
349	0.7409822472653924	0.46029233266257397	1.021672161868211	1.57459302630695	1.252414171608935	1.8967718810049652	2.799556798915895	2.4095136656740257	3.189599932157764
350	0.7491210509203787	0.4721477651854066	1.0260943366553508	1.5651395952353426	1.2595941822312864	1.870685008239399	3.135315378555019	2.709929734849762	3.560701022260276
351	0.7665257834413509	0.4831808204483383	1.0498707464343635	1.5581505551191754	1.2560467168884812	1.8602543933498699	3.0098769859467644	2.6142473228722665	3.4055066490212624
352	0.7647537408202711	0.4789303378410672	1.050577143799475	1.5899273905515545	1.2794981641868373	1.9003566169162716	2.9710495677232935	2.5845973924608527	3.3575017429857343
353	0.774727998615877	0.47917963721032064	1.0702763600214333	1.6076917536857476	1.290336752751224	1.9250467546202712	3.0411375979283974	2.642120852947526	3.440154342909269
354	0.7361920265168627	0.45898970529346	1.0133943477402654	1.6024777134235828	1.2919421059626544	1.9130133208845113	3.22725544915283	2.805002356681422	3.6495085416242383
355	0.7174113561144938	0.44733605995389225	0.9874866522750954	1.6134516664471006	1.2981081396988372	1.928795193195364	3.2789260681545813	2.851041923842172	3.7068102124669906
356	0.7174113561144938	0.44733605995389225	0.9874866522750954	1.6122859863219754	1.2969001654368628	1.927671807207088	3.310234832349933	2.8795474223748183	3.7409222423250474
357	0.7040178117932694	0.4487989305023003	0.9592366930842384	1.5724467770030288	1.2724234090891897	1.8724701449168677	3.8210329376913608	3.339964948356037	4.302100927026684
358	0.7011414989933465	0.44680281608661954	0.9554801819000736	1.5668199538283252	1.2680520537189501	1.8655878539377002	3.823784212373637	3.3424269411824428	4.305141483564832
359	0.6928945567819846	0.4422306650486322	0.943558448515337	1.5819496917844948	1.2799693366375586	1.8839300469314308	3.8749347548775583	3.386035319783935	4.363834189971182
360	0.6942711216752242	0.4456310417050253	0.9429112016454231	1.5992065707901966	1.2933847354779657	1.9050284061024276	4.207092977051877	3.6776392610775703	4.736546693026183
361	0.7162538674973911	0.45324281151408163	0.9792649234807005	1.6673231709268044	1.339747553895179	1.9948987879584297	4.751975067908766	4.116352144753144	5.387597991064387
362	0.7325247058621891	0.4659611634430486	0.9990882482813297	1.6821240446831451	1.3544169644875348	2.0098311248787555	4.819608587149155	4.177659259493285	5.461557914805024
363	0.7192280997940581	0.4586954588505595	0.9797607407375568	1.6670211942641195	1.3392309060275271	1.9948114825007117	4.849296283907799	4.202702685480342	5.495889882335256
364	0.7549785114393774	0.4830923457721679	1.026864677106587	1.6424105207462414	1.3198074051321709	1.965013636360312	4.410774088381334	3.8575548500760934	4.963993326686575
365	0.7690331628467951	0.49143429462953475	1.0466320310640556	1.6257106811003892	1.2986895466166495	1.9527318155841291	4.370126101414682	3.810426828988425	4.929825373840938
366	0.7557031302959013	0.48637629682701156	1.025029963764791	1.6212992001504896	1.2948445189088789	1.9477538813921003	4.378848045044583	3.8187350451053588	4.938961044983806
367	0.7547182387616064	0.48763192870652605	1.0218045488166867	1.606179833092116	1.288008381825252	1.92435128435898	4.4371883673583685	3.870825430014773	5.003551304701965
368	0.7572609797037814	0.4894374733246148	1.025084486082948	1.6835752080190711	1.3585065098807865	2.0086439061573556	4.496725792614914	3.920648618134405	5.0728029670954236
369	0.7572609797037814	0.4894374733246148	1.025084486082948	1.6762957321724383	1.3525357477704052	2.0000557165744715	4.454476001945388	3.884428818163414	5.024523185727363
370	0.7269344183857616	0.4668362868894365	0.9870325498820867	1.6419514732930218	1.333514351606778	1.9503885949792656	4.859715166242319	4.235527830838862	5.483902501645776
371	0.7269344183857616	0.4668362868894365	0.9870325498820867	1.6764416240516282	1.3627178048406665	1.99016544326259	4.889487838642299	4.260923534558064	5.518052142726534
372	0.7276006731380577	0.454144769129752	1.0010565771463633	1.7186957075315297	1.3927083552880677	2.0446830597749917	4.99488518739744	4.339943458300183	5.649826916494698
373	0.7173171826226068	0.4459260447428593	0.9887083205023544	1.685441446197693	1.3534284850474687	2.017454407347917	4.950422653089513	4.298770230897257	5.602075075281768
374	0.7265524036240061	0.45245037371600894	1.0006544335320031	1.7231681264491787	1.383867422520623	2.0624688303777345	4.927010210937219	4.280723268801572	5.5732971530728665
375	0.7464403160934081	0.4679895249415925	1.0248911072452238	1.7193390462531704	1.3861675687481183	2.0525105237582224	4.881986557870215	4.252168697960139	5.511804417780291
376	0.726186021481869	0.4569860539119731	0.9953859890517649	1.6882936998549938	1.3637062581354524	2.0128811415745353	4.909492133470266	4.276796044061006	5.542188222879526
377	0.7142200945272734	0.4485546899975542	0.9798854990569927	1.6649279472509162	1.3429829932992892	1.9868729012025432	5.038336200467677	4.375759042748083	5.700913358187271
378	0.6980745316336449	0.438435496214046	0.9577135670532437	1.654963207148018	1.3348864093535253	1.9750400049425108	5.167770713874775	4.478592942312048	5.856948485437503
379	0.6874667852321789	0.426280835301453	0.9486527351629047	1.6383868370423846	1.319302680280432	1.9574709938043373	5.184190608487659	4.487310126747632	5.881071090227685
380	0.7152426340049316	0.4421633252226731	0.9883219427871901	1.6390942937755044	1.3221414749937102	1.9560471125572987	5.269612038270184	4.5637303406681164	5.975493735872251
381	0.7023157917482599	0.43317704120588824	0.9714545422906316	1.6426594751315085	1.3253053629738067	1.9600135872892102	5.3125819637783955	4.597967269932799	6.027196657623993
382	0.6849873705489207	0.4228496083503023	0.9471251327475392	1.7403197186690407	1.4079789552299633	2.0726604821081183	5.396976794899169	4.665716075736214	6.128237514062123
383	0.6689186979925517	0.41340077886693205	0.9244366171181713	1.7508987441448367	1.4173823176901459	2.0844151705995277	5.490796825438526	4.741479002419875	6.240114648457177
384	0.6914591982731679	0.4227898392523983	0.9601285572939375	1.7413220575249768	1.406439107341988	2.0762050077079657	5.525638764075493	4.767935279852328	6.28334224829866
385	0.6951905244690983	0.4231012618170905	0.9672797871211061	1.8195125144110693	1.4689002788975323	2.1701247499246064	5.809313633744319	5.008342460972752	6.610284806515886
386	0.7315619769124179	0.4418556160153327	1.021268337809503	1.8374040151402868	1.4839881988029133	2.1908198314776604	5.9360310352902665	5.122333730866898	6.749728339713636
387	0.6983078592489665	0.4246448588228337	0.9719708596750994	1.9619527920259041	1.5917365202812075	2.3321690637706007	6.704315336241931	5.796880771220874	7.611749901262989
388	0.7187645095871074	0.4385648476868089	0.9989641714874058	2.058418879325592	1.6754301104634184	2.4414076481877656	6.982698670106139	6.04050328022277	7.924894059989509
389	0.6650209358232242	0.39980805294545896	0.9302338187009893	2.1331002506213537	1.7451997288955836	2.521000772347124	7.031604613372373	6.08099144644497	7.982217780299777
390	0.6818589653867629	0.40704421002154506	0.9566737207519809	2.185445026915745	1.7895869663439226	2.5813030874875666	7.1333600686487735	6.161724570785632	8.104995566511915
391	0.6795072668026825	0.4020512585763979	0.9569632750289672	2.3460487954006517	1.9030667626225148	2.789030828178789	7.324163589845421	6.301784023753759	8.346543155937084
392	0.7010805217425307	0.4200163675890853	0.982144675895976	2.304123512405621	1.875550397477027	2.7326966273342155	7.348339581763296	6.330259138363446	8.366420025163148
393	0.7106819122433439	0.42581106779398026	0.9955527566927074	2.2777623217016307	1.8685101893056624	2.6870144540975986	7.7980298630717435	6.726432106360981	8.869627619782506
394	0.7211157376790092	0.42688263961799944	1.0153488357400189	2.278504771914063	1.869156097790751	2.6878534460373755	7.79039574610742	6.71392052446967	8.86687096774517
395	0.7048291488037819	0.4102394831343581	0.9994188144732057	2.350679900850646	1.9108576869730016	2.7905021147282905	7.671237030827111	6.590568796306247	8.751905265347975
396	0.6997733394820789	0.4051502647337951	0.9943964142303627	2.2515533472282465	1.8374523547192976	2.6656543397371957	8.669813534285217	7.384690850803305	9.954936217767127
397	0.7479602595456283	0.4343461131061796	1.061574405985077	2.2322384098070986	1.8226397596745558	2.6418370599396415	8.687206429080767	7.398667343554276	9.975745514607258
398	0.7456334820652352	0.43575922432743724	1.055507739803033	2.2459193987177057	1.8340877560902649	2.6577510413451466	8.403805614012164	7.180514144989624	9.627097083034702
399	0.6969334328294216	0.42132570082586546	0.9725411648329777	2.2221151068038343	1.815361692529499	2.6288685210781697	8.315874285705487	7.118672919495156	9.513075651915816
400	0.7010755457707676	0.4230841414568163	0.9790669500847189	2.2369384985515732	1.8280034170963968	2.6458735800067497	8.657115649902806	7.3868406323056615	9.927390667499953
401	0.6670005589416853	0.4169457978391048	0.9170553200442658	2.2589259095289074	1.8487108407059454	2.6691409783518694	8.456687043288625	7.224694601356597	9.688679485220653
402	0.6929838233791955	0.4267527153717488	0.9592149313866423	2.1780114355825666	1.7845483308931362	2.571474540271997	8.13260993709806	6.899340942436946	9.365878931759173
403	0.6685935375736081	0.41470071591568336	0.9224863592315327	2.1016386185171934	1.7295102346944833	2.473767002339904	8.125461532542092	6.8974500811824715	9.353472983901712
404	0.6539462851467229	0.4179664541217494	0.8899261161716965	2.055231632250707	1.7042406475405651	2.4062226169608483	8.37133935049226	7.1006007976796734	9.642077903304846
405	0.6320753964575632	0.4032624624106137	0.8608883305045127	2.076952676329557	1.721820349464191	2.4320850031949233	8.136298325596398	6.88012891417672	9.392467737016077
406	0.6320753964575632	0.4032624624106137	0.8608883305045127	2.076952676329557	1.721820349464191	2.4320850031949233	8.220922594820241	6.9443065603653595	9.497538629275121
407	0.6212797059855744	0.3935032392016889	0.8490561727694599	2.085915796471837	1.7263793795625055	2.4454522133811687	8.174527558476072	6.896431355427227	9.452623761524915
408	0.6413061136810148	0.40324792434061624	0.8793643030214133	2.0749173348918903	1.7166070822687862	2.4332275875149945	8.176379130392789	6.896895353384526	9.45586290740105
409	0.6301030440979417	0.3919183787985067	0.8682877093973768	2.0998682328363882	1.7353847800733804	2.464351685599396	10.515641651330073	8.593538222391825	12.437745080268321
410	0.6171020395926519	0.38226167253469023	0.8519424066506134	2.102527185176986	1.7375783747449836	2.4674759956089884	10.552531850575324	8.614233979309148	12.490829721841502
411	0.6236495069409054	0.38318523115915404	0.8641137827226566	2.112657124068502	1.7452419457591621	2.480072302377842	10.724417492581061	8.728454253484555	12.720380731677567
412	0.6378879531516811	0.38708388772203606	0.8886920185813262	2.1427418782516767	1.764689574205696	2.5207941822976574	10.718616028926583	8.705474824457774	12.731757233395392
413	0.6333435898063986	0.38423633659750167	0.8824508430152955	2.080620713390241	1.70358690470152	2.457654522078962	10.644047119767844	8.644765435036398	12.64332880449929
414	0.6333435898063986	0.38423633659750167	0.8824508430152955	2.084973904181245	1.7058479980682706	2.46409981029422	10.815953016733612	8.76434327479153	12.867562758675694
415	0.6313235932557256	0.3795304918713355	0.8831166946401158	2.1140320019498278	1.718679326884922	2.509384677014733	10.901908964495503	8.749161689724097	13.054656239266908
416	0.6265833170615823	0.376592732897231	0.8765739012259337	2.0910353458762	1.697601533870826	2.484469157881574	11.017163119824819	8.818135931727161	13.216190307922478
417	0.6150245560920571	0.3686396659275243	0.8614094462565898	2.037253122205108	1.6473380944924085	2.427168149917808	11.107228074353154	8.863664794003551	13.350791354702757
418	0.6251195150005165	0.37434276933470745	0.8758962606663256	2.0593090834812227	1.6611757202475903	2.457442446714855	11.06604890458041	8.830605349420445	13.301492459740373
419	0.6133306642294585	0.3662475084521114	0.8604138200068054	2.0539281415569652	1.6551965839457228	2.452659699168208	11.355162973002086	9.020060376521212	13.69026556948296
420	0.6551026023487976	0.3768407058144179	0.9333644988831773	2.08186389597556	1.6693893714538897	2.4943384204972308	12.294534223695068	9.626189579793405	14.962878867596732
421	0.6656251184759974	0.382628212538039	0.9486220244139558	2.1276842551713835	1.7002983425027949	2.5550701678399723	12.236740776664497	9.579410800545357	14.89407075278364
422	0.6711768303448191	0.38566510276161825	0.95668855792802	2.1415332662235405	1.7098296463683869	2.573236886078694	12.149083378820363	9.509638345457416	14.78852841218331
423	0.6911013941792961	0.3936505805352756	0.9885522078233164	2.151258334888621	1.7175984269371352	2.584918242840107	12.122522918320268	9.489330583322081	14.755715253318456
424	0.6911013941792961	0.3936505805352756	0.9885522078233164	2.151258334888621	1.7175984269371352	2.584918242840107	12.377196004373662	9.651297060907648	15.103094947839676
425	0.685133828915551	0.3839423414517251	0.9863253163793768	2.177877142995613	1.7271849268558084	2.628569359135418	12.858702647005808	9.899158881192193	15.818246412819423
426	0.685133828915551	0.3839423414517251	0.9863253163793768	2.1723680783238297	1.7171152624644086	2.6276208941832504	12.862741183383026	9.900679301161365	15.824803065604687
427	0.684204478244227	0.3832526908569085	0.9851562656315456	2.082928485081843	1.6362202324271042	2.529636737736582	12.787310940407378	9.84231241846679	15.732309462347967
