# Supplementary material for: Proteome-wide determinants of co-translational chaperone binding in bacteria
Source: Nat Commun. 2025 May 10;16:4361. doi: 10.1038/s41467-025-59067-9 (PMC12065913; doi:10.1038/s41467-025-59067-9)
Supplement: Supplementary file 8 — Source Data [file 41467_2025_59067_MOESM8_ESM.zip › S1i_oppA.csv]

codon position	TF enrichment mean	TF enrichment low CI	TF enrichment high CI	DnaK enrichment mean	DnaK enrichment low CI	DnaK enrichment high CI	GroEL enrichment mean	GroEL enrichment low CI	GroEL enrichment high CI
0	0.5219454111944268	0.4084109939128453	0.6354798284760083	0.4728329894415096	0.37631623221551214	0.569349746667507	0.4607828901448302	0.38232028803849727	0.5392454922511631
1	0.5142828237992925	0.4032171201491808	0.6253485274494042	0.48544603905518885	0.387451817295978	0.5834402608143997	0.4460344487449859	0.37179313793038615	0.5202757595595856
2	0.5214489514316711	0.4105405960457975	0.6323573068175449	0.48402447451883895	0.38839210508768873	0.5796568439499892	0.44666098515077524	0.3730847742258055	0.520237196075745
3	0.5041110951939147	0.39964349561163426	0.6085786947761953	0.4934072929756153	0.39946868779346356	0.587345898157767	0.44607530199497714	0.374902960237264	0.5172476437526903
4	0.49146269194795594	0.39180432226950745	0.5911210616264044	0.4882186195446558	0.3968532467189062	0.5795839923704054	0.4142457421168796	0.35108861250242224	0.47740287173133694
5	0.4723145173611181	0.3817863455506426	0.5628426891715936	0.467086285648729	0.38335104696430045	0.5508215243331576	0.4139020240904316	0.3557669727690962	0.472037075411767
6	0.4702789273536797	0.38116724820569897	0.5593906065016605	0.4503057973713158	0.37177363548273196	0.5288379592598997	0.4298813259475378	0.3711350229216266	0.488627628973449
7	0.46932255332655226	0.3804743372640662	0.5581707693890383	0.4621486740777524	0.38522815107503183	0.539069197080473	0.5234157308143331	0.45770085288514734	0.5891306087435189
8	0.46857772592781366	0.38009523009747914	0.5570602217581482	0.4690119200354795	0.3921885398073176	0.5458353002636414	0.541103630182066	0.47412096359255307	0.608086296771579
9	0.46611217951576245	0.37824523161221596	0.5539791274193089	0.46427638214633027	0.3882821982131648	0.5402705660794958	0.5435812735233857	0.4764318887529432	0.6107306582938282
10	0.46020812953381485	0.37651424627753366	0.5439020127900961	0.4839117381443426	0.40637831555512105	0.5614451607335641	0.5467305275957258	0.4794998557413766	0.613961199450075
11	0.4536835387848479	0.37647511102031284	0.530891966549383	0.4720774919040633	0.3984079245408444	0.5457470592672822	0.5499454860122032	0.48396662964022075	0.6159243423841856
12	0.45443528960747775	0.37713226038626957	0.5317383188286859	0.47138435265250245	0.3978109932002824	0.5449577121047224	0.5492054718164552	0.483373405551917	0.6150375380809934
13	0.4548590961395691	0.3777699607310859	0.5319482315480523	0.4658088927929593	0.3939087934653457	0.5377089921205729	0.5509466698445961	0.485122968002994	0.6167703716861981
14	0.4554372957439813	0.379202711470098	0.5316718800178646	0.4637297227262875	0.39290020430217487	0.5345592411504001	0.5460840986008355	0.4814072411551742	0.6107609560464969
15	0.4548556797353116	0.3788391327518572	0.530872226718766	0.47313220224582686	0.40167828764221336	0.5445861168494404	0.5533383910279431	0.4884839316126442	0.6181928504432421
16	0.4694462991681692	0.39249237781595814	0.5464002205203803	0.4785871065307771	0.40768077528863084	0.5494934377729234	0.5700459081767182	0.5052763702790005	0.634815446074436
17	0.4659846064024392	0.3906969366434553	0.5412722761614231	0.499439366518891	0.4286107528419599	0.570267980195822	0.6162003739276765	0.5492368048656882	0.6831639429896648
18	0.4611975150134637	0.3871978868756134	0.535197143151314	0.49788545490984915	0.42969313192736275	0.5660777778923356	0.6521099415761489	0.5825809360447172	0.7216389471075807
19	0.4558190161980908	0.3838355119412159	0.5278025204549657	0.5038622848743575	0.4387924351700769	0.568932134578638	0.6587176817415843	0.5891987503106955	0.7282366131724732
20	0.4436242388310538	0.37715474623555256	0.510093731426555	0.5155661970301304	0.45096760220946963	0.5801647918507913	0.6842199528688608	0.6155820199607518	0.7528578857769698
21	0.44931314837087233	0.3856450931147923	0.5129812036269523	0.5403856503974721	0.4768774952187683	0.6038938055761759	0.7487121358745633	0.6778986774068301	0.8195255943422965
22	0.44959645035092866	0.38608122613536866	0.5131116745664887	0.5440112685702414	0.48135605725795416	0.6066664798825288	0.7497462358147796	0.6790818401031158	0.8204106315264434
23	0.4493776188828598	0.3859779708861507	0.5127772668795689	0.5457147971010843	0.4829548789775323	0.6084747152246364	0.7485304957608065	0.6779883883123032	0.8190726032093099
24	0.4567854405189099	0.39318241639011364	0.5203884646477062	0.5362976024626713	0.474710680265934	0.5978845246594088	0.737782639574115	0.668884504731047	0.8066807744171831
25	0.46093477045029463	0.39782557481016595	0.5240439660904233	0.5290013298645442	0.4691237081441303	0.5888789515849581	0.7724521316920714	0.7017486144463101	0.8431556489378326
26	0.459462066004607	0.39647671901917303	0.5224474129900409	0.5239585512129196	0.46574812517512787	0.5821689772507113	0.765059262388111	0.6960165803933922	0.8341019443828297
27	0.4587371673832974	0.396171121974991	0.5213032127916039	0.5284975150655503	0.47022795662535	0.5867670735057506	0.7716671658246477	0.7018638797345875	0.8414704519147078
28	0.46276959611098184	0.3996121018973021	0.5259270903246616	0.5256927783652026	0.4676493518312297	0.5837362048991755	0.8053171344531411	0.7309079311818789	0.8797263377244032
29	0.4667874221270533	0.40336074349697115	0.5302141007571355	0.5111612246729722	0.45523452242328516	0.5670879269226593	0.7986971881591003	0.7250847766763597	0.8723095996418407
30	0.4696180621838922	0.4056924294185802	0.5335436949492042	0.4978873529099191	0.4434986958851086	0.5522760099347296	0.8010545732436136	0.7271096709370266	0.8749994755502005
31	0.4631142456381588	0.39893798950990655	0.527290501766411	0.47517813629258177	0.42247134489398946	0.5278849276911741	0.7755915333257468	0.7031698113385573	0.8480132553129364
32	0.4613019626440909	0.3973665718471695	0.5252373534410123	0.4660952298714414	0.41445202646894796	0.5177384332739349	0.7720681386829514	0.6998764855720918	0.844259791793811
33	0.45683247848578434	0.3942275893014971	0.5194373676700715	0.45564918190871356	0.4051185082582963	0.5061798555591308	0.7599367226708751	0.6894379790779948	0.8304354662637554
34	0.45814502626057374	0.39526601453180793	0.5210240379893396	0.45457105245296203	0.404138916446502	0.505003188459422	0.764167532666448	0.6932518300199118	0.8350832353129842
35	0.4564801319611656	0.39381255320790787	0.5191477107144233	0.4560593283847618	0.4055138468280989	0.5066048099414248	0.7635614446827992	0.6927357965477717	0.8343870928178267
36	0.45681955524971235	0.39631361511438956	0.5173254953850351	0.4573702052808599	0.4075137284951654	0.5072266820665545	0.7472740856103073	0.6794520416514367	0.8150961295691779
37	0.457084345200211	0.3965797848067984	0.5175889055936237	0.46301857996743195	0.412605354174264	0.5134318057605999	0.750590395500305	0.6828855611377753	0.8182952298628346
38	0.4503862028866621	0.3911061614851561	0.5096662442881681	0.46502675953120975	0.41439449225262803	0.5156590268097915	0.7472819232323562	0.6804275884013453	0.8141362580633672
39	0.4454464308191586	0.3856299344074364	0.5052629272308807	0.4714355276499957	0.42027285079307675	0.5225982045069146	0.7422390108570551	0.6760629576336163	0.8084150640804939
40	0.454760852590231	0.3913404750593883	0.5181812301210738	0.49238974882282327	0.43966748549656387	0.5451120121490827	0.7978536837577628	0.7250445650563508	0.8706628024591746
41	0.45656845623023756	0.39265926670081064	0.5204776457596645	0.49592715409245763	0.4426835878852431	0.5491707202996722	0.8005871051496916	0.7271882511031351	0.873985959196248
42	0.4608360225933994	0.39804704882448155	0.5236249963623173	0.49765966352351215	0.445527299640902	0.5497920274061223	0.7902250118052884	0.7181552728909892	0.8622947507195875
43	0.44172324190352497	0.38123195528655496	0.502214528520495	0.5004152677990223	0.4478115029031478	0.5530190326948968	0.7560130255856197	0.6870364097677761	0.8249896414034632
44	0.4406144374853629	0.3802664094195795	0.5009624655511463	0.5026857645990026	0.4497211093499548	0.5556504198480504	0.7503308522272143	0.6817296613301028	0.8189320431243257
45	0.43833203432948253	0.3783194409747071	0.4983446276842579	0.5062102800803343	0.4524183912933588	0.5600021688673098	0.7513677822174312	0.6822860472201552	0.8204495172147073
46	0.44089318775214426	0.3804184438409648	0.5013679316633237	0.5035754183554524	0.4499379160364319	0.5572129206744729	0.7650314467680353	0.6940898132944742	0.8359730802415963
47	0.43843505533160576	0.3779798128069807	0.49889029785623085	0.504993865715494	0.450913088594072	0.5590746428369161	0.7655835208592334	0.6943925793036557	0.836774462414811
48	0.4486881024030879	0.3872132783236204	0.5101629264825553	0.5014333896553564	0.4481438076356544	0.5547229716750586	0.7572010774904542	0.6868794314624516	0.8275227235184568
49	0.4534927615163239	0.39090441198359493	0.5160811110490529	0.4905683609276954	0.4384566308728059	0.5426800909825849	0.7765928481136906	0.7036762696542478	0.8495094265731333
50	0.4630310937967445	0.3974735109059432	0.5285886766875458	0.5010259486652883	0.447192854787156	0.5548590425434206	0.8175358335303564	0.7377512411893346	0.8973204258713784
51	0.4649037874965484	0.39869432550592265	0.5311132494871742	0.509327780583366	0.4540810624434874	0.5645744987232447	0.8108353265417144	0.7308161951105954	0.8908544579728335
52	0.4663141154338885	0.4002853445527309	0.5323428863150461	0.5039151716437595	0.4483977084263492	0.55943263486117	0.7403989448451077	0.6646263514119994	0.816171538278216
53	0.4596836979288389	0.39741325890327345	0.5219541369544043	0.5055560029645346	0.44964685863864445	0.5614651472904248	0.691419684867396	0.6210064517757374	0.7618329179590546
54	0.4608664680219856	0.39874767655627336	0.5229852594876978	0.506911438964517	0.4508497821447406	0.5629730957842933	0.6150325581654579	0.5543287449680636	0.6757363713628521
55	0.456015326168143	0.3940759075228835	0.5179547448134025	0.49467170921569714	0.44021838547379377	0.5491250329576005	0.5840267751586742	0.5275254035270613	0.640528146790287
56	0.4612768005891711	0.39636521866865737	0.5261883825096848	0.4925955576920518	0.4393757739080423	0.5458153414760614	0.5866938537288748	0.5296494981967864	0.6437382092609631
57	0.46085020158997536	0.3960074624599883	0.5256929407199624	0.49576508132608504	0.4425072636921986	0.5490228989599715	0.5849060179912594	0.5280490930007142	0.6417629429818046
58	0.46140447864910905	0.3964046634555663	0.5264042938426519	0.5038985106219489	0.4498830373937719	0.5579139838501259	0.5840338273048655	0.5271742297947233	0.6408934248150078
59	0.46097215655744134	0.39564573837814665	0.526298574736736	0.5023508601190876	0.4490367935714046	0.5556649266667706	0.5923180093517304	0.5345423926745382	0.6500936260289225
60	0.4614193484123889	0.395960988404788	0.5268777084199898	0.5001301521763447	0.4468647782833501	0.5533955260693393	0.5888188584046369	0.5310290832964457	0.646608633512828
61	0.4522733952809853	0.387068737707193	0.5174780528547775	0.49940531943761113	0.44579906012514997	0.5530115787500723	0.5766392033279721	0.5187648930129669	0.6345135136429774
62	0.45561312925841424	0.3895344045647837	0.5216918539520448	0.48977342323282824	0.4360014422643883	0.5435454042012682	0.5350258474007846	0.4793083614842019	0.5907433333173673
63	0.482020755191098	0.4156514622485068	0.5483900481336892	0.5125340837818059	0.4658090046398795	0.5592591629237322	0.40230486912404906	0.3682829124284426	0.43632682581965554
64	0.48217440994029837	0.4156891178086918	0.548659702071905	0.49911320752436866	0.4548390050206951	0.5433874100280423	0.3962733573124883	0.36319862563827904	0.4293480889866976
65	0.4937869461776634	0.4228571973643555	0.5647166949909712	0.49141605644953895	0.4473286607803979	0.53550345211868	0.37597155947373656	0.343413002980543	0.4085301159669301
66	0.48955773568877875	0.4152933845133695	0.563822086864188	0.4771243115739321	0.4329114141254666	0.5213372090223976	0.3289652951616717	0.29856559644641933	0.3593649938769241
67	0.49025422573899324	0.415565309313306	0.5649431421646804	0.47416625978192123	0.4296683434091838	0.5186641761546587	0.3274750557613888	0.2971120254267151	0.35783808609606244
68	0.4916741497939611	0.4166268330329076	0.5667214665550147	0.47586713517067586	0.4313577593914687	0.520376510949883	0.3249402596144676	0.2946978572233755	0.35518266200555976
69	0.4838143975798834	0.408816034422552	0.5588127607372149	0.4785718385803622	0.4336738860165029	0.5234697911442214	0.32202881062805977	0.29172833798667275	0.3523292832694468
70	0.4784887154317889	0.40251582943344755	0.5544616014301302	0.48703066847032217	0.4409333348635737	0.5331280020770707	0.2944932986817872	0.26570101273433994	0.3232855846292345
71	0.4815543834418662	0.40471381688500807	0.5583949499987243	0.49075695567123623	0.44380775068818085	0.5377061606542916	0.2896324038669102	0.26078955267953624	0.31847525505428415
72	0.4810199812349129	0.404362615733049	0.5576773467367768	0.486577005499105	0.43978808860502877	0.5333659223931813	0.285315517522731	0.2568559344516183	0.3137751005938437
73	0.4999502013716333	0.4296400168574489	0.5702603858858177	0.49374348000053797	0.44779192706567006	0.5396950329354059	0.2890765428110261	0.26137071202682916	0.3167823735952231
74	0.5041626371026668	0.4333848840188889	0.5749403901864448	0.5116319881933765	0.4641665931442116	0.5590973832425414	0.3144182524472059	0.2854492398804112	0.34338726501400063
75	0.5263386288389112	0.45895215455524596	0.5937251031225765	0.5558125443322691	0.5079222028163348	0.6037028858482034	0.3912312087409175	0.3615704307264168	0.42089198675541817
76	0.5226463833789567	0.4581898274099554	0.5871029393479581	0.6077371618496867	0.5586397367756211	0.6568345869237525	0.4458521368948332	0.4137422503161381	0.47796202347352834
77	0.519347028252684	0.4552484611125064	0.5834455953928614	0.6236549304775377	0.5735019392384508	0.6738079217166246	0.44565214219461297	0.4135536164125292	0.47775066797669674
78	0.5259521497227075	0.4603225583529438	0.5915817410924713	0.6297057818702961	0.5789770921012176	0.6804344716393746	0.44754119990247565	0.4151773696988438	0.4799050301061075
79	0.5258526115799717	0.46020050709163607	0.5915047160683072	0.6331854498416272	0.5822747784132434	0.6840961212700111	0.44940171519550426	0.4168948386939193	0.4819085916970892
80	0.5269512037353439	0.46136207362458814	0.5925403338460996	0.6339459140087139	0.5830634496860769	0.6848283783313509	0.44848798647463506	0.4160367843637071	0.48093918858556295
81	0.5281366763024791	0.46004896240887905	0.5962243901960792	0.6411183117020574	0.5890371472518199	0.6931994761522948	0.44775971222324673	0.4146996480042857	0.48081977644220775
82	0.5296989795449596	0.46069770268995036	0.5987002563999688	0.6433274880013209	0.5908878768584847	0.6957670991441571	0.4459447180234942	0.41281724845972223	0.4790721875872662
83	0.5393293010055691	0.46964523426123517	0.609013367749903	0.6438451660995193	0.5913423620380753	0.6963479701609632	0.44506525335949404	0.41194485640618517	0.4781856503128029
84	0.5768448213071009	0.5085476123390764	0.6451420302751254	0.6565499682443947	0.6043006488234131	0.7087992876653764	0.44592294542510186	0.4135194128492899	0.4783264780009138
85	0.5837999432909571	0.5169122939715826	0.6506875926103317	0.6750352933806554	0.6228930654654687	0.727177521295842	0.4245418598002454	0.39433645570076675	0.4547472638997241
86	0.5847672431001096	0.5181048765550385	0.6514296096451808	0.6775159085350553	0.6254977626617559	0.7295340544083546	0.4230971463506408	0.3930610763586815	0.45313321634260006
87	0.5889881240513669	0.5196466548111995	0.6583295932915343	0.6867447331513636	0.6331085040077327	0.7403809622949946	0.4252056353161895	0.3948373947439086	0.45557387588847037
88	0.5996003218900336	0.5289958155073851	0.6702048282726822	0.6964261013068912	0.6419112675045564	0.750940935109226	0.4286955135010968	0.39793850897374644	0.4594525180284471
89	0.5961598932715249	0.5263934079317979	0.6659263786112519	0.7003658702748086	0.6457968655836486	0.7549348749659686	0.4277491784841258	0.3971421832653894	0.4583561737028622
90	0.5798001606566001	0.5138556262875662	0.6457446950256339	0.7083604103317788	0.6534994145338955	0.763221406129662	0.4208249128849032	0.39084425287429764	0.4508055728955087
91	0.5776492610010502	0.5126151108471215	0.6426834111549788	0.7195962883070538	0.66435037970434	0.7748421969097676	0.4101224419251063	0.3811467097270013	0.4390981741232113
92	0.5804935824641999	0.5158258388993004	0.6451613260290993	0.7285759583908273	0.6732210977475358	0.7839308190341188	0.40643186417400545	0.37786104232299883	0.4350026860250121
93	0.5810222909975227	0.5162398011381302	0.6458047808569151	0.759959999756528	0.7027979473526031	0.8171220521604527	0.41399957873165705	0.3849683415521188	0.4430308159111953
94	0.5810526800921334	0.5161962459228341	0.6459091142614326	0.7745515494361126	0.7160500166232874	0.8330530822489379	0.4173847612435363	0.38801499284593804	0.4467545296411345
95	0.5832570408099131	0.5181368485213689	0.6483772330984573	0.7870628123261226	0.7281720756673362	0.845953548984909	0.4190458889880883	0.389611882499142	0.4484798954770346
96	0.5836952737276796	0.5185988272397002	0.648791720215659	0.8387587361383895	0.7777106041283274	0.8998068681484515	0.4201232227570409	0.39067220049567963	0.44957424501840215
97	0.5842920380438132	0.5188825907586879	0.6497014853289385	0.8566322403122048	0.7945990893307371	0.9186653912936724	0.42063237989091734	0.39113962406321845	0.45012513571861623
98	0.5959816815636401	0.5274010144079668	0.6645623487193132	0.8696294827773723	0.8075326078259286	0.931726357728816	0.428639580744241	0.3985810273258463	0.45869813416263566
99	0.5940061637495369	0.5256493387014451	0.6623629887976286	0.882999459212575	0.8207872870471058	0.9452116313780443	0.44232622381637965	0.41118370082130506	0.47346874681145423
100	0.5990818277200796	0.530102704852135	0.6680609505880241	0.9378146979197186	0.8730914138597875	1.0025379819796498	0.4689381825377073	0.4361448124144359	0.5017315526609787
101	0.5993259581639341	0.530106693072393	0.6685452232554752	0.9683708297762803	0.9006141664141167	1.0361274931384439	0.46523512427876923	0.43250583931427256	0.4979644092432659
102	0.5997352384883659	0.5306346369715448	0.668835840005187	0.9851836937660607	0.9166051787395642	1.0537622087925573	0.46642582865088544	0.4336183585651999	0.49923329873657096
103	0.5914426585655237	0.5238400345806848	0.6590452825503627	1.0613737291344634	0.990727275459649	1.1320201828092777	0.4747092794964093	0.4415763392585487	0.5078422197342698
104	0.5936269198285542	0.5256763072180088	0.6615775324390996	1.0923330080434321	1.0194691001892	1.1651969158976643	0.4732474650429348	0.44018865777676863	0.506306272309101
105	0.5906509903163196	0.523182477734544	0.6581195028980953	1.101002635124936	1.0277882668255578	1.174217003424314	0.4724724389202106	0.43946286528107265	0.5054820125593487
106	0.5915433941525494	0.524490032602719	0.65859675570238	1.1124365143423138	1.038986738415293	1.1858862902693348	0.47344588031870666	0.4404049232572046	0.5064868373802087
107	0.591710181520773	0.5244292114799106	0.6589911515616355	1.1180827348221118	1.0444287873314217	1.1917366823128022	0.4746563058022922	0.44152335913614416	0.5077892524684402
108	0.5966438100260315	0.5264277916726909	0.6668598283793721	1.4196811642903573	1.3183493960486725	1.521012932532042	0.5753546963106184	0.5288073481907871	0.6219020444304497
109	0.6062411297324133	0.53551967404321	0.6769625854216166	1.6178803599535394	1.4980331166940568	1.737727603213022	0.5819979997956796	0.5347981177190695	0.6291978818722896
110	0.6082020420721933	0.5374870730371524	0.6789170111072342	1.6550232313189408	1.5332397418632457	1.7768067207746359	0.5865419416227879	0.5392703314557069	0.6338135517898691
111	0.6089023270864864	0.5382116047876391	0.6795930493853338	1.690091102836616	1.5667444343016779	1.8134377713715537	0.5916632130011462	0.5440755099727677	0.6392509160295248
112	0.6103273149610171	0.539673947756202	0.6809806821658322	1.6945690233214807	1.5712838010865975	1.8178542455563638	0.5859950837298566	0.5392749747773967	0.6327151926823167
113	0.6096935708309121	0.5396029807095601	0.6797841609522641	1.6659091521432312	1.5453325011182169	1.7864858031682456	0.5716479862713074	0.5274689905504061	0.6158269819922088
114	0.60478385058415	0.5371368964970085	0.6724308046712915	1.6046571878182667	1.4932201379896954	1.7160942376468382	0.5796913798429253	0.5374719351029216	0.6219108245829289
115	0.6072928727932544	0.5398425132993988	0.67474323228711	1.608949466040752	1.4988272374611211	1.7190716946203828	0.5817959662352417	0.5396058076940746	0.6239861247764086
116	0.6080886211571852	0.5406936037918798	0.6754836385224905	1.6190582046496624	1.5087685827101738	1.7293478265891509	0.5879812918774783	0.5454843794273839	0.6304782043275727
117	0.610655214918536	0.5427507055042142	0.6785597243328578	1.626157581914152	1.5153535246811893	1.7369616391471148	0.5915443849181569	0.5487214928866533	0.6343672769496604
118	0.6201417918316294	0.5452925424532271	0.6949910412100319	1.6992863005994094	1.5806532803590074	1.8179193208398114	0.6073153137408992	0.5622741376879499	0.6523564897938485
119	0.6212063907354433	0.5451675932860566	0.6972451881848298	1.7108464927797056	1.5907407460341056	1.8309522395253053	0.5879251148241428	0.543341129028339	0.6325091006199466
120	0.6111802859603067	0.5308189736047775	0.691541598315836	1.8323343866311994	1.6974174493790362	1.9672513238833629	0.5811424962035786	0.5280472837097585	0.6342377086973987
121	0.627435897520943	0.5436998461965825	0.7111719488453034	1.9270170185400461	1.7862169243133574	2.067817112766735	0.46508140800201536	0.4212086249766423	0.5089541910273884
122	0.6314720586565313	0.5473173641023955	0.7156267532106672	1.9279699106574901	1.7863886466676706	2.0695511746473096	0.46377707432710186	0.420055359228647	0.5074987894255567
123	0.6434973000016024	0.5583082554011481	0.7286863446020566	1.931313391965845	1.7892872114023404	2.0733395725293495	0.46539897326163826	0.421574372696113	0.5092235738271635
124	0.651010191939705	0.5658953633312236	0.7361250205481864	1.92395827580952	1.78297530612518	2.0649412454938596	0.46485593275382414	0.42116560973375305	0.5085462557738952
125	0.6675347287600328	0.5813970797893409	0.7536723777307249	1.932010440319402	1.7917942250750118	2.0722266555637923	0.46556186412440537	0.42207593385241565	0.509047794396395
126	0.6718060821384372	0.5856584093584571	0.7579537549184172	1.9327665669622365	1.7936338044627376	2.0718993294617354	0.46494266428033554	0.4217280446827597	0.5081572838779114
127	0.6718098399231236	0.5856682156904502	0.757951464155797	1.9286130207249623	1.7898722167288947	2.06735382472103	0.46701255207295744	0.4236464065410816	0.5103786976048332
128	0.6746835806972493	0.587027944662227	0.7623392167322718	1.931995509234365	1.7944029054871762	2.069588112981554	0.47165818896319345	0.4276509763653714	0.5156654015610155
129	0.651401483013824	0.5571501954840101	0.7456527705436378	2.031069691040302	1.8817272695212388	2.180412112559365	0.4818237584441805	0.434423494514498	0.529224022373863
130	0.6545023466672747	0.5552922701972574	0.753712423137292	2.13439698025973	1.9713953865011535	2.2973985740183065	0.5282947978657943	0.47431102871860453	0.582278567012984
131	0.6549498774153889	0.5549649261338487	0.7549348286969291	2.150510549201684	1.9853816253376224	2.3156394730657457	0.5224260333111734	0.4692579437631521	0.5755941228591948
132	0.6967700379671804	0.5940740897738749	0.7994659861604859	1.9635560572650868	1.8197559421154739	2.1073561724146996	0.574522616104129	0.5204450193968511	0.628600212811407
133	0.700469290100307	0.5953121857726185	0.8056263944279956	1.9428907053322577	1.8008961130194803	2.084885297645035	0.5784315728690101	0.5240317040873186	0.6328314416507016
134	0.7354343804504904	0.6272251258902972	0.8436436350106835	1.9381970504607038	1.796342191529018	2.0800519093923895	0.578946219884382	0.5244964199802631	0.6333960197885008
135	0.81553120827802	0.6890158282276884	0.9420465883283515	1.887333949197319	1.750427502266308	2.02424039612833	0.5970259896434339	0.5408371839984907	0.6532147952883771
136	0.8375223157474558	0.7045505557304856	0.970494075764426	1.875602185448522	1.739321815178634	2.0118825557184103	0.6255854590446017	0.5659117252480363	0.6852591928411672
137	0.8515048067375159	0.7134192880052773	0.9895903254697547	1.857289899256401	1.7229282779465485	1.9916515205662537	0.6401025067430375	0.5790249076392192	0.7011801058468556
138	0.8639260364521569	0.7210587651664335	1.0067933077378803	1.8594399371245678	1.723025806086302	1.9958540681628334	0.6260940593741733	0.5657158529476374	0.6864722658007092
139	0.9152536016574859	0.7678026909363056	1.0627045123786663	1.7645339829456652	1.639201285311469	1.8898666805798614	0.6310855374967241	0.5705557164045482	0.6916153585889
140	0.9070542686643943	0.760708276366342	1.0534002609624467	1.7432346080538725	1.6193233905689488	1.8671458255387963	0.6283016893930169	0.5678377995762519	0.688765579209782
141	0.9188607392035503	0.7718588446592172	1.0658626337478834	1.6711081151627063	1.5508983700038363	1.791317860321576	0.5926846814589655	0.5362499348774561	0.6491194280404748
142	0.9522426428842218	0.8041916189657812	1.1002936668026624	1.6535210386936376	1.53413330393888	1.7729087734483955	0.576116780989214	0.5217486125411727	0.6304849494372555
143	0.9891947566551688	0.8378534443585575	1.14053606895178	1.6488131198882796	1.528303989515695	1.7693222502608643	0.5773900244564637	0.5227783441532019	0.6320017047597255
144	1.0064825739852834	0.8510138410351531	1.1619513069354137	1.655316391663474	1.532719586812065	1.7779131965148833	0.599486452201373	0.5417471867769167	0.6572257176258294
145	1.0348950236400367	0.8721051756630682	1.197684871617005	1.6093331477839221	1.486955776014144	1.7317105195537001	0.565806352015453	0.5095281695713944	0.6220845344595116
146	1.0348950236400367	0.8721051756630682	1.197684871617005	1.5998162606443462	1.4779784465995314	1.721654074689161	0.5679389393348755	0.5113860195933045	0.6244918590764464
147	1.0433486878570961	0.8783994248738276	1.2082979508403646	1.5741273797052264	1.4535923839646023	1.6946623754458505	0.5672099912964186	0.5106709637500495	0.6237490188427878
148	1.0899177031312557	0.9138452629470827	1.2659901433154288	1.4855855769298703	1.36512048387005	1.6060506699896906	0.5475649533997518	0.4921800554798666	0.602949851319637
149	1.0915357570807187	0.9152419185918766	1.2678295955695607	1.4604968723305598	1.341344871803468	1.5796488728576519	0.5479889256830344	0.4924526473486663	0.6035252040174024
150	1.1328028092336309	0.9518126497645731	1.3137929687026886	1.4333057712896615	1.3165406200698513	1.5500709225094718	0.5527792831789957	0.4970219259048124	0.6085366404531791
151	1.151762078504973	0.9693982519601454	1.3341259050498004	1.407999120231471	1.292693726524922	1.52330451393802	0.5520804639193149	0.49647737532088776	0.607683552517742
152	1.139185146107302	0.9800737234620573	1.2982965687525465	1.3340511044269756	1.2287978568963427	1.4393043519576083	0.5543918352429922	0.5019243937127101	0.6068592767732741
153	1.1405208683788945	0.9901453803539639	1.2908963564038252	1.200814298660576	1.1068192980742326	1.2948092992469193	0.5541938415357599	0.502163477384359	0.606224205687161
154	1.1678912669508152	1.0114646775797267	1.3243178563219038	1.1740708218660578	1.0814446577619128	1.2666969859702029	0.5540673896175958	0.5011696801067084	0.6069650991284832
155	1.202041352755094	1.0424467679471459	1.361635937563042	1.135277124174575	1.0453174487555386	1.2252367995936115	0.5451073042580432	0.49255178538265565	0.5976628231334307
156	1.198432708536102	1.0391768690031316	1.3576885480690724	1.1036807086856917	1.0155910364160623	1.1917703809553208	0.5376229005107824	0.4855485919654059	0.5896972090561589
157	1.2104269686959608	1.0493754967700757	1.3714784406218457	1.097025771670113	1.0095070076099133	1.1845445357303128	0.5426359611241867	0.48947824388302436	0.5957936783653489
158	1.2240808351624595	1.0594491814040317	1.3887124889208873	1.1041581137981258	1.015364959400749	1.1929512681955026	0.5623042075328408	0.5043733227456797	0.620235092320002
159	1.2993081337477907	1.1170356520959381	1.4815806153996434	1.1147659791450295	1.0201741163552462	1.2093578419348128	0.535679796215595	0.47307743916002537	0.5982821532711646
160	1.3080501552112267	1.1228429092818233	1.4932574011406299	1.0823771587433304	0.9879143636357086	1.1768399538509522	0.5317348636600665	0.4688686049980926	0.5946011223220404
161	1.31718548712012	1.1309430705966255	1.5034279036436144	1.0664275715012663	0.9722265039626252	1.1606286390399077	0.5143521958415067	0.45292783056621316	0.5757765611168003
162	1.3377454857753084	1.1498513900813543	1.5256395814692627	1.0572582535137593	0.9638902238604417	1.1506262831670773	0.5138787440210826	0.45273663260178054	0.5750208554403846
163	1.3244287352674682	1.1419764888428552	1.5068809816920812	1.0457819684961707	0.9540419821164592	1.1375219548758824	0.5184649101112047	0.459119339873459	0.5778104803489502
164	1.3166711407475966	1.137884266451629	1.495458015043564	0.9996518832407669	0.9132894052247571	1.0860143612567768	0.5260441429363235	0.46814795676139886	0.5839403291112482
165	1.330415692240888	1.151907572402378	1.5089238120793982	0.9550968433901196	0.8725743690699648	1.0376193177102744	0.5243746585795326	0.46717492679892625	0.5815743903601388
166	1.3713487185366484	1.1853052007051437	1.5573922363681532	0.7853667193169549	0.7108998772852435	0.8598335613486663	0.5638438335375433	0.49875681670385086	0.6289308503712359
167	1.3753712413545434	1.1887889302657682	1.5619535524433188	0.7787288285832511	0.7051556449811662	0.852302012185336	0.5682689673701595	0.5026469415996353	0.6338909931406839
168	1.3639960116842227	1.178197121781941	1.5497949015865045	0.7691572591089599	0.6964139251682266	0.8419005930496932	0.5674793999545156	0.5019326277217622	0.6330261721872691
169	1.3816616478262869	1.1939708464982823	1.5693524491542914	0.7478065054380362	0.6777961091596956	0.8178169017163768	0.5426543647978515	0.48027144614525596	0.6050372834504469
170	1.3876429492841322	1.1960880720273281	1.5791978265409365	0.7151554906023876	0.6466710585870189	0.7836399226177564	0.5473849411802177	0.4839479190195155	0.61082196334092
171	1.4139831678093129	1.2174119034078417	1.610554432210784	0.6972946586993627	0.6294798837781488	0.7651094336205765	0.5533991599212065	0.4887482959622115	0.6180500238802016
172	1.4148602837305086	1.2195232821929225	1.6101972852680948	0.6980035425603954	0.630383741458772	0.7656233436620188	0.5443604929474943	0.4808551954562088	0.6078657904387798
173	1.4109532884812666	1.2194646396573612	1.602441937305172	0.6719334675504549	0.6055074527002934	0.7383594824006166	0.4937251732177306	0.43729744996617315	0.550152896469288
174	1.5322192085982893	1.3340277760039547	1.7304106411926239	0.6654054362939048	0.5998018229345443	0.7310090496532654	0.4909482299732446	0.43541304094360095	0.5464834190028882
175	1.9534155860845388	1.722334614311974	2.184496557857104	0.6506993842926599	0.5878266273914465	0.7135721411938734	0.4904638552083622	0.43817152351614697	0.5427561869005775
176	2.0364845162423277	1.79887194794097	2.274097084543685	0.6417104354659582	0.5801872316500064	0.7032336392819101	0.4968925119323483	0.44434760968613474	0.5494374141785618
177	2.150501710838016	1.8979606274604748	2.4030427942155566	0.6303527066786875	0.5667667834774932	0.6939386298798818	0.45230153777424703	0.4008915768004966	0.5037114987479975
178	2.1700639772822	1.9178547759940456	2.4222731785703537	0.6346193989497277	0.5702488803341623	0.6989899175652932	0.45839413455952205	0.40641258185104545	0.5103756872679986
179	2.437885389389011	2.1679870855418875	2.7077836932361343	0.6034477431629153	0.5437025756951553	0.6631929106306751	0.4794572655281376	0.4289681186316483	0.5299464124246269
180	2.4551530705340237	2.1827470198160004	2.727559121252047	0.5991900474490006	0.539685461498388	0.6586946333996131	0.48034586895047254	0.42940040094190346	0.5312913369590416
181	2.470106262640158	2.1960869191733354	2.74412560610698	0.5983951583471687	0.5387320449248929	0.6580582717694446	0.48344732571095606	0.4323396211628998	0.5345550302590123
182	2.4858562279478744	2.2107359958293644	2.7609764600663844	0.5900317975630123	0.5303497275014631	0.6497138676245613	0.4840434410492551	0.43250996404256603	0.5355769180559442
183	2.4995027873712887	2.223500629730637	2.7755049450119404	0.5894277437300662	0.5303139186577954	0.648541568802337	0.4910715001108057	0.43884040173069766	0.5433025984909138
184	2.5128002467072728	2.233171323074449	2.792429170340096	0.591819047492259	0.5300878734314411	0.6535502215530768	0.4828943127818573	0.43108464031426885	0.5347039852494457
185	2.585615013296319	2.3038645116933196	2.8673655148993182	0.5847136303997611	0.5230914032132677	0.6463358575862543	0.47799022723678364	0.42716209054522886	0.5288183639283384
186	2.725459682742774	2.4335687476010883	3.0173506178844605	0.5795325671624899	0.5189711465522967	0.6400939877726831	0.5212366753617947	0.46626698874703587	0.5762063619765536
187	2.7607936478490513	2.462294044445371	3.059293251252732	0.5772801699280272	0.5169813540140964	0.637578985841958	0.5454309102434323	0.48746616797282416	0.6033956525140405
188	3.0561689893242328	2.731638602505008	3.3806993761434576	0.5713884222059109	0.5118308207540221	0.6309460236577997	0.5377301651297219	0.4824607760086598	0.5929995542507841
189	3.1178632147054635	2.7901753950157917	3.445551034395135	0.5755283585912304	0.5158073304331391	0.6352493867493217	0.5325598452777125	0.47847097116227755	0.5866487193931476
190	3.22550992245594	2.89451026766699	3.55650957724489	0.5742868465669763	0.5156046096231535	0.6329690835107991	0.5640913129369594	0.5080766933336245	0.6201059325402942
191	3.2462125178798704	2.9139985491312395	3.578426486628502	0.5782695152562749	0.5195121472509494	0.6370268832616004	0.5665718412434848	0.5104437678474056	0.6226999146395639
192	3.271099226424961	2.937124144870544	3.605074307979378	0.5813790887534909	0.5225071616021764	0.6402510159048053	0.5705085318320271	0.5141795346416802	0.6268375290223739
193	3.273069665449468	2.9420066684686255	3.6041326624303105	0.5973736678137567	0.5381825701777322	0.656564765449781	0.5919730371256192	0.5342295215588613	0.6497165526923772
194	3.277468082163326	2.9459095286950703	3.609026635631582	0.6021492026647142	0.5428077846151951	0.6614906207142333	0.5891567136741599	0.5316755171252041	0.6466379102231157
195	3.322529005512471	2.985966515459979	3.6590914955649634	0.6002906147539904	0.5409469014645376	0.659634328043443	0.5871206138558025	0.5297929324808269	0.644448295230778
196	3.371559205972006	3.026434293433903	3.7166841185101087	0.5984418977453325	0.5388959076448799	0.657987887845785	0.5879542742771258	0.5304404099043984	0.6454681386498531
197	3.6435664645378774	3.247036550564425	4.040096378511329	0.586762314951494	0.5249531051355196	0.6485715247674684	0.5803181708521796	0.5199671821886864	0.6406691595156727
198	3.8174394729266803	3.3857114532286032	4.249167492624758	0.5932472515050617	0.5275911060402134	0.6589033969699101	0.5699426319884338	0.5107575734941947	0.6291276904826729
199	3.826163130883254	3.3923155011245347	4.260010760641974	0.5955012877759863	0.52921624724547	0.6617863283065026	0.5679400870570617	0.509229896738263	0.6266502773758603
200	3.7895270887039394	3.3614162177983458	4.217637959609533	0.6159193525703446	0.5491469400920308	0.6826917650486583	0.5698855458168278	0.512814542106508	0.6269565495271476
201	3.8127484042561366	3.3816305928515122	4.243866215660761	0.6112280842298532	0.5441003841530355	0.678355784306671	0.5686782717425051	0.5117238132375959	0.6256327302474143
202	3.8137812721296536	3.3822687384172863	4.245293805842021	0.6071500508544256	0.5403118918561862	0.673988209852665	0.5827796024251186	0.5251849502584334	0.640374254591804
203	3.7651713936782163	3.3447183266752383	4.185624460681194	0.606804020638636	0.5412116530525163	0.6723963882247557	0.6062626449669494	0.5491100833334597	0.6634152066004391
204	3.747309598439272	3.330325418011017	4.164293778867527	0.602117594494035	0.5376479541018349	0.6665872348862352	0.6143797600978099	0.5572298837087639	0.6715296364868559
205	3.7280820263304846	3.3143602161904964	4.141803836470473	0.6063218443347149	0.54222550758914	0.6704181810802897	0.6221287340590538	0.5646623720568007	0.6795950960613069
206	3.7296053495335553	3.3158682546766944	4.143342444390416	0.6120202589114065	0.5481798619826082	0.6758606558402049	0.6279360294572887	0.5702169380287938	0.6856551208857835
207	3.751264288406759	3.3325038144102623	4.170024762403255	0.6153617622574701	0.551463886662922	0.6792596378520181	0.6281902098310321	0.5704219657084303	0.6859584539536341
208	3.775507793491413	3.354047025329109	4.196968561653717	0.6274389673323847	0.5629634652998852	0.6919144693648842	0.6412826200185698	0.5813358456922442	0.7012293943448955
209	3.84029894413886	3.407099623455324	4.273498264822396	0.6456592210934299	0.5779372851869213	0.7133811569999384	0.6423502278062482	0.5805859537620535	0.7041145018504429
210	3.9192940680873507	3.4699409688477694	4.368647167326932	0.6552594963485052	0.5856507642156412	0.7248682284813692	0.6448626512276076	0.5820195798819431	0.707705722573272
211	3.999931962739515	3.5357135666488544	4.464150358830175	0.6641737303913685	0.5921910145797387	0.7361564462029984	0.6518084356083456	0.5883045277841533	0.7153123434325377
212	3.971751813463786	3.5128256500581374	4.430677976869434	0.6615333900123523	0.5892836314583362	0.7337831485663686	0.6449310939378328	0.582503791697127	0.7073583961785387
213	3.9741248934911764	3.516333050275705	4.431916736706648	0.6669526657688568	0.5940396278775837	0.7398657036601299	0.644693475889478	0.5824250800622479	0.7069618717167082
214	3.927966577431275	3.478930218254606	4.377002936607944	0.6786616293839989	0.6029661511524891	0.7543571076155087	0.6649439664885164	0.6006667965590164	0.7292211364180163
215	3.808156663973504	3.3838365530566916	4.2324767748903165	0.6722387066931667	0.5983013579760976	0.7461760554102357	0.6519894529514464	0.5899923839514571	0.7139865219514356
216	3.765439886954241	3.349958817471948	4.180920956436534	0.6623791947337404	0.5891883667252191	0.7355700227422617	0.6535415719102993	0.5914737163854035	0.715609427435195
217	3.487838651830181	3.1275501769116145	3.848127126748748	0.6583277577137115	0.5875030163437247	0.7291524990836984	0.6739314901658595	0.6124198891613338	0.7354430911703851
218	3.516357421098265	3.149393142501453	3.8833216996950766	0.6568724860782575	0.586260114266981	0.7274848578895341	0.7288193336728273	0.6614451769983032	0.7961934903473513
219	3.4619190309632715	3.0954880370124727	3.8283500249140703	0.6681906140189422	0.5967726552237922	0.7396085728140921	0.7427573415932267	0.6741099190569906	0.8114047641294628
220	3.297403117411483	2.925366816672879	3.6694394181500867	0.6876168782561546	0.6122526301452118	0.7629811263670974	0.7776276437661568	0.7023089207789901	0.8529463667533235
221	3.2491698503735247	2.8778410107849366	3.6204986899621128	0.6984660661451748	0.6213118260830317	0.7756203062073179	0.7891106986264782	0.7118784238915015	0.8663429733614549
222	3.1917118068326245	2.8244738317934397	3.558949781871809	0.7056342606384425	0.6260661661130391	0.7852023551638457	0.7843891437972355	0.7064650483307237	0.8623132392637471
223	3.1195920499572276	2.764911183717091	3.4742729161973642	0.7321909539805319	0.6533222383921882	0.8110596695688757	0.8626815561275941	0.7796891591551215	0.9456739531000667
224	2.9753818240920147	2.6129219403145973	3.337841707869432	0.8058029876706375	0.7178208176697767	0.8937851576714984	0.9063441348628094	0.8139064398276659	0.9987818298979529
225	2.954564239283884	2.5960573373013687	3.313071141266399	0.8376309623518444	0.7455494895120491	0.9297124351916397	0.9110566304423867	0.8185084775581006	1.0036047833266728
226	2.9333575343876244	2.577421251462338	3.289293817312911	0.8433357114084676	0.7509161276333001	0.9357552951836352	0.9073357675138016	0.8152271317212814	0.9994444033063219
227	2.8433333146702715	2.504437479163994	3.182229150176549	0.8585128601258002	0.766239259709462	0.9507864605421383	0.9153564726520211	0.8242927253889643	1.006420219915078
228	2.737986705080811	2.419423873345017	3.0565495368166045	0.8825665167965591	0.7893633333167879	0.9757697002763304	0.8980431065090683	0.8113596326599692	0.9847265803581673
229	2.7395434767637865	2.4201552885712987	3.0589316649562743	0.8969192992715052	0.8034274439935826	0.9904111545494277	0.9005422579706038	0.8137667734181929	0.9873177425230147
230	2.676207922291695	2.356545850766696	2.9958699938166937	0.906537704818489	0.8121562660724537	1.0009191435645244	0.92465723474744	0.8347543527097958	1.0145601167850842
231	2.514658159204184	2.2065778772336686	2.8227384411746987	0.9313394736013847	0.8325434973667369	1.0301354498360324	0.9257347170003941	0.8340612976495925	1.0174081363511958
232	2.45605894175916	2.1572100077152836	2.754907875803036	0.9357071484904336	0.8360178134962524	1.0353964834846148	0.9225885355959034	0.8310190024564045	1.0141580687354024
233	1.9650684869634036	1.7273702185361137	2.2027667553906936	0.9566366658692236	0.8551264804252376	1.0581468513132095	0.9613128395079074	0.8629183855729271	1.0597072934428877
234	1.8604820238280309	1.6329125151275403	2.0880515325285214	0.9575066741421541	0.8561074699296984	1.0589058783546097	0.9786528230371235	0.8773292139286675	1.0799764321455796
235	1.6270624686313993	1.4209722534400195	1.833152683822779	0.9787002728691989	0.8737010603566635	1.0836994853817343	0.9377337309515912	0.8391331553351927	1.0363343065679897
236	1.5793866812857695	1.3784269309247403	1.780346431646799	0.9644107208960792	0.861754933218086	1.0670665085740723	0.9340785706399988	0.8360152202112827	1.0321419210687148
237	1.5336795878676075	1.3382832377706277	1.7290759379645873	0.9624067410081149	0.8598229557309702	1.0649905262852595	0.9252135379117213	0.828211600256352	1.0222154755670907
238	1.4610091288449734	1.2717968718247712	1.6502213858651755	0.9489058524249835	0.8453399782243898	1.0524717266255772	0.8940027143383391	0.7993277642887531	0.9886776643879251
239	1.4447903925267251	1.2582746809543193	1.6313061040991312	0.946261341718724	0.8427910830401659	1.049731600397282	0.8991357773351781	0.8040520497798791	0.9942195048904772
240	1.3506688135656977	1.1755422578385304	1.5257953692928652	0.9683808662419937	0.8644081943838358	1.0723535381001517	0.9215706763834772	0.8244970503249293	1.0186443024420253
241	1.3360694756840648	1.1630362756338202	1.5091026757343091	1.0185297181554802	0.914634116417369	1.1224253198935914	0.9280372525688043	0.8305462754351437	1.025528229702465
242	1.3056751418797763	1.1348791473112396	1.4764711364483127	1.0386049322671784	0.9338177620764532	1.1433921024579037	0.9351065747309639	0.8365854547464755	1.0336276947154523
243	1.287781018414178	1.1168655850875242	1.458696451740832	1.0373040743370587	0.9321593923813287	1.1424487562927887	0.9871026805242881	0.8807512502639228	1.0934541107846534
244	1.2856687871362509	1.1146534817284846	1.4566840925440172	1.0396812125193742	0.9342008722966867	1.1451615527420618	1.0160641142011928	0.9054695108334129	1.1266587175689726
245	1.2556393441144515	1.0879677402861518	1.423310947942751	1.0829216659389038	0.9729680309616875	1.19287530091612	1.1138803193377869	0.9895805198138892	1.2381801188616848
246	1.2474518053078143	1.0811514007365108	1.4137522098791178	1.0844575879791947	0.9748200734072154	1.1940951025511737	1.1095823853279883	0.9859762629381155	1.2331885077178613
247	1.2390171463047137	1.0736953726343232	1.4043389199751042	1.0857803679974043	0.9752790887695821	1.1962816472252262	1.0959256606334784	0.9721168349918274	1.2197344862751296
248	1.1977415454492895	1.0351511072955029	1.360331983603076	1.1180596397711478	1.0021490348123543	1.233970244729941	1.104997049664988	0.9722798619831571	1.2377142373468186
249	1.201653417033493	1.0376162721584359	1.3656905619085498	1.140241312043293	1.020810692376642	1.2596719317099438	1.1020919514852408	0.9673307613243243	1.2368531416461572
250	1.2024629157343267	1.0372742929993284	1.367651538469325	1.1505641213538786	1.02852234239545	1.2726059003123074	1.0860757670282066	0.9526211295473453	1.2195304045090678
251	1.1867238184125002	1.0227015040449217	1.350746132780079	1.1612141183620515	1.0366098296501491	1.2858184070739536	1.0797281273785526	0.9460110752155836	1.2134451795415218
252	1.1811110577262576	1.0181942585591583	1.3440278568933568	1.1782721347083511	1.0531019575278404	1.3034423118888618	1.10556790522384	0.9684703845932996	1.2426654258543808
253	1.1785776337138212	1.0142406411196203	1.3429146263080223	1.1847358513089568	1.0574184933176558	1.3120532093002577	1.1049603065579152	0.9665225752766916	1.243398037839139
254	1.1673604962031798	1.0058351046203726	1.328885887785987	1.1887422217270838	1.0609937683802417	1.3164906750739256	1.1100578408768873	0.9711120122966213	1.2490036694571534
255	1.1639216930874736	1.0064067618420833	1.321436624332864	1.1947009744317905	1.0667015364224541	1.3227004124411268	1.0848936578106738	0.9518085754159048	1.2179787402054427
256	1.1545058512204416	1.0015158868729872	1.3074958155678957	1.165794233409855	1.0492858792260418	1.282302587593668	0.8682169012669751	0.7911427235201516	0.9452910790137987
257	1.1541780194357294	1.0002257814736484	1.3081302573978104	1.1717405671278098	1.0546684547928185	1.2888126794628012	0.8806289935136883	0.8017919882937445	0.959465998733632
258	1.1470499324575467	0.9967778029005133	1.2973220620145802	1.1566370800566546	1.045065217542686	1.268208942570623	0.8814547881804533	0.8031557956852247	0.959753780675682
259	1.1408105976568417	0.9879943616091739	1.2936268337045096	1.142499130254735	1.032438948394627	1.252559312114843	0.8920456580426579	0.8126206905011203	0.9714706255841956
260	1.1267604287941428	0.9706495692536443	1.2828712883346411	1.1695459477967773	1.055583147516019	1.2835087480775358	0.9130999443614212	0.83055817987538	0.9956417088474624
261	1.118803704928081	0.9621667896928402	1.2754406201633217	1.1751193971223755	1.0603739694713186	1.2898648247734323	0.9147050478135106	0.8318720984191201	0.9975379972079009
262	0.9652903967014016	0.8190302006141919	1.1115505927886113	1.2269590810754	1.1039823726906102	1.3499357894601898	0.9248903281896551	0.8380771676549084	1.0117034887244019
263	0.9555447377800226	0.811712421724384	1.0993770538356613	1.2416395212835938	1.1174040886633327	1.365874953903855	0.9307856009116765	0.8431229396184203	1.0184482622049327
264	0.879427989156859	0.7524840960882563	1.0063718822254617	1.1952773941684907	1.0799359519110245	1.3106188364259568	0.9563015270699697	0.8704771402265545	1.042125913913385
265	0.8797390505134942	0.753987684658229	1.0054904163687595	1.1927415719830687	1.078649369711735	1.3068337742544025	0.9515848235515294	0.866435984015404	1.036733663087655
266	0.8755291515682739	0.7521662039207975	0.9988920992157504	1.2215396244368122	1.1084450398089374	1.334634209064687	0.9529449737912051	0.8686431143195581	1.0372468332628522
267	0.8581644289148667	0.7365359290929295	0.9797929287368037	1.2256445800918014	1.11197331809828	1.3393158420853228	0.9383976779806227	0.8551632156779645	1.0216321402832809
268	0.7874061148843887	0.6739716564278071	0.9008405733409703	1.2039965169952067	1.0897097564032971	1.3182832775871165	0.876257499082232	0.7967186563502373	0.9557963418142268
269	0.75574577306093	0.6479848649434894	0.8635066811783707	1.187347776625305	1.074785122235666	1.2999104310149443	0.8677950908498685	0.7892570805011825	0.9463331011985545
270	0.7446404825642104	0.6382541585432084	0.8510268065852125	1.192065971955762	1.0785349751908473	1.305596968720677	0.8575990273556895	0.7797411426914264	0.9354569120199525
271	0.722038783233362	0.6274740947560622	0.8166034717106618	1.0797762482642979	0.9836681803710597	1.175884316157536	0.86523808284709	0.7878452283131447	0.9426309373810353
272	0.6700865308721529	0.5785735063704286	0.761599555373877	1.0576002282025148	0.9669925474380481	1.1482079089669814	0.872611772140983	0.7936924944253427	0.9515310498566232
273	0.6634873178026962	0.5707869761955779	0.7561876594098145	1.0567812509673171	0.9649840127473064	1.148578489187328	0.8876911140167909	0.8051467417829504	0.9702354862506313
274	0.6604883032385136	0.567996283296488	0.7529803231805392	1.0483265349056032	0.9565805367480227	1.140072533063184	0.8819966467954489	0.7999639563857464	0.9640293372051514
275	0.654695908983427	0.5634134926870131	0.7459783252798409	1.0388180232209496	0.9483016474144592	1.12933439902744	0.8799281008528999	0.7986283311496429	0.9612278705561567
276	0.6524188778370339	0.5622323550272378	0.7426054006468301	1.0382087929353012	0.9485659432415487	1.1278516426290537	0.9173452778107296	0.8339430140322411	1.000747541589218
277	0.6548339192659491	0.5637478061378224	0.745920032394076	1.0408810676835403	0.9511123626301481	1.1306497727369325	0.9180555024428612	0.8346417419359651	1.0014692629497572
278	0.6777262202308441	0.5786000262205571	0.776852414241131	1.0397013882086763	0.9496001808254129	1.1298025955919395	0.9222428563609275	0.8380967552544767	1.0063889574673783
279	0.6744943808045856	0.5757065317726382	0.7732822298365329	1.0358322071284884	0.9468923045601867	1.1247721096967902	0.9427530033474106	0.8572493613418926	1.0282566453529287
280	0.6764127247491263	0.5770015241733876	0.7758239253248649	1.0350849212820816	0.9461946279742584	1.1239752145899047	0.9410729022466195	0.8556666957372743	1.0264791087559648
281	0.6745325554482029	0.575534630913705	0.7735304799827007	1.0471581513055663	0.9565246262606865	1.1377916763504463	0.9403590251084145	0.8548736905825511	1.025844359634278
282	0.6681268993938134	0.5700392748819703	0.7662145239056566	1.046236014282555	0.9566113665308529	1.1358606620342573	0.9574286792735475	0.8709396156339309	1.043917742913164
283	0.6627105607857984	0.5653040084914598	0.7601171130801369	1.0514911385470442	0.9615467661130706	1.141435510981018	0.9618714754496799	0.8749767822542767	1.048766168645083
284	0.6605976162992231	0.563849185996663	0.7573460466017832	1.0687770596841961	0.9782392508298243	1.159314868538568	0.9536093268618281	0.867500933933685	1.0397177197899712
285	0.66222116564478	0.5643050447282583	0.7601372865613016	1.0625998174825861	0.9714668548457007	1.1537327801194714	0.9289722463517732	0.8449726231601142	1.0129718695434322
286	0.6643818083659501	0.5658543433319966	0.7629092733999037	1.0283176030336227	0.9368931308242093	1.1197420752430363	0.9222008183568241	0.8385403736621735	1.0058612630514747
287	0.6677545452039089	0.5688680428537201	0.7666410475540977	1.018565560995119	0.9275566458610072	1.109574476129231	0.9192388763755497	0.8359265385095596	1.0025512142415398
288	0.6670516676094818	0.5703739001549871	0.7637294350639763	1.0499797840752323	0.9587429499287388	1.1412166182217258	0.822731954143709	0.7511616541727546	0.8943022541146634
289	0.6505492368124899	0.5593541428666335	0.7417443307583462	1.0427830166034742	0.957564500423487	1.1280015327834616	0.7129197200174475	0.6546486544365329	0.7711907855983622
290	0.657739713734886	0.5645802064201342	0.7508992210496379	1.0397798049261429	0.9545279127336359	1.1250316971186498	0.6877293806691293	0.6308670003144292	0.7445917610238293
291	0.6605925471068186	0.5669032048321259	0.7542818893815114	1.0411419805524194	0.9555525592961487	1.1267314018086898	0.6900103776220843	0.6329053369320556	0.747115418312113
292	0.6572561648633397	0.5645954191780744	0.749916910548605	1.0533160524875793	0.9672181949341212	1.1394139100410376	0.6890959894517583	0.632217403319048	0.7459745755844688
293	0.66125810126568	0.5679681484585107	0.7545480540728491	1.0528753190321787	0.966752077762209	1.1389985603021482	0.6933362891454122	0.6360521351284532	0.7506204431623713
294	0.6618432743623665	0.5699562409291936	0.7537303077955393	1.0639034652061725	0.9771757178982801	1.1506312125140652	0.6984530364143007	0.6410143763730665	0.7558916964555348
295	0.6351770964199142	0.5515153958896094	0.7188387969502188	1.057430329979511	0.9736858902318073	1.1411747697272148	0.7217042541494114	0.663673941281458	0.7797345670173648
296	0.6291361486909636	0.5465945550634743	0.7116777423184528	1.0531353122587057	0.9701528879399672	1.136117736577444	0.726671203081248	0.6683983791520585	0.7849440270104375
297	0.6299210109960693	0.5472528631496809	0.7125891588424578	1.0648837787126166	0.9820131894400357	1.1477543679851978	0.7290252692805708	0.6708412666753147	0.7872092718858268
298	0.6244810209200831	0.5452895467837168	0.7036724950564492	1.0671668213313419	0.9851616079858363	1.1491720346768477	0.7390662549410799	0.6824997954830644	0.7956327143990954
299	0.6221177949343417	0.5442634316182918	0.6999721582503915	1.0726790506248025	0.9924690464371135	1.1528890548124917	0.7465198091333922	0.6905773432850115	0.8024622749817729
300	0.610088720902936	0.5324220829489575	0.6877553588569143	1.0739481961652095	0.9950690616001692	1.1528273307302501	0.7703808106855368	0.7129705724685269	0.8277910489025466
301	0.5966691908842998	0.5196737072087297	0.6736646745598698	1.0726446952519055	0.9942174236697205	1.1510719668340905	0.8223130478292004	0.7478932667589462	0.8967328288994547
302	0.5960263192852524	0.5190330249808182	0.6730196135896865	1.0817765297675266	1.002972786932829	1.160580272602224	0.8260844828536354	0.7514039597529574	0.9007650059543135
303	0.5798382217084769	0.5032326110317289	0.6564438323852249	1.0993763586418819	1.017911720280801	1.1808409970029625	0.8302577462567378	0.7544781732986687	0.9060373192148068
304	0.5826087922417549	0.5056351677962927	0.6595824166872171	1.1109721542156903	1.0284393917460504	1.1935049166853302	0.823189131255597	0.7478555896062855	0.8985226729049086
305	0.5819056575391848	0.5049936176754382	0.6588176974029314	1.109160888770977	1.0267428507861713	1.1915789267557826	0.8252434799227399	0.7498451651876228	0.9006417946578571
306	0.5828606302547041	0.5085673751304977	0.6571538853789105	1.1273117810541318	1.0465270670641567	1.2080964950441069	0.8431168180224891	0.7676159628595594	0.9186176731854186
307	0.579737587483738	0.5065536775936672	0.6529214973738089	1.1943459240702414	1.1143794369306237	1.2743124112098594	0.9466610825222213	0.8663807574359386	1.026941407608504
308	0.573623358121621	0.5008867622147596	0.6463599540284826	1.2078773037825792	1.1280728390758181	1.2876817684893402	0.9498562773573549	0.8692725771277087	1.0304399775870012
309	0.5762816103958641	0.49936256489215214	0.6532006558995762	1.2406182502089376	1.1570505327442318	1.3241859676736434	0.9247763673575602	0.8423950439847411	1.0071576907303794
310	0.5692397683171421	0.4925719601357266	0.6459075764985576	1.2838442830749415	1.1989152179046014	1.3687733482452817	0.9416243914661885	0.8582825373589682	1.0249662455734088
311	0.5579141972283161	0.4816097963486662	0.634218598107966	1.279415674145742	1.193278135220698	1.3655532130707861	0.9453809122172419	0.8605197088389867	1.030242115595497
312	0.5548736868034798	0.4788266973585057	0.630920676248454	1.2946861158248324	1.2079346651517053	1.3814375664979592	0.9502243147482512	0.8650336357440006	1.0354149937525017
313	0.5421511483162349	0.46538553930230586	0.6189167573301638	1.3436101124732003	1.2537868786443371	1.4334333463020634	0.9531095524861308	0.8673540796928179	1.0388650252794438
314	0.5548669404682116	0.47483094642171875	0.6349029345147046	1.3718971541327047	1.279694381362098	1.4640999269033115	0.9599130549655135	0.8728392584181557	1.0469868515128713
315	0.5554245081246219	0.47501320406332115	0.6358358121859224	1.3820512947695205	1.289221448083126	1.4748811414559146	0.9651684807968623	0.8777294622392633	1.0526074993544614
316	0.5428853392977409	0.4562336881869307	0.629536990408551	1.5047029625316388	1.3999999891644856	1.6094059358987922	0.9233616755302559	0.8413389147960433	1.0053844362644686
317	0.5402286982446798	0.455761516227809	0.6246958802615507	1.606612553366974	1.4964485848419997	1.7167765218919482	1.0329987530727514	0.9482852716974632	1.1177122344480395
318	0.5413428522231685	0.45670082592410377	0.6259848785222333	1.6270681721086544	1.5162016086123153	1.7379347356049932	1.0545739195464763	0.9683233485129974	1.1408244905799552
319	0.5378202441243826	0.45386010892543344	0.6217803793233316	1.638970984745296	1.5276826086091158	1.7502593608814763	1.0705188727754087	0.9833455211896742	1.1576922243611434
320	0.5386433655981528	0.4540281910466545	0.6232585401496511	1.6625412623204547	1.5493069115125877	1.7757756131283218	1.0828145990744298	0.9944395886600975	1.171189609488762
321	0.5348507408839257	0.45053501121396217	0.6191664705538893	1.6810743177978202	1.5661205916641148	1.7960280439315257	1.0528726420371435	0.9661404186124742	1.1396048654618127
322	0.5331911654601695	0.45085072735714427	0.6155316035631948	1.6822711219282964	1.5677434559774672	1.7967987878791254	1.0451387379955055	0.9596473635304845	1.1306301124605265
323	0.5334158253793526	0.4510433151610419	0.6157883355976634	1.688095419550496	1.5731987031344588	1.8029921359665333	1.0446502390297858	0.9593229504075511	1.1299775276520205
324	0.5339782711979815	0.45132516881658014	0.6166313735793828	1.7085869301656607	1.5914935753892996	1.8256802849420217	1.0403646774466513	0.9550058013178336	1.1257235535754688
325	0.5348781765937034	0.45217033082161395	0.617586022365793	1.7133881019652013	1.595887012335757	1.830889191594646	1.0452435759916072	0.959535250821511	1.1309519011617035
326	0.5275955478344683	0.4473978862624787	0.6077932094064579	1.7196619497694179	1.602776262105026	1.8365476374338097	1.0596080207055754	0.9733786725150109	1.14583736889614
327	0.5262116049506432	0.44733197098399957	0.6050912389172869	1.7305426442692273	1.6135005176096069	1.8475847709288478	1.0689259107250875	0.9821442690854381	1.1557075523647367
328	0.5277878185707129	0.44898562967276995	0.6065900074686558	1.7396942110739284	1.6224371766682533	1.8569512454796036	1.0702792340109784	0.9837675129557915	1.1567909550661652
329	0.5298961327827946	0.4502649255871267	0.6095273399784624	1.730705069271702	1.6133775616779735	1.8480325768654304	1.077288228583054	0.9900688245286309	1.164507632637477
330	0.525590410942426	0.44687301594414475	0.6043078059407072	1.7362277408756075	1.6193510315874793	1.8531044501637357	1.1076791248631717	1.0181268961777157	1.1972313535486276
331	0.5102828616146302	0.4359950165466121	0.5845707066826484	1.7484587078852396	1.6335797954761153	1.8633376202943641	1.1146982683861801	1.0256657759078514	1.203730760864509
332	0.5085849021719249	0.43452029298477457	0.5826495113590752	1.7526063734031823	1.637398848153376	1.8678138986529884	1.1145612938811214	1.0255643578357856	1.2035582299264571
333	0.504729334540301	0.4298830200322523	0.5795756490483496	1.753512779655955	1.636900797119834	1.870124762192076	1.2415976764034773	1.138968251577192	1.3442271012297626
334	0.5072970566211974	0.4294246567060452	0.5851694565363497	1.854847123485197	1.726511001566431	1.983183245403963	1.6001178412724482	1.4539892684780051	1.7462464140668912
335	0.5036590584759644	0.4261549055423025	0.5811632114096261	1.8678373801940096	1.7372039009279545	1.9984708594600646	1.5992425468459763	1.4534492893588662	1.7450358043330865
336	0.5025882295440424	0.42648934018723483	0.5786871189008499	1.8690278679282248	1.7384102324244326	1.999645503432017	1.5830329942702626	1.4401063999272417	1.7259595886132835
337	0.5091395964011032	0.43311032776436686	0.5851688650378395	1.8614558146234137	1.7318461827946114	1.991065446452216	1.5713761384359684	1.4319384304389744	1.710813846432962
338	0.5078995254268648	0.4328861666157322	0.5829128842379973	1.848353724660988	1.7215705252163205	1.9751369241056556	1.57362284823573	1.4381875421872277	1.709058154284232
339	0.4940437604276162	0.42028639025096903	0.5678011306042634	1.85508509797109	1.7285752251054984	1.9815949708366816	1.6009430279153625	1.4638388191081082	1.7380472367226165
340	0.5072650552280196	0.4269204268121808	0.5876096836438582	1.9073574164398361	1.7749921386453282	2.039722694234344	1.568034426034762	1.432516335945615	1.7035525161239091
341	0.5076565322703024	0.4283696770908635	0.5869433874497412	1.9233660549034315	1.7924176863903467	2.0543144234165163	1.581241499781425	1.4482931997052606	1.7141897998575892
342	0.505542791925599	0.4268745901370911	0.5842109937141069	1.9508974525109857	1.816508724295955	2.0852861807260163	1.6108283715898644	1.4756928761931056	1.745963866986623
343	0.5038894050198124	0.4207836776556191	0.5869951323840057	1.9895846016748573	1.8507088737750086	2.1284603295747058	1.7150604878274	1.562781561065861	1.8673394145889393
344	0.5057819081838946	0.4197522328823736	0.5918115834854156	2.0489503777927323	1.9023305335001692	2.195570222085295	1.800106976581417	1.6337122303147242	1.9665017228481099
345	0.5002666265150635	0.4151687535372327	0.5853644994928944	2.121387321991231	1.9670808139511964	2.2756938300312655	1.7870083155642087	1.6198231245629109	1.9541935065655063
346	0.49579211552694485	0.4112491934519621	0.5803350376019276	2.281355347750849	2.106935421484637	2.4557752740170606	1.7902709683380276	1.622172639660236	1.958369297015819
347	0.49460297406102793	0.4114484754740029	0.577757472648053	2.2814712555427152	2.107270689090032	2.4556718219953986	1.7941401079044792	1.628384582272449	1.9598956335365094
348	0.49231995106323756	0.4097420989005168	0.5748978032259583	2.2606630993836845	2.0884405775714194	2.4328856211959495	1.7903532306688137	1.6250036186021388	1.9557028427354886
349	0.4854436338999454	0.4047521289824143	0.5661351388174765	2.2483158043349896	2.078207939284896	2.4184236693850827	1.8181806767291167	1.6511966068538984	1.9851647466043352
350	0.4849640923250795	0.40428610727144265	0.5656420773787163	2.242465481234757	2.073048450028373	2.4118825124411414	1.8100031916783077	1.644060437723001	1.9759459456336144
351	0.45904867816219724	0.3768776996507418	0.5412196566736527	2.336390203559332	2.1520163633660725	2.5207640437525907	1.8270956073491869	1.656782313483521	1.9974089012148526
352	0.4449051560950588	0.3606807406357794	0.5291295715543383	2.4494964902419456	2.240479738693769	2.6585132417901227	1.7790968204988542	1.60680731247782	1.9513863285198885
353	0.4457446907509708	0.3620421625069018	0.5294472189950398	2.4785654232811365	2.264983280919122	2.692147565643151	1.791745514396872	1.6208053631155879	1.9626856656781562
354	0.4529240123868637	0.3693963870358331	0.5364516377378943	2.454425033522392	2.242460511023215	2.666389556021569	1.8317845359819327	1.6590619056418423	2.004507166322023
355	0.4535724267209785	0.3698654528031673	0.5372794006387898	2.410957557562059	2.196233705284941	2.625681409839177	1.851573868756223	1.6761922247656642	2.026955512746782
356	0.44911618653231994	0.3667262344409091	0.5315061386237308	2.3880813887730117	2.1764217972183397	2.5997409803276836	1.847302239271631	1.6728446977111155	2.0217597808321464
357	0.4497993737302606	0.3675349177146697	0.5320638297458515	2.348535137440313	2.1394406584677275	2.5576296164128984	1.8486400796675777	1.674286817540854	2.0229933417943013
358	0.4390515534133634	0.36132243581681045	0.5167806710099163	2.1625852285841924	1.9770711043409805	2.3480993528274046	1.7251765184189833	1.5731936125091543	1.8771594243288123
359	0.4391056715420078	0.36143827142519636	0.5167730716588192	2.081724391323749	1.9075214015309907	2.255927381116507	1.742338697017634	1.5918464072718868	1.8928309867633812
360	0.4379455494858668	0.360339000857011	0.5155520981147226	2.06597689438535	1.8934181515827162	2.2385356371879834	1.7551899038869152	1.6035064094639744	1.9068733983098562
361	0.4384057147986657	0.359701636077142	0.5171097935201894	2.030821031250286	1.8606699320374878	2.200972130463084	1.8825023731736277	1.7137719854346882	2.051232760912567
362	0.4306589554501378	0.3519757414601148	0.5093421694401609	2.0068819932784177	1.8256131942685612	2.1881507922882744	1.8483003526140895	1.66758116231909	2.029019542909089
363	0.42252571244424103	0.3469473354592767	0.49810408942920537	1.9765555372688128	1.7957421285229525	2.157368946014673	1.7830222816420835	1.6095575956803803	1.9564869676037868
364	0.4296782678098858	0.3545134958269259	0.5048430397928458	1.9026829916582315	1.731859418638153	2.07350656467831	1.649195320086911	1.4986762332928534	1.7997144068809683
365	0.4349496017903668	0.3589487990007583	0.5109504045799753	1.8941567996846382	1.7246200387804542	2.0636935605888223	1.6367303175011494	1.488302928636118	1.785157706366181
366	0.43502130242226755	0.3584006501761862	0.5116419546683488	1.8850117732620377	1.7157247185610367	2.0542988279630388	1.6349162764074707	1.4862887508636213	1.7835438019513201
367	0.4361665095324467	0.3579248361077637	0.5144081829571296	1.88293671364383	1.7131455118837304	2.0527279154039295	1.6634042779811564	1.5109634249873225	1.8158451309749903
368	0.4373276829993622	0.3588125620949887	0.5158428039037357	1.8827421774929523	1.713115470543851	2.0523688844420533	1.6739162041993194	1.520373463985611	1.827458944413028
369	0.43741997559965695	0.358775424248798	0.516064526950516	1.8748726317171425	1.705927318007789	2.043817945426496	1.6617106153644343	1.5092621505754442	1.8141590801534244
370	0.4384977471357865	0.3601738685839959	0.5168216256875771	1.8859513232160396	1.7169737568845767	2.0549288895475026	1.6615173691878578	1.5093622191203233	1.8136725192553922
371	0.4405440738546331	0.3599634314921014	0.5211247162171648	1.8950110839482779	1.723865387736751	2.0661567801598046	1.6495214300447536	1.49746084433413	1.8015820157553772
372	0.43997339094636195	0.35874193621183736	0.5212048456808865	1.914501962305651	1.7381039341067122	2.0908999905045897	1.6175427400262083	1.4675457025042968	1.7675397775481199
373	0.4574036139021887	0.37581933124684463	0.5389878965575328	1.9930897256008808	1.818514363834383	2.1676650873673786	1.3798825176187925	1.2635392624570843	1.4962257727805006
374	0.458694307259326	0.3769515701663164	0.5404370443523355	2.006718665951851	1.830705789369706	2.182731542533996	1.3805770557631263	1.2643292743816315	1.4968248371446213
375	0.47690345938511164	0.3924884841620947	0.5613184346081286	2.0081183675746503	1.8301220503401325	2.1861146848091684	1.3671443663940575	1.2517148790594417	1.4825738537286732
376	0.5009456184053178	0.4091472745270026	0.592743962283633	2.0064088861242375	1.821099819200389	2.1917179530480864	1.3678169522189547	1.250911211781925	1.4847226926559842
377	0.5334862610094678	0.43948728035736323	0.6274852416615724	2.037068865779492	1.8495506871416802	2.2245870444173037	1.3663774806975217	1.2502789507571168	1.4824760106379267
378	0.5317069765129523	0.43783944459642843	0.6255745084294762	2.052077796876952	1.862994032766214	2.24116156098769	1.3591403531880384	1.2440064109320723	1.4742742954440047
379	0.532316202246083	0.43886947913258023	0.6257629253595857	2.044713272916745	1.8557920039117022	2.2336345419217873	1.3462779395945432	1.2321966747923603	1.4603592043967262
380	0.5878550945584589	0.49363634586544924	0.6820738432514684	2.0854882956315786	1.900115311998182	2.2708612792649747	1.3450985492900807	1.23311223818587	1.4570848603942912
381	0.5936063645914859	0.4971045994830723	0.6901081296998994	2.0912698449561686	1.905906763483832	2.2766329264285057	1.3593379989013066	1.24548059355509	1.4731954042475228
382	0.5898350553101024	0.4945305479200125	0.6851395627001924	2.157593189166662	1.970133989676456	2.345052388656868	1.3613691755867423	1.2474515946354563	1.4752867565380283
383	0.6077311108079656	0.5172907542769691	0.6981714673389621	2.088902893017006	1.929709816602902	2.2480959694311107	1.3812986369818365	1.2726920903465642	1.4899051836171089
384	0.6234239023523973	0.5306527278182269	0.7161950768865678	2.086862179287328	1.9301050888420916	2.243619269732565	1.3739353089188022	1.2661756350065994	1.481694982831005
385	0.6292863065368042	0.5393550401904703	0.719217572883138	2.075495602232067	1.9236901157614814	2.227301088702652	1.4466020430366804	1.3331609609554305	1.5600431251179305
386	0.6381281594599723	0.5454181176250557	0.7308382012948889	2.111719897458356	1.9536520160271538	2.269787778889558	1.4271877899914436	1.312514641351192	1.5418609386316953
387	0.6413737383414629	0.5476192614962732	0.7351282151866527	2.1132963771436737	1.954482568835707	2.2721101854516403	1.400046578984028	1.2866296225278995	1.5134635354401564
388	0.6413737383414629	0.5476192614962732	0.7351282151866527	2.113654555102618	1.9549129573785502	2.2723961528266856	1.4000261269722583	1.2865737548998073	1.5134784990447092
389	0.6415483009634789	0.5477463711103685	0.7353502308165893	2.1231782361843994	1.9638354282691273	2.2825210440996715	1.4008866793583716	1.2873795145123927	1.5143938442043503
390	0.6442454913639732	0.5497485981686652	0.7387423845592814	2.1060497957351334	1.9468646273057781	2.265234964164489	1.3977449241993603	1.2839220282491786	1.511567820149542
391	0.6537907955323756	0.5573120486164488	0.7502695424483024	2.111858385980894	1.9525445730490791	2.2711721989127094	1.3950568107835577	1.281356771514853	1.5087568500522623
392	0.6622513844526683	0.5634035388463217	0.7610992300590148	2.1096219725523744	1.9496836769063572	2.2695602681983917	1.3838643949272416	1.2698359302511275	1.4978928596033554
393	0.6682734530322587	0.5688313317403633	0.767715574324154	2.098121957727521	1.9409759975328886	2.2552679179221533	1.3906966878291538	1.2803212168649665	1.5010721587933409
394	0.6799595268759978	0.5795223864755024	0.7803966672764933	2.099413973960571	1.9440905509564042	2.2547373969647384	1.4026531139674467	1.2933794650683237	1.5119267628665698
395	0.6808068874075492	0.5802228350723315	0.781390939742767	2.1031764638049464	1.9470744580346138	2.2592784695752792	1.4079207022060172	1.2980053987531113	1.5178360056589228
396	0.68298863347593	0.5837702110478469	0.7822070559040131	2.1586312189861445	2.0026543304114193	2.3146081075608693	1.4206138125071095	1.310343891641126	1.5308837333730927
397	0.6935770694938022	0.5910737206977064	0.7960804182898978	2.204801892829528	2.046077189617587	2.363526596041469	1.4104011571075425	1.2998721482765867	1.5209301659384984
398	0.6961945671709784	0.5924573048544532	0.7999318294875035	2.3525490745770714	2.1910147562550346	2.5140833928991078	1.4183671088362653	1.30682793506752	1.5299062826050103
399	0.6940504724255512	0.5893606284076958	0.7987403164434066	2.4230835932889407	2.2583896225568676	2.587777564021014	1.3910206324221295	1.2807792527438309	1.5012620121004279
400	0.6943930794301076	0.5896221758825273	0.799163982977688	2.427783217873681	2.2624343588852494	2.593132076862113	1.3772924439195093	1.267642500825616	1.4869423870134026
401	0.7010808961776269	0.5947697150099858	0.8073920773452682	2.440808751038981	2.273959323737117	2.607658178340845	1.3810143512340245	1.2709004654700706	1.4911282369979781
402	0.7018091204064638	0.5951867765367449	0.8084314642761827	2.451592329326073	2.2838294338225937	2.619355224829552	1.3768379483260391	1.2669453030451445	1.4867305936069335
403	0.7264544229289461	0.6141451571356671	0.8387636887222252	2.516508584516412	2.341415489641503	2.6916016793913213	1.3926973491628392	1.2816290767803422	1.5037656215453363
404	0.7262747539880127	0.6149015998952938	0.8376479080807315	2.580711852988349	2.399492199652376	2.7619315063243217	1.3760895381922431	1.2654689855645511	1.486710090819935
405	0.7212675959199957	0.6110323330703653	0.831502858769626	2.5731814755112685	2.3950036209848324	2.7513593300377046	1.3705468268714225	1.264183805603968	1.476909848138877
406	0.7219737564472603	0.6117101298273449	0.8322373830671757	2.5926063180960623	2.4127894770529403	2.772423159139185	1.3840888888292275	1.2768849900150965	1.4912927876433586
407	0.7231399066340214	0.6124262891431493	0.8338535241248934	2.652091773742616	2.4704738923013503	2.8337096551838816	1.416374112622052	1.3072993740456518	1.525448851198452
408	0.7415475071854055	0.6257062590865528	0.8573887552842583	2.6813764350106686	2.4981604976288327	2.8645923723925044	1.4318767790117524	1.3212156154908348	1.54253794253267
409	0.7427424116731068	0.6248088107108107	0.8606760126354029	2.7797820538869704	2.588916383006082	2.9706477247678587	1.5225329161762504	1.3992231140987896	1.6458427182537112
410	0.7403189346393213	0.622702689535731	0.8579351797429114	2.7974886081399983	2.6076048064082884	2.9873724098717087	1.5273612627415067	1.4030075342864214	1.6517149911965918
411	0.7409840697576058	0.6235441707565177	0.858423968758694	2.807254175759651	2.6167410467202687	2.9977673047990336	1.5279444366959876	1.403549305309176	1.652339568082799
412	0.7333084760783615	0.6178950937046646	0.8487218584520584	2.789885376475315	2.600823784769873	2.9789469681807565	1.4706307750829677	1.3533846958700462	1.5878768542958892
413	0.7283383730851478	0.6138642510022502	0.8428124951680454	2.7299649358856923	2.547041009225835	2.91288886254555	1.4688639582128311	1.3522708208109135	1.585457095614749
414	0.7205459678209791	0.6082921554231234	0.8327997802188348	2.578136426804243	2.4144138354781317	2.741859018130354	1.370372358825747	1.2666197725070951	1.474124945144399
415	0.7213783227653365	0.6083601994863737	0.8343964460442995	2.5800282048742664	2.415882549193915	2.7441738605546178	1.3672548980132506	1.2636062841691698	1.4709035118573315
416	0.7206790146409121	0.6083002877403118	0.8330577415415126	2.570937228068735	2.4074035549516495	2.73447090118582	1.365414583829792	1.261896079358745	1.468933088300839
417	0.7248431897009342	0.6103466182695774	0.839339761132291	2.571220570591884	2.4077478327335866	2.734693308450181	1.372488419307686	1.2682359429584702	1.4767408956569017
418	0.7151190612936195	0.5998293255090428	0.8304087970781961	2.5429885119012803	2.377067850626982	2.7089091731755786	1.3786304494604793	1.2709584867911525	1.486302412129806
419	0.7154668551164307	0.6014551457384462	0.8294785644944151	2.505616796992151	2.3457589994670434	2.665474594517258	1.1348319189649074	1.0533109359888833	1.2163529019409314
420	0.7096963152404541	0.5968544086765688	0.8225382218043394	2.4954528290837783	2.337553375186036	2.653352282981521	1.114634764818224	1.0354492034959373	1.1938203261405107
421	0.7101551775454005	0.5976093155245013	0.8227010395662997	2.4948064052248173	2.337200332272296	2.6524124781773386	1.1153548387944274	1.0362535383411657	1.1944561392476891
422	0.6857781822117937	0.5741494003480032	0.7974069640755841	2.4788357843990187	2.3220847782269347	2.635586790571103	1.1166834966307362	1.0371569766437176	1.1962100166177545
423	0.6823064842779236	0.5716773699131575	0.7929355986426897	2.4801395357862956	2.323273085960586	2.6370059856120047	1.1146789966211839	1.0352229044294223	1.1941350888129452
424	0.6544191392742835	0.5530570136059556	0.7557812649426114	2.4054598368322337	2.259580719639573	2.5513389540248945	1.2072130207881555	1.1238113008775354	1.2906147406987758
425	0.6099494347048264	0.5077771779554988	0.7121216914541542	2.3878998567776453	2.2420155796960763	2.533784133859214	1.2069136648124776	1.1224703657192312	1.291356963905724
426	0.6049697063594719	0.5035095197202322	0.7064298929987116	2.375831856696424	2.230765745019228	2.52089796837362	1.2010174876833706	1.1169144373762983	1.285120537990443
427	0.6089809410701246	0.5034044321925453	0.7145574499477039	2.3574141631189955	2.211378311883217	2.503450014354774	1.203605856658889	1.118143148968068	1.28906856434971
428	0.5750114770653493	0.4630069169934619	0.6870160371372367	2.545986129598872	2.374015040935927	2.7179572182618177	1.154662220386363	1.0669653987325387	1.2423590420401873
429	0.5723095583416695	0.45992340250071295	0.684695714182626	2.5393546956111006	2.3668398265489765	2.7118695646732247	1.1283595150390875	1.0426149598850685	1.2141040701931063
430	0.524609573191605	0.41310645822169484	0.636112688161515	2.5821653099653212	2.402673538132288	2.7616570817983543	1.0894831060441343	1.0056987287519579	1.1732674833363106
431	0.515577663213405	0.4070699454240131	0.6240853810027969	2.6161357149646887	2.4400529388512657	2.7922184910781116	1.105648603169819	1.0211870237089111	1.1901101826307268
432	0.5115221928096022	0.40433943174836934	0.6187049538708351	2.607050535154492	2.431595373573539	2.782505696735445	1.1061137851116645	1.0216627082822924	1.1905648619410365
433	0.5065755482983224	0.4010073037730848	0.61214379282356	2.602680420082357	2.427693994215179	2.777666845949534	1.098073635037994	1.0144945360639115	1.1816527340120768
434	0.5096127198288041	0.4090676361475032	0.6101578035101051	2.507248994074435	2.3421105912336735	2.6723873969151968	1.106558170587601	1.022811390397364	1.1903049507778385
435	0.5123389781501656	0.41242316797760914	0.6122547883227221	2.4088694124302603	2.254535960681692	2.5632028641788285	1.1071515261861653	1.025070781121323	1.1892322712510073
436	0.5117469856936114	0.4118316435283467	0.6116623278588762	2.4011939479351763	2.2478529985660565	2.554534897304296	1.1080153903605143	1.025829081447812	1.1902016992732167
437	0.5154909480240188	0.41509184022873336	0.6158900558193043	2.4067688367681077	2.2532707969240344	2.5602668766121814	1.1028752530695427	1.0209232931842558	1.1848272129548294
438	0.4875925593878834	0.3985137988190888	0.576671319956678	2.417372205540693	2.261797120070275	2.5729472910111113	1.024673651752833	0.9472161463112942	1.1021311571943715
439	0.4820567078672828	0.4014417339222117	0.5626716818123538	2.4156998328081483	2.2596967530041017	2.571702912612195	0.9625645146378448	0.8894658844752961	1.0356631448003935
440	0.4771544272102787	0.3982153629242646	0.5560934914962927	2.4083399480123773	2.2535731584650396	2.563106737559715	0.9502501143946442	0.8785115241223054	1.021988704666983
441	0.47243812855734946	0.39370116879932776	0.5511750883153712	2.3640120653669245	2.2096471894637553	2.518376941270094	0.9338752618739301	0.8633693260281038	1.0043811977197565
442	0.462610531212032	0.3852519827420648	0.5399690796819993	2.3134817576331947	2.16134302584246	2.4656204894239293	0.9328482315326816	0.8624330002999675	1.0032634627653958
443	0.4675276227610834	0.3896177073622842	0.5454375381598826	2.1736498017029184	2.0228917147760512	2.3244078886297856	0.9046077694007542	0.8356484854050723	0.973567053396436
444	0.4756280539858786	0.39709929327108284	0.5541568147006743	2.10270798327466	1.9558438388303652	2.249572127718955	0.900931450848437	0.8322726354334884	0.9695902662633855
445	0.4761322297603008	0.3974858464466257	0.5547786130739758	2.1007919086497524	1.9541109396610412	2.2474728776384634	0.9008863648507794	0.83224300848261	0.9695297212189489
446	0.4850423742124319	0.4063933024531755	0.5636914459716883	2.0825038584374913	1.939847989017733	2.2251597278572497	0.9015368172259427	0.8332591920738939	0.9698144423779915
447	0.48414591877694035	0.4083833042409616	0.5599085333129191	2.0776350697921426	1.936556871732933	2.218713267851353	0.8841558939078853	0.8179694694996986	0.9503423183160721
448	0.4864750602889085	0.4107846311182453	0.5621654894595718	2.061589564133948	1.9217094234599532	2.2014697048079426	0.8645426670287575	0.7982561828364695	0.9308291512210456
449	0.48251153269575886	0.40688434463739553	0.5581387207541222	2.041282557057839	1.9015422658432928	2.1810228482723844	0.8545470265286159	0.7885361438527476	0.9205579092044843
450	0.48308260632868266	0.4084550135520356	0.5577101991053297	1.9959267875177915	1.8611174650890794	2.1307361099465036	0.8619769936394399	0.7941496417601597	0.9298043455187202
451	0.48217539585120117	0.4076237469508432	0.5567270447515591	1.9976441429325078	1.8624187516530692	2.132869534211946	0.8511413706127721	0.7837619882364377	0.9185207529891064
452	0.49057516118779265	0.4150442445986906	0.5661060777768947	1.9816710991615165	1.8464096154472078	2.116932582875825	0.829170616574315	0.762912401349586	0.895428831799044
453	0.4928476460647052	0.4169890195144373	0.5687062726149732	1.9652602863516189	1.8310642541374387	2.099456318565799	0.8259505525384985	0.7598966473124364	0.8920044577645606
454	0.49478172823231265	0.4185423071075528	0.5710211493570725	1.9330259227769007	1.7995836232651046	2.0664682222886968	0.8024058975018896	0.7376537247240046	0.8671580702797747
455	0.4953733691926129	0.41906794279679993	0.5716787955884258	1.9038008101511565	1.7702856002657827	2.0373160200365303	0.7884454931312177	0.7247264851672867	0.8521645010951486
456	0.49733961442387614	0.42076053800146307	0.5739186908462892	1.895473558551123	1.7624809507571955	2.0284661663450505	0.7694031603361888	0.7077535961366772	0.8310527245357006
457	0.5006606928712395	0.42527781083834837	0.5760435749041306	1.8607181822590966	1.7313688777423248	1.990067486775868	0.7411177269930682	0.6832527305283407	0.7989827234577958
458	0.5175214901062761	0.4437437445015696	0.5912992357109826	1.7980579806515486	1.6804213887847745	1.9156945725183228	0.7504709720093196	0.6948855612188376	0.8060563827998015
459	0.5165746814989886	0.44265779757788637	0.5904915654200907	1.8394160454265283	1.712643913209353	1.9661881776437036	0.7717817251873372	0.7125878549594715	0.8309755954152029
460	0.5171737301360037	0.44428880696621054	0.5900586533057968	1.7899669061500831	1.6704139907102302	1.9095198215899363	0.7897069819846811	0.7300404027746561	0.8493735611947063
461	0.5216595284400389	0.4482643557630881	0.5950547011169898	1.8021696306461747	1.6828112939747806	1.921527967317569	0.7983511528005389	0.7383637691377162	0.8583385364633616
462	0.5196695581620262	0.44663513611633093	0.5927039802077214	1.7975388339996707	1.6786446063941467	1.9164330616051948	0.7997723197555181	0.7397456131164106	0.8597990263946256
463	0.5225119084274944	0.4490250862100087	0.5959987306449801	1.7951437959660321	1.67724951758726	1.9130380743448046	0.8557704634640111	0.7900323479238568	0.9215085790041655
464	0.5245395191877812	0.45055080696177663	0.5985282314137857	1.7718650981625528	1.6542964851001447	1.8894337112249606	1.02787256436553	0.9426912831199787	1.1130538456110812
465	0.5177996551166986	0.4444833073332729	0.5911160029001242	1.7689930901751987	1.6509454963676202	1.8870406839827771	1.0430760747126349	0.9555076280721102	1.1306445213531595
466	0.512786785916763	0.4398394476550226	0.5857341241785035	1.76174200441501	1.6438596878196146	1.8796243210104056	1.0410920015768639	0.9534769326543013	1.1287070704994266
467	0.5052910550473726	0.4346154694896869	0.5759666406050582	1.751479314297229	1.634415661525007	1.8685429670694509	1.0356870430345446	0.9488012913570751	1.1225727947120143
468	0.5023873260973112	0.43279737341944874	0.5719772787751736	1.7469548558903234	1.6304498288496565	1.8634598829309903	1.0405254163442028	0.9530241712792955	1.1280266614091103
469	0.5075617830926911	0.4345201962107257	0.5806033699746566	1.7436175010261936	1.6219750030754696	1.8652599989769176	0.8945187206129495	0.8155702682043907	0.9734671730215081
470	0.49579259231837336	0.4264303167667527	0.565154867869994	1.724859029856196	1.603813870887314	1.845904188825078	0.8318025252975481	0.7601909836184495	0.9034140669766466
471	0.4951839302241438	0.4272324986285888	0.5631353618196988	1.6969598406916264	1.5794080282279515	1.8145116531553014	0.8344278675197638	0.7652504058512999	0.9036053291882278
472	0.49117619729426415	0.4243890786271526	0.5579633159613757	1.6843374079257392	1.5683276275372442	1.800347188314234	0.826970794237009	0.759025220638297	0.8949163678357211
473	0.49539291972467575	0.42752139206373574	0.5632644473856158	1.6355581367289125	1.5215480350609978	1.7495682383968272	0.8246548179473985	0.7564179007690502	0.8928917351257468
474	0.4976165327778767	0.4304060024498958	0.5648270631058576	1.5818554083115965	1.472267236980277	1.691443579642916	0.8211017493707748	0.7540457476935795	0.8881577510479701
475	0.504304067836733	0.43606212586183973	0.5725460098116263	1.5372394517139127	1.4323886219463218	1.6420902814815037	0.8318709348009428	0.7644909132543103	0.8992509563475751
476	0.5051758719173075	0.43690133915141516	0.5734504046831999	1.4448532176215414	1.343670320528958	1.5460361147141248	0.8177809064995507	0.7510407161067919	0.8845210968923095
477	0.5058940584814349	0.43738421320469967	0.5744039037581701	1.442260559129759	1.341091660865386	1.5434294573941318	0.8152453596868623	0.7486241086152652	0.8818666107584594
478	0.5078371262823287	0.439049062975872	0.5766251895887855	1.4452393503097243	1.3438438178244194	1.546634882795029	0.8231110114663029	0.7556559520090675	0.8905660709235382
479	0.506968677436073	0.4372376099124436	0.5766997449597024	1.4889811081836308	1.383313039415666	1.5946491769515958	0.8144385800550771	0.747374441324498	0.8815027187856561
480	0.5046035774778245	0.4355046504950505	0.5737025044605985	1.5564772993863478	1.4444392672651403	1.6685153315075552	0.806200757513803	0.7393100574279002	0.8730914575997057
481	0.505792661348097	0.4367108600694426	0.5748744626267512	1.55475588213637	1.4425188258481754	1.6669929384245648	0.7913913992746016	0.7261413567523745	0.8566414417968286
482	0.4948974336217328	0.42848912986387433	0.5613057373795912	1.5370361311330265	1.4271657106042597	1.6469065516617933	0.7450373835634425	0.6852035087988719	0.804871258328013
483	0.5008567813764653	0.43204298981860123	0.5696705729343292	1.465358766213759	1.36650343690713	1.564214095520388	0.8326209673288835	0.7667377714252968	0.8985041632324702
484	0.4990043695006037	0.42547675241106386	0.5725319865901435	1.4549207961477815	1.3588349249700125	1.5510066673255507	0.8521565588884116	0.7836507961476533	0.9206623216291698
485	0.509351529225422	0.43453897317441675	0.5841640852764274	1.4524931119880486	1.3566739953396532	1.5483122286364444	0.8608235153307322	0.7914052122676087	0.9302418183938557
486	0.5063209953028867	0.43146246586233605	0.5811795247434373	1.4525450206054953	1.3586177535415902	1.5464722876694004	0.8750213232861155	0.8047951006735521	0.9452475458986789
487	0.5088752327248995	0.43366184008312714	0.584088625366672	1.4557953356768774	1.3611553510156407	1.550435320338114	0.8629086407675307	0.7933154528729301	0.9325018286621313
488	0.48987381828688803	0.4196062397494109	0.5601413968243651	1.4565786735405017	1.3619008587712953	1.5512564883097082	0.8631012187521492	0.7935335824102883	0.9326688550940101
489	0.4836672980244871	0.41506570371809703	0.5522688923308772	1.4522984386467273	1.3574838133808445	1.5471130639126098	0.8623507474580459	0.7927009480063283	0.9320005469097635
490	0.47905696751521765	0.4124188062382964	0.5456951287921389	1.4112583927674411	1.322182504915756	1.5003342806191262	0.8301389593827475	0.7663481979252205	0.8939297208402746
491	0.4698544407741938	0.403887236204151	0.5358216453442366	1.3836345539504433	1.2955782540406813	1.4716908538602054	0.824097108261348	0.7606684049584096	0.8875258115642863
492	0.47131491248001367	0.4032971240253072	0.5393327009347201	1.3643031234382859	1.277020654926015	1.451585591950557	0.8438989427285843	0.7782273670354289	0.9095705184217397
493	0.46782196635799045	0.3994500552871357	0.5361938774288453	1.36791877859591	1.2794139702289096	1.45642358696291	0.832345189340285	0.7657410775397768	0.8989493011407932
494	0.46888843347568077	0.4002683212570346	0.5375085456943269	1.3687020305328563	1.2799571662692042	1.4574468947965085	0.832095828210228	0.765473965394726	0.89871769102573
495	0.47065418836829187	0.40069907482258915	0.5406093019139946	1.364519920080788	1.2737262428138467	1.4553135973477294	0.788234428056015	0.7238346009592163	0.8526342551528137
496	0.4714026189428335	0.40203892103828853	0.5407663168473784	1.368602185790638	1.2777040070644212	1.459500364516855	0.7934194694297936	0.7287626101565784	0.8580763287030088
497	0.4649929349209994	0.39852312739598494	0.5314627424460139	1.3559085668270643	1.2662787597127663	1.4455383739413623	0.8005990817615444	0.735736969764858	0.8654611937582307
498	0.45465662294344633	0.3909876454377471	0.5183256004491456	1.3596887368471982	1.2704857392410838	1.4488917344533125	0.8027135715668869	0.7379446851788067	0.8674824579549673
499	0.4423856359289954	0.382038364220194	0.5027329076377968	1.4018977038445444	1.3121157225914084	1.4916796850976806	0.8144684215579735	0.7497307721522144	0.8792060709637326
500	0.43890690355481715	0.3812060910387124	0.4966077160709219	1.523860931216238	1.434762026377492	1.612959836054984	0.8360465250363833	0.7727624535580755	0.8993305965146912
501	0.4344558977984687	0.37763410448397017	0.4912776911129673	1.5361787088152685	1.447367529740459	1.6249898878900781	0.8740071966288181	0.8078537238816885	0.9401606693759476
502	0.42849128320468777	0.3710854446837751	0.4858971217256004	1.5826825714283717	1.4923122824024482	1.6730528604542951	0.9514807866701452	0.8770590235531313	1.0259025497871592
503	0.4083877829861774	0.35054375843531693	0.4662318075370379	1.6574957056287871	1.5588853942509435	1.7561060170066307	0.9634874494340151	0.882977031694879	1.0439978671731511
504	0.40916557445095764	0.35101810899946717	0.4673130399024481	1.6672240275626726	1.567902586204078	1.7665454689212672	0.9564222529228273	0.8759657202603033	1.0368787855853514
505	0.4043643520502278	0.3461225192576332	0.46260618484282245	1.6935806322525373	1.5898938222625385	1.797267442242536	0.9357237539947232	0.8554974662144099	1.0159500417750364
506	0.3920033159092595	0.33752978481066753	0.44647684700785156	1.6858935416241687	1.5819232270193955	1.789863856228942	0.9279271933189738	0.848588185807978	1.0072662008299695
507	0.379017467250818	0.32769524076940976	0.43033969373222614	1.7023153039031185	1.599966219426166	1.804664388380071	0.894578517400123	0.8224953429877924	0.9666616918124535
508	0.37646539397899126	0.3251296347756659	0.4278011531823166	1.7058982466243084	1.602723060462274	1.8090734327863431	0.8907377747805842	0.8184582339317181	0.9630173156294504
509	0.3702802338787906	0.31936927787729175	0.4211911898802895	1.7280974748690203	1.622684794178257	1.8335101555597837	0.8799499408194926	0.8081448227341106	0.9517550589048748
510	0.3690027487731413	0.318324601761933	0.41968089578434964	1.7275890165252628	1.6219650409419226	1.833212992108603	0.8794882339315514	0.8075849420486311	0.9513915258144717
511	0.37010047946994273	0.3194788653570402	0.4207220935828453	1.7577307217117875	1.6513738259811217	1.8640876174424532	0.8997949623117232	0.8269501428973	0.9726397817261463
512	0.37338758344581324	0.32148246154704896	0.4252927053445776	1.7726787362664804	1.6654965996923172	1.8798608728406436	0.924281223108865	0.8497323533915428	0.9988300928261871
513	0.37241853214347437	0.3200324065749833	0.42480465771196546	1.7833405942849856	1.675348479276058	1.8913327092939132	0.924427083184192	0.8498842976097605	0.9989698687586235
514	0.37477437190041396	0.32290916385469076	0.4266395799461371	1.817273997469208	1.7081867036604563	1.9263612912779597	0.9683562496382682	0.8908236052411147	1.0458888940354216
515	0.3780769830993894	0.32482421273527284	0.431329753463506	1.8928854015516436	1.7806701567475391	2.005100646355748	1.0869732312860894	0.9988548732675255	1.175091589304653
516	0.3774821121242542	0.32396316996365654	0.4310010542848518	1.9355742810428138	1.8200523008374399	2.051096261248188	1.1215585977817337	1.0276819798737384	1.2154352156897288
517	0.3913742186158186	0.3399014343745194	0.4428470028571178	2.000508644807159	1.885185624271239	2.1158316653430793	1.2650693262728536	1.168135144840319	1.362003507705388
518	0.39413824990095564	0.3429146606802018	0.44536183912170946	2.016201133054361	1.9030945292947146	2.1293077368140074	1.3433197275957678	1.2426683952818511	1.4439710599096842
519	0.3859149179553617	0.3352921261375952	0.43653770977312817	2.0703722445760246	1.9535294708024582	2.1872150183495913	1.3959170388400253	1.2894437682374145	1.502390309442636
520	0.3850321766418191	0.3344088167639668	0.43565553651967137	2.138119287429682	2.015632681160963	2.260605893698401	1.3868323799675222	1.2805171712879966	1.4931475886470478
521	0.38501737712552814	0.3345266175127962	0.43550813673826005	2.1485248608956002	2.0245110416785406	2.2725386801126604	1.379888996684937	1.2762798167534188	1.4834981766164552
522	0.3877707356779928	0.3374550893650572	0.4380863819909284	2.157879961391073	2.0343662363772195	2.281393686404926	1.3817317485550755	1.2789490134741253	1.4845144836360258
523	0.38712817920974607	0.3368846213102683	0.4373717371092239	2.1694477358837343	2.045631854426131	2.293263617341338	1.3825488001038155	1.2797676073663729	1.4853299928412582
524	0.3908738261925238	0.3404419283221692	0.44130572406287844	2.182417891996419	2.0582363053483124	2.306599478644526	1.3824091827761595	1.279840058166959	1.4849783073853602
525	0.39195007489334416	0.34123362558907633	0.442666524197612	2.1854858030883033	2.060732882989682	2.310238723186925	1.3866182161539409	1.2833325871066918	1.48990384520119
526	0.389629381399308	0.3400491680100728	0.43920959478854316	2.1895442216280827	2.064966738459004	2.314121704797162	1.407762462515196	1.3031641308414734	1.5123607941889188
527	0.39370727552890183	0.3433191666524232	0.44409538440538054	2.20850592873248	2.082622726422436	2.3343891310425233	1.519832039411443	1.4035703716681012	1.6360937071547847
528	0.39414224728677294	0.3434584530038145	0.4448260415697313	2.384249627952485	2.244039266067693	2.5244599898372773	1.4275668636674665	1.3188519114286241	1.5362818159063092
529	0.40065358526475603	0.3500671303227665	0.4512400402067456	2.443564859065454	2.298243779080906	2.5888859390500025	1.408163967582723	1.3023945524751022	1.513933382690344
530	0.4051946315045701	0.3547503383192109	0.4556389246899293	2.3540201374931873	2.2198912073560058	2.488149067630369	1.5894394620976415	1.4762191533566966	1.7026597708385864
531	0.4067112393190535	0.35601181079709554	0.4574106678410115	2.394585132278173	2.2556860201019493	2.533484244454397	1.5950723911103135	1.4803671250152974	1.7097776572053296
532	0.40742388162862064	0.35664875956126607	0.4581990036959752	2.3780786689189193	2.2416705184810244	2.514486819356814	1.589047285458328	1.4755501727571185	1.7025443981595376
533	0.41268975026000015	0.3599872261102127	0.4653922744097876	2.347627891267039	2.2137446605469853	2.4815111219870927	1.5864688973398118	1.4731470703216567	1.699790724357967
534	0.41177669917455684	0.35849185818729695	0.46506154016181667	2.341713603372675	2.208536578078398	2.474890628666952	1.584701809684745	1.4717230127072543	1.6976806066622354
535	0.41167956353693047	0.35762166041206844	0.46573746666179244	2.467362641652257	2.3227290711905457	2.611996212113968	1.7202005356394419	1.5912808944410974	1.849120176837786
536	0.4150794149998792	0.36080297428323094	0.4693558557165275	2.51573724279032	2.367461411714593	2.6640130738660472	1.7398744276101963	1.6091235862014577	1.8706252690189349
537	0.41481264396872375	0.3607251232177763	0.4689001647196712	2.5282583057726926	2.3790739664764127	2.677442645068972	1.7375218969055313	1.6070103337582955	1.868033460052767
538	0.4157226645519963	0.3617821604863677	0.4696631686176249	2.5271445985780483	2.3781105725701805	2.6761786245859156	1.7351599286845887	1.6048790055203839	1.8654408518487937
539	0.4199193514467478	0.36632966387046506	0.47350903902303054	2.5164481707201696	2.3688920094002377	2.6640043320401015	1.751850331198238	1.620779846642228	1.882920815754248
540	0.4197139733535319	0.36617379730047517	0.4732541494065886	2.517183263605847	2.3700211369950237	2.6643453902166705	1.755614959474521	1.6243510524044935	1.8868788665445484
541	0.4205703827784968	0.3668321768166853	0.4743085887403083	2.5077940569498307	2.361110105100755	2.6544780087989066	1.7533918741359642	1.622332524715199	1.8844512235567294
542	0.4244778797487484	0.368913944012919	0.48004181548457775	2.514319527678841	2.365708929294926	2.662930126062756	1.7357306308292877	1.605538488887157	1.8659227727714187
543	0.43916295324040455	0.38115881965714715	0.4971670868236619	2.486770750842682	2.3395930673026895	2.6339484343826745	1.7276322091856908	1.5984877723481141	1.8567766460232678
544	0.4502836526057719	0.38933188815268616	0.5112354170588577	2.410177812685689	2.267365459932522	2.552990165438856	1.7381517310708676	1.6076177857936755	1.86868567634806
545	0.45485830254951465	0.3911868063501124	0.5185297987489169	2.368287673587635	2.216591137629753	2.519984209545517	1.793451923830692	1.6532833587676863	1.9336204888936979
546	0.45858657031988415	0.3945478001541241	0.5226253404856442	2.3319537136330126	2.1836322504187065	2.480275176847319	1.7303806491218157	1.5965447897099971	1.8642165085336342
547	0.46460320269735084	0.40004363744267946	0.5291627679520222	2.310502199318817	2.162777914376537	2.4582264842610977	1.725158627371449	1.591005482203469	1.8593117725394293
548	0.4684707856653658	0.4036952672267313	0.5332463041040003	2.3208457012968706	2.1731956593520443	2.4684957432416974	1.7192692147873576	1.5858554290487064	1.8526830005260089
549	0.4658198626111666	0.4015126283930218	0.5301270968293114	2.359770729849897	2.210445936746132	2.5090955229536616	1.7113188561030555	1.5790308187528799	1.8436068934532313
550	0.46873482436401187	0.4038034104941297	0.533666238233894	2.36191614822119	2.2129553716615993	2.5108769247807805	1.7132739514965756	1.5808878509527897	1.8456600520403614
551	0.4873469931057385	0.4166079240505367	0.5580860621609403	2.369795377818099	2.223344053123641	2.5162467025125568	1.7391700255426488	1.6038487155526209	1.8744913355326767
552	0.5219204999307314	0.44294523732368185	0.6008957625377811	2.394801977553451	2.2423573687913185	2.5472465863155827	1.9491789801388748	1.7860869674306568	2.112270992847093
553	0.5200202265870654	0.4414383873016169	0.5986020658725139	2.398075418313506	2.244977225791484	2.5511736108355274	1.962381879708294	1.7975286499880947	2.127235109428493
554	0.5222306901151677	0.44387004094266597	0.6005913392876694	2.3855905921094904	2.2346983566206715	2.5364828275983093	1.9727615823248907	1.8075495460502093	2.137973618599572
555	0.5056432886651715	0.4323702131969099	0.5789163641334331	2.3926696176135764	2.2421770794254243	2.5431621558017286	1.894547922357587	1.7395214784990984	2.0495743662160755
556	0.5028914022162106	0.4299662366689625	0.5758165677634588	2.3808827638389056	2.229809865999818	2.5319556616779932	1.851556377787901	1.6996875985133828	2.003425157062419
557	0.5009761097271092	0.42829340373072394	0.5736588157234943	2.3694005695455953	2.218687714095685	2.5201134249955057	1.8200805415480366	1.6702884921163461	1.9698725909797268
558	0.5002083938793058	0.4276568726068654	0.5727599151517462	2.3197369529524434	2.1744045891907753	2.4650693167141116	1.8076677186528993	1.6597322041615792	1.9556032331442195
559	0.501293263305463	0.4272340630111681	0.5753524635997579	2.2878387058719767	2.1428648788981306	2.4328125328458228	1.766540111330307	1.620736604163267	1.912343618497347
560	0.5007640895125878	0.42623515120074096	0.5752930278244346	2.210323552315062	2.067641506510933	2.353005598119191	1.7110321546965117	1.568497163959262	1.8535671454337614
561	0.4985940178908519	0.42370122076501815	0.5734868150166856	2.2043705669593034	2.0624193633320895	2.3463217705865174	1.695647974691279	1.5543412524324516	1.836954696950106
562	0.507754763684324	0.4226614602557941	0.5928480671128539	2.1694119972085857	2.0266319794308565	2.312192014986315	1.6193896066391518	1.4689169322097386	1.7698622810685651
563	0.49623624524064164	0.4130901379885097	0.5793823524927736	2.167416777831801	2.0204473611328915	2.3143861945307105	1.492575352974428	1.349818124907716	1.63533258104114
564	0.506206992655535	0.42040884100633036	0.5920051443047396	2.1750848767834716	2.025980884358001	2.3241888692089425	1.470513427672489	1.3285173764046427	1.6125094789403351
565	0.5113927544235345	0.4271795051718445	0.5956060036752245	2.165436691670349	2.0177691005356864	2.3131042828050123	1.4654047093373497	1.3243969098938697	1.6064125087808296
566	0.5108375976638115	0.4277930372254494	0.5938821581021736	2.1723901469568556	2.026720447442081	2.318059846471631	1.4446129273751462	1.3031111925273426	1.58611466222295
567	0.5108324976662731	0.42680837929278304	0.5948566160397633	2.151547226691334	2.0073090081045213	2.295785445278147	1.461821782363612	1.316693980839545	1.6069495838876788
568	0.512436337886692	0.42803208820389554	0.5968405875694883	2.139520799238551	1.9962530609226543	2.282788537554447	1.4597638417371805	1.3150935017168353	1.6044341817575256
569	0.5054844568493767	0.4204678737752121	0.5905010399235413	2.098813897958042	1.9585938538589795	2.2390339420571044	1.476674537249625	1.3295698392932431	1.623779235206007
570	0.5045371856859037	0.4189558919049794	0.5901184794668279	2.07199673983926	1.9330857830240014	2.2109076966545187	1.4886386906762348	1.3378177639049578	1.6394596174475116
571	0.5141590470175577	0.423788054597399	0.6045300394377162	2.0617519397647324	1.9225569972679146	2.20094688226155	1.508685061095234	1.3526803642866185	1.6646897579038493
572	0.5215434028966109	0.43171205236107113	0.6113747534321508	2.0391151029477426	1.9010488995910126	2.1771813063044725	1.5824569955590122	1.4207045307752706	1.7442094603427538
573	0.5267623455224233	0.43597443585762946	0.6175502551872172	1.9938437017464845	1.8562724938114679	2.131414909681501	1.6693514324667276	1.4917382587939612	1.846964606139494
574	0.524608698438755	0.4339653018139352	0.6152520950635747	2.0063506552859303	1.8664242701558202	2.1462770404160403	1.6552823862007462	1.4795472053553276	1.8310175670461648
575	0.5079555809881123	0.41682285248805695	0.5990883094881677	2.110287085377003	1.9534784741075257	2.2670956966464804	1.2042799892106488	1.0594851953112865	1.3490747831100112
576	0.5102257565181543	0.4195455953345876	0.6009059177017211	2.077503073102555	1.9257198933285604	2.22928625287655	1.199298736846176	1.056549807598251	1.3420476660941012
577	0.5122710270087214	0.4212705309097451	0.6032715231076978	2.097026557371885	1.942947520802865	2.2511055939409053	1.1980367578043243	1.0536426588928056	1.342430856715843
578	0.5127473869487387	0.4223500545715888	0.6031447193258885	2.1564950317021605	1.9970888756800766	2.3159011877242444	1.1998072229964407	1.055208554436778	1.3444058915561032
579	0.5118109906027828	0.4213053896880109	0.6023165915175546	2.1711160948795336	2.0100711633788437	2.3321610263802235	1.1984635833189112	1.0531191793159025	1.3438079873219198
580	0.5119788981086764	0.42118491455857576	0.602772881658777	2.18891327862816	2.026837812499487	2.3509887447568336	1.2119458777735042	1.0652653499783789	1.3586264055686295
581	0.5073903320756425	0.41650865010717975	0.5982720140441053	2.2432782532067024	2.0775597352946207	2.408996771118784	1.1983955744880619	1.0517885557892308	1.345002593186893
582	0.4952596333435193	0.40961179861234026	0.5809074680746983	2.326581027287953	2.1591263326508043	2.4940357219251013	1.2330723013705085	1.086048069924816	1.3800965328162011
583	0.5000288965466755	0.41375819334370567	0.5862995997496452	2.389724156560414	2.2215534269818313	2.557894886138997	1.2486452737125893	1.1010135748184808	1.396276972606698
584	0.4932549741563555	0.4061432065760687	0.5803667417366423	2.4305792618424125	2.2595193524247126	2.6016391712601123	1.189614508976919	1.0482116441428033	1.3310173738110347
585	0.5163342408278088	0.4275899734703135	0.6050785081853041	2.45214394690182	2.283944201885645	2.620343691917995	1.0046938589919097	0.895655652277972	1.1137320657058474
586	0.5193366433329298	0.42937941690086545	0.6092938697649941	2.5250504548633184	2.3544741210318403	2.6956267886947964	0.9961651818534298	0.8887384980603362	1.1035918656465236
587	0.5145890774999868	0.42413141641608865	0.6050467385838851	2.5366616906641557	2.365533252821649	2.7077901285066623	0.9974912734184651	0.889526130432756	1.1054564164041742
588	0.5010848827230021	0.4121627652343465	0.5900070002116578	2.65847131783522	2.480595275965727	2.836347359704713	1.002237062137904	0.8926956322833547	1.1117784919924534
589	0.5041017125813507	0.41411578348205746	0.594087641680644	2.8097662214918877	2.6179973944592017	3.001535048524574	0.9880886449947495	0.8781130690887314	1.0980642209007676
590	0.4957490827648106	0.4088457060712932	0.582652459458328	2.958054918284698	2.753392008043374	3.162717828526022	0.9943043791268236	0.8823362710203154	1.1062724872333316
591	0.5050394505417743	0.41678345969587394	0.5932954413876749	3.0894527139026096	2.87061158904735	3.3082938387578693	0.9846167393203631	0.8716209552906292	1.097612523350097
592	0.4991323321011869	0.4113897229312527	0.5868749412711212	3.157614141285796	2.9281811653522176	3.3870471172193746	0.9470231006629571	0.837786232788662	1.0562599685372522
593	0.4896236825773273	0.403673496176021	0.5755738689786336	3.128248955878842	2.8962137875203022	3.360284124237382	0.943319799828788	0.8342156702385333	1.0524239294190427
594	0.48799877137301906	0.40249849582681274	0.5734990469192254	3.060396567031421	2.832220105917745	3.288573028145096	0.9312995109273831	0.822949093768369	1.0396499280863971
595	0.48644913776774806	0.4021876637392693	0.5707106117962268	3.100056299258841	2.869591482380727	3.3305211161369557	0.9375336492399546	0.8324006749734018	1.0426666235065076
596	0.48908651482950616	0.4046937259755933	0.573479303683419	3.186770906308042	2.942530653126047	3.431011159490037	0.9138277880651925	0.8106236439279522	1.0170319322024328
597	0.48395083646601433	0.40053203986204766	0.567369633069981	3.2384537881525954	2.9914419146433566	3.4854656616618342	0.9161653556494104	0.812760768865538	1.0195699424332827
598	0.486855944679379	0.40268904961947016	0.5710228397392878	3.2606606359903285	3.0124975113794052	3.5088237606012513	0.9210722701894891	0.8170687452887401	1.025075795090238
599	0.48441278125781073	0.4019079539240028	0.5669176085916187	3.3434090299842203	3.0865036321101287	3.600314427858312	0.9263531936362679	0.8222547173790483	1.0304516698934874
600	0.49891132736769406	0.4111794333936707	0.5866432213417174	3.421685011880165	3.159455613859321	3.683914409901009	0.9238463284529275	0.8169510204654181	1.0307416364404367
601	0.5083037255413541	0.4204256154119794	0.5961818356707287	3.5105381287043844	3.244342192686627	3.7767340647221412	0.941484796447699	0.832585373685218	1.05038421921018
602	0.5051254281363503	0.4192114546326118	0.5910394016400888	3.6291959283813777	3.3578656011880392	3.900526255574716	0.9344749314773949	0.8270525166241962	1.0418973463305936
603	0.5020673370762356	0.4166608821048653	0.5874737920476059	3.8201664063580214	3.5288183950572423	4.1115144176588005	0.9266018778851627	0.8191275217332252	1.0340762340371001
604	0.5029029661830366	0.42003789530162905	0.5857680370644444	3.8592660631842923	3.5716102339753015	4.146921892393284	0.9331961204778019	0.8283296631137937	1.03806257784181
605	0.5062142410039795	0.4229912561657896	0.5894372258421694	3.880887284334264	3.5944231483560456	4.167351420312483	0.9266684550585264	0.8230218415152197	1.030315068601833
606	0.5055240406410708	0.4232786507475913	0.5877694305345503	3.9203399984557477	3.6383262748632212	4.202353722048274	0.8865376697390303	0.7900353666804891	0.9830399727975714
607	0.5048881229382572	0.42293219407078786	0.5868440518057266	4.102450464729684	3.8066247244495184	4.39827620500985	0.9017428640268619	0.804264164404894	0.9992215636488297
608	0.5064750852844795	0.4235310248690417	0.5894191456999172	4.175485044174317	3.872227329306368	4.478742759042266	0.9198791247788694	0.8213579975114197	1.0184002520463191
609	0.504868792285236	0.4220969534922632	0.5876406310782087	4.196827268160117	3.892766771194984	4.500887765125251	0.9588937646119705	0.8574458023657876	1.0603417268581534
610	0.4988585200438109	0.4148560000527601	0.5828610400348617	4.241825637704517	3.9319452252045135	4.551706050204522	0.9499800090413039	0.8483557042414145	1.0516043138411932
611	0.501581996829088	0.4147390835971432	0.5884249100610328	4.379236982171369	4.051556619525712	4.7069173448170245	0.9445663550106005	0.8411193504968395	1.0480133595243615
612	0.5002106984514105	0.41330359713114284	0.5871177997716783	4.508086541041147	4.16696401892289	4.849209063159403	0.9317700831787442	0.8302917818320661	1.0332483845254223
613	0.5006263595562678	0.4134446730205063	0.5878080460920292	4.529717593285151	4.185966860282563	4.873468326287739	0.8873488247694811	0.7923805008896581	0.9823171486493041
614	0.49830005557207724	0.41208652396536083	0.5845135871787936	4.668658561734384	4.314053724200708	5.02326339926806	0.8466062432707934	0.7569489516351415	0.9362635349064452
615	0.4952099195943454	0.41009942567544566	0.5803204135132451	4.7171457784639585	4.366793367123231	5.067498189804686	0.8500912447698591	0.7612415554414187	0.9389409340982995
616	0.4885281894755825	0.409129407243629	0.567926971707536	4.881112219135765	4.525415048204504	5.236809390067026	0.8275571687010466	0.7444787412582679	0.9106355961438253
617	0.48979661544550834	0.4083301300064325	0.5712631008845842	5.094355314450232	4.724714593720847	5.463996035179617	0.7635678533690217	0.6874308194739633	0.83970488726408
618	0.48636197843720513	0.40508005704997885	0.5676438998244314	5.205595072630389	4.828452184346942	5.5827379609138355	0.7702370972056984	0.6935046960006293	0.8469694984107677
619	0.48456698334164616	0.40078565644645947	0.5683483102368329	5.424660159604262	5.031807232183839	5.817513087024684	0.7819534588319617	0.702154831891547	0.8617520857723762
620	0.48502122714659307	0.40090558945974186	0.5691368648334443	5.5532220346903065	5.149776041938988	5.956668027441625	0.7932587922656142	0.712082348312747	0.8744352362184815
621	0.4827714294158261	0.39797766459265105	0.5675651942390012	5.8385262488977325	5.401319629932254	6.27573286786321	0.7815452861798444	0.7008336888026239	0.862256883557065
622	0.4788335419844233	0.3949736822081349	0.5626934017607117	5.973567658339405	5.521527748482921	6.42560756819589	0.7903304785556954	0.7086666999083846	0.8719942572030062
623	0.47433296114526313	0.3907456539143605	0.5579202683761657	5.994867546778217	5.54040278593813	6.4493323076183025	0.7969861617371855	0.7147523503637476	0.8792199731106234
624	0.47337460159660905	0.39016171225084495	0.5565874909423731	5.98322451717201	5.530929650624223	6.435519383719797	0.8054528800534201	0.7226959976667391	0.8882097624401011
625	0.46841782717424646	0.38702916170857826	0.5498064926399147	6.077629788166746	5.62687894919727	6.5283806271362215	0.8385903887994636	0.7542988328879128	0.9228819447110144
626	0.47524609273848273	0.3942211019209204	0.556271083556045	6.062228039683751	5.6146969656994195	6.509759113668082	0.8444319489445764	0.7604102005581644	0.9284536973309885
627	0.4824840172082734	0.3994048094000811	0.5655632250164657	6.270854879785435	5.800133768133875	6.741575991436994	0.8331589613818898	0.7497967165898412	0.9165212061739385
628	0.4830318233961598	0.400114379464596	0.5659492673277235	6.507133844177217	6.016162314475495	6.998105373878939	0.881155720728749	0.7945147275583383	0.9677967138991597
629	0.4887945903442063	0.40694506147311404	0.5706441192152986	7.045072326315109	6.542425352237679	7.54771930039254	0.9928256155856605	0.8988328986471116	1.0868183325242093
630	0.46431039811714847	0.3846194643969902	0.5440013318373067	7.453096334218852	6.901376555696374	8.00481611274133	1.129883963337413	1.0151500617141418	1.2446178649606843
631	0.46175907621435675	0.3826167458397927	0.5409014065889208	7.556382542094201	6.990772310432893	8.121992773755508	1.1452441173828969	1.0280629100424248	1.262425324723369
632	0.46092915146792146	0.38217110802802723	0.5396871949078157	7.619578927701423	7.05550275800886	8.183655097393986	1.1721866973781983	1.0527102650152291	1.2916631297411674
633	0.4642605321169713	0.38430862164346224	0.5442124425904804	7.724110932604744	7.140210883126281	8.308010982083207	1.1667820980036914	1.0475561956861361	1.2860080003212464
634	0.4695546007010597	0.390805853601097	0.5483033478010224	7.711654153807553	7.128541629437444	8.294766678177663	1.2394963486101727	1.1161652138364233	1.362827483383922
635	0.485815224932985	0.40449443809189617	0.5671360117740739	7.605753927570965	7.037011137012012	8.174496718129918	1.3049733569865734	1.1905962086010504	1.4193505053720963
636	0.4780957184277423	0.39849640504786177	0.5576950318076228	7.42228373103774	6.88155781652357	7.96300964555191	1.4660166126225054	1.3439815142998643	1.5880517109451464
637	0.47903077357245905	0.3989116464128482	0.5591499007320699	7.437169337086305	6.895019760504167	7.9793189136684415	1.44896788901679	1.328887383125113	1.569048394908467
638	0.4834719416923297	0.4030059941573202	0.5639378892273392	6.7071042304971815	6.252512272992593	7.161696188001771	1.35762182540129	1.2629639829110844	1.4522796678914953
639	0.4927331126655118	0.41035800881675577	0.5751082165142678	6.730370523154193	6.275143200774901	7.185597845533484	1.36664054641703	1.27122270630597	1.4620583865280898
640	0.49719849742941546	0.4133266799896247	0.5810703148692062	6.750527025442182	6.292636279688725	7.208417771195638	1.3776829096135632	1.2801442409611385	1.4752215782659877
641	0.4946840234313181	0.41076990967855465	0.5785981371840816	6.77675632783778	6.3156311069569195	7.23788154871864	1.3764055503128532	1.2790268696383056	1.4737842309874005
642	0.5006315256547065	0.41779452310952214	0.5834685281998908	7.6753937911063845	7.17985006712061	8.17093751509216	1.3775269639477614	1.2807243804451183	1.4743295474504046
643	0.5029004220325911	0.41977001330816477	0.5860308307570175	7.9906794691855865	7.485734127933834	8.49562481043734	1.3803779733192314	1.283346363469001	1.4774095831694618
644	0.5025072795885932	0.41726156422505245	0.5877529949521341	8.145445634088244	7.635239232016592	8.655652036159896	1.3654857360433577	1.2694084319603935	1.4615630401263218
645	0.5075125417845932	0.42076297666289164	0.5942621069062948	8.248146086959059	7.73071780654243	8.765574367375688	1.3697536444029035	1.2734711667176002	1.4660361220882068
646	0.5098234369723464	0.4210066859547076	0.5986401879899854	8.274098241917953	7.755540222854982	8.792656260980923	1.3805232747709446	1.2838806204721767	1.4771659290697126
647	0.5158230859167514	0.4248540657447756	0.6067921060887271	8.280001687450103	7.758444989584057	8.801558385316149	1.3117082889940375	1.2220780554561879	1.401338522531887
648	0.5187254039566793	0.4285238885842375	0.608926919329121	8.249679303122003	7.730260122617466	8.76909848362654	1.3024074341907075	1.2140511976617345	1.3907636707196802
649	0.5101585394912629	0.4195511487808525	0.6007659302016732	8.415444213835672	7.885871017038817	8.945017410632527	1.4300115350368219	1.3343325028885389	1.525690567185105
650	0.5070776475306141	0.41675609920204837	0.5973991958591799	8.486009740307711	7.9488557212799655	9.023163759335457	1.4305835711886208	1.3348114428888258	1.5263556994884155
651	0.5110922796654326	0.4195719227167358	0.6026126366141293	8.78116770724596	8.208950253581179	9.35338516091074	1.4728562366371851	1.3732060557776946	1.5725064174966756
652	0.4929996151845293	0.4055159428007262	0.5804832875683323	9.12107213866642	8.517764742349883	9.724379534982958	1.4648226857982949	1.3661340488858635	1.5635113227107262
653	0.49199823549402744	0.40472233546529623	0.5792741355227586	9.201934377609305	8.596680361266912	9.807188393951698	1.4578453290765354	1.3594088485079734	1.5562818096450974
654	0.49249902542357193	0.40836748306105	0.5766305677860939	9.496985458281353	8.902433391447346	10.09153752511536	1.4627062118397682	1.3649798469507495	1.5604325767287868
655	0.48887184377669	0.4053398674583654	0.5724038200950147	9.556753464073076	8.95916639645998	10.15434053168617	1.4618381266446896	1.3642596636817228	1.5594165896076562
656	0.49741757652933416	0.4128251351813304	0.582010017877338	9.627464299629704	9.025077582846972	10.229851016412436	1.4643165634699158	1.3666960759275284	1.5619370510123032
657	0.5058423581715178	0.4213840130990977	0.5903007032439379	9.66915194776635	9.073093678502161	10.265210217030539	1.4854976936734545	1.3862532861479346	1.5847421011989744
658	0.5016225337141897	0.41809916030288696	0.5851459071254925	9.816981528856754	9.216675340207843	10.417287717505666	1.5188215764914115	1.4166002712096857	1.6210428817731373
659	0.50414237305067	0.4194689876732356	0.5888157584281045	9.963815872486203	9.347200040168293	10.580431704804113	1.5466733451092498	1.4417185186242172	1.6516281715942824
660	0.492321737458132	0.41077904116752245	0.5738644337487415	10.187828591668975	9.5492325152712	10.82642466806675	1.5635774291158135	1.4570975912870536	1.6700572669445737
661	0.504194486142432	0.41861311859226574	0.5897758536925983	9.987866369903383	9.373836425661898	10.601896314144868	1.6113094608454546	1.4999774499930882	1.7226414716978211
662	0.496020946322341	0.4110138352801007	0.5810280573645813	9.927137023524805	9.315167214002173	10.539106833047438	1.6703327787018694	1.5526344654053816	1.788031091998357
663	0.49485709713463094	0.4107929044889945	0.5789212897802674	9.61810497726205	9.035614900828413	10.200595053695686	1.6397421389717297	1.5252796060108147	1.7542046719326447
664	0.4927432077983647	0.408894733987491	0.5765916816092385	9.569726833119066	8.987902893876008	10.151550772362125	1.6238761843881275	1.510786604811638	1.736965763964617
665	0.49114870423384227	0.40768199088694024	0.5746154175807443	9.534446381467585	8.953474673556212	10.11541808937896	1.6183896260829571	1.5057103191881824	1.7310689329777318
666	0.4960012911791444	0.41238037135606775	0.579622211002221	9.463918333900805	8.891966074365392	10.035870593436218	1.6181061942287247	1.5056849263120426	1.7305274621454068
667	0.49811699024290057	0.41400785998552836	0.5822261205002728	9.442729074050227	8.872971479659562	10.012486668440893	1.6148582423947406	1.5029377554415602	1.726778729347921
668	0.5025935555193388	0.41824948808187423	0.5869376229568035	9.395570588039181	8.838321944596533	9.95281923148183	1.6524080030437862	1.5389434450274933	1.7658725610600792
669	0.5042125283211628	0.4196662417446444	0.5887588148976812	9.419772278101448	8.860612974843047	9.978931581359848	1.649802562816544	1.536359853635402	1.763245271997686
670	0.5057604299815905	0.4244077856818874	0.5871130742812938	9.379408404719813	8.818950131008297	9.93986667843133	1.6202080344288547	1.5084781486777026	1.7319379201800071
671	0.5049956041339447	0.4228435550499985	0.587147653217891	9.287570727262995	8.739634471345651	9.835506983180341	1.609049433400435	1.4982143570002662	1.719884509800604
672	0.5045925375292459	0.42068768675659396	0.5884973883018978	9.323705775038688	8.768572097685105	9.87883945239227	1.6088221475999258	1.497015863429782	1.7206284317700695
673	0.5034168226689171	0.41887899310526777	0.5879546522325663	9.468786971783516	8.902672884914317	10.034901058652714	1.5757351699431421	1.4653901736964339	1.6860801661898503
674	0.5002738019979107	0.41582449508478636	0.5847231089110351	9.422778627200742	8.836484945292693	10.009072309108792	1.4750942592521934	1.3711699919537512	1.5790185265506356
675	0.5056172196988364	0.42041167316538064	0.5908227662322922	9.4518711436101	8.864499404277211	10.03924288294299	1.4738090647135262	1.3699257302572843	1.577692399169768
676	0.497598878733086	0.41486230132007773	0.5803354561460943	9.424085240455609	8.84099860870801	10.007171872203209	1.457198007028856	1.3549093766628135	1.5594866373948983
677	0.48795232209341977	0.40946588469615053	0.566438759490689	9.302671353863476	8.729894512493004	9.875448195233947	1.3827503907161964	1.2874150325366012	1.4780857488957917
678	0.4846770282055161	0.41358950413628526	0.555764552274747	8.549182889808087	8.072015488382133	9.026350291234042	1.3492801152534342	1.2611873835146536	1.437372846992215
679	0.48172338075353804	0.4114679259206515	0.5519788355864246	8.578973781174353	8.111454651789632	9.046492910559074	1.3212919883744954	1.2347007113903627	1.407883265358628
680	0.4670890184048704	0.3993623393903555	0.5348156974193853	8.770587373614571	8.296828438142414	9.244346309086726	1.2937417015359052	1.203705267565938	1.3837781355058723
681	0.4657177285458992	0.3972305335355836	0.5342049235562149	8.950061336159306	8.4597524904276	9.440370181891012	1.1993068342137447	1.1125769574503437	1.2860367109771456
682	0.46187325413675406	0.39472766077122	0.5290188475022881	8.997979400388708	8.522389020893591	9.473569779883825	1.2532952597244058	1.163389370990379	1.3432011484584325
683	0.45996279896741676	0.3923848415231008	0.5275407564117327	9.820021298057807	9.285344987167907	10.354697608947705	1.3072666684159264	1.1944587781297429	1.42007455870211
684	0.4600644363242379	0.3928599459966926	0.5272689266517832	9.872559303826591	9.335012482531805	10.410106125121377	1.3044669471420642	1.1920896951026618	1.4168441991814666
685	0.4581624121072061	0.3912143741148556	0.5251104500995566	9.880429076785669	9.342718626271683	10.418139527299655	1.3022463721956068	1.190048645792468	1.4144440985987456
686	0.46483277677083684	0.397565213020166	0.5321003405215077	9.825517458678878	9.29767901306303	10.353355904294723	1.331972925197244	1.217958437448106	1.4459874129463821
687	0.4492987586438126	0.38474866484342474	0.5138488524442004	9.31701038565918	8.810931680893116	9.823089090425245	1.2546721053866272	1.14923261641984	1.360111594353414
688	0.44892603734768066	0.38500255788722293	0.5128495168081384	9.066464777660077	8.567873049427392	9.565056505892759	1.201468343760784	1.1019628285247984	1.3009738589967694
689	0.4516350535681502	0.387488073991032	0.5157820331452684	8.982731625030052	8.484880045965834	9.480583204094268	1.2113657461895175	1.1105294533066996	1.3122020390723355
690	0.4463291530894631	0.3857559272743172	0.506902378904609	8.759866951257237	8.29396099923903	9.225772903275445	1.2250387738690096	1.1226069604768067	1.3274705872612125
691	0.4378987386573805	0.37881769171390883	0.4969797856008522	8.81678159939008	8.34628334839663	9.287279850383527	1.2154697922898765	1.1129710204979513	1.3179685640818017
692	0.43384265402399236	0.376467423216986	0.49121788483099865	8.746536751055649	8.28359567521266	9.209477826898638	1.3560314287252566	1.2366714446216165	1.4753914128288967
693	0.43462921833508444	0.3780330788911659	0.491225357779003	8.538011071248627	8.097042815191134	8.97897932730612	1.4891155511732124	1.361094042388566	1.6171370599578587
694	0.43352444002298307	0.3775039627985166	0.48954491724744953	8.314799689490341	7.888095886547326	8.741503492433356	1.3870073452621687	1.2681225454825846	1.5058921450417526
695	0.43775126510056395	0.3815095827570476	0.4939929474440803	8.307803789013082	7.885032311432539	8.730575266593624	1.406040627555795	1.2861502773521676	1.5259309777594225
696	0.4402195250553353	0.3832785570488738	0.49716049306179677	8.294284295897555	7.8722670789472975	8.716301512847814	1.3956943309476804	1.2760869385270228	1.515301723368338
697	0.46402239156063685	0.40522721697565345	0.5228175661456202	8.227749163113934	7.811624520936562	8.643873805291307	1.4411496227629956	1.318042984283481	1.5642562612425104
698	0.4658520020629425	0.4065971218431486	0.5251068822827365	8.195666992729043	7.780071916011539	8.611262069446546	1.4504551111296191	1.3261012925108198	1.5748089297484182
699	0.4642207731272324	0.4039546412722499	0.524486904982215	7.931322944948111	7.515696038650364	8.346949851245856	1.4131727765994233	1.2891040990805627	1.5372414541182837
700	0.46608617808338626	0.40663947382977705	0.5255328823369955	7.878683604034623	7.474972376461681	8.282394831607565	1.410728770921129	1.2880067158220925	1.5334508260201656
701	0.46075827894133237	0.40203333477432046	0.5194832231083443	7.966547949615248	7.5606152015514425	8.372480697679054	1.4546991975380354	1.3297161761617042	1.5796822189143667
702	0.45321115403906004	0.3949555499029874	0.5114667581751327	7.92837045126771	7.520040927838389	8.33669997469703	1.4395790581746204	1.31574776749447	1.5634103488547708
703	0.4527529712557161	0.39536953428663457	0.5101364082247977	7.945358321065879	7.533989078416104	8.356727563715655	1.4318945108770178	1.3089694782962156	1.5548195434578198
704	0.43929773486758084	0.3863008186281255	0.49229465110703613	8.004044086054403	7.596558104512653	8.411530067596152	1.3195371376478133	1.2112525478823701	1.4278217274132565
705	0.4425246698086566	0.38995877141919005	0.4950905681981232	7.874732712884216	7.482061649964701	8.267403775803732	1.26029542098307	1.159386015017486	1.3612048269486536
706	0.44309664736489324	0.3905766592661508	0.49561663546363566	7.836168510012741	7.443792259930037	8.228544760095446	1.286307732068888	1.1838190737534742	1.388796390384302
707	0.4441223764819371	0.3918043774962092	0.49644037546766495	7.784409801460119	7.399617564029192	8.169202038891045	1.2937506813363968	1.191499064943458	1.3960022977293358
708	0.4448867419329668	0.39216860378778295	0.4976048800781506	7.918068611486542	7.521459300969505	8.314677922003579	1.3321311064410248	1.224930372596703	1.4393318402853468
709	0.4383207676983166	0.38776515135009443	0.4888763840465388	7.954798512285214	7.55600792971364	8.353589094856787	1.315184559721706	1.2100542045311915	1.4203149149122205
710	0.4386440392322333	0.3881857058077921	0.4891023726566745	7.942046890224628	7.545670246238332	8.338423534210923	1.3092536702985744	1.2048290736846279	1.4136782669125207
711	0.4360354625319842	0.38560219369299004	0.4864687313709784	7.970069833370252	7.571169084241207	8.368970582499298	1.3195777521317507	1.2141005855213032	1.4250549187421981
712	0.43511661102887755	0.38471911685796056	0.48551410519979454	8.034956779128954	7.634724016423596	8.435189541834312	1.3211129882651487	1.2155986049532024	1.4266273715770947
713	0.43383421308566406	0.38338982591026327	0.4842786002610648	8.050061455607139	7.644434280153698	8.455688631060578	1.265530782251563	1.1627737745344515	1.3682877899686743
714	0.4289502028324663	0.37947364271176065	0.47842676295317205	8.077367489715268	7.670780712564453	8.483954266866084	1.2791147966830119	1.1760705625558328	1.382159030810191
715	0.42454011316163376	0.37449390454303927	0.47458632178022825	8.14813345796749	7.736389840439694	8.559877075495283	1.2922271594446189	1.1873904520561194	1.3970638668331186
716	0.43133711636788585	0.38161321307932783	0.4810610196564438	8.333285863391627	7.912333025857211	8.754238700926042	1.3184780070341688	1.2119171400445565	1.4250388740237812
717	0.43233850608106084	0.3828424182494165	0.4818345939127051	8.444091764086348	8.02337750357673	8.864806024595968	1.3380590467540818	1.2306257302063914	1.4454923633017724
718	0.429136675556808	0.37999445739449494	0.47827889371912113	8.500983274504323	8.083858282515912	8.918108266492734	1.3273336446226096	1.2246557993209533	1.430011489924266
719	0.42681428668870064	0.3774445163818393	0.476184056995562	8.44656476400217	8.031273951665261	8.86185557633908	1.3632561916984656	1.2568258648043136	1.4696865185926176
720	0.4279291817798022	0.37878579333594325	0.47707257022366123	8.400305088191804	7.989809533605017	8.810800642778588	1.3787683478423318	1.271678419589517	1.4858582760951466
721	0.4268965409558676	0.378005677666159	0.47578740424557614	8.385310370171567	7.98177534999893	8.788845390344202	1.3712611871089249	1.2664832799436414	1.476039094274208
722	0.42819842601620506	0.378363124292521	0.47803372773988917	8.453038451368318	8.04506913616398	8.861007766572659	1.4606812072587099	1.3461456223761854	1.5752167921412346
723	0.42408724007529214	0.3720102712516035	0.47616420889898076	9.056121607184659	8.587296442751075	9.524946771618243	1.5172681951238727	1.3892219635537844	1.6453144266939612
724	0.4241810960262421	0.371457507423188	0.47690468462929614	8.88332285338446	8.420079206481324	9.346566500287596	1.509420288861068	1.3815375185089132	1.6373030592132225
725	0.42686807922011116	0.3728006739715295	0.48093548446869283	8.658792525192238	8.204678432136024	9.112906618248452	1.51658714937331	1.3868067643726705	1.6463675343739497
726	0.42667669438741807	0.3725698231051966	0.48078356566963953	8.665651314570198	8.211143949221434	9.120158679918962	1.51183038139521	1.3823068389857784	1.6413539238046417
727	0.4291659698643895	0.3742608378824972	0.4840711018462817	8.626395434718276	8.15924522379993	9.09354564563662	1.4558121666092105	1.3293486661326805	1.5822756670857405
728	0.42979201525915955	0.3748085829341057	0.4847754475842134	8.55233469689813	8.08340755972354	9.021261834072721	1.4682878308795604	1.3403468159214462	1.5962288458376745
729	0.4293034505123864	0.3742746654768063	0.48433223554796645	8.652959104006278	8.184477195647656	9.121441012364901	1.4695153232963134	1.3413943196993738	1.597636326893253
730	0.430748198596072	0.3756369054310403	0.4858594917611037	8.704519093250417	8.233461525582698	9.175576660918136	1.4528796059241595	1.3269509242905078	1.578808287557811
731	0.4314707143420841	0.37720305156468215	0.4857383771194861	8.72349463709632	8.254230455344846	9.192758818847793	1.2050335767750546	1.109992227088774	1.3000749264613354
732	0.44164681956148366	0.3852286715467436	0.4980649675762237	8.678811791008131	8.20431787771803	9.153305704298234	1.2645395583597205	1.162782802879084	1.366296313840357
733	0.4359207728585201	0.3801271216037162	0.491714424113324	8.871721147408913	8.389402562762406	9.354039732055417	1.302650772456919	1.1975247501678883	1.4077767947459496
734	0.43495036646943086	0.37914652907642954	0.4907542038624322	8.866777795341614	8.385590955974275	9.347964634708953	1.3027889858421577	1.197596903485888	1.4079810681984273
735	0.43900887128665855	0.38017842148506364	0.49783932108825346	9.060855787354368	8.548090482047979	9.573621092660758	1.3085843097919931	1.2031487084918955	1.414019911092091
736	0.4429212338850014	0.38303358757811656	0.5028088801918862	9.009318674695944	8.497773408167497	9.52086394122439	1.3067032893769852	1.2012827263627166	1.4121238523912538
737	0.44586392280193554	0.38402678636496235	0.5077010592389087	9.101096638395227	8.578258029901026	9.623935246889427	1.3078951217684964	1.2011614134416022	1.4146288300953904
738	0.4478162251799448	0.38421151796994557	0.511420932389944	9.427951021679686	8.869567173359634	9.986334869999737	1.2099221500847033	1.1081562474933933	1.3116880526760133
739	0.4497416645106487	0.38581215955022563	0.5136711694710717	10.084799912201515	9.483107065678233	10.686492758724796	1.1627282395429905	1.062439292387485	1.263017186698496
740	0.4431940395793183	0.3809264152934403	0.5054616638651963	10.404225221138873	9.783299177044817	11.025151265232928	1.1957147426398878	1.0938435349900784	1.2975859502896971
741	0.4475942477607795	0.38642202812093385	0.5087664674006251	10.492225083856757	9.873174391711203	11.111275776002312	1.2668456245269897	1.1610619770694703	1.3726292719845092
742	0.4368868350820965	0.3750468160091517	0.49872685415504137	10.789721460413848	10.14999404615677	11.429448874670925	1.2577647157259395	1.1542560385268783	1.3612733929250007
743	0.4415316708576034	0.37973833023007486	0.503325011485132	10.895119705152311	10.248130131738254	11.542109278566368	1.314765938804407	1.2079308800921096	1.4216009975167045
744	0.437541997562361	0.37702087927061806	0.498063115854104	11.22988384078819	10.581385827787908	11.878381853788474	1.3660903987102158	1.258100562308662	1.4740802351117697
745	0.4386698315663503	0.3769101123030105	0.5004295508296901	11.462005425642577	10.779855066796731	12.144155784488422	1.3767870739565526	1.2672081518926028	1.4863659960205025
746	0.4447661084039422	0.3821247193929411	0.5074074974149433	11.315760020594848	10.638455465903895	11.9930645752858	1.343222584747834	1.2350137715961322	1.4514313978995357
747	0.4462788873272946	0.3834758427767908	0.5090819318777984	11.444817766227613	10.767193535665662	12.122441996789565	1.355274911656224	1.2461656308251712	1.464384192487277
748	0.43895942485756817	0.3771870794699136	0.5007317702452228	11.347758940843878	10.67663614560041	12.018881736087348	1.3415650671889763	1.2338870147964303	1.4492431195815225
749	0.4576715324103434	0.3892383289514541	0.5261047358692328	11.512123063675602	10.81506962050577	12.209176506845436	1.4474533412604211	1.3261979633895988	1.5687087191312434
750	0.46386908935755444	0.39223627229349844	0.5355019064216104	11.8641226801236	11.123387932586255	12.604857427660946	1.5344010360177858	1.4012140505175443	1.6675880215180272
751	0.45539041071214426	0.3850568923410753	0.5257239290832132	11.76675836476312	11.03652969846166	12.496987031064581	1.5186030974188016	1.3863097129046178	1.6508964819329854
752	0.4555949218807014	0.38436905383468567	0.5268207899267171	12.095144847051378	11.324041598909414	12.866248095193342	1.5278174377484879	1.3928402656284604	1.6627946098685156
753	0.4563737393319559	0.3851633280414982	0.5275841506224136	12.088054924293745	11.330999999001236	12.845109849586255	1.492438873990504	1.3639408054840643	1.6209369424969435
754	0.4715463374560307	0.3941887831958979	0.5489038917161635	12.101908633819596	11.34131734547981	12.862499922159381	1.5254631454321712	1.3925749745481348	1.6583513163162076
755	0.47308930808865246	0.39506585866175875	0.5511127575155461	12.29515862143398	11.520033002079973	13.070284240787986	1.550210897846621	1.4147194279773838	1.6857023677158582
756	0.47425814732702515	0.396041927289268	0.5524743673647823	12.350785262884559	11.568630163258124	13.132940362510993	1.5295174517491488	1.3957107534906292	1.6633241500076683
757	0.4742387479467659	0.39600250684537197	0.5524749890481598	12.363880192939867	11.572532576043663	13.15522780983607	1.5103243876739834	1.3778479515190865	1.6428008238288803
758	0.4737557981002037	0.39620524507041155	0.5513063511299958	12.421390124669731	11.633461431747197	13.209318817592266	1.4984232256261083	1.3676699757246034	1.629176475527613
759	0.4864518735008074	0.40516055171722754	0.5677431952843872	12.407496553433155	11.618750880704987	13.196242226161324	1.483520089036809	1.3529976046067116	1.6140425734669066
760	0.492582991454929	0.40953640385386736	0.5756295790559907	12.419783002745513	11.629712111385846	13.20985389410518	1.4832565300327232	1.3528720462887804	1.613641013776666
761	0.4794127391599901	0.3939154889455515	0.5649099893744287	12.34497440511635	11.546614402185522	13.14333440804718	1.4502348140145245	1.3224807360699629	1.577988891959086
762	0.4768253863512263	0.3910386911740302	0.5626120815284225	12.25756327271872	11.451580304522707	13.063546240914732	1.3695862419856868	1.2510459134396905	1.488126570531683
763	0.4873810833326571	0.40236729088044865	0.5723948757848656	12.328836230151213	11.502612208641303	13.155060251661123	1.408537788416436	1.2874213848847793	1.5296541919480928
764	0.48548807525923876	0.40718585404025087	0.5637902964782266	12.679358567506092	11.865741889063987	13.492975245948198	1.4710668042183643	1.3499514430644446	1.592182165372284
765	0.4823099443059169	0.40304266095305863	0.5615772276587752	12.860356505365171	12.038634926077469	13.682078084652876	1.4484234523717234	1.3302524707990857	1.5665944339443612
766	0.4765951794859041	0.39843389893343384	0.5547564600383743	13.465598926732081	12.603415791614477	14.327782061849684	1.54274716801085	1.41537943224811	1.6701149037735898
767	0.47914831379712675	0.400384183663858	0.5579124439303955	13.831543006765939	12.955790287304705	14.707295726227173	1.5583875961449294	1.4300038851170576	1.6867713071728012
768	0.47868806402693387	0.3995298014233736	0.5578463266304942	14.122386456669314	13.228258921832024	15.016513991506606	1.5600685838424457	1.4315441503089197	1.688593017375972
769	0.47578750166089867	0.3962508297771611	0.5553241735446363	14.683490066355969	13.733888392358622	15.633091740353315	1.5679596660074346	1.437858728892798	1.6980606031220715
770	0.475012794036302	0.3956872666852401	0.5543383213873638	14.980171698491956	13.997618762134763	15.962724634849149	1.5610076803513215	1.4314065325978595	1.6906088281047837
771	0.4735015884776669	0.39441261827054547	0.5525905586847883	14.971586107630266	13.986496851252735	15.956675364007797	1.5674430984545804	1.436854620766815	1.6980315761423461
772	0.4736088277457988	0.39487473022004194	0.5523429252715557	14.950295672010649	13.965250800832607	15.93534054318869	1.567663043841311	1.436990577707403	1.698335509975219
773	0.4672228328048258	0.39055394034716456	0.5438917252624871	14.905864731103854	13.921969697127032	15.889759765080676	1.5596162107045335	1.429676896890284	1.6895555245187832
774	0.4662082163398411	0.39043650066239355	0.5419799320172887	15.07352713573898	14.06060789760301	16.08644637387495	1.5311807909108786	1.4041133559319119	1.6582482258898454
775	0.4587938071255227	0.38599995618983907	0.5315876580612063	14.861765602529884	13.882974172569213	15.840557032490555	1.5515363558120794	1.422496834280415	1.680575877343744
776	0.4543089046468046	0.3800900738259879	0.5285277354676213	15.132074081262529	14.146653492205132	16.117494670319925	1.96685444892021	1.7815300064140567	2.152178891426363
777	0.4507679464362425	0.37656081355125065	0.5249750793212344	15.708744980661098	14.686212186323708	16.73127777499849	1.9841670356505685	1.797953925441421	2.170380145859716
778	0.4598481926322083	0.38435054261666146	0.5353458426477551	15.777715627307078	14.798992969380848	16.75643828523331	2.087824386974878	1.895662511767228	2.2799862621825278
779	0.46116612737387236	0.3856754334582603	0.5366568212894844	15.846837422870118	14.860731786183994	16.832943059556243	2.071063868148464	1.881172166788865	2.2609555695080625
780	0.4573235265722039	0.38624699627127956	0.5284000568731282	15.067464910874662	14.161798851351096	15.973130970398227	1.812749753934194	1.6641166164334535	1.961382891434934
781	0.4591072721042071	0.3879698104425684	0.5302447337658458	14.65321129835387	13.794694415639633	15.511728181068108	1.766378913613106	1.6240069882908128	1.9087508389353993
782	0.4596265982329585	0.3884183415313871	0.5308348549345299	14.663996118469537	13.805365223101166	15.522627013837909	1.7714236003804662	1.6287102205676116	1.9141369801933208
783	0.4580400792546566	0.386665026589824	0.5294151319194892	14.698804196898994	13.83721023843784	15.560398155360147	1.7686484828552602	1.625343916472696	1.9119530492378245
784	0.46494760349018277	0.39103618608027546	0.5388590209000901	14.699053671966617	13.823655801650677	15.574451542282555	1.7120543890033755	1.5717952501525339	1.8523135278542173
785	0.47286431655182604	0.3961106581878171	0.549617974915835	14.487423455892422	13.625396495262995	15.349450416521849	1.6688494556779414	1.5301708010881685	1.8075281102677145
786	0.4656305807839929	0.3867388490009278	0.544522312567058	14.569404448508564	13.692533126391337	15.446275770625792	1.5983364048866444	1.4632033923711125	1.7334694174021763
787	0.4645188471490948	0.3848619671791126	0.544175727119077	14.454947161479883	13.572985670204975	15.336908652754788	1.5658407140732435	1.4295228409410132	1.7021585872054739
788	0.4582338312808696	0.3787300614527072	0.537737601109032	14.376227073926774	13.500123095871142	15.252331051982406	1.488262389581839	1.3572266667341846	1.6192981124294936
789	0.4635634507777797	0.3817708432080187	0.5453560583475408	14.19320047265515	13.302159621881506	15.084241323428792	1.4296024614294307	1.2994273911862826	1.559777531672579
790	0.45889090727836057	0.37926959361361967	0.5385122209431015	14.094045221705715	13.21871108876866	14.969379354642768	1.430715397595939	1.3006955187732423	1.5607352764186357
791	0.43852269843461994	0.36532444800231545	0.5117209488669244	13.856950643684852	13.017698882941236	14.696202404428469	1.4397939418055477	1.3089653270790413	1.5706225565320542
792	0.4365232094877303	0.3636433881129574	0.5094030308625033	13.6823766579034	12.870801078391576	14.493952237415224	1.4171919660053685	1.2878276521478282	1.5465562798629087
793	0.44823428644658836	0.3721712080371422	0.5242973648560345	13.735464352069389	12.916354545983193	14.554574158155583	1.4511644229456486	1.3170572934583347	1.5852715524329626
794	0.42456169035408775	0.3542813263181289	0.4948420543900466	13.6084141563056	12.806980374375467	14.409847938235732	1.3758775698960344	1.2525766661592195	1.4991784736328495
795	0.41228314019845114	0.3472219750688872	0.47734430532801514	13.461407787114954	12.67179081824054	14.251024755989368	1.1192711205288217	1.026369302924326	1.2121729381333175
796	0.41096542339607023	0.34514995979369645	0.47678088699844395	13.875489757697899	13.04228964732005	14.70868986807575	1.0547938944909374	0.9684795058730645	1.1411082831088104
797	0.4112369333173179	0.346053408534608	0.4764204581000279	13.416443917632158	12.636591328842263	14.196296506422055	1.0785539775886948	0.9920584028925142	1.1650495522848754
798	0.4111420030394395	0.3457727093667178	0.4765112967121612	13.417076728320922	12.627139428472073	14.20701402816977	1.0826847167660907	0.9943438587500097	1.1710255747821716
799	0.4116446579292858	0.34620765076474486	0.4770816650938267	13.251461970609771	12.482429735342185	14.020494205877355	1.0911994418250954	1.0025776047447836	1.1798212789054072
800	0.41067425242719136	0.34535749600673604	0.4759910088476466	13.18995131333499	12.421302073428517	13.958600553241464	1.0972837804526243	1.008345413499642	1.1862221474056067
801	0.4102574549938197	0.3451053639004669	0.4754095460871725	13.186231113288715	12.417356257652617	13.955105968924812	1.1001505214721192	1.0110256488798388	1.1892753940643996
802	0.4102574549938197	0.3451053639004669	0.4754095460871725	13.18833973140351	12.419488900492187	13.957190562314832	1.0995647331571081	1.0105081044472235	1.1886213618669927
803	0.40853895622847436	0.3433256754305244	0.47375223702642427	13.118118804239028	12.348025034318614	13.888212574159443	1.0673473096507617	0.9814913592868513	1.153203260014672
804	0.4126972952584379	0.3474950436154187	0.4778995469014571	12.839714517335715	12.098699035964746	13.580729998706685	0.9695133179589752	0.8947514548522428	1.0442751810657076
805	0.4113254889227603	0.34643028245462765	0.4762206953908929	12.742373622005575	12.021473593397623	13.463273650613527	0.9785877094307258	0.9036232633472273	1.0535521555142244
806	0.4131139781309641	0.3477103191931664	0.4785176370687618	12.727058894735546	12.006207540872445	13.447910248598646	0.9829907595042029	0.9072270082911228	1.058754510717283
807	0.4168580726431137	0.35092378493335963	0.4827923603528677	12.716295576158725	11.996966801196962	13.435624351120486	1.00140536989605	0.9230887293549088	1.079722010437191
808	0.39755169009307734	0.33475857599505643	0.46034480419109824	12.547260531705774	11.843929314307957	13.250591749103592	0.9403622638616682	0.8647288082987097	1.0159957194246267
809	0.39416540408378	0.3275095784138876	0.46082122975367235	12.29525605744929	11.583902063898115	13.006610051000466	0.8573916117524139	0.7850191201379133	0.9297641033669144
810	0.3911208333312219	0.3248789042453837	0.4573627624170601	12.291085936565647	11.569400202241487	13.012771670889805	0.85254354972396	0.7794144939217269	0.925672605526193
811	0.40261403145227614	0.3327795419653921	0.47244852093916023	12.086488761101508	11.354642759765248	12.818334762437768	0.7930857732544289	0.7236443269495509	0.8625272195593068
812	0.4010261344559145	0.33169459827959813	0.4703576706322309	11.751617054511579	11.031158815171228	12.47207529385193	0.7829602075919815	0.7141927446326659	0.8517276705512971
813	0.4015234617884783	0.3321577189048084	0.47088920467214823	11.511015259646529	10.802518852583916	12.219511666709142	0.7795666382448668	0.7110390257544443	0.8480942507352893
814	0.42177957102076197	0.3521585865983662	0.49140055544315775	11.38668398359222	10.689869026239842	12.083498940944601	0.7830208342971599	0.7149088629195847	0.8511328056747349
815	0.42044842678937594	0.3509735474500538	0.48992330612869806	11.323154399911045	10.63449565575732	12.01181314406477	0.7860825792970874	0.7177808976312184	0.8543842609629563
816	0.42094178299464563	0.3516213115952447	0.4902622543940466	11.277032190645873	10.593352051659949	11.960712329631797	0.790711383071276	0.7221069691246684	0.8593157970178836
817	0.4211796853423899	0.3564846578375556	0.48587471284722417	11.049576645146042	10.388541233089207	11.710612057202876	0.7444798173070262	0.6820901982731922	0.8068694363408601
818	0.4221824637845147	0.35818676714800657	0.4861781604210228	10.253586310743925	9.670633244266721	10.83653937722113	0.6793781155334353	0.6251105754233577	0.7336456556435129
819	0.43124387536883135	0.37351117426889213	0.48897657646877063	8.874980367053418	8.446419756498678	9.303540977608158	0.6815583369924263	0.632151178629483	0.7309654953553695
820	0.42887598969856355	0.3705765212742663	0.4871754581228608	8.73175924023119	8.31627345459449	9.147245025867889	0.6785419948966877	0.6295277625864224	0.7275562272069529
821	0.429375745683506	0.3704471613939055	0.4883043299731066	8.565313812750443	8.150661316847714	8.979966308653172	0.6779354218350079	0.6289877991574064	0.7268830445126093
822	0.4292769208207638	0.3704771357066643	0.4880767059348633	8.303798364835778	7.902867752248778	8.704728977422777	0.6678738595361657	0.6193152219910099	0.7164324970813216
823	0.4279677736173695	0.36899606853901185	0.4869394786957271	8.16672302014956	7.762080408739145	8.571365631559974	0.6057836570792652	0.5602270867310117	0.6513402274275186
824	0.4283680691938689	0.3706760173630992	0.4860601210246386	8.523529186772468	8.110471630974487	8.936586742570448	0.6130887358056136	0.5688001660656901	0.6573773055455372
825	0.4273454779442973	0.367615530576478	0.48707542531211656	8.66545139198681	8.23675156746667	9.094151216506951	0.5583256557560773	0.5143751318012146	0.6022761797109399
826	0.42773466838649704	0.3688171624490384	0.4866521743239557	8.731713661405827	8.293710086636558	9.169717236175098	0.5521369511966683	0.5082315333409596	0.5960423690523771
827	0.4261369055224209	0.3704745957829836	0.4817992152618582	8.641088391998252	8.222444617539965	9.05973216645654	0.5496173177717107	0.5066571436558072	0.5925774918876143
828	0.42015590013982057	0.36613686127890077	0.47417493900074037	8.629110365195631	8.213876412910016	9.044344317481245	0.541380983746365	0.49932819472123124	0.5834337727714987
829	0.41737712514335995	0.36395918529012933	0.4707950649965906	8.543015660889195	8.131375983456955	8.954655338321434	0.544464275648494	0.502398458078086	0.5865300932189019
830	0.4119056068037282	0.3597775877565429	0.46403362585091346	8.526969592766703	8.114959857848262	8.938979327685143	0.5502876118470577	0.5081930858667749	0.5923821378273405
831	0.409361678947357	0.35824055265437765	0.46048280524033625	8.482470301491999	8.07592591622388	8.889014686760117	0.5618376287461683	0.5192640388620363	0.6044112186303002
832	0.4090643710598451	0.35814666692028596	0.45998207519940426	8.515627467500352	8.110952833801118	8.920302101199585	0.5669013392991928	0.524065483107238	0.6097371954911476
833	0.4088009943120732	0.3577952531723545	0.45980673545179185	8.49838092045734	8.096715573872125	8.900046267042555	0.5791288661476119	0.5357311171542088	0.6225266151410149
834	0.4097802836973611	0.358585066186144	0.4609755012085782	8.489498570680091	8.088210599155806	8.890786542204376	0.5789666684138115	0.535602995435608	0.6223303413920149
835	0.40715339145310797	0.35575306885243574	0.4585537140537802	8.459516682737478	8.057350552081626	8.86168281339333	0.5728671804366016	0.5297817570883525	0.6159526037848506
836	0.41598984953532775	0.36346695580112454	0.46851274326953096	8.415545912960445	8.01129575237992	8.819796073540969	0.557307995114782	0.51565752161818	0.598958468611384
837	0.42249146381739777	0.37607594918131393	0.4689069784534816	7.039631328053414	6.72834996152474	7.350912694582087	0.560578819326708	0.522990929862658	0.5981667087907582
838	0.42270601227922266	0.3763187971639813	0.46909322739446396	6.696990782306442	6.408819097606109	6.985162467006775	0.566869818902906	0.5291200885379326	0.6046195492678793
839	0.4304736864518802	0.38272158874799844	0.478225784155762	6.632903234281529	6.345175167866444	6.9206313006966145	0.5697354378555717	0.5312355568111141	0.6082353189000291
840	0.4359907046046718	0.3862759335404058	0.4857054756689378	6.607533866749414	6.319179029336558	6.895888704162269	0.6097403277103106	0.567186095357652	0.6522945600629692
841	0.43731725718603215	0.3869844433765357	0.4876500709955286	6.627475602385751	6.337440140831304	6.917511063940198	0.6178947159894229	0.5740822721192562	0.6617071598595896
842	0.4373927084876221	0.3867370000870093	0.48804841688823486	6.606787239456105	6.312163618528727	6.901410860383483	0.5946272163233899	0.5515853711014452	0.6376690615453344
843	0.4368655597642813	0.3862512099514131	0.4874799095771496	6.608966229497602	6.3135727838441635	6.90435967515104	0.5923086911282535	0.5493531469783073	0.6352642352781996
844	0.4369647735268821	0.386317022451958	0.48761252460180626	6.591445359333624	6.294202374047099	6.888688344620149	0.5835066629257106	0.5409278140084863	0.6260855118429349
845	0.43824355869886367	0.38741229873986666	0.4890748186578606	6.588684812853598	6.291439088219245	6.885930537487953	0.5752959653267895	0.5330659024596799	0.6175260281938992
846	0.4384409988579753	0.38753228733249945	0.48934971038345104	6.584795389031185	6.287608727540796	6.881982050521573	0.5741443905798023	0.5319442048138159	0.6163445763457887
847	0.4384409988579753	0.38753228733249945	0.48934971038345104	6.576856395845704	6.279883687677029	6.873829104014378	0.5742012811090622	0.5319677473970355	0.616434814821089
848	0.4391540379352452	0.3881114266814386	0.4901966491890518	6.572128974760658	6.275155391000224	6.869102558521092	0.5845647605368032	0.5413266097277502	0.6278029113458561
849	0.43714975532513006	0.3860602025340815	0.4882393081161786	6.5738087651220605	6.273595425829155	6.874022104414966	0.6149025831438697	0.567965229302503	0.6618399369852364
850	0.43789910033898627	0.386648496617835	0.4891497040601376	6.499716810289569	6.198446915232912	6.800986705346226	0.6037635873262257	0.5572365072248509	0.6502906674276006
851	0.43763999562364253	0.38641457373367033	0.4888654175136148	6.4931558163819165	6.191644238532961	6.794667394230872	0.6020658792335323	0.5556138116455988	0.6485179468214658
852	0.4363553704226615	0.3850002751798613	0.48771046566546167	6.466543473708568	6.164981447157986	6.76810550025915	0.6014248413875307	0.5548808191082257	0.6479688636668357
853	0.4438449332859671	0.3907162050480443	0.49697366152388994	6.385293427123307	6.082881453827268	6.687705400419347	0.6022040212562907	0.5550524283829259	0.6493556141296555
854	0.4394413647221027	0.3865986562687006	0.4922840731755048	6.370094732920161	6.0678219158471345	6.672367549993187	0.6043247973005699	0.5569634908142438	0.6516861037868961
855	0.44027416517019735	0.387304288075085	0.4932440422653097	6.369964196340655	6.067658990480582	6.672269402200729	0.5992438001439198	0.5521284584929984	0.646359141794841
856	0.4394572840360633	0.3864365543249145	0.4924780137472121	6.3633302088837835	6.061085750927081	6.665574666840486	0.598184166834003	0.5510836264484678	0.6452847072195382
857	0.4405050261961199	0.38724765339319844	0.4937623989990414	6.317380707849456	6.015805778389213	6.6189556373097	0.5914787659038007	0.5447177663285634	0.6382397654790379
858	0.4402718209384514	0.3870248343254964	0.4935188075514064	6.3050137791870755	6.003837359888566	6.606190198485585	0.5912554977077975	0.5444830685387876	0.6380279268768075
859	0.4297012221517036	0.3764606063461525	0.48294183795725465	6.243255347170832	5.943420648897625	6.543090045444039	0.5846510822603055	0.5379529178452642	0.6313492466753466
860	0.43040873565561105	0.37705335372555093	0.48376411758567117	6.236434647865071	5.935540257800959	6.537329037929183	0.583132581878226	0.5364863023103783	0.6297788614460738
