# Supplementary material for: Proteome-wide determinants of co-translational chaperone binding in bacteria
Source: Nat Commun. 2025 May 10;16:4361. doi: 10.1038/s41467-025-59067-9 (PMC12065913; doi:10.1038/s41467-025-59067-9)
Supplement: Supplementary file 8 — Source Data [file 41467_2025_59067_MOESM8_ESM.zip › S1i_rpoN.csv]

codon position	TF enrichment mean	TF enrichment low CI	TF enrichment high CI	DnaK enrichment mean	DnaK enrichment low CI	DnaK enrichment high CI	GroEL enrichment mean	GroEL enrichment low CI	GroEL enrichment high CI
0	0.49827150899632056	0.28174267049819907	0.714800347494442	0.4196033794277434	0.21445714527662574	0.624749613578861	0.3026181196601452	0.19763733017057628	0.4075989091497141
1	0.49759906651731267	0.2817274927010088	0.7134706403336165	0.4196033794277434	0.21445714527662574	0.624749613578861	0.29161577462470234	0.19082645709542806	0.3924050921539767
2	0.5131616344214466	0.291140889057332	0.7351823797855612	0.424774714407716	0.2191377260686936	0.6304117027467384	0.28282027890254546	0.18596042578866562	0.37968013201642536
3	0.5250665012697159	0.3002438578845244	0.7498891446549074	0.41322419500594754	0.21572683947676471	0.6107215505351303	0.27635122250053723	0.1840352086830921	0.36866723631798237
4	0.49683729113926456	0.295173575837248	0.6985010064412811	0.3766482193539956	0.20202567699242807	0.5512707617155631	0.2693979589314381	0.18993529663298525	0.3488606212298909
5	0.4843644275438082	0.28960958859179475	0.6791192664958217	0.3608591486292269	0.19530246438040055	0.5264158328780533	0.28189261731136184	0.2004674653497543	0.3633177692729693
6	0.49275630782887053	0.2949685660079603	0.6905440496497808	0.3624944098227095	0.1981698872304448	0.5268189324149741	0.2868511955997386	0.20453376565281772	0.36916862554665947
7	0.49275630782887053	0.2949685660079603	0.6905440496497808	0.36904658499759824	0.20348446692820638	0.5346087030669902	0.2868511955997386	0.20453376565281772	0.36916862554665947
8	0.4818773325145083	0.28986995510577784	0.6738847099232388	0.3657610682065292	0.20162122952667055	0.5299009068863878	0.2868511955997386	0.20453376565281772	0.36916862554665947
9	0.4818773325145083	0.28986995510577784	0.6738847099232388	0.3707013689775762	0.2057510782723217	0.5356516596828307	0.2853054875315245	0.20347844554755923	0.3671325295154898
10	0.47566579946972254	0.2875984153164835	0.6637331836229616	0.37723472630541505	0.210806200569741	0.5436632520410891	0.27567395224391117	0.19687498321610997	0.35447292127171237
11	0.45982849758411426	0.28432774923848025	0.6353292459297483	0.372098781448544	0.20814656724014574	0.5360509956569424	0.2488424509814317	0.1793215645391035	0.3183633374237599
12	0.4790566433027004	0.2975653236581143	0.6605479629472866	0.39354198862518397	0.23067495816367087	0.556409019086697	0.3440365610896929	0.26121218955110237	0.4268609326282834
13	0.4890275772544226	0.3061557345496819	0.6718994199591632	0.41542576657009017	0.25789685323347056	0.5729546799067098	0.4079694005697557	0.3166407362662468	0.49929806487326467
14	0.49775811326887304	0.31370394873577034	0.6818122778019757	0.3963598724326932	0.25230901974545206	0.5404107251199344	0.3990124580884904	0.3115724681531492	0.4864524480238316
15	0.4889826985146716	0.30918271398602504	0.6687826830433181	0.3853801729231686	0.2505608260801624	0.5201995197661748	0.3993988214348114	0.3128026730586745	0.48599496981094836
16	0.4889826985146716	0.30918271398602504	0.6687826830433181	0.39345330871009776	0.2573492273645648	0.5295573900556307	0.3988210937473517	0.3123720392483038	0.4852701482463996
17	0.4728852926012272	0.30077103507212055	0.6449995501303338	0.391595322047581	0.2563031241564818	0.5268875199386802	0.40004828710186136	0.31348927334737514	0.4866073008563476
18	0.4728852926012272	0.30077103507212055	0.6449995501303338	0.39524235547289693	0.2594351851575868	0.5310495257882071	0.40078056642697846	0.31437878779034023	0.4871823450636167
19	0.465485220070209	0.296851590099023	0.634118850041395	0.3923341483184058	0.25744092847199285	0.5272273681648187	0.3983610348881022	0.31272194840750955	0.48400012136869486
20	0.4696593591820856	0.30022027252140127	0.63909844584277	0.3958815068149236	0.26111523469863185	0.5306477789312154	0.3972156585979534	0.31186461511697217	0.48256670207893465
21	0.4696593591820856	0.30022027252140127	0.63909844584277	0.39312237264670336	0.25921346248227656	0.5270312828111301	0.3972156585979534	0.31186461511697217	0.48256670207893465
22	0.4696593591820856	0.30022027252140127	0.63909844584277	0.3924436369082185	0.25874544872151944	0.5261418250949175	0.3972156585979534	0.31186461511697217	0.48256670207893465
23	0.4696593591820856	0.30022027252140127	0.63909844584277	0.3849244048469046	0.2525780933271043	0.5172707163667049	0.39881301499746125	0.3129180357304067	0.48470799426451583
24	0.46902094263371397	0.2995396240487828	0.6385022612186452	0.3842460025204427	0.25211208834592547	0.51637991669496	0.38533801848858756	0.30151696217069895	0.4691590748064762
25	0.46545512110584886	0.29722060940662315	0.6336896328050746	0.37913597627078105	0.24881935429213142	0.5094525982494307	0.39139376668292286	0.3069769532092085	0.47581058015663724
26	0.48427551536651847	0.30305599427493485	0.665495036458102	0.38576663440640324	0.2564170643312681	0.5151162044815384	0.42428958278291595	0.33107941006202957	0.5174997555038023
27	0.48161747466611377	0.3019386315812571	0.6612963177509704	0.37436917972855155	0.2483589797636383	0.5003793796934648	0.42133168469098076	0.3288686465915005	0.513794722790461
28	0.47755284531800685	0.29595964822048804	0.6591460424155257	0.37733810191903683	0.2496318904401325	0.5050443133979412	0.4268545353238776	0.33247206207052676	0.5212370085772284
29	0.4715671063644618	0.29048377100457157	0.652650441724352	0.37547086642764504	0.24698608134483402	0.5039556515104561	0.43082696024737727	0.3353973193265599	0.5262566011681946
30	0.4775959448379386	0.2949281556305703	0.6602637340453069	0.3697082348469881	0.2426688135799544	0.4967476561140218	0.4314919977774126	0.3358949235743752	0.52708907198045
31	0.47001667382697915	0.28873860348291625	0.651294744171042	0.37119141876102424	0.24368926942505792	0.4986935680969905	0.43490794457605464	0.33881482931595464	0.5310010598361546
32	0.4531502605445754	0.2800834571048834	0.6262170639842675	0.3823983893695465	0.25162746323446383	0.5131693155046292	0.43177297778790863	0.3371287314987582	0.526417224077059
33	0.45631449356211684	0.28331682175541806	0.6293121653688156	0.3816135534406186	0.2510862697591679	0.5121408371220693	0.4326558056814584	0.3381521548129708	0.527159456549946
34	0.46225758993277505	0.28771193263380035	0.6368032472317497	0.3785270278063939	0.24895698116794449	0.5080970744448433	0.42524594357615597	0.3327816968945459	0.517710190257766
35	0.46533679271652795	0.2894443461186138	0.6412292393144421	0.37478705600231044	0.24687915237105582	0.502694959633565	0.42383209561036905	0.3320769179675164	0.5155872732532216
36	0.4555673107274857	0.2834795304784104	0.627655090976561	0.3391655360557466	0.21801416512153787	0.4603169069899554	0.4309870850524229	0.338549870386406	0.5234242997184397
37	0.4402503516209244	0.27205274883493247	0.6084479544069163	0.3421762247701365	0.22373980817943756	0.4606126413608354	0.4365272924255267	0.3435680277462341	0.5294865571048193
38	0.42640081664297974	0.2601380270033048	0.5926636062826547	0.33978839696692864	0.22131435534729085	0.45826243858656646	0.43151953553500916	0.3388942003188038	0.5241448707512145
39	0.47200495962776334	0.25905474728757355	0.6849551719679532	0.3662709868871743	0.23480648208445853	0.49773549168989	0.5164478985659955	0.3966475687476986	0.6362482283842925
40	0.49737065247333917	0.2692648046281222	0.7254765003185562	0.3710775040336536	0.2375674745373481	0.5045875335299591	0.5195539819864019	0.39868801805758214	0.6404199459152218
41	0.5083574175906544	0.273636380832728	0.7430784543485809	0.3717990132866203	0.23684730904484563	0.506750717528395	0.5076558003210193	0.38899704793656303	0.6263145527054756
42	0.5069093903506072	0.2722824022128324	0.7415363784883819	0.3597806681689236	0.22806233993797553	0.4914989963998717	0.5049269806870155	0.38701405697607993	0.622839904397951
43	0.4962309598096143	0.27005760782384436	0.7224043117953842	0.3635716959750987	0.23095526941745886	0.49618812253273853	0.49288210281791367	0.37919358419933147	0.6065706214364959
44	0.4862532779755889	0.26287053457347614	0.7096360213777018	0.3815413006349031	0.24652242685242207	0.5165601744173841	0.5004101476183846	0.3858800741513061	0.6149402210854631
45	0.47733230956672185	0.25997418624143886	0.6946904328920048	0.39210176040971567	0.2561252726645513	0.52807824815488	0.4973021326087257	0.385300644327868	0.6093036208895835
46	0.4562296156679259	0.26041527953609667	0.6520439517997552	0.4552760992486826	0.3148336511655544	0.5957185473318108	0.5222124888152957	0.4148033821854479	0.6296215954451435
47	0.4400065918635653	0.25351907658932243	0.6264941071378081	0.46675745591287493	0.32419806371410653	0.6093168481116433	0.5505598360744899	0.4382320924418329	0.662887579707147
48	0.42776791766533556	0.24371851667912933	0.6118173186515418	0.4707902603591706	0.326059982585543	0.6155205381327982	0.5703432825543615	0.45303066609192527	0.6876558990167978
49	0.43897499611179114	0.24057898493774127	0.637371007285841	0.5002641285279085	0.3448298970988655	0.6556983599569515	0.6585092455137462	0.5135311809696116	0.8034873100578808
50	0.4529555365577866	0.24612982767397332	0.6597812454415999	0.5202576582729459	0.3579775890338999	0.6825377275119918	0.6560842047146215	0.5109981813579079	0.8011702280713351
51	0.4434808593362053	0.24026899142000252	0.6466927272524081	0.5200453307787039	0.3569935243739938	0.6830971371834138	0.6575234776857224	0.5123998701674045	0.8026470852040402
52	0.44440466616127594	0.2414125639449284	0.6473967683776235	0.5138193735509914	0.35205125517732094	0.6755874919246618	0.6412083538023355	0.5009098961649834	0.7815068114396877
53	0.45623066392847267	0.2465425236684708	0.6659188041884745	0.5191171424560241	0.3558559874367717	0.6823782974752766	0.6393496852180865	0.4995411969915431	0.77915817344463
54	0.45623066392847267	0.2465425236684708	0.6659188041884745	0.5136128617597691	0.3516462657133149	0.6755794578062231	0.6412083538023355	0.5009098961649834	0.7815068114396877
55	0.45127939084637886	0.24351415595295098	0.6590446257398067	0.5073620253174379	0.346547720561624	0.6681763300732518	0.6526507360295626	0.5093725761997765	0.7959288958593487
56	0.5141517400695853	0.27067473638461576	0.7576287437545548	0.49704307827736816	0.3404494258353131	0.6536367307194232	0.7364030973458345	0.5699279627548481	0.9028782319368209
57	0.5192786551747458	0.2788121715454916	0.759745138804	0.49748611694661016	0.3460986927788629	0.6488735411143574	0.5497627923064416	0.42077844603464853	0.6787471385782347
58	0.5122885560667425	0.28008763011957394	0.744489482013911	0.49377924470772067	0.33724944869388684	0.6503090407215545	0.4161420910425518	0.31583026288971994	0.5164539191953836
59	0.5302655745252476	0.2887938494055367	0.7717372996449584	0.5627728085162461	0.3852861913944289	0.7402594256380634	0.4310679354061726	0.32620391997559384	0.5359319508367514
60	0.5487218426978525	0.29677008796613397	0.8006735974295711	0.6156569679620061	0.4184060813150251	0.8129078546089871	0.43710718978574137	0.32946146143677635	0.5447529181347064
61	0.5397885935276513	0.2956874208597855	0.7838897661955171	0.6161879736371101	0.4239712011786939	0.8084047460955264	0.4368709306868575	0.3310109556256251	0.5427309057480899
62	0.5958761416614731	0.32390865955936	0.867843623763586	0.6124625594785931	0.4280318571200973	0.7968932618370888	0.46585830216803176	0.3571339820808731	0.5745826222551904
63	0.6022740180057006	0.3275547744248408	0.8769932615865603	0.636948100640434	0.44915804772950985	0.824738153551358	0.4635261523002344	0.35543204180582766	0.5716202627946412
64	0.6248518922405568	0.3360810087245668	0.9136227757565469	0.6407300390241908	0.4529584930914765	0.8285015849569051	0.4667034310551465	0.3574748080803788	0.5759320540299142
65	0.6203925287214125	0.3331955845793806	0.9075894728634443	0.6414982478343554	0.45239187415942206	0.8306046215092888	0.46959479048477704	0.3595840755528966	0.5796055054166575
66	0.6150712159844033	0.33484893966370866	0.8952934923050979	0.6455690128770017	0.4553857514614532	0.8357522742925504	0.467212576730394	0.35784850898233167	0.5765766444784564
67	0.76965828682024	0.4333019375156071	1.1060146361248728	0.6395727660308619	0.45351404693735053	0.8256314851243733	0.49895380778488524	0.3850102766645237	0.6128973389052468
68	0.7752733991419961	0.43635074701440396	1.1141960512695883	0.6655201215535346	0.47643122150733597	0.8546090215997332	0.4973598129882172	0.3846273886823055	0.6100922372941289
69	0.7875073223858389	0.4431578590392603	1.1318567857324173	0.6609318956118451	0.47295605822940257	0.8489077329942876	0.5143355957994069	0.39848979864102574	0.6301813929577881
70	0.7723174915655842	0.4326618531107366	1.1119731300204316	0.6672235384366849	0.47704429991637753	0.8574027769569923	0.5181644489193538	0.40003091498419896	0.6362979828545084
71	0.7531281828246639	0.42196017157695126	1.0842961940723765	0.7428090610113908	0.5211077078652273	0.9645104141575542	0.517642570240513	0.3983031881972475	0.6369819522837785
72	0.7357136534457706	0.42251883047934374	1.0489084764121974	0.7635049597506921	0.5354943029504211	0.9915156165509631	0.5187192827977709	0.39917587225542706	0.6382626933401149
73	0.7287742874511473	0.41906109043107076	1.0384874844712237	0.7635049597506921	0.5354943029504211	0.9915156165509631	0.525919247875645	0.40538558712739414	0.6464529086238959
74	0.7324480558250044	0.44663959389288277	1.0182565177571261	0.7666642634430667	0.5420718827951265	0.991256644091007	0.5152317701834926	0.3985190406795003	0.631944499687485
75	0.7170386780346665	0.45284573841316733	0.9812316176561657	0.7858480023019796	0.55961145596851	1.012084548635449	0.4476735184105643	0.3543699775587684	0.5409770592623602
76	0.7642140090329715	0.48611632801007465	1.0423116900558684	0.7749747327411928	0.5527916462465201	0.9971578192358654	0.3681326709990679	0.2973920972599756	0.4388732447381601
77	0.78691326775305	0.5005029380236077	1.0733235974824924	0.7731811655384885	0.5516958840816786	0.9946664469952984	0.3691129549407902	0.29778062270194366	0.4404452871796367
78	0.7878678219498257	0.4998965333155667	1.0758391105840848	0.7847761809698467	0.5606119675251533	1.00894039441454	0.3711362052810755	0.2994978110969734	0.4427745994651776
79	0.7570924127433062	0.48391210384639133	1.030272721640221	0.8190078310702195	0.5881606004460787	1.0498550616943603	0.3764112974210758	0.30383239726118194	0.4489901975809697
80	0.7495601751657716	0.47896714663790463	1.0201532036936385	0.8079800155247847	0.579461303263493	1.0364987277860764	0.39208391035164325	0.3170994608477764	0.4670683598555101
81	0.762997340737792	0.4855352993327931	1.040459382142791	0.8203522671622854	0.5881208783244822	1.0525836560000885	0.3888053859484415	0.31379336099756167	0.4638174108993214
82	0.7596573802364878	0.4759155945455964	1.0433991659273791	0.8972887473023707	0.6320573924343282	1.1625201021704132	0.3795569521432935	0.30550331521052665	0.45361058907606033
83	0.7526277145153891	0.47863995922869296	1.0266154698020853	0.9178192745588591	0.6491853555971732	1.1864531935205451	0.3640646083812976	0.29416237692401725	0.43396683983857803
84	0.766907031576562	0.4874864854387998	1.0463275777143242	0.9121521010951633	0.6466095816091666	1.17769462058116	0.36426613054144696	0.2945579512354817	0.43397430984741225
85	0.7233324560737013	0.4641788820201379	0.9824860301272649	0.9147009365858072	0.6485906714286023	1.1808112017430121	0.3520470690100293	0.2853070253276151	0.4187871126924435
86	0.7101053773410522	0.4575594589735628	0.9626512957085416	0.9182426715655878	0.6614269879570407	1.175058355174135	0.36229516165191045	0.29427450901706076	0.43031581428676013
87	0.6835713214336099	0.44747008995134113	0.9196725529158787	1.0086997398678643	0.7623574511178032	1.2550420286179256	0.3749812889380444	0.30652995847244124	0.4434326194036476
88	0.6895565343441095	0.4502588109796316	0.9288542577085874	1.0223387432811806	0.7724171997339323	1.2722602868284287	0.37937611315599434	0.30981478426036047	0.4489374420516282
89	0.6972965100515763	0.4541532424624104	0.9404397776407423	1.0321554524299015	0.7771201790328424	1.2871907258269606	0.373266318284485	0.30424883597700414	0.44228380059196587
90	0.6918605418510857	0.45135569843193324	0.932365385270238	1.0938474225787944	0.827694389018663	1.3600004561389256	0.37497951727517825	0.30507586708506573	0.4448831674652908
91	0.733227187543341	0.46977535761732964	0.9966790174693525	1.1190241205984726	0.8367646986276924	1.4012835425692525	0.3548791223662884	0.28331073817339936	0.4264475065591774
92	0.7497376759234117	0.47675005639516077	1.0227252954516626	1.1147373601830006	0.8319831940630307	1.3974915263029706	0.34310329773400394	0.2730873927217713	0.4131192027462366
93	0.7451587561029257	0.47562211628100637	1.014695395924845	1.1116896992275085	0.8314345539940813	1.3919448444609355	0.34256343407476386	0.27333404695406954	0.41179282119545824
94	0.7161752875343252	0.46066281669903175	0.9716877583696186	1.1187955488972363	0.8417463369130461	1.3958447608814266	0.34338067090741053	0.27444052008661046	0.41232082172821066
95	0.7104321972421068	0.4572866286815096	0.963577765802704	1.109001864875378	0.8358781957269652	1.3821255340237912	0.34357009739761635	0.27451126112993823	0.4126289336652944
96	0.7230826109768895	0.4705963637322892	0.9755688582214899	1.1583662812414208	0.8773414426976694	1.439391119785172	0.3500068174672625	0.2807817362035849	0.41923189873094
97	0.7008177453645198	0.45927079211511845	0.9423646986139211	1.2150480361569356	0.9327991105903866	1.4972969617234844	0.3612271928458338	0.29118451888286684	0.43126986680880086
98	0.6901961033472517	0.4547381873459611	0.9256540193485423	1.2128306971672125	0.9318969019108083	1.4937644924236166	0.3649140716829258	0.2944143937092789	0.4354137496565727
99	0.6990942832357073	0.46126619604936975	0.9369223704220448	1.2494417874725718	0.9610767655632426	1.537806809381901	0.3695610570537734	0.29851599908117477	0.4406061150263721
100	0.6907444814554855	0.45667135050898305	0.924817612401988	1.3341459581450783	1.041207642701694	1.6270842735884625	0.37531010688200167	0.3034780823091586	0.4471421314548447
101	0.6734839817894045	0.4432374230260687	0.9037305405527403	1.374615731432511	1.0721645581170516	1.6770669047479703	0.38351027146955136	0.30994395416380827	0.45707658877529445
102	0.6680171977300748	0.4361142331830383	0.8999201622771114	1.5843562788069394	1.2327797873365673	1.9359327702773113	0.4022454202081589	0.32352892816731504	0.48096191224900275
103	0.6685770570984338	0.4313902899066985	0.9057638242901692	1.6179278133579182	1.255860648299302	1.9799949784165345	0.4328008139119598	0.3456899251906978	0.5199117026332218
104	0.6498582703695241	0.4244192700253554	0.875297270713693	1.6426834323293629	1.2744568310481963	2.0109100336105294	0.44581229040867604	0.3576832519117119	0.5339413289056402
105	0.6552574298520908	0.42761244072314974	0.882902418981032	1.6873978883888758	1.3190535553014615	2.05574222147629	0.46039663140490084	0.3713950477539836	0.5493982150558181
106	0.6570742067721824	0.4272008756629849	0.8869475378813799	1.7582731817535433	1.368588317380959	2.147958046126128	0.462978721483137	0.3725318660954144	0.5534255768708596
107	0.6383672410219123	0.41431564600483717	0.8624188360389875	1.903415462893475	1.4771925514538544	2.3296383743330957	0.44202186451120173	0.35360394097993963	0.5304397880424638
108	0.6301455307344669	0.40918820987216753	0.8511028515967662	2.018415762339182	1.567121663468336	2.4697098612100286	0.4432511097883091	0.35442820225664495	0.5320740173199733
109	0.6301455307344669	0.40918820987216753	0.8511028515967662	2.0800781971084974	1.614311201162085	2.5458451930549097	0.44356942174049474	0.35482448506889624	0.5323143584120933
110	0.6271916582641204	0.4071485529047118	0.8472347636235289	2.0925740058964326	1.6245381141787116	2.560609897614154	0.44356942174049474	0.35482448506889624	0.5323143584120933
111	0.6603656792233135	0.4296952743025184	0.8910360841441085	2.0752244871351406	1.6149160954414064	2.5355328788288745	0.4841488637675002	0.39145426374216696	0.5768434637928335
112	0.5642832125208403	0.3598167364156013	0.7687496886260794	2.195978079387226	1.7068427837808247	2.6851133749936276	0.468085338433778	0.3775168798167716	0.5586537970507843
113	0.5628290818988051	0.3597209050876281	0.765937258709982	2.2149581503497515	1.718963760720432	2.710952539979071	0.4721032448192336	0.38075588420391754	0.5634506054345496
114	0.5693296451908317	0.36455111233262727	0.7741081780490362	2.2809109715529834	1.771693236147763	2.7901287069582033	0.4713175661640242	0.38021900328550173	0.5624161290425467
115	0.5544952716355498	0.35728556382736765	0.751704979443732	2.3540777607029613	1.8437379330022425	2.8644175884036795	0.47867665476576093	0.38709703547674723	0.5702562740547746
116	0.5500072938871148	0.3533439601695677	0.746670627604662	2.368420124353584	1.8549923940027708	2.8818478547043966	0.4803301783995133	0.38837887828717804	0.5722814785118486
117	0.5579179202197946	0.3550501899882993	0.7607856504512898	2.414672420731228	1.8930125538283364	2.9363322876341194	0.48767142558394183	0.3944795857233738	0.5808632654445098
118	0.5625442824546627	0.359481780268909	0.7656067846404164	2.454258704431986	1.9258069678375618	2.98271044102641	0.48452056624780604	0.3918448907908487	0.5771962417047634
119	0.5284069723207205	0.3238768626420191	0.7329370819994221	2.527161622995851	1.9758874906785309	3.0784357553131705	0.48684314275762597	0.39293811014421526	0.5807481753710367
120	0.5133783804765999	0.30071391871104297	0.7260428422421569	2.6100410957848554	2.039829843030598	3.1802523485391125	0.5444964830750294	0.4352998817059571	0.6536930844441016
121	0.46712114128024596	0.2679600652509327	0.6662822173095592	2.6830526406441253	2.099590984756388	3.266514296531862	0.7815292504272234	0.6069320131407578	0.956126487713689
122	0.4646241569326312	0.27106869504442954	0.6581796188208329	2.6406419900954066	2.081869032025148	3.199414948165665	0.7994207021171995	0.6250513323494263	0.9737900718849726
123	0.46898382462987664	0.27381895984281107	0.6641486894169423	2.662061368812478	2.1004455094361973	3.223677228188758	0.7965190279833667	0.6220853627208092	0.9709526932459241
124	0.5006242437111457	0.2921673212252778	0.7090811661970136	2.6402804097308175	2.0917213267491013	3.1888394927125336	0.7679477412881661	0.6031182232319591	0.932777259344373
125	0.5006242437111457	0.2921673212252778	0.7090811661970136	2.7299237808787247	2.1744071133135536	3.285440448443896	0.7367165359972606	0.5808107382578886	0.8926223337366326
126	0.511963261737213	0.29992956095391843	0.7239969625205076	2.6903927309398377	2.1487784232037317	3.2320070386759436	0.7391521353827755	0.5826054963871592	0.8956987743783916
127	0.5167010204640439	0.3028610837231849	0.7305409572049029	2.7128716416751435	2.1674418627855268	3.2583014205647602	0.7442785014783995	0.5871943123446854	0.9013626906121135
128	0.5590814341312023	0.31723036890934575	0.8009324993530589	2.7847221094893366	2.2207220460253634	3.34872217295331	0.809169672202465	0.6339731909557494	0.9843661534491808
129	0.5476261141466866	0.31049264143500516	0.7847595868583681	2.790933005911974	2.225220054873585	3.3566459569503624	0.8124850475963288	0.6352893840952031	0.9896807110974545
130	0.5610225044035748	0.3207692757183572	0.8012757330887923	2.8142098445258883	2.251528286950035	3.3768914021017418	0.8728945755704578	0.6798990465770904	1.0658901045638252
131	0.5327790430625959	0.31356436393742926	0.7519937221877626	2.7753452746208325	2.219644477592951	3.3310460716487134	0.8309913845094897	0.6524185604289607	1.0095642085900187
132	0.5467223644943839	0.3205402579565614	0.7729044710322064	3.1676622103493832	2.4845011963809585	3.8508232243178075	0.8451460794378897	0.6601701138438678	1.0301220450319115
133	0.5591896956610991	0.32583599558667997	0.7925433957355184	3.2515664026536655	2.556591853904361	3.9465409514029703	0.8532355247027515	0.6662698913714078	1.0402011580340953
134	0.5489910234347114	0.32301288548061796	0.7749691613888048	3.278510247084747	2.5804594060022628	3.976561088167232	0.8424192074980911	0.6590262342441586	1.0258121807520235
135	0.5532100006190386	0.32389120937687954	0.7825287918611977	3.254748428132869	2.5686794762879215	3.9408173799778163	0.8934116779907808	0.7045592739588152	1.0822640820227465
136	0.5714470305128381	0.3313434039688754	0.8115506570568009	3.2506308224884632	2.573820711275018	3.9274409337019085	0.902317732335663	0.712266540581232	1.0923689240900942
137	0.5714470305128381	0.3313434039688754	0.8115506570568009	3.2804977793271526	2.597179792375268	3.963815766279037	0.9153297649711707	0.7226762269420597	1.1079833030002817
138	0.5759573187049071	0.3311244631752049	0.8207901742346092	3.31969831907259	2.6235353671015194	4.0158612710436605	0.933105258251666	0.7335075819672956	1.1327029345360364
139	0.6037550628142933	0.34271869019434437	0.8647914354342421	3.378637514529758	2.6604341754250393	4.096840853634476	0.9422076272555218	0.7387585803705838	1.1456566741404597
140	0.6037550628142933	0.34271869019434437	0.8647914354342421	3.411767602691962	2.681557221835006	4.141977983548918	0.9191412566426445	0.7212993733690805	1.1169831399162085
141	0.5875978436405452	0.3276397352774987	0.8475559520035918	3.387374879895368	2.6604981360710314	4.114251623719705	0.8890988245547647	0.6958752111796398	1.0823224379298897
142	0.6184426052922167	0.3407543943609511	0.8961308162234822	3.5077543197712404	2.727466469810957	4.288042169731524	0.8938273945260525	0.6951878272046499	1.0924669618474552
143	0.6417964039243738	0.35365245143818347	0.929940356410564	3.2879186615853735	2.5709498348348383	4.004887488335909	0.892649499020016	0.696109271896812	1.08918972614322
144	0.6214528105629927	0.3423459571644021	0.9005596639615834	3.2601840956811907	2.551734037566792	3.96863415379559	0.8811744007486062	0.6866708671122592	1.0756779343849532
145	0.644053866895395	0.3501526818167543	0.9379550519740357	3.2331649677739933	2.5046946563177013	3.9616352792302854	0.8836333779348609	0.6879526416267325	1.0793141142429892
146	0.6395432550921032	0.34763412396713994	0.9314523862170664	3.2730331609155545	2.5322813298874585	4.01378499194365	0.7458553498033107	0.5872532995623371	0.9044574000442844
147	0.6327254104859291	0.34264460699438326	0.922806213977475	3.157198887814883	2.4319759044049416	3.8824218712248246	0.755769588884396	0.595359672262646	0.9161795055061461
148	0.6249770244253428	0.338492229664348	0.9114618191863376	3.1418084677209643	2.4196500711929483	3.86396686424898	0.7627280010802344	0.6017404268093636	0.9237155753511053
149	0.6714179075608745	0.3389650654410234	1.0038707496807255	3.1816953595225668	2.4390279587507133	3.9243627602944198	0.7603333528598016	0.595291760161051	0.9253749455585523
150	0.674271024335761	0.3417780452873245	1.0067640033841976	3.1062382093935	2.366310006722184	3.8461664120648167	0.7247273475088492	0.5657160726759742	0.8837386223417241
151	0.6159807692897011	0.3272187281504748	0.9047428104289275	3.0733682532262003	2.3478084399024115	3.7989280665499896	0.7230231981142492	0.5705979590537288	0.8754484371747695
152	0.6403918883775612	0.3343585563675353	0.946425220387587	3.0305625525558013	2.3077682963248334	3.7533568087867692	0.721348907400749	0.5685792439633539	0.874118570838144
153	0.62431512102579	0.33157503599811766	0.9170552060534625	2.9033180404403236	2.2010979286251415	3.605538152255506	0.7409831425425131	0.5850082869688119	0.8969579981162144
154	0.62431512102579	0.33157503599811766	0.9170552060534625	2.8256826210324935	2.144265364234407	3.50709987783058	0.7411948200700561	0.5853796390206547	0.8970100011194575
155	0.6560343061119953	0.34956391425612887	0.9625046979678618	2.824400125553845	2.143917643962438	3.5048826071452517	0.7437408169634546	0.5879849954977023	0.8994966384292069
156	0.5799351745765501	0.31591566716765174	0.8439546819854484	2.7727800977780657	2.1077030606491114	3.43785713490702	0.6806152089580215	0.5331298994047303	0.8281005185113128
157	0.5799351745765501	0.31591566716765174	0.8439546819854484	2.8361991974965832	2.1566082009531264	3.51579019404004	0.6753205205025055	0.529377680152863	0.821263360852148
158	0.5843734768019899	0.31715029383685367	0.8515966597671263	2.8234846576351385	2.141934232662755	3.505035082607522	0.6735227267466328	0.5267918777954679	0.8202535756977977
159	0.5704295614589425	0.30829306193796846	0.8325660609799165	2.7776468171394035	2.10333616979801	3.451957464480797	0.6630280148290757	0.5171216277176227	0.8089344019405287
160	0.5986818605788153	0.3178755112994547	0.879488209858176	2.7338413487389213	2.046012643642012	3.4216700538358307	0.65500127132392	0.5094356556116759	0.8005668870361642
161	0.5965527135603178	0.32383950873917805	0.8692659183814576	2.7074267349724246	2.0262109014518916	3.3886425684929575	0.6611249138535739	0.5175839041199886	0.8046659235871592
162	0.5866911202505883	0.3226027475756686	0.8507794929255081	2.6958561997948323	2.0281944241389	3.363517975450764	0.6835151986730896	0.5388698101435165	0.8281605872026627
163	0.5914107224908486	0.32283235303623387	0.8599890919454634	2.63033491625064	1.9813154866733578	3.279354345827923	0.6986129397913741	0.551207655871764	0.8460182237109841
164	0.5952706972000974	0.35887112895945894	0.8316702654407357	2.8054345910226157	2.1868088764154865	3.4240603056297454	0.733563486817964	0.5880040027974693	0.8791229708384587
165	0.5979510994866981	0.35933071679437134	0.836571482179025	2.7938056424816446	2.175811505995976	3.4117997789673127	0.7624276429332568	0.6076810467327778	0.9171742391337359
166	0.6349004388311601	0.38495269521212383	0.8848481824501963	2.834160905728819	2.204086238523162	3.4642355729344763	0.7586425025834987	0.6032030558519086	0.9140819493150889
167	0.6299093296304872	0.380463959139962	0.8793547001210125	2.944106376717217	2.265037982800633	3.623174770633801	0.7483777472769917	0.5919019993747372	0.9048534951792463
168	0.6318957775926174	0.38126956596449296	0.8825219892207418	2.973415436274518	2.2879071066918675	3.6589237658571685	0.757393972828688	0.5995698124107475	0.9152181332466287
169	0.6185389460841307	0.36988847736646613	0.8671894148017953	3.07034242782291	2.343141972820545	3.797542882825275	0.7867039923279043	0.6185200461644753	0.9548879384913334
170	0.6185389460841307	0.36988847736646613	0.8671894148017953	3.0645133664604955	2.3163944046116454	3.8126323283093453	0.7935896862533489	0.6199803735254124	0.9671989989812855
171	0.6058469054457778	0.36119770657331984	0.8504961043182356	3.203956244860144	2.4112435670016783	3.9966689227186096	0.7967045964017294	0.6225670558181585	0.9708421369853004
172	0.5944686171827025	0.35461730946098713	0.8343199249044178	3.174854297487559	2.3943439862641864	3.9553646087109318	0.7809711919441722	0.6104393020929544	0.95150308179539
173	0.6003925059170172	0.3595505334049851	0.8412344784290493	3.1477409345090273	2.3739835418259294	3.9214983271921255	0.7373318764553852	0.57849683667339	0.8961669162373804
174	0.5874879772195237	0.35724666532495214	0.8177292891140954	3.1802031928641243	2.393890923232118	3.9665154624961305	0.6576549818929468	0.5212658555854652	0.7940441082004284
175	0.6051833674470213	0.3644673363654235	0.845899398528619	3.2714819413282195	2.4337749544547207	4.109188928201718	0.7016329502921529	0.5574419185583662	0.8458239820259396
176	0.6681678937319351	0.3915815594124529	0.9447542280514173	3.587257761475035	2.631075517450073	4.543440005499997	0.7304364884181538	0.5759454405927066	0.8849275362436011
177	0.6693267992503383	0.38495649283102495	0.9536971056696517	3.514958986257111	2.582405289689312	4.44751268282491	0.7522557022903816	0.5945434795228839	0.9099679250578794
178	0.6593172902323987	0.3798430082632528	0.9387915722015447	3.438346268870319	2.5132506108189188	4.36344192692172	0.7571766873485741	0.5988406634255974	0.915512711271551
179	0.6448304786525774	0.3719155795826835	0.9177453777224713	3.3655348676564065	2.458438655515444	4.272631079797369	0.792640379798014	0.6282882259482496	0.9569925336477785
180	0.6700873355121995	0.3823689296093479	0.9578057414150511	3.307603407573988	2.392538329748343	4.222668485399633	0.7408371135698085	0.5821323731041499	0.8995418540354672
181	0.6454879510788873	0.3671155460373671	0.9238603561204075	3.3065038552492347	2.370894097412825	4.242113613085644	0.7368354388415598	0.5783436326628235	0.895327245020296
182	0.634416743314854	0.3616092919608206	0.9072241946688873	3.299585093143711	2.3650147817585685	4.234155404528853	0.7270203539580926	0.5697846361439209	0.8842560717722642
183	0.643886119051235	0.36745534099611954	0.9203168971063505	3.379822068120001	2.433695243547334	4.325948892692668	0.7410582709748438	0.5826446119515563	0.8994719299981313
184	0.6389459568503707	0.3661405772712215	0.9117513364295199	3.4011110093862342	2.4497358914877907	4.352486127284678	0.7472159380282059	0.5876977856770769	0.9067340903793348
185	0.6657743651223034	0.38209433500127976	0.9494543952433271	3.400677560473057	2.4647096673831737	4.33664545356294	0.7601883626002401	0.5977855083284833	0.922591216871997
186	0.6188221809774708	0.3540852810912811	0.8835590808636605	3.6478292110131463	2.650136623204611	4.645521798821681	0.7619312728359457	0.5992892089719286	0.9245733366999629
187	0.6201851266616966	0.3545028025593899	0.8858674507640032	3.6161149605987726	2.634935857019769	4.597294064177776	0.7626629652244316	0.5998033415509385	0.9255225888979246
188	0.640054967940576	0.371123959623055	0.908985976258097	4.012988419438871	2.926072326136362	5.0999045127413805	0.6700053067341556	0.5351757034547914	0.8048349100135197
189	0.6444492921110788	0.3791258644991474	0.9097727197230102	3.529485535658723	2.660110712363549	4.398860358953897	0.6679933028524194	0.5372519671041464	0.7987346386006924
190	0.6451551926064444	0.3885355675452604	0.9017748176676283	3.0775433374508188	2.3939382192414507	3.7611484556601873	0.7380117462597824	0.6024574733386864	0.8735660191808783
191	0.6538657073937444	0.39558353896048093	0.9121478758270078	3.0872437338528687	2.4137841792089763	3.760703288496761	0.8521809340694614	0.6922387516037056	1.0121231165352171
192	0.6579064065910908	0.3981852411434293	0.9176275720387523	3.085388246756752	2.41177654123865	3.7589999522748534	0.841255975093112	0.6834634634326713	0.9990484867535527
193	0.6579064065910908	0.3981852411434293	0.9176275720387523	3.0952985647039997	2.420022078766753	3.770575050641246	0.8348426505716805	0.6776539466959777	0.9920313544473833
194	0.6619472516182521	0.4007874339651868	0.9231070692713175	3.098307602027941	2.4348623273831773	3.7617528766727046	0.844109973952407	0.6858825688654386	1.0023373790393753
195	0.6572768350732898	0.3963391241145462	0.9182145460320335	3.1266740408566522	2.457023176072928	3.7963249056403763	0.8305035540263085	0.6751932139147032	0.9858138941379138
196	0.6779510256667116	0.404328973805829	0.9515730775275941	3.229617975478522	2.531846260854517	3.927389690102527	0.8499058056923593	0.6885696077629846	1.011242003621734
197	0.6823136391057314	0.40708823478868805	0.9575390434227748	3.125106585084105	2.469942276124451	3.780270894043759	0.8705112504125239	0.7064234369836768	1.034599063841371
198	0.7125461858886215	0.4253767594635254	0.9997156123137176	3.1719856648970315	2.5108881079472605	3.8330832218468025	0.8370482905295425	0.680269661863496	0.9938269191955891
199	0.7039788419945167	0.4207823959682048	0.9871752880208284	3.2108728305278866	2.5406090295119848	3.881136631543788	0.837803891159035	0.6814731558123133	0.9941346265057567
200	0.641492407069864	0.38744563898948825	0.8955391751502396	3.1771514063882247	2.5265989997907337	3.8277038129857157	0.7819120677866302	0.6391321989677018	0.9246919366055586
201	0.6502738275787272	0.388418875856495	0.9121287793009594	3.28057813490293	2.6028364333818175	3.958319836424043	0.7873674867384144	0.6437601089971549	0.9309748644796738
202	0.6546366062066007	0.39117860343038713	0.9180946089828141	3.2056472977265797	2.5407127993354406	3.870581796117719	0.7728489816132738	0.6320437437527662	0.9136542194737813
203	0.6342673365493514	0.3801436713691899	0.888391001729513	3.17442043203786	2.5264625541928263	3.822378309882894	0.8015902194371671	0.6590843247910397	0.9440961140832946
204	0.6342673365493514	0.3801436713691899	0.888391001729513	3.1464699722331986	2.5063028841338624	3.7866370603325343	0.7965507531994884	0.6555794121597314	0.9375220942392455
205	0.6204695510768944	0.37294225787820295	0.8679968442755858	3.1270774619379447	2.5144146996788685	3.7397402241970212	0.8197959129075292	0.6788606269653574	0.960731198849701
206	0.6081657740340234	0.36915336503908625	0.8471781830289604	3.188745395478831	2.5693018738731928	3.8081889170844696	0.831261315103384	0.6882319403115049	0.974290689895263
207	0.6142382819981576	0.3678353706117298	0.8606411933845852	3.240756022002272	2.6103108072726844	3.87120123673186	0.8180374626911354	0.6751738817466151	0.9609010436356558
208	0.6098755033702841	0.36507564303783757	0.8546753637027305	3.2601726885493427	2.6230897543661063	3.8972556227325796	0.8077667657658397	0.6660716685267334	0.9494618630049461
209	0.5866394789227776	0.32007429255093084	0.8532046652946244	3.19586125372991	2.5162726426968955	3.875449864762924	0.7787474633944343	0.6356050750572273	0.9218898517316414
210	0.5435333171094201	0.30602174288915895	0.7810448913296811	3.1616238368061778	2.499460325692262	3.823787347920093	0.7721422997831877	0.6299789084819895	0.9143056910843861
211	0.49661464442761816	0.27448389237632603	0.7187453964789103	3.1652438517987607	2.498057193841025	3.832430509756496	0.7756627029454659	0.6323800474057526	0.9189453584851792
212	0.48055742643644195	0.2664037052964652	0.6947111475764187	3.2597985234532914	2.5760981397217044	3.9434989071848783	0.777157508574497	0.6337045927042635	0.9206104244447304
213	0.4822320519012413	0.27222330307293424	0.6922408007295484	3.287430751077811	2.621506598177457	3.9533549039781652	0.835307965488319	0.685247400613199	0.985368530363439
214	0.4822320519012413	0.27222330307293424	0.6922408007295484	3.2624229247031833	2.610151975227961	3.914693874178405	0.844409735928952	0.6929929793346312	0.9958264925232727
215	0.4822320519012413	0.27222330307293424	0.6922408007295484	3.2413919363305292	2.6010127054887002	3.8817711671723583	0.8534727757900644	0.7008711905536367	1.0060743610264922
216	0.4834885305826155	0.2761459802178604	0.6908310809473706	3.2596402272009657	2.619555439296621	3.899725015105311	0.8452277355753419	0.6945915676453681	0.9958639035053156
217	0.4848425629735205	0.2833999661863814	0.6862851597606596	3.2856702784662435	2.6459196067193087	3.9254209502131787	0.8624374109935732	0.7096190495338723	1.015255772453274
218	0.5000632554992006	0.29523697149405587	0.7048895395043453	3.2815207674199467	2.6669832095775883	3.896058325262305	0.9145835191325009	0.7523674649412689	1.0767995733237328
219	0.5073384470235348	0.2946133610230086	0.720063533024061	3.2764536987497843	2.6667551664230906	3.886152231076478	1.0138070054770558	0.827698841816733	1.1999151691373786
220	0.5171559477125984	0.29904398615346667	0.7352679092717301	3.309572912156682	2.6948219851152877	3.9243238391980757	0.9806449477904903	0.7982199317924521	1.1630699637885284
221	0.5075826696650486	0.2926243996901727	0.7225409396399245	3.2805338760019542	2.6688378561554558	3.8922298958484527	0.968416713587945	0.7876967329897597	1.1491366941861303
222	0.49160540059547464	0.2853086712625738	0.6979021299283754	3.31486178270137	2.6844906079359623	3.9452329574667777	0.9346824884812186	0.7580506326154501	1.111314344346987
223	0.5041636860626381	0.29287170241059585	0.7154556697146803	3.3446970527520152	2.7084507154685644	3.980943390035466	0.9235875753447109	0.7485530372639406	1.0986221134254812
224	0.5142653578671694	0.29576196535702415	0.7327687503773148	3.3433472712778314	2.706059958314391	3.9806345842412716	0.8990732574762268	0.7269007662328911	1.0712457487195624
225	0.5142653578671694	0.29576196535702415	0.7327687503773148	3.403508327415955	2.756816510503753	4.050200144328157	0.9011085419386023	0.728465546965096	1.0737515369121087
226	0.5010831916344723	0.2911775060348225	0.7109888772341222	3.402043829201892	2.7548854850445537	4.04920217335923	0.892278536646687	0.7212782022179298	1.0632788710754442
227	0.5041636860626381	0.29287170241059585	0.7154556697146803	3.3904663132680697	2.745570210491729	4.035362416044411	0.894667670848528	0.7233138972131454	1.0660214444839107
228	0.5009877668400695	0.29161804003667946	0.7103574936434596	3.3952978185113922	2.7464120879652776	4.044183549057507	0.8946558714432555	0.7223786798480194	1.0669330630384917
229	0.508931801772871	0.29420775106416164	0.7236558524815803	3.4156881880956997	2.7657706593604017	4.065605716830998	0.8910279473852283	0.719290450042949	1.0627654447275074
230	0.49767746409907954	0.28656138874288	0.7087935394552791	3.4053691743033743	2.755779566539296	4.054958782067453	0.8914190575424741	0.7191888679786218	1.0636492471063264
231	0.5329688547958321	0.3011066431949101	0.7648310663967541	3.326779046465748	2.687385991709936	3.9661721012215603	0.9039847985835424	0.7282820537301209	1.079687543436964
232	0.5153132099990423	0.2903317799874028	0.7402946400106818	3.338344389329567	2.6946598334140055	3.982028945245129	0.913998242707362	0.7352085982095933	1.0927878872051306
233	0.48287668861523625	0.26690940646798256	0.6988439707624899	3.3254097765405	2.6707901438466957	3.9800294092343043	1.079550557679137	0.8551521161293806	1.3039489992288935
234	0.5333836801254922	0.29351554295992477	0.7732518172910596	3.503649267716136	2.8027686637453266	4.204529871686946	1.1649786866418634	0.9279545566417355	1.4020028166419913
235	0.5062459857810272	0.2698823403195171	0.7426096312425373	3.9880325764343114	3.13726357404703	4.8388015788215935	1.116654369009182	0.8771117542256421	1.356196983792722
236	0.5001049402902602	0.26461825079504253	0.7355916297854778	4.068142257692745	3.1997753197860863	4.936509195599404	1.1291186599964576	0.885941847280868	1.3722954727120469
237	0.4622910891630696	0.2507846508525808	0.6737975274735584	4.090694105236507	3.2240594900904758	4.957328720382537	1.13704534667713	0.8931718861235132	1.3809188072307468
238	0.4512289199619126	0.2461215503275505	0.6563362895962748	4.065678240329502	3.2130163447324693	4.9183401359265355	1.185320391035396	0.9338581606125638	1.4367826214582282
239	0.4512289199619126	0.2461215503275505	0.6563362895962748	4.054924625117715	3.193042001631531	4.916807248603899	1.177764219909669	0.9263766198639631	1.4291518199553748
240	0.45617765234044155	0.24914349954927062	0.6632118051316125	4.1356234070102875	3.2602215860461827	5.011025227974393	1.3229295042601237	1.0374590394440455	1.6083999690762016
241	0.45188948200914436	0.2452825964485325	0.6584963675697563	4.1209251589504925	3.2477779803430913	4.994072337557894	1.3261157224932476	1.0338719127489786	1.6183595322375166
242	0.4557743863260513	0.24834425629527684	0.6632045163568258	4.346067727824887	3.3954219561951433	5.296713499454631	1.2855248773526273	1.0007113700045709	1.5703383847006838
243	0.4371218881274397	0.23440083875504064	0.6398429374998387	4.352890548173375	3.396395161444233	5.309385934902516	1.339639502084899	1.0384383149669714	1.6408406892028267
244	0.4424670099975583	0.23827721844731725	0.6466568015477994	4.344266760488158	3.388094743899801	5.300438777076515	1.3140735733647841	1.0187021249663295	1.6094450217632388
245	0.46364314287041397	0.24500451819674257	0.6822817675440853	4.500488778072124	3.50217561566644	5.498801940477808	1.5197544105192002	1.1596060165838091	1.8799028044545911
246	0.4819196598759864	0.25341803046508565	0.7104212892868871	4.580328000697658	3.567184792851266	5.593471208544049	1.6185944341024512	1.232128332278772	2.0050605359261304
247	0.48584678032933326	0.25660393045895624	0.7150896301997103	4.399019011471308	3.4622523692177056	5.33578565372491	1.7625261802452303	1.3315299098419677	2.193522450648493
248	0.49724277717936893	0.26130761717540635	0.7331779371833316	4.5317708245217165	3.5477649472825386	5.515776701760894	1.7498874338845896	1.3057793884148228	2.1939954793543563
249	0.49724277717936893	0.26130761717540635	0.7331779371833316	4.591182156715394	3.5893264170627797	5.59303789636801	1.7701014943555902	1.3182160373965217	2.221986951314659
250	0.5283070561719236	0.27795134654228004	0.7786627658015671	4.646851116699304	3.591073302104552	5.702628931294058	1.7704542138563948	1.2962877458540012	2.2446206818587884
251	0.5236192930257124	0.2670307505702568	0.7802078354811681	4.537860473439516	3.5213100342921217	5.554410912586911	1.7465599316025944	1.2687351404636917	2.224384722741497
252	0.5479873588556282	0.28294241271387044	0.813032304997386	4.529140472970013	3.5126386887815437	5.545642257158483	1.681282121035674	1.2223844596543967	2.1401797824169515
253	0.5515231239552283	0.2939002649397374	0.809145982970719	4.166115992732708	3.2617871372188363	5.070444848246579	1.5800676324651521	1.1668953586100006	1.9932399063203037
254	0.5396305448752656	0.2889933892134283	0.790267700537103	3.957206762038992	3.1255596017406533	4.788853922337331	1.5079558769153536	1.1232298366047495	1.892681917225958
255	0.5873526511311542	0.3054924100264239	0.8692128922358844	4.011324333114982	3.1547681813827126	4.867880484847252	1.5399580070621552	1.1433793001547128	1.936536713969598
256	0.5633986528132569	0.2986238523412194	0.8281734532852943	3.991539245766213	3.1493866197833746	4.833691871749052	1.5330444491887367	1.139820850726311	1.9262680476511627
257	0.6236710093973872	0.3218012040861292	0.925540814708645	3.976607311798443	3.135495360552511	4.817719263044375	1.5176626710753007	1.1273772846900072	1.907948057460594
258	0.6340216678675469	0.3178376583937403	0.9502056773413534	3.937195473863396	3.0748978251412202	4.799493122585572	1.3883442048816148	1.016115518047188	1.760572891716042
259	0.6340216678675469	0.3178376583937403	0.9502056773413534	3.965269724324104	3.0893789956572197	4.841160452990988	1.3673040026781376	0.9996888223654985	1.7349191829907769
260	0.6220607361856159	0.31271958904333375	0.9314018833278979	3.965928946298626	3.083232491018377	4.848625401578875	1.3341306132801203	0.9752209708314308	1.6930402557288098
261	0.6465866884308749	0.32645721561641305	0.9667161612453368	3.783089680499609	2.9483101210621907	4.617869239937027	1.349466976658024	0.9846119114238934	1.7143220418921548
262	0.6514747426730132	0.317243745749449	0.9857057395965775	3.7670310380355625	2.9321756224598623	4.601886453611263	1.2730491355270268	0.9306202749047048	1.6154779961493488
263	0.6691532989383349	0.31298223103672285	1.0253243668399468	3.787193845312843	2.9049634637778983	4.669424226847788	1.2333591616856168	0.8945765072944285	1.572141816076805
264	0.711496169561193	0.3359647096265281	1.0870276294958579	3.8435742462238913	2.9471361878397486	4.740012304608034	1.2708530721405562	0.9254292296735993	1.616276914607513
265	0.6595919849259873	0.3126971737077783	1.0064867961441961	3.7880342843953256	2.9062637166891605	4.669804852101491	1.2771285512009465	0.9318772312267026	1.6223798711751902
266	0.6891049063712062	0.3280683704570156	1.050141442285397	3.7569013063309837	2.88645931118338	4.627343301478588	1.2804996115849054	0.9350862732012599	1.625912949968551
267	0.7677438982345648	0.35349851833921925	1.1819892781299104	3.756247953546523	2.8857545538315685	4.626741353261478	1.291580242048051	0.9406753736788841	1.6424851104172182
268	0.748112454892529	0.3438296205920348	1.1523952891930231	3.710701779329776	2.8562774331132643	4.565126125546288	1.2739276169582132	0.9336108465382766	1.6142443873781498
269	0.737278415588714	0.34592204512852354	1.1286347860489045	3.7171483752807553	2.862526879911665	4.571769870649845	1.2538248396507747	0.9221493943123862	1.5855002849891633
270	0.6671458928446972	0.33378604738082074	1.0005057383085736	3.372999422851185	2.614951038517801	4.131047807184569	1.1599680249741318	0.8623729488904106	1.4575631010578531
271	0.7287409720454707	0.3578178192366023	1.099664124854339	3.469802273681256	2.6898165802077036	4.249787967154808	1.1540405269919591	0.8582915689603177	1.4497894850236004
272	0.7287409720454707	0.3578178192366023	1.099664124854339	3.5540147676031033	2.7598480507921654	4.348181484414042	1.1517849063664976	0.856658657467453	1.4469111552655423
273	0.7139662876225032	0.3484749625743008	1.0794576126707058	3.496365982330355	2.71902746200802	4.27370450265269	1.1257250831241592	0.8370457922401806	1.4144043740081378
274	0.6908287976255636	0.3385261819451472	1.04313141330598	3.4301509581948277	2.66391577083847	4.196386145551186	1.1123566445319297	0.8297491121982559	1.3949641768656034
275	0.6908287976255636	0.3385261819451472	1.04313141330598	3.4373107039062467	2.6653856610342173	4.209235746778276	1.0871630568873285	0.8125926077371598	1.3617335060374973
276	0.6908287976255636	0.3385261819451472	1.04313141330598	3.413100413754814	2.649712925951512	4.176487901558116	1.0983859628023707	0.8221058928526161	1.3746660327521252
277	0.6908287976255636	0.3385261819451472	1.04313141330598	3.4295441777619886	2.6617759157059595	4.197312439818018	1.1013225717451056	0.8249104018444118	1.3777347416457997
278	0.6535718747979815	0.32245368056415	0.984690069031813	3.423401747453119	2.652328670312367	4.194474824593871	1.134237067858659	0.8411339553709469	1.4273401803463712
279	0.5712876228967578	0.2934259303709109	0.8491493154226049	3.635200538687259	2.7816273760943737	4.488773701280144	1.0370839021929301	0.7552777781806211	1.318890026205239
280	0.5878316874675891	0.3067144412741022	0.8689489336610758	3.445501872966891	2.6424342057711403	4.2485695401626415	1.0403208073671388	0.7689583919652307	1.3116832227690471
281	0.5817950704880719	0.3032253825879344	0.8603647583882092	3.3556277808766533	2.5567256824064533	4.154529879346853	0.9982508404374596	0.7356548932250488	1.2608467876498703
282	0.6194924561227775	0.3136462727138304	0.9253386395317245	3.320402615760618	2.5209431728244525	4.119862058696784	0.9925904603393693	0.7286264621482104	1.2565544585305282
283	0.6370792584018687	0.32548229229440107	0.9486762245093363	3.351197347529355	2.557978360912567	4.144416334146143	0.9683098473162575	0.7086470028341635	1.2279726917983513
284	0.6492685433983785	0.33350597680096483	0.9650311099957922	3.3922288213957685	2.5951356772997256	4.1893219654918115	0.9583658135282365	0.7014684820916213	1.2152631449648517
285	0.6355654097501982	0.3288857797074012	0.9422450397929951	3.4679559642561992	2.6515248482777913	4.284387080234607	0.873334677058311	0.6344195473426383	1.1122498067739839
286	0.6231053817163266	0.3257284974366895	0.9204822659959635	3.4644251730660356	2.6496932885316715	4.2791570576004	0.8787784068537303	0.6393037026567127	1.1182531110507479
287	0.5858900960971237	0.30768807206104715	0.8640921201332004	3.3881243729397736	2.5947063258445695	4.181542420034978	0.8806340389813521	0.6436591353858954	1.1176089425768088
288	0.5600757300947163	0.29811314490368246	0.8220383152857502	3.34397617251182	2.5593245932411657	4.128627751782474	0.8818134476142582	0.6434423398515647	1.1201845553769516
289	0.5535405166058667	0.31939261819989917	0.7876884150118343	3.3294460510480683	2.5869711043106856	4.071920997785451	0.884413224360855	0.659341048917149	1.109485399804561
290	0.559011855017512	0.33026078084484317	0.7877629291901809	3.357535898712342	2.6406237372110546	4.074448060213629	0.955738178543339	0.7184485097563087	1.1930278473303693
291	0.5495360698899524	0.3243970416706699	0.774675098109235	3.3436247137163773	2.627132177886984	4.060117249545771	0.8974032982469483	0.670776677282346	1.1240299192115506
292	0.561322249922453	0.3324711231442153	0.7901733767006909	3.403659052586279	2.651460960908162	4.155857144264396	0.8549172292364607	0.6369087826933948	1.0729256757795267
293	0.5798819461906011	0.3458183332559727	0.8139455591252294	3.3355631750606975	2.6090167213408337	4.062109628780561	0.8476975512347226	0.6323852701383039	1.0630098323311412
294	0.586813776856594	0.35090198766576	0.8227255660474279	3.373509007576105	2.638975820301373	4.108042194850837	0.8550045441015051	0.6369005089492923	1.0731085792537178
295	0.5820754915752369	0.34796910740504783	0.816181875745426	3.468731230551001	2.7146832185834517	4.22277924251855	0.8741616748101395	0.6480270811985114	1.1002962684217676
296	0.5846398091414274	0.34733365202326977	0.821945966259585	3.451200228399342	2.6847496252792635	4.217650831519421	0.911624426385315	0.6706150180805075	1.1526338346901226
297	0.5609303939248163	0.3340909162903881	0.7877698715592445	3.353341582051569	2.6109728135296315	4.095710350573507	0.9373445322709139	0.6896163152397563	1.1850727493020714
298	0.5608123450071978	0.32746749349066484	0.7941571965237308	3.7438217507656697	2.901246312987626	4.586397188543714	0.9556018354205956	0.6932662052385556	1.2179374656026356
299	0.5608123450071978	0.32746749349066484	0.7941571965237308	3.965199698028074	3.0451211108218894	4.885278285234259	0.9781899443740211	0.7064037228842739	1.2499761658637683
300	0.5555606148217688	0.32404645083495404	0.7870747788085835	3.9085815985492283	3.020620961306637	4.7965422357918195	0.9506029630708013	0.6900232247556544	1.2111827013859482
301	0.5949228493510018	0.34327415429046565	0.846571544411538	3.861178745962615	2.996301388499045	4.726056103426185	0.9474467162339084	0.6878984907877028	1.206994941680114
302	0.5899793284899029	0.34070978483395253	0.8392488721458532	3.802705310946036	2.9672382217792084	4.638172400112864	0.9455809218394527	0.6873293833354144	1.2038324603434911
303	0.5906405700089662	0.3412462994398727	0.8400348405780597	3.830740593744915	3.006525873841125	4.654955313648705	0.9511033079736939	0.6933754989267075	1.2088311170206802
304	0.5906405700089662	0.3412462994398727	0.8400348405780597	3.8165577840977125	2.993229281644155	4.63988628655127	0.963787248667155	0.7035703250734309	1.2240041722608792
305	0.5957053593617827	0.344075716608392	0.8473350021151734	3.8646793945902567	3.025414930139563	4.70394385904095	0.9678085412031402	0.7063005183026239	1.2293165641036565
306	0.5815375928323803	0.33418520929904527	0.8288899763657152	3.967064855750666	3.092347973916797	4.841781737584535	0.9587453133119321	0.699614653929979	1.2178759726938853
307	0.5903663104772068	0.3365629791302349	0.8441696418241785	3.9664019334724983	3.080462812481133	4.852341054463864	1.00533346424787	0.727905823834607	1.282761104661133
308	0.6097960617812644	0.34873887345946136	0.8708532501030675	4.0224362754870615	3.1226648403624266	4.922207710611696	1.0329598332055039	0.7523704270633639	1.3135492393476438
309	0.5943981342313801	0.33762889892666204	0.8511673695360982	4.0238458011627	3.1167784747828096	4.93091312754259	0.9982016482703349	0.7245197248066673	1.2718835717340025
310	0.6063113556646713	0.34387789540225266	0.86874481592709	4.015335919127554	3.1121698412924546	4.918501996962653	0.9856329690222592	0.7144130941996935	1.256852843844825
311	0.6041843649514509	0.34177963364288	0.8665890962600217	3.954005984794153	3.0690788318006463	4.838933137787659	0.9728331160438388	0.7051869865380289	1.2404792455496487
312	0.612238762412562	0.34775894011344455	0.8767185847116796	3.781793580603848	2.9513688599788623	4.612218301228834	0.933912955789612	0.6849892630712677	1.1828366485079562
313	0.6182800390590327	0.3512560828945636	0.8853039952235018	3.7670308019013765	2.9356746499565234	4.59838695384623	0.9331925997912066	0.6804718160583556	1.1859133835240576
314	0.6482950699949798	0.36495629490835446	0.9316338450816051	3.753538941475337	2.9259313007587755	4.581146582191899	0.9431347145066948	0.6843666754278269	1.2019027535855629
315	0.6946029545822756	0.3748032705717456	1.0144026385928056	3.9816144791037824	3.0900947197452178	4.873134238462347	1.0262865398460785	0.7381509134134108	1.3144221662787463
316	0.6622144765987403	0.3599324194624639	0.9644965337350166	3.9161073385672664	3.049072307579091	4.783142369555442	1.056640188593884	0.7604862485938231	1.352794128593945
317	0.6714456745696533	0.36639648902459343	0.9764948601147131	3.860884860753689	3.0025708376055094	4.719198883901869	1.0542928315028304	0.7603659448406659	1.3482197181649949
318	0.6367152046665483	0.3667428226483831	0.9066875866847136	3.833296247721925	3.007852126983267	4.658740368460583	1.0509679580646587	0.7623798340373789	1.3395560820919385
319	0.6501085281123918	0.376076088770932	0.9241409674538517	3.8979906085702845	3.0606270142954752	4.735354202845094	1.0448680776229797	0.7544594415143163	1.335276713731643
320	0.629272709840302	0.3729419187668709	0.8856035009137332	4.057323386186653	3.204693161802075	4.909953610571231	0.976705867816975	0.71599080820443	1.23742092742952
321	0.6080949071818035	0.3681773137294827	0.8480125006341243	4.050465939864884	3.206284045504879	4.894647834224889	0.927829922417602	0.68553250938774	1.170127335447464
322	0.5952696689218663	0.36099890842366655	0.829540429420066	4.027877516812758	3.188822737122719	4.866932296502798	0.9342674143012242	0.690255998740956	1.1782788298614923
323	0.6099870394504028	0.368409931857934	0.8515641470428714	4.067683006577711	3.2262583121356463	4.909107701019776	0.9183758157965297	0.6795540027967442	1.1571976287963153
324	0.6136906503627402	0.3586011925196539	0.8687801082058265	3.965546481394095	3.141328683767869	4.789764279020321	0.9081985173744361	0.6671488122374303	1.149248222511442
325	0.6161327702319447	0.35593960210403447	0.8763259383598548	4.1067671072795555	3.228780444981683	4.984753769577429	0.8608951709816159	0.6153869235923604	1.1064034183708715
326	0.5968886037680392	0.34708521714773155	0.846691990388347	4.063104153110158	3.1997862472584804	4.926422058961837	0.862503321663785	0.6156933301913107	1.1093133131362591
327	0.5790009719922905	0.33871943943306454	0.8192825045515164	4.009638884475438	3.161220971162185	4.858056797788691	0.8784601583272651	0.62962310750211	1.12729720915242
328	0.5591182093820349	0.3261867664283024	0.7920496523357674	3.9991516344369433	3.1342955531903893	4.864007715683497	0.8335431553392444	0.5938886210464422	1.0731976896320465
329	0.5460206835100088	0.31733718974493585	0.7747041772750816	3.908814445251119	3.0660560894657154	4.751572801036523	0.8534438466946983	0.6108035137182314	1.0960841796711653
330	0.5412476906103099	0.3143412369738784	0.7681541442467412	3.844682047024593	3.005776821090965	4.683587272958221	0.8623614716052523	0.6173099706563677	1.1074129725541368
331	0.5556680223943586	0.3214077164838031	0.7899283283049142	3.6858005150783084	2.8958352203928177	4.475765809763799	0.9053923165246492	0.6540074992651619	1.1567771337841366
332	0.5747433440574023	0.3318872107547016	0.8175994773601031	3.7052505726550864	2.9294992730387364	4.481001872271436	0.8822180955994754	0.6372031485870564	1.1272330426118944
333	0.5825015791257124	0.33394175069441207	0.8310614075570129	3.7129374036164933	2.9355728467022972	4.490301960530689	0.8933753496337373	0.6469628354094605	1.1397878638580141
334	0.6021639423330551	0.3162422692707201	0.8880856153953902	3.7411593829709773	2.9238616185263395	4.558457147415615	0.9034373787849912	0.6358165379565852	1.1710582196133972
335	0.6400491429341968	0.3180728401176169	0.9620254457507766	3.7491572446211636	2.878876732917672	4.619437756324656	0.8252487174239211	0.5681168429937352	1.0823805918541072
336	0.610040396748536	0.30517914757822306	0.914901645918849	3.6706626218853855	2.815519539445499	4.525805704325272	0.8099778138853458	0.5591733589311001	1.0607822688395916
337	0.5732737191491801	0.282507659229592	0.8640397790687683	3.7049400675257127	2.836809287021678	4.573070848029747	0.8165848142785568	0.5632305489577679	1.0699390795993455
338	0.5178579842539954	0.2511375907376845	0.7845783777703064	3.8301315299947505	2.9244279324703415	4.7358351275191595	0.8371498183309422	0.5759551482953291	1.0983444883665552
339	0.5178579842539954	0.2511375907376845	0.7845783777703064	3.791612926406917	2.8949817317536777	4.688244121060157	0.8521046446504931	0.5862413335478407	1.1179679557531454
340	0.510798550778566	0.2460173437730669	0.7755797577840651	3.7018092828590214	2.820214988866166	4.583403576851877	0.8521046446504931	0.5862413335478407	1.1179679557531454
341	0.549126845301623	0.273841591180518	0.8244120994227281	3.6502323840272557	2.799510864696951	4.50095390335756	0.7734333287239809	0.5471376047468552	0.9997290527011065
342	0.5044995646348932	0.25348791868275133	0.7555112105870351	3.842901034189242	2.944580913263735	4.741221155114749	0.8261489516912203	0.5894193395307594	1.0628785638516811
343	0.5017026461635521	0.25452312599422666	0.7488821663328775	3.6145927609800492	2.7716726018880733	4.457512920072025	0.8407417313416182	0.5990409022629317	1.0824425604203047
344	0.5252052662228517	0.26493842266329914	0.7854721097824043	3.603522820520723	2.791966488360683	4.415079152680763	0.8410406011034665	0.6050276895655118	1.0770535126414211
345	0.49745926207210744	0.2543825944059239	0.740535929738291	3.798947713561352	2.9365692019970373	4.661326225125666	0.8481311299600521	0.6077435622458287	1.0885186976742756
346	0.4727232668822617	0.2387378782614834	0.70670865550304	3.932093419684907	3.020211274855069	4.843975564514745	0.8441469095118301	0.6058323461266971	1.082461472896963
347	0.4611877494810298	0.23274000362227182	0.6896354953397877	3.9982332214899867	3.048681572323396	4.9477848706565775	0.8629008466698878	0.6200823129579669	1.1057193803818086
348	0.465944391438757	0.23495707203032828	0.6969317108471856	4.019699244411973	3.0309911342064253	5.008407354617519	0.8612991899533899	0.6171167589410584	1.1054816209657214
349	0.48005048167939923	0.24555618441463123	0.7145447789441672	4.0378162633022	3.0389617780531473	5.036670748551252	0.8441058595900524	0.6071987666762115	1.0810129525038932
350	0.517751787104914	0.2708895094352166	0.7646140647746112	3.97031596647778	3.000360514942768	4.940271418012792	0.8342411484363798	0.602547681321546	1.0659346155512135
351	0.48507290752673615	0.2554174190515311	0.7147283960019413	4.104400419566792	3.100296083703272	5.108504755430313	0.8749907578080067	0.6343481514345256	1.1156333641814877
352	0.48507290752673615	0.2554174190515311	0.7147283960019413	4.160574984648503	3.166688162275129	5.154461807021876	0.9019956472449479	0.657077809463892	1.1469134850260037
353	0.461735678256268	0.24003354860615012	0.6834378079063859	4.340155275690477	3.3171814000776734	5.36312915130328	0.9055245899780259	0.6538307385012694	1.1572184414547824
354	0.46592161511686625	0.2420696760924123	0.6897735541413201	4.325111044042072	3.3044213411423597	5.345800746941784	0.9009113071032645	0.6501784731997813	1.1516441410067477
355	0.47457217494274884	0.24804396334224238	0.7011003865432552	4.366023253547442	3.328533742530178	5.403512764564706	0.8917670636804443	0.6428891048243563	1.1406450225365323
356	0.4723136613907817	0.25356652090875675	0.6910608018728066	4.752743255838537	3.6144753254744453	5.891011186202629	0.8642551919599786	0.6248149058206414	1.1036954780993158
357	0.49667022895074514	0.27175370241703234	0.7215867554844579	5.126054146829185	3.8832388137006006	6.3688694799577705	0.9614625711473194	0.6964790877650042	1.2264460545296345
358	0.48634212937079113	0.2695408423291054	0.7031434164124768	5.345003600925203	4.086735873635549	6.6032713282148565	0.9924522149412619	0.7237863823855493	1.2611180474969745
359	0.4660206709020448	0.2773222504011104	0.6547190914029792	5.397454625781599	4.138740318003506	6.656168933559691	1.0179622157336796	0.7586679885346044	1.2772564429327549
360	0.46345207346322104	0.2798913468965491	0.6470128000298929	5.589797098576639	4.265376809380454	6.914217387772824	1.0550738348136541	0.7874329862077941	1.3227146834195143
361	0.47515076099140957	0.28648018227510696	0.6638213397077122	5.62427668080157	4.281491195665838	6.967062165937302	1.0476540650825146	0.7814055632997177	1.3139025668653117
362	0.46507573028880395	0.28143143336780063	0.6487200272098073	5.5968939951351775	4.273077534343594	6.920710455926762	1.0381237093260753	0.7749201202899165	1.3013272983622342
363	0.46484378095563533	0.2761926716751345	0.6534948902361362	5.986497313992894	4.550628306978563	7.4223663210072255	1.0472097069434283	0.787278249104482	1.3071411647823745
364	0.45645648803322625	0.27084847970187	0.6420644963645825	5.975835741455329	4.540901301903803	7.410770181006854	1.0747812310322922	0.807228033595816	1.3423344284687682
365	0.44943439808065533	0.2627415670556456	0.636127229105665	5.876814670040623	4.439977811622863	7.313651528458383	1.1916104377018124	0.8842178115842669	1.4990030638193579
366	0.46716151812552076	0.26670399114901655	0.667619045102025	6.01157095037111	4.516069972338402	7.507071928403818	1.2262824815556042	0.9051229397238421	1.547442023387366
367	0.4634085894168521	0.26933606999081583	0.6574811088428884	5.921581646920685	4.46093342861386	7.38222986522751	1.2049056488032908	0.8932288188940294	1.5165824787125524
368	0.4654963855575439	0.276161342893003	0.6548314282220848	5.762307991279563	4.343495281012547	7.181120701546579	1.189540738998166	0.8862998793494627	1.4927815986468693
369	0.45869466200516934	0.2742435807941771	0.6431457432161616	5.816637033613301	4.388886681718586	7.244387385508016	1.1472621684740245	0.8606506645397771	1.433873672408272
370	0.48889103580962745	0.29572755768750186	0.6820545139317531	5.435605747700357	4.172404737028491	6.698806758372223	1.1099243406294135	0.8440681982448976	1.3757804830139293
371	0.52137766344175	0.31545572586230586	0.7272996010211941	5.607790513786997	4.316318648901294	6.8992623786727005	1.1394186412415048	0.8682812715158728	1.4105560109671371
372	0.5282887420037741	0.32069933779561577	0.7358781462119324	5.739807067747481	4.414035010694633	7.06557912480033	1.1166724562243142	0.8520814833733377	1.381263429075291
373	0.5271562508070982	0.31974871578865693	0.7345637858255393	5.681540891225067	4.375874670983455	6.98720711146668	1.205251062571884	0.9243988204011245	1.4861033047426435
374	0.5271562508070982	0.31974871578865693	0.7345637858255393	5.919372683446506	4.533887465743275	7.304857901149735	1.2100171831849944	0.927418448865478	1.4926159175045108
375	0.5391187721742121	0.3253802911752621	0.7528572531731621	5.979597352402672	4.571694846210006	7.387499858595338	1.1917794982105385	0.9124706812383254	1.4710883151827514
376	0.5307250601429305	0.32001591914037075	0.7414342011454903	6.338790833606434	4.809442171100265	7.868139496112603	1.1575377105156794	0.8827777978465653	1.4322976231847937
377	0.5053756992336181	0.3067256973189141	0.7040257011483222	6.6339096731724085	4.961129269508541	8.306690076836276	1.1832755306294263	0.9001249230504054	1.4664261382084471
378	0.5114477789444155	0.3101458635462694	0.7127496943425616	6.626020697976165	4.954455839050137	8.297585556902193	1.17752011020269	0.8945446205257735	1.4604955998796065
379	0.5111534626216762	0.3121975239966417	0.7101094012467106	6.42551023166509	4.816958758175506	8.034061705154674	1.0886373104686222	0.8434277022695771	1.3338469186676671
380	0.5111534626216762	0.3121975239966417	0.7101094012467106	6.3557487214755035	4.762924651778561	7.948572791172446	1.070528742170413	0.8297094645180253	1.311348019822801
381	0.5177656700245041	0.31592132421559094	0.7196100158334174	6.349224494489819	4.758563105706007	7.9398858832736305	1.0744047207463951	0.832205167671717	1.3166042738210733
382	0.5215300486734569	0.3183879376318004	0.7246721597151132	6.232535643466124	4.6839166492399436	7.781154637692305	1.0975969818366482	0.8517311605389339	1.3434628031343627
383	0.5285470492912743	0.32231973011232584	0.7347743684702228	6.248543790007553	4.680594216885709	7.816493363129398	1.1010130708518013	0.8545416556541436	1.3474844860494588
384	0.5221480255896499	0.3176193847173321	0.7266766664619677	6.2501448139649645	4.683622398464653	7.816667229465276	1.0995793579030058	0.8542253695133926	1.3449333462926192
385	0.49557850250287483	0.3030672640057224	0.6880897410000273	6.282883094837212	4.7081966380239635	7.857569551650461	1.0927826496333457	0.8493198905414441	1.3362454087252473
386	0.45891020700701723	0.28052987837466326	0.6372905356393712	6.711949940567928	5.003076237277019	8.420823643858837	1.1618971811836478	0.8940905243501222	1.4297038380171734
387	0.4832247376880159	0.29367896038411984	0.6727705149919119	6.3326897942651605	4.742465821116511	7.92291376741381	1.1140555385068307	0.8553793033517341	1.3727317736619271
388	0.4860916125582309	0.2963379860547096	0.6758452390617522	6.76757399108274	5.025502783358588	8.509645198806892	1.1282690523449204	0.8709454192334138	1.385592685456427
389	0.43027378977908876	0.2760296127592784	0.5845179667988991	6.927012323316061	5.195329987082043	8.65869465955008	1.1295808130082698	0.8707412772915545	1.388420348724985
390	0.4355141591142737	0.2788539760003456	0.5921743422282019	6.874984563229925	5.13410125835216	8.61586786810769	1.1402770407798126	0.8784476942355279	1.4021063873240975
391	0.44598751727235897	0.29279686886603695	0.599178165678681	6.336483641926206	4.809721649574283	7.863245634278128	1.1357998259277955	0.8827501974721368	1.3888494543834544
392	0.46804658101470253	0.3080428615664945	0.6280503004629105	6.148363099540781	4.689200086799811	7.607526112281749	1.130670078035989	0.8776227252145048	1.3837174308574733
393	0.46556206263940475	0.30627572416687776	0.6248484011119317	6.086137480208482	4.654221287758922	7.518053672658042	1.127171429186356	0.8747518611458824	1.3795909972268294
394	0.45836601074129985	0.3002729916217618	0.6164590298608379	6.074584049039393	4.6442059714658726	7.504962126612914	1.1336516927111138	0.8778011847046725	1.3895022007175548
395	0.44136663667615617	0.2866881117449604	0.5960451616073519	6.114452047267664	4.664195316384022	7.564708778151306	1.1508160433038093	0.8903059464581087	1.4113261401495096
396	0.45710880092046063	0.29703165375917373	0.6171859480817475	5.877869410904923	4.53284672503149	7.222892096778356	1.1999939309585281	0.93105269858757	1.468935163329486
397	0.46512708851191814	0.30297653279552395	0.6272776442283123	5.894667194804014	4.558295382709732	7.231039006898296	1.189042274427474	0.9215546733931835	1.4565298754617646
398	0.46713738513375325	0.3050504091218765	0.62922436114563	5.69527849347797	4.40743714227013	6.983119844685809	1.1777254554781564	0.9123295916994398	1.443121319256873
399	0.46713738513375325	0.3050504091218765	0.62922436114563	5.697022080797023	4.409657418392154	6.984386743201892	1.1777254554781564	0.9123295916994398	1.443121319256873
400	0.46173205261536915	0.3009501231008097	0.6225139821299286	5.717294070766332	4.42486734553761	7.009720795995054	1.1906659141248945	0.9222713220145817	1.459060506235207
401	0.4609668976223865	0.2972924142409297	0.6246413810038434	5.483683059381798	4.242353488321976	6.72501263044162	1.224037666406371	0.9460557402525511	1.502019592560191
402	0.44482828282874487	0.28267833268573184	0.6069782329717579	5.409788517114128	4.178159140401137	6.641417893827119	1.17029874562303	0.8997329736929371	1.440864517553123
403	0.4506012318863694	0.2855034832283382	0.6156989805444006	5.207041272121192	4.01660777775116	6.397474766491223	1.1512742733430787	0.8816673121344256	1.4208812345517319
404	0.44644086265024885	0.27056862855725083	0.6223130967432469	5.1289268807965716	3.9442768980426415	6.3135768635505025	1.1481938309050514	0.8646789153296617	1.4317087464804414
405	0.4456625867648226	0.2665874083304789	0.6247377651991664	5.034373590257356	3.8699453893059474	6.198801791208765	1.1083420194559035	0.8311318303905886	1.3855522085212186
406	0.4427179615381164	0.2641381876087939	0.6212977354674389	5.053691253657538	3.8747719896558515	6.232610517659225	1.0846094349629778	0.8152014460365443	1.3540174238894114
407	0.45445578239232	0.2701544001222134	0.6387571646624266	4.997543252582542	3.8282842486672353	6.166802256497849	1.0866701221774115	0.8151941208477407	1.3581461235070826
408	0.47989189096872237	0.2903171470156748	0.6694666349217699	4.791062365440366	3.6270855477374253	5.955039183143306	1.0626464615360618	0.7978174278451796	1.327475495226944
409	0.48305219013444267	0.2955779660735509	0.6705264141953344	4.689692096361242	3.6094927538722983	5.769891438850186	1.0558956644455952	0.7965375814587293	1.315253747432461
410	0.48807105876087703	0.29667660183007794	0.6794655156916761	4.637638691535967	3.5671469994879583	5.708130383583976	1.0506098792882235	0.7905024130619491	1.3107173455144978
411	0.4843088861839652	0.2942186307362459	0.6743991416316846	4.570700666542806	3.5208069443938688	5.620594388691744	1.0658338048276907	0.8009711762881326	1.3306964333672486
412	0.4951636172158047	0.2975628394009029	0.6927643950307065	4.536952252447531	3.500923542851898	5.572980962043163	1.0464864603151178	0.7840844772364566	1.308888443393779
413	0.49491741086050267	0.29352989088058623	0.6963049308404191	4.678315441730237	3.6258945335435033	5.73073634991697	1.2119567361400787	0.9214230006510605	1.502490471629097
414	0.509722113804472	0.2997345087970187	0.7197097188119252	4.690968659791002	3.6348304552512807	5.747106864330724	1.2757631897245898	0.9647025289772286	1.586823850471951
415	0.4909642000741511	0.2863033541988629	0.6956250459494393	4.884461271449029	3.73674567178106	6.032176871116999	1.31540783296612	0.9801737097919643	1.6506419561402756
416	0.47271785921096576	0.278064632256354	0.6673710861655775	4.825586433313774	3.679136068879683	5.972036797747865	1.282987140940028	0.9565803338836258	1.6093939479964303
417	0.48314754990454883	0.2816454302256898	0.6846496695834079	4.77514879726029	3.6375134033653067	5.912784191155274	1.3160702961218271	0.9765893360748141	1.6555512561688401
418	0.4897144874779571	0.2844926766046873	0.6949362983512268	4.775158766020239	3.65912534974696	5.891192182293517	1.2114278514465986	0.8920425893743722	1.5308131135188252
419	0.4897144874779571	0.2844926766046873	0.6949362983512268	4.688580064956004	3.597679058669461	5.7794810712425475	1.1937025853277994	0.8771843786560609	1.5102207919995378
420	0.4871871756945328	0.28901210266267385	0.6853622487263917	4.651181291649781	3.5755994880926503	5.726763095206911	1.023526671763747	0.7625367201244857	1.2845166234030083
421	0.47515230372457495	0.28244462718253444	0.6678599802666155	4.547757154519058	3.5223889104153994	5.573125398622716	1.044842247540023	0.7796511785805573	1.3100333164994886
422	0.4990471350701846	0.29831272445269186	0.6997815456876774	4.56575875181243	3.539088860590259	5.5924286430346	1.064547138186074	0.7981872652069931	1.3309070111651549
423	0.49921652239759146	0.2999980206429952	0.6984350241521877	4.613646665676548	3.585685521112474	5.641607810240622	1.0964769627893747	0.8264858197853527	1.3664681057933967
424	0.49898897855944346	0.29783862181950027	0.7001393352993867	4.739580921968946	3.6890389313641956	5.790122912573695	1.219506273864595	0.8992222023539644	1.5397903453752257
425	0.4936221057232817	0.2948410683027625	0.6924031431438009	4.6205404918007424	3.6167251449298936	5.624355838671591	1.2349334012505762	0.9154849281499375	1.5543818743512148
426	0.49074405304570157	0.29434370351316336	0.6871444025782397	4.571114061336926	3.5845338233933655	5.557694299280486	1.2647825940768862	0.937152196616996	1.5924129915367762
427	0.48655410701821755	0.2916855804800424	0.6814226335563927	4.653747723704615	3.644037441550809	5.663458005858422	1.2370058447673586	0.9144308412482989	1.5595808482864182
428	0.48186578579753714	0.290972145265674	0.6727594263294003	4.664679220402638	3.653041024849032	5.676317415956245	1.212447060364581	0.8969065544913042	1.527987566237858
429	0.4899374165126291	0.2961373609935309	0.6837374720317273	4.540633528439521	3.5604614044783123	5.52080565240073	1.1252926067695421	0.8430493266406298	1.4075358868984544
430	0.5092747948231364	0.30747900000068396	0.7110705896455888	4.53654560788315	3.564700169689586	5.508391046076715	1.11536862855624	0.8435089187354661	1.387228338377014
431	0.5142401894195816	0.3084167754709267	0.7200636033682366	4.451568115776359	3.484926564455142	5.4182096670975755	1.1472740320752126	0.8674887129697304	1.4270593511806946
432	0.5100492583115246	0.305754671669045	0.7143438449540043	4.666235909997872	3.661271414857488	5.671200405138256	1.1439517014815848	0.8656764186105854	1.422226984352584
433	0.5206662574741139	0.30967914241128697	0.7316533725369407	4.563836810909251	3.593557222054458	5.534116399764043	1.1721290763269674	0.8845625920034685	1.4596955606504665
434	0.6273612502151926	0.3427516466993856	0.9119708537309996	4.574825264358573	3.5447076063863636	5.604942922330782	1.1666266645102552	0.8783151330773167	1.454938195943194
435	0.6381932501390991	0.34757550273550525	0.9288109975426929	4.524344288816554	3.5051323633678497	5.543556214265259	1.1585672287234103	0.8748192386014645	1.4423152188453563
436	0.6816903392021637	0.33726795369560336	1.026112724708724	4.845678305014628	3.7094925672166177	5.981864042812639	1.197824679936518	0.8934534938627564	1.5021958660102794
437	0.6494620743362223	0.31739728786499677	0.9815268608074478	4.9312866957387875	3.761200144695481	6.101373246782094	1.197824679936518	0.8934534938627564	1.5021958660102794
438	0.6413259751038799	0.3135362701070738	0.9691156801006859	4.995422592778294	3.801802048236106	6.18904313732048	1.172092758257396	0.8764925262803781	1.4676929902344136
439	0.6413259751038799	0.3135362701070738	0.9691156801006859	4.977128703514861	3.788453214794827	6.165804192234896	1.1802089569994685	0.8830831211722947	1.477334792826642
440	0.6413259751038799	0.3135362701070738	0.9691156801006859	5.000724761038888	3.798561103275503	6.202888418802273	1.1871638807624278	0.8857090008882085	1.4886187606366472
441	0.6788964381242977	0.3318919380575445	1.0259009381910509	5.143355601451164	3.8552076221374003	6.431503580764927	1.1126921589124614	0.8254125662192228	1.3999717516057
442	0.6532224716042914	0.3195082451445125	0.9869366980640704	5.079913263049633	3.756075436771425	6.403751089327841	1.157004194342134	0.8601917009414801	1.4538166877427878
443	0.6500307858475165	0.3158620039936157	0.9841995677014174	5.138078005676952	3.7788049546477813	6.497351056706124	1.1716415177772164	0.8735265106511332	1.4697565249032998
444	0.6598451509170693	0.3206955465230184	0.9989947553111203	5.138078005676952	3.7788049546477813	6.497351056706124	1.1710303262809574	0.874711581780697	1.467349070781218
445	0.5979670279934066	0.3075428285291918	0.8883912274576214	5.070505666947809	3.747386469720521	6.393624864175097	1.070618702185052	0.824004123559278	1.317233280810826
446	0.586103523127818	0.30169834133947904	0.8705087049161568	5.161805084457619	3.8659842213591387	6.4576259475560995	1.0991756045825	0.8487946108979154	1.3495565982670847
447	0.5610592185912897	0.2927937519223597	0.8293246852602199	5.314653067981078	4.000737472626107	6.628568663336049	1.060348555780445	0.8281719132260414	1.292525198334849
448	0.5397638258948962	0.28350601935617675	0.7960216324336157	5.2806106888213	3.9579909317035353	6.603230445939064	1.0588697793768929	0.8279592782953159	1.2897802804584697
449	0.5484254486590925	0.28864827693879713	0.8082026203793877	5.293640240243468	4.021041954325096	6.56623852616184	1.0796648299902327	0.8457496693052617	1.3135799906752035
450	0.5484254486590925	0.28864827693879713	0.8082026203793877	5.256298767215074	4.001472456492914	6.511125077937233	1.0769982337170774	0.8440312813336586	1.3099651861004964
451	0.531888120829738	0.2831246853612648	0.7806515562982113	5.125694687683755	3.919802362611027	6.331587012756482	1.0552473163600515	0.8279731024632555	1.2825215302568478
452	0.5234121648464755	0.2772239463622923	0.7696003833306586	5.1803518740068695	3.9546221756318385	6.4060815723819005	1.0579181199465535	0.8299543994174219	1.2858818404756849
453	0.49054616542066226	0.24953175445093223	0.7315605763903923	5.193569354749668	3.974697318213176	6.412441391286159	1.0578468224196116	0.8256115636748247	1.2900820811643983
454	0.4797079797160468	0.2383632650306945	0.7210526944013991	5.307981521325456	4.009523912628168	6.6064391300227445	1.0525333254447626	0.8189114457059934	1.2861552051835317
455	0.4864923416388648	0.24215209481901973	0.7308325884587099	5.219738125476653	3.945002564036984	6.494473686916322	0.9767902401109019	0.7647410865012745	1.1888393937205293
456	0.4864923416388648	0.24215209481901973	0.7308325884587099	5.277572582145083	3.9798216412609593	6.575323523029208	0.9699607455118117	0.7590966731716877	1.1808248178519356
457	0.48085450145666364	0.2374097940836244	0.7242992088297029	5.39126945924308	4.046672017650736	6.735866900835424	0.9917323090891274	0.7748378235412812	1.2086267946369735
458	0.47094580795822555	0.22896207326888063	0.7129295426475705	5.3521206098985505	3.9772889183177638	6.726952301479338	0.8718214078973314	0.6699467628136697	1.0736960529809931
459	0.47094580795822555	0.22896207326888063	0.7129295426475705	5.414304695858309	4.0081388112073695	6.82047058050925	0.8541108360741048	0.6548006513608359	1.0534210207873738
460	0.4578470764677437	0.21995552667016732	0.69573862626532	5.457947693933319	4.030259751612922	6.885635636253715	0.8562531898203019	0.6563552943254897	1.056151085315114
461	0.4699042684001844	0.21644793891813066	0.7233605978822382	5.34459867076497	3.9355314578598213	6.753665883670118	0.8454540580139696	0.6458766345891612	1.0450314814387778
462	0.46216621053052115	0.21230639983281338	0.7120260212282289	5.310500065071218	3.9064108517586527	6.714589278383784	0.8416447329297554	0.6427699163149725	1.0405195495445383
463	0.4669268771466521	0.21414250943199611	0.7197112448613081	5.439210518358699	3.9542669517394806	6.924154084977918	0.8438240491615001	0.644348348789663	1.0432997495333374
464	0.4669268771466521	0.21414250943199611	0.7197112448613081	5.491249686746206	3.9796327544655163	7.0028666190268964	0.8438240491615001	0.644348348789663	1.0432997495333374
465	0.5005624323797638	0.21268177528796434	0.7884430894715634	5.464626212507141	3.942680198836012	6.98657222617827	0.9709591707953446	0.7327879630294178	1.2091303785612713
466	0.5106173708304588	0.21623582827938065	0.804998913381537	5.668388562939996	4.0269318576352084	7.309845268244784	0.9520941965470034	0.7165182679353514	1.1876701251586554
467	0.49950313250095374	0.200636250436287	0.7983700145656205	5.623014118424314	3.9885364880311265	7.257491748817502	0.9366144676942963	0.7013982238285335	1.1718307115600592
468	0.4836825258537093	0.1899690779870947	0.7773959737203239	5.697710163117007	4.00717167385703	7.3882486523769835	0.9097411497589267	0.6753407136753565	1.1441415858424968
469	0.47292122437719675	0.1848566723675125	0.760985776386881	5.697766845328642	3.9754047466863716	7.420128943970914	0.9037535339268231	0.6656082451215022	1.141898822732144
470	0.478015358665917	0.18634960489125507	0.7696811124405789	6.1220497310355215	4.18915343617128	8.054946025899763	0.8987903528001395	0.65636680475556	1.141213900844719
471	0.5018109158935778	0.1905064939792502	0.8131153378079056	6.324438513041818	4.291597731548616	8.357279294535019	0.8867163397335003	0.6466935437803895	1.126739135686611
472	0.5018109158935778	0.1905064939792502	0.8131153378079056	6.283671786585117	4.263107191295506	8.304236381874727	0.8811658284164444	0.642360230482182	1.1199714263507068
473	0.5335776214300602	0.1935829533002348	0.8735722895598855	6.272407957008781	4.251406593887576	8.293409320129985	0.8862335238922563	0.6458915942911709	1.1265754534933416
474	0.5068271717766352	0.18195927316932078	0.8316950703839496	6.716034181931056	4.515390186926802	8.91667817693531	0.9227314102749022	0.6639441587297722	1.1815186618200322
475	0.5053740298215074	0.1765342962693075	0.8342137633737072	6.777361640111096	4.514796407775337	9.039926872446856	0.9304295249890902	0.6586337631161062	1.202225286862074
476	0.5448877601208716	0.18007571144693993	0.9096998087948032	6.624869685989066	4.395568545233102	8.85417082674503	0.9045159722077911	0.6358397142717931	1.1731922301437891
477	0.540918220185048	0.17353406987022058	0.9083023704998755	6.371599030776014	4.118179134035031	8.625018927516999	0.9055372286149508	0.6335652302932333	1.1775092269366683
