# Supplementary material for: Proteome-wide determinants of co-translational chaperone binding in bacteria
Source: Nat Commun. 2025 May 10;16:4361. doi: 10.1038/s41467-025-59067-9 (PMC12065913; doi:10.1038/s41467-025-59067-9)
Supplement: Supplementary file 8 — Source Data [file 41467_2025_59067_MOESM8_ESM.zip › S1j.csv]

experiment	read fraction in phase 0	read fraction in phase 1	read fraction in phase 2
TF_total_translatome_replicate_1	0.4706685376060417	0.22873355782468838	0.22873355782468838
TF_total_translatome_replicate_2	0.4769993625741232	0.2292750552510575	0.2292750552510575
TF_AP_replicate_1	0.47521693418427335	0.22306498643260897	0.22306498643260897
TF_AP_replicate_2	0.4785223551302789	0.22180584781236257	0.22180584781236257
DnaK_total_translatome_replicate_1	0.47656357444201436	0.2678794383361028	0.2678794383361028
DnaK_total_translatome_replicate_2	0.4729231865329364	0.2676900023988318	0.2676900023988318
DnaK_AP_replicate_1	0.48231760310830685	0.2656737409344171	0.2656737409344171
DnaK_AP_replicate_2	0.48289308513797263	0.2613713224855657	0.2613713224855657
