# Supplementary material for: Proteome-wide determinants of co-translational chaperone binding in bacteria
Source: Nat Commun. 2025 May 10;16:4361. doi: 10.1038/s41467-025-59067-9 (PMC12065913; doi:10.1038/s41467-025-59067-9)
Supplement: Supplementary file 8 — Source Data [file 41467_2025_59067_MOESM8_ESM.zip › S2ab.csv]

distance from chaperone onset (codons)	TF hydropathicity mean	TF hydropathicity low CI	TF hydropathicity high CI	TF isoelectric mean	TF isoelectric low CI	TF isoelectric high CI	TF alpha-helix fraction mean	TF alpha-helix fraction low CI	TF alpha-helix fraction high CI	TF beta-sheet fraction mean	TF beta-sheet fraction low CI	TF beta-sheet fraction high CI	A_enrichment_TF	C_enrichment_TF	D_enrichment_TF	E_enrichment_TF	F_enrichment_TF	G_enrichment_TF	H_enrichment_TF	I_enrichment_TF	K_enrichment_TF	L_enrichment_TF	M_enrichment_TF	N_enrichment_TF	P_enrichment_TF	Q_enrichment_TF	R_enrichment_TF	S_enrichment_TF	T_enrichment_TF	V_enrichment_TF	W_enrichment_TF	Y_enrichment_TF	DnaK hydropathicity mean	DnaK hydropathicity low CI	DnaK hydropathicity high CI	DnaK isoelectric mean	DnaK isoelectric low CI	DnaK isoelectric high CI	DnaK alpha-helix fraction mean	DnaK alpha-helix fraction low CI	DnaK alpha-helix fraction high CI	DnaK beta-sheet fraction mean	DnaK beta-sheet fraction low CI	DnaK beta-sheet fraction high CI	A_enrichment_DnaK	C_enrichment_DnaK	D_enrichment_DnaK	E_enrichment_DnaK	F_enrichment_DnaK
-150	-0.38510499999999998	-1.0245120000000001	0.2543020000000000	6.069675000000000	5.684490000000000	6.454859000000000	0.42715599999999998	0.3221730000000000	0.532139000000000	0.12065700000000000	0.051957999999999997	0.189355000000000	1.164342292495629705	0.883868456875141151	1.0962874095555022	0.86886809659101483	0.92667948774619313	0.90416234030987697	0.81152749456587037	1.2238915081090442	1.1536532351955029	0.8027305871058894	0.65347415630456807	1.1364497882581635	1.0369743967947742	1.2136604148782355	1.2265219027908936	1.0405158956091527	1.1779243466075002	0.91412583436020112	0.62415171081454102	0.6135512817148121	-0.1583860000000000	-0.5174299999999999	0.20065900000000000	6.017096000000000	5.807752000000000	6.2264390000000001	0.4043920000000000	0.3473910000000000	0.4613940000000000	0.14832600000000001	0.10703400000000000	0.18961800000000001	1.0200958278563748	0.90735662343643142	0.89698435675567023	1.0949456308456078	1.0188096432684814
-144	-0.1903900000000000	-0.8319610000000000	0.45118200000000003	6.120884000000000	5.735492000000000	6.506276000000000	0.4437710000000000	0.34201100000000001	0.545532000000000	0.14191000000000001	0.07051600000000000	0.21330299999999999	0.93434589026956250	0.99165111703821063	1.0351528283408227	0.95841579476630534	1.0194134896668152	1.0066398415515463	0.80960574071266067	1.0222697998777392	1.1453727429491989	0.94150560200637257	0.7875563683730662	0.91273972427329808	0.83589653935513286	1.1494471769478696	1.2767276232154756	0.85415591828962922	1.2483462602471453	1.0076301926466349	0.96995701398574719	0.98218261507845583	-0.27381699999999998	-0.6231610000000000	0.07552700000000000	5.980889000000000	5.773578000000000	6.188199000000000	0.40081000000000000	0.34415600000000002	0.45746399999999998	0.12223000000000001	0.08448100000000000	0.1599780000000000	0.87840236228829138	0.88008816327562311	0.93059369090497368	0.86746603367347141	1.1744570748049838
-138	-0.24146699999999999	-0.8413570000000000	0.35842200000000002	6.152954000000000	5.785283000000000	6.520626000000000	0.37846900000000000	0.285051000000000	0.47188700000000000	0.13247900000000001	0.06720400000000000	0.19775499999999999	0.83742373547040849	0.86586035164325192	0.99339787583425887	1.0013763901941117	0.80772513705407289	0.87656834443810139	1.2614741081936607	0.9660184143195335	1.2410716812413154	1.0271390365774804	0.68701337794651651	1.0680944847169367	1.0586499389009143	1.0678137140740183	1.1833425263622295	1.2010864070660927	1.0871098920420585	0.92441077849116637	0.84654290499390394	0.91935779661196437	-0.26022000000000001	-0.6130380000000000	0.0925980000000000	6.04194100000000	5.8342070000000001	6.24967400000000	0.40362199999999998	0.34746800000000000	0.4597750000000000	0.15055800000000000	0.10977199999999999	0.1913440000000000	1.0194181678807348	1.1090220201612779	1.0563551585268713	0.89556611983905976	1.0649348320488878
-132	-0.4307010000000000	-0.9958230000000000	0.1344210000000000	6.142245000000000	5.791717000000000	6.492774000000000	0.3314210000000000	0.24573000000000000	0.4171120000000000	0.14850900000000000	0.08396900000000000	0.21304899999999999	1.08155872397830088	1.05393259730567346	0.88054769789716059	1.010345385705574	0.87371260471961532	0.98002795196284154	0.90261036607347189	0.95796178729638537	1.1610847491295582	0.96838897728756324	0.81279564506357282	0.85162580596889104	1.2349954906790634	0.82321479432089861	1.1828607041411567	1.033477148905003	1.1427804146650391	0.99099722878491703	0.85456960411315996	0.97138750148619279	-0.0919900000000000	-0.44262600000000002	0.25864599999999999	5.934903000000000	5.737429000000000	6.132378000000000	0.4044670000000000	0.3485570000000000	0.460376000000000	0.15543299999999999	0.11416100000000000	0.1967050000000000	1.0314559637515552	1.1902147513404795	0.96427148540821639	0.92619345348540472	1.1252098751774422
-126	-0.4254280000000000	-0.9514180000000000	0.10056200000000000	6.121857000000000	5.790049000000000	6.453666000000000	0.43121799999999999	0.3454500000000000	0.5169859999999999	0.11341600000000000	0.05848100000000000	0.16835000000000000	1.10430470548010407	1.18837690115793904	0.65004648901487561	1.2056263918207204	1.0365324750350802	1.0493910537496942	0.89367809129319042	0.97304926926339241	0.85425200651245459	1.0527945917928418	0.84041890588365098	0.89730181319065416	1.0798367353612555	0.83945290847537957	1.0652156188463719	1.3008323411829876	1.0630567395040627	0.95585983961038778	1.0173536154760423	0.68711801258700778	-0.25599600000000000	-0.6017020000000000	0.08971000000000000	5.995949000000000	5.790737000000000	6.20116000000000	0.39627000000000001	0.3407450000000000	0.45179599999999998	0.14224000000000001	0.10259000000000000	0.18189100000000000	1.0215068951563802	0.99794705062626321	0.86558637945311701	1.068326047585487	1.0739040022843229
-120	-0.10640500000000000	-0.5967780000000000	0.38396900000000000	6.088954000000000	5.799455000000000	6.378453000000000	0.4087400000000000	0.3293360000000000	0.488144000000000	0.11389400000000000	0.06244000000000000	0.16534799999999999	1.04016967619144207	0.88711019666067459	1.0161588198639917	0.99253365977361907	0.8606804560214748	0.78938494665749903	1.082018773012607	1.1795278367029645	1.0681998164023754	0.98114361857709242	1.0017760571894305	0.95200309005950579	1.0162268419774254	0.9154119751260229	1.0158912256951862	1.1741370257400001	1.0500816274602154	1.1192989983891559	0.75944320780638819	0.85728689386138524	-0.31831500000000001	-0.6643880000000000	0.027757000000000000	5.996209000000000	5.792279000000000	6.200139000000000	0.4412480000000000	0.38504400000000000	0.4974510000000000	0.13678499999999999	0.09786200000000000	0.1757080000000000	1.0988530519037019	1.2664451458311099	1.0182026203010188	0.96897650398085378	1.070675698585023
-114	-0.13158900000000001	-0.6017620000000000	0.3385830000000000	6.014052000000000	5.739792000000000	6.288312000000000	0.36713200000000001	0.29386800000000002	0.4403950000000000	0.1358830000000000	0.08392800000000000	0.18783900000000001	0.95479476891723780	1.22032099063339805	0.81944795986529884	0.78481535443423911	0.88200694354621656	0.87316891545438691	1.0095446155197607	0.94904845114602499	1.1927748837246963	1.1833000706102696	1.0935198840183908	1.0139292432535276	0.84592245358489038	1.0182559282734762	1.0871485352194925	1.0380368634717079	1.1859760117408724	0.9595770289848744	1.0447005244316796	1.0971515659294031	-0.1971750000000000	-0.5454580000000000	0.15110799999999999	6.0137470000000004	5.808384000000000	6.219110000000000	0.4293010000000000	0.3733830000000000	0.4852190000000000	0.12447800000000001	0.08719499999999999	0.16176099999999999	0.9735688233622396	1.2422144249427336	1.0389531038680784	0.9427072008884646	1.0125206948532439
-108	-0.1381470000000000	-0.5798460000000000	0.3035530000000000	6.11543900000000	5.855237000000000	6.375640000000000	0.3868700000000000	0.3169860000000000	0.4567550000000000	0.13587099999999999	0.08678800000000000	0.18495500000000001	1.01864325857695737	0.90952447168817441	1.0214917071644132	1.0480219944627567	0.86261958357862878	1.0407812881517282	1.0648971082936054	0.87190404026795065	0.99553933257405369	1.0466775986831269	0.79428679934683988	1.0182848718114665	0.96588268207940031	1.023918073483719	1.0258784674888655	1.026900376310325	0.96512339557353544	1.1238339207376986	0.92582114017038908	0.96256830879666988	-0.2902190000000000	-0.6368140000000000	0.056376999999999997	5.9836070000000001	5.775070000000000	6.192143000000000	0.40054600000000001	0.3452950000000000	0.4557970000000000	0.1251370000000000	0.08800200000000000	0.16227200000000000	1.0199212779512805	0.992738513405378	0.98773058671865721	1.0362219633169609	0.90260791969171728
-102	-0.1929310000000000	-0.6106830000000000	0.22482099999999999	6.016523000000000	5.773813000000000	6.259234000000000	0.3637540000000000	0.2981230000000000	0.4293850000000000	0.14431600000000000	0.09650499999999999	0.19212699999999999	0.95830110215290298	0.96535129792532726	0.79211195159772418	1.0742477405473201	0.88519419461601945	1.0617647240415946	0.95702444968647971	1.0748419132676512	1.2015680497370116	1.0030802533933665	0.82124182572077575	0.980998545291493	1.0724893540766076	1.0930519666177807	1.0632448298356398	1.0241432725065618	0.96135676801481251	1.0402519007126783	0.85316084378043888	0.88162274517134465	-0.15807700000000000	-0.5057920000000000	0.18963900000000000	5.939529000000000	5.740623000000000	6.138434000000000	0.3920860000000000	0.3371800000000000	0.4469910000000000	0.1614970000000000	0.12009300000000001	0.20290100000000000	1.0564755277529918	1.1143908693686757	0.88007898738120927	1.0495971876858547	0.98094308766969218
-96	-0.255059000000000	-0.6560140000000000	0.14589500000000000	6.092996000000000	5.856418000000000	6.329574000000000	0.3692390000000000	0.3067630000000000	0.43171500000000002	0.1553680000000000	0.10845800000000000	0.2022790000000000	1.06746906215459925	1.13534234592531402	0.82834329669928997	1.0450281740096388	1.0169651192919453	0.94365798503414944	0.91729585104034261	0.94672619196980212	1.2277192735103346	1.0590748905013945	0.87606013567174768	0.92778391363205681	0.99291423219367481	1.0716847981005373	1.0581285056056922	0.95317456147955049	1.0325742290750379	0.97397343110163026	0.82936687673726672	0.96898770233302711	-0.05145800000000000	-0.39511800000000002	0.2922030000000000	5.948632000000000	5.760652000000000	6.13661200000000	0.39696799999999999	0.3419960000000000	0.451939000000000	0.12203000000000000	0.08528100000000000	0.15877900000000000	0.96161606037537217	0.98925812668436996	0.90830263687228141	1.1077393450572133	1.0411273607040581
-90	-0.2421260000000000	-0.6191210000000000	0.13486999999999999	6.085880000000000	5.858228000000000	6.313533000000000	0.38175599999999998	0.32287399999999999	0.4406380000000000	0.1514210000000000	0.10798900000000000	0.19485300000000000	0.93509565471759026	1.01473198186389046	1.0102262899362422	0.79633862450096105	0.95993853186281497	0.97066346778999746	1.1599627625075772	1.1386655025381582	1.1460922659840007	0.92439869199147695	0.94067056383096803	1.1249283102375509	0.90190874738393545	1.0254896650114114	1.0853877101415383	1.1158805230689708	1.1487694206177259	0.99227036404059432	0.74203530589338862	0.92734386257657453	-0.2703090000000000	-0.6094540000000001	0.06883599999999999	5.947144000000000	5.745194000000000	6.149095000000000	0.38498399999999999	0.3304040000000000	0.43956400000000001	0.12958800000000001	0.09194800000000000	0.16722899999999999	0.88497672483546752	1.027006000564062	1.0558842817141025	1.0906976976338369	1.0983763244391058
-84	-0.23164199999999999	-0.5831220000000000	0.11983800000000000	6.099498000000000	5.8938430000000004	6.305153000000000	0.29926000000000003	0.2471420000000000	0.35137900000000000	0.20934000000000000	0.1631200000000000	0.2555600000000000	1.0326067001383790	0.8983195159190899	0.89452823023471129	0.85397328380047632	1.1518429192155843	0.97541934178368994	0.9702710490644062	1.1678695421005629	1.1338764140291429	1.0463871522023485	0.85243867163247411	0.97359514437838846	1.0962039497937359	1.0170956169056935	1.0409166275065724	0.96866698692187503	1.0828223371704404	0.90949438470874044	0.94087039447467746	0.84017894953415206	-0.2785930000000000	-0.6241570000000000	0.06697200000000000	5.982276000000000	5.776227000000000	6.188326000000000	0.3877540000000000	0.3334450000000000	0.44206299999999998	0.16045499999999999	0.1197270000000000	0.20118300000000000	0.87589803787353993	0.98303572837294495	1.0620664977110466	1.0460311163314844	0.89803645228976059
-78	-0.08373000000000000	-0.4176970000000000	0.2502370000000000	6.066892000000000	5.874611000000000	6.259173000000000	0.3149100000000000	0.2648020000000000	0.3650170000000000	0.19625500000000001	0.15337999999999999	0.23912900000000001	0.97931598288621979	0.94306891036468732	0.80268971581644544	0.7942926561421757	1.1202670661714462	1.0544787863356497	1.2512609662810072	1.057181355788807	1.1714106663228825	0.98116875379021617	0.89655936568367978	0.98529505059386269	1.2163204415332416	1.0071148734560038	0.90064897278718403	1.0518229804221719	1.1228297004195906	0.96754475385441885	0.96360975813652738	0.88103294109814556	-0.30562899999999998	-0.6511030000000000	0.039844999999999998	6.005424000000000	5.795619000000000	6.21522800000000	0.37362600000000001	0.3199320000000000	0.4273210000000000	0.14622099999999999	0.10701900000000000	0.18542200000000000	0.94985935508873509	1.118494279633667	1.1666510179374165	0.9498810363846758	1.1188161050531606
-72	-0.168139000000000	-0.4810180000000000	0.14474100000000001	6.07009800000000	5.895564000000000	6.244632000000000	0.3745060000000000	0.3246450000000000	0.42436800000000002	0.14593000000000000	0.10958600000000000	0.1822740000000000	0.95752802525135983	0.99954278718884026	0.94363834606526908	0.8713595596072844	1.1436991106265286	0.95533382422231528	0.97142783817418143	1.0631286442797014	1.130162743090257	0.91120422883798757	1.1302811507048791	1.0785078479315724	0.96447110601956021	0.9728196602032918	1.1313705350953465	1.0530770062433807	0.98403270450779678	1.0027383937283532	0.93538376169048254	1.0402615273831954	-0.20507700000000001	-0.5462880000000000	0.13613400000000001	5.9255899999999997	5.729889000000000	6.121291000000000	0.3704940000000000	0.3173320000000000	0.4236550000000000	0.16753899999999999	0.1263830000000000	0.20869399999999999	0.93210085695075195	1.1737333733112751	1.0403802372525126	1.030330626612072	1.0862344267587687
-66	-0.23912700000000001	-0.5457810000000000	0.06752800000000000	6.073349000000000	5.891591000000000	6.255107000000000	0.3734230000000000	0.32534400000000002	0.42150100000000001	0.14935200000000001	0.11406200000000000	0.18464200000000000	0.97861808466714473	1.16033128154172949	0.84203076071950578	0.91071894329381531	1.0555688340230411	1.0802925951054678	1.2133518960583873	0.93134443422960711	1.1589575535851846	0.97780598286746667	0.94518577685529093	0.96757977638805659	1.0468283357441892	1.0621951073324631	1.2581195518000428	1.0458038006556671	0.95516514263014951	0.85050923495670039	0.9036651576322664	0.83886563412504656	-0.19445000000000001	-0.5340520000000000	0.1451510000000000	5.965872000000000	5.767653000000000	6.164092000000000	0.39841799999999999	0.3446560000000000	0.4521800000000000	0.14617300000000000	0.107604000000000	0.18474199999999999	0.98158305679722002	0.94842163364651844	1.0632307233861336	1.0179449940846201	0.9627719075376856
-60	-0.4339300000000000	-0.7300250000000000	-0.1378350000000000	6.194829000000000	6.009596000000000	6.3800610000000004	0.3509290000000000	0.3047030000000000	0.39715499999999998	0.14360200000000001	0.10969500000000000	0.1775090000000000	0.98785395844490609	1.26414812039489455	0.8509221723954784	0.87607168493826104	1.0545451834829607	1.0333900154611626	0.90146233159862277	0.91197451868476664	1.0911883189084761	1.0180427695650212	0.87691127223725962	0.8593532140271104	1.0677559488904604	0.9083316227719016	1.0626953096868561	1.0679550116440504	1.2033649585269515	1.072816048160776	1.0108243603560521	0.9757422629035083	-0.2742400000000000	-0.6077580000000000	0.059277999999999997	5.940408000000000	5.745702000000000	6.135114000000000	0.424167000000000	0.37008500000000000	0.47825000000000001	0.14497599999999999	0.10659900000000000	0.1833540000000000	0.98774575214244587	1.023826688648795	1.06367065049809	1.0497681017188008	0.95837793746377353
-54	-0.18131500000000000	-0.4755900000000000	0.11296100000000001	6.105003000000000	5.930576000000000	6.279430000000000	0.3431250000000000	0.2977850000000000	0.38846500000000000	0.18137300000000001	0.14458199999999999	0.21816400000000000	0.99579845856646598	1.15342191464550559	0.88024740898136589	0.77700322349367812	1.09099675902089	1.0432464075284198	0.97377516262706243	0.95058052472654753	1.0432034091515436	1.0889158062750199	0.97538260768612872	1.0589777808781828	1.0149960972257812	0.98330030817712988	1.0446629733575787	1.0810067538540806	1.0228869647840608	0.94943652341124218	0.91888621075990973	1.0539778692868296	-0.1483080000000000	-0.49009799999999998	0.19348299999999999	5.9898020000000001	5.788896000000000	6.190707000000000	0.40203200000000000	0.3485900000000000	0.4554750000000000	0.18726100000000001	0.14476000000000000	0.22976199999999999	1.1180693489987139	1.1394104725336796	0.98009615463417243	1.0792794263642453	0.85461190310105317
-48	-0.21747800000000000	-0.5040140000000000	0.06905900000000000	6.070347000000000	5.904430000000000	6.236264000000000	0.35089199999999998	0.30569800000000003	0.3960850000000000	0.15459800000000001	0.12037900000000000	0.18881700000000001	1.16935539114583054	1.32816562505240743	0.92145245521633157	0.86584867729510495	1.1826438960177095	1.0318694849775483	1.0826613348488219	0.929388601914795	0.99724631338407621	0.9848466590900784	1.1174605820629968	0.88327185504953398	0.97535769825014851	0.93848494254767512	0.99879346239919353	1.0231329347817557	0.99007000516466581	0.93654097128730607	1.0027517461052406	0.91664339632602332	-0.2327870000000000	-0.5694310000000000	0.10385600000000000	5.981407000000000	5.781326000000000	6.1814879999999999	0.37864100000000001	0.3258470000000000	0.43143500000000001	0.1735330000000000	0.1323340000000000	0.21473300000000001	1.0755788954165504	1.114614776941623	1.0248835868659798	0.96133322838964652	0.88287893422351615
-42	-0.15792100000000001	-0.4463210000000000	0.1304800000000000	6.054115000000000	5.883511000000000	6.224720000000000	0.38135999999999998	0.3355510000000000	0.42716999999999999	0.16097600000000001	0.1263190000000000	0.19563300000000000	1.0176694322987054	1.3152495303495593	0.90482917480617786	0.83774805768380034	1.1137008459726017	1.047502441454683	1.00542817918745	0.85084288150371745	1.1234464448749983	1.0970151545889615	1.0774956504815352	0.95981457441511897	0.88556721129420668	0.96014994142845167	1.0035084462995589	1.0813395512075226	1.0663671063923121	0.95538339580472853	0.9012499376193801	0.97781271886669474	-0.1481550000000000	-0.4731600000000000	0.1768500000000000	5.899655000000000	5.719607000000000	6.0797030000000003	0.3719810000000000	0.3197250000000000	0.4242370000000000	0.15511600000000000	0.11597900000000000	0.19425200000000001	0.96008847740707193	1.2630935879834053	1.063899879575011	1.0691767868210729	0.98647998747927845
-36	-0.1722610000000000	-0.4624790000000000	0.11795799999999999	6.092797000000000	5.922665000000000	6.262928000000000	0.39348699999999998	0.34740799999999999	0.4395650000000000	0.16053600000000001	0.12590899999999999	0.19516400000000000	0.93949256653265933	1.13842288461090591	0.91037860794342673	0.8426032962839981	1.1307318523459913	1.0743748821142551	1.1541269470980613	0.92788654604637155	1.1132828561096537	1.0563312661865401	0.93487828336773948	0.92700982487009287	0.94905150467250954	0.83038863070902724	1.0165083607869358	1.1186548158442549	1.0615119543218385	1.0008745340749088	1.0138180315517273	1.079977982830991	-0.08054100000000000	-0.4139930000000000	0.25291100000000000	5.889638000000000	5.705068000000000	6.074207000000000	0.3576450000000000	0.3059540000000000	0.40933500000000000	0.17085400000000001	0.13029499999999999	0.21141299999999999	0.96119956361062853	0.9152358250668774	1.0970040618339183	0.96961076870125662	0.90615371026188718
-30	-0.19409999999999999	-0.48327599999999998	0.09507699999999999	6.126831000000000	5.955533000000000	6.298130000000000	0.38275900000000002	0.33695199999999997	0.42856499999999997	0.1409960000000000	0.10818999999999999	0.17380200000000001	1.07452196695639723	1.12218707657810102	0.94565414935076608	0.81258169582852935	1.0693934042326618	1.0655507542673324	1.0426556479299949	1.0720943953711461	0.88682258650722379	0.97632372158537806	0.99639940952810291	0.95663887610175846	0.90964315607778434	0.98912068304997269	0.98852317823321145	1.0274526593489781	1.0552327571824374	1.0577396440578053	0.93457660364320638	1.1100750716911849	-0.22276000000000001	-0.5583000000000000	0.11277900000000000	6.0374320000000	5.838418000000000	6.236446000000000	0.37524000000000002	0.3233980000000000	0.42708200000000002	0.1614880000000000	0.12204400000000000	0.20093100000000000	1.0426399458114355	0.93092954929624072	1.0277918692868904	1.0911384469943908	0.81851511545580313
-24	-0.10482800000000000	-0.3947830000000000	0.18512799999999999	6.032379000000000	5.863860000000000	6.200899000000000	0.3482760000000000	0.3033570000000000	0.3931950000000000	0.19846700000000000	0.1609260000000000	0.23600900000000000	0.9643381094764849	1.1522872457137503	0.96792914058875312	0.92370433881972269	1.215291053112636	0.99510028180568189	1.5009140221599679	0.84184979310167196	0.87541807378318048	0.95954294842159737	1.0138154741684546	1.0606412902391027	1.1165734781198937	1.027156066252942	0.89479742660976747	0.97972384269265655	1.0448995088887352	0.88265407876368263	1.1038931883543803	1.1879088647862681	-0.12794100000000000	-0.46148800000000001	0.2056060000000000	5.953652000000000	5.760437000000000	6.146866000000000	0.3934690000000000	0.34132099999999999	0.4456160000000000	0.15139200000000000	0.11311900000000000	0.18966600000000000	1.0181876800302312	1.1368144131294107	1.1097908154954474	1.0069826918581326	1.0059458851464047
-18	-0.27145599999999998	-0.554036000000000	0.011124000000000000	5.9846130000000004	5.823199000000000	6.146027000000000	0.31111100000000003	0.26744299999999999	0.35477900000000001	0.17624500000000001	0.1403120000000000	0.2121790000000000	0.9495294775742048	0.9693845082988695	1.1227249579924106	0.90718011093385986	1.1021478553967827	1.0392288974068209	1.0880709231550869	0.9684085036459098	0.98511958678859168	0.87565735507396758	0.96919331421385713	1.1159470353848264	1.1165734781198937	0.98862395229918765	0.92586678170038439	1.0033202743567378	1.1084935801226001	0.94858166812652356	0.81682876585087716	1.2192521066012092	-0.18206300000000000	-0.512117000000000	0.1479920000000000	5.972942000000000	5.778006000000000	6.167879000000000	0.3690130000000000	0.317556000000000	0.4204700000000000	0.14613899999999999	0.10848200000000000	0.18379499999999999	1.0401313800308827	1.0803501210865591	1.0591924500473267	1.093703592372764	0.95663481234511027
-12	-0.27448299999999998	-0.561093000000000	0.012127000000000001	5.974176000000000	5.807249000000000	6.1411030000000002	0.3444440000000000	0.29967400000000000	0.3892150000000000	0.1647510000000000	0.12979099999999999	0.19971100000000000	0.97914674137876512	1.04559398222173638	1.0271157766548575	0.89891799699092867	1.0422485154295662	1.0098098203393948	1.170639542956063	0.95903378434633657	0.89735837638426275	0.93789505336414447	0.87994899430466234	1.0975117870029185	0.98013976867220398	0.93357807522239544	1.050144202062852	1.0741095693489817	1.000872844188367	1.0106311639974328	1.0516996569901069	1.2505953484161503	-0.1137340000000000	-0.44621200000000000	0.21874399999999999	5.933133000000000	5.7418839999999998	6.124382000000000	0.4066470000000000	0.3542730000000000	0.459022000000000	0.14662800000000001	0.10891300000000000	0.18434200000000001	1.0108731133633473	1.1368144131294107	1.0310822470205929	1.0835011334886897	1.0059458851464047
-6	-0.3004600000000000	-0.5917630000000000	-0.009157000000000000	6.052728000000000	5.8793160000000002	6.226140000000000	0.3613030000000000	0.3159880000000000	0.4066170000000000	0.17126400000000000	0.13573900000000000	0.2067900000000000	1.02357263708560575	0.90841692916057570	1.0362214129727196	1.0063254782490358	1.0489039976481458	1.0539384359405337	1.1889881251340577	0.95903378434633657	0.96866435983777999	0.94601301401068927	1.0495132021321325	0.98075521391750164	1.0947440846082634	0.96660560146847063	0.89479742660976747	1.0363552786864516	0.95195432785462486	0.95633785511038716	0.86902229721515045	1.1644014334250623	-0.12360699999999999	-0.45445600000000003	0.2072420000000000	5.913768000000000	5.725309000000000	6.102228000000000	0.393939000000000	0.3418220000000000	0.4460560000000000	0.15640299999999999	0.11766600000000001	0.19514000000000001	0.97064299669548604	1.1556358438103611	1.137901018522181	1.1804244928873957	0.98950886087930667
0	-0.2511110000000000	-0.5346840000000000	0.03246100000000000	5.956831000000000	5.793707000000000	6.119956000000000	0.3160920000000000	0.27226000000000000	0.3599240000000000	0.15823799999999999	0.12383900000000000	0.19263700000000000	0.91991221376964438	0.87793313959142871	1.1682531395817219	0.98567019339170747	1.0023156221180887	0.98039074327196896	0.91375939246413695	1.1230913720888673	1.0125449650399445	0.92436511895323648	0.82640240235914519	1.0360609590632255	0.94193833002685079	1.0546790047913384	0.98800549188161813	0.89005740236914754	1.1818713546232136	1.0106311639974328	0.90816744573835528	1.2349237275086797	-0.18680400000000000	-0.5198090000000000	0.1462020000000000	5.948490000000000	5.751683000000000	6.145297000000000	0.4198440000000000	0.3672010000000000	0.47248600000000002	0.14516100000000001	0.10763900000000000	0.18268300000000001	0.9596711466951604	1.1744572744913115	1.0367042876259396	1.1192097395829499	0.98950886087930667
6	-0.21923400000000001	-0.5121460000000000	0.07367799999999999	5.964414000000000	5.792792000000000	6.1360350000000	0.3394640000000000	0.2948410000000000	0.3840860000000000	0.19118800000000000	0.1540930000000000	0.22828200000000001	0.9287973929110126	0.9541426135142960	1.2729679572371373	1.0930776746498148	1.0023156221180887	1.134840897875955	0.88623651919714486	0.76216467905529983	0.93026883028588614	0.96495492218596057	0.90672229027742068	0.97461013112353245	1.0838293878524481	1.0601835924990175	0.93030526099904398	0.96556598369420765	1.0546832121554837	0.96409404209425098	1.0647480398311753	1.0625358975265036	-0.062023000000000002	-0.39500700000000000	0.2709600000000000	5.969433000000000	5.781230000000000	6.157636000000000	0.40273700000000001	0.35043000000000002	0.45504400000000000	0.1598240000000000	0.12075500000000000	0.198893000000000	1.0072158300299052	1.1368144131294107	1.0873026530740604	1.2467404756338785	0.84979415460897267
12	-0.2843300000000000	-0.570891000000000	0.002232000000000000	5.866981000000000	5.696883000000000	6.037079000000000	0.3685820000000000	0.32309300000000002	0.4140720000000000	0.15134100000000000	0.11760400000000000	0.18507799999999999	0.86956286530189175	1.09131966657545676	1.1272777761513417	1.0765534467639521	1.062214962085305	0.99877766643911003	0.99632801226511314	0.99184530189484277	1.1057912510945438	0.99742676477213987	0.87994899430466234	1.005335545093379	1.0074265105617419	1.0051377154222252	0.87704350941512921	1.0221974196880028	0.87368470172063717	1.0183873509812964	1.247425399606132	1.0703717079802391	-0.24574799999999999	-0.5729690000000000	0.08147400000000000	5.936740000000000	5.741984000000000	6.1314960000000003	0.38660800000000001	0.3346960000000000	0.4385200000000000	0.1603130000000000	0.1212040000000000	0.19942099999999999	0.9377274466945088	1.0991715517675096	1.0085940845992059	1.0681974451625784	1.1045680307489933
18	-0.23199200000000000	-0.52424100000000	0.060255999999999997	5.921149000000000	5.752380000000000	6.089919000000000	0.3486590000000000	0.3037200000000000	0.39359800000000000	0.17739500000000000	0.1413660000000000	0.21342300000000000	1.0117257315637815	0.9541426135142960	1.2502038664424817	1.1426503583074028	1.0355930332109866	1.0318741281399644	0.96880513899812104	0.94965906504676345	0.98511958678859168	0.90812919766014688	1.0316643381502937	0.95002979994765513	0.92556628489312798	0.98311936459150839	0.9169898231030652	0.89005740236914754	1.0057646958217412	1.0998273143118646	0.90816744573835528	0.97634198253541549	-0.22121199999999999	-0.554234000000000	0.11181000000000001	5.985635000000000	5.791865000000000	6.179406000000000	0.3587490000000000	0.30759799999999998	0.4099000000000000	0.1656890000000000	0.12604899999999999	0.20532900000000001	1.0255022466971149	0.96742153700085609	0.96361775975643205	0.93556547966961268	1.1045680307489933
24	-0.23180100000000001	-0.5253620000000000	0.06176000000000000	5.90255900000000	5.731445000000000	6.073674000000000	0.36168600000000001	0.3163760000000000	0.4069950000000000	0.17701100000000000	0.14106500000000000	0.21295800000000001	0.94656775119374881	0.93890071872972236	1.004351685860202	1.1467814152788685	1.1088033376153623	0.98406812790539722	1.0238508855321053	1.001220021194416	1.0015748137394034	0.94060104024632607	1.0405887701412131	0.95002979994765513	1.0510852975850027	0.92807348751471619	0.95249765749234161	0.90421526136759633	1.0791424703223547	1.0726806598683418	0.98645774278476539	1.0311926557115625	-0.23040099999999999	-0.5561950000000000	0.09539400000000001	6.0859920000000001	5.892722000000000	6.2792630000000003	0.393939000000000	0.34182499999999999	0.4460530000000000	0.16471200000000000	0.12527500000000000	0.20414900000000000	1.0211445147010227	0.96706534035662928	1.1146808417297724	0.98083551203070374	0.98071175553726397
30	-0.2372030000000000	-0.5280040000000000	0.05359800000000000	6.005272000000000	5.831384000000000	6.179160000000000	0.3659000000000000	0.3204850000000000	0.41131600000000001	0.18467400000000000	0.1480840000000000	0.22126399999999999	0.9632746464501692	1.0753679776710134	1.0624168556886284	1.0217612536240344	1.0811210990738682	1.0601395159106284	1.1145931690851663	1.0376332231797067	0.98960982028660727	0.90982707178230005	1.0129295930517088	1.0473118827080665	1.104521833785348	0.99862800079243297	0.97810594246549032	0.87501467718329562	0.93143972455878343	1.0018008971984018	1.0769968894099231	0.94415370233820894	-0.21852400000000000	-0.5476590000000000	0.1106110000000000	6.0180600000000	5.822657000000000	6.213462000000000	0.4007820000000000	0.34852499999999997	0.4530390000000000	0.16177900000000001	0.12251900000000000	0.20103900000000000	0.95106186853050734	1.041881508605524	0.93431680682841456	0.99038247320484685	0.97192795897788697
36	-0.2815750000000000	-0.5726059999999999	0.009457000000000000	5.975092000000000	5.802109000000000	6.148075000000000	0.38608599999999998	0.3402810000000000	0.43189100000000002	0.17010700000000001	0.13474000000000000	0.20547399999999999	1.03398176732013347	1.15128356810925325	1.071228610485726	0.91837128977386406	1.0210488170916709	0.99743173240022909	0.97693977076003458	1.0373622200254657	1.0167448698257566	0.97171781742596119	0.87013621915997574	1.1206805371388335	1.0933400501098123	0.94891168171591533	0.96898732177802027	0.99259528060804048	0.86282224403550301	1.0170214068723464	1.0898257128258777	1.0143570629602752	-0.20249300000000001	-0.5374090000000000	0.13242399999999999	6.0239589999999996	5.8267980000000001	6.221120000000000	0.37585499999999999	0.32420700000000002	0.4275030000000000	0.13880700000000001	0.10196500000000000	0.1756490000000000	0.93836518374279665	0.91127117329385054	0.99799361834788125	1.0893255849971872	1.0147687912730958
42	-0.15011500000000000	-0.4415590000000000	0.14133000000000001	6.017424000000000	5.849210000000000	6.185637000000000	0.3543580000000000	0.3092950000000000	0.3994200000000000	0.1651380000000000	0.13015499999999999	0.20011999999999999	1.00524479873003081	1.03002500814994025	1.0993774588622454	1.0140480979338908	0.9685771015888327	1.0276398373112836	1.050912513017799	1.0615981566219859	1.0175154995654501	0.9184438024710132	1.0490481029787124	0.99255934904534104	1.0341879282971833	0.98262661792975403	1.0229745041365388	1.0546797669425678	0.86346909984248121	0.99846189208344938	0.9339522022661072	0.94457596247404352	-0.23514199999999999	-0.5649140000000000	0.09463000000000001	6.026554000000000	5.83061900000000	6.222489000000000	0.3905180000000000	0.33848499999999998	0.44255100000000003	0.15053800000000001	0.11246100000000001	0.18861400000000000	1.0013850754583036	0.97011031281242055	1.0530885202472358	0.96579390784899855	0.8368793498276812
48	-0.169829000000000	-0.4641720000000000	0.1245140000000000	5.928802000000000	5.756878000000000	6.100726000000000	0.322737000000000	0.27865099999999998	0.3668240000000000	0.20407000000000000	0.16609199999999999	0.24204800000000001	0.82217524321459523	0.93890071872972236	1.177358775899584	0.89065588304799737	1.1088033376153623	0.93626212767083006	1.0055023033541104	1.0715304159412149	1.1825823101983317	0.85671544689869628	1.1387575220413275	1.0975117870029185	1.247549839189676	0.80697255794577338	0.94362069889502254	1.0363552786864516	1.1525202448229681	0.94082548114265996	0.85597391437408199	1.1722372438787976	-0.18729999999999999	-0.5182050000000000	0.1436050000000000	6.026444000000000	5.831669000000000	6.221220000000000	0.382764000000000	0.3309260000000000	0.43460199999999999	0.1492810000000000	0.11127800000000000	0.18728400000000001	1.1400596138800034	1.0128825311071519	0.94761656726429122	0.75623764466876842	0.92628953677508308
54	-0.32168600000000003	-0.6115090000000000	-0.03186200000000000	6.013011000000000	5.838446000000000	6.187577000000000	0.34367799999999998	0.2989230000000000	0.3884340000000000	0.1701150000000000	0.1348260000000000	0.2054040000000000	0.8146116457279359	1.1382257312259538	1.0971541821249784	1.0162100540264887	0.94375392362934518	0.970924924682665	0.97923123870528528	1.035656413261963	1.0745293540417111	0.95572762334002104	0.93468039098898592	1.0252891237046511	1.1675109658069893	0.97357176378568733	1.0206871034353622	0.93396677944731143	1.075937360401533	1.0161467806786437	0.83062299970867515	1.2288795098569048	-0.10069500000000001	-0.42519400000000002	0.22380300000000000	6.098396000000000	5.9117080000000000	6.285084000000000	0.39329900000000001	0.34093499999999999	0.4456640000000000	0.14969399999999999	0.11146399999999999	0.187924000000000	1.0395336917040165	0.90290137968600237	0.95117051810490549	1.0097814208516238	0.79104938110963552
60	-0.29469400000000001	-0.589383000000000	-0.000003826428936005525	6.024356000000000	5.849297000000000	6.1994150000000001	0.36587399999999998	0.32036700000000001	0.4113820000000000	0.15759899999999999	0.12339500000000000	0.19180300000000000	0.98518032961090585	1.11279623787556670	1.1280890158294903	1.1571314604026055	0.92966423797439934	0.99662046497921564	1.1239436237937508	1.0856607644609311	0.95457687703968819	1.0395284658507187	0.96711362011495061	1.0446073276964249	0.9387251407123095	0.81338974386343355	0.90246814215009119	0.97386677985939685	0.91063963172323925	1.0314264939585076	0.80765001498343825	1.0470415354238432	-0.1354300000000000	-0.46957500000000002	0.19871400000000000	5.9848129999999999	5.7932750000000004	6.176352000000000	0.4180570000000000	0.36478500000000003	0.47133000000000003	0.1358710000000000	0.09893900000000000	0.17280300000000001	1.0991958535562194	1.1271015701858524	1.0484831646135984	0.98338116539087161	1.0253341468265014
66	-0.10466499999999999	-0.4028340000000000	0.1935040000000000	5.9252890000000003	5.755681000000000	6.094897000000000	0.3486120000000000	0.3033290000000000	0.3938950000000000	0.19183100000000000	0.15440400000000001	0.22925699999999999	0.95533234642360432	0.96373741730915730	1.0687955222244521	0.9824383173144382	1.0187948712318031	1.047256260668642	1.0203254063068625	1.0668797565705528	1.0020386315989627	0.97506360102425127	1.0016488432707182	1.12261174622589	1.0415481839148728	0.89882142230209461	0.86522100191901286	1.0452366415345233	1.123412731768638	0.94207647904328307	1.0248754838085308	0.91946671066702568	-0.21339800000000000	-0.5516990000000001	0.12490400000000000	6.009912000000000	5.810027000000000	6.209796000000000	0.4335480000000000	0.37955800000000001	0.4875380000000000	0.13590700000000000	0.09866100000000000	0.1731540000000000	1.1054250832981274	0.92278785852888778	1.0753013174144834	1.1076122506065635	1.1114112000357037
72	-0.16946300000000000	-0.46160200000000001	0.12267699999999999	5.983412000000000	5.815386000000000	6.151438000000000	0.3849490000000000	0.3385270000000000	0.43137100000000000	0.17555100000000001	0.1393320000000000	0.21176900000000001	1.0709330873712468	0.9055864982088058	1.0358541340639795	0.95267662670343722	0.93081708836974109	0.9352825775723338	1.0087035824022486	1.0858015798986795	1.0499704986131919	1.0259025470084222	1.0088436536255856	1.106598189084226	0.93209749302777656	1.0082896621956827	1.0189948111228131	0.9082477803125304	1.0423599554150349	1.0023277990011041	0.82908871429692987	0.95851371654893536	-0.19801099999999999	-0.5380120000000000	0.14199000000000001	5.949692000000000	5.752477000000000	6.146907000000000	0.4100520000000000	0.3556720000000000	0.46443200000000001	0.14698600000000001	0.10786800000000001	0.1861050000000000	1.0130081926718244	1.0394741790238986	1.0024242433132877	1.0622777908373586	0.92774403260642679
78	-0.13344100000000000	-0.4342570000000000	0.16737500000000000	6.005826000000000	5.834387000000000	6.177266000000000	0.39023000000000002	0.3434280000000000	0.43703199999999998	0.16511200000000001	0.129545000000000	0.20067900000000000	0.985890511269208	1.136996262701207	1.1235607410360793	0.98911606700075616	1.0345320143065755	1.0580954794391919	0.98297284456067913	1.0632577167847477	0.97353998263802055	0.90928392636188293	0.8906123252825402	0.98100260050341026	0.95715914708085381	0.8960919215738038	0.96486250320358324	1.0159962318497129	0.95556216690146123	1.0344118081476363	1.0144665903325014	1.2344568595750434	-0.2236130000000000	-0.5724330000000000	0.12520700000000001	5.984862000000000	5.779786000000000	6.189938000000000	0.3880430000000000	0.33348100000000003	0.44260500000000003	0.14263000000000001	0.10347000000000001	0.1817910000000000	0.94667231235477722	1.0252628116371247	0.96281666081862205	1.1600391034327215	1.0752456658930984
84	-0.18593899999999999	-0.48491800000000002	0.11304100000000000	5.934995000000000	5.760761000000000	6.109229000000000	0.35562600000000000	0.30919099999999999	0.40206199999999997	0.18667000000000000	0.14891299999999999	0.2244260000000000	1.05007708578657355	1.24432675817023597	1.0997196780081715	0.96261300556012608	1.0116219798573451	1.0607544647509559	1.2282113696394703	1.0322779941257358	0.88634876410782037	0.99979118496481123	0.90934300313806349	0.9798991624883876	0.94004663961462642	0.8601607716758275	0.93961474635601006	0.99906087923621034	1.0147325572529695	0.98635313201262476	0.92614844158278375	1.0156081563068478	-0.27438800000000002	-0.6234110000000000	0.0746340000000000	5.9891790000000000	5.7785310000000001	6.199828000000000	0.39706900000000001	0.3420240000000000	0.45211400000000002	0.12220499999999999	0.08540700000000000	0.1590030000000000	0.9830853992633054	1.1455617098949697	0.98805822348463646	1.1543855802002347	1.095040564985819
90	-0.11767300000000000	-0.41591499999999998	0.18056900000000001	5.9776499999999997	5.806098000000000	6.149201000000000	0.36331999999999998	0.31634499999999999	0.41029500000000002	0.17408899999999999	0.13707400000000000	0.21110400000000001	1.04351963854655638	0.90848763377521580	1.0434775611981866	0.98251098878927445	0.97183007334749727	0.99775170293303117	1.0819668885272848	0.95785961473227488	1.0616234881876934	1.0089500727276726	0.95609941598463544	1.0167827470376121	0.99730745107772234	0.90485864578398689	1.0412437127601721	0.93379758702837101	0.95209048277086195	1.0480191720296554	0.89050154372092505	1.1018603458804714	-0.14083699999999999	-0.4915240000000000	0.20985100000000001	5.933133000000000	5.736852000000000	6.129414000000000	0.38457599999999997	0.32932600000000001	0.43982599999999999	0.1244390000000000	0.0870070000000000	0.16187099999999999	1.1190228055023939	0.91872802330885261	1.0503599680239133	1.091460692564469	0.97315997079058436
96	-0.22185900000000000	-0.5270550000000001	0.08333599999999999	6.026934000000000	5.8453759999999999	6.208492000000000	0.37139600000000000	0.32391999999999999	0.41887099999999999	0.1711610000000000	0.1341700000000000	0.20815300000000000	1.0083989967077702	0.8463365794050560	1.082893135626732	1.0547388096822139	1.0525816753643735	0.99912988747231868	1.0803406765442638	0.98183953149707337	0.99323514747944741	0.93905139605056909	1.0606612702252771	0.8376813873929424	1.029921166903097	0.94268110740609268	1.0411602205219619	1.0709644321077545	0.92854028112181031	0.97321652323535246	0.90973185332613249	1.1793697732871207	-0.21721099999999999	-0.5745350000000000	0.14011299999999999	5.982623000000000	5.768202000000000	6.197044000000000	0.4000640000000000	0.3437350000000000	0.4563930000000000	0.13169300000000000	0.09279200000000000	0.17059500000000000	1.0328168133639988	1.1223363895286795	0.93723741537749727	1.0199319665956115	0.9553704258630259
102	-0.23157400000000000	-0.5364010000000000	0.0732540000000000	5.992071000000000	5.810197000000000	6.173944000000000	0.3617280000000000	0.31428899999999999	0.4091670000000000	0.17876500000000001	0.14094000000000001	0.21659100000000001	1.12307618084856253	1.08761273836018679	0.98531150339662865	0.9535029549359062	1.0350233384015157	1.1094039886792388	1.0000550680200184	0.95733334273425374	1.0898875127281344	0.90025021683335993	1.0321129848672284	1.0305003270784652	0.94538624714061026	0.92918786736314574	0.9949707684984006	0.96907980014853279	0.93409508147028175	0.95953095926271159	1.0755803250429861	1.0710743757654924	-0.23211200000000001	-0.6020370000000000	0.13781299999999999	6.084291000000000	5.858607000000000	6.309976000000000	0.42063400000000001	0.36239700000000002	0.4788710000000000	0.14499200000000001	0.10349200000000000	0.1864920000000000	0.90690999485763768	1.1603479330366364	1.1747056791946655	1.001662525530171	1.0860851965945741
108	-0.17635600000000001	-0.4803690000000000	0.12765699999999999	5.991794000000000	5.817753000000000	6.165836000000000	0.37087199999999998	0.32289000000000001	0.418854000000000	0.15894500000000000	0.1226470000000000	0.19524300000000000	0.9543514618465174	0.8219832090116930	1.053059314841494	1.0714436820802382	0.92674931367765923	1.0280853076085534	0.93761760400136429	1.0631306157974514	1.1763266040847999	0.97522723602520645	0.97219271008959329	0.96605272243936846	1.0110948108488202	0.9889499815986782	0.98176961187523704	0.85316116376712947	1.0106632855427649	0.94923870049499148	1.2017201137041529	1.143883698338904	-0.24477299999999999	-0.6122520000000000	0.12270499999999999	5.968914000000000	5.7489710000000001	6.188858000000000	0.3967200000000000	0.3382280000000000	0.4552120000000000	0.12200900000000001	0.08291900000000001	0.16109799999999999	1.0372700832300221	0.95451202443975824	0.91103546529197965	1.1399830932148227	0.83748032959452756
114	-0.2522210000000000	-0.5622130000000000	0.05777000000000000	5.981356000000000	5.79685100000000	6.165861000000000	0.3888570000000000	0.3400270000000000	0.4376860000000000	0.15574900000000000	0.11946800000000000	0.19203100000000001	0.94699529156254569	0.94844221944946072	1.1029700874489046	1.1137661696820274	0.80091109939170435	0.94955006976813205	1.0831134068937829	1.0607893009939933	1.0725682955043521	0.97314192758692675	0.97226274486015729	0.97756131733776308	0.91790387020104314	1.051294674215383	0.91343097252245531	1.0142401189996051	1.0513267966517039	1.0455651819890674	0.96063006294241315	1.0500933645340818	-0.20927000000000001	-0.589108000000000	0.17056800000000000	6.012461000000000	5.783723000000000	6.241200000000000	0.39695999999999998	0.33790199999999998	0.4560180000000000	0.1492520000000000	0.10628500000000000	0.19222000000000000	1.0846183346770122	1.0646141708451087	0.8709923366683423	1.1047423183784839	0.97145508012692017
120	-0.27878799999999998	-0.5958869999999999	0.03831100000000000	5.931738000000000	5.74554400000000	6.117931000000000	0.3796290000000000	0.3305530000000000	0.4287050000000000	0.16323399999999999	0.12585800000000000	0.20061000000000001	1.01725592162790046	1.05116640579177112	1.0350008841751652	1.1135798472840193	0.90402332229263194	0.9912865997209247	0.89100358516782208	1.0105998006159573	1.0410302517562831	0.89132559362063335	0.97142843643972265	1.0725820772442969	0.99095431257905431	1.0189041366415021	0.95694092824040622	0.96765816101051916	1.031734284575671	1.0499395977796333	1.1601059409176298	0.97242830678522318	-0.1682550000000000	-0.547364000000000	0.2108540000000000	6.064802000000000	5.8390529999999998	6.290550000000000	0.3820000000000000	0.32247700000000001	0.44152200000000003	0.13754100000000000	0.09536699999999999	0.17971500000000001	0.88331144660693806	1.1119068364778795	1.0133868814638982	1.0236912571940677	0.84359318336019373
126	-0.24931300000000001	-0.5690140000000000	0.07038700000000001	5.978112000000000	5.790666000000000	6.165558000000000	0.39714300000000002	0.34686600000000001	0.4474210000000000	0.144371000000000	0.10827100000000001	0.18047099999999999	1.02365157320308398	1.05926104815489186	0.98292235701575525	1.0098713398554306	0.89029260596585891	1.0827963057145047	0.99792237610533319	1.0454427523773788	1.0536219536264175	0.88695057743622319	0.93887826666237306	1.0633784209468948	1.0418004332399682	0.82151077900358704	1.0374785743891306	0.98515989540533833	1.0095385119960092	1.0311161061811749	1.1397750501867741	1.0668357234162313	-0.2503790000000000	-0.6446060000000000	0.14384800000000000	6.081039000000000	5.845992000000000	6.316087000000000	0.3905460000000000	0.32953199999999999	0.4515610000000000	0.17770700000000000	0.12988800000000000	0.2255260000000000	1.0067398151129121	1.0557824582212798	1.1182916299726267	1.0363359365800422	1.3093661338562439
132	-0.15980200000000000	-0.4790740000000000	0.15947000000000000	6.037145000000000	5.849118000000000	6.225172000000000	0.4007900000000000	0.3501380000000000	0.45144099999999998	0.15119900000000000	0.11420300000000000	0.1881950000000000	0.98929337620464242	0.88435703509105412	0.99166533329257522	1.0848309006882109	1.1193265620070116	1.0102112875069507	0.92101229470270929	0.93585633128411683	1.1150443883686543	0.86456110065884273	0.96074940306908818	0.92190343881937242	1.0895886838383426	1.0057304857286593	0.93989587037108246	1.0793405644115353	1.0477459743582851	1.0230963616454691	1.0729995793701057	1.0427528766297542	-0.4060300000000000	-0.7910870000000000	-0.020974000000000000	5.9783710000000001	5.739935000000000	6.216808000000000	0.3943700000000000	0.33230999999999999	0.4564310000000000	0.136027000000000	0.09254500000000000	0.179509000000000	1.0036849322976189	0.89933104803629438	1.0700479668965275	1.0436388265312591	1.0604756243996718
138	-0.31561800000000001	-0.6339110000000000	0.002675000000000000	5.980652000000000	5.789951000000000	6.171352000000000	0.3967950000000000	0.34579900000000002	0.4477910000000000	0.16594300000000001	0.12715699999999999	0.20472899999999999	0.95593735115808987	1.10169157595910128	1.1251044072698437	0.96452936399113742	1.0174999440454529	1.1413256278723694	0.99303378222022398	0.87935758501972461	1.0018043148126363	0.9774133722513566	0.98812166445401217	1.1375892269365047	1.0982480800673382	0.95758762533420894	0.92623144945561853	0.89705106518871847	0.97231440414689596	1.0208803057174565	0.99168404447044234	0.98418673457582306	-0.24417400000000000	-0.6367920000000000	0.1484450000000000	6.002258000000000	5.767058000000000	6.237457000000000	0.37031500000000001	0.3086550000000000	0.43197400000000002	0.15839500000000001	0.11185800000000000	0.2049320000000000	1.0273055609169284	0.79969704253931106	0.86380707211192442	1.0300018130799569	0.8660718171449493
144	-0.16780800000000001	-0.49299300000000001	0.15737799999999999	5.995641000000000	5.809574000000	6.181708000000000	0.3473260000000000	0.2972030000000000	0.3974480000000000	0.15870600000000001	0.12038100000000000	0.19703100000000001	1.00208362821263686	1.04056695635296736	1.0358211065695311	1.0503820143210443	1.1157058971339673	1.1786361202629654	0.98864154095022061	0.92311750923378677	1.0033538730554348	0.98105337638460577	0.92760873935659871	0.92054588961379225	0.9218064938848235	1.0349730540332103	0.91933827991056238	0.9895257211056766	1.0319405943820357	0.96136013015230293	0.87419269979461245	1.0340679296529682	-0.20741200000000001	-0.6081150000000000	0.19329099999999999	6.036206000000000	5.803855000000000	6.268557000000000	0.4319690000000000	0.3680550000000000	0.49588300000000002	0.14183999999999999	0.09682100000000000	0.18685800000000000	1.0132225904337222	0.97710510423579655	1.034396662090374	0.91560427316049275	1.0187291990732894
150	-0.15371099999999999	-0.4820400000000000	0.17461900000000000	5.995927000000000	5.804559000000000	6.187294000000000	0.35427700000000001	0.30328899999999998	0.40526400000000001	0.1856380000000000	0.14418200000000000	0.22709299999999999	1.00026284242840235	1.14114608761351910	1.0264442913186131	1.1496269569528927	0.89389706169840688	0.95537022351324652	1.0019485666113708	1.1186926990949833	1.1931524154627913	0.96393305031635235	0.98644914462741795	0.9795700196671252	1.0285306162824672	0.93563895003677766	0.8775470646029836	1.0141050291853779	0.96718487402595699	0.93579715894890725	0.99415565421774565	0.96962375931008982	-0.2713810000000000	-0.6736210000000000	0.13085900000000000	6.067592000000000	5.8225710000000	6.312613000000000	0.4331120000000000	0.36866300000000002	0.49756099999999998	0.11601000000000000	0.07447400000000000	0.15754499999999999	0.98842375797928772	0.73378005840478988	0.85603508762432001	0.99343008109972886	1.0186409885136032
[truncated: 15 more columns]
