# Supplementary material for: Proteome-wide determinants of co-translational chaperone binding in bacteria
Source: Nat Commun. 2025 May 10;16:4361. doi: 10.1038/s41467-025-59067-9 (PMC12065913; doi:10.1038/s41467-025-59067-9)
Supplement: Supplementary file 8 — Source Data [file 41467_2025_59067_MOESM8_ESM.zip › S2c.csv]

gene	domain_type	TF enrichment (max low CI)
dnaJ	N-term	0.36452939691256014
dnaJ	C-term	1.216422836751366
dnaJ	middle	3.0201685893224925
ileS	N-term	8.08314158359356
ileS	C-term	1.607680806771741
ileS	middle	7.270922224568765
carB	N-term	1.8830483862958638
carB	C-term	0.795986311937939
carB	middle	3.8043068383195946
leuA	N-term	3.2020659302093173
leuA	C-term	0.3654428693940148
leuA	middle	0.701096596321654
mraW	N-term	1.154846049711145
mraW	C-term	0.7617481194414724
mraW	middle	2.220468232109132
ftsI	N-term	0.42971713631472
ftsI	C-term	1.459220273894739
ftsI	middle	2.038093595782585
secA	N-term	3.0499250586409827
secA	C-term	0.39659171719133024
secA	middle	1.1880403941309754
aceE	N-term	8.8477790487183
aceE	C-term	0.7235872206577774
aceE	middle	4.6952538766268335
lpd	N-term	1.8020979373553303
lpd	C-term	1.253205272742572
lpd	middle	7.297653724618021
cueO	N-term	7.965719493392141
cueO	C-term	5.567793998171879
cueO	middle	5.819343889157814
degP	N-term	6.3598861755004075
degP	C-term	0.3303981384511403
degP	middle	1.7291095354240675
proS	N-term	6.697603321810728
proS	C-term	0.8786421855484836
proS	middle	1.724145680987172
sbcC	N-term	4.574498480437838
sbcC	C-term	0.39963827749537567
sbcC	middle	1.6913961084576183
dxs	N-term	2.3268204323246904
dxs	C-term	0.6019391292308875
dxs	middle	1.1503754848289998
thiI	N-term	1.861992583322861
thiI	C-term	0.9369020014750571
thiI	middle	3.0029992236718743
lon	N-term	0.8078722756415727
lon	C-term	2.320325688953067
lon	middle	6.524631871195716
dnaX	N-term	3.972982028189479
dnaX	C-term	0.6392418260483432
dnaX	middle	1.1647719478776999
htpG	N-term	2.37564108172454
htpG	C-term	0.42045364940138064
htpG	middle	2.3615158203691835
gltI	N-term	2.5100863113320955
gltI	C-term	1.3981563624132778
gltI	middle	2.659042956644967
glnS	N-term	1.8632464863594262
glnS	C-term	0.5384273188923416
glnS	middle	1.2709511313859463
sdhA	N-term	1.8758906118343308
sdhA	C-term	0.3182984712423885
sdhA	middle	2.6192115606487665
galE	N-term	4.165111872551027
galE	C-term	0.8963890258584885
galE	middle	1.6248092308410478
ybiT	N-term	4.49980581971112
ybiT	C-term	2.7430299917512624
ybiT	middle	3.888034338266883
potF	N-term	4.16709358586197
potF	C-term	0.1306504151296713
potF	middle	4.915826204270074
clpA	N-term	0.45165791068448513
clpA	C-term	0.45343134043780586
clpA	middle	3.904502636606105
trxB	N-term	1.1437064400502153
trxB	C-term	2.9424866867108914
trxB	middle	3.66760587702761
rarA	N-term	3.5599643782057386
rarA	C-term	0.45642412616385997
rarA	middle	1.8022273190508766
mukB	N-term	1.648753454800081
mukB	C-term	0.5022365277249222
mukB	middle	5.715837918205386
rlmL	N-term	1.9997585160473188
rlmL	C-term	2.0295156407802777
rlmL	middle	1.9061146555927835
holB	N-term	1.9373335433248031
holB	C-term	1.1444980614630524
holB	middle	0.9948137917806988
mfd	N-term	2.1219399713869542
mfd	C-term	0.3341228590525306
mfd	middle	3.9652002792297427
potD	N-term	4.141769218331045
potD	C-term	0.5721678518572237
potD	middle	3.9980447595802637
mnmA	N-term	1.732245473448213
mnmA	C-term	0.6472896297119399
mnmA	middle	0.8032178324525421
ychF	N-term	2.170509852889527
ychF	C-term	0.6734980735386099
ychF	middle	1.5375126636635077
topA	N-term	1.202467814243083
topA	C-term	0.59073655180242
topA	middle	2.509629720554935
sapA	N-term	3.835658742688991
sapA	C-term	2.1523336551159966
sapA	middle	0.465789162548107
mppA	N-term	0.9330410947262939
mppA	C-term	5.974375812953517
mppA	middle	2.325975993249807
dbpA	N-term	2.868679990078066
dbpA	C-term	0.3742816300389933
dbpA	middle	1.5549608544093774
manA	N-term	2.916187992764997
manA	C-term	0.27756797953294865
manA	middle	2.33431247832919
tyrS	N-term	2.4229428655720975
tyrS	C-term	0.5096840127194981
tyrS	middle	0.5135233778859531
ydiJ	N-term	2.292832544094632
ydiJ	C-term	0.14848302880937253
ydiJ	middle	0.7220545328240005
katE	N-term	4.575672683617457
katE	C-term	0.2812430440834245
katE	middle	0.5391089282473968
topB	N-term	5.950279327255673
topB	C-term	3.8105872451164067
topB	middle	7.024356146835581
ruvB	N-term	5.723719176736261
ruvB	C-term	3.6408950604291874
ruvB	middle	3.7241006246532677
aspS	N-term	0.7773244403613147
aspS	C-term	0.5588612037048535
aspS	middle	5.572204690105144
sbcB	N-term	2.975018455955884
sbcB	C-term	0.8725104455995603
sbcB	middle	2.238165653763321
rfbB	N-term	1.3313848701501758
rfbB	C-term	0.7746071444981446
rfbB	middle	2.476043817560669
metG	N-term	5.493055724787034
metG	C-term	0.4341325657455626
metG	middle	5.54756790839139
bglX	N-term	6.159485252913831
bglX	C-term	0.8171796719801727
bglX	middle	1.4705801919012647
dld	N-term	0.7275323062118781
dld	C-term	0.7584110612601815
dld	middle	3.7902987315127854
gyrA	N-term	3.1874854766693437
gyrA	C-term	0.6133035894058669
gyrA	middle	3.2313848051244536
menD	N-term	1.7618232267276275
menD	C-term	1.8420654314460854
menD	middle	1.7695187795513192
nuoG	N-term	0.509584249211857
nuoG	C-term	0.7611000621864563
nuoG	middle	2.8580214986258206
nuoF	N-term	2.113694678079324
nuoF	C-term	1.2821383683257483
nuoF	middle	2.1403049124429994
pta	N-term	1.7146696171729094
pta	C-term	0.39667946607828614
pta	middle	0.8774583231627426
purF	N-term	6.781656386913155
purF	C-term	3.1800417314057365
purF	middle	2.5076429241266407
gltX	N-term	4.836165754259959
gltX	C-term	2.1030533418651847
gltX	middle	3.5910380740010717
hscA	N-term	4.913880028929618
hscA	C-term	0.5119543022230666
hscA	middle	0.6679732863668061
lepA	N-term	4.008760396232184
lepA	C-term	0.5899769651038894
lepA	middle	0.8719175739004283
nadB	N-term	0.9523350354921984
nadB	C-term	0.6072212794060745
nadB	middle	4.806733569583739
clpB	N-term	1.1048288082423277
clpB	C-term	0.4238114822828846
clpB	middle	2.1461632368287855
pheA	N-term	0.5662803149926467
pheA	C-term	0.49803119262357776
pheA	middle	2.889583604047113
alaS	N-term	2.8421058992621253
alaS	C-term	0.4720515611700885
alaS	middle	0.5370910299041337
mutS	N-term	3.711826010267763
mutS	C-term	0.4006078979608845
mutS	middle	1.6716225528901
truD	N-term	0.715236027826952
truD	C-term	1.2975084217198132
truD	middle	2.540343584377144
fucI	N-term	2.7327131263612547
fucI	C-term	1.0939089119104939
fucI	middle	2.613516567771891
tktA	N-term	3.884781068855677
tktA	C-term	0.5173234411200827
tktA	middle	0.8790183926020293
gshB	N-term	2.1674034609373556
gshB	C-term	1.109759105819442
gshB	middle	0.8867894840541298
ftsP	N-term	2.8233298174981263
ftsP	C-term	1.2444200824649152
ftsP	middle	4.580188246248305
parC	N-term	7.934394490474171
parC	C-term	0.5277494995922194
parC	middle	2.5649930819637197
ygiF	N-term	2.7498524455447324
ygiF	C-term	0.25194583076750365
ygiF	middle	0.35184472084221785
cca	N-term	2.9656185836940168
cca	C-term	0.19097001007518322
cca	middle	2.675555400799864
ygjD	N-term	3.4943379846979203
ygjD	C-term	0.4986764407906622
ygjD	middle	3.4946135454842255
yraM	N-term	0.5946560766322277
yraM	C-term	0.5504068148246944
yraM	middle	2.8517761738586653
glmM	N-term	7.484918949440516
glmM	C-term	0.46622820443182766
glmM	middle	2.4470000793954725
gltB	N-term	4.834353766256653
gltB	C-term	0.7094931983071712
gltB	middle	1.365287103192869
gltD	N-term	1.4664305635045818
gltD	C-term	0.7697421886985241
gltD	middle	3.1957318023312844
degQ	N-term	2.2873454609393766
degQ	C-term	0.4742992594938489
degQ	middle	0.9166176935993451
tldD	N-term	3.580439948865278
tldD	C-term	0.9317555367541583
tldD	middle	0.3933461879523466
mreB	N-term	3.8244388846553905
mreB	C-term	1.414216482296013
mreB	middle	2.736558091972202
trkA	N-term	0.7755187039715661
trkA	C-term	0.5554369690877068
trkA	middle	1.8060364015996684
fusA	N-term	5.077758799134006
fusA	C-term	1.811431056235622
fusA	middle	0.6581258454530095
yheS	N-term	4.686498338184722
yheS	C-term	0.3071359627880508
yheS	middle	4.790266057310416
trpS	N-term	3.014451413291356
trpS	C-term	0.3907400001951937
trpS	middle	1.0200738111795364
mrcA	N-term	0.5215894489363103
mrcA	C-term	1.7105969958128715
mrcA	middle	0.8700646513972367
glgA	N-term	2.0637083098644133
glgA	C-term	0.4333994969618716
glgA	middle	1.664688505727522
livK	N-term	6.700263491661396
livK	C-term	2.4319973530764045
livK	middle	3.950413749121152
livJ	N-term	3.2824058067729713
livJ	C-term	1.6823912286138238
livJ	middle	5.053425057208818
yhiN	N-term	1.0573429313624563
yhiN	C-term	3.0870927963102943
yhiN	middle	4.377021848562857
dppA	N-term	6.917887973968524
dppA	C-term	4.402286744562292
dppA	middle	3.733033095023484
selB	N-term	2.3321321546767875
selB	C-term	0.30014797458749654
selB	middle	1.0287862271546908
tdh	N-term	4.349922273563648
tdh	C-term	1.4898150796619545
tdh	middle	5.839422549231804
ilvB	N-term	2.9704207077003004
ilvB	C-term	1.5949652522771933
ilvB	middle	1.7152417700563902
glmS	N-term	2.4498670069930917
glmS	C-term	0.6943833519215978
glmS	middle	1.1187109004614322
mnmG	N-term	3.93963863160758
mnmG	C-term	0.7033916603129925
mnmG	middle	5.783426246589344
rep	N-term	1.4318717921614414
rep	C-term	0.2847665574978658
rep	middle	4.387793102004906
rffG	N-term	1.6323808713194201
rffG	C-term	1.9970863818506586
rffG	middle	3.210198609846373
uvrD	N-term	0.8131920615877315
uvrD	C-term	1.2056447094549196
uvrD	middle	1.978112303370806
hemN	N-term	5.741137845026065
hemN	C-term	0.489043082348664
hemN	middle	2.2607321672893095
fdoG	N-term	3.866969654605685
fdoG	C-term	0.36897798945301913
fdoG	middle	1.957602970678658
pfkA	N-term	6.645179877262745
pfkA	C-term	0.5358774741696445
pfkA	middle	3.5909447495054185
glpK	N-term	2.6199830445813372
glpK	C-term	0.5854634535215539
glpK	middle	0.9641251447250081
hslU	N-term	1.7460165481142242
hslU	C-term	0.6805610501355424
hslU	middle	3.2355070844338534
priA	N-term	0.43916092540885676
priA	C-term	1.236812236652298
priA	middle	2.8911062097750113
katG	N-term	1.1367102862003988
katG	C-term	0.5211960990635309
katG	middle	2.1572931073439907
sthA	N-term	6.4300183425286335
sthA	C-term	1.9914154824278056
sthA	middle	6.822508821860595
rpoB	N-term	5.972175716144532
rpoB	C-term	0.4500166370325678
rpoB	middle	3.2900427319641636
rpoC	N-term	2.9656596433307856
rpoC	C-term	0.4594896332814979
rpoC	middle	2.542182405674158
frdA	N-term	3.9773492648519815
frdA	C-term	1.3792550392017855
frdA	middle	4.703823064347006
miaA	N-term	2.429322032506864
miaA	C-term	0.5363328880484591
miaA	middle	1.6241386326769964
valS	N-term	4.272422213464777
valS	C-term	0.4735019734258188
valS	middle	1.035877243450103
mcrB	N-term	3.803570083528076
mcrB	C-term	1.4279309613323863
mcrB	middle	4.107214229359351
prfC	N-term	4.263353125960907
prfC	C-term	0.4834679379050265
prfC	middle	0.605767327530534
deoB	N-term	1.0603641813986866
deoB	C-term	0.6996800954854432
deoB	middle	2.4756222889304866
