# Supplementary material for: Proteome-wide determinants of co-translational chaperone binding in bacteria
Source: Nat Commun. 2025 May 10;16:4361. doi: 10.1038/s41467-025-59067-9 (PMC12065913; doi:10.1038/s41467-025-59067-9)
Supplement: Supplementary file 8 — Source Data [file 41467_2025_59067_MOESM8_ESM.zip › S2d.csv]

gene	domain_type	DnaK enrichment (max low CI)
thrA	N-term	0.8069170515881803
thrA	C-term	4.212112343958397
thrA	middle	2.760120366758263
dnaJ	N-term	0.7471194342472555
dnaJ	C-term	2.3565107782830816
dnaJ	middle	2.1615936168899017
ileS	N-term	0.7441616893808365
ileS	C-term	7.53396993981076
ileS	middle	1.5662118827231786
carB	N-term	0.4596093265369584
carB	C-term	1.258407562996343
carB	middle	2.854580705279763
caiA	N-term	0.384110685330798
caiA	C-term	1.1081943495428779
caiA	middle	0.3811188239051009
leuA	N-term	1.591332970173375
leuA	C-term	6.3858453778403135
leuA	middle	3.0679907132673487
ilvI	N-term	1.0212792956342847
ilvI	C-term	2.2315081964667653
ilvI	middle	2.0352350500494047
aceE	N-term	1.53023739370211
aceE	C-term	10.30023360873243
aceE	middle	3.70094101453455
lpd	N-term	1.3952724155015865
lpd	C-term	1.4532481753701456
lpd	middle	1.4853816408531944
acnB	N-term	0.6586339358170498
acnB	C-term	1.4571577910717144
acnB	middle	2.0100420664479692
dgt	N-term	0.37969163035684517
dgt	middle	1.87471910440359
dnaE	N-term	0.7244973919899999
dnaE	C-term	1.9380265558193621
dnaE	middle	2.592518980602292
ldcC	N-term	0.630173124741447
ldcC	C-term	6.811420628525168
ldcC	middle	4.7045740029835645
proS	N-term	1.6775068283876649
proS	C-term	5.312730152036715
proS	middle	5.412939392989333
proB	N-term	1.562129459323117
proB	C-term	1.5491602890239822
proB	middle	1.8282222371859596
ddlA	N-term	0.7379671117167578
ddlA	C-term	2.8020970204455837
ddlA	middle	0.8868889512182332
sbcC	N-term	0.6268832008146044
sbcC	C-term	1.1230336365111073
sbcC	middle	1.4990761081531874
phoR	N-term	0.5002266086324184
phoR	C-term	1.9468876243716315
phoR	middle	1.0489452862942903
dxs	N-term	2.50099116279853
dxs	C-term	5.303848402242419
dxs	middle	1.2457164472961928
thiI	N-term	0.46188114431116567
thiI	C-term	3.3374614813903887
thiI	middle	1.315753016176088
lon	N-term	1.0566781017506206
lon	C-term	2.8880260497356653
lon	middle	1.4144386086121448
dnaX	N-term	0.4716845257134721
dnaX	C-term	2.5643715583489586
dnaX	middle	2.356229891001695
htpG	N-term	0.667461430072408
htpG	C-term	3.0944187473619786
htpG	middle	1.1005167142929364
nfrB	N-term	0.8280345214369451
nfrB	C-term	1.214380809849429
nfrB	middle	5.9805880661371384
entF	N-term	0.6915341606273521
entF	C-term	2.5849156478431485
entF	middle	5.196811603241191
gltI	N-term	1.003196810643634
gltI	C-term	2.070008975876692
gltI	middle	2.516442789176041
glnS	N-term	2.0245019340204085
glnS	C-term	2.8123783001970084
glnS	middle	3.0089667978194523
kdpD	N-term	0.5982015745438988
kdpD	C-term	2.7077882234629285
kdpD	middle	2.555429721076343
sdhA	N-term	1.3498204254879012
sdhA	C-term	4.7975081858977635
sdhA	middle	3.1430579211246576
modF	N-term	0.6424695654638481
modF	C-term	1.977760890601064
modF	middle	0.5211087124749455
ybhJ	N-term	0.24987887851137616
ybhJ	C-term	6.12895871787547
ybhJ	middle	6.800148364673998
uvrB	N-term	1.4169508713702421
uvrB	C-term	13.404849721132948
uvrB	middle	11.585736661957247
dinG	N-term	2.1609788700448624
dinG	C-term	2.3093794289814262
dinG	middle	2.370883072615727
poxB	N-term	0.671536414365796
poxB	C-term	2.557222428130668
poxB	middle	1.225812178418035
ftsK	N-term	1.6408584126912777
ftsK	C-term	8.844521516774556
ftsK	middle	5.997223441804936
mukB	N-term	1.026752436896756
mukB	C-term	1.4208992564138792
mukB	middle	1.6094933002496679
pepN	N-term	0.6006976012343339
pepN	C-term	3.536248336917839
pepN	middle	2.2157896529017007
cbpA	N-term	0.46164727234582537
cbpA	middle	3.5802129541051513
mfd	N-term	0.8667799296974907
mfd	C-term	4.8181154623828695
mfd	middle	2.5451915678081516
pepT	N-term	0.6781388872150503
pepT	C-term	2.08543799488041
pepT	middle	0.9947396523748646
phoQ	N-term	0.9465474959414997
phoQ	C-term	3.2447515187375124
phoQ	middle	1.386163654489295
dhaR	N-term	0.46785678493978067
dhaR	C-term	5.231223351717587
dhaR	middle	4.635306382986604
ycgV	N-term	1.6647893052846503
ycgV	C-term	3.666046216298544
ycgV	middle	6.797517258900829
prs	N-term	0.6975037035707008
prs	C-term	2.1714024638345837
prs	middle	1.9428880499516945
hemA	N-term	0.8172593351347729
hemA	C-term	1.468507848880364
hemA	middle	2.647901390760832
narX	N-term	0.6117081774935327
narX	C-term	1.9861156625031744
narX	middle	2.096663805441188
adhE	N-term	0.890720647375157
adhE	C-term	2.3737977423610124
adhE	middle	1.4361623081783275
topA	N-term	3.5091372836964463
topA	C-term	3.5259348708575953
topA	middle	9.59932612040707
acnA	N-term	1.2742336054414798
acnA	C-term	2.6482565430194502
acnA	middle	4.483390212255178
mppA	N-term	1.7418493935256216
mppA	C-term	1.8363256584182719
mppA	middle	2.1990346059022015
pntA	N-term	2.6951256425804426
pntA	C-term	1.0708265727478226
pntA	middle	2.2797083747555327
tus	N-term	0.8876826819882292
tus	middle	2.4087032919033953
fumC	N-term	0.8100811808423953
fumC	C-term	1.802752055949815
fumC	middle	3.8867120787106773
manA	N-term	0.7693528155103871
manA	C-term	1.4737224262911206
manA	middle	1.1994428208174455
tyrS	N-term	1.0440136740377
tyrS	C-term	2.200631892902159
tyrS	middle	2.191852723650489
lhr	N-term	0.4362934185041748
lhr	C-term	3.7596805723607507
lhr	middle	2.053253794848498
ydiJ	N-term	0.8020679130826178
ydiJ	C-term	1.274497142018217
ydiJ	middle	1.8979441957723124
katE	N-term	4.67567716481408
katE	C-term	3.823844753985426
katE	middle	3.0995476479531745
rnd	N-term	0.8215606062104148
rnd	C-term	2.171502810358133
rnd	middle	1.7114207263708539
yoaA	N-term	2.019761100423341
yoaA	C-term	4.003139643835329
yoaA	middle	2.2591108548721084
purT	N-term	0.8621643299015452
purT	C-term	3.119472703554292
purT	middle	0.9631530879866019
ruvB	N-term	0.8837831551006458
ruvB	C-term	1.497606521478053
ruvB	middle	1.1069963005505903
aspS	N-term	1.1047376639918816
aspS	C-term	2.2303659889193748
aspS	middle	1.641858664024769
argS	N-term	0.4084848107485656
argS	C-term	2.575977970848597
argS	middle	1.8143935817808532
flu	N-term	4.656015604369802
flu	C-term	5.739388024993613
flu	middle	3.792093045627187
sbcB	N-term	1.1925994966983318
sbcB	C-term	2.2463993384889176
sbcB	middle	2.5066541299351157
rfbD	N-term	2.0429119020177606
rfbD	C-term	1.3291771776692385
rfbD	middle	2.16531904833988
yegE	N-term	1.3442638235427558
yegE	C-term	11.626924489926047
yegE	middle	7.6266371736125205
metG	N-term	0.5996794077809618
metG	C-term	5.7600807631280215
metG	middle	4.134595306449899
yehU	N-term	0.3732761239978508
yehU	C-term	3.9796808158069426
yehU	middle	1.4261347875888073
gyrA	N-term	0.8164401927691971
gyrA	C-term	3.3482009887651025
gyrA	middle	3.0023422173832675
nuoG	N-term	0.6814193295225519
nuoG	C-term	1.4393823374673875
nuoG	middle	1.4233509289945485
pta	N-term	0.8084221183916134
pta	C-term	4.131693064887397
pta	middle	4.801580967805181
mnmC	N-term	1.3954327296228648
mnmC	C-term	5.556400239242294
mnmC	middle	2.7130276059106446
fadJ	N-term	1.8710017428795944
fadJ	C-term	5.253439029544271
fadJ	middle	3.874988795531414
dsdA	N-term	0.4853830469159723
dsdA	C-term	2.49158419916962
dsdA	middle	1.1885461229374887
evgS	N-term	0.6835003701781251
evgS	C-term	2.4046908568228216
evgS	middle	4.126801002915149
oxc	N-term	0.38468284988767115
oxc	C-term	3.0340988359215455
oxc	middle	1.3880215725345928
ypdA	N-term	1.034419904583199
ypdA	C-term	4.147340456868621
ypdA	middle	0.8220019716712093
gltX	N-term	1.552300540740134
gltX	C-term	3.2151787365846367
gltX	middle	1.94502393809881
ptsI	N-term	1.965933192490783
ptsI	C-term	1.9387238779371332
ptsI	middle	1.7538737196281675
maeB	N-term	1.7037357970074691
maeB	C-term	6.403633289100327
maeB	middle	8.11302233338661
narQ	N-term	1.078336090476879
narQ	C-term	5.978400533465912
narQ	middle	3.7739017652056797
guaA	N-term	0.8607713832993032
guaA	C-term	2.7024639855620327
guaA	middle	3.3895108599213084
hscA	N-term	1.7999635750943128
hscA	C-term	2.7967834931678173
hscA	middle	5.642452704115534
lepA	N-term	2.431863726049956
lepA	C-term	4.291578087673751
lepA	middle	3.862185702223309
nadB	N-term	2.014593045197039
nadB	C-term	2.56204796563433
nadB	middle	1.5531760225391678
yfiQ	N-term	0.3803213298227726
yfiQ	C-term	6.638390109778861
yfiQ	middle	5.467641173429753
pheA	N-term	1.0909517249715452
pheA	C-term	2.434179857095772
pheA	middle	1.5364741353021751
yfjK	N-term	0.13950416045322356
yfjK	C-term	2.4395292358888603
yfjK	middle	0.6646108684496447
emrB	N-term	0.869460097153247
emrB	C-term	1.5390250515767385
emrB	middle	1.1626625347446755
alaS	N-term	1.2944474364498426
alaS	C-term	1.6034645520017392
alaS	middle	1.7969296137281994
norR	N-term	0.6976626054150314
norR	C-term	2.245643233001733
norR	middle	2.5440012393006715
cysN	N-term	1.4872311770480167
cysN	C-term	2.343726023112458
cysN	middle	1.0537952791185852
cysJ	N-term	0.8509347821689633
cysJ	C-term	2.5445258539014732
cysJ	middle	2.268361952413624
relA	N-term	0.49842621672294374
relA	C-term	2.2230196857968405
relA	middle	1.9111999697601805
recD	N-term	0.46132535123863405
recD	C-term	1.8994512266063115
recD	middle	1.4090132972943934
recB	N-term	0.6387567547272618
recB	C-term	4.468417023808229
recB	middle	4.218322648986417
ptsP	N-term	0.6057103853442128
ptsP	C-term	5.312543700401655
ptsP	middle	1.8085480808264087
xdhD	N-term	0.07719103728309044
xdhD	C-term	6.741215499168736
xdhD	middle	1.5848214063006802
tktA	N-term	0.9289150567603586
tktA	C-term	1.941218410992149
tktA	middle	1.1534073178442579
ftsP	N-term	0.48526575881116163
ftsP	C-term	2.817474653792173
ftsP	middle	2.0205123894198556
parC	N-term	1.5722238926566794
parC	C-term	3.9806570601843507
parC	middle	4.863215380379794
parE	N-term	0.8282002145329523
parE	C-term	2.0371534131124265
parE	middle	0.8839281601486308
glnE	N-term	0.8191456530907216
glnE	C-term	2.4731333540375138
glnE	middle	1.5601451451316042
ygjD	N-term	1.5577676119286215
ygjD	C-term	2.5267907920098867
ygjD	middle	1.947224784115206
yraM	N-term	0.6050868583606415
yraM	C-term	2.8822285816756867
yraM	middle	3.142782448313138
deaD	N-term	1.6914266262933477
deaD	C-term	1.4899707811545722
deaD	middle	1.707395251253765
glmM	N-term	0.7462802998469619
glmM	C-term	1.4856614054167394
glmM	middle	1.7211700504986043
gltB	N-term	0.9306582591142964
gltB	C-term	8.980380680095438
gltB	middle	4.63382276391641
gltD	N-term	1.0653008420419556
gltD	C-term	2.372265741758153
gltD	middle	0.8335329214124236
tldD	N-term	1.8692909903505872
tldD	C-term	6.089604617047132
tldD	middle	5.488920654107652
mreB	N-term	0.5663000989812892
mreB	C-term	3.0103331813536514
mreB	middle	1.9328916416048025
yhdH	N-term	4.392793574585541
yhdH	C-term	3.6482690482275038
yhdH	middle	4.042190598848322
trkA	N-term	0.5021893157174224
trkA	C-term	2.9633691212804116
trkA	middle	1.7737265361777141
yheS	N-term	1.0568523636122715
yheS	C-term	1.5786381174857373
yheS	middle	1.1079824459859746
cysG	N-term	0.4766091524743846
cysG	C-term	2.3902149063554345
cysG	middle	1.5521023466515194
trpS	N-term	1.5371253662496054
trpS	C-term	2.4385438012996894
trpS	middle	2.4353830047167797
feoB	N-term	0.9324780016288581
feoB	C-term	1.7395087551199533
feoB	middle	1.0305761118955339
malT	N-term	0.44317039862108853
malT	C-term	2.045626797956156
malT	middle	3.2518392599721233
glgP	N-term	4.545256251181823
glgP	middle	5.381294617777206
rbbA	N-term	0.9296883434160768
rbbA	C-term	4.751637847946525
rbbA	middle	3.4699820881148336
spoT	N-term	0.5372711089093262
spoT	C-term	7.298082813919709
spoT	middle	2.7846725444938123
gyrB	N-term	1.0051617247345332
gyrB	C-term	2.881017561506415
gyrB	middle	2.6546575803927452
glmS	N-term	1.0950113462808955
glmS	C-term	4.915720330696764
glmS	middle	1.5016317032847024
mnmG	N-term	3.2440758010864608
mnmG	C-term	5.36915434925239
mnmG	middle	3.470827754643637
gpp	N-term	0.5371158753181977
gpp	C-term	1.7746741726587816
gpp	middle	0.6579810148768026
uvrD	N-term	0.981141177063191
uvrD	C-term	3.1582177326386285
uvrD	middle	4.454452870554865
recQ	N-term	0.9133132189609424
recQ	C-term	1.4568279522309928
recQ	middle	1.7106816757860406
fadB	N-term	0.8168869671037373
fadB	C-term	1.8879704175295102
fadB	middle	1.382827742612322
polA	N-term	0.9964530567531484
polA	C-term	1.6424499152680931
polA	middle	2.604188787094465
typA	N-term	2.097481601150892
typA	C-term	6.3417537306825675
typA	middle	5.240774479057823
fdoG	N-term	0.4959700921466504
fdoG	C-term	2.354491471878165
fdoG	middle	1.1491631462007579
cpxA	N-term	0.5521933600699256
cpxA	C-term	1.7508830618728741
cpxA	middle	0.8858420984331941
pfkA	N-term	1.1256516224394408
pfkA	C-term	1.5766737831454665
pfkA	middle	1.9999799551423056
glpK	N-term	1.8639153978787921
glpK	C-term	2.0622611858284907
glpK	middle	1.6687739824168109
priA	N-term	0.6470079857482063
priA	C-term	2.598981466731389
priA	middle	0.5274566257684178
katG	N-term	0.5141201765732286
katG	C-term	2.1139396781539155
katG	middle	1.7257345488522498
rpoB	N-term	0.6795907399568029
rpoB	C-term	3.5502741897961387
rpoB	middle	5.043632449278894
rpoC	N-term	0.8163202667436213
rpoC	C-term	3.4641331313515833
rpoC	middle	3.6468945143936398
purH	N-term	0.9229950940683825
purH	C-term	2.710852025608318
purH	middle	2.2354253530214105
metH	N-term	1.318474601500177
metH	C-term	12.3722467960443
metH	middle	6.454411798618688
adiA	N-term	0.24724021870725313
adiA	C-term	4.835087944642607
adiA	middle	2.6594231583016197
dcuS	N-term	0.7722010889190575
dcuS	C-term	4.47225584660387
dcuS	middle	3.7072894896093427
frdA	N-term	1.1370365640665314
frdA	C-term	3.173884675905162
frdA	middle	4.388889138272467
mutL	N-term	0.5389403762629217
mutL	C-term	3.284932210012989
mutL	middle	2.2144063339907176
aidB	N-term	0.7042653715321303
aidB	C-term	2.5024612522190033
aidB	middle	1.8083772607445041
valS	N-term	0.66973646403324
valS	C-term	16.202228238168146
valS	middle	2.7564691216613983
hsdR	N-term	0.5350304856251338
hsdR	C-term	2.0135533105114902
hsdR	middle	0.8637653781911014
prfC	N-term	3.051666651580871
prfC	C-term	1.2939060880699635
prfC	middle	1.8022652294727388
deoB	N-term	0.9661344397805207
deoB	C-term	4.39426546072956
deoB	middle	1.7558820793858279
creC	N-term	0.6199728073203946
creC	C-term	2.227781043326161
creC	middle	0.6098430090537119
