# Supplementary material for: Proteome-wide determinants of co-translational chaperone binding in bacteria
Source: Nat Commun. 2025 May 10;16:4361. doi: 10.1038/s41467-025-59067-9 (PMC12065913; doi:10.1038/s41467-025-59067-9)
Supplement: Supplementary file 8 — Source Data [file 41467_2025_59067_MOESM8_ESM.zip › S2e.csv]

codon position	TF enrichment mean	TF enrichment low CI	TF enrichment high CI
0	0.5742209844397487	0.4284448834917988	0.7199970853876985
1	0.5777871562588697	0.4330803010182739	0.7224940114994656
2	0.5553412653493266	0.4224889041828659	0.6881936265157873
3	0.5474461861071946	0.41741376905202443	0.677478603162365
4	0.5462007362454238	0.41649750761179505	0.6759039648790524
5	0.5392365259759565	0.4121370482851535	0.6663360036667595
6	0.5315383004040442	0.40804072948476044	0.655035871323328
7	0.5341889182019615	0.4107571938441843	0.6576206425597385
8	0.5341889182019615	0.4107571938441843	0.6576206425597385
9	0.5296425819890311	0.40745839395896655	0.6518267700190956
10	0.5389594028645336	0.4184719905333512	0.6594468151957159
11	0.5402545163327631	0.42029501740992165	0.6602140152556046
12	0.5455626356507165	0.4294672866988075	0.6616579846026255
13	0.53906132619212	0.42472563249219397	0.6533970198920461
14	0.5414077679609481	0.4270333455257802	0.6557821903961161
15	0.5395430032300266	0.4257629032288097	0.6533231032312434
16	0.5370088658815177	0.42432371302183436	0.649694018741201
17	0.5396433409133707	0.4266349353371982	0.6526517464895433
18	0.5406746039632335	0.42799303696230584	0.6533561709641611
19	0.5241667003116505	0.416972613446759	0.6313607871765419
20	0.5183104116413413	0.41451296351822553	0.6221078597644571
21	0.5225387061898932	0.42310636104683635	0.6219710513329499
22	0.5230082034783805	0.4235826380559312	0.6224337689008299
23	0.5031092515577769	0.41042489103220237	0.5957936120833515
24	0.4977808019055339	0.4065094442413223	0.5890521595697455
25	0.5057163681956932	0.412039825270089	0.5993929111212974
26	0.5010488509453204	0.40864495422378344	0.5934527476668573
27	0.5069741690209436	0.41374350664391113	0.6002048313979761
28	0.5110175724098864	0.41733235281535086	0.6047027920044221
29	0.510811944508904	0.4156876742868374	0.6059362147309706
30	0.5204342694519383	0.42290417603970815	0.6179643628641684
31	0.5235281140506854	0.4263522125013835	0.6207040155999874
32	0.5245057825781234	0.42714370506958155	0.6218678600866652
33	0.5265588050741324	0.4289732311608389	0.6241443789874259
34	0.5116497584667785	0.41742837532496013	0.6058711416085969
35	0.467177482257524	0.38494038624674043	0.5494145782683075
36	0.4503396344976008	0.3681951989344505	0.532484070060751
37	0.43891251084558897	0.3591482874863109	0.518676734204867
38	0.43688141114584994	0.35766782005059217	0.5160950022411077
39	0.44352714811712707	0.3623504713287453	0.5247038249055088
40	0.44271978405134693	0.35957104508664833	0.5258685230160455
41	0.4304413324679084	0.34674866495936085	0.5141339999764559
42	0.42612147119844346	0.3431630612763112	0.5090798811205757
43	0.4223174489999483	0.33839760235139504	0.5062372956485015
44	0.42260166233551705	0.3387469878872481	0.506456336783786
45	0.42591914493473904	0.3410210494966327	0.5108172403728454
46	0.4206168591926163	0.336138743793007	0.5050949745922256
47	0.42320456962669045	0.337689843720154	0.5087192955332269
48	0.42693154423055996	0.34179548992969966	0.5120675985314203
49	0.4274073168826124	0.3446237085852356	0.5101909251799892
50	0.4304359411079215	0.34682162189046395	0.514050260325379
51	0.4294255034095402	0.34551461670775696	0.5133363901113235
52	0.4397028132350793	0.357637409591831	0.5217682168783276
53	0.44034314406854097	0.3582497192239892	0.5224365689130928
54	0.44259466152476734	0.3600070073990443	0.5251823156504903
55	0.4388867045396031	0.35585965938470077	0.5219137496945054
56	0.43702981760094284	0.35394195332645284	0.5201176818754328
57	0.42907717770105114	0.3446443434569384	0.5135100119451639
58	0.4357358716984119	0.3504264094399325	0.5210453339568913
59	0.4315816070140259	0.34788204165822145	0.5152811723698304
60	0.4333213543463774	0.34910195860964266	0.5175407500831122
61	0.4389707913414188	0.35384947728568394	0.5240921053971537
62	0.47613341859354946	0.3908466175451252	0.5614202196419738
63	0.466559595213574	0.38372219174367006	0.5493969986834779
64	0.4790341888408027	0.3953004592417123	0.562767918439893
65	0.4802174381123279	0.39692745517220585	0.56350742105245
66	0.4787915707897163	0.3923254258053227	0.5652577157741099
67	0.47756203946393927	0.39125522823205167	0.5638688506958269
68	0.497261394033913	0.40465452080610775	0.5898682672617183
69	0.5138750345973488	0.41916527836029804	0.6085847908343995
70	0.5220516263891771	0.4252860413640851	0.6188172114142692
71	0.5463144218306986	0.4457772600173359	0.6468515836440611
72	0.5975188486725111	0.4942252701507738	0.7008124271942484
73	0.5981584906941537	0.4945167594825842	0.7018002219057233
74	0.5998108362051711	0.4961413853927046	0.7034802870176377
75	0.6053445876853474	0.5049216396062735	0.7057675357644214
76	0.6092013291990648	0.5075116500719858	0.7108910083261437
77	0.607014809551063	0.5056695919070309	0.7083600271950952
78	0.6258725094783517	0.5225396540481302	0.7292053649085732
79	0.6580792300037273	0.550312550623317	0.7658459093841377
80	0.7418707487461489	0.6129425952267589	0.8707989022655389
81	0.7436144742859572	0.6143078867130222	0.8729210618588921
82	0.7616000464256053	0.6276133802687021	0.8955867125825085
83	0.7690304991800251	0.6334079834879154	0.9046530148721348
84	0.8164033537585058	0.6751552823915896	0.957651425125422
85	0.8430012137021283	0.7011010157168184	0.9849014116874384
86	0.861649302591855	0.7185067177636059	1.0047918874201043
87	0.867737699899573	0.7236612927995012	1.0118141069996447
88	0.861299911155329	0.7183498918328052	1.0042499304778527
89	0.8796133282274557	0.7344710261786864	1.024755630276225
90	0.8921623305844062	0.7445074143290107	1.0398172468398017
91	0.9290589665393753	0.7782168288675364	1.079901104211214
92	0.9681169928152418	0.8107266367267086	1.125507348903775
93	1.0015711562337488	0.8370315934882793	1.1661107189792181
94	1.281061917179281	1.1040880648655969	1.458035769492965
95	1.2849473208366367	1.112557312535105	1.4573373291381686
96	1.2797448912631384	1.1101630381898415	1.4493267443364353
97	1.337163649132774	1.1554813065031135	1.5188459917624348
98	1.3379522164129853	1.1560912260187848	1.5198132068071861
99	1.3354155086247017	1.1540301962093595	1.5168008210400437
100	1.3328482352747402	1.151287845897798	1.5144086246516824
101	1.3451190228225802	1.1624820949502985	1.527755950694862
102	1.3478665302864798	1.1648255998736183	1.5309074606993414
103	1.374474148136691	1.1925898182070613	1.556358478066321
104	1.40683143179039	1.223809441899412	1.5898534216813682
105	1.5009713445049098	1.3135953465682266	1.6883473424415927
106	1.5058750648199144	1.318972879743681	1.692777249896148
107	1.6078143201267971	1.4017088336410106	1.8139198066125837
108	1.663621856524332	1.4509898774361307	1.8762538356125331
109	1.7230880206651293	1.498732536365519	1.9474435049647396
110	1.782008093079276	1.5473992337399836	2.016616952418569
111	1.7757054569557698	1.5421650414417014	2.009245872469838
112	1.7807441009694014	1.54716982347703	2.014318378461773
113	1.778624662017975	1.545709662545037	2.011539661490913
114	1.7999988474722244	1.5626866939049204	2.0373110010395283
115	1.8262986495986144	1.588680067401197	2.063917231796032
116	1.8433484999562137	1.601941678756218	2.0847553211562095
117	1.8734996892861346	1.620847407911036	2.1261519706612333
118	1.8726063479782915	1.6210781578797318	2.1241345380768513
119	1.872229547079548	1.62104091112526	2.123418183033836
120	1.9684799313688228	1.6962236980510594	2.240736164686586
121	2.050648987065524	1.7762495559624736	2.3250484181685738
122	2.0583705647988015	1.78290968767306	2.3338314419245436
123	2.050906988510169	1.7752620481022354	2.3265519289181027
124	2.0559587615724135	1.776912230924762	2.335005292220065
125	2.0532592340280678	1.7763467774661263	2.330171690590009
126	2.0673366912545337	1.7968224897886769	2.3378508927203905
127	2.0837208285898514	1.8206818479410622	2.346759809238641
128	2.1205828704961522	1.8677075997488362	2.3734581412434688
129	2.1724402067217934	1.9216863371688961	2.4231940762746906
130	2.2205047231897908	1.9673652167178197	2.473644229661762
131	2.238398733633913	1.98575315934669	2.491044307921136
132	2.252138747707837	2.002811996542591	2.501465498873083
133	2.2605737080288524	2.010349140721571	2.510798275336134
134	2.2800977307113044	2.0282217070129818	2.531973754409627
135	2.282279229822869	2.0303383917922257	2.534220067853512
136	2.3110862741928857	2.0561166112020572	2.5660559371837137
137	2.3128642097659746	2.0578029983526296	2.567925421179319
138	2.3385283933148537	2.088533294654889	2.5885234919748186
139	2.470019889911301	2.1856891524279973	2.754350627394604
140	2.4739204575985334	2.2065778206285556	2.7412630945685112
141	2.5271598342453974	2.253874127839193	2.8004455406516016
142	2.544612911134908	2.2732745606621503	2.8159512616076654
143	2.543997069146282	2.2728209562528985	2.8151731820396657
144	2.5727329642691608	2.300168318679561	2.8452976098587603
145	2.5883549091577045	2.314823163323864	2.8618866549915456
146	2.59737442214493	2.3243620350850893	2.8703868092047706
147	2.6015414565112653	2.3282100082546533	2.8748729047678774
148	2.6418767612528207	2.3590571629524826	2.9246963595531583
149	2.68812753330918	2.3953577484539785	2.9808973181643816
150	2.6898195815998323	2.388939701777352	2.990699461422313
151	2.7137642746975117	2.407533201737932	3.0199953476570913
152	2.7043944772005477	2.397441756114115	3.0113471982869804
153	2.721481782662373	2.408924492729798	3.0340390725949478
154	2.7277154869868023	2.4156453932066198	3.039785580766985
155	2.7727764908622987	2.4572590905936567	3.0882938911309408
156	2.796099628916074	2.492380722841512	3.0998185349906366
157	2.8325247275056196	2.5303946899965624	3.134654765014677
158	2.835419698757982	2.5326929983158615	3.138146399200103
159	2.823740354760946	2.5224669743804222	3.1250137351414695
160	2.811181159281957	2.509159415810729	3.1132029027531845
161	2.812601607839701	2.5099044367057135	3.1152987789736883
162	2.815737571362052	2.512747160819428	3.1187279819046756
163	2.829125453008114	2.5239285403695266	3.134322365646702
164	2.8423481466662865	2.5354709791207295	3.1492253142118436
165	2.819873521854134	2.519327664593412	3.120419379114856
166	2.7772591738699757	2.4794836008455707	3.0750347468943806
167	2.7828636315170563	2.484926233507763	3.0808010295263495
168	2.797547540817902	2.4991753758815616	3.095919705754242
169	2.8115472880330605	2.511870514764863	3.1112240613012583
170	2.847347711569965	2.5435338771381617	3.1511615460017675
171	2.862401143337012	2.551324020237005	3.1734782664370185
172	2.8949207675937014	2.571844185841508	3.217997349345895
173	2.947890745477113	2.604327092119201	3.2914543988350244
174	2.9388070888076347	2.584212298445994	3.2934018791692754
175	2.9427708373428616	2.582502773439101	3.303038901246622
176	2.9766681383614886	2.6040167731615087	3.3493195035614685
177	3.0283215805887016	2.6417965476417526	3.4148466135356506
178	3.027910626473007	2.646058717587122	3.409762535358892
179	3.012713834510765	2.6327157636986955	3.3927119053228347
180	2.9725395519799322	2.6089876903541414	3.336091413605723
181	2.9723096927388144	2.60493423677977	3.3396851486978587
182	2.9789143705440453	2.6085600462672875	3.349268694820803
183	3.020342475156715	2.6315969256169325	3.409088024696498
184	3.052197835707501	2.645628529643611	3.4587671417713906
185	3.304872332490367	2.8062827715709595	3.803461893409774
186	3.324988753581505	2.8130227457917867	3.8369547613712234
187	3.287770482175807	2.794588412755844	3.78095255159577
188	3.2488184425030164	2.7749574368651047	3.7226794481409278
189	3.204987887355333	2.735711324887026	3.6742644498236396
190	3.194985633844566	2.7246756466064017	3.6652956210827305
191	3.1809431003977506	2.7076215054525488	3.6542646953429525
192	3.160379901626488	2.690599211505403	3.630160591747573
193	3.155537205934082	2.687719241304114	3.62335517056405
194	3.147510747430866	2.6854062238067855	3.6096152710549463
195	3.1126187246423127	2.6571188812396835	3.5681185680449423
196	3.115661333046259	2.6597678851640074	3.57155478092851
197	3.1150931100960344	2.668117487702692	3.5620687324893763
198	3.0902171203313067	2.6545530365400696	3.5258812041225434
199	3.0232136249724872	2.6012109818656475	3.445216268079327
200	2.972109283365707	2.552164670559365	3.392053896172049
201	2.5733569865761363	2.2247943781932564	2.921919594959016
202	2.4187515698649515	2.090843503989551	2.746659635740352
203	2.3005327981584545	2.002318476972593	2.598747119344316
204	2.2995144367787477	2.0021773623420094	2.596851511215486
205	2.1577075183749415	1.890617705832788	2.424797330917095
206	2.1509433815252232	1.8851166825997911	2.4167700804506556
207	2.1467476724232575	1.881372471839255	2.41212287300726
208	2.1362011201140536	1.871962542802906	2.4004396974252016
209	2.128260684457917	1.864529636726157	2.391991732189677
210	2.1353776662632127	1.8655208827141183	2.405234449812307
211	2.1393140030865143	1.8633896763572064	2.415238329815822
212	2.078500199207961	1.8127391213965103	2.3442612770194113
213	1.9874709437622564	1.7379897492205985	2.2369521383039146
214	1.9192500260571477	1.6826791821829867	2.1558208699313086
215	1.8571231339734884	1.6292020669783702	2.0850442009686065
216	1.854330010527091	1.627689125035006	2.080970896019176
217	1.854330010527091	1.627689125035006	2.080970896019176
218	1.8313528951260798	1.6061492541399143	2.0565565361122453
219	1.8196332747234418	1.5946409074629058	2.044625641983978
220	1.796756192376924	1.5714996602059377	2.0220127245479103
221	1.7910070819244983	1.5665270212620368	2.01548714258696
222	1.7344695216344233	1.516095881997693	1.9528431612711534
223	1.6891752244406164	1.474713850476442	1.9036365984047905
224	1.6677706980330327	1.4562342256548575	1.8793071704112077
225	1.618388821928287	1.406261770750865	1.830515873105709
226	1.6060078504671997	1.395258370686709	1.8167573302476907
227	1.5830959249621113	1.3762889809558154	1.7899028689684071
228	1.5355904671204028	1.333300759074097	1.7378801751667083
229	1.5220858479611756	1.3209384291700408	1.7232332667523107
230	1.507313045726678	1.3075110232616407	1.7071150681917153
231	1.4855568720492627	1.2917165534313262	1.6793971906671992
232	1.3767901029853027	1.1889589229837636	1.5646212829868418
233	1.2892203799108786	1.1131118134663984	1.465328946355359
234	1.2710884908433588	1.0960953013167667	1.446081680369951
235	1.267759606945717	1.0931402443190426	1.4423789695723916
236	1.2601297799310034	1.0860546823969888	1.4342048774650182
237	1.2641684475533295	1.0894507441639438	1.438886150942715
238	1.224731239595023	1.056986603548471	1.392475875641575
239	1.196146581548465	1.0307104131235454	1.361582749973385
240	1.1861527818534185	1.0212232306375362	1.351082333069301
241	1.1861527818534185	1.0212232306375362	1.351082333069301
242	1.136333791143711	0.9780901709262613	1.2945774113611606
243	1.0913126932948822	0.9388908367003663	1.243734549889398
244	1.0731769156758142	0.9221862040767371	1.2241676272748911
245	1.0329884952764226	0.8902534107406226	1.1757235798122225
246	0.9557726550567519	0.8057385770464469	1.105806733067057
247	0.9209020963166465	0.7694219360200455	1.0723822566132477
248	0.8821229794668141	0.7269323237937442	1.037313635139884
249	0.8733691100672167	0.7187768437581425	1.027961376376291
250	0.8557547103853707	0.6930885539681202	1.0184208668026211
251	0.85609857158543	0.6941463069072282	1.0180508362636318
252	0.8525048344779742	0.6917318239626875	1.013277844993261
253	0.8217432426738395	0.671088509375932	0.9723979759717469
254	0.8129753807921467	0.6671039042693756	0.9588468573149177
255	0.8051573765774582	0.6614599600379507	0.9488547931169657
256	0.7561707392555013	0.633130011833489	0.8792114666775135
257	0.7436403867528404	0.6276949103320226	0.8595858631736581
258	0.686995468385156	0.5837283524089324	0.7902625843613795
259	0.6690033631493986	0.5693678330039926	0.7686388932948044
260	0.6381841218095627	0.5447491543775397	0.7316190892415859
261	0.6275488267685612	0.5354695133343624	0.71962814020276
262	0.6284117699196776	0.5362414463640677	0.7205820934752876
263	0.62909357290202	0.5368022182637087	0.7213849275403313
264	0.62909357290202	0.5368022182637087	0.7213849275403313
265	0.6267632402687342	0.5349641598005607	0.7185623207369076
266	0.6265787174446679	0.5347503098304952	0.7184071250588405
267	0.6288734139565779	0.5366339258409271	0.7211129020722289
268	0.6299780444889675	0.5374129791189225	0.7225431098590127
269	0.6194889253905901	0.5275560544401283	0.7114217963410518
270	0.6214729011098259	0.5293945003246957	0.713551301894956
271	0.6177000141942195	0.5265596729964368	0.7088403553920022
272	0.6248812843047191	0.5352050898844071	0.7145574787250312
273	0.6214441253243823	0.5322262569496163	0.7106619936991483
274	0.6239045282605926	0.5350499041842257	0.7127591523369596
275	0.6414457591082506	0.5511757819748171	0.7317157362416842
276	0.6385701897763347	0.5474144115380091	0.7297259680146603
277	0.6436321770115199	0.5524973662627791	0.7347669877602606
278	0.6692488535762925	0.579299771967454	0.759197935185131
279	0.6746038574168747	0.5844881833783134	0.7647195314554359
280	0.6754167684587646	0.5852791482991487	0.7655543886183805
281	0.6773454568021493	0.5870484788337503	0.7676424347705482
282	0.674812841987404	0.5847711307963266	0.7648545531784814
283	0.6852359215073928	0.5929100635826745	0.777561779432111
284	0.6836659585856676	0.5917145420408445	0.7756173751304907
285	0.6909562217132832	0.5986430444668737	0.7832693989596928
286	0.6777448234877894	0.5901215906923178	0.765368056283261
287	0.6682806181639123	0.5805939423970414	0.755967293930783
288	0.6670461209392382	0.5786741683854966	0.7554180734929797
289	0.6752098455130032	0.5856574165015676	0.7647622745244389
290	0.6866542596804988	0.5938001338494547	0.7795083855115427
291	0.6850209077328627	0.5924417761650458	0.7776000393006797
292	0.6882655367141852	0.5953335967282904	0.7811974767000799
293	0.6907575141279927	0.5976187756269804	0.7838962526290049
294	0.6900379191859716	0.597256428416536	0.7828194099554071
295	0.6932833012053343	0.5998372105723386	0.78672939183833
296	0.6887135878490311	0.5958111630238367	0.7816160126742255
297	0.706885518600858	0.6134178809049481	0.8003531562967681
298	0.712478624305651	0.6179718189629009	0.8069854296484011
299	0.7159235203392333	0.6205323282791746	0.8113147123992922
300	0.7210401068900584	0.6247948980923921	0.8172853156877247
301	0.7472092002457715	0.6415131361851039	0.8529052643064391
302	0.7729451436931463	0.6589555085635748	0.8869347788227178
303	0.8333939219794528	0.701839480530644	0.9649483634282616
304	0.8614900603196686	0.7194533644410952	1.003526756198242
305	0.918508997019329	0.7579096311629778	1.0791083628756801
306	0.9339426001637566	0.7690196822255952	1.098865518101918
307	0.9294979864912086	0.7655829770967746	1.0934129958856427
308	0.9237538778092651	0.7611868812546663	1.086320874363864
309	0.9236963760234492	0.7617584852914361	1.0856342667554624
310	0.9351267454494153	0.774364292935039	1.0958891979637917
311	0.9353225727782124	0.7752403944064866	1.0954047511499383
312	0.919301178687719	0.7668839928620609	1.0717183645133772
313	0.9263688281277167	0.7784018539944445	1.0743358022609888
314	0.9106481131131882	0.769613491897819	1.0516827343285573
315	0.9162928206553617	0.7755231697714111	1.0570624715393122
316	0.9100072364825298	0.7723345074238556	1.0476799655412041
317	0.9082174297172465	0.7695842616725138	1.046850597761979
318	0.9237504932213279	0.783899231398424	1.0636017550442318
319	0.9301733613172063	0.7881000202478665	1.072246702386546
320	0.9133383899024345	0.771752542810918	1.054924236993951
321	0.9045275305327259	0.7634190078217853	1.0456360532436666
322	0.8995604943537109	0.7575895463032507	1.041531442404171
323	0.9093161470244242	0.749907447830846	1.0687248462180023
324	0.9049346804580805	0.7456760776986999	1.064193283217461
325	0.8979703304980168	0.7406806039474223	1.0552600570486113
326	0.8994677063330766	0.7418369235227642	1.057098489143389
327	0.8954614639713213	0.7388567662109378	1.0520661617317049
328	0.8623123980260966	0.7146803301958593	1.009944465856334
329	0.8754135236062102	0.7255879396262019	1.0252391075862184
330	0.8632407252916227	0.7140993672042857	1.0123820833789596
331	0.909244190713781	0.7425136491803888	1.0759747322471733
332	0.8944496602180508	0.7282948847649833	1.0606044356711184
333	0.8807885683011212	0.7165130580428729	1.0450640785593694
334	0.8590350388220194	0.6973560049520656	1.020714072691973
335	0.7950406531289252	0.6539876782173817	0.9360936280404688
336	0.8017045761926209	0.6595841306399279	0.9438250217453139
337	0.776842413630922	0.641131415129248	0.9125534121325961
338	0.7640433129159041	0.6312607884752655	0.8968258373565428
339	0.7660107787628235	0.6325478475491153	0.8994737099765318
340	0.7628245534595193	0.6303240250953884	0.8953250818236502
341	0.7696990216505699	0.635317822948306	0.9040802203528338
342	0.7501820942386104	0.6151984315285399	0.8851657569486808
343	0.7662247038665395	0.6270392914455578	0.9054101162875212
344	0.7477770751391561	0.6112248312184245	0.8843293190598878
345	0.7410494397227789	0.6064917301982509	0.875607149247307
346	0.7371632223301384	0.6028743490472184	0.8714520956130585
347	0.7305428561049139	0.5970175084228233	0.8640682037870044
348	0.7333816713695516	0.5996100558291411	0.8671532869099621
349	0.7283171649582109	0.5956793203593753	0.8609550095570464
350	0.7153467061417922	0.5895455791561082	0.8411478331274763
351	0.7255797095560654	0.5984344249547511	0.8527249941573799
352	0.7295607402950443	0.6030543384148188	0.8560671421752697
353	0.7309105005841064	0.6044809539391065	0.8573400472291064
354	0.7280932218186895	0.6020194037678377	0.8541670398695415
355	0.7211553060605513	0.5942366774731849	0.8480739346479178
356	0.8342431066031272	0.7103187460027947	0.9581674672034597
357	0.8399122114897613	0.7113031802634991	0.9685212427160232
358	0.8305317010798212	0.6980331433784566	0.9630302587811859
359	0.843920795667746	0.7050533635765905	0.9827882277589015
360	0.8356863907110075	0.6971723731842867	0.9742004082377282
361	0.8703450528252821	0.7288709226897709	1.0118191829607932
362	0.9111890521189552	0.761327595599333	1.0610505086385773
363	0.9097173853222787	0.7617868295319663	1.0576479411125912
364	0.896814880655482	0.7553743727786097	1.0382553885323542
365	0.8971868971545508	0.7560710338048475	1.038302760504254
366	0.8993504227620047	0.758106229685076	1.0405946158389334
367	0.8993504227620047	0.758106229685076	1.0405946158389334
368	0.8996058044659555	0.7582103644764591	1.041001244455452
369	0.9015818172934381	0.7589602660182304	1.0442033685686458
370	0.9018807414701882	0.7591932328795984	1.0445682500607778
371	0.8992022735133927	0.7568505261657394	1.0415540208610459
372	0.901763276353577	0.759008380959644	1.04451817174751
373	0.9154861167281942	0.7705975002744228	1.0603747331819657
374	0.9073967989054571	0.7635225384758708	1.0512710593350434
375	0.8999474878961424	0.7625155438401479	1.037379431952137
376	0.9044829546729328	0.7665482863306836	1.042417623015182
377	0.9065385950703172	0.7684790466713227	1.0445981434693117
378	0.9075313911839566	0.7690049399242986	1.0460578424436147
379	0.8977876801043453	0.7621473523889215	1.033428007819769
380	0.9535790497657788	0.8029839586389398	1.1041741408926178
381	0.9454770794271934	0.7958908264973406	1.0950633323570462
382	0.9586220297491416	0.8079543204837452	1.109289739014538
383	0.9697499105058496	0.8168341043099447	1.1226657167017544
384	0.9680563123299059	0.8153755720844782	1.1207370525753335
385	0.9731390924071921	0.8191143659516132	1.1271638188627708
386	0.9720291643383727	0.8184463766349661	1.1256119520417793
387	0.966661112973308	0.8166985857813811	1.116623640165235
388	0.9740626245105339	0.8226219265059352	1.1255033225151325
389	0.9854822812234908	0.8315442342528261	1.1394203281941555
390	0.9838867723472309	0.8297225360118489	1.1380510086826128
391	0.9809116699101703	0.8268295597166546	1.134993780103686
392	0.9577737708909828	0.8112644029888103	1.1042831387931553
393	0.8988842628113223	0.7773085380786005	1.020459987544044
394	0.8811381528826709	0.7665025527794433	0.9957737529858985
395	0.904095053128265	0.7852555107810031	1.022934595475527
396	0.8922382277865514	0.7754430420421887	1.009033413530914
397	0.8917842685123637	0.7745364824183103	1.009032054606417
398	0.8946933133523965	0.7770626377322818	1.0123239889725113
399	0.8964256715142754	0.7783868087643426	1.0144645342642082
400	0.8916393874745951	0.7738662877248075	1.0094124872243828
401	0.8204959901525397	0.6970092414880141	0.9439827388170653
402	0.8228058127008449	0.6990348706674596	0.94657675473423
403	0.8277348236097495	0.7032802220521639	0.9521894251673351
404	0.8289572038407719	0.7043582111681763	0.9535561965133674
405	0.8265356485069988	0.7021383507230187	0.9509329462909788
406	0.7985159190442512	0.6785073756095831	0.9185244624789194
407	0.7853643730370226	0.6659746718507186	0.9047540742233267
408	0.7833420362085114	0.6650709452032402	0.9016131272137826
409	0.7750821824050622	0.6550583681636646	0.89510599664646
410	0.771868637864026	0.6518462165870647	0.8918910591409874
411	0.788723667354823	0.6722424719451274	0.9052048627645186
412	0.8053885152053182	0.6890706497316068	0.9217063806790294
413	0.807742354585937	0.6920079215285484	0.9234767876433255
414	0.8129136043546707	0.6967658991124808	0.9290613095968607
415	0.8081916698022955	0.6928911157252988	0.9234922238792922
416	0.8093470841112334	0.6943289917262723	0.9243651764961944
417	0.8004140233717586	0.686923714162843	0.9139043325806742
418	0.8057102852648514	0.6899278844133683	0.9214926861163346
419	0.8049552911075909	0.6901659438965551	0.9197446383186267
420	0.8001728490894942	0.6827468844600757	0.9175988137189125
421	0.8159671595890317	0.6973488061215671	0.9345855130564962
422	0.8169949390321023	0.6997698747381468	0.9342200033260577
423	0.8226809887789746	0.7046457561823054	0.9407162213756438
424	0.8337583756436997	0.7158855473238736	0.951631203963526
425	0.8305190672064464	0.7166496594510889	0.9443884749618039
426	0.8340624840759994	0.7198366579586766	0.9482883101933222
427	0.8388865386338038	0.722440981228631	0.9553320960389766
428	0.8422083301592975	0.725042858710706	0.9593738016078892
429	0.8480910374204722	0.7302292700975795	0.9659528047433648
430	0.8545264294448991	0.736271555657197	0.9727813032326013
431	0.8726019362539923	0.7531147652546074	0.9920891072533773
432	0.8696662514236475	0.7484870205248055	0.9908454823224896
433	0.879143083362071	0.7570472878140017	1.0012388789101405
434	0.8841985911182195	0.7612785135845351	1.0071186686519038
435	0.9116423733606729	0.7871438189191406	1.0361409278022051
436	0.9184190798361739	0.7940558638271182	1.0427822958452295
437	0.9324728673627465	0.8033702672751301	1.0615754674503628
438	1.0355382439080512	0.8733137563970657	1.1977627314190367
439	1.1043577982024901	0.9217418393594385	1.286973757045542
440	1.1037741523333162	0.9186146227806606	1.2889336818859718
441	1.14233222839175	0.950148001302811	1.3345164554806894
442	1.155172532535155	0.9608891466234801	1.34945591844683
443	1.1527676952909314	0.9589973705346948	1.3465380200471677
444	1.1639862153738865	0.9688322260553947	1.3591402046923784
445	1.1691272243356376	0.973635040508319	1.3646194081629566
446	1.2055678548180422	1.0067887973470948	1.4043469122889896
447	1.2026416929375014	1.0045704915620444	1.4007128943129588
448	1.2317985620259215	1.0366130049698925	1.4269841190819506
449	1.2931856442998821	1.091635000480226	1.494736288119538
450	1.2995072316978784	1.0982288244359273	1.5007856389598295
451	1.3848195964163517	1.1623234902769217	1.6073157025557814
452	1.3918401087529575	1.1672978262492868	1.6163823912566284
453	1.531231579976077	1.2837045190300738	1.7787586409220804
454	1.5540815371419794	1.3020144317753863	1.8061486425085724
455	1.5712278891463982	1.3215338549705393	1.820921923322257
456	1.7294360240890987	1.449686073939052	2.0091859742391454
457	1.7685371952418232	1.4764049841844336	2.060669406299213
458	1.7947729827730217	1.4945019566969777	2.0950440088490656
459	1.7944168219904317	1.4932433668712985	2.095590277109565
460	1.838660750980611	1.528499274258466	2.148822227702756
461	1.849553660975931	1.5363486202956975	2.1627587016561645
462	1.9095885217979418	1.5846553498472535	2.23452169374863
463	1.872041424233452	1.5596414860082501	2.184441362458654
464	1.9183519801631068	1.5930251515396043	2.2436788087866093
465	1.9350437773175284	1.605078331066238	2.265009223568819
466	1.8316016830834623	1.5258065045339875	2.137396861632937
467	1.770881583968932	1.4820690223767736	2.0596941455610907
468	1.7490088169329296	1.4649266418766924	2.033090991989167
469	1.8311502305251226	1.5227746498223742	2.139525811227871
470	1.9786941577350017	1.6265712495928626	2.3308170658771408
471	1.9702754286616955	1.622145613750936	2.318405243572455
472	2.0050370545326603	1.647675279133952	2.3623988299313687
473	1.848131456250936	1.5329074635250333	2.163355448976839
474	1.8351221836321239	1.5230204250248989	2.147223942239349
475	1.7958492561435149	1.4918636161494752	2.099834896137555
476	1.7798878402721583	1.4807590414218006	2.079016639122516
477	1.6886032287759594	1.4220497214951786	1.9551567360567401
478	1.6560517664848615	1.3953597748513338	1.9167437581183893
479	1.6274251360920382	1.3765386857100488	1.8783115864740274
480	1.6255811032393421	1.3691215031514687	1.8820407033272155
481	1.6150611284858645	1.3600935740333144	1.8700286829384147
482	1.618335383997684	1.3629288335679381	1.8737419344274295
483	1.5550063836961558	1.3128250104788723	1.7971877569134391
484	1.546507578787293	1.3079479905297822	1.785067167044804
485	1.5475335653829505	1.3097746803439079	1.7852924504219931
486	1.5442438290873826	1.3069838062087715	1.7815038519659936
487	1.538021949582924	1.3016323131120897	1.7744115860537581
488	1.5328100895277896	1.2986092725401281	1.7670109065154513
489	1.503652043776793	1.2780963104248184	1.729207777128768
490	1.4759663035208201	1.2581191804135061	1.6938134266281342
491	1.4524357963092898	1.2362500878232812	1.6686215047952984
492	1.4059294536314955	1.2029067944373288	1.608952112825662
493	1.3799187790540988	1.1751209881000375	1.58471657000816
494	1.3164577440149847	1.1183890779127563	1.5145264101172131
495	1.3169628746371747	1.1177162522075585	1.5162094970667908
496	1.2902322163822992	1.0943405089927905	1.486123923771808
497	1.2837622073913437	1.0888403412073382	1.4786840735753493
498	1.1864418304553233	1.000320729888498	1.3725629310221485
499	1.1810104986743035	0.9957849193964885	1.3662360779521185
500	1.1536186341826067	0.9688821950618642	1.3383550733033491
501	1.0495681138218727	0.8769955796458184	1.2221406479979269
502	1.0032547948667818	0.8467267711015494	1.1597828186320145
503	0.9998790301894731	0.8444155348096675	1.1553425255692786
504	0.9438954620629352	0.8121470229960378	1.0756439011298327
505	0.9364184160906232	0.8052766960398168	1.0675601361414295
506	0.9181084433615373	0.790439732541844	1.0457771541812306
507	0.8824841295435628	0.7609272356818236	1.004041023405302
508	0.8779664572172724	0.755560350048819	1.0003725643857257
509	0.8674191833378921	0.7474389333557786	0.9873994333200058
510	0.8709101765881178	0.7503183056630957	0.9915020475131398
511	0.8782998378777087	0.7540272700694896	1.0025724056859278
512	0.8844157474056908	0.7556899681061763	1.0131415267052055
513	0.8863666179625739	0.756965347860622	1.0157678880645258
514	0.8863666179625739	0.756965347860622	1.0157678880645258
515	0.8863666179625739	0.756965347860622	1.0157678880645258
516	0.8812006558505072	0.751628746497753	1.0107725652032613
517	0.8759782899562758	0.746891975856602	1.0050646040559497
518	0.8914132779645554	0.756513734836516	1.026312821092595
519	0.8887589134832208	0.7537429060416649	1.0237749209247766
520	0.896671373425697	0.7594860793823706	1.0338566674690235
521	0.8750202607062518	0.7384845402383872	1.0115559811741166
522	0.8491326672699447	0.7083845103101907	0.9898808242296988
523	0.844272151611124	0.7029233988916114	0.9856209043306365
524	0.8333099070635681	0.690142064207744	0.9764777499193921
525	0.8333071471650436	0.6900166282771354	0.9765976660529518
526	0.828973662591506	0.6847065841761504	0.9732407410068615
527	0.825887331512294	0.6820344596712077	0.9697402033533803
528	0.8234129983182423	0.6765758033523118	0.9702501932841727
529	0.8031831424294213	0.6565991869808119	0.9497670978780309
530	0.7905729514474363	0.644927853521545	0.9362180493733276
531	0.7670958912500048	0.6241293013663674	0.9100624811336423
