# Supplementary material for: Proteome-wide determinants of co-translational chaperone binding in bacteria
Source: Nat Commun. 2025 May 10;16:4361. doi: 10.1038/s41467-025-59067-9 (PMC12065913; doi:10.1038/s41467-025-59067-9)
Supplement: Supplementary file 8 — Source Data [file 41467_2025_59067_MOESM8_ESM.zip › S3c_left.csv]

Time_Force_X-Axis	Time_Force_Y-Axis	Time_Intensity_X-Axis	Intensity_TF_Y-Axis	Intensity_DnaK_Y-Axis
250	1.059877192	250.0270164	10.16278	12.46666
250.002	0.862298963	250.1118576	10.06512	12.46666
250.004	1.779950956	250.1966988	9.9442	12.46666
250.006	1.092474029	250.28154	10.32558	12.26666
250.008	1.904292048	250.3663812	10.70698	11.63333
250.01	1.076498156	250.4512224	10.50234	11.23333
250.012	1.397598516	250.5360636	10.4093	10.83333
250.014	1.598697132	250.6209048	10.52092	10.63333
250.016	1.085500723	250.705746	10.64186	9.4
250.018	0.968829191	250.7905872	10.4	9
250.02	1.165325467	250.8754284	10.12558	9
250.022	1.559958283	250.9602696	9.90698	9.43333
250.024	1.644536849	251.0451108	10.22792	9.23333
250.026	0.941958916	251.129952	9.86048	9.43333
250.028	1.15928035	251.2147932	9.9814	10.03333
250.03	1.582987468	251.2996344	10.6093	10.23333
250.032	0.955406508	251.3844756	10.8279	10.23333
250.034	0.977985151	251.4693168	10.31626	10.63333
250.036	0.979963658	251.554158	9.96276	10.43333
250.038	0.860784814	251.6389992	9.6651	10.23333
250.04	1.144997946	251.7238404	9.12092	10.03333
250.042	0.600388838	251.8086816	9.24186	9.6
250.044	1.305465148	251.8935228	9.82792	9.6
250.046	0.739079746	251.978364	11.16746	10.2
250.048	1.18588981	252.0632052	12.13024	9.8
250.05	1.061544538	252.1480464	12.39536	9.8
250.052	1.136151035	252.2328876	12.62326	9.8
250.054	1.383986107	252.3177288	12.67442	9.6
250.056	0.785365194	252.40257	11.93024	9.2
250.058	1.345733006	252.4874112	11.3814	9.2
250.06	1.411738112	252.5722524	11.44186	9.63333
250.062	0.956495178	252.6570936	11.16744	9.63333
250.064	0.964421506	252.7419348	10.91162	10.46666
250.066	0.910077043	252.826776	11.06976	10.66666
250.068	1.008228468	252.9116172	10.92558	11.46666
250.07	0.841571703	252.9964584	10.3814	11.43333
250.072	1.283663113	253.0812996	10.16746	11.23333
250.074	0.942995642	253.1661408	9.95816	10.6
250.076	0.881097972	253.250982	9.38606	10.8
250.078	1.669627006	253.3358232	9.3349	10.2
250.08	0.930652339	253.4206644	9.22326	10.43333
250.082	1.073860815	253.5055056	9.22326	10.43333
250.084	1.391256151	253.5903468	8.4093	10.23333
250.086	1.217908036	253.675188	8.34884	9.83333
250.088	1.47691179	253.7600292	8.0186	10.03333
250.09	1.091872934	253.8448704	7.94884	9
250.092	1.504926672	253.9297116	7.94884	9.2
250.094	1.238679366	254.0145528	8.13954	9.4
250.096	1.215166513	254.099394	8.4279	9.8
250.098	1.387224915	254.1842352	8.6093	9.6
250.1	1.510681724	254.2690764	8.91162	10.2
250.102	1.468877851	254.3539176	8.90232	9.8
250.104	1.033631999	254.4387588	9.24186	9.4
250.106	0.897612836	254.5236	8.64186	9.2
250.108	1.106513502	254.6084412	8.67908	9.2
250.11	0.94956883	254.6932824	8.47908	9
250.112	1.140101206	254.7781236	8.2279	10.23333
250.114	1.172430786	254.8629648	8.13022	10.23333
250.116	1.106240616	254.947806	8.51162	9.83333
250.118	1.105161005	255.0326472	8.55348	10.43333
250.12	1.266621004	255.1174884	8.14418	10.03333
250.122	0.844395486	255.2023296	8.51628	9
250.124	1.384977753	255.2871708	8.49768	9
250.126	1.341041529	255.372012	8.56746	9.2
250.128	0.990254065	255.4568532	8.56746	8.6
250.13	1.149371187	255.5416944	9.37676	8.8
250.132	1.020134604	255.6265356	9.47444	9.4
250.134	1.143970621	255.7113768	9.73026	9.8
250.136	1.129413847	255.796218	9.27908	9.8
250.138	0.733260838	255.8810592	9.54884	10.6
250.14	1.039566182	255.9659004	9.15814	10.8
250.142	0.677818561	256.0507416	8.33954	10.63333
250.144	1.301759326	256.1355828	8.3814	10.63333
250.146	1.222707827	256.220424	8.68374	10.63333
250.148	1.199095195	256.3052652	8.23258	9.63333
250.15	1.520217983	256.3901064	8.30236	9.43333
250.152	1.531551612	256.4749476	8.76282	8.8
250.154	1.147577918	256.5597888	8.43258	9
250.156	0.914978077	256.64463	8.70234	9.6
250.158	1.472647688	256.7294712	8.88374	10.4
250.16	1.099495975	256.8143124	9.50698	11.23333
250.162	1.529111135	256.8991536	9.7907	11.63333
250.164	1.269211758	256.9839948	10.38604	11.63333
250.166	0.971458499	257.068836	10.93954	12.06666
250.168	1.162099075	257.1536772	10.93488	11.66666
250.17	1.443982066	257.2385184	10.38606	11.03333
250.172	1.032417014	257.3233596	10.65582	11.43333
250.174	1.1770939	257.4082008	10.61396	10.83333
250.176	1.33474667	257.493042	10.0465	10
250.178	1.290949497	257.5778832	9.96278	10
250.18	1.606162329	257.6627244	10.13486	9.6
250.182	1.178505573	257.7475656	10.0651	9.6
250.184	0.844876553	257.8324068	10.17674	9.8
250.186	0.786087717	257.917248	10.93488	9.4
250.188	0.954599605	258.0020892	11.35814	9.8
250.19	0.873053636	258.0869304	11.18606	11.03333
250.192	0.388499994	258.1717716	11.65118	11.03333
250.194	0.822985944	258.2566128	11.46978	11.46666
250.196	0.691017141	258.341454	10.82792	11.66666
250.198	1.224028243	258.4262952	10.63722	10.86666
250.2	1.240204692	258.5111364	10.89768	10.03333
250.202	1.126433737	258.5959776	10.2186	9.43333
250.204	1.212013343	258.6808188	10.17208	9
250.206	0.622748143	258.76566	10.31628	9.83333
250.208	1.143278479	258.8505012	10.68838	10.46666
250.21	0.993683812	258.9353424	10.68838	10.06666
250.212	1.028513435	259.0201836	10.82326	10.06666
250.214	1.168562161	259.1050248	10.82326	10.06666
250.216	1.292668515	259.189866	10.66512	9.23333
250.218	1.296950761	259.2747072	10.22326	8.8
250.22	0.966373947	259.3595484	10.17674	9.2
250.222	0.953954856	259.4443896	10.07442	9.4
250.224	1.022222561	259.5292308	10.30698	9.4
250.226	0.870749436	259.614072	10.3907	9.4
250.228	0.945174884	259.6989132	10.6372	9.4
250.23	1.344749623	259.7837544	10.50698	9
250.232	1.430971318	259.8685956	10.61396	9
250.234	1.503994994	259.9534368	10.68374	9.2
250.236	1.199007597	260.038278	10.58606	9.2
250.238	1.305080061	260.1231192	10.5163	10.03333
250.24	1.553158181	260.2079604	10.69768	10.63333
250.242	1.706094338	260.2928016	10.42792	10.63333
250.244	1.089966955	260.3776428	10.2093	10.63333
250.246	0.916963275	260.462484	10.09302	11.03333
250.248	0.944081441	260.5473252	10.12558	10.4
250.25	1.247058841	260.6321664	10.25582	10.63333
250.252	1.526824807	260.7170076	10.73488	11.26666
250.254	1.035095199	260.8018488	10.7442	10.86666
250.256	0.986677471	260.88669	10.85582	10.46666
250.258	1.646056499	260.9715312	11.10232	10.46666
250.26	1.256434563	261.0563724	11	9.63333
250.262	0.937364696	261.1412136	10.81396	9
250.264	1.071864249	261.2260548	10.88372	9.4
250.266	1.099961445	261.310896	11.09768	9.6
250.268	1.142929926	261.3957372	10.91628	9.6
250.27	0.971513588	261.4805784	10.8372	10.43333
250.272	0.68967985	261.5654196	10.95348	10.03333
250.274	1.621326124	261.6502608	10.96278	10.03333
250.276	0.934362922	261.735102	10.8651	10.26666
250.278	1.763891214	261.8199432	10.64186	10.49999
250.28	1.487009652	261.9047844	10.77674	9.66666
250.282	1.289742444	261.9896256	10.8186	10.06666
250.284	1.0766091	262.0744668	10.90698	9.66666
250.286	1.140516394	262.159308	10.70234	9.43333
250.288	1.409142977	262.2441492	10.7535	8.8
250.29	0.825327291	262.3289904	10.54886	9.2
250.292	1.489307821	262.4138316	10.11164	9.6
250.294	1.083365308	262.4986728	9.95814	10.43333
250.296	1.637140643	262.583514	9.73488	10.83333
250.298	1.107963455	262.6683552	9.91162	11.23333
250.3	1.331274687	262.7531964	9.58138	11.66666
250.302	1.472750334	262.8380376	9.57208	11.06666
250.304	1.154621134	262.9228788	9.58138	10.43333
250.306	1.896092901	263.00772	9.6279	10.03333
250.308	1.580646853	263.0925612	9.38604	10.23333
250.31	1.157925901	263.1774024	9.71162	10
250.312	1.129447858	263.2622436	9.43256	10.4
250.314	0.995728804	263.3470848	9.11164	10.4
250.316	0.674111385	263.431926	9.65582	10.6
250.318	0.825918548	263.5167672	9.45582	10.63333
250.32	0.950497326	263.6016084	9.66512	10.23333
250.322	0.975887206	263.6864496	9.88372	10.23333
250.324	0.827572749	263.7712908	10.06512	10.43333
250.326	0.98126154	263.856132	9.90698	10.03333
250.328	0.730134015	263.9409732	10.0186	9.8
250.33	1.038409503	264.0258144	9.96744	9.8
250.332	1.194670826	264.1106556	9.82326	9.6
250.334	0.634703076	264.1954968	9.76278	9.8
250.336	1.232437223	264.280338	9.38604	10
250.338	0.931363975	264.3651792	8.9814	9.8
250.34	1.024946149	264.4500204	8.89304	10.4
250.342	1.092494445	264.5348616	9.5442	10.4
250.344	1.246837687	264.6197028	9.3163	10.2
250.346	1.190637277	264.704544	9.5628	10
250.348	0.997087876	264.7893852	9.96744	10
250.35	1.301397301	264.8742264	9.74324	9.6
250.352	1.056630515	264.9590676	9.43394	9.4
250.354	1.026790969	265.0439088	9.36418	9.4
250.356	1.346491725	265.12875	9.57814	9.6
250.358	1.331506382	265.2135912	9.1642	10.2
250.36	1.383327382	265.2984324	9.2442	11
250.362	1.200322542	265.3832736	9.7535	11.2
250.364	1.381986896	265.4681148	10.27442	12.03333
250.366	0.806370191	265.552956	10.12094	11.63333
250.368	1.750983562	265.6377972	11.13024	11.03333
250.37	1.095938974	265.7226384	11.60932	10.23333
250.372	0.700453766	265.8074796	10.9721	10.66666
250.374	0.956407281	265.8923208	10.71164	10.03333
250.376	1.102189087	265.977162	10.1386	10.23333
250.378	1.149328601	266.0620032	9.23628	10.63333
250.38	0.980175904	266.1468444	8.73302	11.03333
250.382	0.98736649	266.2316856	8.3428	10.8
250.384	1.242360871	266.3165268	8.34744	10.4
250.386	0.785625191	266.401368	8.48326	10.4
250.388	1.289705885	266.4862092	8.71488	10.4
250.39	0.659776706	266.5710504	8.51488	10.63333
250.392	1.159134311	266.6558916	8.61116	10.86666
250.394	0.914153115	266.7407328	8.38326	11.29999
250.396	1.05649362	266.825574	8.44372	11.69999
250.398	1.105786848	266.9104152	8.42604	11.29999
250.4	0.961948405	266.9952564	8.7572	10.66666
250.402	1.251044373	267.0800976	9.6465	10.66666
250.404	1.227609861	267.1649388	10.13488	10.03333
250.406	0.978736273	267.24978	10.72094	9.63333
250.408	0.8167238	267.3346212	10.40466	10.46666
250.41	0.905180542	267.4194624	10.09304	11.09999
250.412	1.099752437	267.5043036	9.74884	10.46666
250.414	0.387374728	267.5891448	9.7907	11.06666
250.416	0.982265624	267.673986	9.4	10.86666
250.418	1.308164912	267.7588272	9.33488	10.23333
250.42	1.506221408	267.8436684	9.36744	9.4
250.422	0.960768482	267.9285096	9.03722	9.8
250.424	0.823974346	268.0133508	8.78606	10.63333
250.426	1.025419563	268.098192	9.07908	11.46666
250.428	1.147480042	268.1830332	9.46978	11.66666
250.43	0.888025931	268.2678744	9.70234	12.29999
250.432	0.930915173	268.3527156	9.93024	11.69999
250.434	1.40966141	268.4375568	10.29302	10.86666
250.436	1.124204992	268.522398	9.77674	10.43333
250.438	1.321078608	268.6072392	10.46512	10.23333
250.44	1.257797323	268.6920804	9.90698	10.23333
250.442	1.170935902	268.7769216	9.54884	10.63333
250.444	1.320051211	268.8617628	9.10698	10.03333
250.446	0.933691834	268.946604	9.48372	10.03333
250.448	1.823212458	269.0314452	8.92092	10.03333
250.45	1.223582833	269.1162864	9.54416	10
250.452	1.084769705	269.2011276	10.00928	10.2
250.454	1.32377344	269.2859688	10.02324	10.8
250.456	0.869194532	269.37081	10.42324	11.23333
250.458	1.168379464	269.4556512	10.0186	11.63333
250.46	0.894627601	269.5404924	10.3814	11.23333
250.462	0.895565034	269.6253336	10.27908	10.63333
250.464	1.022715399	269.7101748	9.96744	10.83333
250.466	1.015596101	269.795016	9.90698	10.83333
250.468	1.315312311	269.8798572	10.10232	10.23333
250.47	0.94329829	269.9646984	9.97674	10.23333
250.472	1.010933373	270.0495396	9.4744	10.63333
250.474	0.511666489	270.1343808	10.0744	10.23333
250.476	1.052672485	270.219222	8.85114	9.6
250.478	0.933188956	270.3040632	9.0744	10.83333
250.48	1.147457046	270.3889044	8.52556	11.03333
250.482	0.781233295	270.4737456	9.31626	11.03333
250.484	0.99360273	270.5585868	8.67906	11.03333
250.486	1.030356912	270.643428	9.40464	11.23333
250.488	1.16089235	270.7282692	9.0744	10
250.49	1.389404065	270.8131104	9.67906	10
250.492	1.537801582	270.8979516	9.4	10.2
250.494	1.595919342	270.9827928	9.93488	10
250.496	1.011967559	271.067634	9.64186	10
250.498	1.157938345	271.1524752	10.23722	10.2
250.5	0.826995463	271.2373164	9.53488	10.83333
250.502	1.138508716	271.3221576	9.26976	11.03333
250.504	0.823472715	271.4069988	8.8558	11.23333
250.506	1.19713697	271.49184	8.8651	11.23333
250.508	1.088473877	271.5766812	8.4465	11.43333
250.51	0.963605242	271.6615224	9.06512	11
250.512	1.074135573	271.7463636	8.65116	10.4
250.514	0.714651859	271.8312048	8.66978	11.23333
250.516	0.92612502	271.916046	8.907	11.23333
250.518	1.06702894	272.0008872	9.41862	10.83333
250.52	1.118786726	272.0857284	9.27442	10.86666
250.522	0.91443279	272.1705696	10.3814	11.26666
250.524	0.807306721	272.2554108	10.75348	10.23333
250.526	1.369247049	272.340252	10.6651	10.03333
250.528	1.636590172	272.4250932	10.54882	9.83333
250.53	1.291013366	272.5099344	9.89766	9.4
250.532	1.489932485	272.5947756	9.4279	8.8
250.534	1.656450519	272.6796168	9.4186	9
250.536	1.004591281	272.764458	9.7814	9.2
250.538	1.196506243	272.8492992	9.10234	9.4
250.54	1.494729513	272.9341404	9.47908	9
250.542	1.27686264	273.0189816	9.56744	9.4
250.544	1.387335806	273.1038228	9.4186	10.2
250.546	0.924081845	273.188664	8.86976	10.2
250.548	0.587771225	273.2735052	9.52092	10.2
250.55	1.290818294	273.3583464	9.1907	10.6
250.552	0.775421237	273.4431876	9.1721	10.2
250.554	1.191002092	273.5280288	9.20466	9.4
250.556	0.734757427	273.61287	9.29302	10.03333
250.558	1.151698269	273.6977112	8.92092	10.03333
250.56	0.931041886	273.7825524	8.91162	10.46666
250.562	1.042270343	273.8673936	8.73952	11.69999
250.564	1.237586973	273.9522348	9.17208	11.69999
250.566	0.857397452	274.037076	9.36278	11.26666
250.568	1.033649428	274.1219172	9.37674	11.89999
250.57	1.398170369	274.2067584	9.77208	11.69999
250.572	1.278112336	274.2915996	9.16744	11.06666
250.574	0.393229587	274.3764408	9.15348	11.26666
250.576	0.802829126	274.461282	9.25582	11.26666
250.578	1.238684376	274.5461232	9.43722	10.83333
250.58	1.516977731	274.6309644	9.26048	11.23333
250.582	0.968834347	274.7158056	10.00466	10.63333
250.584	0.919945669	274.8006468	9.7349	10.43333
250.586	0.837339109	274.885488	9.5442	10.46666
250.588	1.287821316	274.9703292	9.6	10.06666
250.59	1.015135829	275.0551704	9.57674	9.63333
250.592	1.354583561	275.1400116	9.31162	10.23333
250.594	1.130036398	275.2248528	9.18604	10.03333
250.596	0.760048463	275.309694	9.99068	9.8
250.598	0.786131932	275.3945352	9.86046	10.2
250.6	0.739077332	275.4793764	9.6372	9.6
250.602	1.344526981	275.5642176	9.53488	9.4
250.604	1.260407624	275.6490588	9.2	9.4
250.606	1.071327	275.7339	8.3628	10
250.608	1.070715704	275.8187412	8.57674	10.2
250.61	1.265973776	275.9035824	8.81396	10.4
250.612	1.269334566	275.9884236	8.9349	10
250.614	1.044725188	276.0732648	9.49768	9.8
250.616	1.096052595	276.158106	9.70698	8.8
250.618	0.956910161	276.2429472	9.28372	8.4
250.62	1.16515644	276.3277884	9.73488	8.6
250.622	1.422274032	276.4126296	10.09302	8.8
250.624	1.72723653	276.4974708	10.3907	9.43333
250.626	0.795157006	276.582312	10.5628	9.83333
250.628	1.282109765	276.6671532	10.99536	10.03333
250.63	1.237594128	276.7519944	10.71164	9.83333
250.632	0.907816066	276.8368356	10.6418	9.83333
250.634	1.284683396	276.9216768	10.33948	9.4
250.636	1.517980956	277.006518	10.04412	9
250.638	1.020593231	277.0913592	10.0953	9.2
250.64	1.117875931	277.1762004	10.16744	9.2
250.642	1.178116343	277.2610416	10.007506	9.4
250.644	1.042639851	277.3458828	9.567966	9.6
250.646	1.213492504	277.430724	9.758666	10
250.648	1.795638554	277.5155652	9.842386	9.6
250.65	1.725702187	277.6004064	9.946986	9.8
250.652	1.003931368	277.6852476	10.60466	9.8
250.654	1.163348876	277.7700888	11.1628	10
250.656	0.843959802	277.85493	10.89304	9.6
250.658	1.216829197	277.9397712	10.31396	9.8
250.66	1.408929087	278.0246124	10.31396	10
250.662	0.545524235	278.1094536	9.84186	9.8
250.664	0.697457481	278.1942948	9.3628	10.23333
250.666	0.923855805	278.279136	9.55348	10.86666
250.668	1.037595464	278.3639772	10.34056	11.46666
250.67	0.556773792	278.4488184	10.12428	11.46666
250.672	1.099768859	278.5336596	9.70568	11.26666
250.674	1.05624923	278.6185008	9.86382	10.63333
250.676	1.540558827	278.703342	10.1243	10.2
250.678	1.300297529	278.7881832	10.0349	10
250.68	1.412677435	278.8730244	10.42094	9.8
250.682	0.733324462	278.9578656	10.83954	11.23333
250.684	1.365933032	279.0427068	10.83022	11.46666
250.686	1.44640263	279.127548	10.45812	11.46666
250.688	1.456789053	279.2123892	9.5302	10.86666
250.69	1.170960604	279.2972304	9.49068	10.86666
250.692	1.209469738	279.3820716	9.2465	9.83333
250.694	0.641493355	279.4669128	9.89534	9.8
250.696	1.193476904	279.551754	10.46976	10.2
250.698	1.136517837	279.6365952	11.1628	10.6
250.7	0.902504461	279.7214364	11.23722	10.4
250.702	0.864192465	279.8062776	11.49768	10
250.704	1.23966594	279.8911188	11.20466	9.4
250.706	0.693619209	279.97596	11.07908	9.6
250.708	1.297578882	280.0608012	11.04186	9.4
250.71	1.011917161	280.1456424	10.91162	9.4
250.712	1.430902395	280.2304836	10.84186	9.8
250.714	1.203613126	280.3153248	10.43256	10.4
250.716	1.71830398	280.400166	9.96744	9.6
250.718	0.833911907	280.4850072	9.52094	9.2
250.72	0.241435574	280.5698484	9.13024	9.4
250.722	1.48710772	280.6546896	8.82326	9.2
250.724	0.88661654	280.7395308	8.9535	8.8
250.726	1.117618846	280.824372	9.58606	9.2
250.728	1.063828698	280.9092132	10.32094	9.4
250.73	1.187398699	280.9940544	10.9628	9.2
250.732	0.781972398	281.0788956	11.1907	9.2
250.734	0.753483668	281.1637368	11.6186	9.2
250.736	1.530294193	281.248578	11.17208	8.8
250.738	1.194593151	281.3334192	11.0837	8.8
250.74	0.875066799	281.4182604	11.01394	9
250.742	1.430732966	281.5031016	11.42326	9
250.744	1.381405711	281.5879428	11.24652	9
250.746	1.056574925	281.672784	11.1256	9.2
250.748	1.015218665	281.7576252	10.9442	9.2
250.75	1.528595308	281.8424664	10.37676	8.8
250.752	1.263265511	281.9273076	9.91164	8.8
250.754	1.13659851	282.0121488	9.85582	9
250.756	0.872309174	282.09699	9.96744	9.2
250.758	1.052186796	282.1818312	9.5814	9.8
250.76	1.228640313	282.2666724	10.02326	10
250.762	0.79899718	282.3515136	10.23256	10
250.764	1.305246076	282.4363548	9.9814	9.8
250.766	1.154015402	282.521196	10.31164	9.6
250.768	1.054963319	282.6060372	10.5814	8.8
250.77	1.225834684	282.6908784	10.17208	8.6
250.772	1.474107668	282.7757196	9.9023	8.4
250.774	0.702056161	282.8605608	9.7116	8.2
250.776	0.837618761	282.945402	9.1209	8.63333
250.778	0.708174242	283.0302432	9.37208	9.03333
250.78	1.569056884	283.1150844	9.6	9.23333
250.782	1.967951193	283.1999256	10.41396	9.63333
250.784	1.476225727	283.2847668	10.67442	9.83333
250.786	0.932189068	283.369608	10.86512	9.6
250.788	0.931953664	283.4544492	10.49302	9.8
250.79	0.9344428	283.5392904	10.48372	9.6
250.792	0.602313573	283.6241316	9.5907	9.2
250.794	1.073618488	283.7089728	9.9721	9.2
250.796	0.831017622	283.793814	10.11164	9.83333
250.798	1.638143827	283.8786552	10.22326	9.63333
250.8	1.375723184	283.9634964	10.3721	9.83333
250.802	1.157076899	284.0483376	10.67442	9.83333
250.804	1.085872486	284.1331788	10.08372	9.83333
250.806	0.606101216	284.21802	9.80464	9
250.808	1.231809507	284.3028612	9.78604	9
250.81	0.619584627	284.3877024	9.53022	9
250.812	1.092459249	284.4725436	9.11628	9.4
250.814	0.886479248	284.5573848	9.2	9.4
250.816	1.029774882	284.642226	9.36744	9.4
250.818	1.3571087	284.7270672	9.58604	9.6
250.82	1.125399508	284.8119084	9.24186	9.8
250.822	1.444965722	284.8967496	9.90232	10.23333
250.824	1.069935641	284.9815908	10.0186	10.83333
250.826	1.110958365	285.066432	9.7907	10.63333
250.828	1.09663871	285.1512732	9.12094	10.03333
250.83	0.773149839	285.2361144	9.23256	9.83333
250.832	1.295672201	285.3209556	8.89302	9.4
250.834	0.948443109	285.4057968	8.70232	9
250.836	1.587235701	285.490638	8.69302	9.4
250.838	1.452090289	285.5754792	8.69302	9.6
250.84	1.214640825	285.6603204	9.38604	9.6
250.842	1.041146886	285.7451616	9.41394	9.6
250.844	1.545391251	285.8300028	9.28372	9.6
250.846	1.141720563	285.914844	9.15348	9.2
250.848	1.474857346	285.9996852	9.54418	9.4
250.85	0.947191549	286.0845264	8.9814	9.4
250.852	0.987750967	286.1693676	9.63722	9.2
250.854	0.838195957	286.2542088	10.5535	9.4
250.856	0.81788742	286.33905	11.41862	9.8
250.858	1.151439552	286.4238912	13.00932	10.2
250.86	1.313642809	286.5087324	13.59536	10
250.862	0.613959175	286.5935736	13.54886	9.8
250.864	0.9267674	286.6784148	13.33956	9.6
250.866	1.636198193	286.763256	13.70236	9.4
250.868	1.024131024	286.8480972	12.60468	9
250.87	1.800134111	286.9329384	12.37678	9.2
250.872	1.259041306	287.0177796	11.4791	9.2
250.874	1.067151881	287.1026208	10.88374	9
250.876	1.248877374	287.187462	10.19536	9.2
250.878	1.134333748	287.2723032	9.69304	9.2
250.88	1.214572411	287.3571444	9.41396	9.4
250.882	1.169520988	287.4419856	9.41396	9.4
250.884	1.173664932	287.5268268	9.40466	9.6
250.886	1.227956353	287.611668	9.07442	9.6
250.888	0.487654042	287.6965092	9.22326	9.6
250.89	1.248269638	287.7813504	9.1535	9.6
250.892	1.36736803	287.8661916	8.7721	10
250.894	1.418306383	287.9510328	9.14884	9.8
250.896	0.999905045	288.035874	9.4	9.6
250.898	0.593840613	288.1207152	9.4	9.2
250.9	1.432361171	288.2055564	9.76278	9.2
250.902	0.647476641	288.2903976	10.6744	8.8
250.904	0.866763326	288.3752388	10.16742	9
250.906	1.152780029	288.46008	9.91626	9.8
250.908	1.148218484	288.5449212	9.93486	9.8
250.91	1.107092325	288.6297624	9.41394	9.8
250.912	1.223718039	288.7146036	8.80464	10
250.914	0.844528022	288.7994448	8.94418	10
250.916	1.410034929	288.884286	9.18604	9.2
250.918	1.193590765	288.9691272	9.46046	9.4
250.92	1.445467712	289.0539684	9.67906	9.6
250.922	1.072990551	289.1388096	9.89768	9.6
250.924	0.700884899	289.2236508	9.90698	9.4
250.926	1.379029195	289.308492	9.87442	9.4
250.928	1.253725986	289.3933332	9.80464	9.6
250.93	0.907462799	289.4781744	9.6651	9.2
250.932	1.427295667	289.5630156	10.02324	9.4
250.934	1.371374108	289.6478568	10.05116	10.63333
250.936	0.86609877	289.732698	10.1442	11.26666
250.938	1.32376877	289.8175392	9.93956	11.06666
250.94	1.061640027	289.9023804	10.13026	11.26666
250.942	1.050965379	289.9872216	10.06048	11.46666
250.944	1.027057523	290.0720628	10.28372	10.23333
250.946	1.104418619	290.156904	9.86046	9.4
250.948	0.559874696	290.2417452	10.05116	9.4
250.95	1.299831246	290.3265864	10.1814	9.2
250.952	1.120071628	290.4114276	10.21396	9.4
250.954	0.813095552	290.4962688	9.89304	9.6
250.956	1.032976609	290.58111	10.29304	10.2
250.958	1.108840201	290.6659512	10.08374	10.4
250.96	1.328382574	290.7507924	10.24188	10.6
250.962	1.077689276	290.8356336	9.80932	10.43333
250.964	1.28685038	290.9204748	9.95816	10.23333
250.966	1.152846059	291.005316	10.25118	9.63333
250.968	1.30744139	291.0901572	9.9814	9.23333
250.97	1.40908553	291.1749984	9.89302	9.23333
250.972	1.121536065	291.2598396	10.22326	9.63333
250.974	1.508605364	291.3446808	9.88372	9.63333
250.976	1.465539077	291.429522	9.65582	10.03333
250.978	1.168301693	291.5143632	9.68374	10.23333
250.98	1.455835558	291.5992044	9.56282	9.83333
250.982	1.298696989	291.6840456	9.42328	9.2
250.984	1.148889086	291.7688868	9.57212	9.4
250.986	1.275261795	291.853728	9.94886	9.4
250.988	0.900653554	291.9385692	10.3628	9.2
250.99	1.049317128	292.0234104	10.40466	9.4
250.992	1.180395389	292.1082516	10.47442	9.4
250.994	0.884342024	292.1930928	10.89768	9.4
250.996	1.292530048	292.277934	10.30698	9.4
250.998	1.523970914	292.3627752	10.18606	10.2
251	1.238516035	292.4476164	9.9442	10.6
251.002	1.077964825	292.5324576	9.9256	10.4
251.004	1.030365052	292.6172988	9.69304	10.2
251.006	0.774053611	292.70214	9.89304	10
251.008	0.98935204	292.7869812	9.7907	9.2
251.01	0.89871823	292.8718224	10.06046	10.03333
251.012	0.775250687	292.9566636	10.13024	10.23333
251.014	0.691486481	293.0415048	9.93954	10.43333
251.016	1.068658649	293.126346	9.93954	10.83333
251.018	1.26497031	293.2111872	10.00932	11.03333
251.02	0.984139386	293.2960284	9.88838	10
251.022	1.102863004	293.3808696	9.68838	10
251.024	0.893029402	293.4657108	9.93954	9.8
251.026	1.53795825	293.550552	9.67908	9.4
251.028	1.174936552	293.6353932	9.91628	9.8
251.03	1.890358429	293.7202344	9.76746	9.8
251.032	1.212801757	293.8050756	9.89768	10.4
251.034	1.283093405	293.8899168	9.49768	10.4
251.036	1.062548859	293.974758	9.49768	10.2
251.038	0.818868584	294.0595992	9.04188	9.6
251.04	0.332884712	294.1444404	9.04188	9.4
251.042	1.056942835	294.2292816	8.92096	8.8
251.044	0.738766948	294.3141228	9.42328	8.6
251.046	0.855934791	294.398964	9.5442	9.43333
251.048	1.20547644	294.4838052	9.69302	9.63333
251.05	1.355785154	294.5686464	9.77208	9.83333
251.052	0.964440665	294.6534876	9.83254	9.63333
251.054	1.309206393	294.7383288	9.59068	9.83333
251.056	1.365635703	294.82317	9.78138	9.2
251.058	1.243478687	294.9080112	9.91628	9.4
251.06	1.018923851	294.9928524	10.0093	9.2
251.062	1.251824258	295.0776936	9.87906	9.6
251.064	1.367355329	295.1625348	10.13022	9.6
251.066	1.401675278	295.247376	10.07906	9.6
251.068	1.171632721	295.3322172	9.92556	9.4
251.07	0.977365186	295.4170584	9.92556	9.4
251.072	0.818797724	295.5018996	9.93486	9.4
251.074	1.525250291	295.5867408	9.83254	9.4
251.076	1.631382462	295.671582	9.38138	9.4
251.078	1.100457779	295.7564232	8.99068	9.2
251.08	0.780168482	295.8412644	9.27906	9.6
251.082	1.500718273	295.9261056	9.33024	9
251.084	1.310690817	296.0109468	9.46978	9.6
251.086	1.135821242	296.095788	9.5814	10.2
251.088	1.022089169	296.1806292	9.9907	11.43333
251.09	1.02803526	296.2654704	9.55814	10.83333
251.092	1.716475622	296.3503116	9.69766	11.03333
251.094	0.897031606	296.4351528	9.62788	10.23333
251.096	1.406220075	296.519994	9.77672	9.63333
251.098	1.256496332	296.6048352	9.80928	8.6
251.1	1.409192304	296.6896764	9.7116	8.8
251.102	1.50438833	296.7745176	9.62324	8.8
251.104	1.148362063	296.8593588	9.67442	9
251.106	1.335259261	296.9442	9.98604	8.8
251.108	1.060469803	297.0290412	9.87442	8.8
251.11	0.93059485	297.1138824	9.7442	8.6
251.112	1.192330671	297.1987236	9.43256	8.6
251.114	0.914083784	297.2835648	9.30232	8.8
251.116	0.783059264	297.368406	9.05116	9
251.118	1.117485994	297.4532472	8.92092	9.2
251.12	0.975021883	297.5380884	9.19998	9.6
251.122	1.041225394	297.6229296	9.8651	10.2
251.124	0.957836492	297.7077708	10.18602	9.8
251.126	1.157271336	297.792612	10.16742	9.8
251.128	1.105250054	297.8774532	10.15812	9.6
251.13	1.241577799	297.9622944	10.33022	9.4
251.132	1.061256701	298.0471356	10.14418	8.8
251.134	1.293773548	298.1319768	9.9535	9.2
251.136	0.70450871	298.216818	9.90234	9.2
251.138	0.808221087	298.3016592	9.97212	9.83333
251.14	1.080358521	298.3865004	9.65118	10.03333
251.142	0.862617276	298.4713416	9.29304	10.23333
251.144	0.832122421	298.5561828	9.24186	10.23333
251.146	0.69868487	298.641024	9.45582	10.03333
251.148	1.118822557	298.7258652	9.39534	9.4
251.15	1.123564793	298.8107064	9.66512	9.4
251.152	1.190710991	298.8955476	9.95348	9.2
251.154	1.461361504	298.9803888	10.12558	9.6
251.156	0.783697468	299.06523	10.2651	9.6
251.158	1.759941158	299.1500712	10.78138	9.4
251.16	1.874004183	299.2349124	10.43254	9.4
251.162	1.616956591	299.3197536	10.28372	9.2
251.164	0.979558622	299.4045948	10.09768	9.03333
251.166	0.962572929	299.489436	9.60466	9.63333
251.168	1.438955788	299.5742772	9.15816	10.46666
251.17	1.155323435	299.6591184	9.43722	10.26666
251.172	1.534091746	299.7439596	9.56744	10.46666
251.174	0.342990108	299.8288008	10.13488	9.83333
251.176	0.994288857	299.913642	10.4186	9.63333
251.178	1.374369827	299.9984832	10.79998	9
251.18	1.210429791	300.0833244	11.13022	8.8
251.182	0.983714594	300.1681656	11.81394	9
251.184	1.152574296	300.2530068	11.5023	9.83333
251.186	1.491054244	300.337848	11.50696	10.26666
251.188	1.815725924	300.4226892	11.55814	10.86666
251.19	1.658131741	300.5075304	11.4186	11.26666
251.192	1.362616862	300.5923716	10.60466	11.26666
251.194	1.519272555	300.6772128	10.5256	10.43333
251.196	1.894381242	300.762054	10.38606	10.4
251.198	0.776295279	300.8468952	10.26512	10.23333
251.2	0.95951963	300.9317364	10.40466	10.23333
251.202	1.407108095	301.0165776	10.33488	10.23333
251.204	1.401343471	301.1014188	10.6186	10.43333
251.206	1.162500557	301.18626	11.13488	10.23333
251.208	0.841416023	301.2711012	11.13954	10.2
251.21	1.407751414	301.3559424	11.1907	10.83333
251.212	1.110797578	301.4407836	11.87442	10.63333
251.214	1.263194916	301.5256248	11.73954	10.83333
251.216	1.025409444	301.610466	11.66978	10.43333
251.218	0.720168433	301.6953072	11.81396	10.23333
251.22	1.100007479	301.7801484	11.24186	9.2
251.222	1.338860204	301.8649896	10.94884	9.2
251.224	1.183797396	301.9498308	10.55814	9.2
251.226	1.24457257	302.034672	10.11162	9
251.228	1.462377404	302.1195132	9.78138	9
251.23	1.513555856	302.2043544	10.2465	9.6
251.232	0.999665391	302.2891956	10.0558	10.2
251.234	1.137569064	302.3740368	10.0558	10
251.236	1.540880362	302.458878	10.09766	10.63333
251.238	1.398451018	302.5437192	10.27906	10.43333
251.24	1.355689546	302.6285604	10.50696	10.86666
251.242	0.970793566	302.7134016	10.6186	10.86666
251.244	0.772613745	302.7982428	10.73952	11.69999
251.246	0.823447369	302.883084	11.07906	11.69999
251.248	0.843972324	302.9679252	10.88836	11.69999
251.25	0.778729191	303.0527664	10.40464	11.46666
251.252	0.78832617	303.1376076	10.14416	11.49999
251.254	0.630486929	303.2224488	10.12556	10.66666
251.256	1.359726449	303.30729	9.98602	10.63333
251.258	0.910067768	303.3921312	10.0558	10.63333
251.26	0.497894001	303.4769724	10.43256	10.03333
251.262	1.567057814	303.5618136	10.62326	9.4
251.264	1.413719293	303.6466548	11.08372	9.2
251.266	1.248124679	303.731496	10.95348	8.8
251.268	1.377471162	303.8163372	10.74416	9.2
251.27	1.072561223	303.9011784	10.5395	9.2
251.272	1.16489772	303.9860196	10.65578	9.4
251.274	1.450848377	304.0708608	10.21392	9.4
251.276	1.681138068	304.155702	10.4837	9.2
251.278	1.164865905	304.2405432	10.95348	8.6
251.28	1.094767376	304.3253844	11.09302	8.4
251.282	0.971640597	304.4102256	11.15814	8.8
251.284	1.619696939	304.4950668	11.04652	9.63333
251.286	0.713482733	304.579908	11.06048	10.23333
251.288	1.124992986	304.6647492	10.88838	10.63333
251.29	1.43594592	304.7495904	11.0093	10.83333
251.292	1.083008594	304.8344316	11	10.63333
251.294	1.148605412	304.9192728	10.93024	10
251.296	1.390313439	305.004114	11.01396	9.4
251.298	1.053163787	305.0889552	10.91628	9.6
251.3	1.03353857	305.1737964	10.39536	10
251.302	1.167261853	305.2586376	10.13024	9.6
251.304	0.73473703	305.3434788	10.24186	9.6
251.306	1.037306558	305.42832	9.70696	9.6
251.308	1.509976672	305.5131612	9.92558	9.2
251.31	1.104271512	305.5980024	10.32558	8.8
251.312	1.090227884	305.6828436	10.0279	8.8
251.314	1.185099146	305.7676848	10.06976	8.6
251.316	0.931900299	305.852526	10.04652	9
251.318	0.795364667	305.9373672	10.34884	9.2
251.32	1.030862163	306.0222084	10.26046	9.2
251.322	1.246183516	306.1070496	10.6279	9
251.324	1.181627351	306.1918908	10.58604	9.2
251.326	0.944530092	306.276732	10.73486	8.8
251.328	0.959575437	306.3615732	10.4837	8.6
251.33	0.817309475	306.4464144	10.60464	8.4
251.332	1.066684356	306.5312556	10.74884	8.8
251.334	1.235490978	306.6160968	10.89302	8.8
251.336	1.342317624	306.700938	11.20466	9.4
251.338	0.663259685	306.7857792	10.82326	9.4
251.34	1.444286106	306.8706204	10.46512	10
251.342	0.839184178	306.9554616	10.10232	10
251.344	1.396051252	307.0403028	10.19536	10
251.346	1.03930528	307.125144	9.7349	9.6
251.348	1.020007446	307.2099852	10.06514	9.6
251.35	1.188339721	307.2948264	10.37212	9.2
251.352	1.44043576	307.3796676	10.59072	8.8
251.354	1.344063805	307.4645088	10.31164	8.8
251.356	1.497300832	307.54935	10.24186	9
251.358	0.946262649	307.6341912	9.95348	8.8
251.36	0.953291976	307.7190324	9.78138	8.8
251.362	1.830675028	307.8038736	9.8465	8.8
251.364	1.194799438	307.8887148	10.0372	9
251.366	0.984478598	307.973556	10.10698	8.6
251.368	0.316435674	308.0583972	10.4093	8.8
251.37	1.557647077	308.1432384	10.6	9
251.372	0.814812572	308.2280796	10.63722	9.4
251.374	1.221198527	308.3129208	10.63722	9
251.376	0.931270097	308.397762	10.94884	9
251.378	1.108597168	308.4826032	10.98606	9.2
251.38	0.542969929	308.5674444	10.5256	9.6
251.382	0.960457892	308.6522856	10.5256	9.8
251.384	0.771137326	308.7371268	10.26514	10.83333
251.386	0.825074418	308.821968	9.97676	11.23333
251.388	0.449591745	308.9068092	9.50698	11.03333
251.39	1.310452938	308.9916504	9.87906	10.63333
251.392	1.180625336	309.0764916	10.08836	10.23333
251.394	1.099657559	309.1613328	10.07906	9.6
251.396	0.591116196	309.246174	10.7814	9.8
251.398	1.280004725	309.3310152	11.91164	10
251.4	0.40991205	309.4158564	12.1349	9.6
251.402	1.357909467	309.5006976	12.53954	9.8
251.404	0.977908778	309.5855388	13.2372	9.6
251.406	0.666170079	309.67038	12.79998	9.4
251.408	0.670455119	309.7552212	12.54882	9.2
251.41	0.918331541	309.8400624	12.53022	9.6
251.412	0.857307326	309.9249036	12.43256	9.6
251.414	0.3204003	310.0097448	12.7628	9.4
251.416	0.728828525	310.094586	13.3349	9.8
251.418	0.776672389	310.1794272	13.67908	9.6
251.42	1.442270637	310.2642684	13.9721	9.2
251.422	1.297342657	310.3491096	13.74418	9
251.424	1.512246351	310.4339508	13.12092	9.6
251.426	1.794324347	310.518792	13.55812	9
251.428	0.854198208	310.6036332	13.00928	9.2
251.43	0.957967667	310.6884744	11.87904	9.6
251.432	0.87229453	310.7733156	11.55346	9.6
251.434	1.801078139	310.8581568	10.89764	9
251.436	1.221345077	310.942998	9.26974	9
251.438	1.167074524	311.0278392	8.41394	9.4
251.44	1.388920846	311.1126804	8.56278	9.2
251.442	1.29049731	311.1975216	8.54884	9
251.444	1.028251676	311.2823628	8.73954	9.4
251.446	1.029283193	311.367204	8.92094	9.4
251.448	0.87309772	311.4520452	9.26046	9
251.45	1.399143637	311.5368864	9.46512	9
251.452	1.503486058	311.6217276	9.34418	9.2
251.454	1.430500816	311.7065688	9.21396	9.2
251.456	1.608129288	311.79141	9.3721	9.2
251.458	1.414385201	311.8762512	9.3535	9
251.46	1.689229913	311.9610924	8.81862	9.4
251.462	1.050692402	312.0459336	8.93956	9.4
251.464	1.087815746	312.1307748	9.12094	9.4
251.466	1.462302423	312.215616	9.23256	9.4
251.468	1.119662914	312.3004572	9.11164	9.8
251.47	1.244402748	312.3852984	9.72558	9.4
251.472	1.363403489	312.4701396	9.8093	9.2
251.474	0.86222248	312.5549808	10.0093	9
251.476	0.94397002	312.639822	9.73954	8.8
251.478	1.005381199	312.7246632	9.92092	8.8
251.48	1.088445874	312.8095044	9.77674	8.8
251.482	0.680981528	312.8943456	9.21394	9
251.484	1.561269481	312.9791868	9.19534	9
251.486	1.010647185	313.064028	9.6837	9.2
251.488	1.406139561	313.1488692	9.69302	9
251.49	1.049692257	313.2337104	9.71628	9
251.492	0.721391059	313.3185516	10.00466	9
251.494	0.931817551	313.4033928	9.5721	9
251.496	0.194958236	313.488234	9.60466	9
251.498	0.947127878	313.5730752	9.53488	8.8
251.5	0.74170126	313.6579164	9.44186	8.8
251.502	0.930481398	313.7427576	9.58138	9
251.504	1.0843678	313.8275988	10.13022	9.4
251.506	1.278938695	313.91244	9.8372	9.6
251.508	1.554439784	313.9972812	9.56744	9.8
251.51	0.728165378	314.0821224	10.12092	9.6
251.512	0.62122917	314.1669636	10.24186	9.2
251.514	1.265073026	314.2518048	10.4186	8.8
251.516	1.166363434	314.336646	10.52092	8.8
251.518	0.91173646	314.4214872	11.10232	8.8
251.52	0.906214647	314.5063284	10.87442	9
251.522	0.932324525	314.5911696	10.45582	9.4
251.524	1.076204821	314.6760108	10.26048	9.8
251.526	0.596273767	314.760852	9.93956	9.8
251.528	1.090263896	314.8456932	9.60002	9.6
251.53	0.950586539	314.9305344	9.49304	9.8
251.532	0.973635678	315.0153756	9.9349	9.4
251.534	0.889246723	315.1002168	9.7442	9
251.536	1.151250625	315.185058	10.28838	9
251.538	1.493016978	315.2698992	10.84186	9.2
251.54	1.17812502	315.3547404	11.60464	8.8
251.542	1.549985673	315.4395816	11.98604	9.4
251.544	1.181008075	315.5244228	12.91162	9.8
251.546	1.030823064	315.609264	13.13488	9.8
251.548	0.620422604	315.6941052	12.7721	9.6
251.55	1.179813404	315.7789464	13.01862	10.2
251.552	0.81981831	315.8637876	12.67908	10
251.554	0.776476914	315.9486288	12.26978	9.8
251.556	0.786936985	316.03347	12.5256	9.6
251.558	0.524073175	316.1183112	12.74886	9.6
251.56	1.076246525	316.2031524	12.307	9.2
251.562	0.600412286	316.2879936	12.77676	9
251.564	1.394224676	316.3728348	13.18142	9
251.566	1.258221136	316.457676	13.42328	9
251.568	0.912953502	316.5425172	13.84188	9.8
251.57	0.907248687	316.6273584	14.22328	10.2
251.572	0.842251913	316.7121996	14.16282	10.6
251.574	0.957785582	316.7970408	13.71164	10.4
251.576	0.850874807	316.881882	13.23256	10.6
251.578	0.833754036	316.9667232	13.28372	10
251.58	0.874150796	317.0515644	13.18604	9.4
251.582	1.010485769	317.1364056	13.53022	9.2
251.584	0.971429826	317.2212468	13.89302	9.6
251.586	1.691924468	317.306088	14.1628	9.2
251.588	1.078114927	317.3909292	14.05118	9.2
251.59	1.746186148	317.4757704	13.76746	9.2
251.592	1.200041805	317.5606116	13.3256	9.8
251.594	0.839377527	317.6454528	13.34886	9.8
251.596	1.82271845	317.730294	13.31164	10.4
251.598	1.037297469	317.8151352	13.1814	10.6
251.6	1.051201009	317.8999764	13.22326	10.6
251.602	1.068936778	317.9848176	13.3628	10
251.604	0.660031283	318.0696588	13.22326	9.8
251.606	1.185799727	318.1545	13.92558	10.2
251.608	1.395793275	318.2393412	13.89768	9.8
251.61	1.20992826	318.3241824	13.65582	10.4
251.612	1.871756519	318.4090236	13.73488	10.4
251.614	1.798838528	318.4938648	13.90698	10.6
251.616	1.087616124	318.578706	13.12094	9.8
251.618	0.987461121	318.6635472	13.06976	10.43333
251.62	1.194844742	318.7483884	13.39068	10.43333
251.622	1.142942577	318.8332296	13.53952	10.63333
251.624	1.056227223	318.9180708	13.43718	10.43333
251.626	1.07746729	319.002912	13.15812	10.63333
251.628	1.189788797	319.0877532	13.15812	10.2
251.63	0.795468331	319.1725944	12.95812	9.6
251.632	1.193396647	319.2574356	12.97672	9
251.634	1.064482734	319.3422768	13.39068	9.2
251.636	0.996254829	319.427118	14.293	9
251.638	0.987473565	319.5119592	14.8651	9
251.64	0.971379182	319.5968004	14.36744	9.6
251.642	0.979303223	319.6816416	13.49304	10
251.644	0.761149832	319.7664828	12.1628	10.2
251.646	1.256715486	319.851324	10.65116	10.4
251.648	1.376936564	319.9361652	9.3907	10.6
251.65	1.12357642	320.0210064	9.25116	10.2
251.652	1.341333499	320.1058476	9.57208	9.8
251.654	1.619989047	320.1906888	9.31162	9
251.656	1.33480866	320.27553	9.44186	8.8
251.658	1.177995452	320.3603712	9.3814	8.4
251.66	1.45851874	320.4452124	9.10232	8.4
251.662	1.247947519	320.5300536	8.28372	9.2
251.664	1.512047812	320.6148948	8.90232	9.6
251.666	1.099751388	320.699736	8.71162	9.4
251.668	1.34871672	320.7845772	9.0465	9.6
251.67	1.338819395	320.8694184	9.87442	10
251.672	0.92692971	320.9542596	10.42326	9.8
251.674	1.147478468	321.0391008	10.66978	9.6
251.676	1.242969133	321.123942	11.21862	10
251.678	1.140644257	321.2087832	11.17676	10.2
251.68	1.369221423	321.2936244	11.7814	9.8
251.682	1.382918086	321.3784656	12.4	9.4
251.684	1.06044819	321.4633068	12.65116	9.4
251.686	0.841886817	321.548148	13.02326	9.2
251.688	1.560862714	321.6329892	13.89768	8.8
251.69	1.816581649	321.7178304	13.36746	8.8
251.692	1.633247745	321.8026716	13.59072	8.8
251.694	1.243682557	321.8875128	13.39538	9
251.696	1.390978931	321.972354	13.85118	9
251.698	1.171222157	322.0571952	13.13954	9.4
251.7	1.266697634	322.1420364	13.6186	9.2
251.702	1.724349471	322.2268776	13.31162	9
251.704	1.327698348	322.3117188	13.693	8.8
251.706	1.574436491	322.39656	13.17672	9.43333
251.708	0.862207623	322.4814012	13.3116	9.03333
251.71	1.375250126	322.5662424	12.65114	9.43333
251.712	1.183898048	322.6510836	12.54882	9.63333
251.714	1.173105187	322.7359248	12.10696	9.63333
251.716	1.467468605	322.820766	11.8186	9.2
251.718	1.081058574	322.9056072	12.42326	9.2
251.72	1.455843523	322.9904484	12.85582	9
251.722	1.115269628	323.0752896	12.93024	9
251.724	1.261020006	323.1601308	13.31164	9
251.726	1.434014142	323.244972	13.28372	9
251.728	1.591394359	323.3298132	13.10232	9.6
251.73	1.160761427	323.4146544	13	10.2
251.732	1.431300205	323.4994956	13.34882	10.8
251.734	0.786409558	323.5843368	13.58604	11
251.736	1.15160094	323.669178	14.12558	11
251.738	1.41170264	323.7540192	14.19536	10.6
251.74	1.13860328	323.8388604	14.66978	10.2
251.742	1.072791732	323.9237016	14.16282	9.6
251.744	0.969461306	324.0085428	13.7349	9.4
251.746	1.165652555	324.093384	13.1535	9.4
251.748	0.932401092	324.1782252	13.65582	9.8
251.75	1.155934452	324.2630664	13.65582	9.6
251.752	1.110567922	324.3479076	13.86512	9.6
251.754	0.679688431	324.4327488	14.05582	9.4
251.756	1.392914945	324.51759	14.53954	9
251.758	1.021164934	324.6024312	13.8186	8.8
251.76	0.785680814	324.6872724	13.4837	9.2
251.762	1.215582658	324.7721136	12.7023	9.63333
251.764	1.352410736	324.8569548	12.63718	10.03333
251.766	0.950824169	324.941796	12.2744	10.03333
251.768	1.438119201	325.0266372	12.43254	9.63333
251.77	0.832961823	325.1114784	12.67906	9.43333
251.772	0.875091141	325.1963196	14.00464	9
251.774	1.569745631	325.2811608	13.53488	8.6
251.776	1.486035825	325.366002	14.06976	8.8
251.778	1.12350824	325.4508432	14.09302	9
251.78	1.3717587	325.5356844	13.61394	8.6
251.782	0.864185108	325.6205256	13.2186	8.4
251.784	1.377460775	325.7053668	14.13488	8.8
251.786	0.900967319	325.790208	13.33954	9
251.788	1.408711922	325.8750492	13.41862	9
251.79	1.518250537	325.9598904	13.45584	9.2
251.792	1.016799094	326.0447316	13.27908	9.2
251.794	0.713069007	326.1295728	13.15814	9
251.796	0.73030067	326.214414	13.93952	8.8
251.798	0.892611377	326.2992552	13.4558	9
251.8	0.3824625	326.3840964	13.36278	9
251.802	0.788195685	326.4689376	13.3907	9.2
251.804	1.682656657	326.5537788	12.9814	9
251.806	1.241598723	326.63862	12.99072	9.2
251.808	0.945144949	326.7234612	13.07908	9
251.81	1.661510336	326.8083024	13.47908	9.2
251.812	1.340223208	326.8931436	13.00466	9.8
251.814	1.215112641	326.9779848	12.71164	10
251.816	1.086712151	327.062826	12.46978	9.6
251.818	0.953843861	327.1476672	12.93024	9.6
251.82	0.174340557	327.2325084	12.81396	9.4
251.822	0.898320619	327.3173496	12.94418	8.8
251.824	1.518912346	327.4021908	13.67442	9
251.826	1.092441755	327.487032	13.87442	9
251.828	0.902162465	327.5718732	13.86048	9
251.83	1.276624173	327.6567144	13.18606	8.8
251.832	1.357567135	327.7415556	13.63258	8.6
251.834	1.065783358	327.8263968	13.57212	8.6
251.836	1.037093013	327.911238	13.26514	9.4
251.838	1.065448829	327.9960792	12.7256	9.2
251.84	1.437592885	328.0809204	13.42328	9.4
251.842	1.056319213	328.1657616	13.4698	10.23333
251.844	1.076786244	328.2506028	12.94886	10.23333
251.846	1.485518951	328.335444	12.66048	9.63333
251.848	1.282459719	328.4202852	13.26048	9.83333
251.85	1.231562045	328.5051264	13.13954	10.03333
251.852	1.097259922	328.5899676	13.6	9.8
251.854	1.056673708	328.6748088	13.92094	9.6
251.856	0.905146126	328.75965	14.5814	10
251.858	1.531035219	328.8444912	14.2093	10
251.86	1.140317031	328.9293324	14.45116	9.8
251.862	0.933261134	329.0141736	13.98138	9.8
251.864	1.411602928	329.0990148	13.56742	10
251.866	0.550711696	329.183856	13.72556	9.4
251.868	1.429286146	329.2686972	14.01394	9.8
251.87	1.144995724	329.3535384	12.99998	9.8
251.872	0.950578437	329.4383796	12.90232	10.03333
251.874	0.837963917	329.5232208	13.53488	10.03333
251.876	1.200277076	329.608062	13.04652	10.23333
251.878	1.467784987	329.6929032	12.5628	10.43333
251.88	0.782678098	329.7777444	13.2977	10.63333
251.882	1.25976321	329.8625856	13.75816	10.6
251.884	1.005624811	329.9474268	13.27444	10.4
251.886	1.196233684	330.032268	13.59072	10.6
251.888	1.058640009	330.1171092	14.36282	10.2
251.89	1.332007237	330.2019504	14.15816	10.2
251.892	0.80363395	330.2867916	13.89304	10
251.894	0.912642281	330.3716328	14.06048	10
251.896	1.274465869	330.456474	13.73954	10.4
251.898	1.688630117	330.5413152	13.4372	10.2
251.9	1.008401489	330.6261564	13.58604	10.2
251.902	0.977653483	330.7109976	13.33488	9.8
251.904	0.782648789	330.7958388	13.48836	9.8
251.906	0.640566929	330.88068	13.6	9.4
251.908	1.239696629	330.9655212	13.11164	9.4
251.91	0.9714315	331.0503624	13.1535	9
251.912	0.789298123	331.1352036	13.33954	8.8
251.914	1.325656019	331.2200448	13.02326	9
251.916	1.293089012	331.304886	12.69768	8.8
251.918	1.027129392	331.3897272	13.0093	9.43333
251.92	1.223408669	331.4745684	13.42326	9.43333
251.922	1.480994819	331.5594096	13.33954	9.43333
251.924	1.096331294	331.6442508	13.26512	9.43333
251.926	1.19490344	331.729092	13.39534	9.23333
251.928	1.171461929	331.8139332	13.26046	9.03333
251.93	0.954114289	331.8987744	12.4744	9.43333
251.932	1.299699796	331.9836156	12.33488	9.83333
251.934	1.506440692	332.0684568	12.91628	9.83333
251.936	0.957980055	332.153298	13.43722	10.66666
251.938	1.52866744	332.2381392	13.48838	10.43333
251.94	0.969991809	332.3229804	14.02326	10.03333
251.942	1.450102288	332.4078216	14.29302	10.46666
251.944	1.01938551	332.4926628	14.39534	10.06666
251.946	0.893526566	332.577504	14.20464	9.63333
251.948	1.190377301	332.6623452	13.99534	9.43333
251.95	1.401259102	332.7471864	13.9628	9.43333
251.952	1.517029111	332.8320276	13.24652	9.2
251.954	2.051419081	332.9168688	12.907	9.4
251.956	1.728180527	333.00171	13.15816	9.2
251.958	1.38447279	333.0865512	13.24654	9.2
251.96	1.63763987	333.1713924	13.1442	9.6
251.962	1.305569807	333.2562336	13.50234	9.4
251.964	0.854400104	333.3410748	13.48372	9.2
251.966	1.349614522	333.425916	13.58604	9.2
251.968	1.17356096	333.5107572	13.72556	9.2
251.97	1.245113937	333.5955984	13.79998	9
251.972	1.186236406	333.6804396	14.05114	8.6
251.974	1.115892054	333.7652808	13.74882	9
251.976	1.106880182	333.850122	13.2279	9
251.978	1.425296287	333.9349632	13.5814	9
251.98	0.884123826	334.0198044	13.7535	9.2
251.982	0.874440906	334.1046456	14.10234	9.6
251.984	1.164952644	334.1894868	14.5535	9.8
251.986	1.319036841	334.274328	14.71628	10.4
251.988	0.604765307	334.3591692	14.14418	10.2
251.99	1.302297033	334.4440104	13.89766	10.2
251.992	1.104797294	334.5288516	13.91162	10.4
251.994	1.186324491	334.6136928	13.33024	10.2
251.996	1.384699571	334.698534	13.21396	10
251.998	1.467434557	334.7833752	12.96744	10
252	1.021360381	334.8682164	13.5535	10.2
252.002	0.87751542	334.9530576	12.90698	9.8
252.004	1.323202545	335.0378988	13.34418	9.4
252.006	1.44411162	335.12274	13.4186	9
252.008	1.577655235	335.2075812	14.31628	9.4
252.01	1.336682412	335.2924224	13.65116	9.4
252.012	0.950523843	335.3772636	13.93024	10
252.014	0.753031849	335.4621048	14.27908	10.4
252.016	1.344648175	335.546946	14.06514	10.6
252.018	0.949669329	335.6317872	13.73492	10.2
252.02	1.191623896	335.7166284	13.72562	10
252.022	1.112962904	335.8014696	14.16282	9.2
252.024	1.13135088	335.8863108	13.7163	9.6
252.026	0.340723176	335.971152	13.66048	9.2
252.028	0.638508025	336.0559932	13.15814	9.6
252.03	1.211000186	336.1408344	13.55348	9.4
252.032	0.897188441	336.2256756	13.36744	10
252.034	1.589210497	336.3105168	13.37674	9.6
252.036	1.308852671	336.395358	13.86976	9.6
252.038	1.134403515	336.4801992	14.4465	10
252.04	1.169941961	336.5650404	14.31626	9.8
252.042	1.566157024	336.6498816	13.99068	9.6
252.044	0.842478641	336.7347228	13.53952	9.6
252.046	1.068158012	336.819564	13.293	10
252.048	1.53998693	336.9044052	13.11162	9.4
252.05	1.261036905	336.9892464	13.1814	9.8
252.052	1.199994782	337.0740876	13.0279	9.8
252.054	1.17419182	337.1589288	13.3721	9.8
252.056	1.778727754	337.24377	13.42328	9.8
252.058	0.982013748	337.3286112	13.77212	9.8
252.06	1.153623858	337.4134524	14.09304	9.8
252.062	0.804761296	337.4982936	14.50234	10
252.064	0.824163539	337.5831348	14.53024	10
252.066	0.885984642	337.667976	14.3721	9.8
252.068	1.465214124	337.7528172	14	10
252.07	1.206621078	337.8376584	13.48838	10.2
252.072	0.93452993	337.9224996	12.64652	9.8
252.074	1.318391842	338.0073408	12.17676	9.8
252.076	1.190726459	338.092182	12.07442	10.2
252.078	0.893569794	338.1770232	11.95348	9.8
252.08	1.197147031	338.2618644	11.77208	9.4
252.082	1.04904443	338.3467056	11.70232	9.4
252.084	1.420499195	338.4315468	12.24184	9
252.086	1.034397227	338.516388	12.32092	8.4
252.088	1.045106003	338.6012292	12.06046	8.8
252.09	0.660383787	338.6860704	11.73024	9
252.092	1.932333411	338.7709116	12.24186	8.8
252.094	1.282252043	338.8557528	11.33954	9.4
252.096	1.377904633	338.940594	11.53954	9.6
252.098	0.827028767	339.0254352	11.92558	9.6
252.1	0.572788099	339.1102764	11.94418	9.83333
252.102	1.068083165	339.1951176	12.03256	10.03333
252.104	0.523923344	339.2799588	12.44186	10.26666
252.106	0.89344835	339.3648	11.77674	10.06666
252.108	1.639661524	339.4496412	11.12094	10.06666
252.11	1.620508403	339.5344824	11	9.43333
252.112	1.274570845	339.6193236	11.21396	9.63333
252.114	1.347732794	339.7041648	11.1349	9
252.116	1.289493905	339.789006	11.20932	9
252.118	1.634499112	339.8738472	11.40002	8.6
252.12	1.153529135	339.9586884	11.13956	9.2
252.122	1.17278432	340.0435296	10.9163	8.8
252.124	1.1762201	340.1283708	10.64188	9.23333
252.126	1.256342481	340.213212	10.07908	9.63333
252.128	0.981964499	340.2980532	9.90232	9.83333
252.13	1.503998518	340.3828944	10.15814	9.23333
252.132	0.711455082	340.4677356	9.24186	10.43333
252.134	1.346643707	340.5525768	9.38138	10.2
252.136	1.027137032	340.637418	9.74882	10.2
252.138	0.679235858	340.7222592	9.67906	10
252.14	1.256852402	340.8071004	9.35812	10.2
252.142	1.570398118	340.8919416	9.68834	9
252.144	1.505955074	340.9767828	9.39998	9.43333
252.146	0.924125386	341.061624	9.10232	9.43333
252.148	1.279403277	341.1464652	9.10232	10.03333
252.15	0.670874882	341.2313064	9.13024	10.43333
252.152	1.184745328	341.3161476	9.25118	11.23333
252.154	1.231351404	341.4009888	9.32094	11
252.156	0.793185436	341.48583	9.54884	10.8
252.158	0.905523383	341.5706712	9.65116	10.4
252.16	0.963540468	341.6555124	9.63254	10.2
252.162	1.209179618	341.7403536	9.36278	9.6
252.164	1.236322905	341.8251948	9.65116	9.2
252.166	1.169984459	341.910036	9.42326	9.2
252.168	0.939385708	341.9948772	9.5628	9.2
252.17	1.494956813	342.0797184	9.98142	9
252.172	1.203433805	342.1645596	9.79072	8.8
252.174	0.631617478	342.2494008	9.58142	9
252.176	0.786863478	342.334242	9.80002	9
252.178	0.933071204	342.4190832	9.24188	9.2
252.18	1.008039479	342.5039244	8.7721	9.2
252.182	1.112660704	342.5887656	8.7721	9.2
252.184	1.495798045	342.6736068	8.61396	9
252.186	0.818358542	342.758448	8.43256	9.2
252.188	1.412864859	342.8432892	8.33954	9.2
252.19	1.035178483	342.9281304	8.91164	9.4
252.192	0.541906616	343.0129716	9.13024	10.03333
252.194	1.227201153	343.0978128	9.13954	10.23333
252.196	1.497568459	343.182654	9.06048	9.83333
252.198	1.119753021	343.2674952	8.9814	10.06666
252.2	0.62640531	343.3523364	8.73954	9.66666
252.202	1.332980034	343.4371776	8.73954	9.23333
252.204	1.813162652	343.5220188	9.07908	9.23333
252.206	1.304543712	343.60686	8.8186	9.63333
252.208	1.386772914	343.6917012	9.30698	9
252.21	0.943404794	343.7765424	9.08838	9.4
252.212	1.182125682	343.8613836	8.65116	9.6
252.214	0.88571717	343.9462248	8.82324	9.2
252.216	0.907363398	344.031066	9.27442	9.2
252.218	1.51554393	344.1159072	9.65582	9.2
252.22	1.027881717	344.2007484	9.65582	9.2
252.222	0.79638017	344.2855896	9.46514	9.2
252.224	0.984839918	344.3704308	8.94422	9.2
252.226	1.563868461	344.455272	9.28374	9.6
252.228	1.493361317	344.5401132	9.1628	10.2
252.23	1.235038783	344.6249544	9.50232	10.2
252.232	1.297590033	344.7097956	9.96278	10
252.234	1.066038623	344.7946368	10.18138	10.4
252.236	0.957446347	344.879478	9.84186	9.6
252.238	1.243899283	344.9643192	9.5535	9.83333
252.24	1.09067456	345.0491604	9.10234	9.83333
252.242	1.362505535	345.1340016	9.32094	9.63333
252.244	1.137198431	345.2188428	9.25118	9.63333
252.246	1.743859169	345.303684	9.33024	10.03333
252.248	1.267439641	345.3885252	9.35814	9.4
252.25	0.825135675	345.4733664	9.6186	9.2
252.252	1.066052198	345.5582076	9.7907	9.4
252.254	1.158301054	345.6430488	9.86046	9.4
252.256	1.435158109	345.72789	9.69302	9
252.258	1.373903029	345.8127312	9.62326	8.8
252.26	1.092696996	345.8975724	9.43258	8.6
252.262	1.057443722	345.9824136	9.26048	9.03333
252.264	1.191485738	346.0672548	9.20002	8.83333
252.266	1.141948371	346.152096	9.17676	9.03333
252.268	1.331688695	346.2369372	9.16746	9.43333
252.27	0.78225651	346.3217784	9.13954	9.63333
252.272	1.534469927	346.4066196	9.26048	9.2
252.274	0.632997147	346.4914608	9.45582	9
252.276	0.6923226	346.576302	9.83722	8.8
252.278	1.178038004	346.6611432	9.50698	8.4
252.28	0.877940527	346.7459844	9.72558	8.6
252.282	1.431032164	346.8308256	9.30696	8.4
252.284	0.862007845	346.9156668	8.96278	8.4
252.286	1.128483256	347.000508	8.89302	8.4
252.288	0.962303194	347.0853492	9.30232	9
252.29	1.50117225	347.1701904	9.54418	9.2
252.292	1.449727339	347.2550316	9.84186	9.8
252.294	0.959658041	347.3398728	10.2	10.4
252.296	1.544514844	347.424714	10	10.4
252.298	0.867358976	347.5095552	10.04186	10
252.3	0.849006472	347.5943964	9.66048	9.8
252.302	1.507159968	347.6792376	9.85118	9.4
252.304	0.509026081	347.7640788	9.85118	9
252.306	1.318339369	347.84892	9.92094	9.4
252.308	1.095544819	347.9337612	10.01862	9.4
252.31	0.960273941	348.0186024	10.08838	9.2
252.312	1.176285491	348.1034436	9.96744	9.2
252.314	1.255228867	348.1882848	9.44186	9.63333
252.316	0.892949754	348.273126	9.1907	9.63333
252.318	1.164140859	348.3579672	9.04186	10.03333
252.32	1.045353537	348.4428084	8.81396	10.03333
252.322	1.076410103	348.5276496	8.86514	10.23333
252.324	1.196951561	348.6124908	8.7628	10.2
252.326	1.315730495	348.697332	9.09302	10.2
252.328	1.635777194	348.7821732	8.83256	9.8
252.33	1.555350687	348.8670144	8.93954	10.83333
252.332	1.075834271	348.9518556	8.8186	10.83333
252.334	0.495849119	349.0366968	9.30698	10.23333
252.336	0.531437292	349.121538	9.5814	10.86666
252.338	0.965434377	349.2063792	10.19534	11.89999
252.34	1.729505434	349.2912204	10.4558	11.26666
252.342	1.221010407	349.3760616	10.6558	11.06666
252.344	1.010435649	349.4609028	10.74882	11.06666
252.346	1.247203469	349.545744	10.2558	10.23333
252.348	1.476673261	349.6305852	9.65116	9.4
252.35	1.809544157	349.7154264	9.43256	8.8
252.352	1.030360625	349.8002676	8.89302	8.8
252.354	1.410580668	349.8851088	8.86046	9
252.356	0.721809474	349.96995	9.06512	9
252.358	1.180628667	350.0547912	9.58604	9
252.36	1.342758187	350.1396324	10.0465	9
252.362	1.313494923	350.2244736	10.2372	9
252.364	1.113199106	350.3093148	10.17674	9.4
252.366	0.557630587	350.394156	10.12092	9.4
252.368	1.475770695	350.4789972	9.86046	9.2
252.37	1.241045982	350.5638384	9.39068	9.6
252.372	1.08813192	350.6486796	9.60928	9.6
252.374	0.754637221	350.7335208	9.41858	9.2
252.376	1.199303928	350.818362	9.33952	9.2
252.378	1.373061341	350.9032032	9.70232	9.63333
252.38	1.417512116	350.9880444	9.72094	9.43333
252.382	1.28770709	351.0728856	9.50234	9.63333
252.384	1.634878948	351.1577268	9.69304	9.83333
252.386	1.324062287	351.242568	9.89304	9.63333
252.388	1.471533131	351.3274092	9.42326	9.4
252.39	1.085201355	351.4122504	9.4279	9.4
252.392	1.061514817	351.4970916	9.76744	9.2
252.394	1.19043585	351.5819328	9.6186	9.2
252.396	1.061156715	351.666774	9.56742	9.4
252.398	0.607407238	351.7516152	9.79534	9.4
252.4	0.917784445	351.8364564	10	9.4
252.402	0.016925986	351.9212976	9.8093	9.4
252.404	1.422842903	352.0061388	9.6279	10.03333
252.406	0.815028082	352.09098	9.6	10.03333
252.408	1.426122726	352.1758212	9.54882	9.63333
252.41	1.179658337	352.2606624	8.99998	9.43333
252.412	1.287583168	352.3455036	8.99068	9.63333
252.414	0.866799588	352.4303448	9.2	8.6
252.416	1.243079964	352.515186	8.96744	8.6
252.418	0.442589752	352.6000272	8.66978	8.6
252.42	0.586999662	352.6848684	9.00002	8.6
252.422	1.335882159	352.7697096	8.86048	8.2
252.424	0.643387221	352.8545508	8.9721	8.4
252.426	1.070744555	352.939392	9.1628	8.4
252.428	1.30868975	353.0242332	9.1628	8.6
252.43	0.601336494	353.1090744	9.50232	9
252.432	1.078823755	353.1939156	9.16278	9.2
252.434	1.231615706	353.2787568	9.10232	9.8
252.436	0.563730336	353.363598	9.10232	10
252.438	1.239157825	353.4484392	9.32092	10
252.44	0.441016395	353.5332804	9.25116	10.2
252.442	1.464476842	353.6181216	9.8	10.2
252.444	1.379369517	353.7029628	10.14884	9.8
252.446	0.955300714	353.787804	10.14884	9.6
252.448	1.20721783	353.8726452	10.2279	9.6
252.45	1.190226569	353.9574864	9.76744	9
252.452	1.2036826	354.0423276	9.76744	9
252.454	1.289155081	354.1271688	9.85116	8.8
252.456	0.534321921	354.21201	10.16278	8.6
252.458	0.965761647	354.2968512	9.87442	8.4
252.46	1.231284902	354.3816924	10.21394	8.8
252.462	0.84218692	354.4665336	9.99534	9.2
252.464	1.448156332	354.5513748	9.94416	9.4
252.466	1.424159511	354.636216	9.74416	9.6
252.468	1.051217557	354.7210572	9.62322	9.8
252.47	1.583801539	354.8058984	9.4744	9.4
252.472	1.280093763	354.8907396	10.0651	8.8
252.474	1.675829661	354.9755808	9.94418	8.4
252.476	1.560518201	355.060422	9.89302	9.03333
252.478	1.262164547	355.1452632	10.5628	8.83333
252.48	1.006430738	355.2301044	10.63256	9.46666
252.482	1.01147128	355.3149456	10.54418	9.66666
252.484	1.261029786	355.3997868	10.2465	10.06666
252.486	1.709606048	355.484628	10.2558	9.23333
252.488	1.438381346	355.5694692	9.92556	9.43333
252.49	0.997080919	355.6543104	10.00462	9.4
252.492	1.165602906	355.7391516	10.05114	9.4
252.494	1.560194008	355.8239928	10.13022	9.4
252.496	1.192613672	355.908834	10.57674	9.6
252.498	0.950874172	355.9936752	10.71628	10
252.5	0.861925681	356.0785164	10.49768	9.6
252.502	1.346969178	356.1633576	10.16744	10
252.504	1.303975647	356.2481988	10.50696	9.8
252.506	1.009575439	356.33304	9.98138	9.6
252.508	0.900705669	356.4178812	10.22324	9.2
252.51	1.007047612	356.5027224	10.15348	9
252.512	1.200763991	356.5875636	10.35348	8.6
252.514	1.343698638	356.6724048	10.23256	8.8
252.516	1.596577642	356.757246	10.24186	9
252.518	1.667212801	356.8420872	9.47442	9.2
252.52	1.281916757	356.9269284	9.85582	9.8
252.522	1.146267634	357.0117696	9.85582	10.2
252.524	1.358960443	357.0966108	9.78606	9.8
252.526	0.936481559	357.181452	9.7163	10.4
252.528	0.662596207	357.2662932	10.1721	10.6
252.53	1.099078326	357.3511344	9.86046	10.4
252.532	0.756161074	357.4359756	9.33024	10
252.534	0.767961074	357.5208168	9.4	11.03333
252.536	1.316832958	357.605658	9.25116	10.63333
252.538	1.358800167	357.6904992	9.52558	10.43333
252.54	1.026507439	357.7753404	9.07442	10.03333
252.542	1.18004698	357.8601816	9.46512	10.03333
252.544	1.611619607	357.9450228	8.97674	9.2
252.546	1.325633531	358.029864	9.07442	9
252.548	0.879563459	358.1147052	8.73024	9.4
252.55	1.318817208	358.1995464	9.30234	9.4
252.552	1.826469649	358.2843876	9.25116	9.6
252.554	1.020016089	358.3692288	9.8093	9.8
252.556	1.289257249	358.45407	10.19068	10
252.558	1.225171192	358.5389112	10.26044	10
252.56	1.27881023	358.6237524	10.28834	10.4
252.562	0.904395557	358.7085936	10.1302	10.4
252.564	0.683632079	358.7934348	10.1302	10
252.566	0.777877354	358.878276	9.7209	9.8
252.568	1.495524086	358.9631172	9.65114	9
252.57	1.424172923	359.0479584	9.65114	9.23333
252.572	1.013261179	359.1327996	9.91162	8.83333
252.574	1.073682954	359.2176408	9.50232	8.83333
252.576	1.213776898	359.302482	9.7907	8.83333
252.578	1.325206996	359.3873232	10.03256	9.03333
252.58	1.400081244	359.4721644	10.03256	8.6
252.582	1.351170775	359.5570056	9.72092	9
252.584	1.021710307	359.6418468	9.96278	9.6
252.586	1.041787419	359.726688	10.33952	10
252.588	0.906069344	359.8115292	10.46046	10.4
252.59	1.470686742	359.8963704	10.75348	10.2
252.592	1.221637429	359.9812116	10.94418	9.8
252.594	1.381975657	360.0660528	10.86512	9.2
252.596	1.507847642	360.150894	10.81396	8.8
252.598	1.434057155	360.2357352	10.71162	9.03333
252.6	1.357022308	360.3205764	10.81396	9.23333
252.602	0.75617494	360.4054176	11.41862	9.43333
252.604	1.298618579	360.4902588	11.81862	10.23333
252.606	1.375220995	360.5751	11.1256	10.03333
252.608	0.917010527	360.6599412	10.45584	9.2
252.61	0.780025457	360.7447824	10.26978	9
252.612	0.806477114	360.8296236	9.68372	9
252.614	0.99980209	360.9144648	9.26046	8.6
252.616	0.74988937	360.999306	9.46046	9
252.618	0.938447647	361.0841472	10.07906	9
252.62	1.694917915	361.1689884	9.93952	9.2
252.622	1.146197319	361.2538296	10.18138	9.2
252.624	1.144600569	361.3386708	10.11162	8.8
252.626	1.249028431	361.423512	10.13952	8.4
252.628	1.691763909	361.5083532	9.98138	8.6
252.63	1.002535713	361.5931944	9.90232	8.4
252.632	1.44480472	361.6780356	9.51164	8.6
252.634	1.037151033	361.7628768	9.1814	8.8
252.636	0.810203494	361.847718	9.32094	9.43333
252.638	1.203561935	361.9325592	9.40932	9.23333
252.64	1.156636974
252.642	0.87675372
252.644	1.902682962
252.646	1.081529067
252.648	1.638014595
252.65	1.257242283
252.652	1.236690513
252.654	1.503358168
252.656	1.023735114
252.658	0.521832242
252.66	1.278261901
252.662	1.498151102
252.664	1.208262282
252.666	0.770319926
252.668	0.955935246
252.67	1.757874059
252.672	1.327183277
252.674	1.371476352
252.676	0.906028705
252.678	0.992835838
252.68	0.944798761
252.682	1.44230609
252.684	1.253322123
252.686	0.744027681
252.688	1.265916145
252.69	1.105977525
252.692	1.181286154
252.694	1.328405052
252.696	1.517999283
252.698	0.964453431
252.7	0.691854621
252.702	0.617358755
252.704	0.926203811
252.706	1.40170576
252.708	1.249276156
252.71	0.961006135
252.712	1.262513364
252.714	0.831021397
252.716	0.228461394
252.718	1.529316614
252.72	1.243266971
252.722	1.837605673
252.724	0.990834166
252.726	1.057991639
252.728	0.59554349
252.73	0.891692282
252.732	1.24050355
252.734	1.358935396
252.736	1.012484638
252.738	0.784407682
252.74	1.253087749
252.742	0.977245207
252.744	1.111412921
252.746	1.217596105
252.748	1.570684253
252.75	1.333122955
252.752	1.297875593
252.754	1.14971854
252.756	1.367320356
252.758	1.301776632
252.76	1.211141533
252.762	1.348544984
252.764	1.118800846
252.766	1.391502073
252.768	0.696609727
252.77	1.44067813
252.772	1.474684615
252.774	1.216571858
252.776	1.28129912
252.778	1.312737755
252.78	1.282349536
252.782	0.770270685
252.784	0.910586844
252.786	1.206386432
252.788	0.7222363
252.79	0.951256118
252.792	1.039658157
252.794	0.966946163
252.796	0.923197457
252.798	0.97116145
252.8	1.193313003
252.802	0.715259839
252.804	1.235998681
252.806	1.265348434
252.808	1.21057568
252.81	0.794468064
252.812	1.018874399
252.814	1.141581946
252.816	1.467722866
252.818	0.974076164
252.82	0.758539763
252.822	1.452934762
252.824	1.197006259
252.826	1.871190131
252.828	1.083887114
252.83	1.654276952
252.832	1.745133086
252.834	1.349113261
252.836	1.726733836
252.838	1.454378648
252.84	1.432697645
252.842	1.576252287
252.844	1.096461283
252.846	0.984771661
252.848	1.329221514
252.85	1.193577259
252.852	1.147742423
252.854	1.383926757
252.856	1.187915266
252.858	1.014979687
252.86	1.654132176
252.862	1.063880219
252.864	1.554964928
252.866	0.8018793
252.868	0.98329254
252.87	1.525000111
252.872	1.336753667
252.874	1.206551591
252.876	0.651034359
252.878	1.14361105
252.88	1.287607074
252.882	1.477790086
252.884	1.208849665
252.886	1.157307486
252.888	1.31267829
252.89	1.282600459
252.892	1.274518062
252.894	1.480367676
252.896	1.688093893
252.898	1.455660923
252.9	1.47048227
252.902	1.220631693
252.904	1.176178063
252.906	1.692759716
252.908	1.564545944
252.91	1.516416613
252.912	1.417817291
252.914	1.030118057
252.916	1.281709471
252.918	0.815581653
252.92	0.852660932
252.922	1.523928932
252.924	0.66680449
252.926	1.149598388
252.928	1.27610439
252.93	0.630340638
252.932	0.795177571
252.934	1.709552299
252.936	0.821233129
252.938	1.232439006
252.94	1.419131983
252.942	1.027737812
252.944	1.086492284
252.946	1.450575161
252.948	1.049947088
252.95	1.500392095
252.952	0.982418277
252.954	1.302083561
252.956	0.761164597
252.958	1.141041131
252.96	1.527940214
252.962	1.003301332
252.964	1.422236086
252.966	1.278302916
252.968	1.033034431
252.97	1.242181721
252.972	1.037643183
252.974	1.653641251
252.976	1.046015416
252.978	1.185599607
252.98	0.954481676
252.982	0.815260384
252.984	0.863357699
252.986	1.57887215
252.988	0.782541972
252.99	0.673856934
252.992	1.201590304
252.994	1.683681499
252.996	0.514925981
252.998	1.032762151
253	1.408606601
253.002	1.032657971
253.004	1.099964229
253.006	0.876944089
253.008	0.556186795
253.01	0.973517692
253.012	1.118184524
253.014	0.977727736
253.016	1.045547014
253.018	1.211411194
253.02	0.805508218
253.022	1.264040847
253.024	1.392469175
253.026	1.737543081
253.028	1.298290872
253.03	0.947738047
253.032	1.373729086
253.034	1.021192251
253.036	1.771506008
253.038	1.54624149
253.04	1.026699082
253.042	0.793183745
253.044	1.349601496
253.046	1.544233663
253.048	1.175998901
253.05	1.698987302
253.052	1.533365268
253.054	1.226024283
253.056	0.884161046
253.058	1.191209211
253.06	1.040423375
253.062	1.305872736
253.064	1.253963028
253.066	1.413082771
253.068	1.388279468
253.07	1.222091657
253.072	0.892244633
253.074	1.039891366
253.076	1.44463415
253.078	1.515774054
253.08	1.561103027
253.082	1.038131997
253.084	1.133911979
253.086	1.265696961
253.088	1.435358926
253.09	1.192005215
253.092	1.083912959
253.094	1.063054768
253.096	0.976995987
253.098	1.615147603
253.1	1.428960755
253.102	1.633540273
253.104	1.514589452
253.106	1.207142941
253.108	1.070547411
253.11	1.146714002
253.112	1.067286002
253.114	1.58917422
253.116	0.623631441
253.118	1.336206655
253.12	1.334277729
253.122	1.011790117
253.124	1.177693205
253.126	1.03327182
253.128	1.355372094
253.13	0.744107236
253.132	1.434362876
253.134	1.39302806
253.136	1.293833423
253.138	0.986101593
253.14	1.109387123
253.142	1.293775095
253.144	1.541535246
253.146	1.138668692
253.148	1.08503626
253.15	1.197943819
253.152	1.708035845
253.154	1.523602989
253.156	1.236927352
253.158	1.279720529
253.16	0.806939501
253.162	1.239124451
253.164	1.028527071
253.166	0.988486384
253.168	0.921060138
253.17	1.412788502
253.172	1.150033895
253.174	1.078033382
253.176	1.19521695
253.178	1.113713431
253.18	0.959535186
253.182	1.458656577
253.184	1.315549487
253.186	1.414143407
253.188	1.344972119
253.19	1.275528491
253.192	0.634707382
253.194	1.412208917
253.196	1.176977292
253.198	0.916491474
253.2	1.119967305
253.202	1.464811239
253.204	1.717711541
253.206	1.265403105
253.208	1.152410358
253.21	1.057833105
253.212	1.178493256
253.214	1.214253575
253.216	0.916382926
253.218	0.882355504
253.22	1.305036479
253.222	1.354033534
253.224	1.18562519
253.226	1.038411914
253.228	1.204103624
253.23	1.491134279
253.232	1.068288168
253.234	0.726588934
253.236	1.394318541
253.238	1.341892352
253.24	1.501959095
253.242	1.143027444
253.244	1.274061931
253.246	0.804426323
253.248	0.85244655
253.25	1.457788449
253.252	1.016249429
253.254	1.302384738
253.256	1.462083221
253.258	1.305654662
253.26	1.056216724
253.262	1.332553798
253.264	1.018758619
253.266	1.049835059
253.268	0.585944885
253.27	1.186305989
253.272	0.940843117
253.274	0.91577231
253.276	1.143634245
253.278	1.303891838
253.28	1.421411416
253.282	1.456450677
253.284	1.317383342
253.286	0.823807474
253.288	1.269246279
253.29	1.316090771
253.292	1.303103906
253.294	1.292140607
253.296	1.181474771
253.298	1.109347651
253.3	1.396723224
253.302	1.273409396
253.304	1.37210161
253.306	0.796103557
253.308	0.645450848
253.31	1.242431865
253.312	1.3161674
253.314	0.954426351
253.316	0.808461002
253.318	0.769980424
253.32	1.127711145
253.322	0.794358217
253.324	1.065895061
253.326	1.464927757
253.328	1.364013996
253.33	1.293566248
253.332	0.87679561
253.334	1.016895421
253.336	1.534636841
253.338	1.237010678
253.34	1.608731607
253.342	1.249336822
253.344	0.942842273
253.346	1.371639505
253.348	1.013195023
253.35	1.076959136
253.352	1.419810238
253.354	1.102016101
253.356	1.098061373
253.358	1.392969501
253.36	1.082799649
253.362	1.173344075
253.364	1.458644984
253.366	1.758899876
253.368	1.213087204
253.37	1.033168766
253.372	1.066376874
253.374	1.254347742
253.376	1.581613597
253.378	1.132113835
253.38	1.404051009
253.382	1.781057467
253.384	1.274061044
253.386	1.403641577
253.388	1.119731689
253.39	1.391661061
253.392	1.252333725
253.394	0.971523939
253.396	1.483099936
253.398	1.382632655
253.4	0.959103738
253.402	1.282332947
253.404	0.971253112
253.406	1.456137491
253.408	1.114052757
253.41	1.478805803
253.412	0.941658553
253.414	1.049305423
253.416	1.433026356
253.418	1.139168946
253.42	0.828977542
253.422	0.6500372
253.424	1.322571203
253.426	1.20507077
253.428	0.953750901
253.43	1.088018791
253.432	1.277006712
253.434	1.111929452
253.436	1.499197563
253.438	1.715471667
253.44	1.044319994
253.442	1.6095753
253.444	1.60394008
253.446	1.143039957
253.448	1.580070092
253.45	1.164444768
253.452	1.153663171
253.454	0.755368053
253.456	0.602260421
253.458	1.167511415
253.46	1.014024223
253.462	1.743436062
253.464	1.308969664
253.466	1.784396178
253.468	1.562367493
253.47	1.05914149
253.472	1.305380915
253.474	1.174316447
253.476	1.68107988
253.478	0.831156292
253.48	1.519719136
253.482	1.165685881
253.484	0.992358131
253.486	0.69985599
253.488	1.319135114
253.49	1.188680517
253.492	0.969214652
253.494	0.79015185
253.496	1.792846873
253.498	0.956506364
253.5	1.526045715
253.502	1.435376632
253.504	1.330454018
253.506	1.020526993
253.508	1.561676245
253.51	1.095790933
253.512	0.842876222
253.514	1.097139874
253.516	1.695260426
253.518	1.488752154
253.52	1.211936616
253.522	1.880765717
253.524	1.298029829
253.526	1.535734387
253.528	0.739471774
253.53	1.071453317
253.532	1.137995126
253.534	1.953437876
253.536	1.108523174
253.538	0.992133216
253.54	1.052242629
253.542	1.000164822
253.544	1.503578466
253.546	1.852985199
253.548	0.974116122
253.55	1.265096418
253.552	1.6324883
253.554	0.84984292
253.556	1.480270265
253.558	0.92986179
253.56	0.970848951
253.562	0.930968485
253.564	0.865034028
253.566	1.281011094
253.568	0.785556654
253.57	1.12392164
253.572	0.993885267
253.574	1.25795508
253.576	1.354670686
253.578	1.157615201
253.58	1.254530588
253.582	1.672386896
253.584	1.101909887
253.586	1.173968058
253.588	1.140771441
253.59	1.075228866
253.592	1.386996786
253.594	1.597063223
253.596	1.464009768
253.598	1.274885771
253.6	1.054136973
253.602	1.154504014
253.604	1.382256267
253.606	1.133235428
253.608	1.637485011
253.61	1.047456317
253.612	1.065257217
253.614	1.193229796
253.616	1.14150078
253.618	1.35228686
253.62	1.135584674
253.622	1.462498728
253.624	0.781225528
253.626	0.753219089
253.628	1.087777419
253.63	0.669205028
253.632	0.699877181
253.634	0.978453462
253.636	1.089435837
253.638	0.916912139
253.64	1.343221718
253.642	1.399243661
253.644	1.672489249
253.646	1.184859227
253.648	1.552335223
253.65	0.892090851
253.652	1.118856706
253.654	1.204962199
253.656	0.906636507
253.658	1.686125439
253.66	1.469252672
253.662	1.143092399
253.664	1.546936265
253.666	1.775091317
253.668	1.595181329
253.67	1.218717255
253.672	1.666508387
253.674	2.054964021
253.676	1.147565317
253.678	1.17034245
253.68	1.371345827
253.682	1.293817673
253.684	1.062434506
253.686	1.379008945
253.688	0.80416778
253.69	1.034211592
253.692	1.284010368
253.694	1.465750534
253.696	1.601412995
253.698	1.001089412
253.7	1.680934135
253.702	1.132199609
253.704	1.007736382
253.706	0.838084095
253.708	1.069156533
253.71	1.012124355
253.712	1.340354573
253.714	1.343451125
253.716	1.046326654
253.718	1.201522167
253.72	1.216787988
253.722	1.512163645
253.724	1.420430231
253.726	1.604243027
253.728	1.750882035
253.73	0.897356376
253.732	1.671112895
253.734	1.178716874
253.736	1.044754477
253.738	1.346743768
253.74	1.245758306
253.742	1.104916625
253.744	1.110834037
253.746	1.263633976
253.748	1.101856022
253.75	0.878701007
253.752	1.150502382
253.754	1.299724014
253.756	1.289405013
253.758	1.249282176
253.76	1.141416708
253.762	0.925486785
253.764	0.828732803
253.766	1.688796534
253.768	0.489661915
253.77	1.328200725
253.772	1.2422392
253.774	1.552460475
253.776	1.3985079
253.778	1.115297027
253.78	1.596806292
253.782	0.642994351
253.784	1.156754652
253.786	1.332746559
253.788	1.261476397
253.79	1.149756938
253.792	1.374891453
253.794	1.412780279
253.796	1.612294083
253.798	1.443189463
253.8	1.894947289
253.802	1.24719288
253.804	1.444414095
253.806	2.01895091
253.808	1.732794813
253.81	1.302616242
253.812	1.142797256
253.814	0.902987762
253.816	1.648189579
253.818	1.386889063
253.82	0.705382068
253.822	1.145975269
253.824	1.487300379
253.826	1.871421445
253.828	1.632785956
253.83	1.221491673
253.832	1.643590045
253.834	1.313669259
253.836	1.338573007
253.838	1.496805397
253.84	0.95775207
253.842	1.352841465
253.844	1.402138379
253.846	1.870590134
253.848	1.356288809
253.85	1.531830009
253.852	1.580747921
253.854	1.347057595
253.856	1.155898929
253.858	1.372905171
253.86	1.203884749
253.862	1.362273945
253.864	1.324932878
253.866	0.719240326
253.868	0.651862985
253.87	1.013373622
253.872	0.766993854
253.874	1.478154388
253.876	1.047101948
253.878	1.443691181
253.88	1.696543414
253.882	1.222503759
253.884	0.90585466
253.886	1.297651459
253.888	1.770693632
253.89	1.127667221
253.892	1.132441993
253.894	1.368097121
253.896	0.94625162
253.898	1.770856759
253.9	1.114195258
253.902	1.5236664
253.904	1.144085194
253.906	1.505307723
253.908	1.418131229
253.91	0.887957788
253.912	1.447860825
253.914	1.505701919
253.916	1.118526854
253.918	1.127624062
253.92	1.77021712
253.922	1.88690422
253.924	1.551947699
253.926	1.54663775
253.928	1.351314243
253.93	2.003793226
253.932	1.405598513
253.934	1.846077892
253.936	0.732351713
253.938	1.11830526
253.94	1.688010795
253.942	1.475239827
253.944	1.306737353
253.946	1.419289723
253.948	1.236486202
253.95	1.356695807
253.952	1.601972808
253.954	1.502353463
253.956	1.438187063
253.958	1.573654556
253.96	1.970630361
253.962	1.131737866
253.964	1.49768436
253.966	1.129515654
253.968	1.478880472
253.97	1.182413792
253.972	1.148009765
253.974	1.447839395
253.976	1.394458783
253.978	1.577916195
253.98	2.356672154
253.982	1.481829663
253.984	1.398907637
253.986	1.450667442
253.988	1.434288051
253.99	1.320077517
253.992	1.461510419
253.994	1.548569385
253.996	1.490893641
[truncated: 54,002 more rows]
