# Supplementary material for: Proteome-wide determinants of co-translational chaperone binding in bacteria
Source: Nat Commun. 2025 May 10;16:4361. doi: 10.1038/s41467-025-59067-9 (PMC12065913; doi:10.1038/s41467-025-59067-9)
Supplement: Supplementary file 8 — Source Data [file 41467_2025_59067_MOESM8_ESM.zip › S3c_mid.csv]

Time_Force_X-Axis	Time_Force_Y-Axis	Time_Intensity_X-Axis	Intensity_TF_Y-Axis	Intensity_DnaK_Y-Axis
679	0.515837319	679.0392	6.37	6.583672
679.002	-0.045264341	679.12425	6.49	6.869388
679.004	0.680343192	679.2093	6.53	7.085712
679.006	0.072470418	679.29435	6.69	6.665304
679.008	1.036200565	679.3794	6.69	6.428568
679.01	0.304295759	679.46445	6.65	6.224484
679.012	0.409168664	679.5495	7.09	5.96326
679.014	0.84353047	679.63455	6.93	6.551016
679.016	0.554036713	679.7196	7.05	6.795916
679.018	0.365940824	679.80465	7.17	6.624488
679.02	0.45450386	679.8897	6.89	6.510204
679.022	0.365390469	679.97475	6.49	6.722448
679.024	0.392332896	680.0598	6.53	5.963264
679.026	0.37073035	680.14485	6.13	5.873468
679.028	0.299338289	680.2299	5.93	6.05306
679.03	-0.010801307	680.31495	6.45	6.20408
679.032	0.267318332	680.4	7.05	6.2
679.034	1.070592282	680.48505	6.93	6.971428
679.036	0.815272356	680.5701	7.01	7.024488
679.038	0.611394892	680.65515	6.97	6.987756
679.04	0.16721272	680.7402	7.13	6.8
679.042	0.855386021	680.82525	6.61	6.795916
679.044	0.867671696	680.9103	6.57	6.25714
679.046	0.820971216	680.99535	7.05	6.277548
679.048	0.391973062	681.0804	7.13	6.46122
679.05	0.594102491	681.16545	6.93	6.571424
679.052	0.469711137	681.2505	6.93	6.489792
679.054	0.775324927	681.33555	7.05	6.318364
679.056	0.73149782	681.4206	6.89	6.865304
679.058	0.582630889	681.50565	6.73	7.028568
679.06	1.024850219	681.5907	6.61	6.885712
679.062	0.922204389	681.67575	6.45	6.914284
679.064	0.577769876	681.7608	6.29	7.14694
679.066	0.015662423	681.84585	6.25	6.804084
679.068	1.217183226	681.9309	6.53	6.767352
679.07	0.063560755	682.01595	6.77	7.322456
679.072	0.159428736	682.101	7.13	7.351028
679.074	0.574153575	682.18605	7.21	7.18776
679.076	0.773169341	682.2711	7.17	6.779596
679.078	0.676272138	682.35615	7.21	6.877552
679.08	1.058952563	682.4412	6.77	7.159184
679.082	0.288465784	682.52625	6.77	7.171428
679.084	0.718613903	682.6113	7.09	7.514288
679.086	0.529152901	682.69635	7.69	8.2449
679.088	0.004598543	682.7814	7.41	7.583676
679.09	0.490355437	682.86645	7.69	7.571428
679.092	0.453593671	682.9515	7.57	7.975508
679.094	0.356600865	683.03655	7.69	8.134688
679.096	0.746251884	683.1216	7.17	7.710196
679.098	0.639677462	683.20665	7.29	7.76734
679.1	0.615321088	683.2917	6.93	6.86122
679.102	0.703261768	683.37675	6.61	6.338772
679.104	0.789454241	683.4618	6.45	5.95102
679.106	0.865948288	683.54685	6.53	5.824492
679.108	0.236376681	683.6319	6.61	6.032656
679.11	0.357941693	683.71695	6.85	6.134696
679.112	0.602581002	683.802	7.29	6.583676
679.114	0.79395713	683.88705	6.85	6.469388
679.116	0.931926929	683.9721	6.49	6.326528
679.118	1.061467128	684.05715	6.41	6.134692
679.12	1.147444111	684.1422	6.21	6.30204
679.122	0.668368438	684.22725	5.93	5.914284
679.124	0.582319626	684.3123	6.25	6.20408
679.126	0.362922594	684.39735	6.45	6.334696
679.128	0.182036562	684.4824	6.57	6.506124
679.13	0.773887471	684.56745	6.77	6.240816
679.132	0.232736095	684.6525	6.93	6.563268
679.134	0.596785343	684.73755	7.21	6.53878
679.136	0.202560289	684.8226	7.05	7.000004
679.138	0.707979976	684.90765	6.93	7.212248
679.14	0.327549542	684.9927	7.09	7.49388
679.142	0.515813718	685.07775	7.09	7.322448
679.144	0.727402481	685.1628	6.69	7.265304
679.146	0.821666257	685.24785	6.61	6.775508
679.148	0.869970942	685.3329	6.57	6.469384
679.15	0.952332308	685.41795	6.53	6.15918
679.152	0.818265617	685.503	6.73	5.9551
679.154	0.585889579	685.58805	6.73	5.971428
679.156	0.355044718	685.6731	7.37	6.485712
679.158	0.466478272	685.75815	8.09	6.583672
679.16	1.53053277	685.8432	7.97	7.15102
679.162	1.05409155	685.92825	7.65	6.979592
679.164	0.702089399	686.0133	8.09	7.420408
679.166	0.675720928	686.09835	7.65	7.408164
679.168	0.577338724	686.1834	7.13	7.689796
679.17	-0.124631248	686.26845	7.53	7.812244
679.172	0.429333412	686.3535	7.85	8.142856
679.174	0.344721543	686.43855	7.45	7.730612
679.176	0.49641567	686.5236	7.61	7.244896
679.178	0.701634133	686.60865	7.45	7.4
679.18	0.663914462	686.6937	6.93	7.4
679.182	0.806291205	686.77875	6.57	7.257144
679.184	0.236664857	686.8638	6.49	7.216324
679.186	0.83634661	686.94885	6.53	7.142856
679.188	1.109508778	687.0339	7.01	6.922448
679.19	1.324115943	687.11895	7.61	7.057144
679.192	0.63680426	687.204	7.65	7.057144
679.194	0.262002908	687.28905	8.17	7.269392
679.196	0.782007003	687.3741	8.09	7.29388
679.198	1.12739925	687.45915	7.57	7.04898
679.2	0.249069052	687.5442	7.09	6.436736
679.202	-0.206895643	687.62925	7.01	7.575508
679.204	0.254889338	687.7143	6.61	7.1551
679.206	1.112813987	687.79935	6.49	7.265304
679.208	1.12459651	687.8844	6.33	8.420408
679.21	0.755615102	687.96945	6.73	8.877548
679.212	0.17482739	688.0545	6.65	8.081632
679.214	1.242617393	688.13955	6.61	7.946936
679.216	1.180230426	688.2246	6.73	8
679.218	0.538492005	688.30965	6.81	6.865304
679.22	0.706783493	688.3947	6.53	6.481632
679.222	0.696796037	688.47975	6.69	6.812244
679.224	0.719452433	688.5648	7.17	6.665308
679.226	0.389793191	688.64985	7.17	6.791836
679.228	-0.053118957	688.7349	7.37	7.024492
679.23	0.511239683	688.81995	7.33	7.657144
679.232	0.542228878	688.905	7.41	6.979592
679.234	0.181629012	688.99005	6.97	7.461224
679.236	0.60672457	689.0751	6.61	7.371428
679.238	1.028083085	689.16015	6.77	7.391836
679.24	0.214870421	689.2452	6.57	6.881632
679.242	0.585721121	689.33025	6.53	6.583672
679.244	1.118586216	689.4153	6.77	6.236732
679.246	0.716554774	689.50035	6.89	6.526528
679.248	0.234149095	689.5854	6.89	6.767344
679.25	0.478236681	689.67045	7.21	6.497956
679.252	0.773336261	689.7555	7.37	6.714284
679.254	1.097391048	689.84055	7.25	6.967344
679.256	1.02554355	689.9256	8.17	6.767344
679.258	0.470885388	690.01065	8.25	6.093872
679.26	0.75300408	690.0957	7.73	6.081628
679.262	0.603778341	690.18075	7.37	7.167344
679.264	0.816708957	690.2658	7.41	6.995916
679.266	-0.160696776	690.35085	6.85	6.983672
679.268	0.57738644	690.4359	6.73	7.281632
679.27	0.519931804	690.52095	7.05	7.706124
679.272	0.246530372	690.606	7.21	6.689796
679.274	4.31E-04	690.69105	7.01	7.404084
679.276	1.035769756	690.7761	7.05	7.2898
679.278	1.129410492	690.86115	6.93	7.995924
679.28	0.612446689	690.9462	7.17	7.734696
679.282	1.167584574	691.03125	6.97	7.79592
679.284	0.783395034	691.1163	6.89	7.367348
679.286	1.006648313	691.20135	6.93	7.481632
679.288	1.064867939	691.2864	6.89	7.024488
679.29	0.42787321	691.37145	7.13	7.024488
679.292	0.501803437	691.4565	7.29	7.224488
679.294	0.856271925	691.54155	7.77	7.477548
679.296	0.550850708	691.6266	7.65	7.383672
679.298	0.275245976	691.71165	7.25	7.220408
679.3	0.332291694	691.7967	6.93	7.49796
679.302	0.84614098	691.88175	6.85	7.440816
679.304	0.748286214	691.9668	6.53	7.779592
679.306	1.055719185	692.05185	6.97	8.481632
679.308	0.870761073	692.1369	7.89	8.326528
679.31	0.772738532	692.22195	7.61	8.534692
679.312	1.014048519	692.307	7.93	8.706124
679.314	0.78492775	692.39205	8.17	7.89796
679.316	0.272802386	692.4771	7.37	7.273472
679.318	0.843411438	692.56215	6.65	7.322452
679.32	0.813213057	692.6472	6.97	6.89388
679.322	0.839819251	692.73225	6.69	6.318368
679.324	1.085632811	692.8173	6.77	6.208164
679.326	0.578009309	692.90235	6.93	6.391836
679.328	0.684797682	692.9874	6.89	6.40408
679.33	0.84554308	693.07245	6.65	6.146936
679.332	0.597288325	693.1575	6.41	6.542856
679.334	0.527165432	693.24255	5.97	7.065304
679.336	0.504772926	693.3276	6.09	7.069384
679.338	0.765889536	693.41265	6.81	7.097956
679.34	0.398127871	693.4977	6.97	7.285712
679.342	0.806745274	693.58275	7.25	7.346936
679.344	1.19838342	693.6678	7.49	6.812244
679.346	0.775613444	693.75285	7.29	6.918368
679.348	0.675265663	693.8379	7.01	7.265308
679.35	1.014360295	693.92295	6.93	7.159188
679.352	0.209960837	694.008	7.21	7.2449
679.354	0.27076703	694.09305	7.09	7.273472
679.356	0.416735789	694.1781	7.01	6.800004
679.358	0.646455825	694.26315	6.93	6.583676
679.36	0.553940426	694.3482	7.17	6.918368
679.362	0.510688302	694.43325	7.25	6.787756
679.364	1.150605146	694.5183	7.37	6.791836
679.366	0.842238213	694.60335	7.65	7.126528
679.368	0.260445393	694.6884	7.93	7
679.37	0.220307101	694.77345	7.33	6.861224
679.372	0.637187354	694.8585	7.41	6.861224
679.374	0.268755275	694.94355	7.29	7.232652
679.376	1.062784526	695.0286	7.21	7.575508
679.378	1.197881635	695.11365	6.73	8.236732
679.38	1.161669882	695.1987	6.93	8.30612
679.382	0.508006304	695.28375	6.53	8.55102
679.384	0.945530002	695.3688	6.45	8.583676
679.386	0.645330317	695.45385	6.37	8.28572
679.388	0.276347199	695.5389	6.65	7.710208
679.39	1.161263529	695.62395	6.49	7.73878
679.392	1.466372969	695.709	6.33	7.273472
679.394	0.76976853	695.79405	6.33	7.285716
679.396	0.563041807	695.8791	6.37	7.00408
679.398	0.622889069	695.96415	6.37	7.330612
679.4	0.796591754	696.0492	6.85	8.171428
679.402	0.673181736	696.13425	6.81	8.44898
679.404	0.893201979	696.2193	6.93	8.375508
679.406	0.550850366	696.30435	7.09	8.718368
679.408	0.126762651	696.3894	6.61	8.955104
679.41	0.468586313	696.47445	6.05	7.971432
679.412	0.906757165	696.5595	6.61	7.959188
679.414	0.380693349	696.64455	6.57	8.28164
679.416	0.272156086	696.7296	6.41	7.73878
679.418	0.230988572	696.81465	6.93	7.404084
679.42	0.549413765	696.8997	7.41	7.571428
679.422	0.807248255	696.98475	7.13	7.55102
679.424	0.97786088	697.0698	7.37	7.371428
679.426	0.161919529	697.15485	8.09	8.379592
679.428	0.503168892	697.2399	7.69	8.861224
679.43	0.264612391	697.32495	7.93	8.559184
679.432	0.834862122	697.41	8.01	8.146936
679.434	0.735305668	697.49505	7.57	8.375508
679.436	0.571758042	697.5801	7.37	7.510204
679.438	1.076412226	697.66515	7.81	6.881632
679.44	1.002530056	697.7502	7.13	6.873468
679.442	0.21657057	697.83525	7.09	7.620408
679.444	0.670954833	697.9203	7.37	6.775508
679.446	0.325754133	698.00535	7.53	7.244896
679.448	0.156697997	698.0904	7.49	7.044896
679.45	0.572477198	698.17545	7.89	7.216328
679.452	0.867672722	698.2605	7.69	7.126532
679.454	1.020202815	698.34555	7.53	7.836736
679.456	0.65481291	698.4306	7.29	7.228572
679.458	0.449546902	698.51565	6.89	7.106124
679.46	0.526207014	698.6007	7.13	7.179592
679.462	0.520507641	698.68575	7.01	7.922448
679.464	0.338735021	698.7708	7.17	7.910204
679.466	0.646143364	698.85585	7.41	8.167348
679.468	0.319647381	698.9409	7.29	8.253064
679.47	0.073954564	699.02595	6.89	8.563268
679.472	0.552383938	699.111	6.85	7.697964
679.474	0.411802945	699.19605	6.77	7.530616
679.476	0.034438115	699.2811	5.93	7.587756
679.478	-0.081283008	699.36615	6.45	8.130612
679.48	0.056734677	699.4512	6.57	8.208164
679.482	0.631990621	699.53625	6.73	8.318368
679.484	0.917007484	699.6213	6.97	8.481632
679.486	-0.019399365	699.70635	7.33	8.889796
679.488	0.35779752	699.7914	6.93	8.44898
679.49	0.606771602	699.87645	6.97	8.069388
679.492	0.181270545	699.9615	7.25	8.081632
679.494	0.765720736	700.04655	6.97	7.979592
679.496	0.28185588	700.1316	7.13	7.461224
679.498	0.480464439	700.21665	8.17	7.293876
679.5	0.876916737	700.3017	7.97	6.963264
679.502	0.865085643	700.38675	7.53	7.30204
679.504	0.635151314	700.4718	7.81	6.90204
679.506	0.548935069	700.55685	7.53	6.828572
679.508	0.462742596	700.6419	6.89	7.285716
679.51	0.108177651	700.72695	7.09	7.873468
679.512	0.142664457	700.812	7.21	7.50204
679.514	0.85090793	700.89705	6.77	7.363264
679.516	0.367640802	700.9821	7.01	7.836732
679.518	0.465760656	701.06715	7.01	7.497956
679.52	0.526375814	701.1522	7.09	6.975508
679.522	0.449547244	701.23725	7.17	7.102036
679.524	0.177964995	701.3223	7.61	7.526528
679.526	0.694353473	701.40735	7.29	7.45714
679.528	0.212547574	701.4924	7.05	7.624488
679.53	0.56507665	701.57745	6.65	7.824488
679.532	0.412832852	701.6625	6.61	7.489796
679.534	0.650575108	701.74755	6.09	7.510204
679.536	0.54785796	701.8326	6.33	7.420408
679.538	0.744957746	701.91765	6.33	7.5551
679.54	-0.030917656	702.0027	6.37	7.70204
679.542	0.136054553	702.08775	6.45	7.322448
679.544	0.774845718	702.1728	8.25	7.636732
679.546	0.265044227	702.25785	8.49	7.620408
679.548	0.23716647	702.3429	8.37	8.028572
679.55	0.66994887	702.42795	8.29	8.677552
679.552	0.70522632	702.513	8.53	9.673472
679.554	0.282263088	702.59805	6.81	9.424492
679.556	0.099627138	702.6831	6.69	9.926532
679.558	0.447367031	702.76815	7.29	9.910204
679.56	0.417287512	702.8532	7.85	9.722448
679.562	0.030606666	702.93825	7.53	9.714284
679.564	0.610412359	703.0233	8.01	10.159184
679.566	0.103580357	703.10835	7.77	10.159184
679.568	1.051049889	703.1934	7.13	9.922452
679.57	1.070520623	703.27845	6.85	9.616328
679.572	0.689180683	703.3635	7.53	10.057144
679.574	0.716577692	703.44855	7.69	9.910204
679.576	0.542084534	703.5336	7.73	9.538776
679.578	0.306954498	703.61865	7.65	9.893876
679.58	0.88297526	703.7037	7.33	10.506124
679.582	0.447799038	703.78875	6.85	10.322452
679.584	0.40112233	703.8738	6.33	10.273472
679.586	0.360576146	703.95885	6.01	11.004084
679.588	0.787107963	704.0439	6.25	10.800004
679.59	0.964881189	704.12895	6.41	10.33878
679.592	0.419706133	704.214	6.37	10.432656
679.594	0.62095017	704.29905	6.89	10.681636
679.596	-0.008501036	704.3841	7.93	10.281636
679.598	0.316294115	704.46915	7.97	9.910208
679.6	0.605694664	704.5542	8.13	9.820408
679.602	0.192310312	704.63925	7.69	9.412244
679.604	0.644587389	704.7243	7.29	9.608164
679.606	0.331262814	704.80935	6.77	9.685716
679.608	0.880029886	704.8944	7.41	9.74694
679.61	0.017794579	704.97945	7.45	10.583676
679.612	0.681444928	705.0645	7.77	10.632656
679.614	0.709968814	705.14955	7.97	10.09388
679.616	0.934538464	705.2346	7.65	9.787756
679.618	0.148818924	705.31965	6.93	9.885716
679.62	0.323071964	705.4047	7.17	9.285716
679.622	0.802818735	705.48975	7.41	9.134696
679.624	0.193364845	705.5748	7.61	9.028572
679.626	0.655389261	705.65985	7.69	8.914288
679.628	0.174803617	705.7449	7.85	9.126532
679.63	0.272419805	705.82995	7.73	9.114288
679.632	0.52580049	705.915	7.41	9.130616
679.634	0.638408807	706.00005	6.77	9.5347
679.636	0.179067415	706.0851	7.13	9.946944
679.638	0.48851197	706.17015	6.85	10.14286
679.64	0.358612962	706.2552	6.89	10.14694
679.642	0.135168136	706.34025	6.89	10.34694
679.644	0.390727495	706.4253	7.17	9.74694
679.646	0.974939962	706.51035	7.29	9.45306
679.648	1.027627648	706.5954	7.77	8.840816
679.65	-0.31052298	706.68045	7.61	8.322452
679.652	0.977095548	706.7655	7.81	7.730612
679.654	0.263344078	706.85055	7.73	7.946936
679.656	1.007964684	706.9356	7.25	7.644896
679.658	0.925820006	707.02065	7.29	8.016324
679.66	1.205568648	707.1057	7.49	8.424484
679.662	0.456492184	707.19075	7.77	8.224484
679.664	0.925006616	707.2758	7.65	7.836732
679.666	0.943901854	707.36085	7.73	8.485712
679.668	0.565746893	707.4459	7.25	8.661224
679.67	0.741532991	707.53095	7.17	8.126532
679.672	0.760690922	707.616	7.37	8.38776
679.674	0.446097349	707.70105	7.57	8.59592
679.676	0.918491972	707.7861	7.37	8.14286
679.678	0.817642919	707.87115	7.49	7.44898
679.68	0.438434622	707.9562	7.45	7.844896
679.682	0.181222317	708.04125	6.89	8.195916
679.684	0.58014061	708.1263	6.61	8.538776
679.686	1.034021378	708.21135	6.65	8.391836
679.688	0.732144632	708.2964	6.73	9.089796
679.69	-0.043396247	708.38145	6.85	9.269388
679.692	0.38007048	708.4665	6.93	9.359184
679.694	-0.020260983	708.55155	6.97	9.542856
679.696	0.715619445	708.6366	6.81	10.032652
679.698	0.813931358	708.72165	6.53	9.930612
679.7	0.873947591	708.8067	6.21	9.881636
679.702	0.382944366	708.89175	6.21	9.4449
679.704	0.860679041	708.9768	6.33	8.722452
679.706	0.138520889	709.06185	6.57	8.8449
679.708	0.622817752	709.1469	7.01	7.861228
679.71	0.423394093	709.23195	7.29	7.583676
679.712	0.260756315	709.317	7.33	7.69388
679.714	0.930897536	709.40205	7.25	8.004084
679.716	0.547234236	709.4871	7.25	7.661228
679.718	0.836730046	709.57215	6.89	8.571432
679.72	0.437883754	709.6572	6.73	9.057144
679.722	0.569483424	709.74225	6.29	9.465308
679.724	0.602628889	709.8273	6.49	9.763268
679.726	0.760285253	709.91235	6.29	9.934696
679.728	0.829377555	709.9974	6.57	9.334696
679.73	0.42708325	710.08245	6.81	8.99184
679.732	0.409121119	710.1675	6.89	8.34286
679.734	0.66472922	710.25255	6.97	7.865308
679.736	0.721248697	710.3376	7.17	7.2898
679.738	0.788904741	710.42265	7.57	7.448984
679.74	0.517297864	710.5077	7.29	7.093884
679.742	1.187822178	710.59275	7.61	6.971436
679.744	0.317970662	710.6778	7.45	7.118376
679.746	0.825714052	710.76285	7.29	7.273476
679.748	0.308511499	710.8479	7.09	6.767352
679.75	0.367281652	710.93295	7.33	7.19592
679.752	0.311719567	711.018	7.09	7.457144
679.754	0.627200069	711.10305	6.77	7.289796
679.756	0.468754088	711.1881	6.97	7.057144
679.758	0.333393259	711.27315	7.01	7.636736
679.76	0.278742218	711.3582	7.61	7.457144
679.762	0.443152488	711.44325	7.77	7.077552
679.764	0.007999525	711.5283	8.05	7.39592
679.766	0.044592662	711.61335	7.85	7.783676
679.768	0.986386423	711.6984	8.13	8.081636
679.77	0.907188145	711.78345	7.33	7.697964
679.772	0.822073807	711.8685	7.53	7.6449
679.774	0.460467636	711.95355	7.61	7.371428
679.776	-0.060327445	712.0386	7.89	6.75102
679.778	0.451581574	712.12365	6.93	6.159184
679.78	0.995489001	712.2087	6.93	6.224492
679.782	0.615753266	712.29375	6.73	6.779596
679.784	0.337034701	712.3788	6.57	6.697964
679.786	0.039995025	712.46385	6.25	7.2449
679.788	0.510616985	712.5489	6.69	7.563264
679.79	0.074266512	712.63395	6.81	7.893876
679.792	-0.120894546	712.719	6.85	7.612244
679.794	0.777648287	712.80405	6.97	7.493876
679.796	-0.040785566	712.8891	7.37	6.987756
679.798	0.327766058	712.97415	7.49	6.718368
679.8	0.619752148	713.0592	7.65	6.236736
679.802	0.718613903	713.14425	7.41	6.342856
679.804	0.415083698	713.2293	7.53	6.538776
679.806	0.228928247	713.31435	7.01	6.612244
679.808	0.488176079	713.3994	6.73	6.59592
679.81	0.815703166	713.48445	6.57	6.889796
679.812	0.611729415	713.5695	6.53	6.64898
679.814	0.692772528	713.65455	6.61	6.35102
679.816	0.686928298	713.7396	7.13	6.20408
679.818	0.743903554	713.82465	7.41	6.277548
679.82	0.562442368	713.9097	7.25	5.902036
679.822	0.642647464	713.99475	7.53	5.75918
679.824	0.562059446	714.0798	7.37	5.840812
679.826	0.318353756	714.16485	7.33	6.195916
679.828	0.438745714	714.2499	7.05	6.10612
679.83	0.44913901	714.33495	7.29	6.70612
679.832	0.737413367	714.42	7.25	7.040816
679.834	0.294669164	714.50505	7.49	7.371428
679.836	0.303218822	714.5901	7.25	7.10612
679.838	0.614817936	714.67515	7.41	7.020408
679.84	0.800159826	714.7602	7.05	6.938776
679.842	0.325180005	714.84525	7.05	7.30612
679.844	0.309493348	714.9303	7.25	6.820408
679.846	0.571567009	715.01535	7.37	7.0449
679.848	0.026296179	715.1004	7.69	6.975512
679.85	0.722157519	715.18545	7.57	6.485716
679.852	0.843100858	715.2705	8.29	5.79184
679.854	0.165296397	715.35555	8.29	6.363268
679.856	0.36524698	715.4406	8.21	6.49796
679.858	0.581768586	715.52565	7.73	7.293876
679.86	0.797047019	715.6107	8.01	7.322448
679.862	0.501324741	715.69575	7.53	7.363264
679.864	0.70285456	715.7808	7.01	7.00816
679.866	0.484943726	715.86585	7.01	6.820404
679.868	0.715093375	715.9509	7.57	5.85306
679.87	0.643605027	716.03595	7.89	6.089796
679.872	0.993835028	716.121	7.61	5.99592
679.874	0.798195445	716.20605	7.85	5.934696
679.876	0.460683468	716.2911	8.09	5.718372
679.878	-0.00514965	716.37615	7.29	6.065308
679.88	0.326401629	716.4612	6.85	5.840816
679.882	0.428352077	716.54625	7.01	6.138772
679.884	0.588786383	716.6313	6.61	6.469384
679.886	0.239130167	716.71635	6.21	7.053056
679.888	0.031038502	716.8014	6.21	7.644892
679.89	0.491936553	716.88645	6.21	7.881628
679.892	0.38028597	716.9715	6.73	7.746936
679.894	1.188948029	717.05655	6.89	7.248976
679.896	0.227970684	717.1416	7.05	7.040812
679.898	0.533031724	717.22665	8.09	6.538772
679.9	0.585314084	717.3117	8.73	6.293872
679.902	0.48743298	717.39675	8.61	6.41632
679.904	1.189786559	717.4818	8.73	7.428568
679.906	0.801788316	717.56685	8.81	7.465304
679.908	0.46963982	717.6519	8.17	6.869388
679.91	0.627128068	717.73695	7.73	7.151024
679.912	1.192108551	717.822	6.97	7.224492
679.914	0.836011232	717.90705	7.49	7.130612
679.916	0.497683813	717.9921	7.61	6.906124
679.918	0.450696525	718.07715	7.41	8.008164
679.92	0.46963982	718.1622	7.41	7.914284
679.922	0.255152202	718.24725	8.09	7.836736
679.924	0.435488906	718.3323	7.69	7.069392
679.926	0.587828478	718.41735	7.53	6.951024
679.928	0.857398459	718.5024	7.73	6.6449
679.93	0.514041739	718.58745	7.57	6.902044
679.932	0.474501176	718.6725	6.85	6.955104
679.934	0.406486153	718.75755	7.09	6.85306
679.936	0.250816916	718.8426	7.25	6.9551
679.938	0.788520963	718.92765	6.97	6.45714
679.94	1.104288444	719.0127	7.13	6.10612
679.942	0.459030693	719.09775	7.41	6.126528
679.944	0.651412612	719.1828	7.17	6.428572
679.946	0.706064508	719.26785	6.97	6.89796
679.948	0.495384909	719.3529	7.09	7.19592
679.95	0.202009763	719.43795	6.89	7.163268
679.952	0.512963433	719.523	6.93	7.216328
679.954	0.532074503	719.60805	6.77	7.277552
679.956	0.222989954	719.6931	7.37	7.089796
679.958	0.702447865	719.77815	7.57	7.040816
679.96	1.532999277	719.8632	7.61	7.012244
679.962	0.310665717	719.94825	7.85	6.6
679.964	1.017952824	720.0333	7.61	6.538776
679.966	1.229924167	720.11835	7.37	6.240816
679.968	0.65617922	720.2034	7.37	6
679.97	0.571351176	720.28845	7.53	5.971428
679.972	1.13518255	720.3735	7.69	6.383672
679.974	0.480680271	720.45855	7.73	6.281628
679.976	0.605550149	720.5436	7.65	6.685712
679.978	0.647509846	720.62865	7.49	6.779592
679.98	0.315767532	720.7137	7.37	7.212244
679.982	-0.016597138	720.79875	6.93	7.469388
679.984	0.559305276	720.8838	7.01	7.216328
679.986	0.254985283	720.96885	6.69	7.012244
679.988	0.232256715	721.0539	6.77	7.277548
679.99	0.084755923	721.13895	6.69	7.216324
679.992	0.812254126	721.224	6.77	6.742856
679.994	1.261944637	721.30905	7.01	7.089796
679.996	0.277185558	721.3941	7.09	6.718368
679.998	0.603443647	721.47915	7.25	6.79592
680	0.813547922	721.5642	7.29	6.34694
680.002	1.101821766	721.64925	7.21	6.040816
680.004	0.363713409	721.7343	7.09	6.183672
680.006	0.222916755	721.81935	7.21	6.261224
680.008	0.422173495	721.9044	6.85	6.130612
680.01	0.48360136	721.98945	6.61	6.187756
680.012	0.309134198	722.0745	6.57	6.59184
680.014	1.166291633	722.15955	6.41	6.248984
680.016	0.678715215	722.2446	6.85	6.448984
680.018	0.54222922	722.32965	7.05	6.579596
680.02	0.544289204	722.4147	7.33	6.726536
680.022	1.055432207	722.49975	7.77	6.448984
680.024	0.03010454	722.5848	8.05	6.706124
680.026	1.008971844	722.66985	7.77	6.640816
680.028	0.413934417	722.7549	7.93	6.334692
680.03	0.364073072	722.83995	8.05	6.297956
680.032	1.053971662	722.925	7.77	6.3551
680.034	0.897176404	723.01005	7.77	6.285716
680.036	0.164026715	723.0951	7.61	6.265308
680.038	0.297134816	723.18015	7.21	6.159188
680.04	0.32927449	723.2652	7.17	6.334696
680.042	0.376574409	723.35025	7.05	6.612244
680.044	1.239408984	723.4353	6.93	6.9551
680.046	0.967444496	723.52035	6.57	7.29796
680.048	0.952188134	723.6054	7.17	7.461224
680.05	0.672631894	723.69045	7.29	7.730612
680.052	1.164974749	723.7755	7.57	7.669388
680.054	0.164386378	723.86055	7.69	7.008164
680.056	0.192334939	723.9456	7.89	6.69796
680.058	0.444493316	724.03065	7.41	6.783676
680.06	0.212067681	724.1157	7.49	6.465312
680.062	0.749221202	724.20075	7.73	6.5347
680.064	0.80442294	724.2858	8.01	6.979596
680.066	0.356482004	724.37085	7.73	6.832656
680.068	0.600881195	724.4559	7.97	7
680.07	0.285495782	724.54095	7.77	7.130612
680.072	0.282718182	724.626	7.57	6.763264
680.074	0.655508293	724.71105	7.33	6.775508
680.076	0.872558021	724.7961	7.85	7.016324
680.078	0.666836748	724.88115	7.85	6.726528
680.08	0.643341992	724.9662	7.69	6.677548
680.082	0.785479473	725.05125	7.61	6.783672
680.084	0.377963636	725.1363	7.45	6.44898
680.086	0.691455986	725.22135	7.17	7.269388
680.088	0.690568884	725.3064	7.69	7.49796
680.09	0.318808509	725.39145	7.69	7.412244
680.092	0.414364884	725.4765	7.17	8.134692
680.094	0.550706877	725.56155	7.17	8.689792
680.096	0.52045907	725.6466	7.45	7.991832
680.098	0.527046057	725.73165	6.73	8.191832
680.1	0.326999016	725.8167	7.01	8.155096
680.102	0.508005791	725.90175	7.49	7.840812
680.104	0.628205861	725.9868	7.53	7.816324
680.106	1.013952574	726.07185	7.61	7.767344
680.108	0.86266651	726.1569	8.01	7.232652
680.11	0.631607014	726.24195	8.05	7.273472
680.112	0.895189961	726.327	8.37	7.004084
680.114	0.630888713	726.41205	8.33	7.000004
680.116	0.854764007	726.4971	8.09	7.163272
680.118	0.50905947	726.58215	7.53	7.420412
680.12	0.477901987	726.6672	7.65	7.077552
680.122	-0.088204176	726.75225	6.97	7.514284
680.124	0.562011046	726.8373	7.37	7.130608
680.126	0.449403242	726.92235	7.29	6.983668
680.128	0.218055913	727.0074	7.61	7.00816
680.13	0.213049358	727.09245	7.77	7.322448
680.132	1.211219963	727.1775	8.01	7.069388
680.134	0.487169432	727.26255	7.57	7.179592
680.136	0.911307599	727.3476	7.37	6.942856
680.138	0.65131701	727.43265	6.85	7.069388
680.14	0.804757805	727.5177	6.61	7.216324
680.142	0.56526871	727.60275	6.57	7.45306
680.144	0.645856557	727.6878	6.97	7.632652
680.146	0.737940805	727.77285	7.17	7.714284
680.148	0.435560223	727.8579	7.65	7.5102
680.15	0.766871385	727.94295	7.45	7.35918
680.152	0.465329333	728.028	7.13	7.318364
680.154	0.391662825	728.11305	7.45	7.1102
680.156	-0.07551095	728.1981	7.33	7.428568
680.158	0.225480233	728.28315	7.29	7.224488
680.16	0.595682068	728.3682	7.41	7.55102
680.162	0.381531025	728.45325	7.89	7.073468
680.164	0.634361696	728.5383	7.01	7.163264
680.166	0.532673429	728.62335	7.21	7.787756
680.168	1.126728837	728.7084	7.13	8.628572
680.17	0.645737354	728.79345	7.01	8.375512
680.172	0.799105977	728.8785	6.73	8.167348
680.174	0.585241912	728.96355	6.85	8.563268
680.176	0.466622274	729.0486	6.97	7.518368
680.178	0.643892518	729.13365	7.13	7.469388
680.18	0.414437227	729.2187	7.13	7.579592
680.182	0.530398126	729.30375	7.57	8.465308
680.184	0.565172595	729.3888	7.97	7.930616
680.186	0.886352983	729.47385	7.81	8.33878
680.188	0.692486063	729.5589	7.73	7.730616
680.19	0.631511069	729.64395	7.97	7.669388
680.192	1.028895791	729.729	7.41	7.563264
680.194	0.496869226	729.81405	7.53	8.016324
680.196	0.245932815	729.8991	7.65	7.922448
680.198	1.323900794	729.98415	7.81	8.35102
680.2	0.455653825	730.0692	7.45	8.2449
680.202	1.107114614	730.15425	7.33	7.832656
680.204	0.357295222	730.2393	7.53	7.836736
680.206	0.388763456	730.32435	7.49	7.84898
680.208	0.212092137	730.4094	7.45	8.179592
680.21	0.956402335	730.49445	8.17	8.624488
680.212	0.658525326	730.5795	8.17	8.665304
680.214	1.367967164	730.66455	7.29	8.138776
680.216	0.692652298	730.7496	6.93	8.261224
680.218	0.846045548	730.83465	6.69	7.979592
680.22	-0.097830771	730.9197	5.97	7.877552
680.222	0.97812477	731.00475	6.21	7.885716
680.224	0.934010855	731.0898	6.49	8.326532
680.226	0.55394094	731.17485	6.85	8.322452
680.228	0.449881767	731.2599	7.33	8.069392
680.23	1.025352859	731.34495	7.61	7.83674
680.232	1.0879076	731.43	7.57	8.18776
680.234	0.577290667	731.51505	7.81	8.085716
680.236	0.762152834	731.6001	7.85	7.971428
680.238	0.765290098	731.68515	8.05	7.930608
680.24	1.200826326	731.7702	8.01	8.151016
680.242	0.309205344	731.85525	8.09	8.081628
680.244	0.15097451	731.9403	7.85	8.118364
680.246	0.051131762	732.02535	7.65	8.216324
680.248	0.626529655	732.1104	7.37	8.179592
680.25	0.315336894	732.19545	7.17	8.19592
680.252	0.07960605	732.2805	7.29	8.34694
680.254	0.107123802	732.36555	7.29	8.253064
680.256	0.16306881	732.4506	7.25	8.236736
680.258	0.071440341	732.53565	6.77	7.942856
680.26	0.183066468	732.6207	6.81	8.228568
680.262	0.374059331	732.70575	6.69	7.738772
680.264	0.425262871	732.7908	6.49	7.285708
680.266	0.17791745	732.87585	6.65	7.195912
680.268	0.659267912	732.9609	6.69	7.636732
680.27	0.354756201	733.04595	6.65	7.20816
680.272	-0.134472992	733.131	7.17	7.632652
680.274	0.311121838	733.21605	7.61	8.179592
680.276	0.950247868	733.3011	7.93	8.19184
680.278	0.667098927	733.38615	7.77	7.816328
680.28	0.49871389	733.4712	7.97	7.99184
680.282	0.283293336	733.55625	7.61	7.473472
680.284	1.384179891	733.6413	7.45	6.93878
680.286	0.945577546	733.72635	7.01	6.734696
680.288	0.450073998	733.8114	8.17	6.869388
680.29	0.436637844	733.89645	7.89	6.571428
680.292	0.624830019	733.9815	7.65	6.489796
680.294	0.298380212	734.06655	7.45	6.424488
680.296	0.277832371	734.1516	7.29	6.412244
680.298	0.599132305	734.23665	6.33	6.49388
680.3	0.367881091	734.3217	7.01	6.2898
680.302	1.013162273	734.40675	7.21	7.64898
680.304	0.685995875	734.4918	7.05	8.477552
680.306	0.551592952	734.57685	7.29	9.19592
680.308	1.211436138	734.6619	7.45	9.457144
680.31	0.600378385	734.74695	6.97	9.685712
680.312	0.450553891	734.832	6.61	9.30204
680.314	0.578416859	734.91705	6.81	9.383672
680.316	0.798651566	735.0021	7.17	8.444896
680.318	0.590318244	735.08715	6.73	7.632648
680.32	0.294069896	735.1722	6.65	7.775508
680.322	0.201865761	735.25725	6.93	6.836732
680.324	0.278335694	735.3423	7.25	6.718364
680.326	0.367354337	735.42735	6.73	7.244896
680.328	0.631821649	735.5124	7.05	7.959184
680.33	0.661710989	735.59745	6.97	8.624488
680.332	0.816493467	735.6825	6.81	8.75102
680.334	1.105149378	735.76755	6.65	8.681632
680.336	0.762320438	735.8526	7.05	8.383672
680.338	0.870689414	735.93765	7.29	8.261224
680.34	0.502496939	736.0227	7.81	7.518368
680.342	0.397984895	736.10775	8.01	8.036736
680.344	0.807632204	736.1928	7.69	7.530616
680.346	0.037767267	736.27785	7.25	7.6898
680.348	0.364647199	736.3629	7.49	7.248984
680.35	1.36214722	736.44795	7.25	7.03674
680.352	0.55741341	736.533	7.29	6.706128
680.354	0.522926262	736.61805	7.21	6.820412
680.356	0.796089114	736.7031	8.69	7.09388
680.358	0.630817054	736.78815	8.29	7.469388
680.36	1.010983086	736.8732	8.01	7.616324
680.362	0.704579849	736.95825	8.77	7.326528
680.364	0.482165101	737.0433	8.93	7.261224
680.366	0.873371753	737.12835	7.77	6.832652
680.368	0.581482292	737.2134	7.77	7.30204
680.37	0.194969221	737.29845	7.85	7.306124
680.372	0.863720701	737.3835	7.05	7.579592
680.374	0.929148816	737.46855	7.09	7.530612
680.376	0.215061797	737.5536	6.85	7.526532
680.378	0.945697947	737.63865	6.53	6.612248
680.38	1.345837693	737.7237	6.61	7.187756
680.382	1.05564821	737.80875	6.77	6.938776
680.384	0.68185282	737.8938	6.61	7.220408
680.386	0.204237863	737.97885	6.97	7.628572
680.388	1.215842911	738.0639	7.13	8.032652
680.39	0.801452596	738.14895	6.77	7.510204
680.392	0.539594768	738.234	6.37	7.4
680.394	0.867672722	738.31905	6.49	7.114284
680.396	0.512915718	738.4041	6.37	6.885712
680.398	0.437116369	738.48915	6.73	6.718364
680.4	0.724816257	738.5742	7.01	7.30612
680.402	1.093344109	738.65925	7.05	7.461224
680.404	0.422293041	738.7443	7.53	8.489796
680.406	0.213291015	738.82935	7.53	8.444896
680.408	0.147908393	738.9144	7.29	8.436732
680.41	0.495576627	738.99945	7.29	7.75918
680.412	0.976904856	739.0845	7.45	8.587748
680.414	0.216378852	739.16955	6.65	7.253056
680.416	0.674619021	739.2546	6.57	7.326528
680.418	0.466814676	739.33965	6.57	7.281632
680.42	0.542779917	739.4247	6.41	8.191836
680.422	0.590007322	739.50975	6.49	7.408164
680.424	0.092396075	739.5948	7.17	7.987756
680.426	0.787849865	739.67985	7.21	8.261224
680.428	0.450864813	739.7649	7.41	9.163264
680.43	0.141896731	739.84995	7.41	8.657144
680.432	0.4649931	739.935	7.09	8.963268
680.434	0.562489913	740.02005	6.69	9.253064
680.436	0.392069349	740.1051	6.69	8.718372
680.438	0.977239037	740.19015	6.57	8.257148
680.44	0.603203529	740.2752	6.49	7.8898
680.442	0.701203324	740.36025	6.65	7.771432
680.444	0.585673063	740.4453	7.29	7.734696
680.446	0.509802056	740.53035	7.17	8.334696
680.448	0.825018668	740.6154	6.85	8.322452
680.45	0.733965353	740.70045	7.33	8.032656
680.452	0.181605752	740.7855	7.73	7.832656
680.454	0.94047727	740.87055	7.65	7.518372
680.456	0.738826538	740.9556	7.61	7.032656
680.458	0.519046242	741.04065	8.21	6.763268
680.46	0.628828559	741.1257	8.21	7.073472
680.462	0.439607504	741.21075	7.97	7.14286
680.464	1.001163746	741.2958	7.53	7.314288
680.466	1.097175045	741.38085	7.65	7.416328
680.468	0.555257311	741.4659	7.49	7.591836
680.47	-0.354564381	741.55095	7.41	7.791836
680.472	0.820732466	741.636	7.53	7.60816
680.474	0.339789212	741.72105	7.45	7.493872
680.476	0.78143185	741.8061	7.85	7.726524
680.478	0.514185741	741.89115	7.57	8.20816
680.48	0.59664117	741.9762	7.41	7.80816
680.482	0.604281664	742.06125	7.13	8.632652
680.484	0.686114908	742.1463	7.81	8.763264
680.486	0.933292726	742.23135	7.61	8.367348
680.488	0.124893531	742.3164	7.29	7.820408
680.49	0.764188019	742.40145	7.05	7.922448
680.492	0.897128688	742.4865	7.37	7.85306
680.494	1.110970007	742.57155	6.61	7.669388
680.496	0.09960405	742.6566	6.73	7.473468
680.498	0.017003935	742.74165	7.21	7.534692
680.5	0.368934427	742.8267	7.09	8.069388
680.502	0.265594924	742.91175	7.09	7.6
680.504	1.113796178	742.9968	7.17	7.767348
680.506	0.162853491	743.08185	6.85	8.212248
680.508	0.492487079	743.1669	6.65	8.432656
680.51	0.535476169	743.25195	6.81	8.110204
680.512	1.144594339	743.337	6.89	8.967348
680.514	0.323071793	743.42205	7.57	9.008164
680.516	0.892842657	743.5071	8.05	9.359184
680.518	1.003415447	743.59215	8.13	9.281632
680.52	0.721104695	743.6772	8.13	9.077552
680.522	0.342806245	743.76225	8.09	8.134692
680.524	0.211876989	743.8473	7.45	8.065304
680.526	0.675266005	743.93235	7.13	7.738772
680.528	0.5269496	744.0174	7.01	7.465304
680.53	1.064125353	744.10245	7.29	8.036732
680.532	-0.017266696	744.1875	7.17	8.485712
680.534	0.247559594	744.27255	7.29	8.46122
680.536	1.046164078	744.3576	7.33	8.216324
680.538	1.006169617	744.44265	7.93	8.351016
680.54	0.773361743	744.5277	7.85	7.583668
680.542	0.652370517	744.61275	7.73	6.918364
680.544	0.628062885	744.6978	7.85	6.983672
680.546	0.499671111	744.78285	7.25	7.567344
680.548	0.756525121	744.8679	7.01	7.767344
680.55	0.226868948	744.95295	7.37	7.914284
680.552	0.783970529	745.038	7.81	8.648976
680.554	0.298548329	745.12305	8.05	8.502036
680.556	0.209530541	745.2081	8.69	8.375504
680.558	0.839771022	745.29315	8.45	8.036732
680.56	0.967109118	745.3782	8.17	7.9102
680.562	0.800758752	745.46325	7.81	8.367344
680.564	-0.141609479	745.5483	7.13	8.261224
680.566	0.473711045	745.63335	6.65	8.289796
680.568	0.212116081	745.7184	6.85	8.297956
680.57	-0.091868193	745.80345	7.17	8.461224
680.572	-0.348194765	745.8885	6.93	7.436736
680.574	0.563424046	745.97355	7.93	7.922448
680.576	0.550874993	746.0586	8.25	7.579592
680.578	0.074385202	746.14365	8.29	8.073472
680.58	0.821785632	746.2287	8.01	8.179592
680.582	0.426267637	746.31375	8.05	8.175508
680.584	0.213266046	746.3988	7.05	7.436732
680.586	0.270383936	746.48385	6.81	7.493876
680.588	0.133539817	746.5689	6.57	6.95102
680.59	0.652873156	746.65395	6.45	6.816328
680.592	0.507814587	746.739	6.49	6.555104
680.594	0.326567694	746.82405	6.69	6.853064
680.596	0.479938027	746.9091	6.89	7.408164
680.598	0.331190984	746.99415	6.53	7.571428
680.6	-0.328748317	747.0792	6.57	8.130612
680.602	0.874689835	747.16425	6.65	8.367348
680.604	0.820660807	747.2493	6.73	8.224492
680.606	0.02356544	747.33435	6.53	7.530616
680.608	-0.087725651	747.4194	7.13	7.824492
680.61	0.205985386	747.50445	7.33	7.2449
680.612	0.801621397	747.5895	7.29	7.379592
680.614	0.924048198	747.67455	7.57	7.595916
680.616	0.545631057	747.7596	7.85	7.60816
680.618	0.318066436	747.84465	7.85	7.187752
680.62	0.446600502	747.9297	7.49	7.20816
680.622	0.765481302	748.01475	7.61	7.493876
680.624	1.056222166	748.0998	7.93	7.45306
680.626	0.651389353	748.18485	7.45	8.583672
680.628	1.236223492	748.2699	7.21	9.171428
680.63	0.564813957	748.35495	7.25	9.893876
680.632	1.063981864	748.44	7.09	9.269384
680.634	0.360073848	748.52505	6.57	9.15918
680.636	0.916312101	748.6101	6.97	8.322444
680.638	0.81017037	748.69515	7.13	7.555096
680.64	0.280587395	748.7802	7.17	7.244892
680.642	0.219612573	748.86525	7.37	7.853056
680.644	1.373068124	748.9503	7.53	7.91428
680.646	0.942320908	749.03535	7.49	7.66122
680.648	0.755015664	749.1204	7.33	7.96326
680.65	0.2002855	749.20545	7.41	7.391832
680.652	0.635223486	749.2905	8.01	6.951016
680.654	0.006609955	749.37555	7.97	6.722448
680.656	0.577458612	749.4606	7.81	6.693876
680.658	0.530613788	749.54565	7.85	6.75102
680.66	0.240496306	749.6307	7.41	7.514284
680.662	0.601981734	749.71575	6.41	7.775508
680.664	0.399206006	749.8008	6.65	8.10612
680.666	0.254482472	749.88585	7.01	8.195916
680.668	0.523788051	749.9709	6.77	8.322448
680.67	0.674020095	750.05595	7.17	8.061224
680.672	0.871887436	750.141	7.93	8.510204
680.674	0.563495534	750.22605	7.57	8.338776
680.676	0.786101829	750.3111	7.37	8.14694
680.678	0.669135481	750.39615	7.21	7.738776
680.68	0.243992377	750.4812	7.09	7.771428
680.682	0.105591769	750.56625	6.53	7.40408
680.684	0.646335253	750.6513	6.33	7.518364
680.686	0.256158165	750.73635	6.37	7.522448
680.688	0.336531548	750.8214	6.97	7.959184
680.69	0.172289223	750.90645	7.01	7.351024
680.692	0.247200786	750.9915	7.05	7.277556
680.694	0.949985517	751.07655	7.57	7.204088
680.696	0.145969324	751.1616	7.65	7.363268
680.698	0.391517796	751.24665	7.97	7.367348
680.7	0.314379331	751.3317	8.21	7.967348
680.702	0.769098288	751.41675	8.57	8.126532
680.704	1.44E-04	751.5018	8.13	8.461224
680.706	0.17882764	751.58685	7.97	8.59184
680.708	0.845279361	751.6719	8.01	8.322452
680.71	0.622362486	751.75695	7.73	7.885716
680.712	0.868439936	751.842	7.17	7.608164
680.714	0.586247874	751.92705	7.25	7.836736
680.716	0.881370543	752.0121	7.13	7.616324
680.718	0.59273772	752.09715	6.57	7.632652
680.72	0.21831929	752.1822	6.81	7.542856
680.722	0.533297153	752.26725	7.01	7.559184
680.724	0.204332097	752.3523	7.41	6.840816
680.726	0.303051218	752.43735	7.73	6.338776
680.728	0.652561722	752.5224	7.73	6.893876
680.73	1.039961894	752.60745	7.69	7.032652
680.732	0.917725614	752.6925	7.69	6.861224
680.734	0.400307401	752.77755	7.29	7.040816
680.736	-0.004358836	752.8626	7.17	7.39592
680.738	1.298514856	752.94765	7.01	6.49796
680.74	0.649304742	753.0327	7.25	6.738776
680.742	0.261068262	753.11775	7.33	6.791836
680.744	0.01693296	753.2028	7.57	6.783672
680.746	0.938321343	753.28785	7.49	6.746936
680.748	0.984255636	753.3729	7.81	7.526528
680.75	0.715260123	753.45795	7.17	7.46122
680.752	0.876557587	753.543	7.09	7.828568
680.754	0.850668838	753.62805	6.89	7.90204
680.756	0.895548769	753.7131	7.01	7.963264
680.758	0.721727051	753.79815	6.57	7.820408
680.76	0.114740011	753.8832	6.85	8.053064
680.762	0.614675473	753.96825	7.01	7.383676
680.764	-0.360025175	754.0533	7.01	6.94694
680.766	0.732240406	754.13835	6.81	7.122452
680.768	0.381530854	754.2234	7.13	6.959188
680.77	1.105222235	754.30845	7.05	6.261228
680.772	1.181141128	754.3935	7.17	6.412248
680.774	0.566370275	754.47855	7.13	6.877552
680.776	0.315504326	754.5636	7.21	6.812244
680.778	0.494953758	754.64865	7.37	6.60816
680.78	0.269738321	754.7337	7.49	6.7551
680.782	0.569076729	754.81875	7.45	7.10204
680.784	0.544744298	754.9038	7.57	7.216328
680.786	0.68953932	754.98885	7.65	6.906124
680.788	0.499025324	755.0739	7.61	7.204084
680.79	0.376286062	755.15895	7.65	8.122448
680.792	1.24336015	755.244	7.41	8.028568
680.794	0.109782027	755.32905	7.49	7.673464
680.796	1.423384906	755.4141	7.21	8.1102
680.798	1.35769273	755.49915	7.09	7.526528
680.8	1.245131958	755.5842	7.01	6.632652
680.802	0.757626344	755.66925	7.09	6.693876
680.804	0.492799027	755.7543	6.69	6.763264
680.806	0.742275577	755.83935	6.85	6.836732
680.808	0.95489493	755.9244	7.01	7.326528
680.81	0.876701247	756.00945	7.21	8.20816
680.812	0.742203918	756.0945	7.29	8.25306
680.814	0.269067907	756.17955	7.45	8.09796
680.816	0.380957239	756.2646	7.29	8.004084
680.818	1.099522178	756.34965	7.21	7.583676
680.82	0.454288199	756.4347	6.97	7.081636
680.822	0.454169337	756.51975	6.73	7.036736
680.824	0.928814464	756.6048	6.41	7.106124
680.826	1.610546661	756.68985	6.89	7.322448
680.828	0.965072394	756.7749	6.69	7.80408
680.83	0.713967353	756.85995	6.49	7.293876
680.832	1.017281726	756.945	6.41	7.30204
680.834	0.384643831	757.03005	6.49	7.134692
680.836	0.779515698	757.1151	5.97	6.959184
680.838	1.2179973	757.20015	6.17	6.55102
680.84	0.901584546	757.2852	6.57	6.844896
680.842	0.779970963	757.37025	6.77	6.587752
680.844	0.938561802	757.4553	7.21	6.979588
680.846	0.49112265	757.54035	7.69	6.967344
680.848	0.259439601	757.6254	7.41	7.45306
680.85	0.715523842	757.71045	7.25	7.669388
680.852	0.702017227	757.7955	7.09	7.59592
680.854	0.151836984	757.88055	6.85	7.514288
680.856	0.169342994	757.9656	7.05	7.314288
680.858	1.069107794	758.05065	7.21	7.016328
680.86	1.275116216	758.1357	7.09	6.730612
680.862	0.855411332	758.22075	7.41	6.85306
680.864	0.460491921	758.3058	7.69	6.820408
680.866	0.436111775	758.39085	7.45	7.559184
680.868	0.66424984	758.4759	7.65	7.910204
680.87	0.908122278	758.56095	7.97	7.763268
680.872	0.653783859	758.646	7.61	7.963268
680.874	0.8209719	758.73105	7.49	8.330612
680.876	0.491528832	758.8161	7.41	7.681632
680.878	0.08839497	758.90115	7.17	7.089796
680.88	0.329059683	758.9862	7.45	7.195916
680.882	0.210392159	759.07125	7.61	7.273468
680.884	0.756309118	759.1563	7.45	6.555104
680.886	0.45196501	759.24135	7.21	6.4449
680.888	0.559592426	759.3264	7.09	6.69796
680.89	0.278454556	759.41145	6.81	6.775512
680.892	1.343084036	759.4965	6.93	6.771432
680.894	0.373916184	759.58155	7.09	7.134696
680.896	0.689971498	759.6666	8.13	7.587756
680.898	0.970006605	759.75165	8.93	7.375512
680.9	0.88716757	759.8367	8.89	8.004084
680.902	0.727498767	759.92175	8.85	7.75102
680.904	1.417037865	760.0068	8.97	7.640816
680.906	0.64992915	760.09185	8.49	7.334692
680.908	0.914708068	760.1769	7.89	7.20816
680.91	0.657591536	760.26195	7.73	6.40816
680.912	0.518950981	760.347	7.77	6.412244
680.914	0.253667543	760.43205	7.65	6.873468
680.916	0.849806194	760.5171	7.25	6.477552
680.918	0.530637047	760.60215	7.45	6.387756
680.92	0.468921349	760.6872	7.29	6.90204
680.922	0.689563777	760.77225	6.93	7.048976
680.924	0.611776617	760.8573	7.09	6.5551
680.926	0.675433779	760.94235	7.77	7.126528
680.928	0.341775997	761.0274	7.25	7.420408
680.93	0.620997715	761.11245	7.33	7.420408
680.932	0.740886179	761.1975	7.81	6.971432
680.934	0.504245146	761.28255	7.81	7.171432
680.936	0.796783129	761.3676	7.25	6.722452
680.938	0.957025717	761.45265	7.37	6.530612
680.94	0.687600935	761.5377	7.77	6.220408
680.942	0.57149535	761.62275	8.21	6.60816
680.944	0.535547657	761.7078	8.01	6.575504
680.946	0.907474781	761.79285	7.81	7.11836
680.948	0.85859614	761.8779	7.73	8.15918
680.95	0.883742987	761.96295	7.13	8.089792
680.952	0.724169957	762.048	6.77	8.25714
680.954	1.415003706	762.13305	7.01	7.869388
680.956	0.582008704	762.2181	7.37	7.502044
680.958	0.602556717	762.30315	7.37	7.302044
680.96	0.653352708	762.3882	7.85	7.297964
680.962	0.771995262	762.47325	7.89	6.963272
680.964	0.660944289	762.5583	7.69	7.024496
680.966	0.254170183	762.64335	7.41	6.946944
680.968	1.01699338	762.7284	7.41	6.751024
680.97	0.84226267	762.81345	7.37	6.681636
680.972	0.673135046	762.8985	7.25	6.636736
680.974	0.782222322	762.98355	7.09	7.085716
680.976	0.490115661	763.0686	7.17	7.159184
680.978	0.906685506	763.15365	7.29	6.8449
680.98	0.497109172	763.2387	7.37	7.232656
680.982	0.191591498	763.32375	6.89	7.518372
680.984	1.253514696	763.4088	7.49	7.216328
680.986	0.512651999	763.49385	7.01	6.755104
680.988	0.347571656	763.5789	7.65	6.39592
680.99	0.83258682	763.66395	7.85	6.473472
680.992	0.638528695	763.749	8.09	6.2
680.994	0.353727663	763.83405	7.37	6.461228
680.996	0.308440183	763.9191	7.93	7.024492
680.998	1.074927738	764.00415	7.57	7.318368
681	0.568548949	764.0892	7.17	7.265304
681.002	1.103450256	764.17425	7.29	7.89796
681.004	1.356136583	764.2593	7.65	7.5551
681.006	0.954391094	764.34435	7.73	6.934692
681.008	0.825282387	764.4294	7.73	7.00408
681.01	0.481374115	764.51445	7.73	6.787756
681.012	0.460298664	764.5995	8.37	6.163264
681.014	0.670596538	764.68455	8.17	6.461224
681.016	0.638815844	764.7696	7.65	6.571428
681.018	0.512772057	764.85465	7.93	7.183672
681.02	0.802411014	764.9397	8.25	7.05306
681.022	1.336401618	765.02475	7.73	7.64898
681.024	0.558586976	765.1098	8.09	7.371428
681.026	0.726731383	765.19485	8.65	7.75102
681.028	0.785863422	765.2799	8.29	7.04898
681.03	0.835436592	765.36495	7.89	7.30612
681.032	0.487481893	765.45	8.05	6.726528
681.034	1.124237873	765.53505	7.53	7.077548
681.036	0.317802204	765.6201	7.61	7.089796
681.038	0.75630946	765.70515	7.53	7.224488
681.04	0.818696084	765.7902	7.33	7.032652
681.042	0.388979972	765.87525	6.97	7.130612
681.044	0.443631013	765.9603	7.01	6.49388
681.046	1.052869584
681.048	0.242818469
681.05	1.089079969
681.052	0.447678979
681.054	0.558729952
681.056	0.62569198
681.058	1.111401158
681.06	0.067584949
681.062	0.769912875
681.064	1.146103283
681.066	0.460444376
681.068	0.966054926
681.07	0.881993412
681.072	0.747113332
681.074	0.694544678
681.076	0.279221769
681.078	0.511885127
681.08	1.269200498
681.082	0.240472192
681.084	1.104121011
681.086	0.484200798
681.088	0.78991019
681.09	0.119408964
681.092	0.381938404
681.094	0.720289766
681.096	0.126738537
681.098	1.111041153
681.1	0.337895635
681.102	0.629547715
681.104	0.237262927
681.106	0.743185083
681.108	0.686952925
681.11	0.13512042
681.112	0.976328676
681.114	0.76284685
681.116	0.576452136
681.118	1.085415781
681.12	1.011558239
681.122	0.829210465
681.124	0.97767053
681.126	1.285342422
681.128	0.307074727
681.13	0.556597967
681.132	0.739544325
681.134	0.47735129
681.136	0.789118863
681.138	0.63024173
681.14	0.422699052
681.142	0.448899919
681.144	0.899812567
681.146	0.467651496
681.148	0.131097253
681.15	0.640516506
681.152	0.347907719
681.154	0.825617765
681.156	0.385818082
681.158	0.889465619
681.16	0.254984086
681.162	0.958200139
681.164	0.693635344
681.166	0.413958189
681.168	0.859194382
681.17	1.285461967
681.172	1.2259494
681.174	0.261811361
681.176	0.435990519
681.178	0.551329575
681.18	0.775109779
681.182	1.134057212
681.184	0.613549623
681.186	0.666859323
681.188	1.119878473
681.19	0.56584335
681.192	0.437452774
681.194	0.377220537
681.196	0.88297526
681.198	0.592569945
681.2	0.791586225
681.202	0.555065935
681.204	0.687384419
681.206	0.488033103
681.208	0.75235761
681.21	0.075654884
681.212	0.701729907
681.214	0.423010828
681.216	0.539763055
681.218	-0.057836482
681.22	0.705872961
681.222	1.168280128
681.224	0.299457663
681.226	0.649544517
681.228	0.310642971
681.23	0.199159478
681.232	0.397769063
681.234	0.885082959
681.236	0.55029984
681.238	1.047386557
681.24	0.134162515
681.242	0.199758746
681.244	0.942727432
681.246	0.664488931
681.248	1.003822655
681.25	0.872414874
681.252	0.028115873
681.254	0.678163834
681.256	0.113566273
681.258	0.827485689
681.26	0.57372191
681.262	0.303624662
681.264	0.730229164
681.266	1.082614409
681.268	1.251862434
681.27	0.731785824
681.272	0.832514305
681.274	0.50714366
681.276	0.566945087
681.278	0.663794232
681.28	0.971419263
681.282	0.772618302
681.284	1.265177844
681.286	0.63991758
681.288	0.768954456
681.29	0.58184093
681.292	0.847459916
681.294	1.25890366
681.296	0.718397557
681.298	0.862714396
681.3	0.930754559
681.302	0.320653002
681.304	0.907786387
681.306	0.377892148
681.308	0.589456625
681.31	0.661687559
681.312	1.00547526
681.314	-0.065309373
681.316	0.727211276
681.318	0.245955732
681.32	0.617333356
681.322	0.546995657
681.324	0.565507288
681.326	0.170876737
681.328	0.789934134
681.33	0.228474178
681.332	1.051480528
681.334	0.846453611
681.336	0.504628924
681.338	0.729438692
681.34	0.130091119
681.342	0.423657812
681.344	0.940260925
681.346	0.378106441
681.348	0.649544689
681.35	0.570345385
681.352	1.210693039
681.354	0.491624948
681.356	1.076699375
681.358	0.706998641
681.36	0.573722081
681.362	0.491073908
681.364	0.653280706
681.366	0.720409312
681.368	0.815678709
681.37	0.808277819
681.372	1.255382619
681.374	1.195988571
681.376	1.182482469
681.378	0.752717102
681.38	0.759231404
681.382	1.201976119
681.384	0.88230553
681.386	0.973095982
681.388	0.934777042
681.39	0.772236064
681.392	0.709416577
681.394	1.235074553
681.396	0.556454478
681.398	0.604783791
681.4	0.061117336
681.402	0.94088482
681.404	0.740144106
681.406	0.747521053
681.408	1.022981612
681.41	0.663147932
681.412	0.595180797
681.414	0.644132807
681.416	0.282071541
681.418	0.625978787
681.42	1.352639828
681.422	0.985573546
681.424	0.67531372
681.426	0.804375224
681.428	0.97273666
681.43	0.655914988
681.432	0.578655609
681.434	0.412522272
681.436	0.452420617
681.438	0.187449127
681.44	1.450758484
681.442	1.090541882
681.444	0.836107176
681.446	0.354995806
681.448	0.616830033
681.45	0.977861393
681.452	1.130129648
681.454	0.909965916
681.456	0.665375348
681.458	0.51811228
681.46	0.817164052
681.462	0.780497717
681.464	0.986531109
681.466	0.380263053
681.468	0.655004799
681.47	0.819678104
681.472	0.710854205
681.474	0.763111082
681.476	0.463868276
681.478	0.925484628
681.48	0.408450363
681.482	0.2180554
681.484	0.495815376
681.486	0.589887435
681.488	0.396546926
681.49	0.733964498
681.492	0.236951151
681.494	0.513682418
681.496	0.979585314
681.498	1.214358424
681.5	0.981238773
681.502	0.20320676
681.504	1.083380254
681.506	0.662189685
681.508	0.615777209
681.51	0.856727361
681.512	0.8130682
681.514	0.81172703
681.516	1.335084392
681.518	0.988997274
681.52	0.806027828
681.522	0.745915138
681.524	0.760094048
681.526	0.510281436
681.528	1.399675515
681.53	0.610387903
681.532	0.62202745
681.534	0.428279734
681.536	1.07971658
681.538	0.830239345
681.54	0.174539556
681.542	0.83253842
681.544	1.141074667
681.546	1.32430766
681.548	1.19716248
681.55	0.700532739
681.552	1.322991118
681.554	1.156784241
681.556	0.546037752
681.558	0.754607771
681.56	1.148211324
681.562	0.915641345
681.564	1.163322144
681.566	1.011030801
681.568	0.636443742
681.57	0.477567977
681.572	0.757745548
681.574	1.106875523
681.576	1.114466591
681.578	0.860032228
681.58	0.631343124
681.582	0.287219532
681.584	0.5937666
681.586	0.900074917
681.588	0.977047661
681.59	0.563687252
681.592	1.108790307
681.594	0.707740714
681.596	0.513873452
681.598	1.015054652
681.6	-0.170300797
681.602	0.105568168
681.604	0.873874563
681.606	0.956619023
681.608	1.051168922
681.61	0.800495204
681.612	0.55187993
681.614	0.414269282
681.616	0.843747671
681.618	0.878449454
681.62	0.671984739
681.622	0.986147331
681.624	0.985597147
681.626	1.486778348
681.628	0.553054009
681.63	0.455964062
681.632	1.152187289
681.634	1.015748839
681.636	0.806386637
681.638	0.910852162
681.64	1.191486537
681.642	1.229684563
681.644	1.022813666
681.646	0.660824743
681.648	0.592618687
681.65	1.473630199
681.652	0.480321463
681.654	0.799728333
681.656	1.1169083
681.658	1.26211224
681.66	1.072100713
681.662	0.565196196
681.664	0.269043108
681.666	0.199686916
681.668	0.381794743
681.67	0.899788452
681.672	0.358109809
681.674	0.694208787
681.676	0.754560911
681.678	0.807273567
681.68	1.146989358
681.682	0.542061959
681.684	0.001797
681.686	0.712123886
681.688	0.96121683
681.69	0.393793783
681.692	0.656705632
681.694	0.657783596
681.696	0.145417771
681.698	0.117804931
681.7	0.721871054
681.702	0.942463884
681.704	1.06606562
681.706	0.573482306
681.708	1.047913139
681.71	0.181413179
681.712	0.851938178
681.714	0.99374011
681.716	1.207555946
681.718	0.688509756
681.72	1.049158194
681.722	1.053492624
681.724	0.766943386
681.726	0.531332943
681.728	0.740623315
681.73	0.824539972
681.732	0.258673585
681.734	0.321755422
681.736	0.810721751
681.738	0.632372859
681.74	0.983393846
681.742	0.705728959
681.744	0.732791445
681.746	0.683001075
681.748	1.210909042
681.75	0.662525405
681.752	0.42406502
681.754	0.746538007
681.756	0.581147085
681.758	0.441930864
681.76	1.251384764
681.762	0.947973592
681.764	1.167561657
681.766	0.828898517
681.768	0.830910101
681.77	0.829233895
681.772	0.848872232
681.774	0.616160816
681.776	0.624566643
681.778	0.915809975
681.78	0.796592438
681.782	0.556119956
681.784	0.608376319
681.786	0.664128584
681.788	0.730420027
681.79	0.674714965
681.792	0.950200494
681.794	1.013377934
681.796	0.978292202
681.798	0.829330866
681.8	1.263357637
681.802	0.76208032
681.804	1.756180385
681.806	0.854859609
681.808	0.60892753
681.81	1.450902486
681.812	0.669901497
681.814	0.824803007
681.816	0.848201305
681.818	0.366275518
681.82	1.049109452
681.822	0.533296127
681.824	0.872942312
681.826	0.007663463
681.828	0.424615204
681.83	0.916409243
681.832	0.333490059
681.834	1.033902858
681.836	0.780880811
681.838	1.32387668
681.84	1.339418993
681.842	0.138712949
681.844	0.262768753
681.846	1.021999079
681.848	1.097031898
681.85	1.282732596
681.852	0.464299085
681.854	0.2344123
681.856	1.113580687
681.858	0.837089367
681.86	0.102765257
681.862	0.372598615
681.864	0.917845673
681.866	0.255393004
681.868	0.849447214
681.87	0.851697718
681.872	1.036967607
681.874	1.1276864
681.876	0.107028199
681.878	0.801668428
681.88	0.447583034
681.882	0.875670315
681.884	0.70055634
681.886	0.64307776
681.888	0.84159123
681.89	0.71130947
681.892	0.548073621
681.894	0.881609634
681.896	1.228153385
681.898	0.439943224
681.9	0.773912098
681.902	1.331061054
681.904	1.674201771
681.906	1.168902826
681.908	0.343500432
681.91	0.416640358
681.912	0.735808478
681.914	0.835748539
681.916	1.388634039
681.918	1.043841744
681.92	0.63629974
681.922	0.879431473
681.924	0.691935195
681.926	0.578488005
681.928	0.796281345
681.93	0.525488884
681.932	0.624231607
681.934	0.733917125
681.936	0.966917058
681.938	0.735833277
681.94	0.969527054
681.942	1.213831328
681.944	0.802099238
681.946	0.584187378
681.948	0.583205187
681.95	0.626865888
681.952	0.620302674
681.954	0.613812999
681.956	1.286253466
681.958	0.96928745
681.96	1.064963542
681.962	0.753028707
681.964	0.803393034
681.966	0.730036591
681.968	0.954822929
681.97	0.918323856
681.972	0.264516276
681.974	1.070232447
681.976	1.032368945
681.978	1.068244294
681.98	1.575388757
681.982	1.138175811
681.984	0.489109528
681.986	0.9846873
681.988	1.343371357
681.99	0.678906078
681.992	0.625260658
681.994	0.92107717
681.996	1.105917789
681.998	0.600928911
682	1.129099228
682.002	0.770606719
682.004	1.081297525
682.006	0.589959949
682.008	0.982818864
682.01	1.043506024
682.012	1.028921273
682.014	0.641618413
682.016	0.717680283
682.018	0.52819568
682.02	0.453666527
682.022	-0.04571841
682.024	0.821929463
682.026	0.583301645
682.028	0.417479401
682.03	0.149106758
682.032	0.333107307
682.034	0.413406637
682.036	0.548144425
682.038	0.218510324
682.04	0.800902754
682.042	1.053947206
682.044	1.005953956
682.046	1.316260813
682.048	1.22283608
682.05	1.083644486
682.052	0.791754342
682.054	1.211291964
682.056	0.887334489
682.058	1.451404954
682.06	0.97769396
682.062	1.174195504
682.064	0.803823843
682.066	0.926539504
682.068	0.874713436
682.07	0.520052375
682.072	1.455500465
682.074	1.129938272
682.076	0.68491774
682.078	0.701418643
682.08	1.520689317
682.082	1.272385477
682.084	0.238124546
682.086	0.392547873
682.088	1.017281555
682.09	0.824659689
682.092	0.276467086
682.094	0.501683378
682.096	0.921150368
682.098	0.628493694
682.1	0.917270177
682.102	0.742395465
682.104	0.658334293
682.106	0.565700203
682.108	0.990458674
682.11	0.690761457
682.112	0.991081885
682.114	0.856559245
682.116	0.751544049
682.118	1.201305193
682.12	1.264698464
682.122	1.116023593
682.124	0.493851679
682.126	0.875144245
682.128	0.70410064
682.13	1.170794351
682.132	0.702113171
682.134	0.923689048
682.136	1.109773524
682.138	0.74311274
682.14	0.797334169
682.142	0.606891661
682.144	0.603130844
682.146	0.893680504
682.148	0.60758636
682.15	0.614507357
682.152	0.878903864
682.154	1.139421378
682.156	1.350004691
682.158	1.345287338
682.16	0.574944218
682.162	0.660561195
682.164	0.738299613
682.166	0.708123636
682.168	0.863792702
682.17	1.012156823
682.172	0.579111045
682.174	0.954488235
682.176	1.056151533
682.178	0.972831921
682.18	0.905248221
682.182	1.269178607
682.184	1.016946348
682.186	0.878497853
682.188	1.336353731
682.19	0.845351362
682.192	1.081440159
682.194	1.48033485
682.196	1.333432643
682.198	1.301580289
682.2	1.070591598
682.202	1.400728338
682.204	0.755231838
682.206	0.872964887
682.208	0.778916601
682.21	0.561604522
682.212	0.944021057
682.214	0.86496644
682.216	1.028177661
682.218	1.287714011
682.22	0.948476231
682.222	0.607226697
682.224	1.494943886
682.226	0.881106995
682.228	0.923378126
682.23	1.033206962
682.232	1.493722946
682.234	1.235600965
682.236	1.016108331
682.238	1.006361677
682.24	0.249501058
682.242	0.635774012
682.244	0.550563901
682.246	0.777073476
682.248	0.828348504
682.25	1.100528312
682.252	1.092432893
682.254	1.036464968
682.256	0.33569336
682.258	0.842262157
682.26	0.3055887
682.262	0.641665787
682.264	0.574895476
682.266	1.375869154
682.268	0.763470061
682.27	1.201185647
682.272	1.098732047
682.274	1.101772853
682.276	0.7881613
682.278	0.691263926
682.28	0.610340016
682.282	0.601455152
682.284	0.907691297
682.286	1.387436871
682.288	0.988015768
682.29	1.114107783
682.292	0.953313814
682.294	1.268075161
682.296	0.788113413
682.298	0.79745303
682.3	0.86944453
682.302	1.052511118
682.304	0.488080305
682.306	0.593552307
682.308	0.474141513
682.31	0.777265707
682.312	1.407435213
682.314	0.422484074
682.316	1.428988676
682.318	0.862882171
682.32	0.705466609
682.322	0.930657931
682.324	0.794101132
682.326	0.415227529
682.328	0.990842452
682.33	1.067072096
682.332	0.95132549
682.334	0.63299607
682.336	0.800351886
682.338	1.026884891
682.34	0.730923351
682.342	1.043146702
682.344	1.087307135
682.346	0.542637112
682.348	1.239384698
682.35	1.110754004
682.352	0.863721214
682.354	0.966510021
682.356	0.429501529
682.358	0.789766188
682.36	0.502761684
682.362	0.642240427
682.364	0.830502722
682.366	1.267236973
682.368	0.808781656
682.37	0.812662018
682.372	1.314704153
682.374	0.734539139
682.376	0.684868999
682.378	0.470525553
682.38	0.988015255
682.382	0.472298559
682.384	0.607778078
682.386	0.919497935
682.388	0.630146469
682.39	0.810338829
682.392	1.091666535
682.394	0.93020352
682.396	1.606738471
682.398	0.806745958
682.4	0.783419661
682.402	0.928191253
682.404	0.539643509
682.406	0.66068057
682.408	0.917726127
682.41	1.180901353
682.412	1.172902734
682.414	0.892890886
682.416	0.572405197
682.418	0.675984818
682.42	0.902326106
682.422	0.933076209
682.424	0.355091237
682.426	1.150844922
682.428	1.658947291
682.43	0.775611734
682.432	1.127998005
682.434	0.630432764
682.436	1.189450668
682.438	0.824516542
682.44	1.290323152
682.442	1.365068992
682.444	0.875910945
682.446	0.698496186
682.448	0.757075818
682.45	0.894303544
682.452	0.630002125
682.454	0.919569081
682.456	1.415434003
682.458	1.007007121
682.46	0.752214462
682.462	0.800615092
682.464	1.027914797
682.466	0.700483997
682.468	1.061803704
682.47	0.803585093
682.472	0.480512838
682.474	1.11420253
682.476	1.247096339
682.478	0.630911631
682.48	1.623478636
682.482	0.855889686
682.484	1.194144762
682.486	1.387436871
682.488	0.474573861
682.49	1.020107726
682.492	0.796519582
682.494	1.360828967
682.496	0.720457883
682.498	0.583755885
682.5	0.657472674
682.502	0.516364928
682.504	1.000708994
682.506	0.939423934
682.508	0.878114418
682.51	1.681220764
682.512	0.598653438
682.514	0.799393126
682.516	1.062952129
682.518	1.024202039
682.52	0.784353623
682.522	0.818576881
682.524	0.587324641
682.526	1.197353856
682.528	0.462406705
682.53	0.552551199
682.532	0.678307665
682.534	1.330199435
682.536	1.237374141
682.538	1.259573048
682.54	0.845375648
682.542	0.465640426
682.544	0.951756641
682.546	1.090589769
682.548	0.979202391
682.55	0.962653944
682.552	0.342806759
682.554	0.585073453
682.556	1.061300038
682.558	1.089991185
682.56	1.140020304
682.562	0.726636465
682.564	0.743831211
682.566	0.744574823
682.568	1.022765096
682.57	1.13175848
682.572	0.383135742
682.574	1.27286537
682.576	0.931688692
682.578	0.834095935
682.58	1.17864931
682.582	0.612352113
682.584	0.736479234
682.586	0.7447898
682.588	0.650622652
682.59	0.833304607
682.592	1.265082926
682.594	1.057730768
682.596	0.75377078
682.598	0.584643157
682.6	1.441969222
682.602	1.023459795
682.604	0.764835516
682.606	1.203388777
682.608	1.480120044
682.61	0.522255677
682.612	0.963900196
682.614	0.913822164
682.616	0.689131599
682.618	0.591300606
682.62	1.156018225
682.622	1.300814273
682.624	0.810073571
682.626	0.665447007
682.628	1.107664627
682.63	0.529177358
682.632	0.67210514
682.634	1.610186485
682.636	1.426618113
682.638	1.550962435
682.64	0.450096744
682.642	0.848321706
682.644	1.27061384
682.646	0.85960005
682.648	0.896314785
682.65	0.958941357
682.652	0.340794833
682.654	0.774629715
682.656	0.844633404
682.658	0.58581621
682.66	0.857853212
682.662	1.367056633
682.664	1.258184505
682.666	0.617668563
682.668	0.841855633
682.67	0.639485574
682.672	0.606125302
682.674	0.458000615
682.676	0.451989295
682.678	0.913390499
682.68	0.712649956
682.682	0.699645638
682.684	0.571135686
682.686	0.867097911
682.688	0.268851733
682.69	0.644204979
682.692	1.112695467
682.694	1.521456017
682.696	1.213447721
682.698	0.855003782
682.7	1.165789165
682.702	0.689228912
682.704	0.368646765
682.706	0.907643924
682.708	0.586510396
682.71	0.820876298
682.712	0.833185403
682.714	0.530613446
682.716	0.440804672
682.718	0.596833059
682.72	0.979920179
682.722	0.752093549
682.724	0.534541523
682.726	0.299242515
682.728	0.733557974
682.73	0.900745673
682.732	0.853422837
682.734	0.627631049
682.736	0.321850682
682.738	0.785312041
682.74	0.557867991
682.742	0.434435911
682.744	0.287028841
682.746	0.805548961
682.748	0.481015478
682.75	1.201640742
682.752	0.401504568
682.754	0.901608147
682.756	0.302452121
682.758	0.996734226
682.76	0.311720935
682.762	0.484176513
682.764	0.664608648
682.766	0.565173108
682.768	0.36910186
682.77	1.352327538
682.772	1.161623364
682.774	0.801573681
682.776	1.224176395
682.778	1.111520704
682.78	0.198560723
682.782	0.745986797
682.784	0.602388771
682.786	0.656106193
682.788	0.76385247
682.79	0.394342941
682.792	0.553508933
682.794	0.345584187
682.796	0.525968093
682.798	0.582463457
682.8	0.043155547
682.802	0.763446289
682.804	0.702327977
682.806	1.092887304
682.808	0.594485755
682.81	0.908480573
682.812	0.697203587
682.814	0.821090249
682.816	0.921101797
682.818	0.855745
682.82	0.436183605
682.822	0.992447169
682.824	0.608783527
682.826	1.096840864
682.828	0.790604548
682.83	0.777911664
682.832	0.766799213
682.834	0.789861962
682.836	0.412713135
682.838	0.870066202
682.84	0.714302218
682.842	0.117038401
682.844	0.933675648
682.846	0.801885116
682.848	1.228104986
682.85	1.040248702
682.852	1.467498991
682.854	1.112621585
682.856	0.803658121
682.858	1.027603534
682.86	0.648442781
682.862	0.114141256
682.864	0.816085575
682.866	0.786293034
682.868	0.808495191
682.87	0.914253315
682.872	0.485134418
682.874	0.494738438
682.876	1.346100899
682.878	0.770846836
682.88	0.998409406
682.882	1.079094224
682.884	0.537750616
682.886	0.966125388
682.888	0.501612746
682.89	0.765025866
682.892	1.660191661
682.894	0.543498389
682.896	1.191893574
682.898	0.851147877
682.9	0.676486773
682.902	0.761122757
682.904	0.966749796
682.906	0.843029028
682.908	0.556119442
682.91	1.157814832
682.912	0.930394554
682.914	-0.013746682
682.916	0.533128866
682.918	0.911283655
682.92	1.15132396
682.922	1.27566794
682.924	1.264507431
682.926	0.897392407
682.928	0.968282171
682.93	0.875503224
682.932	1.300359178
682.934	1.323397813
682.936	0.519333904
682.938	1.228416591
682.94	0.587349268
682.942	0.852440304
682.944	1.109197515
682.946	0.480944161
682.948	1.162029374
682.95	1.286300669
682.952	1.207101707
682.954	0.620926398
682.956	0.553796937
682.958	0.656609516
682.96	0.906996598
682.962	1.406141075
682.964	0.546444447
682.966	0.596880432
682.968	0.723116108
682.97	1.173716124
682.972	1.306657135
682.974	0.914084856
682.976	0.785766452
682.978	0.675193661
682.98	1.376994663
682.982	0.790436089
682.984	0.765984113
682.986	0.77776732
682.988	1.20561568
682.99	0.80150168
682.992	0.639941694
682.994	0.951637095
682.996	1.184828575
[truncated: 41,502 more rows]
