# Supplementary material for: Proteome-wide determinants of co-translational chaperone binding in bacteria
Source: Nat Commun. 2025 May 10;16:4361. doi: 10.1038/s41467-025-59067-9 (PMC12065913; doi:10.1038/s41467-025-59067-9)
Supplement: Supplementary file 8 — Source Data [file 41467_2025_59067_MOESM8_ESM.zip › S3c_right.csv]

Time_Force_X-Axis	Time_Force_Y-Axis	Time_Intensity_X-Axis	Intensity_TF_Y-Axis	Intensity_DnaK_Y-Axis
1	0.554090197	1.0361888	2.118181818	9.938461538
1.002	0.248065512	1.12103	3.827272727	12.46769231
1.004	0.826446691	1.2058712	3.027272727	12.57846154
1.006	0.920894307	1.2907124	4.190909091	13.81538462
1.008	0.121558412	1.3755536	5.354545455	13.18769231
1.01	0.281430123	1.4603948	5.354545455	12.11692308
1.012	0.401334114	1.545236	3.827272727	10.55384615
1.014	0.192161524	1.6300772	4.445454545	11.62461538
1.016	0.385002792	1.7149184	3.827272727	9.803076923
1.018	-0.177209518	1.7997596	4.009090909	10.59076923
1.02	0.244355408	1.8846008	3.1	11.39692308
1.022	-0.132387689	1.969442	3.281818182	10.70153846
1.024	0.291532729	2.0542832	3.281818182	9.636923077
1.026	-0.40418451	2.1391244	2.990909091	9.6
1.028	0.308075991	2.2239656	2.990909091	10.26461538
1.03	0.116984722	2.3088068	3.9	9.612307692
1.032	-0.201008202	2.393648	3.9	9.163076923
1.034	0.031379906	2.4784892	3.645454545	9.409230769
1.036	1.137067059	2.5633304	3.645454545	11.05230769
1.038	0.467457676	2.6481716	3.209090909	9.907692308
1.04	0.379285929	2.7330128	2.3	10.23384615
1.042	-0.131407969	2.817854	2.736363636	10.11692308
1.044	0.750570089	2.9026952	2.990909091	10.46153846
1.046	0.296246379	2.9875364	2.990909091	11.39692308
1.048	0.216567533	3.0723776	3.427272727	12.02461538
1.05	0.328304364	3.1572188	3.427272727	11.79076923
1.052	0.715875526	3.24206	2.809090909	13.06461538
1.054	0.981698392	3.3269012	2.372727273	13.02153846
1.056	0.272960882	3.4117424	2.663636364	11.75384615
1.058	0.762259741	3.4965836	1.318181818	11.60615385
1.06	0.418553516	3.5814248	2.045454545	13.02769231
1.062	0.836128751	3.666266	1.318181818	12.44307692
1.064	0.062107606	3.7511072	1.754545455	11.79692308
1.066	0.247645466	3.8359484	1.463636364	11.20615385
1.068	0.264351014	3.9207896	2.009090909	10.66461538
1.07	0.797887371	4.0056308	1.827272727	9.003076923
1.072	0.294355921	4.090472	2.081818182	8.498461538
1.074	0.514752297	4.1753132	1.827272727	9.526153846
1.076	0.605676922	4.2601544	2.736363636	9.458461538
1.078	0.518624688	4.3449956	3.1	8.689230769
1.08	0.53519061	4.4298368	3.718181818	9.267692308
1.082	0.047827529	4.514678	4.627272727	9.556923077
1.084	0.24125263	4.5995192	3.718181818	9.224615385
1.086	0.320931642	4.6843604	2.809090909	8.855384615
1.088	-0.336662016	4.7692016	2.809090909	10.59692308
1.09	0.143327343	4.8540428	2.190909091	10.49846154
1.092	0.411086821	4.938884	1.281818182	10.41230769
1.094	-0.10590594	5.0237252	2.009090909	10.10461538
1.096	0.581948551	5.1085664	2.663636364	10.15384615
1.098	0.559829719	5.1934076	2.481818182	8.436923077
1.1	0.229119772	5.2782488	1.936363636	7.993846154
1.102	0.507845942	5.36309	2.590909091	8.418461538
1.104	-0.110899843	5.4479312	1.863636364	8.892307692
1.106	0.158026467	5.5327724	1.863636364	8.596923077
1.108	0.205857601	5.6176136	2.3	10.81846154
1.11	0.78848523	5.7024548	3.027272727	12.20307692
1.112	0.391721367	5.787296	2.118181818	11.90153846
1.114	0.330123676	5.8721372	3.281818182	11.45230769
1.116	-0.304626358	5.9569784	3.281818182	11.06769231
1.118	0.453972038	6.0418196	2.845454545	11.31384615
1.12	1.124211241	6.1266608	2.372727273	11.64615385
1.122	0.975655289	6.211502	2.627272727	11.73230769
1.124	0.693779188	6.2963432	3.5	13.84307692
1.126	0.174499415	6.3811844	3.136363636	13.09846154
1.128	0.546553689	6.4660256	2.663636364	12.60615385
1.13	0.57812248	6.5508668	4.445454545	12.15692308
1.132	0.314282047	6.635708	5.1	14.04
1.134	-0.320002454	6.7205492	4.627272727	12.93230769
1.136	-0.007771214	6.8053904	5.427272727	13.08615385
1.138	0.263651381	6.8902316	6.081818182	11.65846154
1.14	-0.50243637	6.9750728	3.827272727	11.51692308
1.142	0.242932149	7.059914	4.081818182	10.53230769
1.144	0.893454999	7.1447552	2.772727273	10.16923077
1.146	0.682999942	7.2295964	2.590909091	10.57538462
1.148	-0.463634816	7.3144376	2.409090909	11.16
1.15	0.367082591	7.3992788	3.536363636	10.47692308
1.152	0.711326329	7.48412	2.154545455	9.830769231
1.154	0.030423347	7.5689612	2.809090909	9
1.156	1.035174909	7.6538024	2.554545455	9.972307692
1.158	0.151517498	7.7386436	3.390909091	11.00615385
1.16	-0.615714759	7.8234848	2.736363636	11.91692308
1.162	-0.043912696	7.908326	4.118181818	12.29846154
1.164	0.81293706	7.9931672	4.372727273	13.46153846
1.166	0.252335123	8.0780084	5.027272727	12.55076923
1.168	0.539950413	8.1628496	4.009090909	12.78461538
1.17	0.235116721	8.2476908	4.481818182	13.28923077
1.172	0.226250593	8.332532	4.663636364	13.91076923
1.174	0.213907295	8.4173732	4.227272727	14.26153846
1.176	0.401217814	8.5022144	3.390909091	13.03692308
1.178	-0.140229443	8.5870556	5.390909091	12.56307692
1.18	1.197871144	8.6718968	6.227272727	13.28307692
1.182	0.338104557	8.756738	6.7	13.45538462
1.184	-0.380130233	8.8415792	7.136363636	12.90769231
1.186	0.290856756	8.9264204	7.754545455	15.12307692
1.188	0.484747057	9.0112616	6.772727273	15.00615385
1.19	0.479403921	9.0961028	7.463636364	13.60923077
1.192	0.35385338	9.180944	7.463636364	12.57538462
1.194	0.252195163	9.2657852	7.463636364	13.79384615
1.196	0.577678108	9.3506264	8.154545455	14.09538462
1.198	0.5491901	9.4354676	7.5	14.86461538
1.2	0.356769545	9.5203088	6.809090909	15.64
1.202	0.696556393	9.60515	6.554545455	17.20307692
1.204	0.714148021	9.6899912	6.736363636	16.17538462
1.206	0.049018688	9.7748324	5.609090909	15.74461538
1.208	0.330124843	9.8596736	5.863636364	15.19692308
1.21	0.088077501	9.9445148	5.463636364	14.58153846
1.212	0.498372988	10.029356	5.245454545	13.33846154
1.214	0.619373332	10.1141972	5.936363636	14.21846154
1.216	0.259124178	10.1990384	6.590909091	12.69230769
1.218	0.434419472	10.2838796	6.590909091	12.97538462
1.22	-0.064794881	10.3687208	6.336363636	13.24
1.222	0.398674709	10.453562	5.9	13.99076923
1.224	0.814452959	10.5384032	5.427272727	12.88307692
1.226	0.690069251	10.6232444	5.027272727	13.67076923
1.228	0.345034239	10.7080856	5.027272727	12.79076923
1.23	0.865830244	10.7929268	4.663636364	12.78461538
1.232	0.29557024	10.877768	5.1	12.00307692
1.234	0.098365221	10.9626092	4.445454545	11.72
1.236	0.224570575	11.0474504	3.536363636	11.05538462
1.238	0.402921326	11.1322916	3.536363636	10.84
1.24	0.847026297	11.2171328	3.9	9.510769231
1.242	0.233039149	11.301974	3.1	8.329230769
1.244	0.602200917	11.3868152	3.354545455	8.606153846
1.246	0.30504186	11.4716564	3.827272727	7.849230769
1.248	0.071674366	11.5564976	4.227272727	7.516923077
1.25	0.620401038	11.6413388	4.227272727	7.153846154
1.252	0.193538129	11.72618	4.590909091	8.778461538
1.254	-0.124105728	11.8110212	4.336363636	7.88
1.256	0.258471532	11.8958624	4.518181818	9.56
1.258	-0.151567695	11.9807036	3.5	10.42769231
1.26	-0.280595574	12.0655448	3.136363636	11.46153846
1.262	0.222796083	12.150386	2.481818182	9.972307692
1.264	0.225666594	12.2352272	1.827272727	10.09538462
1.266	0.28121985	12.3200684	1.463636364	8.212307692
1.268	0.372286767	12.4049096	1.827272727	7.48
1.27	1.325287818	12.4897508	2.445454545	7.024615385
1.272	0.249559084	12.574592	3.754545455	6.846153846
1.274	0.012854712	12.6594332	4.409090909	6.28
1.276	0.108656274	12.7442744	4.118181818	6.723076923
1.278	0.026525797	12.8291156	3.936363636	5.966153846
1.28	0.005317871	12.9139568	3.318181818	4.6
1.282	0.148250933	12.998798	2.481818182	4.692307692
1.284	0.296479812	13.0836392	2.3	3.916923077
1.286	0.542261085	13.1684804	2.590909091	4.052307692
1.288	0.218923525	13.2533216	3.027272727	5.916923077
1.29	0.142276978	13.3381628	3.027272727	7.129230769
1.292	-0.357776968	13.423004	2.3	7.64
1.294	0.594501123	13.5078452	1.827272727	8.495384615
1.296	0.224895981	13.5926864	1.827272727	8.126153846
1.298	0.760835983	13.6775276	0.918181818	6.950769231
1.3	0.048785421	13.7623688	0.627272727	5.738461538
1.302	0.479706501	13.84721	1.172727273	5.08
1.304	0.135325302	13.9320512	0.918181818	4.963076923
1.306	0.289806224	14.0168924	0.372727273	5.110769231
1.308	0.050279493	14.1017336	0.663636364	4.901538462
1.31	0.478610648	14.1865748	1.754545455	5.449230769
1.312	0.449491988	14.271416	1.754545455	5.412307692
1.314	-0.143145108	14.3562572	2.009090909	4.876923077
1.316	0.170160325	14.4410984	3.172727273	4.304615385
1.318	0.319531543	14.5259396	2.627272727	3.8
1.32	0.090363013	14.6107808	1.827272727	4.513846154
1.322	0.070554353	14.695622	2.190909091	4.501538462
1.324	0.813006374	14.7804632	2.481818182	4.150769231
1.326	0.514402397	14.8653044	1.572727273	4.803076923
1.328	0.17286655	14.9501456	2.118181818	6.452307692
1.33	0.846418304	15.0349868	2.481818182	5.547692308
1.332	0.282504315	15.119828	2.118181818	5.418461538
1.334	0.115259549	15.2046692	2.736363636	6.809230769
1.336	-0.306283383	15.2895104	2.736363636	7.904615385
1.338	0.52938044	15.3743516	2.918181818	7.781538462
1.34	0.288664051	15.4591928	2.554545455	8.224615385
1.342	0.053219318	15.544034	3.572727273	9.326153846
1.344	0.753416441	15.6288752	2.409090909	8.704615385
1.346	0.181452091	15.7137164	3.5	7.08
1.348	-0.019694465	15.7985576	3.936363636	5.676923077
1.35	0.653345436	15.8833988	3.390909091	5.929230769
1.352	0.253199875	15.96824	2.990909091	5.603076923
1.354	0.191275611	16.0530812	3.536363636	6.144615385
1.356	0.349023597	16.1379224	3.536363636	7.036923077
1.358	0.620772931	16.2227636	2.372727273	6.292307692
1.36	0.017334429	16.3076048	3.536363636	5.209230769
1.362	0.728965277	16.392446	3.281818182	3.990769231
1.364	0.375389045	16.4772872	3.281818182	3.566153846
1.366	0.387148344	16.5621284	2.481818182	3.793846154
1.368	0.877123343	16.6469696	3.027272727	5.043076923
1.37	-0.1053471	16.7318108	3.027272727	5.196923077
1.372	0.107815848	16.816652	2.845454545	5.313846154
1.374	0.460107448	16.9014932	2.845454545	4.661538462
1.376	0.105809589	16.9863344	2.845454545	3.836923077
1.378	-0.162884121	17.0711756	2.3	3.806153846
1.38	0.165562975	17.1560168	2.045454545	4.667692308
1.382	0.216684	17.240858	1.318181818	4.667692308
1.384	0.453434859	17.3256992	1.5	5.350769231
1.386	0.949103061	17.4105404	1.5	4.963076923
1.388	-0.136728446	17.4953816	2.045454545	4.581538462
1.39	0.61841644	17.5802228	2.3	3.48
1.392	-0.094752968	17.665064	2.3	3.596923077
1.394	-0.080474724	17.7499052	2.3	3.609230769
1.396	0.096895975	17.8347464	2.481818182	3.818461538
1.398	-0.07160843	17.9195876	3.5	3.984615385
1.4	0.058468315	18.0044288	3.245454545	4.563076923
1.402	0.272050809	18.08927	4.809090909	4.92
1.404	0.51988566	18.1741112	4.081818182	4.347692308
1.406	0.287356425	18.2589524	4.7	3.984615385
1.408	-0.015238575	18.3437936	5.390909091	3.596923077
1.41	0.150910338	18.4286348	4.736363636	5.301538462
1.412	0.783795407	18.513476	4.336363636	4.44
1.414	0.780225263	18.5983172	5.9	4.341538462
1.416	1.235972065	18.6831584	4.809090909	5.473846154
1.418	0.515708856	18.7679996	3.281818182	4.950769231
1.42	0.702272589	18.8528408	3.754545455	3.806153846
1.422	0.38829235	18.937682	3.5	4.876923077
1.424	0.465217151	19.0225232	3.281818182	6.556923077
1.426	-0.318019022	19.1073644	4.372727273	5.96
1.428	0.29008581	19.1922056	3.9	6.366153846
1.43	-0.2130016	19.2770468	3.718181818	6.095384615
1.432	0.304856413	19.361888	3.536363636	5.529230769
1.434	0.515918963	19.4467292	3.536363636	5.098461538
1.436	0.10865644	19.5315704	3.1	4.987692308
1.438	0.592214777	19.6164116	3.390909091	6.230769231
1.44	0.139781192	19.7012528	4.190909091	5.332307692
1.442	0.841449061	19.786094	4.627272727	5.098461538
1.444	-0.300263274	19.8709352	5.536363636	3.824615385
1.446	0.39764817	19.9557764	6.190909091	3.584615385
1.448	0.746603392	20.0406176	6.809090909	3.116923077
1.45	0.764336313	20.1254588	6.627272727	3.246153846
1.452	0.618207333	20.2103	6.627272727	3.369230769
1.454	0.362182994	20.2951412	5.536363636	3.221538462
1.456	0.035718997	20.3799824	4.7	3.609230769
1.458	0.907781729	20.4648236	3.790909091	2.187692308
1.46	0.5491911	20.5496648	3.354545455	3.492307692
1.462	0.44214126	20.634506	2.918181818	3.843076923
1.464	0.609900212	20.7193472	2.3	4.649230769
1.466	-0.075318701	20.8041884	2.481818182	4.076923077
1.468	0.00643705	20.8890296	2.772727273	4.341538462
1.47	0.235792361	20.9738708	3.390909091	6.316923077
1.472	0.859134829	21.058712	4.009090909	5.418461538
1.474	0.52984814	21.1435532	5.718181818	5.744615385
1.476	-0.124736214	21.2283944	5.718181818	5.64
1.478	0.351403915	21.3132356	6.081818182	5.4
1.48	0.288780351	21.3980768	5.281818182	3.369230769
1.482	0.588200927	21.482918	4.190909091	3.621538462
1.484	0.538037128	21.5677592	2.481818182	2.784615385
1.486	0.705119107	21.6526004	1.827272727	2.661538462
1.488	0.301637169	21.7374416	2.081818182	3.436923077
1.49	0.337124338	21.8222828	3.354545455	1.664615385
1.492	0.265961553	21.907124	4.263636364	2.193846154
1.494	0.333858773	21.9919652	4.445454545	1.953846154
1.496	0.63234595	22.0768064	6.227272727	2.550769231
1.498	0.896932836	22.1616476	6.409090909	2.255384615
1.5	-0.038733013	22.2464888	4.590909091	4.144615385
1.502	0.252171503	22.33133	3.972727273	4.384615385
1.504	0.621309111	22.4161712	3.5	5.283076923
1.506	0.496553009	22.5010124	2.627272727	4.532307692
1.508	0.200514464	22.5858536	2.627272727	4.261538462
1.51	0.07554709	22.6706948	3.354545455	2.803076923
1.512	0.688203452	22.755536	3.718181818	2.944615385
1.514	0.738880437	22.8403772	3.718181818	2.950769231
1.516	0.450775454	22.9252184	3.463636364	3.732307692
1.518	0.708665758	23.0100596	2.372727273	4.150769231
1.52	0.747233878	23.0949008	2.990909091	4.236923077
1.522	-0.567742499	23.179742	2.809090909	4.212307692
1.524	0.639859132	23.2645832	3.1	4.476923077
1.526	0.73526464	23.3494244	3.354545455	4.470769231
1.528	0.71965511	23.4342656	4.009090909	4.803076923
1.53	-0.076952399	23.5191068	4.227272727	5.313846154
1.532	0.363349993	23.603948	3.754545455	4.870769231
1.534	0.655001628	23.6887892	4.554545455	3.947692308
1.536	0.356512785	23.7736304	4.118181818	3.676923077
1.538	0.169342726	23.8584716	4.118181818	2.421538462
1.54	0.255392414	23.9433128	3.1	2.095384615
1.542	0.852880787	24.028154	3.754545455	1.886153846
1.544	0.449165582	24.1129952	3.572727273	1.769230769
1.546	0.077833935	24.1978364	3.572727273	1.892307692
1.548	0.288430451	24.2826776	3.572727273	2.84
1.55	0.359476436	24.3675188	3.572727273	2.292307692
1.552	0.459828028	24.45236	3.827272727	2.464615385
1.554	0.230030011	24.5372012	3.572727273	2.698461538
1.556	0.159800126	24.6220424	4.009090909	2.335384615
1.558	0.370256682	24.7068836	4.263636364	1.793846154
1.56	0.909368941	24.7917248	5.063636364	2.698461538
1.562	0.365893432	24.876566	5.063636364	2.286153846
1.564	0.585168795	24.9614072	5.5	2.255384615
1.566	0.727120639	25.0462484	4.336363636	2.372307692
1.568	0.126504662	25.1310896	4.081818182	3.153846154
1.57	0.165166089	25.2159308	3.463636364	2.501538462
1.572	0.689975944	25.300772	3.209090909	2.889230769
1.574	0.191672997	25.3856132	2.409090909	3.566153846
1.576	0.527538135	25.4704544	3.136363636	4.163076923
1.578	0.549913393	25.5552956	3.390909091	4.28
1.58	0.012037613	25.6401368	3.390909091	4.809230769
1.582	0.507635002	25.724978	3.027272727	5.781538462
1.584	0.180425885	25.8098192	3.027272727	6.464615385
1.586	0.727471372	25.8946604	2.554545455	6.255384615
1.588	0.445151731	25.9795016	2.118181818	5.455384615
1.59	0.388267523	26.0643428	1.936363636	5.006153846
1.592	0.953676418	26.149184	2.736363636	4.292307692
1.594	0.952042886	26.2340252	3.536363636	4.064615385
1.596	0.774906786	26.3188664	4.445454545	3.830769231
1.598	0.479800474	26.4037076	4.263636364	5.227692308
1.6	0.230495878	26.4885488	5.536363636	6.236923077
1.602	0.390649008	26.57339	6.227272727	6.476923077
1.604	0.255391747	26.6582312	5.427272727	5.498461538
1.606	0.10940256	26.7430724	4.809090909	5.732307692
1.608	0.801574815	26.8279136	5.172727273	4.372307692
1.61	0.714451434	26.9127548	5.609090909	4.667692308
1.612	0.592354904	26.997596	4.481818182	4.581538462
1.614	0.688832772	27.0824372	5.281818182	4.575384615
1.616	0.354903413	27.1672784	4.990909091	4.316923077
1.618	0.754163893	27.2521196	4.627272727	4.163076923
1.62	0.516781216	27.3369608	2.372727273	3.338461538
1.622	0.458008549	27.421802	2.372727273	2.827692308
1.624	0.184811795	27.5066432	2.190909091	1.418461538
1.626	0.185885321	27.5914844	2.845454545	1.769230769
1.628	0.717485232	27.6763256	3.645454545	2.52
1.63	0.81870041	27.7611668	3.9	2.372307692
1.632	0.180122638	27.846008	2.990909091	2.501538462
1.634	0.885616411	27.9308492	3.172727273	3.787692308
1.636	0.986855082	28.0156904	3.427272727	3.676923077
1.638	0.535401216	28.1005316	3.427272727	3.252307692
1.64	-0.13507242	28.1853728	3.718181818	2.950769231
1.642	0.651664917	28.270214	3.718181818	4.310769231
1.644	0.1477844	28.3550552	2.918181818	4.550769231
1.646	-0.196365365	28.4398964	2.3	3.916923077
1.648	0.028276629	28.5247376	2.3	3.707692308
1.65	0.048388868	28.6095788	2.3	4.476923077
1.652	0.978642101	28.69442	3.027272727	2.846153846
1.654	0.347949737	28.7792612	3.209090909	2.975384615
1.656	0.522405272	28.8641024	3.209090909	3.393846154
1.658	0.357237411	28.9489436	2.409090909	2.889230769
1.66	0.619512959	29.0337848	2.590909091	1.88
1.662	1.254357966	29.118626	2.772727273	2.378461538
1.664	0.545970689	29.2034672	2.590909091	1.24
1.666	0.508965787	29.2883084	2.772727273	1.209230769
1.668	0.290576836	29.3731496	2.009090909	1.750769231
1.67	1.246144652	29.4579908	1.827272727	1.338461538
1.672	0.599074813	29.542832	1.463636364	0.058461538
1.674	0.340623003	29.6276732	2.081818182	0.304615385
1.676	0.120952085	29.7125144	1.9	0.187692308
1.678	0.851645307	29.7973556	3.027272727	-0.353846154
1.68	0.482950405	29.8821968	3.027272727	0.716923077
1.682	0.84746867	29.967038	3.027272727	1.793846154
1.684	0.553506531	30.0518792	1.863636364	1.929230769
1.686	0.853581919	30.1367204	3.572727273	1.658461538
1.688	0.617157134	30.2215616	4.227272727	2.458461538
1.69	0.244541521	30.3064028	4.590909091	2.304615385
1.692	0.463841378	30.391244	4.3	1.886153846
1.694	0.347787117	30.4760852	4.845454545	1.775384615
1.696	1.190871316	30.5609264	3.136363636	1.664615385
1.698	0.287473558	30.6457676	2.918181818	1.123076923
1.7	0.132850677	30.7306088	3.172727273	0.833846154
1.702	-0.116289966	30.81545	3.463636364	0.716923077
1.704	0.777099325	30.9002912	3.463636364	1.221538462
1.706	0.752226615	30.9851324	4.081818182	1.603076923
1.708	-0.036376687	31.0699736	4.3	1.996923077
1.71	1.033985416	31.1548148	4.481818182	1.516923077
1.712	0.154643436	31.239656	5.281818182	1.756923077
1.714	0.467364869	31.3244972	6.990909091	1.369230769
1.716	0.370185369	31.4093384	6.990909091	0.716923077
1.718	0.465217484	31.4941796	6.154545455	0.36
1.72	0.513679771	31.5790208	5.718181818	0.716923077
1.722	0.73960423	31.663862	5.1	1.553846154
1.724	0.386589337	31.7487032	3.1	2.009230769
1.726	0.856240824	31.8335444	3.5	2.28
1.728	0.049322767	31.9183856	4.118181818	2.907692308
1.73	0.825606765	32.0032268	3.754545455	3.301538462
1.732	0.344123667	32.088068	4.190909091	2.606153846
1.734	-0.239600149	32.1729092	4.481818182	2.723076923
1.736	0.697910172	32.2577504	4.081818182	3.4
1.738	0.354645986	32.3425916	4.081818182	2.889230769
1.74	0.67644482	32.4274328	4.081818182	2.907692308
1.742	0.395384652	32.512274	4.263636364	2.618461538
1.744	1.453987623	32.5971152	5.063636364	2.852307692
1.746	-0.141091696	32.6819564	4.627272727	3.603076923
1.748	0.065888023	32.7667976	4.190909091	3.486153846
1.75	0.271746563	32.8516388	4.190909091	3.756923077
1.752	0.774742333	32.93648	3.390909091	3.633846154
1.754	-0.076437713	33.0213212	2.3	3.123076923
1.756	0.279026811	33.1061624	2.118181818	2.052307692
1.758	0.37825889	33.1910036	2.118181818	2.667692308
1.76	1.048405286	33.2758448	2.918181818	2.255384615
1.762	0.500169973	33.360686	3.718181818	3.172307692
1.764	-0.167830538	33.4455272	4.809090909	3.289230769
1.766	-0.371099986	33.5303684	5.172727273	3.344615385
1.768	-0.015447682	33.6152096	6.3	3.092307692
1.77	0.362999594	33.7000508	6.990909091	3.233846154
1.772	-0.101427056	33.784892	6.809090909	2.735384615
1.774	0.404670492	33.8697332	6.372727273	2.710769231
1.776	0.814849512	33.9545744	6.372727273	3.449230769
1.778	0.253081575	34.0394156	5.681818182	4.790769231
1.78	0.35928999	34.1242568	4.190909091	4.827692308
1.782	0.374549619	34.209098	5.063636364	5.215384615
1.784	0.513725591	34.2939392	5.063636364	5.092307692
1.786	-0.137755485	34.3787804	5.318181818	4.593846154
1.788	0.719887877	34.4636216	4.227272727	3.283076923
1.79	0.264328854	34.5484628	4.409090909	2.981538462
1.792	0.507075329	34.633304	3.1	2.298461538
1.794	0.35383022	34.7181452	3.754545455	1.769230769
1.796	0.169786599	34.8029864	3.936363636	2.187692308
1.798	0.880717314	34.8878276	3.936363636	2.452307692
1.8	0.512068899	34.9726688	4.372727273	2.064615385
1.802	0.068618241	35.05751	4.372727273	1.941538462
1.804	0.722033763	35.1423512	5.063636364	2.704615385
1.806	-0.128095418	35.2271924	5.063636364	2.704615385
1.808	0.682814995	35.3120336	6.372727273	3.055384615
1.81	0.996724255	35.3968748	6.554545455	3.590769231
1.812	0.881814	35.481716	6.081818182	3.744615385
1.814	0.968679454	35.5665572	4.990909091	2.956923077
1.816	0.151143438	35.6513984	4.190909091	2.415384615
1.818	0.477164062	35.7362396	3.790909091	0.987692308
1.82	0.389341382	35.8210808	3.790909091	0.84
1.822	0.339411016	35.905922	4.081818182	0.950769231
1.824	0.008396989	35.9907632	4.263636364	1.270769231
1.826	0.274686721	36.0756044	4.263636364	2.163076923
1.828	1.177712418	36.1604456	3.1	3.116923077
1.83	0.747792885	36.2452868	2.3	3.264615385
1.832	0.23157007	36.330128	2.918181818	3.689230769
1.834	1.069800658	36.4149692	2.481818182	3.393846154
1.836	0.890190101	36.4998104	2.845454545	2.236923077
1.838	0.90663939	36.5846516	3.390909091	1.910769231
1.84	1.349436568	36.6694928	3.390909091	1.904615385
1.842	0.715198054	36.754334	3.390909091	1.603076923
1.844	0.473291005	36.8391752	3.027272727	1.603076923
1.846	0.49485033	36.9240164	1.9	2.224615385
1.848	0.43726599	37.0088576	1.9	2.286153846
1.85	0.401054694	37.0936988	1.609090909	1.910769231
1.852	0.372262274	37.17854	1.172727273	1.523076923
1.854	0.082360472	37.2633812	0.881818182	1.935384615
1.856	0.413467806	37.3482224	1.827272727	1.467692308
1.858	1.027289667	37.4330636	1.827272727	1.313846154
1.86	0.396412191	37.5179048	2.3	0.796923077
1.862	0.809857442	37.602746	1.827272727	1.209230769
1.864	-0.255628725	37.6875872	3.609090909	1.356923077
1.866	0.572334971	37.7724284	3.609090909	1.824615385
1.868	0.161059098	37.8572696	3.609090909	2.095384615
1.87	0.054572097	37.9421108	3.790909091	2.883076923
1.872	0.620423531	38.026952	4.263636364	2.858461538
1.874	0.524341217	38.1117932	2.481818182	2.68
1.876	0.564216963	38.1966344	2.3	1.916923077
1.878	0.590744532	38.2814756	2.009090909	1.652307692
1.88	0.027692463	38.3663168	1.645454545	1.732307692
1.882	0.756520052	38.451158	1.827272727	2.095384615
1.884	-0.129285244	38.5359992	2.481818182	2.12
1.886	0.48131704	38.6208404	2.663636364	2.618461538
1.888	0.099113507	38.7056816	2.409090909	3.092307692
1.89	0.653880782	38.7905228	2.590909091	2.969230769
1.892	0.06999418	38.875364	2.845454545	2.729230769
1.894	0.134554689	38.9602052	2.190909091	2.618461538
1.896	-0.146504646	39.0450464	2.009090909	1.849230769
1.898	-0.266385977	39.1298876	2.263636364	1.486153846
1.9	0.787201431	39.2147288	2.7	1.221538462
1.902	-0.312559086	39.29957	2.263636364	1.104615385
1.904	0.879410188	39.3844112	2.918181818	1.196923077
1.906	0.250281877	39.4692524	2.918181818	2.298461538
1.908	1.175518713	39.5540936	2.918181818	1.646153846
1.91	0.511204979	39.6389348	2.3	2.803076923
1.912	0.743289841	39.723776	2.736363636	3.055384615
1.914	0.458823982	39.8086172	2.081818182	2.692307692
1.916	0.697279352	39.8934584	1.790909091	1.88
1.918	0.482903919	39.9782996	1.790909091	2.901538462
1.92	0.240621811	40.0631408	1.245454545	1.24
1.922	0.449677935	40.147982	0.990909091	0.747692308
1.924	0.140201405	40.2328232	1.281818182	0.716923077
1.926	0.699845617	40.3176644	1.572727273	0.446153846
1.928	0.360970342	40.4025056	2.481818182	-0.058461538
1.93	0.709855584	40.4873468	3.390909091	0.864615385
1.932	0.401776488	40.572188	2.736363636	1.104615385
1.934	0.826095791	40.6570292	2.445454545	1.910769231
1.936	0.526370636	40.7418704	2.154545455	3.338461538
1.938	0.554230157	40.8267116	0.990909091	3.683076923
1.94	-0.130614863	40.9115528	0.627272727	3.916923077
1.942	0.755260746	40.996394	0.372727273	4.673846154
1.944	0.460527827	41.0812352	0.372727273	4.52
1.946	0.421517	41.1660764	0.845454545	3.338461538
1.948	1.035479322	41.2509176	0.845454545	2.624615385
1.95	0.777284605	41.3357588	1.209090909	1.978461538
1.952	0.787317565	41.4206	1.463636364	0.950769231
1.954	1.027873	41.5054412	0.990909091	1.4
1.956	0.17230671	41.5902824	0.809090909	1.996923077
1.958	0.729828697	41.6751236	1.536363636	2.772307692
1.96	0.565312316	41.7599648	0.409090909	3.430769231
1.962	-0.115497027	41.844806	0.409090909	3.609230769
1.964	0.989585133	41.9296472	1.790909091	3.646153846
1.966	0.424130752	42.0144884	1.245454545	2.932307692
1.968	1.180652076	42.0993296	1.063636364	3.043076923
1.97	0.735497573	42.1841708	1.827272727	3.56
1.972	0.840959368	42.269012	2.918181818	3.646153846
1.974	0.382038474	42.3538532	2.663636364	2.803076923
1.976	0.72966491	42.4386944	3.209090909	3.332307692
1.978	0.877801149	42.5235356	3.209090909	3.289230769
1.98	0.63738634	42.6083768	3.209090909	3.609230769
1.982	0.558056061	42.693218	2.409090909	4.113846154
1.984	0.27552698	42.7780592	1.754545455	4.470769231
1.986	0.973228984	42.8629004	1.754545455	4.864615385
1.988	0.815736425	42.9477416	1.754545455	4.526153846
1.99	0.801760928	43.0325828	3.027272727	3.326153846
1.992	0.548304687	43.117424	3.027272727	4.046153846
1.994	0.219833931	43.2022652	3.027272727	3.652307692
1.996	0.558382801	43.2871064	2.481818182	4.335384615
1.998	0.176248581	43.3719476	2.845454545	4.704615385
2	0.898542375	43.4567888	1.572727273	5.338461538
2.002	-0.288877868	43.54163	1.754545455	4.649230769
2.004	0.622243344	43.6264712	2.045454545	5.375384615
2.006	0.751899542	43.7113124	2.954545455	4.150769231
2.008	0.570399026	43.7961536	2.3	4.427692308
2.01	0.490835813	43.8809948	2.3	5.621538462
2.012	0.044189904	43.965836	2.736363636	5.861538462
2.014	0.364236406	44.0506772	2.918181818	5.412307692
2.016	1.165602053	44.1355184	2.554545455	6.033846154
2.018	0.593568723	44.2203596	3.645454545	6.784615385
2.02	0.634002642	44.3052008	4.263636364	5.313846154
2.022	0.180775118	44.390042	3.1	5.049230769
2.024	0.410784408	44.4748832	3.936363636	5.793846154
2.026	0.436611844	44.5597244	4.554545455	5.049230769
2.028	0.453668292	44.6445656	4.118181818	4.169230769
2.03	0.732184022	44.7294068	4.118181818	4.144615385
2.032	0.498769874	44.814248	4.372727273	3.627692308
2.034	0.309872976	44.8990892	3.536363636	2.993846154
2.036	-0.318742648	44.9839304	3.1	4.366153846
2.038	0.629499432	45.0687716	3.536363636	6.52
2.04	0.531434186	45.1536128	3.936363636	6.218461538
2.042	0.803416287	45.238454	4.409090909	6.895384615
2.044	0.193001616	45.3232952	4.227272727	7.48
2.046	0.282456995	45.4081364	5.063636364	7.713846154
2.048	0.064860817	45.4929776	4.263636364	6.384615385
2.05	0.369298623	45.5778188	4.736363636	6.969230769
2.052	0.132664897	45.66266	5.172727273	7.221538462
2.054	0.779944843	45.7475012	4.881818182	7.338461538
2.056	1.020989805	45.8323424	4.045454545	6.187692308
2.058	0.770845282	45.9171836	4.409090909	5.621538462
2.06	0.632439423	46.0020248	3.536363636	5.48
2.062	0.891916273	46.086866	3.281818182	4.68
2.064	0.427187376	46.1717072	3.572727273	4.470769231
2.066	0.564309603	46.2565484	3.390909091	3.781538462
2.068	0.190062625	46.3413896	3.209090909	3.904615385
2.07	1.10181249	46.4262308	2.590909091	3.56
2.072	0.141437218	46.511072	2.590909091	4.126153846
2.074	0.531830572	46.5959132	2.590909091	3.264615385
2.076	1.107505526	46.6807544	2.772727273	3.886153846
2.078	0.425669978	46.7655956	2.3	2.753846154
2.08	0.542424038	46.8504368	2.009090909	3.098461538
2.082	0.546343749	46.935278	1.1	2.556923077
2.084	0.169039479	47.0201192	1.718181818	3.172307692
2.086	-0.013582049	47.1049604	1.245454545	2.550769231
2.088	0.720425223	47.1898016	1.536363636	3.406153846
2.09	0.288780018	47.2746428	2.445454545	3.64
2.092	0.797770404	47.359484	3.354545455	3.646153846
2.094	-0.00777238	47.4443252	1.972727273	2.513846154
2.096	0.381128568	47.5291664	2.263636364	2.870769231
2.098	0.561906791	47.6140076	2.627272727	2.403076923
2.1	0.701805723	47.6988488	2.372727273	3.006153846
2.102	0.320698876	47.78369	1.718181818	3.572307692
2.104	0.451778333	47.8685312	2.663636364	4.587692308
2.106	-0.243099646	47.9533724	3.281818182	5.356923077
2.108	0.066540503	48.0382136	3.536363636	6.163076923
2.11	0.256978793	48.1230548	2.881818182	3.923076923
2.112	0.352150701	48.207896	3.354545455	3.498461538
2.114	0.4321098	48.2927372	3.172727273	2.729230769
2.116	0.433696012	48.3775784	2.263636364	2.587692308
2.118	0.541630099	48.4624196	1.354545455	2.015384615
2.12	0.91146884	48.5472608	1.827272727	3.332307692
2.122	0.350890562	48.632102	1.827272727	3.301538462
2.124	0.191368084	48.7169432	1.827272727	3.276923077
2.126	0.415427078	48.8017844	2.3	2.92
2.128	0.634515829	48.8866256	2.954545455	2.507692308
2.13	0.291696516	48.9714668	2.481818182	2.243076923
2.132	0.006717803	49.056308	2.009090909	1.707692308
2.134	0.356419478	49.1411492	2.190909091	1.756923077
2.136	0.527630608	49.2259904	2.372727273	1.966153846
2.138	0.599866919	49.3108316	1.463636364	2.107692308
2.14	0.560413386	49.3956728	2.372727273	1.449230769
2.142	0.372682487	49.480514	2.372727273	2.372307692
2.144	1.046725101	49.5653552	2.809090909	2.846153846
2.146	0.736010926	49.6501964	2.627272727	3.32
2.148	1.089959218	49.7350376	3.536363636	3.067692308
2.15	0.997190288	49.8198788	3.1	3.843076923
2.152	0.283086815	49.90472	4.190909091	2.809230769
2.154	0.37865511	49.9895612	3.754545455	2.569230769
2.156	0.207817706	50.0744024	3.572727273	1.972307692
2.158	0.574249589	50.1592436	3.390909091	2.323076923
2.16	0.866530544	50.2440848	3.209090909	2.076923077
2.162	0.525927929	50.328926	2.409090909	2.698461538
2.164	0.698142605	50.4137672	3.027272727	3.689230769
2.166	0.330613869	50.4986084	3.645454545	3.48
2.168	1.128294072	50.5834496	3.172727273	3.923076923
2.17	0.272610649	50.6682908	2.627272727	3.387692308
2.172	0.76893283	50.753132	2.627272727	3.018461538
2.174	0.206557734	50.8379732	1.536363636	2.6
2.176	0.544920823	50.9228144	0.627272727	3.129230769
2.178	0.986574495	51.0076556	0.154545455	2.36
2.18	0.726118259	51.0924968	0.409090909	3.018461538
2.182	-0.35467419	51.177338	-0.136363636	3.295384615
2.184	0.019106588	51.2621792	0.518181818	3.233846154
2.186	0.621987417	51.3470204	1.172727273	2.68
2.188	-0.064982161	51.4318616	2.118181818	3.030769231
2.19	0.411996061	51.5167028	2.409090909	2.858461538
2.192	0.188358279	51.601544	2.409090909	2.772307692
2.194	0.138753987	51.6863852	2.045454545	1.873846154
2.196	0.667041846	51.7712264	1.390909091	1.867692308
2.198	0.638553172	51.8560676	0.663636364	1.369230769
2.2	0.276764126	51.9409088	0.372727273	0.618461538
2.202	0.239386165	52.02575	1.281818182	1.012307692
2.204	0.043909484	52.1105912	0.990909091	2.027692308
2.206	0.81783649	52.1954324	1.645454545	1.64
2.208	0.105132616	52.2802736	1.9	2.532307692
2.21	0.48008056	52.3651148	2.554545455	3.578461538
2.212	0.850828041	52.449956	2.372727273	3.16
2.214	0.626045755	52.5347972	3.027272727	2.384615385
2.216	0.331898002	52.6196384	3.027272727	2.150769231
2.218	0.7650826	52.7044796	3.027272727	1.129230769
2.22	0.794481013	52.7893208	2.372727273	0.624615385
2.222	1.12110813	52.874162	2.809090909	0.975384615
2.224	0.923555211	52.9590032	3.063636364	1.270769231
2.226	0.183902222	53.0438444	2.409090909	3.172307692
2.228	0.713355248	53.1286856	2.409090909	3.295384615
2.23	1.004026497	53.2135268	2.409090909	3.295384615
2.232	0.80271782	53.298368	2.409090909	3.030769231
2.234	0.564169976	53.3832092	1.5	2.766153846
2.236	1.161053356	53.4680504	1.790909091	1.787692308
2.238	0.769866896	53.5528916	2.081818182	2.686153846
2.24	0.332924707	53.6377328	2.372727273	3.073846154
2.242	0.43647255	53.722574	1.209090909	3.516923077
2.244	0.575345609	53.8074152	1.5	3.763076923
2.246	0.905122657	53.8922564	1.209090909	3.375384615
2.248	0.753649041	53.9770976	0.445454545	2.212307692
2.25	0.21145733	54.0619388	0.627272727	1.818461538
2.252	1.018190107	54.14678	1.354545455	1.547692308
2.254	0.625089528	54.2316212	1.718181818	1.695384615
2.256	0.716271413	54.3164624	2.372727273	1.781538462
2.258	0.653368929	54.4013036	3.754545455	3.030769231
2.26	0.451662866	54.4861448	3.572727273	3.566153846
2.262	0.600941611	54.570986	3.1	3.689230769
2.264	0.698819745	54.6558272	2.736363636	3.953846154
2.266	0.631505857	54.7406684	1.827272727	3.332307692
2.268	0.534233884	54.8255096	1.209090909	2.606153846
2.27	1.115834307	54.9103508	1.827272727	1.929230769
2.272	0.220907124	54.995192	2.118181818	1.24
2.274	0.345220186	55.0800332	2.3	1.123076923
2.276	1.034896322	55.1648744	2.845454545	2.107692308
2.278	0.254154768	55.2497156	2.3	2.230769231
2.28	0.36873945	55.3345568	1.390909091	3.147692308
2.282	0.908762115	55.419398	1.1	3.295384615
2.284	0.777822617	55.5042392	2.190909091	3.763076923
2.286	0.56356315	55.5890804	3.209090909	3.972307692
2.288	0.894341912	55.6739216	4.118181818	4.126153846
2.29	0.61249047	55.7587628	5.427272727	3.892307692
2.292	0.598165406	55.843604	5.718181818	3.898461538
2.294	0.253968655	55.9284452	4.809090909	3.283076923
2.296	1.070757051	56.0132864	3.790909091	3.276923077
2.298	1.015086496	56.0981276	3.136363636	2.864615385
2.3	0.574715123	56.1829688	2.118181818	3.184615385
2.302	0.207771053	56.26781	2.918181818	3.178461538
2.304	0.146011075	56.3526512	2.918181818	3.166153846
2.306	0.64737148	56.4374924	3.936363636	2.366153846
2.308	0.835033065	56.5223336	4.227272727	3.258461538
2.31	0.507355415	56.6071748	3.681818182	2.667692308
2.312	1.029365739	56.692016	2.881818182	1.892307692
2.314	0.637899693	56.7768572	2.227272727	1.541538462
2.316	0.198251446	56.8616984	1.390909091	2.28
2.318	0.728426931	56.9465396	2.409090909	1.683076923
2.32	0.288383131	57.0313808	3.318181818	2.163076923
2.322	0.346573632	57.116222	3.318181818	2.704615385
2.324	0.29039089	57.2010632	4.409090909	2.975384615
2.326	0.48665951	57.2859044	4.409090909	2.464615385
2.328	0.729035257	57.3707456	3.1	2.581538462
2.33	0.284067367	57.4555868	3.354545455	2.452307692
2.332	0.191532204	57.540428	4.627272727	2.452307692
2.334	0.639019372	57.6252692	5.1	2.778461538
2.336	0.616899208	57.7101104	5.936363636	2.310769231
2.338	0.839324836	57.7949516	7.027272727	3
2.34	0.807243691	57.8797928	6.409090909	3.129230769
2.342	1.149783917	57.964634	5.5	3.492307692
2.344	0.930436907	58.0494752	5.027272727	2.716923077
2.346	0.614147496	58.1343164	4.809090909	3.64
2.348	0.195450915	58.2191576	5.027272727	2.273846154
2.35	0.352335648	58.3039988	5.645454545	2.003076923
2.352	0.089734027	58.38884	5.463636364	2.150769231
2.354	0.700358804	58.4736812	4.372727273	2.956923077
2.356	0.076947689	58.5585224	4.190909091	1.738461538
2.358	0.626909507	58.6433636	3.172727273	1.516923077
2.36	0.442539479	58.7282048	4.554545455	1.036923077
2.362	0.666667953	58.813046	4.736363636	0.735384615
2.364	0.788671677	58.8978872	5.027272727	0.821538462
2.366	0.61330757	58.9827284	4.409090909	1.215384615
2.368	0.518859121	59.0675696	5.427272727	1.603076923
2.37	0.63801566	59.1524108	2.881818182	1.726153846
2.372	0.762189262	59.237252	3.790909091	1.516923077
2.374	0.969542373	59.3220932	3.5	0.889230769
2.376	0.502314859	59.4069344	4.118181818	0.907692308
2.378	0.614450742	59.4917756	3.9	0.913846154
2.38	0.451124687	59.5766168	4.445454545	1.172307692
2.382	0.735241146	59.661458	3.972727273	1.8
2.384	0.863310799	59.7462992	4.627272727	1.658461538
2.386	0.467620463	59.8311404	4.009090909	2.821538462
2.388	0.149184666	59.9159816	2.918181818	4.193846154
2.39	0.141064492	60.0008228	2.627272727	3.96
2.392	0.410993181	60.085664	2.445454545	3.941538462
2.394	0.325971532	60.1705052	2.7	3.701538462
2.396	1.392787318	60.2553464	4.7	2.390769231
2.398	1.137603906	60.3401876	5.790909091	1.763076923
2.4	0.896861523	60.4250288	8.263636364	1.590769231
2.402	0.517808755	60.50987	8.263636364	1.332307692
2.404	0.404996899	60.5947112	8.009090909	1.332307692
2.406	0.234906281	60.6795524	6.372727273	2.132307692
2.408	0.749940436	60.7643936	5.936363636	1.504615385
2.41	-0.336800809	60.8492348	4.372727273	2.415384615
2.412	0.237869099	60.934076	4.372727273	3.209230769
2.414	0.835149198	61.0189172	4.009090909	4.169230769
2.416	0.800173882	61.1037584	4.009090909	4.175384615
2.418	0.590161032	61.1885996	4.009090909	5.08
2.42	0.664240648	61.2734408	3.1	3.535384615
2.422	0.407727283	61.358282	1.936363636	2.747692308
2.424	0.365075666	61.4431232	2.954545455	2.181538462
2.426	0.298159665	61.5279644	3.390909091	1.523076923
2.428	0.634469175	61.6128056	3.027272727	1.504615385
2.43	0.48505097	61.6976468	2.772727273	2.526153846
2.432	0.498372655	61.782488	3.681818182	1.996923077
2.434	0.8338649	61.8673292	2.845454545	1.898461538
2.436	0.832349667	61.9521704	3.536363636	2.138461538
2.438	0.871103068	62.0370116	3.9	1.873846154
2.44	0.897818916	62.1218528	5.245454545	1.695384615
2.442	0.924254011	62.206694	4.590909091	2.249230769
2.444	0.286516333	62.2915352	4.409090909	2.218461538
2.446	0.360176236	62.3763764	3.718181818	2.606153846
2.448	0.491863352	62.4612176	3.536363636	2.876923077
2.45	0.763985914	62.5460588	2.736363636	3.467692308
2.452	0.293704107	62.6309	4.3	3.744615385
2.454	0.568370273	62.7157412	4.918181818	5.129230769
2.456	0.491839859	62.8005824	5.136363636	4.926153846
2.458	0.322261928	62.8854236	4.663636364	4.661538462
2.46	1.005077196	62.9702648	4.663636364	4.009230769
2.462	0.449959021	63.055106	3.754545455	3.178461538
2.464	0.64275247	63.1399472	3.754545455	1.646153846
2.466	0.660787971	63.2247884	3.1	1.726153846
2.468	0.949430467	63.3096296	3.390909091	0.809230769
2.47	0.518438241	63.3944708	3.754545455	0.544615385
2.472	0.583581417	63.479312	3.1	1.196923077
2.474	0.70570244	63.5641532	3.281818182	1.227692308
2.476	1.247031398	63.6489944	3.718181818	2.070769231
2.478	0.746579732	63.7338356	5.427272727	2.575384615
2.48	0.304016654	63.8186768	5.063636364	4.84
2.482	0.643779509	63.903518	5.718181818	3.941538462
2.484	0.770682996	63.9883592	4.627272727	3.904615385
2.486	0.748796098	64.0732004	4.190909091	2.92
2.488	1.109954991	64.1580416	2.481818182	2.68
2.49	0.188172333	64.2428828	1.936363636	0.790769231
2.492	0.715828207	64.327724	1.936363636	1.443076923
2.494	0.375296738	64.4125652	2.227272727	1.596923077
2.496	1.039282233	64.4974064	1.863636364	1.504615385
2.498	0.758596457	64.5822476	2.227272727	1.769230769
2.5	0.966112189	64.6670888	2.772727273	1.270769231
2.502	1.139796611	64.75193	2.409090909	4.064615385
2.504	1.023999776	64.8367712	2.590909091	4.458461538
2.506	0.549213593	64.9216124	2.590909091	4.790769231
2.508	0.824346293	65.0064536	2.845454545	3.769230769
2.51	1.026915774	65.0912948	3.463636364	4.033846154
2.512	0.470654927	65.176136	3.172727273	1.276923077
2.514	0.825581106	65.2609772	3.172727273	1.153846154
2.516	0.862378233	65.3458184	3.172727273	1.412307692
2.518	-0.104856907	65.4306596	2.554545455	4.384615385
2.52	0.507565355	65.5155008	2.554545455	4.772307692
2.522	0.771288822	65.600342	3.463636364	4.470769231
2.524	0.641352537	65.6851832	3.281818182	5.24
2.526	0.636941967	65.7700244	3.9	5.892307692
2.528	0.338477784	65.8548656	3.609090909	4.809230769
2.53	0.39209526	65.9397068	3.172727273	5.141538462
2.532	0.282574128	66.024548	3.572727273	5.793846154
2.534	0.479520054	66.1093892	3.936363636	4.636923077
2.536	0.900805394	66.1942304	2.772727273	2.975384615
2.538	0.025383624	66.2790716	4.081818182	2.249230769
2.54	0.386098645	66.3639128	3.354545455	1.892307692
2.542	0.490928953	66.448754	2.7	1.270769231
2.544	0.413653086	66.5335952	2.954545455	1.633846154
2.546	0.335094419	66.6184364	3.681818182	1.633846154
2.548	0.703368275	66.7032776	3.027272727	2.021538462
2.55	0.480266507	66.7881188	3.936363636	2.169230769
2.552	0.449958688	66.87296	4.372727273	2.790769231
2.554	0.49993654	66.9578012	4.118181818	3.141538462
2.556	0.649915085
2.558	0.262438562
2.56	0.337823804
2.562	0.736547939
2.564	0.647441793
2.566	1.009953466
2.568	0.862190953
2.57	0.919937747
2.572	0.437499756
2.574	0.472311286
2.576	0.606726788
2.578	0.247785092
2.58	0.645575328
2.582	0.712959028
2.584	1.216653598
2.586	0.217056727
2.588	0.47056062
2.59	0.602364037
2.592	0.433835972
2.594	0.63673236
2.596	0.311039975
2.598	0.80344028
2.6	1.040658838
2.602	0.291509736
2.604	0.571728645
2.606	1.011120465
2.608	0.890189268
2.61	1.044345116
2.612	0.858482016
2.614	0.791797948
2.616	0.860837674
2.618	0.466664736
2.62	0.935455136
2.622	0.74550654
2.624	1.112777849
2.626	0.160779845
2.628	1.530681324
2.63	0.47499485
2.632	0.605328022
2.634	1.186670852
2.636	0.811841041
2.638	0.951133313
2.64	0.842452607
2.642	0.967021762
2.644	0.202264297
2.646	0.725907986
2.648	0.352009741
2.65	0.54522357
2.652	0.380732515
2.654	0.492260239
2.656	0.731530709
2.658	0.401706674
2.66	0.70647172
2.662	1.091942483
2.664	1.530166971
2.666	0.583206857
2.668	0.282480322
2.67	0.411764294
2.672	0.418086316
2.674	0.72002817
2.676	0.654697715
2.678	0.65143215
2.68	0.469859988
2.682	0.126038295
2.684	0.4225662
2.686	-0.141091363
2.688	0.660437904
2.69	0.673480335
2.692	1.149013304
2.694	0.627656293
2.696	0.904118445
2.698	0.428516996
2.7	1.01422241
2.702	1.050481358
2.704	0.569185707
2.706	0.122117751
2.708	0.649962071
2.71	0.999430313
2.712	0.55863956
2.714	0.78482128
2.716	0.72523218
2.718	0.158189753
2.72	1.083660189
2.722	0.477863695
2.724	0.427816863
2.726	0.626046088
2.728	0.607264967
2.73	0.68227615
2.732	0.781275129
2.734	0.923204978
2.736	0.174779169
2.738	1.260820615
2.74	1.540993704
2.742	0.82278274
2.744	1.432288505
2.746	1.292762633
2.748	0.770333262
2.75	0.679779365
2.752	0.823018006
2.754	0.486846123
2.756	0.850081588
2.758	0.423384132
2.76	0.09523995
2.762	0.325597806
2.764	0.879014302
2.766	0.880716981
2.768	0.258938898
2.77	0.643918136
2.772	0.955822636
2.774	1.023089704
2.776	0.13807768
2.778	0.763355094
2.78	0.396411691
2.782	0.889932841
2.784	1.018655974
2.786	1.029061993
2.788	0.293212915
2.79	0.991172512
2.792	1.284922545
2.794	0.526814675
2.796	0.613563829
2.798	1.251698394
2.8	0.500635507
2.802	0.93582703
2.804	0.760439096
2.806	1.438308781
2.808	0.189081906
2.81	0.449911368
2.812	0.870474914
2.814	0.270277484
2.816	1.019566379
2.818	1.725970724
2.82	0.872130773
2.822	0.798915243
2.824	0.622313657
2.826	0.568602207
2.828	0.915365557
2.83	0.255649173
2.832	1.311521094
2.834	0.795716992
2.836	0.873974745
2.838	1.054727975
2.84	0.459850854
2.842	0.998194334
2.844	0.913124865
2.846	1.050202105
2.848	0.536451415
2.85	0.892150039
2.852	0.838158836
2.854	0.833422193
2.856	0.462137366
2.858	0.794855406
2.86	0.121582405
2.862	0.818070423
2.864	0.595271069
2.866	1.048381793
2.868	1.085667281
2.87	0.690303017
2.872	0.912168806
2.874	1.260820448
2.876	0.354903413
2.878	0.805819932
2.88	0.699893437
2.882	1.074140249
2.884	0.750522936
2.886	0.547137188
2.888	0.473360319
2.89	1.31768133
2.892	1.171342409
2.894	0.737853565
2.896	0.624716968
2.898	0.599167453
2.9	0.7543735
2.902	1.033823629
2.904	0.333017348
2.906	1.291176254
2.908	0.923834465
2.91	0.362977267
2.912	0.661511097
2.914	0.964456497
2.916	0.655397848
2.918	1.020919659
2.92	0.144633969
2.922	0.975818243
2.924	1.142014142
2.926	0.442701933
2.928	0.925724757
2.93	0.840446015
2.932	1.12127125
2.934	0.504229977
2.936	0.359872823
2.938	1.065041188
2.94	0.792264814
2.942	0.613936889
2.944	1.092736256
2.946	1.146329407
2.948	1.024466809
2.95	0.583371977
2.952	0.908855422
2.954	1.150926923
2.956	0.657965279
2.958	1.623798821
2.96	0.568089354
2.962	0.837902577
2.964	0.606214268
2.966	0.582695171
2.968	0.889699908
2.97	1.46299471
2.972	0.922294906
2.974	0.758829724
2.976	1.170758743
2.978	1.317377417
2.98	0.51041204
2.982	0.601197871
2.984	0.869586835
2.986	0.69165613
2.988	1.098802852
2.99	1.197660705
2.992	1.289986595
2.994	0.660740984
2.996	1.151813169
2.998	1.250437755
3	0.731086336
3.002	0.459174215
3.004	0.980787819
3.006	0.239876191
3.008	0.841331594
3.01	1.275123352
3.012	1.205757052
3.014	0.901108807
3.016	0.788064851
3.018	1.053072283
3.02	0.695389061
3.022	1.280957181
3.024	0.965763289
3.026	0.643779009
3.028	1.133078535
3.03	1.5076046
3.032	0.789417963
3.034	1.078596806
3.036	1.56584242
3.038	1.14073001
3.04	1.179695017
3.042	0.824300139
3.044	0.71008935
3.046	1.149480004
3.048	1.205430646
3.05	0.239783051
3.052	0.675183514
3.054	0.857502296
3.056	0.880133481
3.058	0.891752153
3.06	1.129086345
3.062	0.614310282
3.064	0.831135681
3.066	1.244091906
3.068	0.926261603
3.07	1.056897854
3.072	1.525781228
3.074	0.953769558
3.076	1.386860682
3.078	0.693710041
3.08	0.753276314
3.082	1.22885627
3.084	0.58838854
3.086	1.077430973
3.088	0.77931469
3.09	0.39809171
3.092	0.892686886
3.094	1.532430823
3.096	1.155732213
3.098	0.397741643
3.1	1.070780045
3.102	1.235062326
3.104	0.651362504
3.106	1.153772941
3.108	0.586544735
3.11	1.493699083
3.112	1.186368606
3.114	0.782511941
3.116	1.232752654
3.118	1.099759911
3.12	1.041101711
3.122	1.064831082
3.124	0.531900552
3.126	1.198384331
3.128	0.66085945
3.13	0.536473576
3.132	1.386767209
3.134	1.098685552
3.136	1.42442559
3.138	1.388447561
3.14	1.432429131
3.142	1.750352075
3.144	1.10675924
3.146	1.587891439
3.148	0.189687899
3.15	0.278630591
3.152	0.84333852
3.154	1.262057261
3.156	0.728987438
3.158	1.320714794
3.16	0.823296593
3.162	0.932934358
3.164	1.409283094
3.166	1.139190118
3.168	0.543940437
3.17	1.001740818
3.172	1.090986424
3.174	0.791237942
3.176	0.753768007
3.178	0.93064718
3.18	1.085479501
3.182	1.325427444
3.184	0.965879089
3.186	1.359352061
3.188	0.678801811
3.19	1.422465985
3.192	0.740513803
3.194	1.389264827
3.196	1.164295428
3.198	0.741051149
3.2	0.995558256
3.202	1.282122681
3.204	1.166698906
3.206	1.371998939
3.208	1.16487876
3.21	1.629889077
3.212	0.873086833
3.214	0.80876009
3.216	0.875069931
3.218	0.978642101
3.22	1.048149193
3.222	1.674919846
3.224	1.028035954
3.226	0.865644464
3.228	0.512209025
3.23	0.713588348
3.232	1.271764147
3.234	1.459773633
3.236	0.817067544
3.238	1.332428106
3.24	0.584397516
3.242	1.094207002
3.244	0.72966491
3.246	0.623036283
3.248	1.259141263
3.25	1.335670344
3.252	1.222159521
3.254	0.638202939
3.256	0.788764817
3.258	0.556353215
3.26	0.719491324
3.262	0.348813157
3.264	1.099642778
3.266	1.07278647
3.268	0.858434196
3.27	0.939327527
3.272	0.943503165
3.274	1.244604926
3.276	0.829339529
3.278	1.425965982
3.28	1.124864554
3.282	0.900059607
3.284	0.81853679
3.286	0.926238276
3.288	1.025049142
3.29	0.545620956
3.292	1.136227466
3.294	0.629709205
3.296	1.285809291
3.298	1.329651401
3.3	1.022716144
3.302	1.10661828
3.304	0.966089029
3.306	0.855587845
3.308	0.603974076
3.31	0.871408313
3.312	1.27824979
3.314	1.413087004
3.316	0.853464453
3.318	0.486963256
3.32	1.115252641
3.322	0.914151405
3.324	0.702132796
3.326	0.708595945
3.328	1.150413237
3.33	1.047098327
3.332	1.269523789
3.334	1.410846313
3.336	1.138000292
3.338	1.375055064
3.34	1.358442322
3.342	1.53217323
3.344	1.184104087
3.346	1.36019282
3.348	1.490339212
3.35	1.545706687
3.352	1.012753497
3.354	1.055147355
3.356	1.406763315
3.358	0.745623506
3.36	1.14486066
3.362	1.377131302
3.364	0.968259241
3.366	1.398130288
3.368	0.979224767
3.37	1.137837672
3.372	0.776328212
3.374	1.490386032
3.376	0.542726951
3.378	0.970359306
3.38	0.722269195
3.382	1.171692309
3.384	1.171505696
3.386	1.072880776
3.388	1.413273618
3.39	1.323957699
3.392	0.563819743
3.394	1.078784252
3.396	0.993900897
3.398	1.441878591
3.4	0.87173322
3.402	1.296356271
3.404	1.475289689
3.406	2.081039862
3.408	1.873873697
3.41	1.158906471
3.412	0.850128741
3.414	1.261426941
3.416	1.227875551
3.418	1.374517884
3.42	0.733981007
3.422	1.076776494
3.424	0.937833955
3.426	0.589671506
3.428	1.279953635
3.43	0.807407144
3.432	0.99359815
3.434	1.306668317
3.436	0.868491649
3.438	1.132867262
3.44	1.360659187
3.442	1.067000794
3.444	0.610204125
3.446	1.596780559
3.448	1.197893471
3.45	1.616729846
3.452	1.538986945
3.454	0.953699411
3.456	1.508538166
3.458	0.232898689
3.46	0.950923873
3.462	0.606424374
3.464	1.021035459
3.466	0.869960062
3.468	0.869378062
3.47	1.76276502
3.472	0.791051662
3.474	1.301256367
3.476	1.020453292
3.478	1.4388218
3.48	1.213876894
3.482	1.455621822
3.484	1.528324499
3.486	0.775466459
3.488	1.161752156
3.49	0.890657467
3.492	0.53915714
3.494	0.922107959
3.496	1.115624534
3.498	1.518874206
3.5	1.093996562
3.502	0.789581416
3.504	1.026916441
3.506	1.330118434
3.508	1.266210238
3.51	1.114737621
3.512	1.152769562
3.514	1.168355098
3.516	1.482942997
3.518	0.730364543
3.52	1.262524294
3.522	0.913078545
3.524	0.901552013
3.526	0.846022418
3.528	1.04749588
3.53	1.033145324
3.532	0.812050314
3.534	1.646267886
3.536	1.054518702
3.538	1.240312322
3.54	1.186951105
3.542	1.172625875
3.544	1.182145148
3.546	1.357299316
3.548	1.813956358
3.55	1.39486439
3.552	1.061050331
3.554	0.549843246
3.556	1.507628093
3.558	1.57601534
3.56	1.394606964
3.562	1.127407493
3.564	1.296425917
3.566	1.500721905
3.568	1.413203971
3.57	1.138420672
3.572	1.143927095
3.574	1.435718356
3.576	1.580075677
3.578	1.10239549
3.58	1.318567742
3.582	1.482056917
3.584	1.401980019
3.586	1.57085815
3.588	1.348993361
3.59	1.73735663
3.592	1.765308958
3.594	0.995930982
3.596	1.322301506
3.598	0.975141936
3.6	1.203796781
3.602	1.247800844
3.604	1.054494376
3.606	1.027779194
3.608	0.978081928
3.61	1.085222575
3.612	1.68903597
3.614	1.401280552
3.616	1.808636048
3.618	1.97700116
3.62	0.873764805
3.622	1.531101037
3.624	1.081093757
3.626	1.014316716
3.628	0.947189609
3.63	0.982375865
3.632	1.159372338
3.634	1.308068416
3.636	1.570484924
3.638	1.318521422
3.64	1.110188424
3.642	1.330374527
3.644	1.074747408
3.646	1.084173375
3.648	1.605692673
3.65	1.565585327
3.652	1.681382828
3.654	1.975344468
3.656	1.313271759
3.658	0.863007886
3.66	1.391621652
3.662	0.997727634
3.664	1.245958538
3.666	0.943783251
3.668	1.621932855
3.67	1.814516864
3.672	1.571068923
3.674	1.079996405
3.676	2.137153457
3.678	1.435974949
3.68	1.170221564
3.682	1.764328738
3.684	1.355036631
3.686	1.936286654
3.688	0.988885667
3.69	1.174608807
3.692	1.336719877
3.694	1.428228501
3.696	0.843875033
3.698	1.611433862
3.7	1.211052869
3.702	1.200647516
3.704	1.552986269
3.706	1.268636377
3.708	1.43912488
3.71	1.778328062
3.712	0.902486246
3.714	1.049012279
3.716	1.40450013
3.718	1.453357804
3.72	1.519341572
3.722	1.836588876
3.724	1.775994564
3.726	0.742426755
3.728	2.04097817
3.73	1.420273279
3.732	1.173161555
3.734	1.207016692
3.736	1.194230687
3.738	1.019963099
3.74	2.303394678
3.742	1.492159191
3.744	2.095365259
3.746	1.486957014
3.748	1.378998934
3.75	1.053795076
3.752	1.572864909
3.754	2.058570464
3.756	1.928283613
3.758	1.164061828
3.76	1.589384511
3.762	1.980104771
3.764	1.93306691
3.766	1.131490323
3.768	1.483572983
3.77	1.578768551
3.772	1.585534447
3.774	1.612506555
3.776	1.360332614
3.778	1.567989472
3.78	1.708378097
3.782	1.467031054
3.784	1.808263155
3.786	1.73700723
3.788	1.774011632
3.79	1.622003169
3.792	1.586677953
3.794	1.793075005
3.796	1.605950433
3.798	2.006679493
3.8	1.53187015
3.802	1.540433364
3.804	1.97707114
3.806	1.690623348
3.808	0.928361002
3.81	0.764522593
3.812	1.67365954
3.814	2.033254715
3.816	1.714934885
3.818	1.867037988
3.82	1.786168317
3.822	1.229089037
3.824	1.492789677
3.826	1.421206179
3.828	1.250508402
3.83	1.5272748
3.832	1.802268039
3.834	1.567731379
3.836	1.180464297
3.838	1.130744037
3.84	1.758029876
3.842	1.916454834
3.844	1.735233738
3.846	1.313364899
3.848	1.715774645
3.85	2.030664457
3.852	1.857517881
3.854	1.239262456
3.856	1.92805068
3.858	1.673519914
3.86	1.93827042
3.862	1.793657338
3.864	1.078200253
3.866	1.62937589
3.868	1.942446057
3.87	1.118004519
3.872	1.547362213
3.874	1.754132992
3.876	1.428905307
3.878	1.671699935
3.88	1.384177951
3.882	1.577975112
3.884	1.639899043
3.886	1.523728149
3.888	1.622889248
3.89	2.093312681
3.892	1.899656146
3.894	1.028385687
3.896	1.276405985
3.898	1.685442832
3.9	1.264507226
3.902	1.324330758
3.904	2.033488315
3.906	1.464370649
3.908	2.030992196
3.91	1.568292385
3.912	1.621489316
3.914	1.544306922
3.916	1.602473595
3.918	1.397360842
3.92	2.404983748
3.922	1.343930145
3.924	1.291852894
3.926	1.523168476
3.928	2.053204501
3.93	1.528953819
3.932	2.006563526
3.934	1.559962604
3.936	1.891302872
3.938	1.654690806
3.94	1.61528326
3.942	1.534273462
3.944	1.664863893
3.946	1.622048989
3.948	1.191407329
3.95	1.425335496
3.952	1.630192656
3.954	1.172275475
3.956	1.898791727
3.958	1.541109671
3.96	1.91353767
3.962	1.684812846
3.964	1.328181156
3.966	1.885143636
3.968	1.952783596
3.97	1.89802228
3.972	1.506088201
3.974	1.479630779
3.976	1.942842443
3.978	2.461539883
3.98	1.386557269
3.982	1.814422724
3.984	1.436185555
3.986	1.829121848
3.988	1.625176426
3.99	1.826579576
3.992	1.83985444
3.994	1.769205008
3.996	1.699559456
3.998	1.494538676
4	2.37740498
4.002	1.877303048
4.004	1.914121003
4.006	1.948209073
4.008	1.311614234
4.01	1.777675249
4.012	1.866033609
4.014	1.629188611
4.016	1.656650912
4.018	1.80117052
4.02	1.470016699
4.022	1.175098833
4.024	2.317487141
4.026	2.098305584
4.028	2.173737646
4.03	1.363435058
4.032	1.559939278
4.034	1.803317072
4.036	1.697528704
4.038	1.868110681
4.04	1.96223239
4.042	2.263730205
4.044	1.970514851
4.046	2.166061511
4.048	1.780358647
4.05	1.69778563
4.052	1.795034277
4.054	2.060857476
4.056	1.612039189
4.058	1.91857806
4.06	2.23561509
4.062	2.227962116
4.064	2.485758946
4.066	1.118635505
4.068	1.570368291
4.07	1.770955007
4.072	1.645568086
4.074	1.825552203
4.076	1.905441489
4.078	1.50286829
4.08	1.974830782
4.082	1.86055018
4.084	1.792560652
4.086	2.27058974
4.088	1.982111196
4.09	1.943893309
4.092	2.046904972
4.094	1.775644997
4.096	1.647713971
4.098	1.724991172
4.1	1.941746591
4.102	2.293198931
4.104	1.49262539
4.106	1.820256054
4.108	1.724081099
4.11	2.408436259
4.112	1.986124214
4.114	2.039997784
4.116	1.486420001
4.118	1.491809957
4.12	2.009292412
4.122	1.735350371
4.124	1.731126748
4.126	2.04076773
4.128	2.192124213
4.13	2.220448934
4.132	2.109435563
4.134	1.778749108
4.136	1.775575351
4.138	2.487135719
4.14	2.777224634
4.142	1.905581449
4.144	2.351342112
4.146	2.153951979
4.148	2.025181527
4.15	1.857937761
4.152	2.231508267
4.154	2.286082803
4.156	2.376284801
4.158	1.672634001
4.16	2.321477998
4.162	1.938923066
4.164	1.973664449
4.166	1.762952133
4.168	1.541273457
4.17	2.157755057
4.172	1.79174422
4.174	1.590901077
4.176	1.907984927
4.178	2.478479365
4.18	2.163775333
4.182	2.614062699
4.184	1.944498969
4.186	1.928609687
4.188	2.109575189
4.19	1.81635917
4.192	2.082462621
4.194	2.072990168
4.196	2.097395345
4.198	2.088133331
4.2	2.1723852
4.202	2.657670876
4.204	1.661410549
4.206	1.822426099
4.208	2.18743489
4.21	2.459674751
4.212	2.15852567
4.214	2.333446737
4.216	1.905231716
4.218	2.282162592
4.22	2.019791904
4.222	2.598803236
4.224	2.682005406
4.226	2.390167325
4.228	2.040162403
4.23	1.865403623
4.232	2.214172732
4.234	1.816569776
4.236	1.714117786
4.238	1.922077557
4.24	1.553337002
4.242	1.950519411
4.244	2.131810321
4.246	1.942306597
4.248	2.248821641
4.25	1.995247101
4.252	1.965381988
4.254	2.364222422
4.256	2.203953825
4.258	2.449057958
4.26	2.209039868
4.262	1.863839904
4.264	2.117321304
4.266	0.976099162
4.268	2.010226477
4.27	2.078939131
4.272	2.594744732
4.274	2.514924593
4.276	2.293689624
4.278	1.932576884
4.28	2.065454493
4.282	2.070843949
4.284	2.61756253
4.286	2.999042937
4.288	2.369937619
4.29	2.468189479
4.292	2.099472916
4.294	2.163728513
4.296	2.973306808
4.298	2.70545569
4.3	2.384147549
4.302	2.115057619
4.304	2.486038533
4.306	2.420056598
4.308	2.110064383
4.31	2.388160566
4.312	1.989507578
4.314	2.351459245
4.316	2.524677466
4.318	1.998559985
4.32	2.053996941
4.322	1.573285788
4.324	1.936474267
4.326	2.058827391
4.328	2.775265029
4.33	2.441148057
4.332	2.528176798
4.334	2.045434727
4.336	2.682261666
4.338	2.433401442
4.34	2.736066089
4.342	2.74388285
4.344	2.178730883
4.346	2.158012483
4.348	2.631095487
4.35	2.619848708
4.352	2.723769611
4.354	2.625869484
4.356	2.429691671
4.358	2.607484583
4.36	2.90613488
4.362	2.817565913
4.364	2.043893501
4.366	2.942883688
4.368	2.796357488
4.37	2.338439974
4.372	2.28034278
4.374	2.355308809
4.376	2.903964335
4.378	2.327800521
4.38	2.795119176
4.382	2.678670028
4.384	2.979654656
4.386	2.207242716
4.388	2.371502337
4.39	2.454447581
4.392	2.100008429
4.394	3.139665827
4.396	2.100451303
4.398	2.473089575
4.4	2.22177922
4.402	3.162508618
4.404	3.084111905
4.406	2.237060843
4.408	2.45050471
4.41	2.505661413
4.412	2.673186432
4.414	2.266670362
4.416	2.408762999
4.418	2.296932362
4.42	2.365131662
4.422	3.029071836
4.424	2.662546979
4.426	2.625191678
4.428	2.234588718
4.43	1.913748276
4.432	2.303231391
4.434	2.596377597
4.436	2.627991876
4.438	3.187519788
4.44	2.402720563
4.442	2.62743187
4.444	2.482562862
4.446	2.36286831
4.448	2.525913779
4.45	3.0226785
4.452	2.594393832
4.454	2.013679655
4.456	2.310907526
4.458	2.136686591
4.46	2.664180345
4.462	2.507994911
4.464	2.532983088
4.466	2.222898732
4.468	2.666793763
4.47	2.837654993
4.472	3.119483441
4.474	2.311001332
4.476	2.965234453
4.478	2.235358164
4.48	2.578715156
4.482	2.810822678
4.484	3.513936466
4.486	2.7303264
4.488	1.997440639
4.49	2.168838049
4.492	2.726151262
4.494	2.592199794
4.496	2.537532618
4.498	2.569732396
4.5	2.546049012
4.502	2.439607498
4.504	2.70610717
4.506	2.13820399
4.508	2.698502015
4.51	2.755969055
4.512	2.275722603
4.514	2.814812202
4.516	2.5444628
4.518	2.620992381
4.52	2.508857831
4.522	2.699878454
4.524	2.551672568
4.526	2.745842622
4.528	2.426519247
4.53	2.627594657
4.532	2.481769089
4.534	2.281603086
4.536	2.701931199
4.538	2.683849378
4.54	2.633241206
4.542	2.678716848
4.544	2.734433224
4.546	3.068152643
4.548	2.838867979
4.55	2.746752029
4.552	3.057419883
4.554	3.048321156
4.556	2.484102754
4.558	2.561191508
4.56	2.790990358
4.562	2.625238831
4.564	2.566184912
4.566	2.939335704
4.568	3.230544965
4.57	3.178747134
4.572	2.935718907
4.574	2.997829951
4.576	2.864322855
4.578	2.478408718
4.58	2.32430119
4.582	3.303388769
4.584	2.840920891
4.586	2.912364595
4.588	2.56357216
4.59	2.40222987
4.592	3.139783294
4.594	3.085185265
4.596	2.67680223
4.598	3.001002209
4.6	2.89171501
4.602	2.926666833
4.604	2.62211156
4.606	2.757648908
4.608	3.022398914
4.61	2.283725644
4.612	2.404913102
4.614	3.048483776
4.616	2.551789535
4.618	3.042113434
4.62	2.741852932
4.622	2.818195733
4.624	3.222729037
4.626	3.026318625
4.628	2.915163461
4.63	2.966121699
4.632	2.663643165
4.634	2.966260992
4.636	3.24790316
4.638	2.825405501
4.64	2.390913611
4.642	2.937866625
4.644	2.587627937
4.646	2.907977519
4.648	2.734900756
4.65	2.993886913
4.652	2.986864258
4.654	2.909634711
4.656	3.280054952
4.658	2.606922744
4.66	2.642690666
4.662	3.265169715
4.664	2.735973449
4.666	2.987097358
4.668	2.58758095
4.67	2.38704072
4.672	2.670666987
4.674	3.263792443
4.676	3.001865628
4.678	3.059239696
4.68	3.196479055
4.682	2.384753709
4.684	3.189806633
4.686	3.002892667
4.688	3.003662947
4.69	2.766304595
4.692	3.257983273
4.694	2.849624565
4.696	2.738328941
4.698	2.952844835
4.7	2.561052048
4.702	3.017498651
4.704	3.06241312
4.706	3.071466527
4.708	2.841060518
4.71	3.139735974
4.712	3.018292257
4.714	2.594416826
4.716	3.091321174
4.718	3.56622499
4.72	3.311810023
4.722	3.533863425
4.724	2.704731897
4.726	2.947689478
4.728	3.037074377
4.73	2.979420723
4.732	3.362978202
4.734	2.873235469
4.736	3.755004421
4.738	3.28203855
4.74	3.082222113
4.742	3.508383723
4.744	3.078674962
4.746	3.496905177
4.748	3.818141338
4.75	3.534749005
4.752	3.33717176
4.754	3.02743847
4.756	2.880164818
4.758	2.814252862
4.76	2.900837064
4.762	3.200608873
4.764	3.030542248
4.766	3.260759478
4.768	2.863017229
4.77	3.235910762
4.772	2.998132364
4.774	3.558244609
4.776	3.336566266
4.778	3.156885062
4.78	3.275436275
4.782	3.194775877
4.784	3.202569478
4.786	3.357494439
4.788	3.367014546
4.79	2.770924939
4.792	3.212905684
4.794	3.135862417
4.796	3.18966734
4.798	3.243563903
4.8	3.383345535
4.802	3.161528732
4.804	3.090224821
4.806	3.092394533
4.808	3.240250186
4.81	3.384746967
4.812	3.11568053
4.814	3.37963693
4.816	3.035255232
4.818	3.174640644
4.82	3.187846861
4.822	3.662119025
4.824	3.533676479
4.826	3.244894855
4.828	3.195429856
4.83	3.240858012
4.832	3.210386239
4.834	3.251450644
4.836	3.12608655
4.838	3.642450658
4.84	2.935906686
4.842	3.269859705
4.844	3.38054767
4.846	3.403225841
4.848	2.828951986
4.85	3.219881853
4.852	3.136167163
4.854	3.5512921
4.856	3.314329802
4.858	3.078394709
4.86	3.206698628
4.862	3.278469073
4.864	3.03380698
4.866	2.814765716
4.868	3.792779769
4.87	4.011939166
4.872	3.755890834
4.874	3.36076167
4.876	3.09685259
4.878	3.556774863
4.88	3.427327938
4.882	3.215822682
4.884	3.783446942
4.886	3.411391836
4.888	3.432810534
4.89	3.8450438
4.892	3.049463496
4.894	3.442493594
4.896	3.737809179
4.898	3.667065275
4.9	3.534071532
4.902	3.477607871
4.904	3.303878295
4.906	3.251240538
4.908	3.889514396
4.91	3.331339763
4.912	3.505934091
4.914	2.937119505
4.916	3.200073026
4.918	3.740842311
4.92	3.81566838
4.922	3.415358866
4.924	3.419023316
4.926	4.142039237
4.928	3.607475675
4.93	3.637923288
4.932	4.078084721
4.934	3.562841459
4.936	3.430174623
4.938	3.426838078
4.94	3.800643017
4.942	3.949548369
4.944	3.937158917
4.946	3.61508233
4.948	3.673437283
4.95	3.389319157
4.952	3.479382362
4.954	3.577704202
4.956	3.465056132
4.958	3.418228377
4.96	3.81578568
4.962	4.035690363
4.964	3.626701002
4.966	3.863359387
4.968	3.41930207
4.97	4.229580664
4.972	3.968493776
4.974	3.846793798
4.976	3.503110566
4.978	3.773134062
4.98	3.768677505
4.982	3.813497835
4.984	4.041873759
4.986	3.918306317
4.988	3.234441183
4.99	4.019684114
4.992	3.592986492
4.994	4.109326606
4.996	3.438153671
[truncated: 31,002 more rows]
