# Supplementary material for: Proteome-wide determinants of co-translational chaperone binding in bacteria
Source: Nat Commun. 2025 May 10;16:4361. doi: 10.1038/s41467-025-59067-9 (PMC12065913; doi:10.1038/s41467-025-59067-9)
Supplement: Supplementary file 8 — Source Data [file 41467_2025_59067_MOESM8_ESM.zip › S3d.csv]

Chaperone Binding:	TF	TF	TF	DnaK	DnaK	DnaK	DnaK
AceE Fragment:	Frag 2 (200aa)	Frag 3 (300aa)	Frag 4 (555aa)	Frag 3 (300aa)	Frag 4 (555aa)	Frag 5 (865aa)	Frag 6 (887aa)
Binding time (s):	33	4.98	9.62	0.425	0.17	0.59	0.68
	8.7	4.85	11.84	1.28	0.34	4.17	0.19
	44	14.91	9.25	14.06	1.71	3.23	0.256
	37.84	1.13	13.37	5.74	8.8	0.596	0.34
	5.72	32.28	2.14	8.87	0.4	1.9
	7.31	14.47	13.04	2.52	0.256	1.46
	3.91	14.09	0.36		1.19	4.17
	15.73	18.72	18.8		2.1	9.69
	0.085	16.85	58.1		4.16	0.1
	14.79	22.46	16.6		2.55	10.18
	83.81	20.59	21.1			1.48
	19.29	124.5	15.2			2.23
	18.4	5.6	3.7			0.34
	15.64	420.4	0.25			15.14
	39.27	61.06	0.17			17.65
	14.9		2.15			18.82
	2.98		4.9			20.14
	87.67		165.36			17.11
	21.84					1.68
	82.72					0.32
	420					0.08
	31.84
	409
	82.72
	31.84
	16.66
	204
