# Supplementary material for: Proteome-wide determinants of co-translational chaperone binding in bacteria
Source: Nat Commun. 2025 May 10;16:4361. doi: 10.1038/s41467-025-59067-9 (PMC12065913; doi:10.1038/s41467-025-59067-9)
Supplement: Supplementary file 8 — Source Data [file 41467_2025_59067_MOESM8_ESM.zip › S4a.csv]

gene	TF onset SeRP-TF_model
deoR	-43
yafD	-69
rffG	-63
pheT	-345
pflB	-44
nadA	82
ompR	-35
allR	-9
hslU	209
tldD	250
hrpA	-18
mak	-121
yieE	-30
hemF	-58
alaS	47
ydcF	6
thrC	106
aceF	-28
glgA	-68
nrdF	43
bisC	-33
ileS	9
ribD	31
pth	-23
epd	-16
yheS	30
pfkA	-19
gshB	180
tdk	-24
tpiA	-5
topB	-16
lipB	4
icd	-45
maeA	100
nadE	-45
yigB	1
secA	309
ybgI	-68
pncB	38
glpD	-84
crp	23
yqgE	20
aroH	-9
gadW	-51
rlmG	-9
gudD	-128
udk	7
ilvC	22
speC	12
dapD	86
yidA	28
sgrR	-92
nagC	207
yhiN	-157
ndh	131
ycaO	48
exuR	-97
pyrE	14
sbcC	-53
pheA	119
ygfZ	-41
ybiV	-48
murB	80
nrdB	27
rfbA	-2
gapA	-11
katE	-17
hemH	-21
ucpA	-85
gpmA	-2
gltX	-1
solA	56
moaA	-3
galE	-43
holB	-52
nuoG	215
deoA	51
gsk	2
nadD	-54
tgt	9
aspS	-124
leuS	156
ispH	12
alr	-35
ispA	29
fumB	47
glpK	-172
nagK	-80
nemA	-11
pta	525
cutC	-32
aceE	22
sthA	-50
sapF	-60
tpx	-8
yafJ	-39
serB	13
pflA	-10
yeaD	25
minD	-1
lptB	-39
purF	-32
ybiB	-35
nudF	16
cho	-12
purL	45
murI	-10
trkA	4
murF	-4
tyrB	47
selB	-32
iadA	9
ghrB	59
ispG	-23
ascG	-3
nfo	-30
ycfP	20
nagB	13
recR	-5
trpS	-47
dld	17
sbcB	-70
ilvE	3
pssA	37
rlmF	-59
fucI	-87
hemB	-4
recA	76
fepC	-13
ycdY	24
uidR	86
yhhW	-12
mnmG	-116
fpr	-10
yfiC	-32
glmM	-20
hflX	47
cca	-5
yjhP	-42
rpoB	37
deoD	-60
yhhX	36
frdA	-38
yqeF	-61
lpxB	62
clpP	33
rluB	21
hipA	-66
yihL	-65
rppH	-39
yfbR	19
kdsA	10
thiI	-7
sdhA	-54
frmB	-14
panB	-7
pepA	-34
mfd	25
ligA	9
pyrB	21
cysS	109
dkgB	-29
gatY	-42
metC	8
hemL	88
frlR	-30
pyrC	-31
ansA	-6
nuoC	248
ybhA	64
rsxC	-71
nagZ	34
iscS	37
bglA	-44
yciT	-46
rfbC	25
ldhA	-198
ruvB	22
intS	-241
fusA	-9
glyS	-324
uxaC	42
suhB	-99
yigL	-14
yfaY	40
speB	10
murA	-64
fabB	51
ybjS	-80
yhbW	-32
dnaJ	23
htpG	94
gyrA	17
yggS	-4
lipA	-18
xthA	-49
sspA	-38
pepQ	265
trxB	-81
fabZ	31
malZ	-122
pyrD	-9
alsE	-36
prfC	17
gabT	-110
dbpA	-56
gntR	102
usg	166
tdcB	-49
asnB	23
aaeR	-3
aroL	6
lrhA	14
fumA	16
agaR	-46
sucB	-1
gltB	-20
nanA	-37
glyA	19
dsdC	-80
rarA	-10
valS	8
yccU	-4
ilvA	-42
hdfR	42
katG	-79
hemC	94
mqo	18
rfbB	40
crl	-2
pdxK	-26
ispD	-48
rffH	-54
ibpB	23
nudE	16
pdxY	-51
yjhU	3
dadA	-24
pepP	281
dapE	-37
ygiQ	-45
clpB	-398
prkB	3
ydcR	69
ampD	-29
tktA	9
purA	264
fdhE	50
parC	34
rnc	33
sucA	173
msrB	-7
dacA	51
xylR	10
lpxC	-107
mreB	-47
ygiF	-12
cpdA	-83
aspC	8
truD	-117
queA	42
fldB	69
fbaB	-11
cof	-13
ldcA	-51
truB	26
carB	108
tnaA	19
ppk	92
pcnB	-72
purC	-15
tdh	5
gdhA	-112
serC	32
yceH	69
cysM	-60
accC	86
gor	6
ilvB	-53
lysU	-133
fabI	-4
rep	-27
rbn	-19
manA	61
thiK	-32
nuoB	46
hscA	-69
pheS	60
ybfF	-143
priA	-117
fadD	-117
smpB	-11
pnp	-55
yidZ	7
trmH	-52
ybiT	33
pdxH	-29
nfsA	-38
lysS	-130
yajO	-17
truC	53
rimK	-62
rob	26
asnA	-20
thyA	17
grxB	-65
leuD	-35
purD	29
clpX	43
ydjF	-11
lplA	-29
insK	154
rluC	35
lysA	-22
hsdS	16
maa	-51
era	-8
ddlB	121
cysB	102
sucC	46
waaU	-60
nadB	-176
ycbZ	24
ycfH	-25
yeiG	-17
argG	-50
ibpA	43
treR	-9
sdiA	25
ubiE	5
glyQ	38
rhlE	-22
rna	-24
queF	0
dcm	-114
purK	43
guaC	23
entC	-9
topA	60
lon	-334
galT	-27
ycjG	-73
mutS	-4
moeB	9
rimJ	3
leuA	-62
degP	77
folA	-6
rfaH	-34
purM	8
asnS	32
kdsC	-29
tas	-86
ftsE	-54
clpA	-5
ttcA	4
acpT	-57
dusA	13
metG	142
rnt	-13
murC	85
ugpQ	-76
dapF	112
glf	58
srmB	4
metB	-31
queC	-2
ung	6
mukB	632
uvrC	-123
ydiJ	-88
ulaR	-16
hsdM	-40
hemE	-5
yfiE	-86
yqjG	-42
rho	60
sseA	-13
ybdL	67
ptrB	-10
yceM	-47
proS	26
rpoC	80
pcm	32
dcyD	-1
dam	-164
yciO	-4
miaA	11
ubiG	-2
pykF	34
lepA	6
hemN	39
glgC	-34
yqjH	-7
fabF	100
galM	15
uvrD	80
gltD	-21
dnaX	0
dxs	34
metE	-66
gcvP	68
