# Supplementary material for: Proteome-wide determinants of co-translational chaperone binding in bacteria
Source: Nat Commun. 2025 May 10;16:4361. doi: 10.1038/s41467-025-59067-9 (PMC12065913; doi:10.1038/s41467-025-59067-9)
Supplement: Supplementary file 8 — Source Data [file 41467_2025_59067_MOESM8_ESM.zip › S4b_purF.csv]

codon position	TF SeRP enrichment mean	TF SeRP enrichment low CI	TF SeRP enrichment high CI	TF model enrichment
0	0.4557599624958187	0.2696922058405996	0.6418277191510378	0.25
1	0.46766801043618683	0.2791762045459175	0.6561598163264561	0.25
2	0.46940286830086453	0.2830667543121582	0.6557389822895708	0.25
3	0.47330025996852326	0.2855980641266135	0.661002455810433	0.25
4	0.4783435888573679	0.2891109452479893	0.6675762324667465	0.25
5	0.4717489451452289	0.2882503901847786	0.6552475001056792	0.25
6	0.48299703979012376	0.29662657890326233	0.6693675006769852	0.25
7	0.488893462420284	0.3009655119490377	0.6768214128915302	0.25
8	0.47856373617617104	0.2982752501125868	0.6588522222397553	0.25
9	0.4770630422105916	0.29770904373142537	0.6564170406897578	0.25
10	0.4822012755818483	0.30158390763208864	0.6628186435316079	0.25
11	0.46132934938977804	0.29490995089495475	0.6277487478846013	0.25
12	0.45819013113677903	0.2963543660179643	0.6200258962555938	0.25
13	0.45819013113677903	0.2963543660179643	0.6200258962555938	0.25
14	0.45819013113677903	0.2963543660179643	0.6200258962555938	0.25
15	0.46572337588214474	0.30192314677236604	0.6295236049919235	0.25
16	0.45788128711383275	0.3072066947644413	0.6085558794632242	0.25
17	0.45397466802676234	0.3047679387765907	0.603181397276934	0.25
18	0.42967171814699734	0.29217137842827123	0.5671720578657234	0.25
19	0.42787437061465816	0.291034167059271	0.5647145741700453	0.25
20	0.4191896844591162	0.28924957137933405	0.5491297975388983	0.25
21	0.41358967417708936	0.2858111551231081	0.5413681932310707	0.25
22	0.41536508856926757	0.28869789428080517	0.54203228285773	0.25
23	0.41037945574197354	0.28628462460824144	0.5344742868757056	0.25
24	0.4073117093254209	0.28477719892439846	0.5298462197264433	0.25
25	0.41412847165274846	0.2899032833043713	0.5383536600011256	0.25
26	0.45294558474037666	0.3240794490172739	0.5818117204634794	0.25
27	0.44893394333310904	0.3198531987667692	0.5780146878994489	0.25
28	0.4542294201342512	0.3238500962898315	0.5846087439786709	0.25
29	0.4548474797006089	0.32511352873252797	0.5845814306686898	0.25
30	0.4403532813411367	0.31326493521463394	0.5674416274676395	0.25
31	0.4376496770368008	0.31053735868529464	0.564761995388307	0.25
32	0.4362226353646293	0.3095825012979896	0.562862769431269	0.25
33	0.43783010782646115	0.30972278515282364	0.5659374305000986	0.25
34	0.44201528430183445	0.31235118673692946	0.5716793818667394	0.25
35	0.44536773957827214	0.3158439647229505	0.5748915144335938	0.25
36	0.43998561035778266	0.31179143527710396	0.5681797854384614	0.25
37	0.4220643740952298	0.2975654013467244	0.5465633468437352	0.25
38	0.40917148324979846	0.2915046175633787	0.5268383489362183	0.25
39	0.4094919660717187	0.2923005864967976	0.5266833456466399	0.25
40	0.4119324525294766	0.29219500587324077	0.5316698991857124	0.25
41	0.41264471754690746	0.2958981548448515	0.5293912802489634	0.25
42	0.4328820372557154	0.3111173197274553	0.5546467547839754	0.25
43	0.4670323846958849	0.333025214689897	0.6010395547018728	0.25
44	0.46879750113104157	0.3343569438045964	0.6032380584574868	0.25
45	0.4817545356488522	0.34007098148017767	0.6234380898175267	0.25
46	0.4738251702347488	0.33365108595049414	0.6139992545190034	0.25
47	0.46991345336256685	0.3298694162944794	0.6099574904306543	0.25
48	0.46581483373353105	0.3270124874299874	0.6046171800370748	0.25
49	0.4681362223871324	0.32871602042272974	0.607556424351535	0.25
50	0.46797035848105295	0.32756534908768076	0.6083753678744251	0.25
51	0.47267043603881476	0.33083577295965694	0.6145050991179726	0.25
52	0.47020649784869967	0.32905493006510256	0.6113580656322968	0.25
53	0.4774019962671135	0.33299092467412106	0.6218130678601059	0.25
54	0.48063716970008774	0.33565828922316093	0.6256160501770145	0.25
55	0.4697943424876916	0.33101700562460934	0.6085716793507738	0.25
56	0.48700334084725044	0.3438486631720369	0.630158018522464	0.25
57	0.4784695867120706	0.3368945549622791	0.6200446184618622	0.25
58	0.4784695867120706	0.3368945549622791	0.6200446184618622	0.25
59	0.4784695867120706	0.3368945549622791	0.6200446184618622	0.25
60	0.4640418537984602	0.32879809768633744	0.5992856099105829	0.25
61	0.4700206353446861	0.3260372727292836	0.6140039979600885	0.25
62	0.4723057192030384	0.327531249508887	0.6170801888971897	0.25
63	0.4974083351936963	0.3409687754264601	0.6538478949609325	0.25
64	0.4923979358717081	0.3380872676568212	0.646708604086595	0.25
65	0.5082751871206694	0.34355462272295556	0.6729957515183832	0.25
66	0.5183586697592184	0.3505393428526219	0.6861779966658148	0.25
67	0.513274309205705	0.3452035789973848	0.6813450394140252	0.25
68	0.529944336924952	0.3536581431080604	0.7062305307418436	0.25
69	0.516482109380423	0.3424818771320202	0.6904823416288258	0.25
70	0.5090302742779304	0.3369165618729135	0.6811439866829472	0.25
71	0.4850418159715028	0.31238857968362155	0.6576950522593841	0.25
72	0.5071819510119433	0.3239741253311288	0.6903897766927578	0.25
73	0.5420919655821783	0.35646579490130426	0.7277181362630525	0.25
74	0.5513500042614301	0.3611422924648291	0.741557716058031	0.25
75	0.5399970803649515	0.35637116049792683	0.7236230002319762	0.25
76	0.5303083539352185	0.3508418838032167	0.7097748240672201	0.25
77	0.5464643905057012	0.3634306562301718	0.7294981247812307	0.25
78	0.5375777363106405	0.36309235663186057	0.7120631159894205	0.25
79	0.5416077838174733	0.3667881654527687	0.7164274021821779	0.25
80	0.5641594550409942	0.38299638585424683	0.7453225242277415	0.25
81	0.5832555644229594	0.39425691437494326	0.7722542144709756	0.25
82	0.5692828995274578	0.389469794996947	0.7490960040579686	0.25
83	0.5822517424895759	0.39201378508077545	0.7724896998983762	0.25
84	0.569034594075472	0.3866097166684057	0.7514594714825382	0.25
85	0.5839283320328037	0.3972325007774917	0.7706241632881156	5.965849502676647
86	0.5746541649616725	0.38393893767834186	0.7653693922450031	6.357113010300346
87	0.5740000381449134	0.3852072402597093	0.7627928360301175	6.357113010300346
88	0.5691145267188005	0.3799914295878357	0.7582376238497652	6.357113010300346
89	0.5786450104273875	0.389453577012538	0.7678364438422369	6.442170294566367
90	0.5828494144487343	0.39274690278095625	0.7729519261165123	7.182168667680755
91	0.5898266643246486	0.39665590158869535	0.7829974270606017	8.279407634712433
92	0.5924301681526887	0.3984990516302386	0.7863612846751389	8.279407634712433
93	0.597328315251471	0.4022831168639178	0.7923735136390242	8.78124561188196
94	0.6697860794532676	0.46038868302572233	0.8791834758808129	9.155497662652454
95	0.7876029516099898	0.5573649666798854	1.0178409365400942	9.708370010381595
96	0.8051419517739868	0.5702195938495619	1.040064309698412	9.155497662652454
97	0.8348003635400741	0.5908795207256832	1.0787212063544651	8.959865908840605
98	0.8439505134877419	0.5982270570519366	1.0896739699235471	8.993888822547014
99	0.8595453087827531	0.6106096444957068	1.1084809730697995	9.002394550973616
100	0.9553336582823955	0.6840250417155986	1.2266422748491923	8.78124561188196
101	1.0451067310517266	0.7465857114687323	1.3436277506347207	8.117798794606992
102	1.0902322999374328	0.7768952605415299	1.4035693393333357	8.279407634712433
103	1.1143606961948254	0.7947728087036339	1.4339485836860166	7.947684226074948
104	1.1604731511681292	0.8337129726587549	1.4872333296775035	7.718029558556691
105	1.4270597564415486	1.040206251201648	1.8139132616814493	7.632972274290669
106	1.421086624379503	1.0376883166838282	1.8044849320751781	7.632972274290669
107	1.4377808811606245	1.0494710265632832	1.8260907357579659	7.632972274290669
108	1.4437345074579977	1.0547471619436268	1.8327218529723686	7.632972274290669
109	1.4826257628991093	1.0814175161603754	1.8838340096378432	7.632972274290669
110	1.4826257628991093	1.0814175161603754	1.8838340096378432	7.632972274290669
111	1.5009303425547171	1.0968969640653792	1.904963721044055	7.632972274290669
112	1.5390334097313016	1.1333397742841873	1.944727045178416	7.343777507786196
113	1.6050446085067505	1.1841508745342	2.025938342479301	7.318260322506389
114	1.6505406786849788	1.2161668167476765	2.084914540622281	7.250214495093573
115	1.654685965598945	1.2203073597734988	2.089064571424391	6.9610197285891
116	1.6618184187722198	1.2289613855796455	2.094675451964794	6.612284863098411
117	1.997425245462487	1.486720983991333	2.508129506933641	6.357113010300346
118	2.078535266275719	1.5331344096491388	2.623936122902299	6.289067182887528
119	2.076763699802954	1.534366708756413	2.619160690849495	6.1019411575022815
120	2.1494223576687976	1.5792360838224893	2.719608631515106	6.1019411575022815
121	2.207821330881894	1.6181761811159596	2.797466480647828	6.1019411575022815
122	2.2898997793296716	1.6724209551898837	2.9073786034694598	6.1019411575022815
123	2.76446002535613	2.009462092884559	3.5194579578277008	6.1019411575022815
124	3.0958764955731004	2.2526495408815896	3.939103450264611	6.1019411575022815
125	3.142408356016203	2.2850326187137164	3.9997840933186897	6.093435429075679
126	3.1584301230641527	2.297366261953011	4.019493984175295	5.965849502676647
127	3.5096505048949136	2.5049010342848996	4.5143999755049276	6.289067182887528
128	3.6162627167617263	2.5716541314928136	4.660871302030639	6.399641652433356
129	3.901638452329228	2.742186866252003	5.061090038406453	6.603779134671808
130	3.9252988447245225	2.757332403247821	5.093265286201224	6.41665310928656
131	4.020706588886196	2.8457549866231435	5.195658191149249	6.289067182887528
132	4.503094101952966	3.158907770601026	5.847280433304905	6.289067182887528
133	4.563055783649894	3.200599281653366	5.9255122856464215	6.289067182887528
134	4.4847569399032965	3.2624497071962377	5.707064172610355	6.289067182887528
135	4.566158811482056	3.3333287568248	5.798988866139313	6.289067182887528
136	4.555013344200117	3.3264042840046475	5.783622404395587	6.289067182887528
137	4.555013344200117	3.3264042840046475	5.783622404395587	6.289067182887528
138	4.574574074052251	3.3392260107037544	5.809922137400747	6.289067182887528
139	4.734885009240356	3.447644930140154	6.022125088340559	6.289067182887528
140	5.0763818248463615	3.638250135042863	6.51451351464986	6.289067182887528
141	5.041187796085103	3.6469039313835987	6.435471660786607	6.289067182887528
142	5.153349162917259	3.7486275603224923	6.558070765512025	6.289067182887528
143	5.164569537930644	3.756490648383545	6.572648427477743	6.289067182887528
144	5.708044201608406	4.1488395644018246	7.267248838814986	6.289067182887528
145	6.380940329478412	4.560719493268898	8.201161165687926	6.289067182887528
146	6.306419322067436	4.491417071315023	8.121421572819848	6.289067182887528
147	6.512563501440031	4.623574518181253	8.401552484698808	6.289067182887528
148	6.4900006523829425	4.607182274344473	8.372819030421413	6.289067182887528
149	6.612430793728478	4.661611818964685	8.563249768492271	6.289067182887528
150	7.085735622506551	5.050660879621621	9.120810365391481	6.289067182887528
151	7.172828959852817	5.103085590790907	9.242572328914727	6.289067182887528
152	7.142701939583863	5.103573295179787	9.181830583987939	6.289067182887528
153	7.373758269398096	5.300906771691137	9.446609767105056	6.289067182887528
154	7.4797739164680435	5.37714578204263	9.582402050893457	6.289067182887528
155	7.610689406126578	5.471975742756108	9.749403069497049	6.289067182887528
156	7.84242264219548	5.685760911137049	9.999084373253911	6.289067182887528
157	8.160350684654084	5.851144764312668	10.469556604995498	6.289067182887528
158	8.166558573336768	5.847740359200561	10.485376787472976	6.289067182887528
159	8.020388537589653	5.762671047201955	10.278106027977353	6.289067182887528
160	8.144717797405374	5.8421315566520216	10.447304038158727	6.289067182887528
161	8.387933212633605	5.967131834382547	10.808734590884665	6.357113010300346
162	8.212600126641709	5.787812331265522	10.637387922017895	6.289067182887528
163	8.185636400516291	5.80898446635037	10.562288334682211	7.769063929116304
164	8.372974549332042	5.952920248900255	10.79302884976383	7.888144127088734
165	8.398130679739822	5.968679983593395	10.827581375886247	7.820098299675917
166	8.8783156553666	6.341956968233596	11.414674342499605	7.632972274290669
167	8.766364137071678	6.288322036341796	11.24440623780156	7.820098299675917
168	8.824830535532776	6.2799548220115895	11.369706249053964	7.820098299675917
169	8.720761019269004	6.2146537661545445	11.226868272383463	7.718029558556691
170	8.614137720530282	6.173550353700442	11.054725087360122	7.8030868428227125
171	8.691244892742224	6.222043748460387	11.160446037024062	7.8030868428227125
172	8.621923089234256	6.172038845704443	11.07180733276407	7.947684226074948
173	8.642182157158057	6.178378652645817	11.105985661670296	7.947684226074948
174	8.60756316776903	6.161258365662926	11.053867969875135	7.888144127088734
175	8.58082480195683	6.1594471627210385	11.002202441192619	7.820098299675917
176	8.397558128559893	6.170723755025678	10.62439250209411	7.820098299675917
177	8.624744889203921	6.299838577973411	10.94965120043443	8.849291439294777
178	8.521241653462319	6.245734829543194	10.796748477381445	8.849291439294777
179	9.343983276961769	6.669476060797082	12.018490493126453	8.849291439294777
180	9.37282496255273	6.674621342197538	12.071028582907925	8.849291439294777
181	9.450167719286814	6.725581015520376	12.17475442305325	10.074116332725488
182	9.527483677721749	6.77935671368364	12.275610641759858	10.074116332725488
183	9.530900901410007	6.781656386913155	12.280145415906858	10.074116332725488
184	9.164815542316635	6.571865658683633	11.757765425949637	10.074116332725488
185	8.92160608149247	6.45279150286779	11.39042066011715	10.074116332725488
186	8.699688255478527	6.301922853754757	11.097453657202298	10.074116332725488
187	8.532825637951746	6.189137313640943	10.876513962262546	10.074116332725488
188	8.50826278946562	6.170730481449299	10.845795097481941	10.074116332725488
189	8.087486970472886	5.847363469178636	10.327610471767137	10.074116332725488
190	7.594747326252638	5.535276580961256	9.65421807154402	10.074116332725488
191	7.598441701401583	5.547484219818599	9.649399182984567	10.074116332725488
192	7.458522371917684	5.5145555315850086	9.402489212250359	9.776415837794412
193	7.457524286864663	5.520113338864969	9.394935234864358	9.708370010381595
194	7.518441917577927	5.552652989329539	9.484230845826314	9.29158931747809
195	7.346251773108652	5.323456179742289	9.369047366475016	9.29158931747809
196	7.34830375633243	5.325739642912316	9.370867869752544	8.857797167721378
197	7.344176551664175	5.308539129282126	9.379813974046224	8.66216541390953
198	7.1572737201091154	5.136464480020168	9.178082960198063	8.279407634712433
199	7.023762964369221	5.039620506247445	9.007905422490998	7.981707139781358
200	6.862086818623402	4.928967198440279	8.795206438806524	7.556420718451249
201	6.720213747758512	4.818590218718786	8.621837276798239	7.190674396107358
202	6.014810629849812	4.435779936418898	7.593841323280726	6.8759624443230765
203	6.095648642979359	4.525885809815033	7.665411476143686	6.399641652433356
204	6.206815790103489	4.604068235767345	7.809563344439633	5.965849502676647
205	6.120520080946605	4.561639675234104	7.679400486659105	6.41665310928656
206	6.157341707926948	4.589526758999284	7.725156656854613	5.787229205718002
207	5.977002888311822	4.4737298053580545	7.4802759712655895	6.1019411575022815
208	5.954383705606592	4.434711966335794	7.474055444877391	7.182168667680755
209	5.8039696627548185	4.30784088455477	7.3000984409548675	7.343777507786196
210	5.807952670337112	4.310976892204263	7.304928448469963	7.888144127088734
211	5.304726330179248	3.9469007813567405	6.6625518790017555	7.343777507786196
212	5.208524983642902	3.8824548858763444	6.53459508140946	7.556420718451249
213	5.302511858262835	3.9514160142778914	6.653607702247779	7.250214495093573
214	4.902654107870135	3.7159969619844526	6.089311253755818	7.190674396107358
215	4.9180057363972365	3.7394001526221565	6.096611320172316	7.182168667680755
216	4.916825959558269	3.7387659880428927	6.0948859310736445	7.182168667680755
217	4.91944226885544	3.746978237384253	6.091906300326627	7.080099926561529
218	4.936285142614721	3.7597502886414613	6.11281999658798	6.8759624443230765
219	4.938760171983324	3.7586541203385586	6.118866223628088	6.603779134671808
220	4.943412190446458	3.7568135916209098	6.130010789272006	6.357113010300346
221	4.758717244830809	3.543026406359652	5.974408083301965	6.357113010300346
222	4.677082872487412	3.5044365135334905	5.849729231441333	6.357113010300346
223	4.600501185512578	3.4449878116663175	5.756014559358839	6.357113010300346
224	4.4825307491143835	3.3325798254635766	5.632481672765191	6.357113010300346
225	4.531925093684414	3.359967209459213	5.703882977909615	6.357113010300346
226	4.6870385335289715	3.541011946635371	5.833065120422571	6.357113010300346
227	4.647257889263603	3.5162014054612203	5.778314373065986	6.289067182887528
228	4.686207467215525	3.5740109949492815	5.798403939481769	6.289067182887528
229	4.692898686570026	3.5692214024397018	5.816575970700351	6.289067182887528
230	4.759407340794405	3.603339624799219	5.91547505678959	6.289067182887528
231	4.914523875151667	3.6975977666929234	6.13144998361041	6.169986984915099
232	4.9890912204520035	3.7474368088224583	6.2307456320815495	6.093435429075679
233	4.986902266550956	3.745832267954821	6.227972265147092	5.719183378305185
234	4.99224303181406	3.7500141421013415	6.2344719215267785	5.498034439213529
235	5.08713157011478	3.798721368288521	6.375541771941039	6.093435429075679
236	5.182663061966027	3.8601750391447567	6.505151084787297	6.169986984915099
237	5.203228981902345	3.8324622156199983	6.573995748184693	6.9610197285891
238	5.161416762119306	3.802901769216142	6.51993175502247	6.093435429075679
239	5.1582058108965665	3.805906113093809	6.510505508699325	8.117798794606992
240	5.269301126400675	3.969680793712027	6.568921459089324	8.279407634712433
241	5.216577108969224	3.9426656050179725	6.490488612920476	8.117798794606992
242	5.218723214770394	3.9442439976194192	6.493202431921368	8.100787337753788
243	5.218723214770394	3.9442439976194192	6.493202431921368	8.66216541390953
244	5.223742585947951	3.9482060762358433	6.499279095660059	9.155497662652454
245	5.241658404152691	3.959199462392614	6.524117345912767	8.594119586496712
246	5.169162976822603	3.875533860684322	6.4627920929608855	9.002394550973616
247	5.630744652867059	4.123244859824085	7.138244445910033	9.29158931747809
248	5.4557728679362	4.02852196238884	6.8830237734835595	9.002394550973616
249	5.0858510221907185	3.822611774438658	6.34909026994278	8.951360180414003
250	5.077116621469099	3.8141348995518776	6.3400983433863205	8.849291439294777
251	5.046471793635278	3.7912543196525843	6.301689267617971	8.66216541390953
252	5.123595756029482	3.8352524997991164	6.411939012259847	8.492050845377486
253	4.930936580335496	3.728410377980727	6.133462782690264	8.117798794606992
254	4.951869849091231	3.7446306281789017	6.15910907000356	7.947684226074948
255	4.891729836356959	3.7012921181183867	6.082167554595531	7.820098299675917
256	4.8764216074341356	3.673325831339808	6.079517383528463	7.8030868428227125
257	4.9197557172781785	3.6961984218625856	6.1433130126937705	7.556420718451249
258	4.559773047392344	3.4557571038455794	5.663788990939108	7.318260322506389
259	4.712164248610144	3.5086710018588176	5.9156574953614705	7.173662939254154
260	4.6687874630468835	3.4494733414845142	5.888101584609252	6.739870789497444
261	4.614014730037063	3.411498158838029	5.816531301236097	6.169986984915099
262	4.556207442877408	3.3673258855415726	5.745089000213245	5.34493132753469
263	4.435876115494902	3.2858210845340534	5.58593114645575	5.174816759002646
264	4.353974375799761	3.232041992406255	5.4759067591932675	5.498034439213529
265	4.289833451052376	3.1865148494288253	5.3931520526759265	5.523551624493336
266	4.128761555505666	3.067349498113104	5.190173612898228	5.34493132753469
267	3.8125013772688217	2.8440681125009117	4.780934642036732	5.327919870681485
268	3.762955925935865	2.814730260733813	4.711181591137917	5.174816759002646
269	3.7202278654864243	2.7778194402260468	4.662636290746802	5.064242289456819
270	3.5482408753861954	2.654616355524377	4.441865395248014	4.936656363057787
271	3.2068576673788196	2.351573891496634	4.062141443261005	4.741024609245937
272	3.191496357560272	2.33364499893556	4.049347716184984	5.064242289456819
273	2.971890351759217	2.1591707423119093	3.7846099612065247	5.208839672709055
274	2.9894702872533805	2.168113483401024	3.810827091105737	4.936656363057787
275	2.8506187234504923	2.0701625627706735	3.6310748841303107	4.91113917777798
276	2.834937392167644	2.0543471991053233	3.615527585229965	4.775047522952346
277	2.673824087590231	1.9407456638745262	3.406902511305936	4.47734702802127
278	2.593464129391455	1.8874534346053369	3.299474824177573	4.3327496447690335
279	2.5573319555543503	1.867085073200175	3.2475788379085255	4.290221002636023
280	2.475058062800894	1.8203700748056453	3.129746050796143	4.001026236131549
281	2.4283448168287736	1.7855142504387498	3.0711753832187974	3.6778085559206675
282	2.4287232583241254	1.783837072710455	3.073609443937796	3.3460851472831834
283	2.3301901917943333	1.7170627590580003	2.9433176245306667	3.3460851472831834
284	2.239660463453573	1.6514614523451128	2.8278594745620333	3.3460851472831834
285	1.8279917856300212	1.3014048065441104	2.354578764715932	3.124936208191528
286	1.8044317543746593	1.270292432081086	2.3385710766682326	3.124936208191528
287	1.768226632406848	1.2492151725503151	2.2872380922633813	3.124936208191528
288	1.768226632406848	1.2492151725503151	2.2872380922633813	3.124936208191528
289	1.7666176617614353	1.2476108843955678	2.285624439127303	2.9463159112328827
290	1.7354686785512938	1.2315404546726363	2.2393969024299514	2.7676956142742375
291	1.7354686785512938	1.2315404546726363	2.2393969024299514	2.4359722056367534
292	1.7021475409835523	1.2059559020767117	2.198339179890393	2.4359722056367534
293	1.3585567171802306	0.9352295289986007	1.7818839053618607	2.3509149213707317
294	1.1095102867290423	0.7281795226809287	1.490841050777156	2.0447086980130544
295	1.0893128512764412	0.7100704545884352	1.4685552479644473	1.9086170431874199
296	1.0902063927079078	0.7192475484057573	1.461165237010058	1.6024108198297424
297	1.0578934411251089	0.7000483451524371	1.4157385370977809	1.4493077081509036
298	1.1581141056460367	0.7487361716323169	1.5674920396597567	1.4237905228710972
299	1.1754610308698599	0.754048666584385	1.5968733951553347	1.4237905228710972
300	1.1863166392037947	0.7616653389349411	1.6109679394726482	1.4237905228710972
301	1.212697442539947	0.7804111183221673	1.644983766757727	1.4237905228710972
302	1.2093277465786878	0.7798134445225593	1.6388420486348163	1.4237905228710972
303	1.3455454579264963	0.8363584619326565	1.8547324539203363	1.4237905228710972
304	1.3695371703774029	0.8399994501109047	1.899074890643901	1.4237905228710972
305	1.4260043509817697	0.8782936113632686	1.9737150906002707	1.6619509188159576
306	1.6290070359027284	1.0474848516919972	2.2105292201134596	2.4359722056367534
307	2.1423525405939587	1.4436152954899897	2.8410897856979282	2.4359722056367534
308	2.100297585134493	1.4434163351215235	2.7571788351474633	2.4359722056367534
309	2.1671601433501912	1.491373622996032	2.8429466637043506	2.4359722056367534
310	2.175687421393686	1.497722778409294	2.8536520643780783	2.4359722056367534
311	2.2420073282642043	1.5337680880990985	2.9502465684293107	2.4359722056367534
312	2.50307074450738	1.6650117588408913	3.3411297301738685	2.4359722056367534
313	2.6194520886652652	1.7147541181053865	3.5241500592251436	2.4359722056367534
314	2.6779979796633917	1.754425824642309	3.601570134684474	2.4359722056367534
315	2.8039749126199025	1.8426163890895126	3.765333436150293	2.4359722056367534
316	3.0773561015626507	2.141137684583543	4.013574518541759	2.4359722056367534
317	3.2342002274344352	2.252568520038993	4.215831934829877	2.4359722056367534
318	3.2972732992035785	2.279984718006788	4.314561880400369	2.4359722056367534
319	3.308984772727714	2.287632591863032	4.330336953592396	2.4359722056367534
320	3.3482053460877728	2.31438888009426	4.382021812081286	2.4359722056367534
321	3.326065916708353	2.29949634462488	4.352635488791826	2.4359722056367534
322	3.413850813078522	2.3427105813531703	4.4849910448038735	2.4359722056367534
323	3.4895042563622396	2.3941958972870827	4.5848126154373965	2.4359722056367534
324	3.5693947056631736	2.431818116614516	4.706971294711831	2.4359722056367534
325	3.6571292351421865	2.4721666027176017	4.842091867566771	2.4359722056367534
326	3.6392101131803822	2.4602493448908396	4.818170881469925	2.4359722056367534
327	3.5969647150264747	2.4310599384612397	4.76286949159171	2.4359722056367534
328	3.7393760552231092	2.5076429241266407	4.971109186319578	2.4359722056367534
329	3.654107347336126	2.4689539492130748	4.8392607454591765	2.4359722056367534
330	3.654107347336126	2.4689539492130748	4.8392607454591765	2.4359722056367534
331	3.5951159932522367	2.4310551523135633	4.75917683419091	2.4359722056367534
332	3.246765884532389	2.2755226262523625	4.218009142812416	2.4359722056367534
333	3.2108707891955617	2.261942927879387	4.159798650511736	2.4359722056367534
334	3.159391159807999	2.2270049538923726	4.091777365723626	2.4359722056367534
335	3.207375920039469	2.251109840277392	4.163641999801546	2.4359722056367534
336	3.20658544378165	2.2502899439201483	4.162880943643152	2.4359722056367534
337	3.2102296893609674	2.2527074931304645	4.16775188559147	2.4359722056367534
338	3.20658544378165	2.2502899439201483	4.162880943643152	2.7591898858476354
339	3.2201826220432386	2.260846414193146	4.179518829893331	2.7591898858476354
340	3.2562844071481387	2.2853405618653113	4.227228252430966	2.7591898858476354
341	3.2327087809816177	2.2815789656499392	4.183838596313296	2.7591898858476354
342	3.317212633480669	2.330171364718148	4.30425390224319	2.7591898858476354
343	3.1889647732343747	2.2495227069967454	4.128406839472004	2.7591898858476354
344	3.0564688289880912	2.1782829966024515	3.9346546613737314	2.7591898858476354
345	3.053155066643714	2.1760384647250643	3.930271668562364	2.7591898858476354
346	3.0626048769660734	2.181283495115996	3.943926258816151	2.7591898858476354
347	3.042671608401273	2.1681864858152413	3.9171567309873048	2.7591898858476354
348	3.042671608401273	2.1681864858152413	3.9171567309873048	2.7591898858476354
349	3.0254789479881063	2.1567468585847482	3.894211037391464	2.835741441687055
350	2.835935507900949	2.0531445951491922	3.6187264206527052	3.2440164061639583
351	2.7824182965367266	1.9842907494264161	3.5805458436470374	3.269533591443764
352	2.4997156443057102	1.7268299160562322	3.2726013725551883	3.6778085559206675
353	2.6158193712012285	1.7685527326992387	3.4630860097032183	3.6778085559206675
354	2.5558698831135103	1.725252293358169	3.3864874728688514	3.6778085559206675
355	2.5689197939968396	1.7349791489324728	3.4028604390612065	3.8734403097325174
356	2.5507899088463586	1.722230904275528	3.3793489134171892	3.8734403097325174
357	2.5116061595913823	1.6959046223162761	3.3273076968664883	3.8734403097325174
358	2.4991454971633242	1.6870566924641786	3.31123430186247	4.0690720635443665
359	2.4742040881827525	1.6685810450821754	3.2798271312833296	4.0690720635443665
360	2.3006263463078485	1.5701041453244513	3.031148547291246	4.0690720635443665
361	1.7921087631980923	1.1530487938754614	2.431168732520723	4.0690720635443665
362	1.5379465409711242	0.9858657267865574	2.090027355155691	4.0690720635443665
363	1.5795499951339198	1.0121639870446884	2.1469360032231513	4.0690720635443665
364	1.5587567800779012	0.9995397630945695	2.1179737970612327	4.0690720635443665
365	1.5587567800779012	0.9995397630945695	2.1179737970612327	4.0690720635443665
366	1.5607051087672885	1.0001791282720287	2.1212310892625483	4.0690720635443665
367	1.555506855804368	0.9970231390814097	2.1139905725273263	4.0690720635443665
368	1.5316309540706143	0.981087529307074	2.0821743788341545	4.0690720635443665
369	1.5316309540706143	0.981087529307074	2.0821743788341545	4.0690720635443665
370	1.5590845641257993	0.9890493898566446	2.1291197383949543	4.0690720635443665
371	1.622724069139317	1.0395953593035947	2.2058527789750393	4.0690720635443665
372	1.6587519828934325	1.0632337568051524	2.254270208981713	4.0690720635443665
373	1.6877566429840491	1.08136989082396	2.2941433951441383	4.0690720635443665
374	1.8159369687135798	1.1587818329744153	2.4730921044527445	4.0690720635443665
375	1.7843568476906593	1.1632202018142357	2.4054934935670826	4.0690720635443665
376	1.8140997515041877	1.1835008714992488	2.4446986315091266	4.0690720635443665
377	2.087690728298687	1.258000587652911	2.9173808689444627	4.0690720635443665
378	2.1402713967131586	1.268047003262517	3.0124957901637996	4.0690720635443665
379	2.142691906686381	1.2934661515233594	2.9919176618494028	4.0690720635443665
380	2.174709345850721	1.3093165363449293	3.0401021553565126	4.290221002636023
381	2.3282537673470767	1.454102370803467	3.202405163890686	4.290221002636023
382	2.3282537673470767	1.454102370803467	3.202405163890686	4.290221002636023
383	2.2711038118112583	1.434894919337062	3.107312704285455	4.290221002636023
384	2.2310078029484828	1.408416317540084	3.053599288356881	4.290221002636023
385	2.38392502197069	1.5107927101673417	3.2570573337740383	4.290221002636023
386	2.499350302857296	1.5215368365585622	3.4771637691560295	4.290221002636023
387	2.6312620031413196	1.605099036724881	3.6574249695577583	4.290221002636023
388	2.593687468252538	1.6651632003151535	3.5222117361899223	4.290221002636023
389	2.8088258439772362	1.7626637100501257	3.8549879779043468	4.290221002636023
390	2.928122763589019	1.901626080798004	3.954619446380033	4.290221002636023
391	2.919393214882451	1.9306881378365741	3.908098291928327	4.290221002636023
392	2.9400552281117918	1.9405393875987826	3.939571068624801	4.290221002636023
393	2.9400552281117918	1.9405393875987826	3.939571068624801	4.290221002636023
394	2.92482005225939	1.9430966719919323	3.906543432526848	4.290221002636023
395	3.1701097003015635	2.0503551465007117	4.289864254102415	4.290221002636023
396	3.2663634694089603	2.1104212595353324	4.422305679282588	4.290221002636023
397	3.614261252357129	2.4582577993282246	4.770264705386033	4.290221002636023
398	3.630269024631635	2.4729431841099316	4.787594865153339	4.290221002636023
399	3.6806272746608846	2.508552140421136	4.852702408900633	4.290221002636023
400	3.7543106762999088	2.5600752012080683	4.948546151391749	4.290221002636023
401	3.7277260224520816	2.5506890090351413	4.9047630358690215	4.290221002636023
402	3.7082461612490727	2.536594604687959	4.879897717810186	4.290221002636023
403	3.7161013272222814	2.5424010257153253	4.889801628729238	4.290221002636023
404	3.720186982953388	2.5457260196670366	4.89464794623974	4.290221002636023
405	4.318770678065388	2.8937014958183065	5.743839860312468	4.290221002636023
406	4.268728929046853	2.903205621514916	5.6342522365787895	4.290221002636023
407	4.172001919139035	2.8754008612453683	5.468602977032701	4.290221002636023
408	4.318429063333965	2.969339311454707	5.6675188152132225	4.290221002636023
409	4.360172492432296	2.99928409814593	5.7210608867186625	4.290221002636023
410	4.405327107383195	3.0363674399855323	5.774286774780858	4.290221002636023
411	4.497183925754843	3.1003710958144586	5.893996755695227	4.290221002636023
412	4.497183925754843	3.1003710958144586	5.893996755695227	4.290221002636023
413	4.497183925754843	3.1003710958144586	5.893996755695227	4.298726731062625
414	4.522671219148928	3.1189757932797844	5.926366645018072	4.290221002636023
415	4.567878906321272	3.1502344305719987	5.985523382070545	4.290221002636023
416	4.633918773114473	3.1740094818143474	6.093828064414598	4.290221002636023
417	4.601628451127457	3.15150141651364	6.051755485741274	4.290221002636023
418	4.648624146046154	3.1783438245330875	6.11890446755922	4.290221002636023
419	4.645244019818081	3.1800417314057365	6.110446308230426	4.290221002636023
420	4.568231018390787	3.1154468437589857	6.021015193022587	4.290221002636023
421	4.467601335574388	3.0548547128943087	5.880347958254468	4.290221002636023
422	4.13473765315929	2.923342507547898	5.346132798770682	4.35826683004884
423	4.13190046286403	2.9246384974674795	5.339162428260579	4.298726731062625
424	4.06169117794682	2.8754896813850257	5.247892674508613	4.3327496447690335
425	4.026464116109979	2.871458842494947	5.181469389725011	4.3327496447690335
426	3.9206418755655834	2.7720327034286667	5.0692510477025	4.298726731062625
427	3.9291183884032126	2.7895529741005145	5.068683802705911	4.298726731062625
428	3.951265593826289	2.811822368043428	5.09070881960915	4.298726731062625
429	3.96695154044599	2.8230452402438186	5.110857840648162	4.298726731062625
430	3.9089722203798676	2.7778562980398935	5.040088142719842	4.298726731062625
431	3.9049294408429143	2.7831042576097413	5.026754624076087	4.298726731062625
432	3.8905295252768557	2.7648460762008664	5.016212974352845	4.298726731062625
433	4.060143611293468	2.8288994379338805	5.291387784653056	4.298726731062625
434	4.04836362725011	2.834701366193598	5.262025888306622	4.298726731062625
435	4.047506127974657	2.7820721813074885	5.312940074641826	4.298726731062625
436	4.128479391345186	2.7989707861006474	5.4579879965897256	5.787229205718002
437	4.030927234753143	2.7782123664723066	5.28364210303398	5.498034439213529
438	4.07248571041149	2.8075132591003937	5.337458161722587	5.787229205718002
439	4.108377606610778	2.851236304296396	5.365518908925161	6.093435429075679
440	4.150081338994115	2.8740408226167364	5.426121855371492	5.8382635762776145
441	4.071350840210441	2.8206220020200314	5.32207967840085	5.8382635762776145
442	3.711913598277853	2.479826448956639	4.944000747599067	5.8382635762776145
443	3.7264535512505996	2.4911576598474054	4.961749442653794	5.8382635762776145
444	3.6027134957243887	2.4512010872401833	4.754225904208594	5.719183378305185
445	3.546425878648595	2.4119774197321093	4.680874337565081	5.523551624493336
446	3.5683486447945225	2.415914729013738	4.720782560575307	5.208839672709055
447	3.5069112687039694	2.3954349632832175	4.618387574124721	5.523551624493336
448	3.512711883349805	2.417593547457548	4.607830219242063	5.787229205718002
449	3.5432804639096185	2.478334913411479	4.608226014407758	5.787229205718002
450	3.323815895210203	2.333504089253486	4.31412770116692	5.787229205718002
451	3.354363670600394	2.322369146383334	4.386358194817454	6.169986984915099
452	3.2913206523961365	2.303272125266602	4.279369179525671	6.169986984915099
453	3.139586657756093	2.2102320328531784	4.068941282659008	6.289067182887528
454	3.1069411590219493	2.1858904886125923	4.027991829431306	6.289067182887528
455	2.866748236871685	2.048633205032993	3.6848632687103766	6.41665310928656
456	2.801485566521518	2.0011156884664247	3.601855444576611	6.603779134671808
457	2.7395877456849114	1.9661749045954267	3.513000586774396	6.603779134671808
458	2.6092051869678783	1.9015882740404872	3.316822099895269	7.182168667680755
459	2.543037322861349	1.866290317404442	3.219784328318257	7.182168667680755
460	2.480195543340125	1.82554137080411	3.13484971587614	7.080099926561529
461	2.4142875990101165	1.7917617266603298	3.036813471359903	6.8759624443230765
462	2.359583904588119	1.7574853020392167	2.9616825071370214	6.41665310928656
463	2.2556160052833265	1.6971488037599405	2.8140832068067128	6.289067182887528
464	2.2089308584706533	1.6656769161831404	2.752184800758166	6.612284863098411
465	1.9943858029937782	1.5312106290187715	2.457560976968785	6.399641652433356
466	2.0239987786219906	1.5538041006668535	2.4941934565771273	6.739870789497444
467	1.9369035216530184	1.4712124840529142	2.4025945592531226	7.190674396107358
468	1.9041773370322148	1.4473429612003734	2.361011712864056	7.8030868428227125
469	1.8805040692225004	1.4345667005411282	2.3264414379038723	7.769063929116304
470	1.8269276843942446	1.3878750426154274	2.2659803261730618	7.769063929116304
471	1.812291153632724	1.3766421173797498	2.247940189885698	7.394811878345809
472	1.7056436274526745	1.3038387808039875	2.1074484741013615	7.556420718451249
473	1.6644130375743826	1.270273538994704	2.0585525361540613	7.394811878345809
474	1.655208630920292	1.2652000499601546	2.0452172118804297	7.343777507786196
475	1.6428820198001304	1.2527854035909107	2.03297863600935	7.182168667680755
476	1.6229177387930098	1.2362087718910422	2.0096267056949775	6.8844681727496795
477	1.6005844733138028	1.2184103181297805	1.9827586284978254	6.8844681727496795
478	1.5604101797228593	1.1860015312328593	1.934818828212859	6.8759624443230765
479	1.4705188073776783	1.1212728954643194	1.8197647192910371	6.399641652433356
480	1.421940862353141	1.0934762791081518	1.7504054455981304	6.169986984915099
481	1.3944536873942335	1.0772639280315413	1.711643446756926	6.169986984915099
482	1.2031619216309546	0.9523751765093786	1.4539486667525305	6.1019411575022815
483	1.1874961632223704	0.9394677075366725	1.4355246189080684	5.787229205718002
484	1.137679432163619	0.896767495430149	1.3785913688970888	5.787229205718002
485	1.1188994484575556	0.8810051850041458	1.3567937119109654	5.498034439213529
486	1.1195940727054188	0.8813259060007566	1.357862239410081	5.064242289456819
487	1.130184519138885	0.8886424431117319	1.371726595166038	4.409301200608453
488	1.1053512262004843	0.8681445529511798	1.342557899449789	4.35826683004884
489	1.055637332726006	0.8241387916105976	1.2871358738414145	4.154129347810388
490	1.041620677373922	0.8125729208240836	1.2706684339237606	3.4991882589620227
491	1.0398790977257981	0.8106317826197315	1.2691264128318647	2.9463159112328827
492	1.0233841391833869	0.795245406016318	1.251522872350456	2.869764355393463
493	0.980234700929613	0.7588293824667194	1.2016400193925065	2.835741441687055
494	0.8498769731213891	0.6497926124680014	1.0499613337747769	2.835741441687055
495	0.8501380593587197	0.6488158669424184	1.051460251775021	2.4359722056367534
496	0.8393419774171585	0.6393089786224457	1.0393749762118714	2.2913748223845167
497	0.7554797027378919	0.5679800559825964	0.9429793494931873	1.9426399568938288
498	0.7618074665148457	0.5704805280165126	0.9531344050131787	1.9086170431874199
499	0.759437510081834	0.5685570355404013	0.9503179846232669	1.6619509188159576
500	0.7320528623520949	0.5418576568608355	0.9222480678433542	1.5088478071371187
501	0.7320528623520949	0.5418576568608355	0.9222480678433542	1.5088478071371187
502	0.733144505172109	0.5410368920911472	0.925252118253071	1.5088478071371187
503	0.7236004993236744	0.5290981123530323	0.9181028862943166	1.5088478071371187
504	0.6993489728042688	0.5073995127313675	0.8912984328771701	1.2451702259124522
