# Supplementary material for: Proteome-wide determinants of co-translational chaperone binding in bacteria
Source: Nat Commun. 2025 May 10;16:4361. doi: 10.1038/s41467-025-59067-9 (PMC12065913; doi:10.1038/s41467-025-59067-9)
Supplement: Supplementary file 8 — Source Data [file 41467_2025_59067_MOESM8_ESM.zip › S4b_ribD.csv]

codon position	TF SeRP enrichment mean	TF SeRP enrichment low CI	TF SeRP enrichment high CI	TF model enrichment
0	0.4281879914329233	0.19246270679834201	0.6639132760675046	0.25
1	0.4191446837518055	0.18893221531947446	0.6493571521841366	0.25
2	0.4680478724386228	0.23181845113710525	0.7042772937401403	0.25
3	0.47769311535619907	0.23823791711497733	0.7171483135974208	0.25
4	0.46395084218341964	0.23924468510014218	0.6886569992666971	0.25
5	0.46395084218341964	0.23924468510014218	0.6886569992666971	0.25
6	0.4450943266459675	0.23167580530449733	0.6585128479874377	0.25
7	0.4450943266459675	0.23167580530449733	0.6585128479874377	0.25
8	0.5390085186211813	0.3129162029919135	0.7651008342504491	0.25
9	0.5390085186211813	0.3129162029919135	0.7651008342504491	0.25
10	0.5390085186211813	0.3129162029919135	0.7651008342504491	0.25
11	0.5352906596140634	0.3109043591233748	0.7596769601047522	0.25
12	0.521099681195589	0.3051917985917624	0.7370075637994157	0.25
13	0.5058025178530197	0.30197282799545805	0.7096322077105812	0.25
14	0.5058025178530197	0.30197282799545805	0.7096322077105812	0.25
15	0.5069176158995441	0.3029316920473012	0.7109035397517869	0.25
16	0.48859650983267744	0.2939864662524249	0.68320655341293	0.25
17	0.4929014712029831	0.29773563847753287	0.6880673039284333	0.25
18	0.4983736496936515	0.30145715696886394	0.695290142418439	0.25
19	0.5012342734365389	0.3040472915232806	0.6984212553497972	0.25
20	0.46005158514744476	0.28384013301188327	0.6362630372830063	0.25
21	0.45756797573381236	0.2824093137956532	0.6327266376719715	0.25
22	0.46109018372383925	0.2847502164130806	0.6374301510345979	0.25
23	0.46109018372383925	0.2847502164130806	0.6374301510345979	0.25
24	0.4523555720370842	0.2833106525021943	0.6214004915719741	0.25
25	0.4432470143936099	0.2793251017774263	0.6071689270097935	0.25
26	0.4408754927118188	0.27793653182880074	0.6038144535948369	0.25
27	0.4432470143936099	0.2793251017774263	0.6071689270097935	0.25
28	0.4322793115181026	0.27087394307822293	0.5936846799579822	0.25
29	0.4299744907501045	0.2695388189038106	0.5904101625963984	0.25
30	0.427141243227416	0.26701087102821397	0.587271615426618	0.25
31	0.43837016394053385	0.27074162410234837	0.6059987037787193	0.25
32	0.48432014778987076	0.28491880329849884	0.6837214922812427	0.25
33	0.5042099111936472	0.29402346507454924	0.7143963573127452	0.25
34	0.49312297207005706	0.285330168737333	0.700915775402781	0.25
35	0.5135925812588236	0.297541621347679	0.7296435411699682	0.25
36	0.5338443750470938	0.3082902931855216	0.759398456908666	0.25
37	0.5208485958130686	0.2988313639261612	0.742865827699976	0.25
38	0.525666586200017	0.30229875622510083	0.7490344161749333	0.25
39	0.5473464221310324	0.31235983414426327	0.7823330101178014	0.25
40	0.5527270911830333	0.3126891833128508	0.792764999053216	0.25
41	0.5527270911830333	0.3126891833128508	0.792764999053216	0.25
42	0.5567507519435316	0.31548164041767107	0.7980198634693922	0.25
43	0.5061942768173807	0.2938498861286483	0.7185386675061132	0.25
44	0.49236874958214916	0.2879308233271352	0.6968066758371632	0.25
45	0.5130276563550702	0.30208181251729477	0.7239735001928457	0.25
46	0.49812713415565724	0.2976150289059007	0.6986392394054137	0.25
47	0.5000966876890623	0.2940495451775391	0.7061438302005856	0.25
48	0.492928199717496	0.2888630198534004	0.6969933795815917	0.25
49	0.5270965634351442	0.30660558736947285	0.7475875395008156	0.25
50	0.567940510869018	0.33426940593397275	0.8016116158040633	0.25
51	0.592662945321454	0.34817783925463586	0.8371480513882723	0.25
52	0.6092213311216081	0.35958540414637863	0.8588572580968377	0.25
53	0.5270015011027654	0.2833297387408179	0.770673263464713	0.25
54	0.5270015011027654	0.2833297387408179	0.770673263464713	0.25
55	0.5080783554426078	0.27588190013883274	0.7402748107463828	0.25
56	0.5220091587941993	0.2845771906052936	0.7594411269831051	0.25
57	0.5338980406448306	0.2902089958545132	0.777587085435148	0.25
58	0.5841313732979483	0.31091383456912225	0.8573489120267743	0.25
59	0.5815380655607889	0.31864654716971363	0.8444295839518641	0.25
60	0.58512808358676	0.3256274597260215	0.8446287074474985	0.25
61	0.6302422444625227	0.34682220257560925	0.9136622863494362	0.25
62	0.6309874630971184	0.3447554721265325	0.9172194540677043	0.25
63	0.6340642015510504	0.3457380896803488	0.9223903134217519	0.25
64	0.6324540000167816	0.34285896900311225	0.922049031030451	0.25
65	0.7169896517160818	0.37507193056644206	1.0589073728657215	0.25
66	0.7268104458136009	0.3798049100312734	1.0738159815959283	0.25
67	0.7383332959274385	0.387539043521118	1.0891275483337588	0.25
68	0.7617041796245115	0.4067561192012452	1.1166522400477779	0.25
69	0.7998404452998261	0.4318773889632384	1.1678035016364139	0.25
70	0.8145983227780846	0.44353221844950497	1.1856644271066643	0.25
71	0.8438328084619905	0.4792473486280564	1.2084182682959246	0.25
72	0.835600722838489	0.4747663207653785	1.1964351249115994	0.25
73	0.8445748213550415	0.4873651396703069	1.201784503039776	0.9217884564008368
74	0.8528179781184895	0.4918945667643214	1.2137413894726576	0.9217884564008368
75	0.8288206251636774	0.48250184748079483	1.1751394028465598	0.9217884564008368
76	0.8203368534541506	0.47642881844658624	1.1642448884617151	0.9217884564008368
77	0.8105131708108162	0.4651364605084277	1.1558898811132046	0.9217884564008368
78	0.8165623611709039	0.4686455884491552	1.1644791338926526	0.9217884564008368
79	0.8165623611709039	0.4686455884491552	1.1644791338926526	0.9920918995125523
80	0.833283567904316	0.47473391476833443	1.1918332210402975	1.1092643046987445
81	0.8307399507039688	0.4736128985944567	1.1878670028134808	1.1170757983778241
82	0.8140365311076643	0.4713322420487601	1.1567408201665683	1.1170757983778241
83	0.8556986704368648	0.5056091563272579	1.2057881845464715	1.1170757983778241
84	0.8131922960628714	0.4885421705772461	1.1378424215484966	1.3462129462974894
85	0.8031739698556477	0.48618901028927686	1.1201589294220184	1.3462129462974894
86	0.8083659132911928	0.48933523976113924	1.1273965868212463	1.5493117819535565
87	0.8020838028278966	0.4902074074901026	1.1139601981656906	1.3462129462974894
88	0.8999274748310004	0.537061692387705	1.262793257274296	1.5362926258217573
89	0.9362821578083137	0.5534127549926848	1.3191515606239426	1.6690880183661085
90	0.9534092606147343	0.56357900577624	1.3432395154532286	1.6690880183661085
91	1.0197276607744676	0.5909822116116963	1.4484731099372388	1.6065960689334728
92	0.9722118571960682	0.5602634823744979	1.3841602320176385	1.6065960689334728
93	0.9440723045092173	0.5495522712444487	1.338592337773986	1.5649347693117155
94	0.9075181978668119	0.5348811689304859	1.280155226803138	1.5623309380853556
95	0.8477894046039715	0.49838106587544906	1.1971977433324938	1.5102543135581588
96	0.8421759182139394	0.4937269385878077	1.190624897840071	1.3800627522401674
97	0.7997430760252136	0.47858687430525015	1.120899277745177	1.3410052838447697
98	0.8388123046005117	0.5247221574363234	1.1529024517647	1.1092643046987445
99	0.8454528295870182	0.5424193050702695	1.1484863541037669	1.0545838489451882
100	0.8891914633989311	0.5735634089349956	1.2048195178628665	0.9556382623435146
101	0.8971507098490465	0.5807491768958417	1.2135522428022514	0.8723156631
102	0.9415534194544729	0.616209714233698	1.2668971246752478	0.8723156631
103	0.9188626654258575	0.6041966479457297	1.2335286829059853	0.8723156631
104	0.9211940554854089	0.6023439723836324	1.2400441385871854	0.8723156631
105	0.9289783276772541	0.603038344720015	1.2549183106344932	0.8723156631
106	0.9153310630819391	0.5978750699778006	1.2327870561860776	0.8723156631
107	0.9188543399869886	0.6010211355511104	1.2366875444228669	0.8723156631
108	0.9149532787604333	0.5984783366172639	1.2314282209036027	0.8723156631
109	0.9127839903957212	0.5972511326130265	1.228316848178416	0.8723156631
110	0.9223877815179135	0.6041569053574729	1.240618657678354	0.8723156631
111	0.9223877815179135	0.6041569053574729	1.240618657678354	0.8723156631
112	0.9127839903957212	0.5972511326130265	1.228316848178416	0.8723156631
113	0.9104482903335815	0.5935872678644429	1.2273093128027202	0.8723156631
114	0.9285655235520281	0.5951722278571772	1.2619588192468791	0.8723156631
115	0.8817525028068893	0.5735894623951402	1.1899155432186386	0.8723156631
116	0.8797844456395493	0.5657703264777487	1.1937985648013498	0.8723156631
117	0.8819995662679463	0.5750544016146798	1.1889447309212127	0.8723156631
118	0.8694205697147473	0.5630864912118596	1.175754648217635	0.8723156631
119	0.8416506962221448	0.550143141780386	1.1331582506639037	0.8723156631
120	0.8257854772587555	0.5426626837370379	1.1089082707804732	0.8723156631
121	0.8206866121624166	0.5394824847554136	1.1018907395694195	0.9217884564008368
122	0.8097942545697367	0.5327870530857903	1.0868014560536832	0.8723156631
123	0.8053181312858559	0.5322508888193956	1.0783853737523164	0.8723156631
124	0.8197553104773855	0.5395322145284194	1.0999784064263516	0.8671080006472803
125	0.8146151819765346	0.5355595324361748	1.0936708315168944	0.8671080006472803
126	0.8103111159091869	0.5319881048602839	1.08863412695809	0.8332581947046024
127	0.7800266274441853	0.5149703592882717	1.0450828956000988	0.8124275448937238
128	0.7591679759419974	0.49658497765600124	1.0217509742279935	0.7525394266874477
129	0.7255794827342041	0.478170975925869	0.9729879895425392	0.7811815701774057
130	0.6938048482717969	0.4593608972066695	0.9282487993369242	0.7811815701774057
131	0.7053778323065795	0.4688886187642313	0.9418670458489276	0.7811815701774057
132	0.7085298081713336	0.4755348278460708	0.9415247884965963	0.7811815701774057
133	0.7040158688759492	0.4721290949063835	0.935902642845515	0.7811815701774057
134	0.7190754118417952	0.48520888044522625	0.9529419432383643	0.7811815701774057
135	0.7086669957863734	0.4771803106590463	0.9401536809137003	0.7811815701774057
136	0.688799942961196	0.46725099697604416	0.9103488889463477	0.7811815701774057
137	0.6846371590701738	0.46462173576649074	0.9046525823738568	0.8332581947046024
138	0.6846371590701738	0.46462173576649074	0.9046525823738568	0.8671080006472803
139	0.6699231822161005	0.45534893364721407	0.8844974307849869	0.9217884564008368
140	0.6691592306506392	0.4540985593385567	0.8842199019627217	0.9556382623435146
141	0.6445869336992468	0.4397812627664426	0.849392604632051	0.8723156631
142	0.6555635995016117	0.44449796063701363	0.8666292383662098	0.8723156631
143	0.6122228941720417	0.4039383368187064	0.820507451525377	0.8723156631
144	0.5876080994992265	0.37857911869846184	0.7966370802999913	0.8671080006472803
145	0.5621523142861194	0.35694149804407127	0.7673631305281676	0.8671080006472803
146	0.5436374052197768	0.3415605601590347	0.7457142502805187	0.8671080006472803
147	0.5085186351815185	0.3118975138687903	0.7051397564942469	0.8671080006472803
148	0.5020129432683007	0.3050344034455289	0.6989914830910724	0.8671080006472803
149	0.5076629370497812	0.3055792772067375	0.7097465968928249	0.8671080006472803
150	0.49511176637834825	0.3003212782418856	0.6899022545148109	0.8671080006472803
151	0.4895378417534446	0.2993026807617123	0.6797730027451769	0.8671080006472803
152	0.4895378417534446	0.2993026807617123	0.6797730027451769	0.8671080006472803
153	0.47344463991413593	0.29548418511206576	0.6514050947162061	0.8671080006472803
154	0.47624634913895847	0.29743199468340986	0.6550607035945071	0.8671080006472803
155	0.47094215274361434	0.29287423708570626	0.6490100684015224	0.7811815701774057
156	0.47094215274361434	0.29287423708570626	0.6490100684015224	0.7082742958393304
157	0.47094215274361434	0.29287423708570626	0.6490100684015224	0.7082742958393304
158	0.4683534628424737	0.29019505955458824	0.6465118661303592	0.7082742958393304
159	0.48392769427190335	0.30124049370639605	0.6666148948374107	0.6874436460284519
160	0.506396226293137	0.3095373283346413	0.7032551242516327	0.5624597471631798
161	0.4642232048199332	0.28533262995914904	0.6431137796807174	0.5624597471631798
162	0.4487175274491507	0.2751213591420283	0.6223136957562732	0.5624597471631798
163	0.444999668442033	0.27310951527348964	0.6168898216105763	0.45049500442970714
164	0.4542296903910867	0.27439922136724204	0.6340601594149313	0.4270605233924686
165	0.46765770601262024	0.2793605000389957	0.6559549119862448	0.4270605233924686
166	0.4724656235876664	0.28185588264376255	0.6630753645315702	0.4270605233924686
167	0.4967356845238573	0.29596324954660036	0.6975081195011142	0.32811493679079495
168	0.48664475733478907	0.29034036544422287	0.6829491492253552	0.25520766245271964
169	0.48935602537471323	0.2933329618441991	0.6853790889052274	0.25520766245271964
170	0.48087695796670205	0.2873512283227881	0.674402687610616	0.25
171	0.4927272544668675	0.3043675677847262	0.6810869411490088	0.25
172	0.5510977349698636	0.36145569781810527	0.7407397721216218	0.25
173	0.5471286910573828	0.36283591941031257	0.7314214627044531	0.25
174	0.582161733906597	0.3825593449822502	0.7817641228309438	0.25
175	0.6067028919468516	0.39705713727650416	0.8163486466171991	0.25
176	0.5917747110539144	0.38510967157918474	0.7984397505286441	0.25
177	0.568486047318326	0.3645605721713082	0.7724115224653438	0.25
178	0.5630577577528038	0.3615000294678635	0.7646154860377439	0.25
179	0.5398979636357617	0.34369917894171864	0.7360967483298049	0.25
180	0.5398979636357617	0.34369917894171864	0.7360967483298049	0.25
181	0.5441334422287561	0.3431046587784785	0.7451622256790338	0.25
182	0.5642050448332632	0.360557728527256	0.7678523611392702	0.25
183	0.568486047318326	0.3645605721713082	0.7724115224653438	0.25
184	0.5845567578676996	0.3729405115189779	0.7961730042164212	0.25
185	0.6275410023483889	0.4052292424887962	0.8498527622079816	0.25
186	0.6837649745688406	0.44044283281544294	0.9270871163222381	0.25
187	0.6762032908143052	0.43492492492442636	0.9174816567041841	0.25
188	0.6733269435784304	0.43292861646852665	0.9137252706883341	0.25
189	0.6717623539488786	0.43296465202696843	0.9105600558707889	0.25
190	0.6726602284062244	0.4358855218092459	0.9094349350032029	0.25
191	0.682760457505333	0.4431982474539813	0.9223226675566847	0.25
192	0.6702825263619997	0.43533639878177977	0.9052286539422196	0.25
193	0.6786910800297782	0.4412019630188937	0.9161801970406627	0.25
194	0.6722104482881897	0.4463825228804936	0.8980383736958857	0.25
195	0.6956907726212407	0.4603312830301176	0.9310502622123636	0.25
196	0.7140432410010331	0.4694464518021831	0.9586400301998832	0.25
197	0.7048958167549331	0.46284214802737944	0.9469494854824866	0.25
198	0.7487315709746865	0.48351141549461873	1.0139517264547542	0.25
199	0.7382347947399233	0.4784792581882049	0.9979903312916416	0.25
200	0.7382347947399233	0.4784792581882049	0.9979903312916416	0.25
201	0.7306691000841469	0.47758174206133447	0.9837564581069593	0.25
202	0.7306691000841469	0.47758174206133447	0.9837564581069593	0.25
203	0.784011820606768	0.5350004395631376	1.0330232016503984	0.25
204	0.7634490464238537	0.5225638368415544	1.004334256006153	0.25
205	0.7882560772890687	0.542876109476776	1.0336360451013613	0.25
206	0.8428805484302919	0.5743478201936332	1.1114132766669507	0.25
207	0.9032750000469786	0.6117354373149466	1.1948145627790105	0.25
208	0.9226305129617692	0.6231616577394987	1.2220993681840397	0.25
209	0.9442761166268412	0.6402796935946004	1.2482725396590821	0.25
210	0.9486933696566182	0.6505524038973375	1.2468343354158988	0.25
211	0.9556296132642257	0.65573396289671	1.2555252636317413	0.25
212	0.9343514541227232	0.6448761016873996	1.2238268065580469	0.25
213	1.1231947725957097	0.7866880338231031	1.459701511368316	0.25
214	1.1348013942121202	0.7992119656836592	1.4703908227405815	0.25
215	1.275134538429942	0.913995564109719	1.6362735127501646	0.25
216	1.37224874803773	0.9873596027796052	1.7571378932958543	0.25
217	1.6358747585598739	1.1495920956818058	2.122157421437942	0.25
218	1.7209001755996156	1.1978623669290032	2.2439379842702283	0.25
219	1.7623931996993734	1.2227784789003866	2.30200792049836	0.25
220	1.794528963116338	1.2407829641646928	2.348274962067983	0.25
221	1.794528963116338	1.2407829641646928	2.348274962067983	0.25
222	2.0323082959578986	1.4286054038313787	2.636011188084419	0.25
223	2.1863777351689535	1.5471867732644706	2.825568697073437	0.25
224	2.2675267801879784	1.6264233931348344	2.908630167241122	0.25
225	2.250560386365954	1.6162197843019352	2.884900988429973	0.25
226	2.27883472529871	1.636754617907771	2.920914832689648	0.25
227	2.364247622277255	1.6940574126251893	3.0344378319293206	0.25
228	2.414765673029347	1.7251050204920602	3.1044263255666342	0.25
229	2.428343677529386	1.7336367188917827	3.123050636166989	0.25
230	2.418683831570667	1.7243264421292972	3.1130412210120366	0.25
231	2.360393461531295	1.6917303260228853	3.0290565970397045	0.25
232	2.360393461531295	1.6917303260228853	3.0290565970397045	0.25
233	2.386732742003776	1.7093237466287774	3.0641417373787743	0.25
234	2.4227049391351962	1.7319443905458307	3.1134654877245618	0.25
235	2.4518543955533008	1.748803615356767	3.1549051757498345	0.25
236	2.4650736779050315	1.7588312048700123	3.1713161509400507	0.25
237	2.518011947124802	1.7949158082041898	3.241108086045415	0.25
238	2.487693427815308	1.7751692780492396	3.200217577581376	0.25
239	2.6939860853432878	1.8851290161560637	3.5028431545305123	0.25
240	2.8397569616624887	1.9906987188560108	3.688815204468966	0.25
241	2.898001778533723	2.0280756993867612	3.767927857680685	0.25
242	2.973947039261633	2.0749738311483803	3.872920247374886	0.25
243	2.936884587562532	2.0687976784449726	3.804971496680092	0.25
244	3.030362824734219	2.1239895004204277	3.93673614904801	0.25
245	3.05000373790209	2.138377498794488	3.961629977009692	0.25
246	3.183062617555151	2.220301362580469	4.145823872529833	0.36717240518619243
247	3.1660672473135434	2.213649375128157	4.11848511949893	0.25
248	3.690789775079896	2.4604746779012197	4.921104872258573	2.2914036814661087
249	3.771432765196519	2.52682814795694	5.016037382436098	2.846019732680753
250	3.6413946713888423	2.484296291443537	4.798493051334148	2.437218230142259
251	3.6144606192751922	2.468790759337624	4.76013047921276	2.5283523230648535
252	3.630209557229722	2.473407678188014	4.78701143627143	2.437218230142259
253	3.4468123920327485	2.3735336569656953	4.520091127099802	2.8642465512652713
254	3.446549787394623	2.3651899373115066	4.527909637477739	3.4735430582334725
255	3.5913732386204336	2.4416390041170923	4.741107473123775	3.5412426701188284
256	3.5764463874119095	2.4434985373602545	4.709394237463564	3.595923125872385
257	3.7262726272438575	2.5536882294849104	4.898857025002805	3.6453959191732217
258	3.640635256073041	2.4579704117283745	4.823300100417708	4.1557468395397485
259	3.715393482000585	2.495206751292268	4.935580212708902	4.739005034244351
260	3.7338722191589713	2.4503566597798807	5.017387778538062	3.788606636623012
261	3.9387431808974824	2.517528143144248	5.359958218650717	4.009932290863599
262	3.8272350698978315	2.4227293210581293	5.231740818737533	4.666097759906275
263	3.726554833503738	2.369912019522293	5.083197647485184	4.637455616416317
264	3.4913969733885697	2.2822665830959044	4.7005273636812355	4.637455616416317
265	3.509649380371016	2.318800766922909	4.7004979938191225	4.637455616416317
266	3.5166940756342777	2.323876659457368	4.709511491811187	4.582775160662761
267	3.2995566888763874	2.127043289347763	4.472070088405012	4.567152173304602
268	3.1393398185240944	2.0114473268299506	4.267232310218239	4.59839814802092
269	3.0121926944247925	1.8890757655595678	4.135309623290017	4.59839814802092
270	3.0610674786903562	1.914234488264759	4.207900469115954	4.59839814802092
271	3.031085038564575	1.9052602736168236	4.156909803512327	4.551529185946443
272	2.9911622289452486	1.8608023483606235	4.121522109529874	4.515075548777406
273	3.004154541832099	1.869529597102587	4.138779486561611	4.382280156233054
274	3.6892602596202395	2.5208490413902807	4.857671477850198	4.382280156233054
275	3.801489781242839	2.6008292998350564	5.002150262650622	4.382280156233054
276	3.830118933496212	2.610414769572258	5.049823097420166	4.301561388215899
277	3.8275061116327214	2.619748122411989	5.035264100853453	4.280730738405021
278	3.8644549983833523	2.645919512652723	5.0829904841139815	4.280730738405021
279	3.835952469215679	2.6302327869221918	5.041672151509166	4.280730738405021
280	3.8432408040028747	2.635067539610587	5.051414068395163	4.280730738405021
281	3.817754440229989	2.6164685525106446	5.019040327949334	4.280730738405021
282	3.788601132137837	2.597129611193311	4.980072653082363	4.280730738405021
283	3.834794425493429	2.624582828286944	5.045006022699914	4.301561388215899
284	3.704969666714542	2.6042419341851675	4.8056973992439165	4.301561388215899
285	3.5283013280638587	2.480956532076477	4.57564612405124	4.301561388215899
286	3.5200048595770874	2.471585887164342	4.568423831989833	4.301561388215899
287	3.453210151545832	2.4263783867166406	4.480041916375024	4.4551874305711285
288	3.5311574990281187	2.4554607680036384	4.606854230052599	4.4551874305711285
289	3.5216426073112532	2.4495948583430724	4.593690356279434	4.4551874305711285
290	3.4962515127054963	2.4314382542804935	4.561064771130499	4.4551874305711285
291	3.4523034055239616	2.3997240101170934	4.5048828009308295	4.515075548777406
292	3.507130670905763	2.4285522250448097	4.585709116766717	4.515075548777406
293	3.5105476392328385	2.430851281472502	4.590243996993175	4.533302367361924
294	3.5602282876978224	2.4534011096532775	4.667055465742367	4.533302367361924
295	3.747327702941983	2.5522726837447833	4.9423827221391825	4.533302367361924
296	3.828550452772681	2.604472138788478	5.052628766756884	4.533302367361924
297	3.859119317061578	2.629935497447385	5.088303136675771	4.533302367361924
298	4.078617503159426	2.7469292359358963	5.410305770382955	4.533302367361924
299	4.154676890237946	2.7957846121651766	5.513569168310716	4.533302367361924
300	4.171755233643689	2.807484518967354	5.536025948320025	4.533302367361924
301	4.131853099821348	2.7730254692078393	5.490680730434857	4.533302367361924
302	4.193780774378557	2.7763052559516757	5.611256292805439	4.533302367361924
303	4.065393521536485	2.725936105990556	5.404850937082415	4.533302367361924
304	3.862666880992387	2.62389426914302	5.101439492841754	4.533302367361924
305	3.778062266064759	2.583586973865951	4.972537558263567	4.533302367361924
306	3.7035573977064873	2.546693856317121	4.860420939095853	4.533302367361924
307	3.6123534285224395	2.5002228441064642	4.724484012938415	4.533302367361924
308	3.6169238613816876	2.4948778312929023	4.738969891470473	4.502056392645606
309	3.6354354550107164	2.4764972789106157	4.794373631110817	4.538510029814644
310	3.644112075624985	2.4616930002387214	4.826531151011249	4.533302367361924
311	3.5576301835511934	2.4196121749169013	4.695648192185486	4.515075548777406
312	3.4851055489067915	2.382466622583981	4.587744475229602	4.515075548777406
313	3.590362802744412	2.4405160424229937	4.7402095630658305	4.486433405287447
314	3.6379387481737586	2.4724543116791793	4.803423184668338	4.301561388215899
315	3.620463810203547	2.4645566127701177	4.7763710076369765	4.233861776330544
316	3.6627814126993092	2.4788507858435924	4.846712039555026	4.233861776330544
317	3.6627814126993092	2.4788507858435924	4.846712039555026	4.207823464066945
318	3.637237448384183	2.46099705157102	4.813477845197346	4.121897033597071
319	3.068620668111448	1.8692261802248709	4.268015155998025	4.080235733975314
320	2.9533821965892937	1.788573186372158	4.118191206806429	4.064612746617154
321	3.036512271388726	1.8415334924456745	4.231491050331777	4.009932290863599
322	3.3197202954229876	1.987909172090108	4.651531418755867	3.8328717674711292
323	3.3103404863281165	1.9797371107670005	4.640943861889233	3.7052840373794975
324	3.309031806190206	2.0198361065670243	4.598227505813388	3.6115461132305438
325	3.3158479114487975	2.023658869901406	4.608036952996189	3.437089421064435
326	3.2828754282741186	2.004292853261534	4.561458003286703	3.231386754182008
327	3.2828754282741186	2.004292853261534	4.561458003286703	3.1246296739012553
328	3.3113775257063067	2.0263615593816207	4.596393492030993	2.952776812961506
329	3.2435279917808124	1.8790084548567343	4.6080475287048905	2.9553806441878656
330	3.1852886056729606	1.8466492191632446	4.523927992182676	2.9397576568297072
331	3.112039758966229	1.8041495002822758	4.419930017650183	2.952776812961506
332	2.8253942008364046	1.6945952106900402	3.9561931909827686	2.952776812961506
333	2.8326613885667467	1.6985877522072776	3.966735024926215	2.8043584330589955
334	2.831481606819394	1.6970555186766956	3.965907694962092	2.8043584330589955
335	2.317651350340685	1.475979402322537	3.1593232983588333	2.8043584330589955
336	2.299866021568921	1.4651647628938476	3.134567280243995	2.780923952021757
337	2.292563061676077	1.4597201986768085	3.1254059246753454	2.598655766176569
338	2.287105155073796	1.4564502209929135	3.117760089154679	2.567409791460251
339	2.210320346428936	1.4070608050427922	3.01357988781508	2.567409791460251
340	2.0822061446633464	1.3041522576706044	2.8602600316560887	2.5439753104230123
341	2.025043855077401	1.2669946969189483	2.7830930132358542	2.5439753104230123
342	1.948888793868414	1.215328832101974	2.682448755634854	2.4945025171221755
343	1.8439042071798604	1.1705676379870318	2.517240776372689	2.437218230142259
344	1.4131006097982208	0.961597394803379	1.8646038247930625	2.3695186182569037
345	1.3902362091400204	0.9451180247591245	1.8353543935209162	2.3252534874087867
346	1.3664057059881194	0.9262875243988961	1.8065238875773428	2.187250432411715
347	1.34635829755094	0.9117188515938812	1.7809977435079989	2.085701014583682
348	1.3462768023599145	0.9035650475696271	1.7889885571502022	2.0310205588301256
349	1.3284127701381432	0.873005632131134	1.7838199081451522	1.7862604235523012
350	1.3217085370318524	0.8622244330160493	1.7811926410476553	1.6925224994033472
351	1.3626502747910643	0.8739751711769519	1.8513253784051766	1.6065960689334728
352	1.3798470104012117	0.8763175190022833	1.88337650180014	1.601388406480753
353	1.4001373855590031	0.8867796725343028	1.9134950985837036	1.5024428198790793
354	1.482392080100538	0.9228126676632846	2.041971492537791	1.3540244399765688
355	1.4564099880938826	0.9070454664757339	2.0057745097120314	1.1743600853577405
356	1.46302160605677	0.9017270962617802	2.02431611585176	1.1274911232832636
357	1.4836366477156884	0.9060980230984339	2.061175272332943	1.1170757983778241
358	1.3652645276205355	0.8305475600797565	1.8999814951613145	1.1014528110196653
359	1.3282498586926699	0.806435232851775	1.850064484533565	1.0519800177188285
360	1.3062668481996735	0.7872155424314022	1.8253181539679448	0.9999033931916317
361	1.257481684389135	0.7505419093994976	1.7644214593787726	0.8332581947046024
362	1.257481684389135	0.7505419093994976	1.7644214593787726	0.7525394266874477
363	1.257481684389135	0.7505419093994976	1.7644214593787726	0.8124275448937238
364	1.2234697895126563	0.7220998337793973	1.7248397452459152	0.7265011144238493
365	1.1982349828708885	0.7044482127222199	1.6920217530195572	0.7525394266874477
366	1.1018126921977753	0.6365479484648737	1.5670774359306772	0.7421241017820084
