# Supplementary material for: Proteome-wide determinants of co-translational chaperone binding in bacteria
Source: Nat Commun. 2025 May 10;16:4361. doi: 10.1038/s41467-025-59067-9 (PMC12065913; doi:10.1038/s41467-025-59067-9)
Supplement: Supplementary file 8 — Source Data [file 41467_2025_59067_MOESM8_ESM.zip › S4c_pheT.csv]

codon position	TF SeRP enrichment mean	TF SeRP enrichment low CI	TF SeRP enrichment high CI	TF model enrichment
0	0.44252394555263536	0.3231531852227225	0.5618947058825482	0.25
1	0.44252394555263536	0.3231531852227225	0.5618947058825482	0.25
2	0.44252394555263536	0.3231531852227225	0.5618947058825482	0.25
3	0.4361201900928294	0.3198160566117568	0.5524243235739019	0.25
4	0.44132252378624437	0.33117460643187907	0.5514704411406097	0.25
5	0.42812011378380677	0.32344720086843104	0.5327930266991825	0.25
6	0.43413969031075256	0.34587371075167517	0.52240566986983	0.25
7	0.4480196878271098	0.3785602815143123	0.5174790941399073	0.25
8	0.4480470117779435	0.37860453471996536	0.5174894888359216	0.25
9	0.4480470117779435	0.37860453471996536	0.5174894888359216	0.25
10	0.4480470117779435	0.37860453471996536	0.5174894888359216	0.25
11	0.4480470117779435	0.37860453471996536	0.5174894888359216	0.25
12	0.4451860555103217	0.3762830744445341	0.5140890365761093	0.25
13	0.4475966747809673	0.3784407903009442	0.5167525592609905	0.25
14	0.4460908028453061	0.3773104379380072	0.514871167752605	0.25
15	0.44653383703709165	0.37776103739696154	0.5153066366772218	0.25
16	0.44788344930176177	0.3794377256775544	0.5163291729259691	0.25
17	0.45517595903006286	0.38944734798312586	0.5209045700769999	0.25
18	0.4562762625855587	0.39258995166691324	0.5199625735042042	0.25
19	0.45970160929491627	0.39668700180526983	0.5227162167845627	0.25
20	0.46264926736476714	0.3996802651834642	0.52561826954607	0.25
21	0.46287551576086644	0.40005212354329045	0.5256989079784424	0.25
22	0.4650307743843753	0.40199278401653693	0.5280687647522136	0.25
23	0.4647833268719734	0.40170856055825255	0.5278580931856942	0.25
24	0.46379962008587683	0.40073366772060653	0.5268655724511471	0.25
25	0.4659156683480503	0.40243606542913907	0.5293952712669615	0.25
26	0.46355017296566575	0.4002110603599013	0.5268892855714302	0.25
27	0.4640425216511235	0.3987880950508742	0.5292969482513727	0.25
28	0.46915004678720257	0.4028365470561549	0.5354635465182502	0.25
29	0.47239295950425353	0.40511814649407146	0.5396677725144357	0.25
30	0.47119228007091524	0.40404331037393104	0.5383412497678994	0.25
31	0.47161215447201976	0.4044116815534877	0.5388126273905518	0.25
32	0.4714068678463841	0.40417579940627313	0.538637936286495	0.25
33	0.4742776023926169	0.40671806806101996	0.5418371367242139	0.25
34	0.4727413188576108	0.40545512307527753	0.540027514639944	0.25
35	0.4704882695230409	0.40331331594545117	0.5376632231006306	0.25
36	0.46709253784673455	0.3999012902354075	0.5342837854580615	0.25
37	0.4606912527871346	0.3950472878562702	0.526335217717999	0.25
38	0.46226003090998313	0.3964068646144122	0.528113197205554	0.25
39	0.4595215972837703	0.395303305362851	0.5237398892046896	0.25
40	0.4612159366093556	0.3969279469732082	0.525503926245503	0.25
41	0.4641398402252331	0.3996118123219061	0.52866786812856	0.25
42	0.46953422275342216	0.4027817046512517	0.5362867408555926	0.25
43	0.46776406047273755	0.40081680765578376	0.5347113132896913	0.25
44	0.4669210714171168	0.39998746566188625	0.5338546771723474	0.25
45	0.46646816302925614	0.3996090851495163	0.533327240908996	0.25
46	0.46540007951283563	0.3988938515551933	0.531906307470478	0.25
47	0.4642987693390992	0.3982261798623523	0.5303713588158461	0.25
48	0.4555363998060537	0.39187423562089796	0.5191985639912094	0.25
49	0.4563420302982441	0.3917396650785937	0.5209443955178945	0.25
50	0.46306659121761096	0.39730403025828465	0.5288291521769373	0.25
51	0.46478116998629143	0.3932620833234858	0.5363002566490971	0.25
52	0.46350296213933934	0.3705772815004885	0.5564286427781902	0.25
53	0.4659355800143928	0.37297678393149514	0.5588943760972904	0.25
54	0.4494204393260434	0.3622449348226052	0.5365959438294816	0.25
55	0.4516319023381692	0.3642883330768525	0.5389754715994859	0.25
56	0.4516319023381692	0.3642883330768525	0.5389754715994859	0.25
57	0.4586428023093538	0.36985985686119627	0.5474257477575113	0.25
58	0.4530130095535222	0.3654982909425383	0.5405277281645061	0.25
59	0.45595696536268715	0.36771571363014877	0.5441982170952255	0.25
60	0.4515346156696554	0.3642172652700887	0.5388519660692221	0.25
61	0.44918155369957985	0.36122112600039247	0.5371419813987672	0.25
62	0.43235186119929353	0.33806244529187757	0.5266412771067095	0.25
63	0.42173006748137576	0.32333602498344394	0.5201241099793076	0.25
64	0.401738795959939	0.30579717077396334	0.4976804211459147	0.25
65	0.4005336051622512	0.30602144721459346	0.495045763109909	0.25
66	0.3990324933309013	0.3045146488558085	0.49355033780599417	0.25
67	0.3929618210242718	0.2994826201030163	0.4864410219455273	0.25
68	0.3918210804870887	0.298570270053891	0.4850718909202864	0.25
69	0.39343004987820207	0.299887821951144	0.4869722778052602	0.25
70	0.3829032178358291	0.29381622003576535	0.47199021563589283	0.25
71	0.3869802086707531	0.29750964048186085	0.4764507768596453	0.25
72	0.3894892766161227	0.29936148265944695	0.47961707057279845	0.25
73	0.3871688437653703	0.2982977345242449	0.47603995300649565	0.25
74	0.3900139677982083	0.300276734622106	0.47975120097431057	0.25
75	0.3872456918387335	0.2989987058899024	0.47549267778756454	0.25
76	0.39310765860838304	0.30423309433130313	0.4819822228854629	0.25
77	0.3934427446078178	0.30419500548108713	0.4826904837345485	0.25
78	0.3887080887899458	0.3001672469731589	0.4772489306067326	0.25
79	0.3918778065704434	0.3016576149868747	0.4820979981540121	0.25
80	0.38886052940852195	0.29941339521330457	0.47830766360373933	0.25
81	0.39142891063671104	0.3010198204329071	0.481838000840515	0.25
82	0.3972711395112227	0.30218360582218984	0.49235867320025556	0.25
83	0.3992870149491685	0.30407278537118065	0.4945012445271563	0.25
84	0.4075367100908341	0.3023177353797435	0.5127556848019247	0.25
85	0.37907530633451514	0.29358865581361976	0.46456195685541046	0.25
86	0.35607223566222856	0.27933654431354504	0.4328079270109121	0.25
87	0.3665652851913386	0.28898243042697636	0.4441481399557008	0.25
88	0.3671657089742617	0.2907064731662424	0.4436249447822811	0.25
89	0.3746568726991598	0.29809492962560846	0.45121881577271117	0.25
90	0.37082443044776947	0.2955338896085015	0.4461149712870375	0.25
91	0.3696901739502033	0.295563902826101	0.4438164450743056	0.25
92	0.37003255424712167	0.2954582865606935	0.44460682193354983	0.25
93	0.38106766551286453	0.3017003336218831	0.46043499740384597	0.25
94	0.3790509498517091	0.2998688474560913	0.4582330522473269	0.25
95	0.36949683820490276	0.29241896058480055	0.44657471582500496	0.25
96	0.37105705449630066	0.29414289515355246	0.4479712138390489	0.25
97	0.37137312692035546	0.2947778253826097	0.4479684284581012	0.25
98	0.3765531143819899	0.29978888978377755	0.4533173389802022	1.1464388628485818
99	0.38650447279608835	0.30583122109018	0.4671777245019967	1.152807877859939
100	0.38353741198689206	0.3031906519658349	0.4638841720079493	1.152807877859939
101	0.38172572937345794	0.30209195897381014	0.4613594997731057	1.152807877859939
102	0.38005060423396536	0.3008011065792863	0.4593001018886444	1.152807877859939
103	0.37968397888505323	0.300454736013847	0.45891322175625954	1.1655459078826544
104	0.3785912112696845	0.29981704558736477	0.4573653769520042	1.1655459078826544
105	0.39989808446696484	0.319199205094019	0.4805969638399107	1.1655459078826544
106	0.40080825205928156	0.32036854215328925	0.48124796196527386	1.1655459078826544
107	0.4015268130586005	0.3207628607815118	0.48229076533568915	1.1671381616354939
108	0.40773083028113916	0.327020620354451	0.4884410402078273	2.165481264665797
109	0.41113015095291516	0.3289480348073668	0.4933122670984635	2.165481264665797
110	0.4038917129266323	0.32180757013749084	0.48597585571577373	2.165481264665797
111	0.40389172763415204	0.32272492463060276	0.4850585306377014	2.165481264665797
112	0.4039778766002516	0.32374357030253376	0.4842121828979694	2.165481264665797
113	0.4047840330823207	0.3243694167434017	0.4851986494212397	2.1256749208448125
114	0.39908799036357057	0.321153104213456	0.47702287651368513	2.1113446370692577
115	0.40861138985898265	0.3278460383125822	0.4893767414053831	2.073130547001112
116	0.41685287678978145	0.33580216964002363	0.49790358393953926	1.9982946206176604
117	0.4168099722490849	0.3362679660113288	0.49735197848684093	1.969634053066551
118	0.4320941346856658	0.3520186417990683	0.5121696275722634	1.9234586942342085
119	0.4269040267252923	0.3468569843935022	0.5069510690570824	1.853399529109275
120	0.4310545872327641	0.34971822237705075	0.5123909520884774	1.8151854390411293
121	0.42662553868449904	0.3471675881242027	0.5060834892447954	1.7467185276690351
122	0.42691001692228414	0.3477197096761284	0.5061003241684399	1.837476991580881
123	0.4249166544986609	0.34722491154732604	0.5026083974499957	1.7801558564786626
124	0.4279148241809417	0.35071313680455307	0.5051165115573303	1.7801558564786626
125	0.4311823248160696	0.35357647078957977	0.5087881788425594	1.7642333189502686
126	0.43661242917407445	0.35856141385306184	0.514663444495087	1.7467185276690351
127	0.42655277451949775	0.35374333920338796	0.49936220983560753	1.737165005151999
128	0.42371962660961804	0.35161474173259943	0.49582451148663664	1.7196502138707654
129	0.4260625982573095	0.3544802399665529	0.49764495654806606	1.6925819000724955
130	0.44569677914031447	0.36627712384328215	0.5251164344373468	1.6925819000724955
131	0.49969386101806523	0.41615288879478907	0.5832348332413414	1.6925819000724955
132	0.4966068324982296	0.4132860554457146	0.5799276095507446	1.698950915083853
133	0.4976061400908296	0.4134886688572615	0.5817236113243978	1.7037276763423714
134	0.5077041459137777	0.42250470531402684	0.5929035865135286	1.7467185276690351
135	0.5351154963641115	0.4460328856502813	0.6241981070779417	1.8199622002996476
136	0.6492030484503158	0.5490785736539213	0.7493275232467104	1.9186819329756901
137	0.6572237421778381	0.5559268055138372	0.7585206788418389	1.9186819329756901
138	0.6976760435228707	0.5930258243170796	0.8023262627286618	1.9186819329756901
139	0.710931132408173	0.604445009386734	0.817417255429612	1.8820600966603842
140	0.8042104203466811	0.6887402481671487	0.9196805925262134	1.8199622002996476
141	0.8524569253307837	0.7335927193011545	0.9713211313604128	1.9855565905949453
142	0.8628496215204662	0.7428305273110708	0.9828687157298617	1.753087542680393
143	0.8844789899561223	0.7634535038381167	1.0055044760741279	1.737165005151999
144	0.9062087903330418	0.7835284073555092	1.0288891733105743	1.837476991580881
145	0.9106647414906694	0.7875727120159702	1.0337567709653688	1.9982946206176604
146	0.9285938943803138	0.8037681235335099	1.0534196652271177	2.098606607046542
147	0.9371102447107696	0.8116323881560252	1.062588101265514	2.098606607046542
148	0.9414605029609552	0.8152074341381026	1.0677135717838078	1.9632650380551935
149	0.9527803218856385	0.8261612400964996	1.0793994036747776	1.9186819329756901
150	0.9638465605866767	0.8352911144946955	1.092402006678658	1.9186819329756901
151	0.9680361447262757	0.8391696641702556	1.0969026252822958	1.9186819329756901
152	0.9692391588920305	0.8403122040337048	1.0981661137503562	1.9186819329756901
153	0.9805029487995486	0.8485540696998701	1.112451827899227	1.9186819329756901
154	0.984091292176687	0.8514431941110165	1.1167393902423575	1.837476991580881
155	0.9952228907129335	0.8602915866091183	1.1301541948167486	1.8151854390411293
156	1.0084848951588044	0.8707957807209517	1.146174009596657	1.7594565576917505
157	1.0188267620488078	0.8793152593146984	1.158338264782917	1.7594565576917505
158	1.0249226688833901	0.8847321137597075	1.1651132240070727	1.7594565576917505
159	1.0474704676929858	0.9034795748248001	1.1914613605611715	1.7594565576917505
160	1.0363240274405288	0.8972636443252012	1.1753844105558564	1.7594565576917505
161	1.048023165316757	0.906289649698459	1.189756680935055	1.7467185276690351
162	1.0569036724223098	0.9133150855127572	1.2004922593318623	1.7228347213764443
163	1.081417252534873	0.9307046603008611	1.2321298447688849	1.667105840027065
164	1.0808904256627314	0.9302491061251439	1.2315317452003187	1.646406541240153
165	1.079385619827597	0.9290353447291599	1.2297358949260344	1.6034156899134893
166	1.0993161522218575	0.9444451443628719	1.2541871600808432	1.5922699136436136
167	1.1011937193757053	0.9457504311255569	1.2566370076258537	1.585900898632256
168	1.1227341476379058	0.9625465789826559	1.2829217162931559	1.5843086448794166
169	1.1418805988846452	0.9776407005726535	1.306120497196637	1.5620170923396648
170	1.1471026191876597	0.9820662799664444	1.312138958408875	1.5317642710357164
171	1.1492549929392646	0.9834659259322613	1.3150440599462678	1.530172017282877
172	1.2075280347231963	1.0265309520711638	1.3885251173752284	1.474443135933498
173	1.1720316066148104	1.000478516561477	1.343584696668144	1.450559329640907
174	1.1756271693531706	1.0037304385622268	1.3475239001441146	1.434636792112513
175	1.1946048467959713	1.0174102873880186	1.371799406203924	1.3964227020443674
176	1.2903766327415833	1.0836969264286382	1.4970563390545286	1.315217760649558
177	1.2986046497914148	1.0891762447953237	1.5080330547875058	1.2005754904451211
178	1.2963638655674583	1.0872368419580893	1.5054908891768273	1.2005754904451211
179	1.2988059814677466	1.0870471798743444	1.5105647830611488	1.1894297141752457
180	1.2470338999993424	1.0444217017761543	1.4496460982225305	1.1894297141752457
181	1.1912579249570605	0.9823471231873555	1.4001687267267657	1.1782839379053698
182	1.1768970070743328	0.9715200404769337	1.3822739736717318	1.1655459078826544
183	1.115054712992924	0.9162915459431551	1.3138178800426932	1.1575846391184577
184	1.100700457770279	0.9030228843234913	1.2983780312170667	1.1257395640616696
185	0.9835453456851748	0.7945863300475148	1.172504361322835	1.0986712502633997
186	0.9062872894995897	0.7222719924664175	1.090302586532762	1.0174663088685905
187	0.8177355704548634	0.6610230131663891	0.9744481277433377	0.8948627698999567
188	0.7738845053226595	0.6189252512964526	0.9288437593488665	0.8900860086414385
189	0.7324824287846161	0.5810556154057358	0.8839092421634964	0.8486874110676141
190	0.7209741777788534	0.5713709144336537	0.870577441124053	0.8295803660335412
191	0.6748193005151862	0.5320345095046348	0.8176040915257377	0.8263958585278625
192	0.6573803633178255	0.5168366034959371	0.7979241231397138	0.8263958585278625
193	0.6540691768193717	0.5153234728691005	0.7928148807696429	0.8263958585278625
194	0.6223225973298434	0.486011816842729	0.7586333778169578	0.8263958585278625
195	0.572153684769045	0.44599293659277583	0.6983144329453143	0.8263958585278625
196	0.5470191544055069	0.4265488477013169	0.6674894611096969	0.8263958585278625
197	0.5439752996798057	0.42411637769186233	0.6638342216677491	0.8263958585278625
198	0.5516586279523871	0.43320605389644745	0.6701112020083266	0.7881817684597169
199	0.5570453925236655	0.4362024786646116	0.6778883063827194	0.7690747234256442
200	0.5570453925236655	0.4362024786646116	0.6778883063827194	0.7642979621671259
201	0.5558803264564687	0.43527096971100465	0.6764896832019327	0.7388219021216955
202	0.5531515843180362	0.4318261766149176	0.6744769920211549	0.7388219021216955
203	0.5388776011274304	0.42049998558114826	0.6572552166737126	0.7388219021216955
204	0.5298038346024744	0.4131702220555194	0.6464374471494293	0.716530349581944
205	0.4623445762389446	0.3692794215598979	0.5554097309179913	0.716530349581944
206	0.4479092644245683	0.36636270045067276	0.5294558283984638	0.716530349581944
207	0.46002618049707034	0.3784114272347605	0.5416409337593802	0.716530349581944
208	0.4614942755784271	0.3827106850508891	0.5402778661059651	0.716530349581944
209	0.4608515764664176	0.38219251649488006	0.5395106364379552	0.716530349581944
210	0.46513668595698593	0.385871724743693	0.5444016471702788	0.716530349581944
211	0.46391504332015404	0.3854683521492933	0.5423617344910148	0.6830930207723165
212	0.46252119156668337	0.3844506614368437	0.540591721696523	0.644878930704171
213	0.46252119156668337	0.3844506614368437	0.540591721696523	0.644878930704171
214	0.46173834174140327	0.38403222360585665	0.5394444598769499	0.5588972280508435
215	0.45707905564471424	0.3800442536097207	0.5341138576797078	0.5381979292639312
216	0.4527133486871524	0.3772718085076197	0.5281548888666852	0.5334211680054131
217	0.4630180764309217	0.3888023539784585	0.5372337988833848	0.4888380629259098
218	0.4655648929217142	0.38979182794113126	0.5413379579022972	0.47132327164467647
219	0.46195199746112325	0.3864124866181875	0.537491508304059	0.4697310178918371
220	0.46009851690571996	0.3850478230001936	0.5351492108112463	0.4697310178918371
221	0.4601361683764434	0.38445804250497306	0.5358142942479137	0.4697310178918371
222	0.4600554342777514	0.38444463611668933	0.5356662324388135	0.4697310178918371
223	0.4605950403649887	0.38486117020036004	0.5363289105296174	0.4697310178918371
224	0.46347569655268206	0.3871339435506471	0.539817449554717	0.4697310178918371
225	0.45053090211306235	0.3777782776078128	0.5232835266183119	0.4697310178918371
226	0.44106979888217984	0.3718692865771055	0.5102703111872542	0.4697310178918371
227	0.4400026506443615	0.37120643722291513	0.5087988640658079	0.4697310178918371
228	0.44693558792790294	0.37682349229177325	0.5170476835640326	0.4697310178918371
229	0.44669671769810826	0.3771654593085132	0.5162279760877033	0.4697310178918371
230	0.4431679353708295	0.37434110760644956	0.5119947631352094	0.4697310178918371
231	0.4342425268460603	0.3671131769874495	0.5013718767046711	0.4697310178918371
232	0.43673390029612524	0.36675640294903855	0.5067113976432119	0.4697310178918371
233	0.4381396157086595	0.3679489112673756	0.5083303201499434	0.4697310178918371
234	0.4405833238083789	0.3703509383954794	0.5108157092212784	0.4697310178918371
235	0.4330490072942108	0.36597212441834776	0.5001258901700738	0.4697310178918371
236	0.4367830020657147	0.3693600407542429	0.5042059633771865	0.4697310178918371
237	0.4352396189142362	0.3683436409018387	0.5021355969266337	0.4697310178918371
238	0.4237110469343515	0.35945623506731683	0.4879658588013862	0.4697310178918371
239	0.4281137118892674	0.36378846275682153	0.4924389610217133	0.4697310178918371
240	0.4430418528312455	0.3789751435313369	0.5071085621311541	0.4697310178918371
241	0.44627576845075984	0.3814095453535433	0.5111419915479763	0.4697310178918371
242	0.44469810768554824	0.37998025946471325	0.5094159559063832	0.4697310178918371
243	0.43928808648173034	0.37435440208620163	0.5042217708772591	0.4697310178918371
244	0.4414436529929807	0.3762834722466152	0.5066038337393463	0.4697310178918371
245	0.44094624665453175	0.3760990427055906	0.5057934506034729	0.4697310178918371
246	0.4400721584662223	0.37531338136795583	0.5048309355644888	0.4697310178918371
247	0.43313864200509744	0.3698241252805035	0.4964531587296913	0.4697310178918371
248	0.4336834102221765	0.3705954386753941	0.49677138176895885	0.4697310178918371
249	0.43007030884011743	0.36762524525577767	0.49251537242445714	0.4697310178918371
250	0.4329695609669998	0.36566632537705757	0.500272796556942	0.4697310178918371
251	0.4508885852155835	0.37989603011771966	0.5218811403134473	0.4697310178918371
252	0.4394653242603752	0.36929473176132455	0.5096359167594259	0.4697310178918371
253	0.4352098193604619	0.3657949024811733	0.5046247362397505	0.4697310178918371
254	0.4358556997705764	0.3664649090140861	0.5052464905270667	0.4697310178918371
255	0.43276455159910493	0.3637233975179649	0.501805705680245	0.4697310178918371
256	0.4293431198725638	0.3602397582051831	0.49844648153994453	0.4697310178918371
257	0.43162501266130116	0.36232847938925516	0.5009215459333471	0.4697310178918371
258	0.4311081349169904	0.3618818842810302	0.5003343855529506	0.4697310178918371
259	0.42713000935434964	0.35829470633359634	0.495965312375103	0.4697310178918371
260	0.42678635880546956	0.3579096268994082	0.49566309071153086	0.4697310178918371
261	0.4245684858930015	0.35533788709783565	0.49379908468816736	0.4697310178918371
262	0.4197751477212136	0.34816200111334067	0.49138829432908654	0.4697310178918371
263	0.41410026901287905	0.34273935893097185	0.48546117909478625	0.4697310178918371
264	0.41423057968185567	0.34203803906182284	0.4864231203018885	0.4697310178918371
265	0.41880237957895455	0.3455902956457422	0.49201446351216693	0.4697310178918371
266	0.42419083956312315	0.3505078237558642	0.4978738553703821	0.4378859428350491
267	0.4257535693455615	0.35267187701050656	0.4988352616806164	0.4378859428350491
268	0.4260117280034795	0.3528035040434493	0.49921995196350966	0.4378859428350491
269	0.41533151816688735	0.34418537888923784	0.48647765744453686	0.38056480773283075
270	0.43483062166473846	0.35808230664590057	0.5115789366835763	0.35349649393456095
271	0.44722455040856635	0.3652591573355814	0.5291899434815512	0.33279719514764877
272	0.44722398994882734	0.3644682814120769	0.5299796984855778	0.33279719514764877
273	0.4386910282347951	0.35684041696222385	0.5205416395073663	0.33279719514764877
274	0.4383911784287851	0.3556618686040045	0.5211204882535657	0.33279719514764877
275	0.4371154113831542	0.35488818766320107	0.5193426351031073	0.33279719514764877
276	0.4435564272247523	0.358593237841149	0.5285196166083557	0.33279719514764877
277	0.4377436397240163	0.3532050731457232	0.5222822063023094	0.33279719514764877
278	0.44476274751570855	0.3602417132543223	0.5292837817770948	0.33279719514764877
279	0.4513290758640698	0.3670705372390532	0.5355876144890863	0.33279719514764877
280	0.47597842901402543	0.38372533038444423	0.5682315276436066	0.33279719514764877
281	0.46569988032728493	0.3754257353539192	0.5559740253006507	0.33279719514764877
282	0.4632479343052976	0.37291878117071253	0.5535770874398827	0.33279719514764877
283	0.4797560274249413	0.38299675242212816	0.5765153024277544	0.33279719514764877
284	0.44937267460179525	0.3603257159055969	0.5384196332979936	0.32483592638345177
285	0.440564373925562	0.34612442626770223	0.5350043215834218	0.32483592638345177
286	0.44255980013136037	0.3476035559639973	0.5375160442987235	0.32483592638345177
287	0.4576717602309415	0.36155128448761953	0.5537922359742635	0.273883806292591
288	0.4642838164827995	0.3674694461126128	0.5610981868529862	1.9855565905949453
289	0.4626951639629329	0.3660183286074469	0.559371999318419	2.780091213261805
290	0.4704193892909866	0.37102260335057125	0.5698161752314019	2.7530228994635353
291	0.47326964818219874	0.373425893813394	0.5731134025510034	2.7530228994635353
292	0.48128780493217893	0.3798152324218974	0.5827603774424605	2.780091213261805
293	0.4835425360216751	0.38099292694672926	0.5860921450966209	2.780091213261805
294	0.5012717885521967	0.3927769848574676	0.6097665922469259	2.780091213261805
295	0.5032994733744756	0.3929754727734742	0.6136234739754768	2.803975019554396
296	0.49939343566246985	0.37906439725702096	0.6197224740679188	2.7928292432845208
297	0.5114775700215164	0.387412235524797	0.6355429045182357	2.7928292432845208
298	0.5129139032096488	0.38072979166800014	0.6450980147512975	2.7880524820260026
299	0.5225186700011915	0.38818631980884166	0.6568510201935414	2.7880524820260026
300	0.524834004015422	0.3901236966127263	0.6595443114181179	2.7880524820260026
301	0.5200163919186546	0.39132300044489465	0.6487097833924145	2.780091213261805
302	0.5111709994986642	0.38449657514431157	0.6378454238530169	2.780091213261805
303	0.5183988669733772	0.3909881490634445	0.64580958488331	2.7530228994635353
304	0.5279993906032036	0.3982686529982904	0.6577301282081167	2.727546839418105
305	0.5481654822679053	0.41606714337210754	0.6802638211637031	2.710032048136872
306	0.5938431326900699	0.45856086317728995	0.7291254022028499	2.6670411968102083
307	0.5964767085644261	0.45963631656389614	0.7333171005649561	2.5539911803586106
308	0.6187169906487335	0.49048588162762463	0.7469480996698423	2.5253306128075015
309	0.669577729830088	0.5356750088918877	0.8034804507682884	2.4648249701996043
310	0.6757533644616552	0.5425995831787258	0.8089071457445847	2.4648249701996043
311	0.6792621541333435	0.544693874951911	0.8138304333147759	2.4648249701996043
312	0.7060008918422578	0.5667854568698566	0.8452163268146591	2.4648249701996043
313	0.7055427717862965	0.566827721202336	0.844257822370257	2.4648249701996043
314	0.7396094303517137	0.5930995371516745	0.8861193235517528	2.4648249701996043
315	0.7336364528667039	0.5889513569140356	0.8783215488193721	2.4648249701996043
316	0.7357955835225204	0.5905265773948241	0.8810645896502167	2.4648249701996043
317	0.7331038029674974	0.5882509460925391	0.8779566598424557	2.4648249701996043
318	0.7364678750136253	0.5941280743993012	0.8788076756279496	2.4648249701996043
319	0.7398419056180168	0.5980905141740462	0.8815932970619874	2.4648249701996043
320	0.8116949681410196	0.6623917965627506	0.9609981397192886	2.4648249701996043
321	0.8107424326353894	0.6616116493528359	0.9598732159179428	2.4648249701996043
322	0.8141745315972801	0.6645083432176295	0.9638407199769308	2.4648249701996043
323	0.8233216262959707	0.6699760677655392	0.9766671848264022	2.4648249701996043
324	0.8463471577322708	0.6978663261137111	0.9948279893508303	2.4648249701996043
325	0.8445871730216417	0.696151268953793	0.9930230770894903	2.5189615977961437
326	0.8569279441146876	0.7053758671975736	1.0084800210318017	2.710032048136872
327	0.8519911788212433	0.7019274636479038	1.0020548939945828	2.7530228994635353
328	0.8512711858252722	0.7021322512151089	1.0004101204354354	2.780091213261805
329	0.9062669613904467	0.7420443543031487	1.0704895684777447	2.7880524820260026
330	0.9269824917669764	0.7566427010557488	1.097322282478204	2.7928292432845208
331	0.9191519130806318	0.754534681454397	1.0837691447068667	2.730731346923784
332	0.9238292568332005	0.7561919496571791	1.091466564009222	2.7530228994635353
333	0.9337280535752195	0.7625358200907609	1.1049202870596782	3.861231511439757
334	0.9312837897544937	0.7618260910895898	1.1007414884193976	3.888299825238027
335	0.9353342500174144	0.7657216265291011	1.1049468735057277	3.843716720158524
336	0.9183036350401509	0.7569036073251874	1.0797036627551144	3.772065301280751
337	0.8967997680161779	0.7414314832868947	1.052168052745461	3.808687137596057
338	0.8921159733247293	0.7375169260888286	1.04671502056063	3.7656962862693932
339	0.8806148628672704	0.7297471043925046	1.0314826213420363	3.7306667037069263
340	0.8823439975515597	0.7316287166437117	1.0330592784594077	3.6574230310763145
341	0.8905574208055154	0.7379712128730156	1.0431436287380151	3.6542385235706356
342	0.8774190614028218	0.7289629202001315	1.025875202605512	3.9472132140930847
343	0.8789519801741628	0.7301973948399803	1.0277065655083453	3.967912512879997
344	0.870954576174703	0.7240570823631971	1.0178520699862088	3.967912512879997
345	0.8735848687589516	0.7263833504832595	1.0207863870346436	3.9774660353970335
346	0.8725517479502208	0.7280363505140008	1.0170671453864408	3.9647280053743184
347	0.8794114287283561	0.7328824437074255	1.0259404137492867	3.967912512879997
348	0.8762232395306913	0.7297524693484312	1.0226940097129513	3.9201449002948148
349	0.873060352625529	0.7269165240533383	1.0192041811977197	3.8851153177323483
350	0.8617702754916536	0.7183130462745102	1.005227504708797	3.851677988922721
351	0.844957066572155	0.7010505663264626	0.9888635668178474	3.7656962862693932
352	0.8195128346141947	0.6837468205893468	0.9552788486390426	3.711559658672854
353	0.8453929896737946	0.695514706759664	0.9952712725879251	3.6192089410081687
354	0.8081261078342198	0.6628312886872776	0.953420926981162	3.5873638659513802
355	0.8031829791816144	0.657002403741055	0.9493635546221738	3.5873638659513802
356	0.7989150019202802	0.653280012442485	0.9445499913980753	3.574625835928666
357	0.7988991317582306	0.6518178056407838	0.9459804578756773	3.4918286407810166
358	0.8057953870062267	0.6573731578956794	0.9542176161167738	3.426546236914602
359	0.7885329441984196	0.643043432045862	0.9340224563509771	3.3326032654970765
360	0.7903313103207914	0.6439371080068084	0.9367255126347744	3.1845236664830128
361	0.7814288170591135	0.6370844385758101	0.9257731955424169	3.063512381267218
362	0.7708178026434933	0.6303451191521359	0.9112904861348509	2.9361320810400664
363	0.7172669803779178	0.5947814106418119	0.8397525501140237	2.8628884084094537
364	0.7122628680030176	0.590554978795309	0.8339707572107262	2.952054618568461
365	0.658807545673505	0.5423111933754132	0.7753038979715967	2.7211778244067477
366	0.660600857726235	0.5437717781033278	0.7774299373491423	2.893141229713403
367	0.6584888353497091	0.5419470874025225	0.7750305832968957	2.780091213261805
368	0.6510475086717629	0.5354515601004746	0.7666434572430513	2.727546839418105
369	0.6124048241120743	0.4933652642713138	0.7314443839528347	2.727546839418105
370	0.6087721011464555	0.4896522485712905	0.7278919537216206	2.727546839418105
371	0.6053472865351339	0.48707974306089186	0.7236148300093759	2.711624301889711
372	0.6092516258052988	0.48985143602863523	0.7286518155819623	2.6670411968102083
373	0.5535632252511188	0.4519571650481373	0.6551692854541002	2.6670411968102083
374	0.5528584119048674	0.4516200271843934	0.6540967966253413	2.6670411968102083
375	0.5083180571836621	0.4197716448638047	0.5968644695035195	2.643157390517617
376	0.47187670523661057	0.3907649250135182	0.5529884854597029	2.627234852989223
377	0.4706066444238019	0.3910554249091659	0.5501578639384379	2.627234852989223
378	0.46751414762521576	0.389196507924494	0.5458317873259375	2.6144968229665078
379	0.45811661979545615	0.38155912430575445	0.5346741152851578	2.4584559551882466
380	0.449173544295538	0.3757062434893992	0.5226408451016769	2.4584559551882466
381	0.4350354194052688	0.36532612938084147	0.5047447094296961	2.3661052375235614
382	0.4359787659945076	0.3658920382316878	0.5060654937573273	2.3661052375235614
383	0.44003051954629785	0.3693753581285111	0.5106856809640846	2.334260162466774
384	0.4367041490853206	0.3658009606202517	0.5076073375503896	2.319929878691219
385	0.432072072523728	0.36189849349180914	0.5022456515556468	2.288084803634431
386	0.4278559923908609	0.3587393510743875	0.49697263370733435	2.267385504847519
387	0.4226815974684866	0.3533832210042992	0.491979973932674	2.267385504847519
388	0.4208114519432637	0.35327308239877286	0.4883498214877545	2.187772817205549
389	0.417754524709856	0.3504078431355303	0.48510120628418174	2.2100643697453
390	0.41307426715703527	0.3467120329753173	0.47943650133875326	2.2100643697453
391	0.4030807429853275	0.3373687817400275	0.4687927042306275	2.2355404297907304
392	0.4080311656949436	0.34248661212527154	0.4735757192646156	2.2355404297907304
393	0.40464700498042805	0.3397495145393832	0.469544495421473	2.176627040935673
394	0.40633172202874124	0.34136920946518334	0.4712942345922992	2.276939027364555
395	0.40180268042780687	0.3369792375939878	0.4666261232616259	2.253055221071964
396	0.40311276339643554	0.3377515143071238	0.46847401248574727	2.240317191049249
397	0.39930791739236504	0.3332047566049258	0.4654110781798043	2.187772817205549
398	0.4054273111383072	0.3412893455437893	0.4695652767328251	2.1113446370692577
399	0.40559574301896123	0.34108552815390114	0.4701059578840213	2.098606607046542
400	0.4045706312355649	0.3425582530645193	0.46658300940661057	2.0189939194045725
401	0.40801389950176953	0.34662396745701785	0.4694038315465212	1.9632650380551935
402	0.40181915549948655	0.3412743123547883	0.46236399864418487	1.853399529109275
403	0.3975929025221411	0.337703330825067	0.4574824742192152	1.7642333189502686
404	0.399040186666538	0.3389251400081469	0.45915523332492914	1.7196502138707654
405	0.40130007649767707	0.34092897697448465	0.46167117602086954	1.6909896463196565
406	0.4036531860969034	0.3428727934689082	0.46443357872489865	1.646406541240153
407	0.40135975770334065	0.34034598373919017	0.4623735316674912	1.6272994962060803
408	0.39891030615793	0.33528673986513585	0.4625338724507242	1.5922699136436136
409	0.40293172666158905	0.3399209362387354	0.46594251708444273	1.5126572260016438
410	0.4012776948860996	0.3381981948120616	0.4643571949601376	1.5046959572374465
411	0.4005071382768395	0.3384321986433607	0.4625820779103183	1.5046959572374465
412	0.4020351004483034	0.3399073362530322	0.4641628646435745	1.4521515833937464
413	0.4007884832855235	0.3389842260524618	0.46259274051858523	1.3964227020443674
414	0.40400895560918887	0.34206331285611047	0.46595459836226727	1.339101566942149
415	0.4053779325765402	0.34329204082979464	0.4674638243232857	1.238789580513267
416	0.4063088590181159	0.3440284546478669	0.46858926338836493	1.1671381616354939
417	0.4047565601194877	0.34255590588562834	0.4669572143533471	1.1257395640616696
418	0.4187935070366806	0.35141008459622386	0.4861769294771374	1.0174663088685905
419	0.4189259594298746	0.35152514175354166	0.48632677710620753	0.8614254410903293
420	0.43430533931734483	0.36112468904854755	0.5074859895861421	0.8263958585278625
421	0.4504366929905177	0.3721187065674476	0.5287546794135878	0.7642979621671259
422	0.44811072415986386	0.36907833883568236	0.5271431094840454	0.7197148570876228
423	0.44914171189414015	0.3693982347164062	0.5288851890718741	0.644878930704171
424	0.46884863191848886	0.3875866027805992	0.5501106610563785	0.5588972280508435
425	0.4807125418164888	0.3948300972244983	0.5665949864084793	0.5350134217582525
426	0.4929809226787051	0.4002693120510097	0.5856925333064005	0.5334211680054131
427	0.49146958384638617	0.39802642782373643	0.5849127398690359	0.5334211680054131
428	0.48314739030404213	0.39442115905090414	0.5718736215571801	0.47132327164467647
429	0.4830029060776137	0.39448891155266197	0.5715169006025654	0.3948950915083853
430	0.4876237659145414	0.3982987904338493	0.5769487413952334	0.37738030022715197
431	0.48672549813004773	0.3962536318166633	0.5771973644434322	0.37738030022715197
432	0.4876231584760572	0.39685150225078214	0.5783948147013322	0.37738030022715197
433	0.49258474350888964	0.39800313687182154	0.5871663501459577	0.37738030022715197
434	0.4946969092490751	0.4015851534739008	0.5878086650242494	0.37738030022715197
435	0.48651592429377116	0.39671645761999275	0.5763153909675496	0.37738030022715197
436	0.4900279122512161	0.39787552273789845	0.5821803017645337	0.37738030022715197
437	0.48766156117481463	0.39401630019156153	0.5813068221580677	0.37738030022715197
438	0.49527273612191436	0.3999257635873693	0.5906197086564594	0.37738030022715197
439	0.4940515595088172	0.39961661771723317	0.5884865013004013	0.37738030022715197
440	0.5016609156338324	0.4075454094612912	0.5957764218063737	0.37738030022715197
441	0.4981831613235566	0.40453215109601715	0.5918341715510961	0.37738030022715197
442	0.49726530852970435	0.4034394262112123	0.5910911908481964	0.37738030022715197
443	0.4963692740276	0.3964677165657958	0.5962708314894042	0.37738030022715197
444	0.48655745975251374	0.3902743991015086	0.582840520403519	0.37738030022715197
445	0.5023616311241227	0.3967767207410898	0.6079465415071557	0.37738030022715197
446	0.49949469650746947	0.3904917625597335	0.6084976304552054	0.37738030022715197
447	0.5064133292145007	0.39454274076037543	0.6182839176686259	0.37738030022715197
448	0.5135447242049811	0.39925274170647146	0.6278367067034907	0.37738030022715197
449	0.5226217167819922	0.4068843848413553	0.638359048722629	0.37738030022715197
450	0.5117895826698863	0.3983844003913413	0.6251947649484313	0.37738030022715197
451	0.5069930435462631	0.3968551531837333	0.6171309339087927	0.37738030022715197
452	0.4920444048254638	0.38644167452259515	0.5976471351283325	0.37738030022715197
453	0.4827562616949458	0.38566032282860274	0.5798522005612888	0.37738030022715197
454	0.4714656213825138	0.37659312195369354	0.5663381208113341	0.37738030022715197
455	0.46821203041847836	0.3827821780252397	0.553641882811717	0.37738030022715197
456	0.47188341767092123	0.38463947927681574	0.5591273560650267	0.37738030022715197
457	0.46905643701805366	0.38199855517223963	0.5561143188638676	0.37419579272147313
458	0.47113960510209363	0.3839177794664046	0.5583614307377827	0.3662345239572761
459	0.4687408417129375	0.3813789571309585	0.5561027262949165	0.3662345239572761
460	0.4669210012174503	0.3800292017090044	0.5538128007258961	0.3662345239572761
461	0.4488638915673998	0.36671075624902055	0.531017026885779	0.32165141887777293
462	0.4626497216280194	0.37910197619702934	0.5461974670590094	0.3200591651249336
463	0.4593991095143112	0.3770232211271911	0.5417749979014312	0.3200591651249336
464	0.4538244521023781	0.37295848265105336	0.5346904215537028	0.3200591651249336
465	0.4413719317338928	0.36383385659692075	0.5189100068708649	0.3200591651249336
466	0.44823617460536963	0.3694951749944474	0.5269771742162919	0.3200591651249336
467	0.4540820139341771	0.3744819993127526	0.5336820285556015	0.3200591651249336
468	0.45592551287663696	0.37575065933282037	0.5361003664204536	0.3200591651249336
469	0.4419579335343036	0.3613903339792447	0.5225255330893626	0.3200591651249336
470	0.4461647730865606	0.36552073279402875	0.5268088133790925	0.3200591651249336
471	0.4439816473582581	0.3635600968426811	0.5244031978738352	0.3200591651249336
472	0.44580552782912886	0.3652377533654516	0.5263733022928061	0.3200591651249336
473	0.4496577431516971	0.3669142393723607	0.5324012469310335	0.3200591651249336
474	0.4598387558675113	0.37703214438876875	0.5426453673462538	0.3200591651249336
475	0.45911504003146025	0.3762542486364788	0.5419758314264417	0.3200591651249336
476	0.4634638255093364	0.3799149429263763	0.5470127080922965	0.3200591651249336
477	0.4623263945216578	0.3791830661823379	0.5454697228609777	0.3837493152385095
478	0.4697357039080644	0.38600742774571395	0.5534639800704149	0.3837493152385095
479	0.4663056707805055	0.38177877991885	0.550832561642161	0.4697310178918371
480	0.47801590674340644	0.3899592989367897	0.5660725145500232	0.740414155874535
481	0.47867678416437615	0.39208595090703013	0.5652676174217222	0.8614254410903293
482	0.47394231928577935	0.3889675084677298	0.5589171301038289	0.8614254410903293
483	0.4748038259434485	0.38979828063843713	0.5598093712484599	0.8614254410903293
484	0.4719067105485032	0.3884394024855764	0.55537401861143	0.8295803660335412
485	0.46825794288440326	0.38392536485044404	0.5525905209183625	0.7881817684597169
486	0.4710850022025151	0.3865757085045659	0.5555942959004643	0.7690747234256442
487	0.4746819036473015	0.38939202650136695	0.5599717807932361	0.7197148570876228
488	0.4689520501480832	0.38669467608901165	0.5512094242071548	0.7388219021216955
489	0.4686269110324111	0.3870916239762606	0.5501621980885616	0.7388219021216955
490	0.46679175889599184	0.38582987786737954	0.5477536399246041	0.7037923195592288
491	0.4674808274161956	0.38641130455423	0.5485503502781612	0.6401021694456528
492	0.46506773172021426	0.3844185502532247	0.5457169131872038	0.6401021694456528
493	0.45558523552573693	0.37797042281551124	0.5332000482359627	0.5588972280508435
494	0.4482923064301064	0.3741994259057853	0.5223851869544276	0.47132327164467647
495	0.4527220184786963	0.3787373844423894	0.5267066525150033	0.4378859428350491
496	0.45420123815214974	0.37937121749249963	0.5290312588117999	0.3948950915083853
497	0.4595193614124916	0.38385180754827597	0.5351869152767073	0.37419579272147313
498	0.45391693523405413	0.3747620722603665	0.5330717982077418	0.32483592638345177
499	0.461884865947141	0.37901481871945497	0.544754913174827	0.32483592638345177
500	0.46907424900170364	0.37733048273023184	0.5608180152731754	0.32483592638345177
501	0.4712802976540573	0.3788907171077889	0.5636698782003258	0.32483592638345177
502	0.46569206546377634	0.3748131456891002	0.5565709852384525	0.32165141887777293
503	0.4684917895002369	0.3765717893640821	0.5604117896363917	0.273883806292591
504	0.4652370962200885	0.3744628043050273	0.5560113881351497	0.2547767612585182
505	0.46687130344818245	0.37571799055552113	0.5580246163408438	0.2547767612585182
506	0.4917640962157105	0.39496626810183955	0.5885619243295814	0.25
507	0.476783882643589	0.3814443655544927	0.5721233997326853	0.25
508	0.4834750741158412	0.3855484446006954	0.581401703630987	0.25
509	0.4922388294862901	0.39144921399531973	0.5930284449772605	0.25
510	0.5051644209742097	0.40010332634669277	0.6102255156017266	0.25
511	0.4899687649226405	0.3922599491152149	0.5876775807300662	0.25
512	0.4932121932111229	0.4001094619846116	0.5863149244376342	0.25
513	0.4897298194779701	0.3975284142483688	0.5819312247075714	0.25
514	0.48656365184629624	0.3953142596449724	0.57781304404762	0.25
515	0.4682344233216681	0.38094998852480333	0.5555188581185329	0.25
516	0.466001432226006	0.37870099148476327	0.5533018729672488	0.25
517	0.46851162969323834	0.38109435926103674	0.5559289001254399	0.25
518	0.4707376867921817	0.38270661521393656	0.5587687583704268	0.25
519	0.4569606896507004	0.3696392460063771	0.5442821332950237	0.25
520	0.4544484607606843	0.367979164158987	0.5409177573623816	0.25
521	0.44854643679471684	0.3637767350106977	0.533316138578736	0.25
522	0.44635854748733084	0.3621196230166522	0.5305974719580095	0.25
523	0.44190999785083157	0.357857257855586	0.5259627378460772	0.25
524	0.4445095186724882	0.36025325401612873	0.5287657833288477	0.25
525	0.44486471067100225	0.3605170112899998	0.5292124100520047	0.25
526	0.44844441094887116	0.3653917634417492	0.5314970584559932	0.25
527	0.4505350171358413	0.3667811203362591	0.5342889139354235	0.25
528	0.45110624846744274	0.3682320409023491	0.5339804560325363	0.25
529	0.4429669952467892	0.3607235279954424	0.525210462498136	0.25
530	0.44425165081345896	0.3620353988418807	0.5264679027850373	0.25
531	0.44242962148909337	0.3604802759569429	0.5243789670212439	0.25
532	0.4356064022774839	0.3549485828046144	0.5162642217503534	0.25
533	0.43915098113604945	0.35574040171091637	0.5225615605611825	0.25
534	0.44379673745231163	0.35717213453606633	0.5304213403685569	0.25
535	0.4424986689031729	0.35549833909774753	0.5294989987085983	0.25
536	0.43935066606691137	0.35311715598755844	0.5255841761462643	0.25
537	0.4419966377473052	0.3550874319854401	0.5289058435091702	0.25
538	0.46243468509147684	0.3704848613334163	0.5543845088495374	0.25
539	0.46038146629558563	0.3650404149595443	0.5557225176316269	0.25
540	0.4410024260653309	0.3545348920047086	0.5274699601259533	0.25
541	0.4427871561160399	0.3577680894264426	0.5278062228056373	0.25
542	0.446598081360205	0.3601737758368524	0.5330223868835576	0.25
543	0.44485348663126417	0.35895078880587805	0.5307561844566503	0.25
544	0.4421383763308635	0.3564406048857991	0.5278361477759279	0.25
545	0.4291134298444449	0.3449758898779055	0.5132509698109843	0.25
546	0.4282596323669948	0.34398528111450677	0.5125339836194829	0.25
547	0.43125122696524115	0.34667314042885533	0.515829313501627	0.25
548	0.4297936287382673	0.34540689033967137	0.5141803671368632	0.25
549	0.4349514401565666	0.3496249891491511	0.5202778911639822	0.25
550	0.4284729310107249	0.3457373996817691	0.5112084623396808	0.25
551	0.4158435204328793	0.336729065907982	0.49495797495777655	0.25
552	0.4078323207178838	0.33063344277697415	0.48503119865879346	0.25
553	0.4059981074278515	0.32931573925922103	0.48268047559648186	0.25
554	0.4037572845983983	0.3271991337514598	0.4803154354453368	0.25
555	0.41331395849356156	0.33546372575363653	0.49116419123348654	0.25
556	0.41145604085559484	0.33129512393014193	0.4916169577810477	0.25
557	0.4084407387264595	0.3286187719061348	0.4882627055467841	0.25
558	0.41557068574333356	0.3348299925650247	0.49631137892164234	0.25
559	0.42370722388351906	0.34217476598014795	0.5052396817868902	0.25
560	0.4421642113241829	0.3561833149815158	0.52814510766685	0.25
561	0.44688371810773975	0.36112214924835495	0.5326452869671245	0.25
562	0.45069853789106457	0.3640840282637755	0.5373130475183536	0.25
563	0.4443298068528925	0.35751830421423164	0.5311413094915534	0.25
564	0.44958150977757594	0.3615036660784521	0.5376593534766998	0.25
565	0.4516101456160255	0.3624215590505909	0.5407987321814601	0.25
566	0.4469986395671849	0.3580707102928391	0.5359265688415307	0.25
567	0.46104895737194207	0.3702436939819471	0.551854220761937	0.25
568	0.4579427113681769	0.3678513208167255	0.5480341019196282	0.25
569	0.4609023984034596	0.36947161598673395	0.5523331808201852	0.25
570	0.46382333477035825	0.37153296555249493	0.5561137039882216	0.25
571	0.4564561113091588	0.36108619120199603	0.5518260314163216	0.25
572	0.47943397075213046	0.38458845427795185	0.5742794872263091	0.25
573	0.4754432703494857	0.38039956758998383	0.5704869731089875	0.25
574	0.4867703760488223	0.38793191227287815	0.5856088398247664	1.1066325190275967
575	0.48784212380247577	0.3879885713131167	0.5876956762918348	1.2706346555700547
576	0.4805659526959389	0.38307695732187075	0.578054948070007	1.2706346555700547
577	0.4891633509602744	0.39061836936032024	0.5877083325602286	1.315217760649558
578	0.49181359737412456	0.3928026231740976	0.5908245715741516	1.339101566942149
579	0.491127801918305	0.3921273411449101	0.5901282626916999	1.4394135533710313
580	0.4778632343958633	0.3875786331468535	0.5681478356448731	1.339101566942149
581	0.4805922757392138	0.39018736565073997	0.5709971858276877	1.41552974707844
582	0.48434516954233814	0.3941714762629386	0.5745188628217377	1.3964227020443674
583	0.47866040533310983	0.38863308602286123	0.5686877246433584	1.3964227020443674
584	0.4873026497665369	0.39519932301412297	0.5794059765189509	1.378907910763134
585	0.5096454955443871	0.40753454991700566	0.6117564411717685	1.378907910763134
586	0.511201959270795	0.4068774685817078	0.6155264499598821	1.378907910763134
587	0.5103295742394551	0.4062026819647302	0.6144564665141801	1.378907910763134
588	0.5166522595520417	0.411112672022273	0.6221918470818105	1.378907910763134
589	0.5078165698855335	0.40474414386143975	0.6108889959096271	1.378907910763134
590	0.5152795294197141	0.4102802958910593	0.6202787629483689	1.378907910763134
591	0.5141099795293447	0.4092512624271364	0.6189686966315531	1.378907910763134
592	0.523410836470648	0.41610293679630916	0.6307187361449869	1.378907910763134
593	0.5114922249175141	0.40882011665087414	0.6141643331841541	1.378907910763134
594	0.5056216900059962	0.40600606710486353	0.6052373129071289	1.378907910763134
595	0.5015927400782262	0.4014413978073748	0.6017440823490776	1.339101566942149
596	0.5063715463735324	0.40442956393553514	0.6083135288115298	1.3613931194819007
597	0.529234039844683	0.4261273899898526	0.6323406896995134	1.2706346555700547
598	0.522045112311316	0.4214139488248734	0.6226762757977586	1.2706346555700547
599	0.5161902428320067	0.41710716000933795	0.6152733256546753	1.1671381616354939
600	0.5136565263152275	0.4139777835760773	0.6133352690543779	1.152807877859939
601	0.5190081555421935	0.4207231976202018	0.6172931134641853	1.1257395640616696
602	0.516403290270899	0.41350973791473145	0.6192968426270666	1.1257395640616696
603	0.5273043282107028	0.4269143897451805	0.6276942666762251	1.1177782952974726
604	0.530559372974108	0.4293562322675003	0.6317625136807159	1.1177782952974726
605	0.5339853808715253	0.4331388668072434	0.634831894935807	1.1066325190275967
606	0.5195457905556388	0.4210492230449747	0.6180423580663028	1.1066325190275967
607	0.5053816173068626	0.4107917791682625	0.5999714554454628	1.0938944890048816
608	0.5048548254456753	0.41025629394623203	0.5994533569451185	1.0938944890048816
609	0.5046490900949141	0.4102491369761875	0.5990490432136407	1.0938944890048816
610	0.5071310126246394	0.4126622076433495	0.6015998176059294	1.0938944890048816
611	0.5357328901982148	0.438287190958019	0.6331785894384107	1.0938944890048816
612	0.5481197354997239	0.4494554363864246	0.6467840346130233	1.0938944890048816
613	0.5479437109355159	0.4490638842380686	0.6468235376329632	1.0938944890048816
614	0.5486941037386148	0.449692581723376	0.6476956257538535	1.0938944890048816
615	0.545098779102211	0.44606127965827835	0.6441362785461437	1.0668261752066117
616	0.5485653692628765	0.4487829161846435	0.6483478223411095	1.0668261752066117
617	0.550161188381997	0.4454303142253697	0.6548920625386243	1.0668261752066117
618	0.5540399818565092	0.44800482496569605	0.6600751387473224	1.0668261752066117
619	0.5659529008599613	0.45779302416319745	0.674112777556725	1.1894297141752457
620	0.5886443237340585	0.4773988507190774	0.6998897967490396	1.5922699136436136
621	0.5990191731130845	0.4850638309587322	0.7129745152674367	1.6034156899134893
622	0.6673153389546265	0.5434821132303598	0.791148564678893	1.5922699136436136
623	0.9450949543469596	0.783733469214456	1.1064564394794631	1.5843086448794166
624	0.9878509259396292	0.8217582082073711	1.1539436436718873	1.498326942226089
625	1.0993617487472065	0.90336347454628	1.2953600229481332	1.474443135933498
626	1.158668184344072	0.9540700449076953	1.363266323780449	1.4441903146295494
627	1.171288589171387	0.962698820993743	1.3798783573490307	1.434636792112513
628	1.1853263940411094	0.9745373513595121	1.3961154367227064	1.434636792112513
629	1.223643561030479	1.0082070422006844	1.4390800798602736	1.41552974707844
630	1.3028327041777832	1.0758350992389365	1.52983030911663	1.378907910763134
631	1.3254473013369932	1.0924960426834098	1.5583985599905765	1.3613931194819007
632	1.4813680028294838	1.2297303836952609	1.7330056219637067	1.3613931194819007
633	1.4901439782970212	1.2412207382827307	1.7390672183113116	1.3613931194819007
634	1.8042531142941032	1.51862199696565	2.0898842316225563	1.3613931194819007
635	1.8078132458269682	1.5224886815206338	2.0931378101333027	1.3613931194819007
636	1.81508552545989	1.5290713073956317	2.1010997435241485	1.3613931194819007
637	1.8009500475372344	1.518131479254648	2.083768615819821	1.3613931194819007
638	1.899423297108717	1.596722091662869	2.202124502554565	1.3613931194819007
639	2.052008109603772	1.7192996657454551	2.3847165534620887	1.3820924182688128
640	2.288504162994725	1.9198599493829365	2.6571483766065134	1.3820924182688128
641	2.424514505827335	2.0263911921144397	2.8226378195402297	1.378907910763134
642	2.5693895171132715	2.1367874102990743	3.001991623927468	1.378907910763134
643	2.697566481700381	2.2363516782340556	3.1587812851667065	1.378907910763134
644	2.7509270774989387	2.2770326832444594	3.224821471753418	1.378907910763134
645	2.74221477582599	2.270314925750303	3.2141146259016766	1.378907910763134
646	2.9237324030007636	2.410625717958821	3.4368390880427064	1.3613931194819007
647	3.021757157361069	2.512516470901594	3.5309978438205443	1.3613931194819007
648	3.3400268191051294	2.747086212698518	3.932967425511741	1.339101566942149
649	3.3386068240972566	2.74853700261356	3.9286766455809534	1.2706346555700547
650	3.3986063140375475	2.790781219825276	4.006431408249819	1.2706346555700547
651	3.5091411811577	2.871794164057592	4.146488198257808	1.2706346555700547
652	3.7134912771725035	3.0218269356872396	4.405155618657767	1.2292360579962307
653	3.6303136796578657	2.979013890781175	4.281613468534556	1.238789580513267
654	3.6211501942943665	2.970343296646374	4.271957091942359	1.339101566942149
655	3.599007336163969	2.9528049444345807	4.245209727893357	1.339101566942149
656	3.7875763660011086	3.090662152156211	4.484490579846006	1.339101566942149
657	3.8855867208439516	3.1717590358779004	4.599414405810003	1.315217760649558
658	3.9041253022279845	3.18646212085733	4.621788483598639	1.315217760649558
659	3.91770842875512	3.1980691743942673	4.637347683115973	1.315217760649558
660	3.936761994864146	3.214191445482	4.659332544246292	1.315217760649558
661	3.932439990462014	3.2118113039587826	4.653068676965246	1.315217760649558
662	3.926503536831157	3.206954465520721	4.646052608141593	1.315217760649558
663	3.8966592509602527	3.186156566338684	4.607161935581821	1.315217760649558
664	3.912504265792145	3.197889343216218	4.627119188368072	1.315217760649558
665	3.886372402528549	3.175875502359047	4.596869302698051	1.378907910763134
666	3.888953904297344	3.1753333898208487	4.602574418773839	1.41552974707844
667	3.8814556051711593	3.1576485865674826	4.605262623774836	1.41552974707844
668	3.6898419680790573	2.976025898429806	4.4036580377283085	1.41552974707844
669	3.667216196149218	2.9511797037895624	4.383252688508874	1.41552974707844
670	3.636433420181317	2.9269258449837823	4.345940995378852	1.3820924182688128
671	3.645420111995027	2.9241835240375877	4.3666566999524665	1.3613931194819007
672	3.542264308588854	2.8499047769699652	4.2346238402077425	1.315217760649558
673	3.5193075094548147	2.8314477068204824	4.207167312089147	1.2706346555700547
674	3.526596218414639	2.828650430307005	4.224542006522273	1.2706346555700547
675	3.528592189448168	2.8174510075538057	4.23973337134253	1.2706346555700547
676	3.5217825923178148	2.8118017350942415	4.231763449541388	1.2706346555700547
677	3.4210960645550386	2.7037664879045726	4.1384256412055045	1.2706346555700547
678	3.5768999927128857	2.79494064670378	4.358859338721992	1.378907910763134
679	3.320879502454201	2.5122051457678216	4.1295538591405805	1.434636792112513
680	3.2833305252667158	2.489781507754712	4.07687954277872	1.4394135533710313
681	3.008936539047298	2.328486794599451	3.6893862834951454	1.4394135533710313
682	3.067243893638671	2.369796597334946	3.7646911899423956	1.534948778541395
683	2.9941367734326914	2.31255783463327	3.6757157122321122	1.585900898632256
684	2.802659043314068	2.165761793306297	3.4395562933218393	1.5922699136436136
685	2.4200731675395515	1.8505280615375117	2.9896182735415913	1.585900898632256
686	2.373390369753885	1.810148542267315	2.936632197240455	1.585900898632256
687	2.2637955905107097	1.7406037228718518	2.786987458149567	1.585900898632256
688	2.0267999904372793	1.5837163179826657	2.469883662891893	1.6511833024986713
689	1.9959262487451568	1.5611266813715647	2.430725816118749	1.6909896463196565
690	1.957857741210276	1.5367633430382737	2.378952139382278	1.667105840027065
691	1.8444163270153688	1.439882547282198	2.2489501067485396	1.6336685112174378
692	1.6046618288935093	1.2235258519653427	1.9857978058216759	1.6272994962060803
693	1.6125629326091977	1.2267810419531662	1.9983448232652292	1.7196502138707654
694	1.525725127313728	1.1635624556012951	1.8878877990261609	1.6909896463196565
695	1.525143623665223	1.1628692536149594	1.8874179937154865	1.6336685112174378
696	1.5399379353418978	1.171433528756645	1.9084423419271503	1.6304840037117592
697	1.4957056029833058	1.1366633610368626	1.854747844929749	1.6304840037117592
698	1.147248638406394	0.8897207925957994	1.4047764842169888	1.5970466749021317
699	1.1250287383751294	0.8774766415208605	1.3725808352293982	1.5970466749021317
700	1.1086091507817522	0.866102675132522	1.3511156264309823	1.5970466749021317
701	1.0917331248558169	0.8497786797665559	1.333687569945078	1.5954544211492925
702	0.992530668615746	0.764733066238855	1.220328270992637	1.534948778541395
703	0.9426869066464831	0.7242672920514261	1.1611065212415401	1.530172017282877
704	0.7051551652624963	0.5660667775487149	0.8442435529762778	1.498326942226089
705	0.6894215703093776	0.5524764625190026	0.8263666780997525	1.4839966584505344
706	0.6691995535180001	0.5364533289730731	0.8019457780629271	1.4839966584505344
707	0.6464458193501565	0.5195701066037339	0.7733215320965793	1.4394135533710313
708	0.6291090753950662	0.5064368666527501	0.7517812841373823	1.378907910763134
709	0.622312754483979	0.501676007650335	0.7429495013176232	1.450559329640907
710	0.6028990048645058	0.4885596149785212	0.7172383947504902	1.4298600308539948
711	0.5945885009227695	0.48237677849291205	0.7068002233526269	1.2292360579962307
712	0.5881882250231463	0.47779247347589215	0.6985839765704003	1.1066325190275967
713	0.5830548387514651	0.473215479679308	0.6928941978236224	0.8948627698999567
714	0.5807817440626566	0.47132459690206574	0.6902388912232473	0.8263958585278625
715	0.58277657795086	0.4735228827508766	0.6920302731508433	0.7197148570876228
716	0.5696647105366982	0.46201244988351675	0.6773169711898797	0.716530349581944
717	0.5681375589976025	0.4598100900846228	0.6764650279105823	0.6576169607268862
718	0.560848917888027	0.4543100903846342	0.6673877453914199	0.5429746905224495
719	0.5632338611380981	0.4563530960495987	0.6701146262265976	0.5334211680054131
720	0.5491472493736866	0.44668488227208913	0.6516096164752843	0.4203711515538157
721	0.5405095451268246	0.4422380318937196	0.6387810583599296	0.33279719514764877
722	0.5436618103761088	0.4450312421345096	0.642292378617708	0.3200591651249336
723	0.5456343364874819	0.44821734636514626	0.6430513266098177	0.2547767612585182
724	0.5507934172640485	0.4552297791358063	0.6463570553922906	0.25
725	0.5447701538341606	0.45043269048142914	0.639107617186892	0.25
726	0.5032494967599829	0.41309171343924117	0.5934072800807246	0.25
727	0.48977079337428386	0.40123677855948	0.5783048081890878	0.25
728	0.4899026763130803	0.40121358437016597	0.5785917682559947	0.25
729	0.4806665647219208	0.3938072824141763	0.5675258470296654	0.25
730	0.4757899390995425	0.39001818612480105	0.5615616920742839	0.25
731	0.47350881812691736	0.38783503003309083	0.5591826062207439	0.25
732	0.4597112884944962	0.37474675490906917	0.5446758220799233	0.25
733	0.42962872963707976	0.3462720088685974	0.5129854504055621	0.25
734	0.42650747811685524	0.3436931860536263	0.5093217701800842	0.25
735	0.4175193125143603	0.33734576087726087	0.49769286415145975	0.25
736	0.4233077985174987	0.3427606687961253	0.5038549282388721	0.25
737	0.41718985713044787	0.337317811458375	0.4970619028025207	0.25
738	0.4163004475035398	0.33676029438711874	0.4958406006199608	0.25
739	0.4248491018816928	0.3460477075169228	0.5036504962464627	0.25
740	0.4223772396463794	0.34483271243013397	0.49992176686262485	0.25
741	0.41077852555361455	0.33700448542089134	0.48455256568633776	0.25
742	0.4226847553697489	0.34894844761973587	0.496421063119762	0.25
743	0.40370008353654874	0.3300608265457778	0.47733934052731974	0.25
744	0.3858888559957482	0.3149557898899443	0.456821922101552	0.25
745	0.3936353601456098	0.32491916655488184	0.46235155373633774	0.25
746	0.39447794029896743	0.32605058918920105	0.4629052914087339	0.25
747	0.3935570091274736	0.32534413265522755	0.4617698855997196	0.25
748	0.3916046362183913	0.3258654414674148	0.4573438309693678	0.25
749	0.4154582036197123	0.34052693472553786	0.49038947251388676	0.25
750	0.43367568202230633	0.3600189019275261	0.5073324621170865	0.25
751	0.44725406260586925	0.3735177833680644	0.5209903418436741	0.25
752	0.4538064896742407	0.37938577935423823	0.5282271999942432	0.25
753	0.45287679853583135	0.3782104459435721	0.5275431511280906	0.25
754	0.4544497977632859	0.3791600481097549	0.529739547416817	0.25
755	0.4616464540705988	0.3837610324553378	0.5395318756858597	0.25
756	0.46046183597628804	0.383753754165426	0.5371699177871501	0.25
757	0.4682862324515269	0.39013032363280664	0.5464421412702472	0.25
758	0.46762171507842254	0.38969264734187714	0.5455507828149679	0.25
759	0.4681981981625133	0.39058949074974175	0.5458069055752848	0.25
760	0.461582850442422	0.38605551912778857	0.5371101817570554	0.25
761	0.45910828210834886	0.3844318738867396	0.5337846903299581	0.25
762	0.4579634055120311	0.3846723662548279	0.5312544447692342	0.25
763	0.45986717932589855	0.3863977176403893	0.5333366410114078	0.25
764	0.4605274528437037	0.3869359727696503	0.5341189329177571	0.25
765	0.4693713385409522	0.3936809033118803	0.5450617737700241	0.25
766	0.468641288186479	0.3924118046051229	0.544870771767835	0.25
767	0.4639200963348844	0.39044780922226946	0.5373923834474994	0.25
768	0.464311050466381	0.3901854078830209	0.5384366930497411	0.25
769	0.4579602551856907	0.3839450412528304	0.531975469118551	0.25
770	0.4590380321617122	0.38498146972128655	0.5330945946021378	0.25
771	0.4581953453709771	0.38455277125154363	0.5318379194904106	0.25
772	0.4514810177015737	0.38238055369570834	0.520581481707439	0.25
773	0.45378719245389454	0.3861386744718467	0.5214357104359424	0.25
774	0.4544283673879075	0.38628788875710796	0.522568846018707	0.25
775	0.45812292715388553	0.3891800846818302	0.5270657696259409	0.25
776	0.45812292715388553	0.3891800846818302	0.5270657696259409	0.25
777	0.45857140155072024	0.38949803693880813	0.5276447661626323	0.25
778	0.4585410888922671	0.38939954451294967	0.5276826332715845	0.25
779	0.45929607742478645	0.3897558205056847	0.5288363343438882	0.25
780	0.4621230721342017	0.39110760580428094	0.5331385384641224	0.25
781	0.459119058287686	0.3881301061151575	0.5301080104602145	0.25
782	0.46022712723346515	0.389024780102847	0.5314294743640833	0.25
783	0.4604479780103139	0.3891207314634365	0.5317752245571913	0.25
784	0.45821738102960297	0.38543798157335873	0.5309967804858472	0.25
785	0.4569388046028934	0.38358195962006897	0.5302956495857178	0.25
786	0.46893633225121556	0.3922919854084537	0.5455806790939773	0.8948627698999567
787	0.46099882371172907	0.38351948572568695	0.5384781616977712	0.8614254410903293
788	0.4644876478284372	0.38509253803771365	0.5438827576191608	1.0174663088685905
789	0.47334372987791545	0.3914826151531995	0.5552048446026314	1.2706346555700547
790	0.47491914543710084	0.38768380285268556	0.5621544880215161	1.1671381616354939
791	0.47652194260537395	0.38833826099776775	0.5647056242129801	1.1177782952974726
792	0.4778663719910828	0.38932181508328056	0.566410928898885	1.0986712502633997
793	0.4843135032481825	0.3907355438870693	0.5778914626092957	1.0540881451838966
794	0.4874714055701728	0.39165775466289954	0.5832850564774461	0.9378536212266204
