# Supplementary material for: Proteome-wide determinants of co-translational chaperone binding in bacteria
Source: Nat Commun. 2025 May 10;16:4361. doi: 10.1038/s41467-025-59067-9 (PMC12065913; doi:10.1038/s41467-025-59067-9)
Supplement: Supplementary file 8 — Source Data [file 41467_2025_59067_MOESM8_ESM.zip › S4c_tldD.csv]

codon position	TF SeRP enrichment mean	TF SeRP enrichment low CI	TF SeRP enrichment high CI	TF model enrichment
0	0.4521613013802205	0.2761642975544581	0.6281583052059829	0.25
1	0.45430681546119667	0.27763300930072904	0.6309806216216642	0.25
2	0.456680295767946	0.28314823537811695	0.630212356157775	0.25
3	0.4567572341736507	0.28339128983700657	0.6301231785102949	0.25
4	0.4569828089380274	0.2837185957456754	0.6302470221303794	0.25
5	0.44554341757021454	0.2819630905246489	0.6091237446157802	0.25
6	0.4598147143831981	0.301016118104763	0.6186133106616332	0.25
7	0.4593472510465402	0.30087029136685417	0.6178242107262262	0.25
8	0.4643634901116424	0.3047755647178658	0.623951415505419	0.25
9	0.4643070091703	0.3157149787853204	0.6128990395552796	0.25
10	0.4578319479116907	0.31298920889568316	0.6026746869276982	0.25
11	0.4613787484106279	0.31558774622911423	0.6071697505921416	0.25
12	0.45971648894884665	0.3145963904228246	0.6048365874748687	0.25
13	0.45182346676880003	0.31346505745455894	0.5901818760830411	0.25
14	0.42747438971363694	0.30037198309303187	0.5545767963342421	0.25
15	0.4162790615588847	0.2998902596691809	0.5326678634485885	0.25
16	0.41051782675384163	0.29733178928005777	0.5237038642276255	0.25
17	0.4144862533826511	0.3009129841703531	0.528059522594949	0.25
18	0.405583190929693	0.29591073441836124	0.5152556474410248	0.25
19	0.4018332452861837	0.29410675451205287	0.5095597360603146	0.25
20	0.40155295488206033	0.2939977471643397	0.509108162599781	0.25
21	0.38797207811545	0.2893773695054516	0.4865667867254483	0.25
22	0.3913674935263486	0.29206662643091874	0.49066836062177843	0.25
23	0.3961097081483785	0.2947985271233452	0.49742088917341176	0.25
24	0.3895178965061429	0.28976616393074606	0.48926962908153976	0.25
25	0.374883838503099	0.2779794478484149	0.47178822915778307	0.25
26	0.3784934162546927	0.27953353467381836	0.477453297835567	0.25
27	0.3755093504425092	0.2781655979783495	0.47285310290666893	0.25
28	0.37718522117988795	0.27936483013127145	0.4750056122285045	0.25
29	0.37458165137070976	0.2776592137879196	0.4715040889535	0.25
30	0.37629100794893383	0.2788813801136104	0.47370063578425725	0.25
31	0.37603219942865185	0.2797606229871647	0.47230377587013905	0.25
32	0.3747545094550668	0.27923092750055545	0.4702780914095781	0.25
33	0.37768425609796064	0.2807670311185423	0.47460148107737904	0.25
34	0.3833883342736527	0.2846151204343946	0.48216154811291084	0.25
35	0.3717524642131378	0.27521633307798976	0.4682885953482858	0.25
36	0.3698825049605132	0.2751442861652175	0.46462072375580893	0.25
37	0.37138467223332655	0.2759146302364928	0.4668547142301603	0.25
38	0.35413254519764575	0.2630106709042615	0.44525441949103	0.25
39	0.3528134549858334	0.2619760692419825	0.4436508407296843	0.25
40	0.3525854013236495	0.2615816648109447	0.44358913783635434	0.25
41	0.37022365022247683	0.278661429886136	0.4617858705588176	0.25
42	0.433359562478387	0.3352973117132716	0.5314218132435024	0.25
43	0.4339785105264898	0.3357991627601472	0.5321578582928324	0.25
44	0.4389295569256911	0.33822363876849615	0.539635475082886	0.25
45	0.44035300716593506	0.3395845713018286	0.5411214430300415	0.25
46	0.4396082026995419	0.33955604879592516	0.5396603566031586	0.25
47	0.43886300445409687	0.3382611056489606	0.5394649032592331	0.25
48	0.439467082361452	0.3386630074390101	0.5402711572838939	0.25
49	0.4406704437460438	0.33961979640440876	0.5417210910876789	0.25
50	0.44647513064221744	0.3430817624623043	0.5498684988221306	0.25
51	0.43540891197205817	0.3355626476107896	0.5352551763333268	0.25
52	0.4423145955743516	0.3426665630279811	0.5419626281207222	0.25
53	0.4353953009599897	0.3375533035954044	0.5332372983245749	0.25
54	0.4337048219071816	0.33325666710346713	0.5341529767108961	0.25
55	0.4407814185963204	0.3382738010814458	0.5432890361111951	0.25
56	0.443040386332768	0.34028763742228274	0.5457931352432532	0.25
57	0.4445741223110692	0.34138896507101646	0.5477592795511219	0.25
58	0.4485878297769451	0.342721241862169	0.5544544176917212	0.25
59	0.4661010117619233	0.35423897972223556	0.577963043801611	0.25
60	0.496724462719701	0.37376058368869935	0.6196883417507026	0.25
61	0.5137298758566751	0.38879646014394853	0.6386632915694017	0.25
62	0.5176928308552302	0.3926232865755989	0.6427623751348615	0.25
63	0.5382309236677759	0.40725514317039263	0.6692067041651593	0.25
64	0.5524738829961315	0.41764012380216997	0.687307642190093	0.25
65	0.5664033979560726	0.43008498875305196	0.7027218071590934	0.25
66	0.6255197642945061	0.468244835890094	0.782794692698918	0.25
67	0.621845591570495	0.4654287544524432	0.7782624286885468	0.25
68	0.6241609929553733	0.46737748488002107	0.7809445010307254	0.25
69	0.6295248264296205	0.4707394696575733	0.7883101832016677	0.25
70	0.6511752924099344	0.48257893376260386	0.819771651057265	0.25
71	0.6535422181301649	0.4814130101889005	0.8256714260714293	0.25
72	0.6736538125525242	0.49460899324161356	0.852698631863435	0.25
73	0.6744945219129239	0.5010653057170474	0.8479237381088004	0.25
74	0.685367241717213	0.5143679679634648	0.856366515470961	0.25
75	0.692964051525411	0.5202759189957761	0.8656521840550458	0.25
76	0.7166501486492767	0.5363738673588957	0.8969264299396575	0.25
77	0.7342198997128389	0.549270402585641	0.9191693968400367	0.25
78	0.7623618959573939	0.5719215623982161	0.9528022295165718	0.25
79	0.8059616409697649	0.6057410224112365	1.0061822595282932	0.25
80	0.9423739166004972	0.7075695733638939	1.1771782598371006	0.25
81	1.0317705381034128	0.7747111939874483	1.2888298822193773	0.25
82	1.028024626441836	0.7735499160540318	1.2824993368296402	0.25
83	1.0753229360989793	0.8070287509694293	1.3436171212285295	0.25
84	1.0753229360989793	0.8070287509694293	1.3436171212285295	0.25
85	1.0880381552097427	0.8175889089907985	1.358487401428687	0.25
86	1.2264851311061253	0.9101273287236056	1.5428429334886453	0.25
87	1.3395686762455532	0.9567225647667053	1.722414787724401	0.25
88	1.4419587345555418	1.0263448353185842	1.8575726337924996	0.25
89	1.4497371805843882	1.0322094098114336	1.8672649513573427	0.25
90	1.7655317509545487	1.2779671437404176	2.25309635816868	0.25
91	1.8714876185740068	1.3496561014914747	2.393319135656539	0.25
92	1.9143987102785547	1.3813578531025121	2.4474395674545972	0.25
93	1.9111999538814797	1.379173982579759	2.4432259251832003	0.25
94	1.9186498995843282	1.3847694962621673	2.452530302906489	0.25
95	1.9324603252767134	1.3953362878200846	2.4695843627333423	0.25
96	2.257635966013636	1.5866093033997541	2.9286626286275173	0.25
97	2.5873512884534833	1.814258258455275	3.360444318451691	0.25
98	2.9427569849372066	2.073294024793912	3.8122199450805008	0.25
99	3.100304455968049	2.177324609939326	4.023284301996772	0.25
100	3.3782907892529876	2.4366976800147233	4.319883898491252	0.25
101	3.376949159211786	2.4964188185409855	4.257479499882587	0.25
102	3.3973121003341884	2.5136687559800897	4.280955444688287	0.25
103	3.382355533234599	2.504169590447365	4.260541476021833	0.25
104	3.3747773695336134	2.5056572981993543	4.2438974408678725	0.25
105	3.4542831003237096	2.5605845268684995	4.34798167377892	0.25
106	3.6825812894907304	2.683187869195475	4.681974709785986	0.25
107	3.845307885080629	2.787606283836765	4.903009486324493	0.25
108	3.8565309339431586	2.8168003887088697	4.896261479177447	0.25
109	3.8993585823689156	2.845910203572818	4.952806961165013	0.25
110	4.018164954786595	2.9177488628720125	5.118581046701179	0.25
111	4.062361387990675	2.9460835399423915	5.178639236038959	0.756180504265571
112	4.022427212801425	2.9195183619562703	5.12533606364658	1.097425788040113
113	4.0883309107612344	2.969454818675093	5.207207002847377	1.505024321437483
114	4.017978792338584	2.959714860427524	5.076242724249645	2.0699748467975585
115	4.013181551489168	2.95685393446758	5.069509168510757	2.411220130572101
116	4.015986616691337	2.958819610693129	5.073153622689545	2.411220130572101
117	4.039950437997285	2.974580234238254	5.1053206417563155	2.48136499445909
118	4.377369317011473	3.1634673139105223	5.591271320112423	2.426386587628747
119	4.92530862152113	3.476831274035479	6.37378596900678	2.3827830235908887
120	4.933656718105666	3.4829668805536933	6.384346555657638	2.3827830235908887
121	4.911820856614065	3.4701572559474907	6.353484457280638	2.3827830235908887
122	4.8799794993866925	3.445827081392994	6.31413191738039	2.3107423525718187
123	5.168607260273117	3.580439948865278	6.756774571680955	2.3107423525718187
124	5.108035906392401	3.537573205991449	6.678498606793354	2.3107423525718187
125	4.7725643640790985	3.3255895580730828	6.219539170085113	2.2709304027981223
126	4.744108778336323	3.2957695104371867	6.19244804623546	2.2500765243452334
127	4.930926128654248	3.40390486413818	6.457947393170315	2.229222645892345
128	4.930456307303674	3.4049487820805746	6.455963832526772	2.2026813460432138
129	4.962673469298101	3.429657777941985	6.495689160654218	2.2007855389111333
130	4.950533303462391	3.4205223424520073	6.480544264472774	2.229222645892345
131	4.923525419332129	3.400589287783743	6.446461550880515	2.1628693962695174
132	4.875673759047211	3.364501683127265	6.386845834967157	2.0870371109862855
133	5.26711699523815	3.5458149498434883	6.988419040632812	2.028267089891781
134	5.152622229710986	3.4968147707261212	6.808429688695851	2.0320587041559426
135	4.767779458950458	3.269095091205399	6.266463826695517	2.028267089891781
136	4.03465056151364	2.960280373198823	5.109020749828457	2.011204825703054
137	3.8861638358758133	2.8751923320901653	4.897135339661461	1.912622854834853
138	3.89980566691581	2.885211439506164	4.914399894325456	1.8841857478536412
139	3.9077157242602913	2.890805030914184	4.924626417606398	1.8841857478536412
140	3.8954980631031675	2.8814731288927105	4.9095229973136245	1.7818121627212784
141	3.966418801960288	2.9234119960890075	5.009425607831568	1.8254157267591367
142	3.865753144552346	2.832859183482129	4.898647105622563	1.8102492697024903
143	3.7171238202778167	2.708839106628483	4.72540853392715	1.8102492697024903
144	3.6214078373816583	2.6494077359552497	4.593407938808067	1.8102492697024903
145	3.4319004413544905	2.4598121352676037	4.403988747441377	1.8102492697024903
146	3.4335206345402747	2.4146903250930416	4.452350943987508	1.8102492697024903
147	3.4113629541876405	2.4000623046721956	4.422663603703086	1.8102492697024903
148	3.415066487241078	2.4024780989611805	4.427654875520976	1.8102492697024903
149	3.4562877275266715	2.415991117261268	4.496584337792076	1.8102492697024903
150	3.020794720247084	2.1791927257112054	3.862396714782963	1.8102492697024903
151	3.0244499572271377	2.182181038120461	3.8667188763338145	1.8102492697024903
152	2.9976409389037952	2.162510823661369	3.832771054146221	1.8102492697024903
153	2.9886466502180307	2.1347861412024396	3.8425071592336213	1.8102492697024903
154	2.913844664676163	2.0909194333183527	3.736769896033973	1.7893953912496015
155	2.8343039197631708	2.0431699609601934	3.6254378785661485	1.7173547202305315
156	2.8349634691892285	2.042199207877914	3.627727730500543	1.732521177287178
157	2.823261032975171	2.042980474814883	3.603541591135459	1.732521177287178
158	2.73092504382253	1.982629760934705	3.4792203267103554	1.732521177287178
159	2.679843909548986	1.916294077892117	3.443393741205855	1.732521177287178
160	2.631557341611802	1.889934598999662	3.373180084223941	1.7173547202305315
161	2.667812034226295	1.9164838781403852	3.4191401903122056	1.7173547202305315
162	2.667812034226295	1.9164838781403852	3.4191401903122056	1.7173547202305315
163	2.653986427309556	1.9060322638538447	3.401940590765267	1.6528972777397846
164	2.4842368955429173	1.7797073564895822	3.1887664345962525	1.7818121627212784
165	2.4698970450223725	1.7688868259379804	3.1709072641067646	1.7818121627212784
166	2.4551466204217327	1.7556896607618273	3.1546035800816385	1.7818121627212784
167	2.461060584922159	1.7593513677874506	3.162769802056867	1.6396266278152192
168	2.454811010016674	1.755066123404426	3.154555896628922	1.6396266278152192
169	2.4179702653715784	1.728399936955606	3.107540593787551	1.6396266278152192
170	2.3947965024387052	1.7157965927436796	3.0737964121337313	1.6396266278152192
171	2.329875561873334	1.6595188293128036	3.0002322944338644	1.5808566067207146
172	2.235573105290653	1.5887758928709106	2.8823703177103956	1.5808566067207146
173	2.21985524074275	1.5775706818940507	2.86213979959145	1.5808566067207146
174	2.1151451988547603	1.5083584782971677	2.721931919412353	1.5808566067207146
175	2.1496303971856134	1.5270651760036507	2.7721956183675758	1.5808566067207146
176	2.1012068028228903	1.4891548109044588	2.7132587947413214	1.5808566067207146
177	2.0949574117310643	1.4848701175678047	2.7050447058943243	1.5808566067207146
178	2.016765752178915	1.4412578338198725	2.592273670537958	1.5808566067207146
179	1.8446144196946437	1.3401551754666792	2.349073663922608	1.5808566067207146
180	1.7056608612245383	1.2516009132070103	2.1597208092420663	1.5808566067207146
181	1.3473172278333725	0.9450499618198323	1.7495844938469127	1.5808566067207146
182	1.2495634668682905	0.8601668539872044	1.6389600797493764	1.5808566067207146
183	1.232084690649367	0.8575770259560346	1.6065923553426995	1.5808566067207146
184	1.2367644761419436	0.8612687826397678	1.6122601696441194	1.5353572355507756
185	1.233726821736504	0.8591753150655685	1.6082783284074393	1.5031285143054023
186	1.233726821736504	0.8591753150655685	1.6082783284074393	1.459524950267544
187	1.233726821736504	0.8591753150655685	1.6082783284074393	1.4026507363051204
188	1.1809963288351657	0.8278523675482914	1.5341402901220402	1.360942979399343
189	1.1383760697566045	0.792209602966601	1.484542536546608	1.3002771511727578
190	1.1021733539284977	0.762197128369938	1.4421495794870571	1.2282364801536878
191	1.034141521427116	0.7011689465182754	1.3671140963359565	1.1505083877383753
192	0.8875860490034481	0.610315395438265	1.1648567025686312	1.7818121627212784
193	0.8919700377907537	0.6137748173226967	1.1701652582588107	1.7154589130984508
194	0.8762267728245108	0.6053258140826445	1.147127731566377	1.7173547202305315
195	0.8778075976611349	0.5828282078230427	1.1727869874992272	1.5808566067207146
196	0.8672405796907171	0.578578858706728	1.1559023006747062	1.5353572355507756
197	0.8635753571134617	0.5836598650204089	1.1434908492065143	1.505024321437483
198	0.8636816341695173	0.5868622715167131	1.1405009968223214	1.506920128569564
199	0.7535226691243282	0.5319515987093912	0.9750937395392651	1.4272962290221707
200	0.7515303045722435	0.5275934855371005	0.9754671236073864	1.2282364801536878
201	0.71622733443595	0.502795012599714	0.9296596562721859	1.757166670004228
202	0.6921763149183008	0.483518738576528	0.9008338912600735	1.6528972777397846
203	0.67942018061126	0.4736374963742246	0.8852028648482954	1.757166670004228
204	0.6510297932371961	0.45211882933138686	0.8499407571430053	1.7173547202305315
205	0.6542631011324755	0.45329803500652066	0.8552281672584305	1.8500612194761867
206	0.6184843779723982	0.4264354073051082	0.8105333486396882	1.8500612194761867
207	0.6249982502086118	0.431403804466985	0.8185926959502386	1.7818121627212784
208	0.5895852504843053	0.41218252914676423	0.7669879718218465	1.7893953912496015
209	0.5910398688410371	0.41457122108288735	0.7675085165991868	1.732521177287178
210	0.5766956536944668	0.40633731154890224	0.7470539958400315	1.577064992456553
211	0.5745915063631175	0.4047896373954851	0.7443933753307499	1.506920128569564
212	0.5703832337405363	0.4016944794029004	0.7390719880781724	1.459524950267544
213	0.5682398650074847	0.40042343828698135	0.7360562917279881	1.4026507363051204
214	0.5733830510176119	0.4055059557884108	0.7412601462468129	1.3230268367577274
215	0.5710666846598751	0.4031164039669112	0.7390169653528391	1.2452987443424148
216	0.5689880177206369	0.4014410896902636	0.7365349457510102	1.1505083877383753
217	0.5554013284753421	0.3920144939518879	0.7187881629987962	1.1050090165684363
218	0.5271310262656427	0.3773054654803168	0.6769565870509685	1.0708844881909823
219	0.5195383370369312	0.3742980748180858	0.6647785992557765	1.0215935027568817
220	0.5245813874214075	0.37828651183152456	0.6708762630112903	1.0045312385681546
221	0.5291895411190828	0.3822778367647638	0.6761012454734017	0.9950522029077505
222	0.5247112129939031	0.37991358275790965	0.6695088432298967	0.9893647815115081
223	0.48257801047844273	0.34753963670763294	0.6176163842492526	0.9893647815115081
224	0.4567136018431069	0.32100012668572675	0.592427077000487	0.9893647815115081
225	0.4632840824788643	0.32002077175097304	0.6065473932067555	0.9893647815115081
226	0.43896565201351584	0.295640533710644	0.5822907703163877	0.9893647815115081
227	0.43761676367680014	0.294334119294087	0.5808994080595133	0.9893647815115081
228	0.40916869807682416	0.2704041834603813	0.547933212693267	0.9893647815115081
229	0.4042711578988303	0.26665419216315417	0.5418881236345063	0.9893647815115081
230	0.40645819472740863	0.268242553575812	0.5446738358790052	0.9893647815115081
231	0.4070988698838851	0.26993891372655937	0.5442588260412108	0.9893647815115081
232	0.46202118582791135	0.3115394342622676	0.6125029373935551	0.9893647815115081
233	0.45622643958059567	0.3061546256254779	0.6062982535357134	0.9893647815115081
234	0.44526455588088304	0.30150179442787983	0.5890273173338862	0.9893647815115081
235	0.47166425633069464	0.321163318743318	0.6221651939180712	0.9893647815115081
236	0.46655025593178645	0.3179226724154686	0.6151778394481042	0.9495528317378116
237	0.4945336043476073	0.3325625470760054	0.6565046616192092	0.9230115318886805
238	0.4874251390535153	0.32719452178859265	0.647655756318438	0.8964702320395495
239	0.4790891261920589	0.31937611895882684	0.638802133425291	0.828221175284641
240	0.4815188572427665	0.3211131962514867	0.6419245182340463	0.8471792466054489
241	0.4828542740493298	0.32145591234662985	0.6442526357520297	0.8471792466054489
242	0.46166948075869374	0.30566041475144856	0.6176785467659389	0.7959924540392675
243	0.46419978140775475	0.30716160881086274	0.6212379540046468	0.7959924540392675
244	0.5552316789768571	0.3575168799353301	0.7529464780183841	0.7959924540392675
245	0.5553618010348156	0.3578166102131197	0.7529069918565113	0.7959924540392675
246	0.5641915189296629	0.3618504676525767	0.7665325702067491	0.7959924540392675
247	0.5696416927527636	0.3653135476448563	0.7739698378606708	0.7959924540392675
248	0.5788382496489461	0.37014913916148684	0.7875273601364055	0.7959924540392675
249	0.6021480183952951	0.38572882472822895	0.8185672120623613	0.7959924540392675
250	0.6021480183952951	0.38572882472822895	0.8185672120623613	0.8225337538883987
251	0.5947440346735666	0.38124934013185763	0.8082387292152755	0.8225337538883987
252	0.5629283172959894	0.36726770886352433	0.7585889257284544	0.9192199176245189
253	0.5877089605898211	0.37697497639955163	0.7984429447800907	0.8964702320395495
254	0.5824094031148228	0.3777159566819669	0.7871028495476787	0.8964702320395495
255	0.6227336139605046	0.4075283417716655	0.8379388861493438	1.0367599598135278
256	0.6132400071806905	0.4027012438384311	0.82377877052295	1.0348641526814473
257	0.6132400071806905	0.4027012438384311	0.82377877052295	1.0196976956248007
258	0.6187245357974059	0.40583841922107644	0.8316106523737354	1.0196976956248007
259	0.5959308188697143	0.3912557915887397	0.8006058461506889	0.9893647815115081
260	0.6065911666064615	0.398746378751331	0.814435954461592	0.818742139624237
261	0.5999714677404756	0.3979846726463146	0.8019582628346367	0.828221175284641
262	0.6254769529128582	0.4254388091365965	0.8255150966891199	0.8111589110959139
263	0.6936731809358454	0.46151390674973136	0.9258324551219594	0.8111589110959139
264	0.727025987694867	0.4841120970470084	0.9699398783427255	0.7959924540392675
265	0.7197791108757465	0.4793601518865114	0.9601980698649816	0.7959924540392675
266	0.7176682941505483	0.4768013849255813	0.9585352033755155	0.7315350115485206
267	0.733780804392515	0.4822220516431218	0.9853395571419082	0.701202097435228
268	0.7697369480594155	0.4992159920264552	1.0402579040923758	0.6898272546427433
269	0.7658366009785107	0.4966751838532678	1.0349980181037537	0.6765566047181777
270	0.7704817233123936	0.5004421281468641	1.0405213184779232	0.6765566047181777
271	0.7390940164866764	0.48678940249223224	0.9913986304811206	0.6765566047181777
272	0.7434719769814886	0.4903937370364039	0.9965502169265734	0.6765566047181777
273	0.7299330356855291	0.4836130107397688	0.9762530606312896	0.6765566047181777
274	0.7308393793592	0.4848747756143533	0.9768039831040466	0.6765566047181777
275	0.7274247695459897	0.48258309755110174	0.9722664415408776	0.6765566047181777
276	0.7064222910552052	0.4701257218649115	0.9427188602454988	0.6765566047181777
277	0.6412004987950854	0.42216604092964327	0.8602349566605276	0.6765566047181777
278	0.6455469008833278	0.4261274989332642	0.8649663028333914	0.6765566047181777
279	0.6610900925650132	0.4353493524053328	0.8868308327246934	0.6765566047181777
280	0.6293042657438007	0.4124351309488035	0.846173400538798	0.6765566047181777
281	0.6198047446841157	0.4072421270581557	0.8323673623100758	0.6765566047181777
282	0.6313234558188345	0.41636431349220215	0.8462825981454668	0.6765566047181777
283	0.6290406292217499	0.4170382078267712	0.8410430506167286	0.6765566047181777
284	0.6502078090734704	0.4335044471608437	0.866911170986097	0.6765566047181777
285	0.6024558128604369	0.4100078055556895	0.7949038201651843	0.6765566047181777
286	0.6087553665415203	0.415992060590765	0.8015186724922756	0.6765566047181777
287	0.6218557988289108	0.4243996172176959	0.8193119804401259	0.6765566047181777
288	0.6117040950040986	0.4161399299687749	0.8072682600394222	0.6765566047181777
289	0.5782684663124322	0.38651131076078127	0.7700256218640831	0.6765566047181777
290	0.5739958827416701	0.3829446339004396	0.7650471315829006	0.6765566047181777
291	0.5759306468367156	0.3879115860097532	0.7639497076636779	0.6765566047181777
292	0.5678782408891603	0.3855665740858033	0.7501899076925171	0.6765566047181777
293	0.5733574377538799	0.3906059088922691	0.7561089666154907	0.6765566047181777
294	0.5672068536465606	0.3869995209141092	0.7474141863790121	0.6765566047181777
295	0.5809771881321188	0.39863776429223097	0.7633166119720067	0.6765566047181777
296	0.5862155379006956	0.4021942676568851	0.7702368081445061	0.6765566047181777
297	0.5979654263540982	0.40605571035616406	0.7898751423520324	0.6765566047181777
298	0.6147833757790327	0.41613132669734326	0.8134354248607223	0.6765566047181777
299	0.6160642789776225	0.4117644209904383	0.8203641369648068	0.6765566047181777
300	0.5931205758253362	0.39573616525043376	0.7905049864002385	0.6765566047181777
301	0.5543994637460057	0.38072935818701903	0.7280695693049923	0.6765566047181777
302	0.5543994637460057	0.38072935818701903	0.7280695693049923	0.6765566047181777
303	0.5642608697380771	0.39091272612735384	0.7376090133488002	0.6765566047181777
304	0.5694501013857587	0.3944499517778836	0.7444502509936337	0.6689733761898546
305	0.5642152027338118	0.3898313810231857	0.7385990244444378	0.6689733761898546
306	0.5727594630554061	0.3933461879523466	0.7521727381584657	0.6689733761898546
307	0.5479714416279843	0.3708587576878062	0.7250841255681624	0.6689733761898546
308	0.5402210329974304	0.3622973794280416	0.7181446865668193	0.6689733761898546
309	0.5481348811268443	0.3617759558384651	0.7344938064152235	0.6689733761898546
310	0.5481348811268443	0.3617759558384651	0.7344938064152235	0.6689733761898546
311	0.5450987266144739	0.3596887278100914	0.7305087254188564	0.6689733761898546
312	0.5535896795965083	0.36628491782694017	0.7408944413660765	0.6689733761898546
313	0.5560890444775788	0.3681732270932979	0.7440048618618595	0.6689733761898546
314	0.5560890444775788	0.3681732270932979	0.7440048618618595	0.6689733761898546
315	0.5524031005346416	0.3652617619004913	0.7395444391687919	0.6689733761898546
316	0.5625445158205307	0.3687611749986559	0.7563278566424053	0.6689733761898546
317	0.5573433986554648	0.36473809086982223	0.7499487064411073	0.6689733761898546
318	0.5470982945657831	0.3632746613781812	0.7309219277533849	0.6689733761898546
319	0.5381822971930852	0.3590286574850772	0.7173359369010932	0.6689733761898546
320	0.5266925746375148	0.35212882880005136	0.7012563204749784	0.6689733761898546
321	0.5363983475348049	0.3595705774901054	0.7132261175795044	0.6689733761898546
322	0.5260515931571733	0.35740587866709433	0.6946973076472522	0.6689733761898546
323	0.5330056011800317	0.3610182769620842	0.7049929253979792	0.6689733761898546
324	0.5345742420553019	0.3615676832829434	0.7075808008276605	0.6689733761898546
325	0.5312687834386375	0.36061507338466076	0.7019224934926143	0.6689733761898546
326	0.5337400307760579	0.3630636595092878	0.7044164020428281	0.6689733761898546
327	0.5055828505226706	0.3428607454788982	0.668304955566443	0.6689733761898546
328	0.5125235870042661	0.3465300634779007	0.6785171105306316	0.6689733761898546
329	0.5116624737988373	0.34581146659600537	0.6775134810016693	0.6689733761898546
330	0.5566259442403154	0.36837265829519017	0.7448792301854408	0.6689733761898546
331	0.5475088792593653	0.35876391138068436	0.7362538471380462	0.6689733761898546
332	0.5472293280827355	0.3559787745853054	0.7384798815801656	0.6689733761898546
333	0.5472293280827355	0.3559787745853054	0.7384798815801656	0.6689733761898546
334	0.5216066973772278	0.3435389273531537	0.6996744674013019	0.6689733761898546
335	0.518184621395538	0.34138466933251566	0.6949845734585604	0.6689733761898546
336	0.5082215999325426	0.33294965823679323	0.683493541628292	0.6689733761898546
337	0.4939124226729998	0.3208818781210744	0.6669429672249252	0.6689733761898546
338	0.48987087343754987	0.31793656645860674	0.6618051804164929	0.6765566047181777
339	0.47033146837734136	0.30694164740949137	0.6337212893451913	0.6898272546427433
340	0.46703233904451236	0.3029526891279895	0.6311119889610353	0.6898272546427433
341	0.46399676299931414	0.30086829187309155	0.6271252341255367	0.7087853259635513
342	0.4613111193378826	0.29879480510781403	0.6238274335679512	0.6898272546427433
343	0.42478603136283827	0.29054007001008364	0.5590319927155929	0.7087853259635513
344	0.4214543587018129	0.2896367016550193	0.5532720157486065	0.7087853259635513
345	0.43331332268526934	0.297434297706924	0.5691923476636147	0.7087853259635513
346	0.45784132216064066	0.3060417724700572	0.6096408718512241	3.5942037809905134
347	0.4789858344684904	0.32551864419374765	0.6324530247432332	4.174320763407236
348	0.473192215815663	0.32054978271288703	0.625834648918439	5.84073523250625
349	0.4997510060707685	0.34944202223446746	0.6500599899070696	5.8331520039779265
350	0.4983773083997032	0.35026919944984836	0.646485417349558	5.774381982883423
351	0.49400658968048106	0.34692016608431997	0.6410930132766421	5.763007140090938
352	0.49566970254892495	0.3449967934412644	0.6463426116565856	5.687174854807706
353	0.49566970254892495	0.3449967934412644	0.6463426116565856	5.57532223401494
354	0.4874649689957531	0.3451748926773699	0.6297550453141363	5.57532223401494
355	0.4837380490918062	0.3433660238950304	0.624110074288582	5.704237118996433
356	0.4837380490918062	0.3433660238950304	0.624110074288582	5.613238376656555
357	0.4834263822559291	0.3437855561997687	0.6230672083120895	5.6208216051848785
358	0.4838988984539417	0.3449825486654552	0.6228152482424282	5.397116363599345
359	0.47870039970065326	0.34282070003250587	0.6145800993688006	5.425553470580557
360	0.47060993187740674	0.3375834412503218	0.6036364225044917	5.501385755863788
361	0.46382370363096515	0.3345587148244064	0.5930886924375238	5.173411122013812
362	0.4551241712160963	0.3295149657247573	0.5807333767074352	5.3914289422031025
363	0.4508607729124397	0.3244240502000024	0.577297495624877	5.425553470580557
364	0.4535268792026753	0.32524304991742925	0.5818107084879214	5.425553470580557
365	0.4662466343571214	0.3335461019746703	0.5989471667395725	5.397116363599345
366	0.46495459246461357	0.3317464587269581	0.5981627262022691	5.469157034618416
367	0.48263710326814346	0.3449642241407204	0.6203099823955665	5.402803784995587
368	0.5024635195748032	0.3637644758372552	0.6411625633123512	5.402803784995587
369	0.5311016598502121	0.3936539074578186	0.6685494122426054	5.397116363599345
370	0.5440077257914662	0.4037195003592947	0.6842959512236376	5.304221814127386
371	0.5529020982322408	0.40989844914535034	0.6959057473191312	5.273888900014094
372	0.5610606666888438	0.41505050590079956	0.707070827476888	5.273888900014094
373	0.556426366559791	0.41332248638696645	0.6995302467326157	5.273888900014094
374	0.5419259635800887	0.40206824243770456	0.6817836847224729	5.273888900014094
375	0.54026751330689	0.4008038638256756	0.6797311627881045	5.2682014786178515
376	0.5248804623071934	0.39010429216858	0.6596566324458069	5.1582446649571665
377	0.5232107464950885	0.3889086030588155	0.6575128899313614	5.065350115485207
378	0.5362515917348569	0.39939341954591734	0.6731097639237966	5.036913008503995
379	0.5394711296960012	0.4018589122227785	0.6770833471692239	4.989517830201975
380	0.541131314062467	0.40305106827955184	0.6792115598453821	4.9326436162395515
381	0.5493494709991564	0.40833077085545877	0.690368171142854	4.879561016541289
382	0.5663868393710051	0.42326019154568334	0.7095134871963269	4.843540681031754
383	0.5678116637613738	0.42358670315928154	0.712036624363466	4.788562274201412
384	0.5788883530010094	0.4330938787999852	0.7246828272020336	4.646376739295352
385	0.5710784571628671	0.42709876401502	0.7150581503107141	4.657751582087837
386	0.5650745317583983	0.42391613327015876	0.7062329302466379	4.646376739295352
387	0.5673450140651385	0.4252256062115194	0.7094644219187576	4.581919296804605
388	0.6257832087174706	0.45769110892585585	0.7938753085090853	4.581919296804605
389	0.6423078984879299	0.46768147177142494	0.8169343252044349	4.561065418351717
390	0.6531246148821137	0.47786990794463596	0.8283793218195914	4.456796026087273
391	0.6584207141970094	0.48434944593933005	0.8324919824546888	4.398026004992769
392	0.6583454073190615	0.4818904471983392	0.8348003674397838	4.271006927143356
393	0.6583253388590343	0.4802531562932688	0.8363975214247998	4.1383004278977005
394	0.670958688894431	0.48930474641968835	0.8526126313691735	3.9961148929916406
395	0.670435035851839	0.48962311440324446	0.8512469573004335	4.001802314387884
396	0.6725803966591086	0.49119637195312615	0.853964421365091	3.8785748508026323
397	0.6912326042857699	0.5053671728650786	0.8770980357064614	3.797055144123158
398	0.6896353974098416	0.5101413963708966	0.8691293984487866	3.7724096514061083
399	0.7629466925469538	0.5695065351539519	0.9563868499399557	3.7724096514061083
400	0.8002759555845879	0.5977481271946798	1.0028037839744959	3.7724096514061083
401	0.8201419856713144	0.6180520152437505	1.0222319560988782	3.7724096514061083
402	0.82505550604988	0.6204413546034344	1.0296696574963256	3.7724096514061083
403	0.803752896114412	0.6061394992084687	1.0013662930203555	3.7724096514061083
404	0.8253920580319891	0.6206535406867096	1.0301305753772687	3.7724096514061083
405	0.8629526593322002	0.6500085731221443	1.0758967455422561	3.7724096514061083
406	0.9011088121458602	0.6788255848493534	1.123392039442367	3.7724096514061083
407	0.9362303438565421	0.7037261087648079	1.1687345789482764	3.7705138442740274
408	0.9493655321141534	0.7133570800100286	1.1853739842182782	3.72880608736825
409	0.9651775644882314	0.7317654051161971	1.1985897238602656	3.72880608736825
410	0.9732437083418863	0.7385164258738937	1.207970990809879	3.72880608736825
411	0.9790354628598695	0.7430471042438211	1.215023821475918	3.696577366122876
412	0.9832136581973498	0.7426063196068793	1.2238209967878204	3.696577366122876
413	1.0001804624356685	0.750252230922853	1.250108693948484	3.6302241165000484
414	1.066686572040635	0.7895231653765955	1.3438499787046745	3.6188492737075637
415	1.0660681362320472	0.7915383448729745	1.34059792759112	3.5430169884243328
416	1.064035348079409	0.7906778941746628	1.337392801984155	3.5335379527639286
417	1.0552591015951123	0.78640957361601	1.3241086295742146	3.459601474612778
418	1.0755741702478727	0.798342048762808	1.3528062917329375	3.3629153108766574
419	1.0965985871150488	0.8125050399130762	1.3806921343170213	3.275708182800941
420	1.0835521353286768	0.8070669215362656	1.360037349121088	3.1903968618573053
421	1.1190016166486827	0.8301422734373962	1.4078609598599692	3.205563318913952
422	1.125249427465734	0.8346616195207235	1.415837235410745	3.1903968618573053
423	1.1168820991595023	0.8281624999296183	1.4056016983893864	3.0349406770266807
424	1.1586756217958305	0.8537230009017422	1.4636282426899188	3.0993981195174274
425	1.1508280766470187	0.8481126952710732	1.4535434580229643	3.0349406770266807
426	1.1502084180512009	0.8476508118817024	1.4527660242206992	3.0349406770266807
427	1.1952055191192668	0.8810601810692584	1.5093508571692749	2.9989203415171457
428	1.1938757699308007	0.8800739407971541	1.507677599064447	2.9989203415171457
429	1.209172372049646	0.8874353835856827	1.530909360513609	3.0102951843096304
430	1.2182314764301099	0.8949446002268476	1.5415183526333722	3.0102951843096304
431	1.2541140447233339	0.9158486352863722	1.5923794541602956	3.1828136333289825
432	1.2459434305468058	0.9126776792231486	1.579209181870463	3.0880232767249427
433	1.2340725807863109	0.902863368712891	1.565281792859731	3.0349406770266807
434	1.2319053903874968	0.9006355928026673	1.5631751879723264	3.0993981195174274
435	1.2343287387143387	0.8945651106686319	1.5740923667600457	3.3686027322728993
436	1.2499994283638203	0.8990239320323703	1.6009749246952705	4.1932788347280425
437	1.2532804156854458	0.901719955019157	1.6048408763517348	4.513670240049697
438	1.2542617378264929	0.9021476477818915	1.6063758278710942	4.750646131559796
439	1.32761012618617	0.9317555367541583	1.7234647156181813	4.71272998891818
440	1.2480660404883888	0.8943475165008412	1.601784564475936	4.646376739295352
441	1.1677290832681146	0.8602045391318898	1.4752536274043395	4.547794768427151
442	1.147445746946706	0.8495566539943057	1.4453348398991066	4.445421183294789
443	1.162217776018443	0.8523019457802024	1.4721336062566837	4.379067933671961
444	1.1325651690308032	0.8135151890188353	1.4516151490427711	4.301339841256648
445	1.0938518619296276	0.7846755957354644	1.4030281281237909	4.1932788347280425
446	1.093437820120232	0.7736834834315807	1.4131921568088832	4.168633342010993
447	1.106114513037957	0.7833125443573596	1.4289164817185545	4.136404620765619
448	1.1688687851574213	0.8185288763150494	1.519208693999793	4.398026004992769
449	1.1440536165807498	0.8046009909968759	1.4835062421646237	4.221715941709256
450	1.110508469071977	0.7788535215804523	1.4421634165635018	4.445421183294789
451	1.0844385779519055	0.7645557102914451	1.404321445612366	4.456796026087273
452	1.0661222435194397	0.7515582979884425	1.380686189050437	4.379067933671961
453	0.9442604023746433	0.7036704628341358	1.1848503419151508	4.375276319407798
454	0.8651935447013925	0.6632514591900742	1.0671356302127109	4.271006927143356
455	0.8811799028107332	0.6834449557174875	1.078914849903979	4.1932788347280425
456	0.886070205341135	0.6878431496924642	1.0842972609898058	4.085217828199438
457	0.8718691957782911	0.6791663793257845	1.0645720122307978	4.003698121519965
458	0.869408319259854	0.6786285030781525	1.0601881354415554	3.9619903646141865
459	0.8491555745310007	0.6585829584987652	1.039728190563236	3.886158079330956
460	0.8386773198005386	0.6482712061614505	1.0290834334396268	3.8160132154439665
461	0.8347976081985709	0.6445283875901815	1.0250668288069602	3.7705138442740274
462	0.8387657139936089	0.646183128416731	1.0313482995704868	3.7705138442740274
463	0.8387657139936089	0.646183128416731	1.0313482995704868	3.715535437443684
464	0.83193956672066	0.6405399498496123	1.0233391835917078	3.5430169884243328
465	0.8357370910068842	0.6410980936271052	1.0303760883866633	3.446330824688212
466	0.8328828069610956	0.6387254881640436	1.0270401257581476	3.446330824688212
467	0.8314607708585229	0.6376153753983416	1.0253061663187042	3.3629153108766574
468	0.8271844547519377	0.6341329151796009	1.0202359943242745	3.2927704469896684
469	0.8214759021496534	0.6293889376088223	1.0135628666904846	3.205563318913952
470	0.8306709421478065	0.6358624207465808	1.025479463549032	2.9989203415171457
471	0.8306709421478065	0.6358624207465808	1.025479463549032	2.915504827705591
472	0.796704103405094	0.6038366599831919	0.9895715468269961	2.8036522069128242
473	0.7986379337426917	0.6051001073766047	0.9921757601087787	2.763840257139128
474	0.7953900934225652	0.6013792858324007	0.9894009010127296	2.67284151479925
475	0.789468687894161	0.5958519978963908	0.9830853778919313	2.6406127935538763
476	0.7915525469768737	0.5972043638974198	0.9859007300563276	2.5041146800440592
477	0.7935220073608671	0.5977686482852487	0.9892753664364856	2.5894260009876953
478	0.7935220073608671	0.5977686482852487	0.9892753664364856	2.487052415855332
479	0.7935220073608671	0.5977686482852487	0.9892753664364856	2.487052415855332
480	0.7956754234206725	0.5991634988988845	0.9921873479424606	2.411220130572101
