# Supplementary material for: Proteome-wide determinants of co-translational chaperone binding in bacteria
Source: Nat Commun. 2025 May 10;16:4361. doi: 10.1038/s41467-025-59067-9 (PMC12065913; doi:10.1038/s41467-025-59067-9)
Supplement: Supplementary file 8 — Source Data [file 41467_2025_59067_MOESM8_ESM.zip › S4d.csv]

gene	protein size (amino acids)	NCC at tau = 0 SeRP vs TF molten globule model
deoR	253	0.9280117935215312
pcnB	466	0.19938006113543294
yafD	267	0.8768896480469549
purC	238	0.7625790290341724
sspA	213	0.8252411523933149
guaC	348	-0.1776750049831254
pepQ	444	0.18647086691713316
rffG	356	0.8206896606201128
entC	392	0.26683299310662806
tdh	342	0.46621423632256265
ucpA	264	0.6309560394550684
gdhA	448	0.3140906349318735
serC	363	0.04276418945484606
gpmA	251	0.3217737287411038
gltX	472	0.007349561817503802
solA	373	-0.23817936448224306
yceH	216	0.6541447792052911
pheT	796	-0.046929174804503836
rluB	292	0.7340210543219875
yhaK	234	0.8013490173843356
moaA	330	0.22184794232722324
hipA	441	-0.04987258937041757
cysM	304	0.8246372835370135
galE	339	0.30846226727292003
pflB	761	-0.19209283146035042
trxB	322	0.2569906140289178
topA	866	-0.046952566963691114
fabZ	152	0.932646327253057
nadA	348	0.24476249289461469
lon	785	0.3208518072383289
yihL	237	0.8513702998831285
rlmL	703	0.11988428545575863
accC	450	-0.054437065930728376
ompR	240	0.5467932727776835
gor	451	-0.12456041801010748
ilvB	563	0.2889158042159066
allR	272	0.9371889846807274
holB	335	0.6137193677722382
rppH	177	0.832802889030115
malZ	606	-0.05678425664154778
nuoG	909	-0.15236257958209065
deoA	441	-0.17345413815617486
yfbR	200	0.5935895732261421
glnS	555	-0.032637605640847556
galT	349	0.44864688907727085
pyrD	337	0.1349151055617204
lysU	506	0.45274452762940415
hslU	444	-0.10599811278938234
fabI	263	0.2832998652605485
ycjG	322	0.2808022689844115
mutS	854	-0.4039864784917006
rep	674	0.30306253733133165
mpl	458	0.5534596665192796
moeB	250	0.32367879407883926
kdsA	285	0.4531919252247664
serS	431	0.20161399895701
rbn	306	0.19525520636725816
manA	392	-0.13957769137136053
thiI	483	0.7525811325940028
thiK	275	0.5936484149004572
rimJ	195	0.5601069068031438
sdhA	589	-0.09654179231592055
leuA	524	0.2306841677816554
nuoB	221	0.47621644446040917
degP	475	-0.35554905632858386
gsk	435	-0.06451776171851836
tldD	482	-0.2765006207420822
alsE	232	0.6752005262266607
nadD	214	0.915425052504965
prfC	530	-0.06275899840644049
tgt	376	0.12280820659094129
folA	160	0.8839530605329132
aspS	591	-0.24181685509255466
accD	305	0.6964712226603134
hscA	617	-0.11547782838267971
leuS	861	-0.3133033973027475
gabT	427	0.13297122345834023
pheS	328	0.9258146580796336
hrpA	1301	-0.13964757520121537
ispH	317	0.301750009836113
rfaH	163	0.808303041892906
mak	303	0.8435887019963221
dbpA	458	0.40313013053021907
yieE	254	0.6579202961870768
ybaP	265	0.4673226434867289
lolA	204	0.9185672526341198
frmB	278	0.4706403994685338
gntR	332	0.14321149285061727
ybfF	255	0.7762757515025627
alr	360	0.0738331466079171
usg	338	-0.10469166676674127
rdgC	304	0.27563069303284404
hemF	300	0.2555514862682942
ispA	300	0.12498335660274584
tdcB	330	0.08152821369125099
fumB	549	-0.4648142457449955
priA	733	-0.12727812585881415
purM	346	0.25554252538628147
glpK	503	0.10445727973536402
asnB	555	-0.12216925144122814
panB	265	0.3072458156567944
asnS	467	0.04774781882686802
alaS	877	-0.02777955237303516
nagK	304	0.3406637418044732
fadD	562	0.11366878793650968
nemA	366	0.17409110046532375
pepA	504	0.1445915948857969
kdsC	189	0.8377669687001456
ydcF	267	0.6550246724009471
pta	715	-0.22796561171376337
aaeR	310	0.7572821804819018
aroL	175	0.9438536029513194
tas	347	0.3189676740195325
mfd	1149	-0.04204158516842231
ligA	672	0.39252762380199613
lrhA	313	0.8603251903339251
cutC	249	0.5281370760281383
thrC	429	-0.08435498305098071
fumA	549	-0.30337507794673924
aceF	631	0.8671589460703258
aceE	888	0.40568074684680383
sthA	467	0.4280679684752542
pyrB	312	0.23579073277308882
smpB	161	0.8121272747490199
ftsE	223	0.728131396220729
agaR	270	0.8675123682814782
sapF	269	0.7083317203653706
ychF	364	-0.10277146487606695
pnp	712	-0.15223873589857304
yidZ	320	0.49503115190455155
trmH	230	0.9018505714648756
sucB	406	0.7216694092602377
ybiT	531	0.048706311757968836
clpA	759	0.44155242505792536
pgi	550	-0.32816558110536104
pdxH	219	0.8453846401707256
cysS	462	-0.15424526642355044
gltB	1518	-0.35927760353954963
ttcA	312	0.27333358321976015
nfsA	241	0.44722088375712127
mnmA	369	0.32400561304375597
nanA	298	0.7171770820884246
yjjJ	444	0.4606903671240785
glgA	478	0.03029668147438481
tpx	169	0.783061727585713
acpT	196	0.8908737347944129
dusA	331	0.0048868596294365406
yafJ	256	0.4195993702180288
dkgB	268	-0.13440644317948522
serB	323	0.2935090437504413
lysS	506	0.46921503037790185
metG	678	-0.21808093370069842
rnt	216	0.29185715613413166
nrdF	320	-0.04812126455903571
glyA	418	0.33635488860234997
ybiU	422	-0.04355995306945655
gatY	285	0.24075202210659635
murC	492	0.2625535703846418
pflA	247	0.6302459967424104
metC	396	0.332794603360253
bisC	778	-0.38320470179437943
yeaD	295	0.02297470321076499
hemL	427	-0.16408688012463454
dsdC	312	0.6046475538639373
ugpQ	248	0.6779734755428439
yajO	325	-0.006971476776554048
dapF	275	0.31008721454147264
rarA	448	0.6576150949151209
ileS	939	-0.431150079803354
ribD	368	0.5130975823563498
frlR	244	0.8731312253112674
glf	368	0.8174288449749152
valS	952	-0.5053998222887952
minD	271	0.011215916574218443
truC	261	0.17577110965717843
pth	195	0.7471796492512275
srmB	445	0.550691553892021
pyrC	349	0.458423267004456
rimK	301	0.3764737895321018
inaA	217	0.8207580877061761
lptB	242	0.535087076170987
yccU	138	0.8991613568158583
metB	387	0.7026570711665141
yaiW	365	0.7562959073726071
ilvA	515	0.355611544772231
queC	232	0.03222958877904235
hdfR	280	0.29981620393542124
katG	727	-0.23726508267224447
purF	506	0.0668044170725195
epd	340	0.20116681741239253
hemC	314	-0.04846442649546368
ybiB	321	0.6995797003862663
nudF	210	0.5229925568576587
mqo	549	0.0009041022145074803
ung	230	0.5391255344505066
yheS	638	0.2728544415069713
cho	296	0.7042471140625159
rfbB	362	0.4854899490818521
mukB	1487	-0.07551998508702391
uvrC	611	-0.06875041833212367
pgk	388	-0.08749708213416665
rob	290	0.8214150506269265
deoB	408	-0.08052876225919191
ansA	339	0.1948241791298329
purL	1296	-0.3270066585054729
crl	134	0.8751235152891065
ydiJ	1019	-0.2137998853712698
pdxK	284	0.08240496897146196
fhlA	693	-0.04964036850550534
ispD	237	0.896493443394579
asnA	331	0.031233987827637054
pfkA	321	-0.07997030139901537
yecE	273	0.16816863507896548
thyA	265	0.2603533658837923
rffH	294	0.606696874639416
gshB	317	0.3463950897869726
grxB	216	0.895435427705947
nuoC	597	-0.1438899433614079
ibpB	143	0.9444327009455917
ulaR	252	0.9473010214115507
tdk	206	0.44404231596007715
plsB	808	0.05008920297866827
leuD	202	0.8956222138621404
tpiA	256	0.3531306331265903
nudE	187	0.9052081455110785
pdxY	288	0.3294348905096447
yjhU	329	0.462636776966798
topB	654	-0.05331383444130921
murI	286	0.47322584982274307
ybhA	273	0.6056754331530155
rsxC	741	0.1785947575869701
lipB	214	0.7089021942413083
dxr	399	0.6105703939026191
hsdM	530	0.8039205032974232
trkA	459	0.2396136411968878
murF	453	0.6495188274706116
nagZ	342	0.4359385367389214
tyrB	398	0.10856544885904203
selB	615	-0.1490158424225973
rne	1062	0.39171717942566436
iadA	391	0.16002932528189107
ghrB	325	0.20243534734551774
icd	417	0.22272846972170052
purD	430	-0.11512968254377223
iscS	405	0.3210865595469354
pyrG	546	-0.23800856904710896
clpX	425	0.5439270793614268
dadA	433	-0.05225989131515656
ydjF	253	0.7694984145357887
ispG	373	0.5077167030179571
hemE	355	0.0034682786458242344
bglA	480	-0.007211007974423018
lplA	339	0.6318237612225069
yciT	250	0.8746512882416735
pepP	442	-0.14712289471221235
maeA	566	-0.29925387036773826
nadE	276	0.7903957424866825
ascG	338	0.06968163981568136
yigB	239	0.6336109138811014
rfbC	186	0.8525304613467627
mcrC	349	0.6843129434892747
asd	368	-0.17817276577736013
nfo	286	0.1229155453581265
secA	902	0.43122076536722326
ycfP	181	0.9130633975082639
insK	284	-0.004990459836900232
ybgI	248	0.8687403935802128
dapE	376	0.16171043696580525
pncB	401	-0.24597224311898686
ygiQ	740	0.015615761420556927
rluC	320	0.925000224005738
nagB	267	0.5145561492292015
recR	202	0.94359268640842
lysA	421	-0.0013579517489815864
glpD	502	0.53990051120599
yfiE	294	0.40927206176576447
clpB	858	0.0025853246161163523
zwf	492	0.04119799095239901
rpsB	242	0.3295752901020526
hsdS	465	-0.08651457048641133
crp	211	0.0822160674759623
trpS	335	0.05704803722507339
maa	184	0.8668176217330961
thrS	643	0.1286782764898036
era	302	0.3096277509109924
prkB	290	0.409289089173476
yqjG	329	0.7205105672040792
ldhA	330	0.6811855413551788
dld	572	0.004221809236859467
sbcB	476	0.4826404486081567
ydcR	469	0.21221527091621117
yqgE	188	0.9314089326674149
ruvB	337	0.5832083842918636
ilvE	310	0.23089379806277802
aroH	349	0.15069688676608184
pssA	452	0.021769295363156405
rho	420	0.3540541599701953
yaaA	259	0.18254637017347686
ddlB	307	0.655956882616987
intS	386	0.8377954863572816
sseA	282	-0.017718069950228506
cysB	325	0.34082041329109286
ampD	184	0.9546592109262267
gadW	243	0.6703220897628871
ycjX	466	-0.23126632653894835
ubiD	498	0.1719781041878551
ybdL	387	-0.020226940113827984
rlmF	309	0.8457658329537886
tktA	664	0.16679130559695635
sucC	389	0.47350908166931516
purA	433	0.31162777722384183
ptrB	687	-0.23483878462950367
rlmG	379	0.5041762951645974
fdhE	310	0.21519246250634455
fucI	592	-0.1849574419489
parC	753	-0.18774199479225523
fusA	705	0.4325645426935574
rnc	227	0.8742174624765494
yceM	308	0.32836243401369775
gudD	447	0.22159607967061062
sucA	934	-0.126023665602758
udk	214	0.7328801080135784
ilvC	492	-0.09842754669529215
hemB	325	0.6325569766930234
proS	573	-0.29917485963620005
speC	712	0.31800798043063583
recA	354	-0.15848941958163873
waaU	358	-0.0215352729624955
rpoC	1408	-0.5316163655096768
nadB	541	0.0719948919427614
glyS	690	0.3393230895865512
fepC	272	0.38273396719663283
pcm	209	0.9549497267195994
ycdY	185	0.961850630150101
uidR	197	0.4215180024919153
ycbZ	587	-0.3104139918856099
dapD	275	0.8885848047619671
dcyD	329	0.1585063416040277
yhhW	232	0.4142837520449557
ycfH	266	0.2798746071618641
dam	279	0.7246645113661804
yciO	207	0.8801324242997669
msrB	138	0.8467246831035082
mnmG	630	0.5502770465502069
fpr	249	0.2908873863629955
yeiG	279	0.8727629388532518
argG	448	0.15411371723738654
yidA	271	0.8407267526656351
miaA	317	-0.1288116225675337
sgrR	552	0.09777602289663334
yfiC	246	0.5114789544075572
dacA	404	0.6097532714362847
ibpA	138	0.9760189090306535
xseA	457	0.6659332144967912
xylR	393	0.08686397494813286
glmM	446	-0.19956056107770603
uxaC	471	-0.3777924414206791
ubiG	241	0.41096221566239477
lpxC	306	0.7356644268347007
mreB	348	0.17310514572342622
tyrS	425	0.3278028896284923
ygiF	434	-0.2684168244558338
nagC	407	0.03502286379517683
suhB	268	0.4341897153163803
yhiN	401	0.7567756863241296
hflX	427	0.4899820867903715
ndh	435	-0.07851828052274126
cca	413	-0.3472088224559229
yigL	267	0.2601234036803254
yjhP	249	0.905629131276056
treR	316	0.6014770017237225
ycaO	587	-0.31500420086900627
yfaY	401	-0.1168527576541994
rpoB	1343	-0.359766822799111
sdiA	241	0.5571724187004929
pykF	471	-0.0769050717494259
cpdA	276	0.2699027336555945
lepA	600	0.21605605422406485
hemN	458	-0.17718708182486453
exuR	259	0.7905013805193893
speB	307	0.11596507328513811
glgC	432	0.32756297720143746
deoC	260	0.2868483265489982
yqjH	255	0.4955649319032303
deoD	240	0.8261226831365681
murA	420	-0.021551221275132756
yhhX	346	0.9355259811797642
fabF	414	-0.18819155422638417
pyrE	214	0.6632649933495723
fabB	407	0.2026930540401074
galM	347	0.010868889461098184
ubiE	252	0.4651725673203945
sbcC	1049	-0.2661452611704118
aspC	397	-0.010778920837157563
pheA	387	-0.12362483868130297
ybjS	338	0.3011789181003095
glyQ	304	0.06345776189454794
uvrD	721	0.24195758328127726
glmS	610	-0.36050322914516886
yhbW	336	0.04929799295431272
ygfZ	327	0.3682729948966341
truD	350	0.7154716697300327
rhlE	455	0.6229179242945323
ybiV	272	0.45613406774200427
queA	357	-0.20930724541450535
ynfC	237	0.7189916927647249
frdA	603	-0.07543102289145398
dnaJ	377	0.5859141618505972
yicC	288	0.14155274359710487
gltD	473	-0.04882573328702216
dnaX	644	0.49069179063423146
murB	343	0.30248375423658674
yqeF	394	0.1118187312769584
fldB	174	0.3042127018448957
rna	269	0.9620128254185477
yrfG	223	0.35503096982005256
lpxB	383	0.30094747520110315
fbaB	351	0.0039174302178752035
queF	283	0.23193168575357798
dcm	473	0.34135195368947613
nrdB	377	-0.05340476940233023
htpG	625	0.20519170044842194
gyrA	876	0.3984163186240342
cof	273	0.06201284867832278
yggS	235	0.9014666354693276
ldcA	305	0.13379172756799396
truB	315	0.33226164119236773
insJ	174	-0.22691952680629449
dxs	621	-0.27711439928987575
clpP	208	0.8803719918527234
lipA	322	0.7442050695724864
metE	754	-0.2360360738065734
rfbA	294	0.6726186132226769
gcvP	958	-0.43067538728381083
gapA	332	0.8576435082471043
purK	356	0.22400875356347735
xthA	269	0.7654766197478182
carB	1074	-0.41902431145177144
katE	754	-0.2203281738509752
speD	265	0.06839233370364264
hemH	321	0.8897486455857064
rhlB	422	0.25885921123657996
tnaA	472	-0.10310087634202311
ppk	689	0.08933948586768378
