# Supplementary material for: Proteome-wide determinants of co-translational chaperone binding in bacteria
Source: Nat Commun. 2025 May 10;16:4361. doi: 10.1038/s41467-025-59067-9 (PMC12065913; doi:10.1038/s41467-025-59067-9)
Supplement: Supplementary file 8 — Source Data [file 41467_2025_59067_MOESM8_ESM.zip › S4e.csv]

codon position	TF SeRP enrichment mean	TF SeRP enrichment low CI	TF SeRP enrichment high CI	TF model enrichment
0	0.5681209570998496	0.3390532519064243	0.7971886622932749	0.25
1	0.5681209570998496	0.3390532519064243	0.7971886622932749	0.25
2	0.5681209570998496	0.3390532519064243	0.7971886622932749	0.25
3	0.5695343870696079	0.3411869418372976	0.7978818323019183	0.25
4	0.5753008811913847	0.35193542657923677	0.7986663358035326	0.25
5	0.5753008811913847	0.35193542657923677	0.7986663358035326	0.25
6	0.5753008811913847	0.35193542657923677	0.7986663358035326	0.25
7	0.5780888091195873	0.35408749326784383	0.8020901249713308	0.25
8	0.58153731403769	0.3579710261869765	0.8051036018884035	0.25
9	0.5661994774065705	0.3504215737755745	0.7819773810375665	0.25
10	0.5773971932502975	0.35948055803776074	0.7953138284628343	0.25
11	0.5848896808294863	0.3645610315511818	0.8052183301077909	0.25
12	0.6025274129465332	0.3781065412740833	0.8269482846189833	0.25
13	0.6226720585980021	0.39239209637569694	0.8529520208203072	0.25
14	0.6261340175864427	0.3960856033793943	0.8561824317934912	0.25
15	0.6497684705410175	0.4165421059784739	0.882994835103561	0.25
16	0.6497684705410175	0.4165421059784739	0.882994835103561	0.25
17	0.6422983181562816	0.4140132645773345	0.8705833717352286	0.25
18	0.6355718704864601	0.4098106424951342	0.8613330984777859	0.25
19	0.6335724423565184	0.40877143746329453	0.8583734472497424	0.25
20	0.6254160806593214	0.4053519623624424	0.8454801989562004	0.25
21	0.6254160806593214	0.4053519623624424	0.8454801989562004	0.25
22	0.6254160806593214	0.4053519623624424	0.8454801989562004	0.25
23	0.6254160806593214	0.4053519623624424	0.8454801989562004	0.25
24	0.6269541804202886	0.4070008130945554	0.8469075477460218	0.25
25	0.6564215832303707	0.4222901979074543	0.890552968553287	0.25
26	0.6661022810456168	0.4073565234397076	0.9248480386515259	0.25
27	0.6787934816667343	0.4161044787442825	0.941482484589186	0.25
28	0.6569843979022147	0.39800704411451215	0.9159617516899174	0.25
29	0.7058033635920193	0.404612998540449	1.0069937286435897	0.25
30	0.7829475481245561	0.4164508258052544	1.1494442704438579	0.25
31	0.7629221629546414	0.40575222898768115	1.1200920969216017	0.25
32	0.7893346032416695	0.4107594897607373	1.1679097167226016	0.25
33	0.7526332226641795	0.389070189890911	1.116196255437448	0.25
34	0.6951766250211524	0.37310581176294155	1.0172474382793633	0.25
35	0.6951766250211524	0.37310581176294155	1.0172474382793633	0.25
36	0.7618054077081238	0.39537897285176093	1.1282318425644866	0.25
37	0.7709166376049139	0.40127359488258685	1.1405596803272409	0.25
38	0.7758953694178341	0.40380369771942026	1.147987041116248	0.25
39	0.8510272158553788	0.4368522649883551	1.2652021667224025	0.25
40	0.8079126935900192	0.42558511175681013	1.1902402754232282	0.25
41	0.9812436425266539	0.4788762527631101	1.4836110322901976	0.25
42	1.0554545158224067	0.4962038492406311	1.6147051824041823	0.25
43	0.9964219276488875	0.4844191289649725	1.5084247263328026	0.25
44	0.9002469421152717	0.4612886084672324	1.3392052757633108	0.25
45	0.8238367035381782	0.43137916145354493	1.2162942456228114	0.25
46	0.7810326264814866	0.42829967821987	1.1337655747431032	0.25
47	0.6755537414094189	0.398163918592523	0.9529435642263149	0.25
48	0.5633612898873855	0.3600046047797171	0.766717974995054	0.25
49	0.5088727435449619	0.3445687666263979	0.673176720463526	0.25
50	0.5087832939175312	0.3478453277852701	0.6697212600497924	0.25
51	0.5046907338193315	0.3463560541509608	0.6630254134877022	0.25
52	0.5165410857263737	0.3554134735968235	0.6776686978559238	0.25
53	0.4830993784673677	0.3428583878842312	0.6233403690505043	0.2721607143376553
54	0.4931115951946676	0.35044108426013965	0.6357821061291955	0.2822913266062977
55	0.48795044032540547	0.3463904840283632	0.6295103966224478	0.2822913266062977
56	0.4931509713428694	0.35335496629571395	0.6329469763900248	0.2955877552088909
57	0.4895586125251664	0.35223059078309477	0.6268866342672381	0.3323112246827197
58	0.47956112603316303	0.3462532357868642	0.6128690162794619	0.36713520435617797
59	0.48926110931637984	0.3539305879258904	0.6245916307068693	0.36713520435617797
60	0.4843992366882718	0.3496123462079097	0.6191861271686339	0.4405821433038355
61	0.4763869101473367	0.34570760358906	0.6070662167056134	0.4817377556451953
62	0.48269555551745347	0.3497267109073464	0.6156644001275605	0.48933571484667715
63	0.48839852332963857	0.3537216702974094	0.6230753763618677	0.5076974495835915
64	0.5033848721078626	0.3648759241839179	0.6418938200318073	0.5330239802551975
65	0.5026664442397482	0.3645389485110937	0.6407939399684025	0.5526520415256921
66	0.5110941320451672	0.37127885961133267	0.6509094044790016	0.5900086742663111
67	0.5386181466599314	0.39402065387176743	0.6832156394480953	0.6596566336132278
68	0.5555488246504301	0.40701525187910437	0.7040823974217558	0.7267719398929837
69	0.5639084679754396	0.4132701557035128	0.7145467802473665	0.7641285726336027
70	0.5755886450065981	0.4217680848756739	0.7294092051375223	0.8033846951745921
71	0.6108679313301686	0.4550857568529941	0.7666501058073432	0.9053239811278064
72	0.6141656730817053	0.4580263485888322	0.7703049975745785	0.9382484710008943
73	0.6236575438911465	0.46566408617988886	0.781651001602404	0.9908010221444767
74	0.6365541319935484	0.47763680533549724	0.7954714586515994	1.0262581650847253
75	0.641646684560493	0.4822951118860195	0.8009982572349665	1.079443879495098
76	0.6688513638719286	0.5047246079626111	0.832978119781246	1.1155341857021366
77	0.6799221708544166	0.5141970394610993	0.845647302247734	1.1288306143047298
78	0.6840282688930286	0.5174150907640628	0.8506414470219943	1.1395943898401621
79	0.7254832425258971	0.5519516027553971	0.8990148822963971	1.1395943898401621
80	0.7241765579105887	0.5514006244994318	0.8969524913217455	1.1446596959744837
81	0.7181808784616011	0.5464490315457429	0.8899127253774591	1.1522576551759656
82	0.7285258987162803	0.5573550056850533	0.8996967917475073	1.166820410312139
83	0.734040523220823	0.5622689980523764	0.9058120483892697	1.1642877572449781
84	0.7225714497057715	0.5530720373874265	0.8920708620241165	1.2371015329258457
85	0.7597525629931658	0.5825132894983407	0.936991836487991	1.2655938799314024
86	0.7571489642368552	0.5801270483963998	0.9341708800773106	1.2991515330712804
87	0.7571489642368552	0.5801270483963998	0.9341708800773106	1.3479051046141222
88	0.7744847219352684	0.5940408839470064	0.9549285599235304	1.4207188802949895
89	0.7922285538580291	0.606709652906319	0.9777474548097393	1.4954321457762272
90	0.8088974210021573	0.6203816832080311	0.9974131587962834	1.5372209213843773
91	0.8016695386556478	0.6145704581786565	0.9887686191326392	1.5752107173917862
92	0.8322390057279768	0.6331323489305574	1.0313456625253963	1.6113010235988248
93	0.8914409714988366	0.6741198058426103	1.1087621371550629	1.644858676738703
94	1.0560507654751632	0.7792991303634016	1.332802400586925	1.67461735027784
95	1.088417436883224	0.8025256539119503	1.374309219854498	1.6847479625464823
96	1.0805194586482576	0.8021691546445489	1.3588697626519664	1.6967780646154953
97	1.0866103954283	0.8062244045289931	1.3669963863276067	1.7138734728188294
98	1.213349209957102	0.8843884092404772	1.5423100106737269	1.7904862281004377
99	1.142084332146214	0.8409216970017578	1.44324696729067	1.8101142893709323
100	1.1585060975589396	0.8554065277073357	1.4616056674105438	1.8924255140536521
101	1.1857006584436947	0.8697182710751652	1.5016830458122241	1.9570081672662476
102	1.2013652912175	0.8753841423276427	1.5273464401073573	1.9772693918035325
103	1.232203290464621	0.8916272883151517	1.57277929261409	2.043751534816498
104	1.2418145471688324	0.8963101788948333	1.5873189154428315	2.081108167557117
105	1.189493444206471	0.8672936907819943	1.5116931976309478	2.105801534961933
106	1.1664759017691755	0.8581895867754342	1.4747622167629166	2.1032688818947722
107	1.1544156763274318	0.8578874432374752	1.4509439094173884	2.1247964329656375
108	1.2098862571505167	0.9128398781609919	1.5069326361400415	2.1589872493723057
109	1.2072581565314386	0.9128170650072495	1.501699248055628	2.191278575978603
110	1.2260882613959572	0.9363167579295534	1.5158597648623608	2.2140724535830487
111	1.2189730402795793	0.9304912354434027	1.5074548451157557	2.2963836782657685
112	1.1923196744145126	0.909339427362895	1.4752999214661304	2.3609663314783638
113	1.149031619685955	0.8840316660068019	1.4140315733651077	2.415418372422317
114	1.2143752116531896	0.9338607864066018	1.4948896368997775	2.4204836785566384
115	1.1849763763225996	0.9182905969160245	1.4516621557291747	2.4629056174315784
116	1.1858166796531329	0.9163631462252402	1.4552702130810258	2.4894984746367643
117	1.1978799734934427	0.9306950528208855	1.4650648941659998	2.528121433910964
118	1.1976397880851781	0.9306165190728906	1.464663057097466	2.5724428625862745
119	1.18484849472024	0.921401861362664	1.4482951280778158	2.621829597395906
120	1.2180139479287182	0.9482878818133448	1.4877400140440917	2.6731158220059084
121	1.2419073119280153	0.9741586920255649	1.5096559318304656	2.6737489852726988
122	1.277251095057185	1.0020289435490348	1.5524732465653348	2.68198010774097
123	1.2697677627144939	0.9964410988688241	1.5430944265601636	2.68198010774097
124	1.2442075048044017	0.9733685401595082	1.5150464694492953	2.68198010774097
125	1.284259537013432	1.0118587256515006	1.5566603483753634	2.706673475145786
126	1.3074232887371318	1.0348716555184638	1.5799749219557997	2.7440301078864056
127	1.323599647803113	1.0435701778883542	1.6036291177178716	2.811145414166161
128	1.3333867611316088	1.0531957771689668	1.6135777450942506	2.833306128503817
129	1.328816721606475	1.0572925842781262	1.6003408589348238	2.903587251117523
130	1.3193770054307685	1.0519118317863336	1.5868421790752032	2.897888781716412
131	1.3507239424671837	1.0817225715226166	1.6197253134117509	2.9567729655278963
132	1.4927010963080325	1.2079373775831677	1.7774648150328973	2.990963781934564
133	1.4888021645076162	1.2054916054806073	1.772112723534625	2.9953959248020956
134	1.4878768276998793	1.2042303479648966	1.7715233074348622	2.9865316390670333
135	1.487820978685534	1.2028274437927475	1.7728145135783206	2.9871648023338233
136	1.5109049301553394	1.218924022995632	1.8028858373150471	2.9871648023338233
137	1.5154407035279376	1.2235837659021147	1.8072976411537602	2.9871648023338233
138	1.5761164501252414	1.2675523796975183	1.8846805205529644	2.9871648023338233
139	1.5501945322958037	1.248847214922112	1.8515418496694958	2.9871648023338233
140	1.5495605026484918	1.2515705351647597	1.8475504701322238	2.982732659466292
141	1.5850116211102083	1.276351752351316	1.8936714898691007	2.9941295982685148
142	1.6173958991537172	1.3026247428180127	1.9321670554894217	3.0099586799382685
143	1.6653522986035547	1.3423713941315234	1.9883332030755858	3.008059190137898
144	1.7253644787181832	1.38487359356478	2.0658553638715866	3.0238882718076523
145	1.735390925419955	1.3915295369004912	2.079252313939419	3.0631443943486416
146	1.7554511858338229	1.409132646737805	2.101769724929841	3.0916367413541983
147	1.8111519435737091	1.457484123161433	2.164819763985985	3.123294904693706
148	1.8331247960604484	1.4764961181837248	2.1897534739371722	3.127093884294447
149	1.8489115290751723	1.4891898493837321	2.2086332087666127	3.1327923536955584
150	1.992212792593739	1.6004841014870803	2.3839414837003976	3.1175964352925947
151	2.143180185814055	1.7122704979834296	2.57408987364468	3.112531129158273
152	2.2400657566926574	1.7788700834358104	2.7012614299495046	3.1562193945667936
153	2.28971726686536	1.8021387462422427	2.7772957874884776	3.161917863967905
154	2.328042952413785	1.8311028072833722	2.8249830975441976	3.217636231445438
155	2.3857556064956604	1.8765770615640194	2.894934151427302	3.2581586805200082
156	2.4321646557870173	1.9349877291188164	2.9293415824552183	3.30754541532964
157	2.512611812930599	2.0076897799543687	3.0175338459068297	3.3512336807381597
158	2.523892453522908	2.0415637104722797	3.006221196573537	3.34996735420458
159	2.5940612545541586	2.1011640171328714	3.086958491975446	3.367062762407914
160	2.7475305858879295	2.2114014284928087	3.2836597432830503	3.354399497072111
161	2.8275834005749094	2.26910299765754	3.386063803492279	3.341736231736308
162	2.848948394518446	2.2789872871945316	3.4189095018423603	3.3822586808108777
163	2.8506147343102453	2.279321192790153	3.4219082758303374	3.4189821502847066
164	2.9103949314520605	2.320901392290774	3.4998884706133464	3.482931640230512
165	2.8732848347550908	2.2905074134305288	3.456062256079653	3.5120571505028586
166	2.842849300713538	2.256693735976313	3.4290048654507626	3.5525795995774283
167	2.806543139558393	2.226206990708522	3.386879288408264	3.6247602119915054
168	2.8895885750394887	2.301998706996317	3.4771784430826607	3.6950413346052127
169	3.0179596092523022	2.4213036212654417	3.6146155972391627	3.702639293806694
170	3.297040059079832	2.65642163874348	3.9376584794161844	3.7159357224092875
171	3.365484073212272	2.7042720719686892	4.026696074455855	3.7159357224092875
172	3.409738252552487	2.7413689963500802	4.0781075087548935	3.7159357224092875
173	3.4695035804894987	2.7853830826263173	4.15362407835268	3.7292321510118804
174	3.51093350629289	2.8048142475039946	4.217052765081785	3.731764804079041
175	3.608240025584518	2.868036634486465	4.348443416682571	3.76785511028608
176	3.67875332486532	2.909469503220706	4.448037146509933	3.800146436892377
177	3.760590900593031	2.9339607659762836	4.587221035209778	3.8476336819016392
178	3.782537786543866	2.9441373977881753	4.620938175299557	3.9679347025917675
179	3.5992620268984497	2.8193550834792154	4.379168970317684	4.0040250087988065
180	3.5060299414697553	2.7584279967564536	4.253631886183057	4.074306131412513
181	3.4307956140235274	2.7068445088895894	4.154746719157465	4.1154617437538725
182	3.491265707533592	2.7481998726961776	4.234331542371007	4.161682662229554
183	3.4627038839804305	2.7225787421416534	4.202829025819208	4.158516845895603
184	3.578800860974483	2.7994602213835478	4.358141500565418	4.194607152102641
185	3.652693602446321	2.8409198873120296	4.464467317580612	4.199672458236963
186	3.639470130166114	2.830451585335349	4.448488674996879	4.23196378484326
187	3.5846399336247248	2.787468246347924	4.381811620901526	4.246526539979435
188	3.588241261839754	2.7767073724715132	4.399775151207995	4.329470927928944
189	3.6734171663922575	2.8338694522349446	4.51296488054957	4.350365315733018
190	3.6727101877667345	2.8310710315851386	4.51434934394833	4.4098826628112935
191	3.6417347067240655	2.803445933465137	4.480023479982994	4.489028071160062
192	3.5986456474808795	2.759895971600417	4.437395323361342	4.528284193701051
193	3.609591091802705	2.7615572408352076	4.457624942770202	4.589701030579696
194	3.5722664483268356	2.7326195929632995	4.411913303690372	4.60679643878303
195	3.535430375979158	2.688091133118218	4.382769618840098	4.628957153120685
196	3.5043312902692563	2.6578962607417096	4.350766319796803	4.653017357258711
197	3.4972685499450122	2.6524102147335182	4.342126885156507	4.659348989926612
198	3.4972685499450122	2.6524102147335182	4.342126885156507	4.761288275879827
199	3.468287888228751	2.6267021715610794	4.309873604896422	4.794212765752915
200	3.6078475810938304	2.693829248239732	4.521865913947929	4.824604602558842
201	3.6523366484483986	2.668892930481639	4.635780366415158	4.917046439510204
202	3.655735299880822	2.6255852142911165	4.685885385470527	4.905016337441191
