# Supplementary material for: Proteome-wide determinants of co-translational chaperone binding in bacteria
Source: Nat Commun. 2025 May 10;16:4361. doi: 10.1038/s41467-025-59067-9 (PMC12065913; doi:10.1038/s41467-025-59067-9)
Supplement: Supplementary file 8 — Source Data [file 41467_2025_59067_MOESM8_ESM.zip › S4f.csv]

gene	NCC TF molten globule model	NCC TF molten globule model + secondary structure	NCC TF molten globule model + hydrophobic core formation
deoR	0.9280117935215312	0.9102793089168006	0.9199530226487618
pcnB	0.19938006113543294	0.1319391573241302	0.19829095884070305
yafD	0.8768896480469549	0.8227190204650935	0.8714941147762578
purC	0.7625790290341724	0.7738631666551229	0.7592350894490445
sspA	0.8252411523933149	0.8455159747919859	0.8365465966667631
guaC	-0.1776750049831254	-0.1612269820132339	-0.1571211265290938
pepQ	0.18647086691713316	0.16493393594847408	0.17904423294040034
rffG	0.8206896606201128	0.8173423114789163	0.8178745125009043
entC	0.26683299310662806	0.31773869884398226	0.293625556360229
tdh	0.46621423632256265	0.4791256789679145	0.46364988941417823
ucpA	0.6309560394550684	0.6288307106406378	0.6122755290710675
gdhA	0.3140906349318735	0.32212944289543244	0.33582163694305406
serC	0.04276418945484606	0.07538586567308508	0.09351103635267506
gpmA	0.3217737287411038	0.3324670463496144	0.3383233902443266
gltX	0.007349561817503802	0.011273023536273592	0.016267140465205856
solA	-0.23817936448224306	-0.1844729883570662	-0.23670953020599914
yceH	0.6541447792052911	0.6606755539220617	0.6335710384828062
pheT	-0.046929174804503836	-0.05141657990774333	-0.05340464932977798
rluB	0.7340210543219875	0.7594371894020784	0.7441294644717465
yhaK	0.8013490173843356	0.8369032708621015	0.8127531266318335
moaA	0.22184794232722324	0.2699436681031346	0.25087141284367004
hipA	-0.04987258937041757	-0.03399071344684624	-0.038450052466563314
cysM	0.8246372835370135	0.819163143760571	0.8234602037273729
galE	0.30846226727292003	0.3112196430929512	0.2899420936057448
pflB	-0.19209283146035042	-0.17568539473799588	-0.18747638935277464
trxB	0.2569906140289178	0.287779122514078	0.2801412664432204
topA	-0.046952566963691114	-0.0076927802452621125	-0.03986986931025683
fabZ	0.932646327253057	0.9381190630992173	0.9172014604064083
nadA	0.24476249289461469	0.23999126692116646	0.2530061261229059
lon	0.3208518072383289	0.34232219726204577	0.31272708086318723
yihL	0.8513702998831285	0.8332209962428854	0.8650738967253772
rlmL	0.11988428545575863	0.10509657010794368	0.11011177858001105
accC	-0.054437065930728376	0.021309361217928282	-0.037757102130587784
ompR	0.5467932727776835	0.5163182230426578	0.529457896352566
gor	-0.12456041801010748	-0.12450787783877429	-0.1256681433723331
ilvB	0.2889158042159066	0.2691820355720037	0.2957502264684865
allR	0.9371889846807274	0.9396328382257465	0.9383022984012843
holB	0.6137193677722382	0.6034781245990041	0.6277884167104915
rppH	0.832802889030115	0.706624125580853	0.8055301626377849
malZ	-0.05678425664154778	-0.09282516904960976	-0.04925780078377833
nuoG	-0.15236257958209065	-0.1558941662044237	-0.13110126338223133
deoA	-0.17345413815617486	-0.16628597150020727	-0.14622712855550818
yfbR	0.5935895732261421	0.5912301923654988	0.6130501546873722
glnS	-0.032637605640847556	0.0034407009766889386	-0.030535717726075814
galT	0.44864688907727085	0.4564259103766364	0.4611624102456368
pyrD	0.1349151055617204	0.1466162117526621	0.14931819156444182
lysU	0.45274452762940415	0.42759582129642715	0.4658504324356213
hslU	-0.10599811278938234	-0.08036835469296659	-0.12089051833045585
fabI	0.2832998652605485	0.29464717789950595	0.29072847441631344
ycjG	0.2808022689844115	0.28065075911373905	0.281642566505319
mutS	-0.4039864784917006	-0.4164817570488772	-0.39963570275396487
rep	0.30306253733133165	0.30439417415025477	0.29977745926288124
mpl	0.5534596665192796	0.5613880613265214	0.5466165138522828
moeB	0.32367879407883926	0.3536940552210605	0.34792647324024234
kdsA	0.4531919252247664	0.4502219181393691	0.46368649616662466
serS	0.20161399895701	0.24653165664282248	0.19713380633954478
rbn	0.19525520636725816	0.20331241169283126	0.1707851318776845
manA	-0.13957769137136053	-0.12808910205458032	-0.11845480915107208
thiI	0.7525811325940028	0.7669013428980817	0.7574324223823332
thiK	0.5936484149004572	0.5594762961684543	0.6108135483019682
rimJ	0.5601069068031438	0.5686156673723163	0.5619285630146483
sdhA	-0.09654179231592055	-0.10664926767913964	-0.08654125574974338
leuA	0.2306841677816554	0.2511817306712934	0.23833498185648191
nuoB	0.47621644446040917	0.4801200276152844	0.5015269920062226
degP	-0.35554905632858386	-0.39169983046672713	-0.3538861905166658
gsk	-0.06451776171851836	-0.04860404392789098	-0.05106341123184782
tldD	-0.2765006207420822	-0.2668360391987265	-0.2748944370000083
alsE	0.6752005262266607	0.6787901215215665	0.65921210522014
nadD	0.915425052504965	0.8982580293566276	0.8948829046227226
prfC	-0.06275899840644049	-0.060128164998721166	-0.053034668299152044
tgt	0.12280820659094129	0.12722387180848843	0.13049538936664942
folA	0.8839530605329132	0.848743081071191	0.8464243381456491
aspS	-0.24181685509255466	-0.23189815962939553	-0.2273669101137001
accD	0.6964712226603134	0.7154423639834041	0.7020534463007639
hscA	-0.11547782838267971	-0.10775816555168273	-0.10758503680639372
leuS	-0.3133033973027475	-0.29209933805365984	-0.3068433381461523
gabT	0.13297122345834023	0.15058947137629988	0.16459661798776382
pheS	0.9258146580796336	0.9260358226945238	0.9308147895668425
hrpA	-0.13964757520121537	-0.13627821153730038	-0.13342623762920625
ispH	0.301750009836113	0.3013009361185438	0.31382701879418423
rfaH	0.808303041892906	0.7556104410710941	0.7548320259828466
mak	0.8435887019963221	0.8597952565509237	0.8582542041051002
dbpA	0.40313013053021907	0.48338025003675483	0.3684218521315232
yieE	0.6579202961870768	0.6459772123680995	0.6617906079339884
ybaP	0.4673226434867289	0.4523198956363667	0.4557663026187058
lolA	0.9185672526341198	0.9201500532117165	0.9055032212097779
frmB	0.4706403994685338	0.4654675522889315	0.4844254882911799
gntR	0.14321149285061727	0.13901621346895413	0.1479455742154874
ybfF	0.7762757515025627	0.7761115992540707	0.7657738441559037
alr	0.0738331466079171	0.09441108197419795	0.07254067314266553
usg	-0.10469166676674127	-0.14411140890261895	-0.11849691172854854
rdgC	0.27563069303284404	0.3177526441219457	0.30203224377294546
hemF	0.2555514862682942	0.21095582683068514	0.2659991196329478
ispA	0.12498335660274584	0.12498335660274584	0.155792263051688
tdcB	0.08152821369125099	0.07200493398173588	0.08902843781042917
fumB	-0.4648142457449955	-0.4299328050949813	-0.4495209077279618
priA	-0.12727812585881415	-0.14040302599775542	-0.13916333534490888
purM	0.25554252538628147	0.17063183385930084	0.23341383597115947
glpK	0.10445727973536402	0.11895641107595192	0.10168533249964302
asnB	-0.12216925144122814	-0.1299659273648887	-0.12232716155338105
panB	0.3072458156567944	0.3527324613567762	0.34386955686346365
asnS	0.04774781882686802	0.03229980627173712	0.049389345316807054
alaS	-0.02777955237303516	0.020124585736069775	-0.011393306026797138
nagK	0.3406637418044732	0.312385152554465	0.339569360459036
fadD	0.11366878793650968	0.13347323709431552	0.13446626575415255
nemA	0.17409110046532375	0.1946156242582582	0.21992381276679437
pepA	0.1445915948857969	0.16620883319959392	0.14920186019008438
kdsC	0.8377669687001456	0.8174345605342284	0.8051669791957513
ydcF	0.6550246724009471	0.6587839031826456	0.6470614333006794
pta	-0.22796561171376337	-0.24680665494652326	-0.2331666267891602
aaeR	0.7572821804819018	0.7835260819404809	0.7659528137935722
aroL	0.9438536029513194	0.9327622171157809	0.9317750147598741
tas	0.3189676740195325	0.3193046011274458	0.3208048906930404
mfd	-0.04204158516842231	-0.004367639513925151	-0.023819843146604618
ligA	0.39252762380199613	0.3796983620427085	0.43737138340861187
lrhA	0.8603251903339251	0.8905118167565537	0.8728653348012667
cutC	0.5281370760281383	0.5388876459315887	0.5250688452028626
thrC	-0.08435498305098071	-0.10605820518189654	-0.09392330643840244
fumA	-0.30337507794673924	-0.25823251099688327	-0.28447431187922473
aceF	0.8671589460703258	0.8919112262434548	0.8623997656059079
aceE	0.40568074684680383	0.4414523361232968	0.4170237206386778
sthA	0.4280679684752542	0.4330854697769859	0.4287872371878152
pyrB	0.23579073277308882	0.2356517094148379	0.24285668963917112
smpB	0.8121272747490199	0.7419214010703881	0.797871382406496
ftsE	0.728131396220729	0.7522031956474533	0.7171880531672786
agaR	0.8675123682814782	0.8394398793790346	0.8532698465471859
sapF	0.7083317203653706	0.7340819318425593	0.7178323180092131
ychF	-0.10277146487606695	-0.13236669390906536	-0.10574456347522232
pnp	-0.15223873589857304	-0.17512047545190393	-0.14744173818269726
yidZ	0.49503115190455155	0.505582398374585	0.5078114841443809
trmH	0.9018505714648756	0.8696810127884486	0.8857953924247869
sucB	0.7216694092602377	0.7538225430053629	0.7165444338157864
ybiT	0.048706311757968836	0.044565497439553015	0.07069524882986412
clpA	0.44155242505792536	0.4455777621764572	0.4856759624748657
pgi	-0.32816558110536104	-0.33080227001926676	-0.32421655327998355
pdxH	0.8453846401707256	0.8323575180044015	0.8344031987501352
cysS	-0.15424526642355044	-0.1544367303082892	-0.1489832492916245
gltB	-0.35927760353954963	-0.3669576021334733	-0.35904329426121306
ttcA	0.27333358321976015	0.2806784816937586	0.277426681103208
nfsA	0.44722088375712127	0.4948172840528241	0.4545645888727603
mnmA	0.32400561304375597	0.34871250908023055	0.34501352888763154
nanA	0.7171770820884246	0.7221910359018495	0.7181647881422891
yjjJ	0.4606903671240785	0.41237493428865685	0.4701475597213059
glgA	0.03029668147438481	-0.007391637663834667	0.028021448535364712
tpx	0.783061727585713	0.7491204981245771	0.7237021357954105
acpT	0.8908737347944129	0.8543856646517459	0.8848100582882634
dusA	0.0048868596294365406	0.014589474924270186	0.018187213429969026
yafJ	0.4195993702180288	0.4658187671377218	0.4430939783255023
dkgB	-0.13440644317948522	-0.10721293908517293	-0.13862555774128338
serB	0.2935090437504413	0.282936409874236	0.3209865340863617
lysS	0.46921503037790185	0.4662465533921044	0.4825625125442984
metG	-0.21808093370069842	-0.22197480196225794	-0.21353175318530732
rnt	0.29185715613413166	0.29220337809459246	0.3222829823903275
nrdF	-0.04812126455903571	-0.04812126455903571	0.0010901091479682346
glyA	0.33635488860234997	0.34655882198520926	0.35026516776053923
ybiU	-0.04355995306945655	-0.020866911479487448	-0.024338625148097214
gatY	0.24075202210659635	0.2643149810451022	0.24422451118021052
murC	0.2625535703846418	0.2505773458387952	0.24649999424619368
pflA	0.6302459967424104	0.6304352531541205	0.6401223406842698
metC	0.332794603360253	0.36447160995636857	0.36551241578712373
bisC	-0.38320470179437943	-0.38037359633861606	-0.37681402245111206
yeaD	0.02297470321076499	0.08210742702103636	0.01721447438607905
hemL	-0.16408688012463454	-0.16187684060988355	-0.12730958211900442
dsdC	0.6046475538639373	0.559002572760536	0.548045762781215
ugpQ	0.6779734755428439	0.6882451639206094	0.6781902201019265
yajO	-0.006971476776554048	0.014398891047321803	-0.011968738766279938
dapF	0.31008721454147264	0.3157799341114671	0.3051253491427795
rarA	0.6576150949151209	0.6576089751755698	0.6661824116437115
ileS	-0.431150079803354	-0.4335668155495188	-0.4208673773909648
ribD	0.5130975823563498	0.5602096251830444	0.5351351328348399
frlR	0.8731312253112674	0.8858435049890293	0.8631173811486432
glf	0.8174288449749152	0.8313179494557215	0.8232416947645487
valS	-0.5053998222887952	-0.4781119671316827	-0.5013001758959037
minD	0.011215916574218443	0.047821037887755186	0.03317701121868511
truC	0.17577110965717843	0.2746292294153453	0.16210251681441462
pth	0.7471796492512275	0.771571644757567	0.763379838110324
srmB	0.550691553892021	0.5588327001599648	0.5387479042846189
pyrC	0.458423267004456	0.4561766658600305	0.4686313059300348
rimK	0.3764737895321018	0.4216880613239736	0.38812660796190585
inaA	0.8207580877061761	0.7931963183674873	0.8243366389492471
lptB	0.535087076170987	0.5433720184437216	0.5629593824343421
yccU	0.8991613568158583	0.8867244427726599	0.8879211266266238
metB	0.7026570711665141	0.7153453321635919	0.7162677540066071
yaiW	0.7562959073726071	0.7580982214513927	0.7460246439571743
ilvA	0.355611544772231	0.37971912850254663	0.38698286175254104
queC	0.03222958877904235	0.02031209082614887	0.08138428616872695
hdfR	0.29981620393542124	0.3128006824752614	0.327304010889631
katG	-0.23726508267224447	-0.23161876573139337	-0.23905642984639136
purF	0.0668044170725195	0.0787072090971175	0.07856777187905402
epd	0.20116681741239253	0.1788975542438205	0.18841087931316175
hemC	-0.04846442649546368	-0.03546937655029752	-0.05098310058196517
ybiB	0.6995797003862663	0.7219620395671623	0.7110844389389703
nudF	0.5229925568576587	0.49772316639669417	0.5300805490427842
mqo	0.0009041022145074803	0.04683624733318711	0.020432345065754115
ung	0.5391255344505066	0.5690369564928818	0.5962949403058918
yheS	0.2728544415069713	0.28257644994139086	0.3264263910047153
cho	0.7042471140625159	0.7008052284148741	0.7116922238197384
rfbB	0.4854899490818521	0.48009145435493444	0.48597789869741154
mukB	-0.07551998508702391	-0.08352159525038011	-0.07737501023643023
uvrC	-0.06875041833212367	-0.10649034169167065	-0.08394386256596281
pgk	-0.08749708213416665	-0.08470282244317923	-0.10189309622166728
rob	0.8214150506269265	0.775982313979481	0.835585617443532
deoB	-0.08052876225919191	-0.045599979801966097	-0.05824325795329762
ansA	0.1948241791298329	0.19490321145186443	0.2530376524273874
purL	-0.3270066585054729	-0.3226614202874474	-0.3231060397183757
crl	0.8751235152891065	0.7179550154483822	0.8600747827801274
ydiJ	-0.2137998853712698	-0.19495306976936208	-0.20450022814299354
pdxK	0.08240496897146196	0.09635632886459077	0.10993715138967206
fhlA	-0.04964036850550534	-0.10263206910349901	-0.05433652172791841
ispD	0.896493443394579	0.8739483799349729	0.8884381755109501
asnA	0.031233987827637054	0.043365514034542633	0.05193814739649019
pfkA	-0.07997030139901537	-0.10251221664762171	-0.10312318210738695
yecE	0.16816863507896548	0.1683476021564299	0.16019678014653727
thyA	0.2603533658837923	0.34394075725900836	0.3026730421193412
rffH	0.606696874639416	0.631367059837036	0.6240676078521339
gshB	0.3463950897869726	0.32087825159436106	0.35612097765067313
grxB	0.895435427705947	0.9016455841594605	0.8821604169822179
nuoC	-0.1438899433614079	-0.20468583087869444	-0.17013842035755328
ibpB	0.9444327009455917	0.96191080707488	0.9625141464583145
ulaR	0.9473010214115507	0.9283288801133931	0.9431992273310915
tdk	0.44404231596007715	0.4670369491585078	0.4678684293881518
plsB	0.05008920297866827	0.030467258671651103	0.0448103687582012
leuD	0.8956222138621404	0.8760963525350371	0.8642435975102918
tpiA	0.3531306331265903	0.35431183307202235	0.38212667702906267
nudE	0.9052081455110785	0.9437832271935888	0.9080752696161996
pdxY	0.3294348905096447	0.3351873932969159	0.3400665211462537
yjhU	0.462636776966798	0.4678935693833474	0.4760128284368769
topB	-0.05331383444130921	-0.05754248903844952	-0.057196919507493955
murI	0.47322584982274307	0.4944613853476402	0.5104182880527777
ybhA	0.6056754331530155	0.6209963822449323	0.605108768048141
rsxC	0.1785947575869701	0.17343757273986735	0.19515241201223946
lipB	0.7089021942413083	0.7113213582655101	0.7103576874367464
dxr	0.6105703939026191	0.6122756936427176	0.6178818389941186
hsdM	0.8039205032974232	0.8192419202332686	0.8189556865713615
trkA	0.2396136411968878	0.26168926507112295	0.273953275321158
murF	0.6495188274706116	0.6689022862247838	0.6387167774173556
nagZ	0.4359385367389214	0.4373524411449096	0.425466864303043
tyrB	0.10856544885904203	0.1411562226232679	0.1471893426424449
selB	-0.1490158424225973	-0.10001590013659696	-0.13437372830548133
rne	0.39171717942566436	0.38557975917814236	0.3909702065778143
iadA	0.16002932528189107	0.1621884191994741	0.16751391336417581
ghrB	0.20243534734551774	0.19955654859418012	0.21312917604559328
icd	0.22272846972170052	0.26795922935471506	0.25004363807506996
purD	-0.11512968254377223	-0.08050316629629506	-0.12031712397480217
iscS	0.3210865595469354	0.347922038233738	0.3468281479813814
pyrG	-0.23800856904710896	-0.2277773667299838	-0.2182228218152436
clpX	0.5439270793614268	0.5951921931139714	0.5953924634345346
dadA	-0.05225989131515656	-0.012529386106564077	-0.037762794318530586
ydjF	0.7694984145357887	0.7899423395302911	0.7835659889495751
ispG	0.5077167030179571	0.5142216135128631	0.5065545865189053
hemE	0.0034682786458242344	0.027388190616339948	0.03561647569035507
bglA	-0.007211007974423018	0.008732101335822529	0.0022483920404056277
lplA	0.6318237612225069	0.6554586080639997	0.6567137335383209
yciT	0.8746512882416735	0.845722306061933	0.840900402370517
pepP	-0.14712289471221235	-0.1718947003665075	-0.15775569492114222
maeA	-0.29925387036773826	-0.2872570750314452	-0.28969740635924157
nadE	0.7903957424866825	0.7784585743015795	0.7815852165575047
ascG	0.06968163981568136	0.056534852714420866	0.06576425906456636
yigB	0.6336109138811014	0.6530176782020817	0.6573770054380569
rfbC	0.8525304613467627	0.8757298390957734	0.8498296999010471
mcrC	0.6843129434892747	0.6839432512818922	0.6863802426856707
asd	-0.17817276577736013	-0.19400241927579887	-0.1871568187338611
nfo	0.1229155453581265	0.1608071593890622	0.1586791101262765
secA	0.43122076536722326	0.44298784967240684	0.4347929818500708
ycfP	0.9130633975082639	0.9153733097942055	0.9145923398481343
insK	-0.004990459836900232	0.02777817565789228	-0.012278993306046666
ybgI	0.8687403935802128	0.839464799048642	0.8617897808936708
dapE	0.16171043696580525	0.2197426841802739	0.1841585079331794
pncB	-0.24597224311898686	-0.22595948630631107	-0.2275387073733122
ygiQ	0.015615761420556927	0.023856547232110722	0.01951724259646082
rluC	0.925000224005738	0.9152585690643277	0.9399348849350573
nagB	0.5145561492292015	0.5218124807361717	0.5102339365815388
recR	0.94359268640842	0.944170944317359	0.9365548876962112
lysA	-0.0013579517489815864	0.0125621896443928	0.007810730548431672
glpD	0.53990051120599	0.5067617968752959	0.545968077694273
yfiE	0.40927206176576447	0.4618766870921691	0.46279627954933883
clpB	0.0025853246161163523	0.014847626487829724	0.028463053289565984
zwf	0.04119799095239901	0.02099831524868868	0.03750868608172657
rpsB	0.3295752901020526	0.3049017566714474	0.3096671311714588
hsdS	-0.08651457048641133	-0.09946500894219588	-0.0676117406427306
crp	0.0822160674759623	0.12371836287987097	0.10968843613564055
trpS	0.05704803722507339	0.035973259683592995	0.07397897888879891
maa	0.8668176217330961	0.8459991283686542	0.8671489803668602
thrS	0.1286782764898036	0.18623942194576656	0.17873996284776514
era	0.3096277509109924	0.3008583091878063	0.38615924800878393
prkB	0.409289089173476	0.4088371394675735	0.4083558775324897
yqjG	0.7205105672040792	0.6788258820592467	0.7487018269298149
ldhA	0.6811855413551788	0.6579384327846569	0.6479253079868599
dld	0.004221809236859467	0.019920198482300578	0.0069445609888051305
sbcB	0.4826404486081567	0.4631405375871639	0.49562124771440946
ydcR	0.21221527091621117	0.25159146185986	0.25071811991119664
yqgE	0.9314089326674149	0.9349811542485161	0.9348883270861743
ruvB	0.5832083842918636	0.5990325549054558	0.5686730102142605
ilvE	0.23089379806277802	0.22507169144297287	0.22040321973962096
aroH	0.15069688676608184	0.17267531255710591	0.1454515605852678
pssA	0.021769295363156405	0.03189280188254419	0.02697667423855441
rho	0.3540541599701953	0.36081584625851854	0.3721956695457586
yaaA	0.18254637017347686	0.2041710921829869	0.22974267420659117
ddlB	0.655956882616987	0.6907915289342667	0.6575685619930075
intS	0.8377954863572816	0.8752806991809318	0.8029012801795761
sseA	-0.017718069950228506	-0.02631767151769162	-0.018281283451214145
cysB	0.34082041329109286	0.3661122471323262	0.3660611419999225
ampD	0.9546592109262267	0.9359033446179911	0.9497658055482326
gadW	0.6703220897628871	0.5869769593706304	0.6863516317458908
ycjX	-0.23126632653894835	-0.2281681964940342	-0.22376268352570497
ubiD	0.1719781041878551	0.22319438349602677	0.19467019674099043
ybdL	-0.020226940113827984	-0.0018997520966123154	-0.0010724460486449458
rlmF	0.8457658329537886	0.85595323757943	0.853432339200662
tktA	0.16679130559695635	0.19859880020910198	0.1733309693831823
sucC	0.47350908166931516	0.4880995847108942	0.5185468806809213
purA	0.31162777722384183	0.32150145022476245	0.29615178413242255
ptrB	-0.23483878462950367	-0.20299354219066007	-0.22314285328790628
rlmG	0.5041762951645974	0.5319656143859696	0.5220464256942193
fdhE	0.21519246250634455	0.20943289178211622	0.24117320758990946
fucI	-0.1849574419489	-0.1913085564670055	-0.19706247888205103
parC	-0.18774199479225523	-0.1244096377592415	-0.1671532020237422
fusA	0.4325645426935574	0.48783747822001156	0.47007663779722175
rnc	0.8742174624765494	0.8760416824364002	0.8628212769103064
yceM	0.32836243401369775	0.40928029911068764	0.3022237900154763
gudD	0.22159607967061062	0.22320551933064406	0.2148873673851424
sucA	-0.126023665602758	-0.11564995427423347	-0.11741553855448515
udk	0.7328801080135784	0.6849274350957251	0.7170981632255065
ilvC	-0.09842754669529215	-0.149764878481882	-0.11653871526297309
hemB	0.6325569766930234	0.6420771332070745	0.6402417819939353
proS	-0.29917485963620005	-0.29011200404625814	-0.2999073071880568
speC	0.31800798043063583	0.33987718623400226	0.3424306812140578
recA	-0.15848941958163873	-0.07273720162966338	-0.10496520766645678
waaU	-0.0215352729624955	-0.028946035859493104	0.010643336216222581
rpoC	-0.5316163655096768	-0.5292029077192445	-0.5294207802974746
nadB	0.0719948919427614	0.051760344254608716	0.0752479005719864
glyS	0.3393230895865512	0.30837413004803377	0.33421660850367796
fepC	0.38273396719663283	0.4048164933323694	0.3970148044702692
pcm	0.9549497267195994	0.9575025309816282	0.9610116279253316
ycdY	0.961850630150101	0.9615165213984062	0.9594568045361703
uidR	0.4215180024919153	0.4215180024919153	0.42817015862978325
ycbZ	-0.3104139918856099	-0.3027984330815846	-0.28228027940430933
dapD	0.8885848047619671	0.8906166710792534	0.8836285472270882
dcyD	0.1585063416040277	0.15033914036816975	0.17255234299996705
yhhW	0.4142837520449557	0.5471423254916373	0.42618809717782524
ycfH	0.2798746071618641	0.28341924902644017	0.31491120449075355
dam	0.7246645113661804	0.7225704799501306	0.7442992975898788
yciO	0.8801324242997669	0.8284832467013957	0.8544847590098996
msrB	0.8467246831035082	0.8142121081959418	0.8434628457829229
mnmG	0.5502770465502069	0.5149731857422951	0.5357503241235131
fpr	0.2908873863629955	0.1844039355516286	0.2746933594730887
yeiG	0.8727629388532518	0.8775089077209665	0.8757515862437905
argG	0.15411371723738654	0.1583386212718711	0.1586091365870484
yidA	0.8407267526656351	0.8518646303504109	0.8506960505120776
miaA	-0.1288116225675337	-0.1291647212575313	-0.11754795651364937
sgrR	0.09777602289663334	0.10759273859443273	0.11126128465589646
yfiC	0.5114789544075572	0.5314361665631645	0.5283701910846681
dacA	0.6097532714362847	0.6719402394283968	0.6261977099170067
ibpA	0.9760189090306535	0.972164350430683	0.9767245466801137
xseA	0.6659332144967912	0.5789234385497901	0.6642916168820717
xylR	0.08686397494813286	0.05774255404719516	0.0804782389039672
glmM	-0.19956056107770603	-0.21977902573997046	-0.21201632084503153
uxaC	-0.3777924414206791	-0.36028112390743955	-0.3634312108100992
ubiG	0.41096221566239477	0.463850551845979	0.44466098416541716
lpxC	0.7356644268347007	0.7692990718291106	0.7578104311583821
mreB	0.17310514572342622	0.16001970253048373	0.1579712115839147
tyrS	0.3278028896284923	0.3231346248457988	0.341363748982191
ygiF	-0.2684168244558338	-0.25801519184186295	-0.23715092676037325
nagC	0.03502286379517683	0.0591686499791846	0.043370180556403404
suhB	0.4341897153163803	0.6223508222599907	0.4688330996476641
yhiN	0.7567756863241296	0.7425658822986726	0.7650635289087949
hflX	0.4899820867903715	0.5160518067105222	0.4881380820546331
ndh	-0.07851828052274126	-0.08025725169840271	-0.0798518244481893
cca	-0.3472088224559229	-0.4240976838332698	-0.3286528158273219
yigL	0.2601234036803254	0.32336811199166765	0.31373413283632345
yjhP	0.905629131276056	0.8917550673958271	0.9036819870597977
treR	0.6014770017237225	0.5847448544835325	0.5880917925258201
ycaO	-0.31500420086900627	-0.3096435069946798	-0.3028171281014007
yfaY	-0.1168527576541994	-0.09910357855334957	-0.1029453271422236
rpoB	-0.359766822799111	-0.3578377672386437	-0.3518158472609388
sdiA	0.5571724187004929	0.6232582506900455	0.5945663822637524
pykF	-0.0769050717494259	-0.08751098754864464	-0.08315944179409102
cpdA	0.2699027336555945	0.2891547103289365	0.29611442512527053
lepA	0.21605605422406485	0.30916969875534867	0.2462788080824296
hemN	-0.17718708182486453	-0.1728770765864978	-0.1728133743829836
exuR	0.7905013805193893	0.8043422956302758	0.8133586703488724
speB	0.11596507328513811	0.13683736977153949	0.1488283414986288
glgC	0.32756297720143746	0.3935835920592834	0.30941849530258775
deoC	0.2868483265489982	0.3011228494643811	0.3170050815284946
yqjH	0.4955649319032303	0.46757235541769304	0.49174672948548515
deoD	0.8261226831365681	0.8289232048997899	0.833606042186976
murA	-0.021551221275132756	-0.011944786367366329	-0.030558311012350306
yhhX	0.9355259811797642	0.9451879466728654	0.9426093220375205
fabF	-0.18819155422638417	-0.1773445067229279	-0.18103742782330504
pyrE	0.6632649933495723	0.6982783657109813	0.6902951968359442
fabB	0.2026930540401074	0.2400684758241452	0.20531693290053774
galM	0.010868889461098184	0.05668927545391635	0.024888782335133374
ubiE	0.4651725673203945	0.5196707854508156	0.5036379227471062
sbcC	-0.2661452611704118	-0.30709070542000794	-0.2647705766123212
aspC	-0.010778920837157563	0.02362247980162208	0.028816674122082393
pheA	-0.12362483868130297	-0.10729319858990537	-0.12182925886209031
ybjS	0.3011789181003095	0.31068100281792266	0.29834964839132544
glyQ	0.06345776189454794	0.14134016728651377	0.08980820143983387
uvrD	0.24195758328127726	0.25638710595427905	0.25251928852645616
glmS	-0.36050322914516886	-0.3449917620530357	-0.34206232136000925
yhbW	0.04929799295431272	0.04817249327558485	0.0701191623849889
ygfZ	0.3682729948966341	0.32821967690713394	0.38927874160156656
truD	0.7154716697300327	0.7306123116562123	0.7168341223346265
rhlE	0.6229179242945323	0.5545536978797676	0.6240288950873695
ybiV	0.45613406774200427	0.47360754057088633	0.49365128624343235
queA	-0.20930724541450535	-0.2896008494897638	-0.2041003369155438
ynfC	0.7189916927647249	0.8583916340489736	0.7227219791987523
frdA	-0.07543102289145398	-0.10737035036766994	-0.08094802988535539
dnaJ	0.5859141618505972	0.596187921947158	0.6536279296310157
yicC	0.14155274359710487	0.006119281171826694	0.15203878689977487
gltD	-0.04882573328702216	0.002467420222922516	-0.04203292524248821
dnaX	0.49069179063423146	0.5302096607988575	0.529785219057335
murB	0.30248375423658674	0.28217140043764466	0.2783477074464182
yqeF	0.1118187312769584	0.16702023345049086	0.12499702673357466
fldB	0.3042127018448957	0.3035156995977868	0.33377379614370734
rna	0.9620128254185477	0.9685321583903662	0.9602260038655038
yrfG	0.35503096982005256	0.3684193809658199	0.37967510199179355
lpxB	0.30094747520110315	0.2883607975704238	0.28900578209853656
fbaB	0.0039174302178752035	0.05019935299408837	0.026457642454620768
queF	0.23193168575357798	0.20758673328837796	0.24439343428140387
dcm	0.34135195368947613	0.3507001352536534	0.3327208763088155
nrdB	-0.05340476940233023	-0.04438777120768992	-0.039474822143084294
htpG	0.20519170044842194	0.2642656041125112	0.2710128230230119
gyrA	0.3984163186240342	0.4729864842249337	0.4123961888789002
cof	0.06201284867832278	0.0704919638670852	0.07693657372007856
yggS	0.9014666354693276	0.9036852771613545	0.903707622165372
ldcA	0.13379172756799396	0.14389251728160812	0.11346158431341206
truB	0.33226164119236773	0.4495927603426674	0.3795548336198126
insJ	-0.22691952680629449	-0.22691952680629449	-0.24862812026679
dxs	-0.27711439928987575	-0.25341480376589304	-0.2692280663924255
clpP	0.8803719918527234	0.8838866730900801	0.8793289361946867
lipA	0.7442050695724864	0.7449091526725747	0.7502574714365624
metE	-0.2360360738065734	-0.22206761308323533	-0.21782873725122656
rfbA	0.6726186132226769	0.7150674658874903	0.6809000784150955
gcvP	-0.43067538728381083	-0.4223905616377403	-0.418084585319925
gapA	0.8576435082471043	0.8650250878091436	0.8686600868673277
purK	0.22400875356347735	0.25079850056556724	0.228925663449846
xthA	0.7654766197478182	0.7009626610707965	0.7590522119110916
carB	-0.41902431145177144	-0.4135831449543405	-0.418846508605115
katE	-0.2203281738509752	-0.21811351168886003	-0.2019463308220039
speD	0.06839233370364264	0.254742217035055	0.10999328710570219
hemH	0.8897486455857064	0.8853299194780007	0.8894290893353591
rhlB	0.25885921123657996	0.3173623249557907	0.30220291355661016
tnaA	-0.10310087634202311	-0.0912903523139791	-0.09409562639307291
ppk	0.08933948586768378	0.11265134173525168	0.09510777216332755
