# Supplementary material for: Proteome-wide determinants of co-translational chaperone binding in bacteria
Source: Nat Commun. 2025 May 10;16:4361. doi: 10.1038/s41467-025-59067-9 (PMC12065913; doi:10.1038/s41467-025-59067-9)
Supplement: Supplementary file 8 — Source Data [file 41467_2025_59067_MOESM8_ESM.zip › S4g_lepA.csv]

codon position	DnaK SeRP enrichment mean	DnaK SeRP enrichment low CI	DnaK SeRP enrichment high CI	DnaK model enrichment
0	0.39866318543682666	0.319192358194155	0.4781340126794984	0.25
1	0.3969763381744822	0.3179217839137833	0.47603089243518104	0.25
2	0.40029516190238756	0.32098984073333725	0.4796004830714378	0.25
3	0.3983824618922769	0.3204380918227424	0.4763268319618113	0.25
4	0.4165694210197617	0.33669838635814553	0.49644045568137785	0.25
5	0.414443812834611	0.33520833623025503	0.493679289438967	0.25
6	0.42095831592908545	0.3461181020474692	0.4957985298107017	0.25
7	0.3981768541258244	0.33047811365422186	0.4658755945974269	0.25
8	0.39659634940234134	0.32934226258403326	0.4638504362206495	0.25
9	0.3948898932912991	0.32789517511604993	0.46188461146654824	0.25
10	0.3959295924578724	0.3297906851004219	0.46206849981532294	0.25
11	0.3969003072291887	0.33082995849225255	0.46297065596612486	0.25
12	0.406443515663526	0.3407049390996403	0.4721820922274117	0.25
13	0.40652019867919986	0.34131629670813446	0.47172410065026527	0.25
14	0.4063267328957031	0.34221442387608075	0.4704390419153254	0.25
15	0.4092960530507235	0.34566520618083246	0.47292689992061443	0.25
16	0.40847157763191927	0.3449843145678767	0.47195884069596183	0.25
17	0.40663567693980324	0.34397291160997	0.46929844226963646	0.25
18	0.4075349162976682	0.3448776168093102	0.4701922157860262	0.25
19	0.4059388186512961	0.3435566263281082	0.4683210109744841	0.25
20	0.40711379502728323	0.3446932492258684	0.46953434082869805	0.25
21	0.409156177950006	0.34662355357956054	0.4716888023204514	0.25
22	0.4133054379758909	0.35051270528638623	0.4760981706653956	0.25
23	0.4022264731722645	0.3417101880220629	0.46274275832246614	0.25
24	0.39161032422644115	0.3336904240313886	0.44953022442149376	0.25
25	0.3933075080764734	0.33548467805566506	0.4511303380972818	0.25
26	0.3912715130871428	0.334367020478299	0.44817600569598665	0.25
27	0.3909846176581846	0.33453006667246266	0.44743916864390654	0.25
28	0.3957591788541218	0.3392584112546717	0.4522599464535719	0.25
29	0.40216540856963523	0.34532114369342304	0.45900967344584737	0.25
30	0.40767088370527105	0.34973333288007913	0.46560843453046297	0.25
31	0.4041181219087212	0.34607086681167765	0.46216537700576477	0.25
32	0.4048070953439663	0.3458218794684963	0.4637923112194363	0.25
33	0.40758058973353517	0.34512983805590125	0.47003134141116915	0.25
34	0.3918453294746813	0.3307477122604375	0.4529429466889251	0.25
35	0.38749776584813267	0.32663031532369324	0.44836521637257215	0.25
36	0.39354348799971983	0.33222466433631265	0.45486231166312696	0.25
37	0.4003004881839572	0.33709138223801427	0.4635095941299001	0.25
38	0.4032033234492455	0.3378560862315636	0.46855056066692735	0.25
39	0.3959766425437112	0.3319211612026025	0.46003212388481984	0.25
40	0.40377492044257	0.33670802349453743	0.4708418173906026	0.25
41	0.3816681461319825	0.3182124219665325	0.4451238702974325	0.25
42	0.3787319780840509	0.3160883973735553	0.4413755587945465	0.25
43	0.37108355119994274	0.3091796323269707	0.4329874700729148	0.25
44	0.3768382842786243	0.31424892711023916	0.4394276414470095	0.25
45	0.3511823437205637	0.30278092075173146	0.399583766689396	0.25
46	0.35124454960765505	0.30298504012781863	0.39950405908749154	0.25
47	0.3592293965090335	0.31051759896960224	0.40794119404846485	0.25
48	0.35887297933948453	0.3099440993763489	0.40780185930262014	0.25
49	0.3510037147610657	0.30261708565811213	0.3993903438640192	0.25
50	0.35349949627006555	0.30477505277207984	0.40222393976805126	0.25
51	0.3441229437797253	0.29456982810943066	0.39367605945001993	0.25
52	0.3575877771401361	0.30483840568459614	0.41033714859567616	0.25
53	0.3652969227208146	0.3122519319576762	0.41834191348395294	0.25
54	0.3807924822227695	0.3275166973878404	0.4340682670576986	0.25
55	0.3995019361285189	0.3449125575206291	0.45409131473640874	0.25
56	0.41506414251693197	0.36095536564388564	0.4691729193899783	0.25
57	0.42092973452169097	0.36727745085464536	0.4745820181887366	0.25
58	0.43241685954304476	0.37833456967173706	0.4864991494143524	0.25
59	0.4373837806371089	0.38252591826295507	0.49224164301126283	0.25
60	0.4359817128452662	0.3808503217493233	0.49111310394120905	0.25
61	0.43659560049795143	0.381378127972686	0.4918130730232168	0.25
62	0.44001561727001237	0.3841937498642519	0.4958374846757728	0.25
63	0.44007906991789447	0.38419157046895425	0.49596656936683475	0.25
64	0.44176440723217847	0.38572055136059347	0.49780826310376347	0.25
65	0.44163654581364264	0.3856157566040974	0.4976573350231879	0.25
66	0.44016830681898333	0.3845000532031049	0.4958365604348618	0.25
67	0.44707593462103745	0.3917311956950586	0.5024206735470164	0.25
68	0.457544624362582	0.40093654205703955	0.5141527066681244	0.25
69	0.46984305808333826	0.4114732238554146	0.5282128923112619	0.25
70	0.4787006114979007	0.4201907880314394	0.537210434964362	0.25
71	0.4822394764462794	0.42286914042222423	0.5416098124703346	0.25
72	0.48165484779940404	0.4220680758139599	0.5412416197848482	0.25
73	0.488095839840579	0.4275516563081295	0.5486400233730285	0.25
74	0.4916505925198523	0.4303981729568491	0.5529030120828555	0.25
75	0.4942511979351346	0.43288825731221603	0.5556141385580532	0.25
76	0.4943584600658034	0.4326785456534219	0.5560383744781849	0.25
77	0.4944035103647171	0.4328255428016995	0.5559814779277347	0.25
78	0.4909421634146383	0.429673529243362	0.5522107975859146	0.25
79	0.5116982569682527	0.44807169663790825	0.5753248172985972	0.25
80	0.5252782925111819	0.4668394799019835	0.5837171051203801	0.25
81	0.521450354070384	0.4643629783283124	0.5785377298124555	0.25
82	0.5218876024582357	0.4647146219649847	0.5790605829514868	0.25
83	0.5267290618803557	0.4690340497989012	0.5844240739618103	0.25
84	0.5304812089861725	0.4720729436720557	0.5888894743002893	0.25
85	0.5328469387684917	0.47424360084724076	0.5914502766897425	0.25
86	0.5485553700284378	0.48815065674754643	0.608960083309329	0.25
87	0.5514596914403348	0.4905901625847706	0.612329220295899	0.25
88	0.5552841483140805	0.49380261895617383	0.616765677671987	0.25
89	0.55379384735112	0.4920146069770035	0.6155730877252366	0.25
90	0.6844773134990794	0.5981184752120854	0.7708361517860732	0.25
91	0.6925144463406078	0.6056014990836571	0.7794273935975584	0.25
92	0.6865645507868421	0.6002096342450528	0.7729194673286315	0.25
93	0.6929229902737012	0.6072117346261274	0.778634245921275	0.25
94	0.6937639681828813	0.607932993748613	0.7795949426171497	0.25
95	0.6973649488750984	0.6121524715052233	0.7825774262449734	0.25
96	0.6925730683412364	0.6084043084134128	0.7767418282690601	0.25
97	0.6870663757666793	0.6046345910910093	0.7694981604423493	0.25
98	0.6870197055109668	0.6040624899039071	0.7699769211180265	0.25
99	0.6878009152929403	0.6029245307748722	0.7726772998110083	0.25
100	0.6721062403588575	0.5873241882543669	0.756888292463348	0.25
101	0.6662528367206756	0.578464363201743	0.7540413102396082	0.25
102	0.663375202911023	0.57269850732074	0.754051898501306	0.2853290443870633
103	0.6430107375564513	0.5534874464608874	0.7325340286520152	0.4133968302901677
104	0.6218969985849633	0.535702826869334	0.7080911703005925	0.4133968302901677
105	0.6282450345087502	0.5432085888509555	0.713281480166545	0.4354774830320822
106	0.632599784029444	0.547376135708562	0.7178234323503259	0.5017194412578259
107	0.6347723981682314	0.549277089716969	0.7202677066194937	0.5944581827738671
108	0.6323060786017303	0.5471459409012389	0.7174662163022216	0.6474517493544619
109	0.6306734500591014	0.5458204031970457	0.715526496921157	0.6474517493544619
110	0.6284003663786422	0.5438324959904892	0.7129682367667951	0.7379824255963117
111	0.6286894761444464	0.5441525248146499	0.7132264274742428	0.7379824255963117
112	0.6199230564583036	0.5364198146189467	0.7034262982976605	0.7379824255963117
113	0.6267953282130944	0.5460714717218178	0.7075191847043709	0.7379824255963117
114	0.6267408221691158	0.5455900039289567	0.7078916404092748	0.7379824255963117
115	0.6318549923842687	0.5495721723018049	0.7141378124667324	0.7379824255963117
116	0.6315798099100629	0.5495149332635412	0.7136446865565845	0.8395534282091186
117	0.6360567728060933	0.5574760123031357	0.714637533309051	0.9477486266444999
118	0.6290169118965916	0.5532806266180059	0.7047531971751774	0.9477486266444999
119	0.6249047967606354	0.5493399662337255	0.7004696272875451	0.9477486266444999
120	0.6186247620407319	0.5438915054036626	0.6933580186778011	0.7379824255963117
121	0.6101512999068235	0.5377888729102044	0.6825137269034425	0.9477486266444999
122	0.6128883331383083	0.540243041488577	0.6855336247880395	0.9477486266444999
123	0.6144432797935799	0.5414244500793622	0.6874621095077977	1.0029502584992862
124	0.6052644944962635	0.5329717911608463	0.6775571978316808	1.0029502584992862
125	0.6200772849895784	0.5353660768129619	0.7047884931661947	1.0029502584992862
126	0.6370916060057277	0.5472178211624268	0.7269653908490286	1.0029502584992862
127	0.6419060864292416	0.55130802975608	0.7325041431024033	1.0029502584992862
128	0.6365251204003508	0.5463519278735832	0.7266983129271185	1.0029502584992862
129	0.6332195804487333	0.5439071579197251	0.7225320029777413	1.0029502584992862
130	0.6308225396671943	0.5417359039399513	0.7199091753944373	1.0029502584992862
131	0.6483577237464501	0.5583134707303166	0.7384019767625836	1.016198650144435
132	0.6719124850586558	0.5820610407516054	0.7617639293657062	1.016198650144435
133	0.7339013069493658	0.6539658754740024	0.8138367384247291	1.016198650144435
134	0.7551129867135155	0.6746187393051342	0.8356072341218967	1.016198650144435
135	0.753258158343085	0.6736852471201362	0.8328310695660337	1.016198650144435
136	0.7563994775521091	0.6768726301758581	0.8359263249283602	1.016198650144435
137	0.7571116882329877	0.6770025391741852	0.8372208372917902	1.016198650144435
138	0.7562421782335582	0.6752576652948414	0.837226691172275	1.016198650144435
139	0.7693235141218331	0.6877273820562506	0.8509196461874156	1.016198650144435
140	0.7675496689402097	0.6857034348429742	0.8493959030374452	1.016198650144435
141	0.7776519148922816	0.6947060948131987	0.8605977349713645	1.016198650144435
142	0.7949855974161729	0.7104476612077626	0.8795235336245832	1.0449034987089239
143	0.809325015447806	0.7250779395074544	0.8935720913881577	1.0449034987089239
144	0.7895324344513899	0.7136184774612606	0.865446391441519	1.0449034987089239
145	0.7917089597791517	0.7192897263721194	0.864128193186184	1.0449034987089239
146	0.7840211877385466	0.7134614699315351	0.8545809055455581	1.0449034987089239
147	0.7801965602697968	0.7103661355100064	0.8500269850295872	1.0449034987089239
148	0.7925995707736073	0.7223910445721526	0.8628080969750619	1.0449034987089239
149	0.8107271390000085	0.7392558315727138	0.8821984464273032	1.0449034987089239
150	0.8294521015381504	0.756519242716136	0.9023849603601648	1.0449034987089239
151	0.8379382150959525	0.7656140572043524	0.9102623729875525	1.0449034987089239
152	0.8402074322013329	0.7678629726523083	0.9125518917503576	1.0449034987089239
153	0.8425087625700735	0.7699589125565506	0.9150586125835963	1.0736083472734128
154	0.8445844192858729	0.77193009539356	0.9172387431781859	1.0736083472734128
155	0.8468120291886809	0.7739650586153766	0.9196589997619853	1.0736083472734128
156	0.8579682809909845	0.784297850353594	0.9316387116283751	1.4666439660794919
157	0.8817443249398816	0.8057614293860953	0.957727220493668	1.4666439660794919
158	0.9166799014313127	0.8369768545778475	0.9963829482847779	1.4843084882730233
159	0.9231232507393605	0.84295799936894	1.003288502109781	1.6013359478051707
160	0.9340563748395613	0.8537144343254544	1.0143983153536682	1.6190004699987024
161	0.9907234365550004	0.9071398434675557	1.074307029642445	1.6190004699987024
162	1.0175633127296806	0.9306803823750739	1.1044462430842872	1.6190004699987024
163	1.0309949806458851	0.9425932403295155	1.1193967209622548	1.6190004699987024
164	1.0602597016925224	0.9721413389388459	1.148378064446199	1.6190004699987024
165	1.071802239161579	0.9834512094826815	1.1601532688404763	1.6190004699987024
166	1.0933192157289167	1.002643035472203	1.1839953959856304	1.6190004699987024
167	1.0981938844804913	1.0072372023740175	1.189150566586965	1.6190004699987024
168	1.0989380355510594	1.0079238646350364	1.1899522064670824	1.6190004699987024
169	1.1048404263747613	1.0129952788704957	1.196685573879027	1.6190004699987024
170	1.1047203360711382	1.0128204680626784	1.196620204079598	1.6190004699987024
171	1.1037492472983532	1.0120200657771123	1.195478428819594	1.6190004699987024
172	1.1039660924074775	1.0123801835308304	1.1955520012841245	1.6190004699987024
173	1.1020351631028347	1.0113947449736023	1.1926755812320673	1.6190004699987024
174	1.1130094641363206	1.0216420492485374	1.2043768790241038	1.6190004699987024
175	1.1149376604983154	1.0234532933446396	1.2064220276519912	1.6190004699987024
176	1.1167401371583368	1.0248622810171952	1.208617993299478	1.6190004699987024
177	1.1325585912799159	1.0386579549266965	1.2264592276331352	1.6190004699987024
178	1.2734187631361136	1.1610253674097453	1.3858121588624819	1.6190004699987024
179	1.2835606795669348	1.1706402937692837	1.3964810653645858	1.6830343629502547
180	1.3113337545768133	1.1955883990603435	1.427079110093283	1.6830343629502547
181	1.3252510211991075	1.2091149365664924	1.4413871058317227	1.6830343629502547
182	1.3248021202649345	1.2088009624532314	1.4408032780766378	1.6830343629502547
183	1.3749431867719606	1.2584036138430343	1.4914827597008866	1.6830343629502547
184	1.38959243618735	1.2722685495185964	1.5069163228561036	1.6830343629502547
185	1.3956978280880201	1.2778232985377649	1.5135723576382754	1.6830343629502547
186	1.3996166815947941	1.2811253551062634	1.518108008083325	1.6830343629502547
187	1.405209200591858	1.2852320469794019	1.525186354204314	1.6830343629502547
188	1.4147049915714418	1.29202038829233	1.5373895948505534	1.6830343629502547
189	1.565657217673331	1.4195080125502972	1.7118064227963647	1.6830343629502547
190	1.715638465986919	1.5486824743032899	1.8825944576705484	1.6830343629502547
191	1.7956405097718424	1.6170273058221039	1.974253713721581	1.6830343629502547
192	1.8803597517518043	1.6905839488196424	2.0701355546839664	1.6830343629502547
193	1.9043920986747984	1.7198363440200382	2.0889478533295587	1.6830343629502547
194	1.936864828682745	1.7493824306414656	2.1243472267240247	1.6830343629502547
195	2.009779513855017	1.8231662319682242	2.1963927957418097	1.6830343629502547
196	2.079190441921503	1.8839135312081783	2.2744673526348276	1.6830343629502547
197	2.1004961091013743	1.904953301477737	2.2960389167250117	1.6830343629502547
198	2.1265441578557294	1.93046765853602	2.322620657175438	1.6830343629502547
199	2.143666849427687	1.9458330712381917	2.341500627617182	1.6830343629502547
200	2.151922560214456	1.9534616511162084	2.3503834693127037	1.6830343629502547
201	2.1559836442919895	1.956401733269038	2.3555655553149415	1.6830343629502547
202	2.143403327801788	1.944171347495187	2.342635308108389	1.6830343629502547
203	2.1591323488722116	1.9564807378570803	2.361783959887343	1.6830343629502547
204	2.162660543140441	1.9609409926601629	2.364380093620719	1.6830343629502547
205	2.204604914687805	1.9957142438444437	2.413495585531166	1.7227795378857005
206	2.1145366184654457	1.9113767985046786	2.317696438426213	1.7227795378857005
207	2.2185858455977856	2.005156485376897	2.432015205818675	1.729403733708275
208	2.329070564903275	2.106044911251668	2.5520962185548823	1.7227795378857005
209	2.4140670895781513	2.17377280639914	2.654361372757163	1.7227795378857005
210	2.4928651776318898	2.2428291649496117	2.7429011903141682	1.7227795378857005
211	2.5423281954542656	2.286975865675645	2.7976805252328862	1.729403733708275
212	2.5522886038767774	2.2969523339926505	2.807624873760904	1.729403733708275
213	2.556311610345922	2.300800498150508	2.8118227225413355	1.729403733708275
214	2.6787290143298836	2.431863726049956	2.9255943026098112	1.729403733708275
215	2.8175127890513925	2.565725976937191	3.0692996011655937	1.729403733708275
216	2.845416047950959	2.5946180859949974	3.0962140099069204	1.729403733708275
217	2.9362381789040146	2.6790991522800995	3.1933772055279297	1.729403733708275
218	3.013794190967893	2.7467265019705933	3.280861879965193	1.729403733708275
219	3.045902895989623	2.777811587409582	3.313994204569663	1.729403733708275
220	3.0483438486392123	2.7832722120672857	3.313415485211139	1.729403733708275
221	3.0324213135839573	2.7724131119547075	3.2924295152132075	1.729403733708275
222	3.020006420223759	2.770998319195858	3.26901452125166	1.729403733708275
223	3.059645839450568	2.800983519676132	3.318308159225004	1.7338198642566578
224	3.0996131248752783	2.835469265831275	3.3637569839192816	1.7338198642566578
225	3.0943998429565096	2.8303776110042644	3.3584220749087548	1.6940746893212117
226	3.08408174840463	2.819824221600139	3.348339275209122	1.7669408433695297
227	3.094158292938209	2.8290681215863422	3.3592484642900757	1.7868134308372527
228	3.1413940969050653	2.8644516008958436	3.4183365929142866	1.7868134308372527
229	3.135307287019019	2.8573027256419756	3.413311848396062	1.7868134308372527
230	3.1350804116085915	2.8581353969032337	3.4120254263139493	1.7868134308372527
231	2.974046143672653	2.7260648934498164	3.2220273938954893	1.7868134308372527
232	2.974208996379141	2.7279393495550557	3.2204786432032266	1.7868134308372527
233	2.836422107817027	2.6194206858787883	3.0534235297552663	1.7868134308372527
234	2.7884230811043684	2.5789261605516907	2.9979200016570466	1.7868134308372527
235	2.79391842075725	2.582327237340956	3.0055096041735445	1.7868134308372527
236	2.8445143591742204	2.629827614291962	3.059201104056479	1.7868134308372527
237	2.8313845191213454	2.6187307495652083	3.0440382886774824	1.7868134308372527
238	2.961531327476791	2.7303831294489136	3.1926795255046683	1.8243505404985076
239	2.9793205121161215	2.744644441222589	3.2139965830096537	1.8243505404985076
240	2.9697761217659218	2.7273659827334242	3.2121862607984193	1.7647327780953384
241	2.970701683459414	2.726564793788909	3.214838573129919	1.7647327780953384
242	2.9618181448409255	2.7165647885667408	3.2070715011151103	1.7559005169985726
243	2.9562257635037907	2.709798838325116	3.2026526886824658	1.7559005169985726
244	2.782920989655211	2.5647723782174947	3.0010696010929268	1.7559005169985726
245	2.913486739466861	2.6995705852781473	3.1274028936555744	1.7559005169985726
246	2.936264063483161	2.724982094017176	3.147546032949146	1.7559005169985726
247	2.9363182517835806	2.7248839769615607	3.1477525266056006	1.8972166945468256
248	2.9381211348511522	2.726209649479708	3.150032620222597	1.8972166945468256
249	2.9519736208451235	2.7379207457449914	3.1660264959452555	1.8972166945468256
250	2.9683975186789264	2.753828207166661	3.1829668301911918	1.8972166945468256
251	2.97961720541253	2.764266469587187	3.1949679412378726	1.8972166945468256
252	2.9613814329096373	2.745844634735287	3.176918231083987	1.7559005169985726
253	2.961074829452417	2.7430768103063783	3.179072848598456	1.8972166945468256
254	2.991903951608652	2.7758680582186908	3.207939844998614	1.8972166945468256
255	2.991236562490793	2.7743125668944026	3.208160558087183	1.8972166945468256
256	2.982151536112754	2.7655059816400813	3.198797090585427	1.8972166945468256
257	2.9887183454516473	2.7707210929699913	3.206715597933303	1.8972166945468256
258	2.9968837197481557	2.778667102983218	3.2151003365130935	1.8972166945468256
259	2.9842374680197716	2.75663538194723	3.211839554092313	1.8972166945468256
260	2.8903525592944237	2.6653434491846024	3.115361669404245	1.8972166945468256
261	2.877264573374858	2.650674981707095	3.1038541650426206	1.8972166945468256
262	2.831415226833498	2.607933754044196	3.0548966996228	1.8972166945468256
263	2.840777075075878	2.6168397646843413	3.064714385467415	1.8972166945468256
264	2.8388786738349454	2.613693554876376	3.0640637927935153	1.8972166945468256
265	2.838127204742516	2.610558269384569	3.0656961401004628	2.148936135804652
266	2.863469027273373	2.6311190869278147	3.095818967618931	2.2394668120465013
267	2.9074772730357052	2.6634084379173073	3.151546108154103	2.2394668120465013
268	2.9155888464832467	2.667864497969461	3.163313194997033	2.1886813107400975
269	2.9255464878428707	2.6756849223629615	3.1754080533227795	2.199721637111055
270	2.9161247593492057	2.6688403752346095	3.1634091434638023	2.26817166061099
271	2.9535189029672253	2.7052786073369752	3.2017591985974754	2.3277894230141594
272	2.9654033234420076	2.7163446808024556	3.21446196608156	2.3277894230141594
273	2.977844736727588	2.727327451454408	3.228362022000768	2.3277894230141594
274	2.885245653655934	2.6621494406219854	3.1083418666898828	2.3277894230141594
275	2.903833547407112	2.6803558185607113	3.127311276253513	2.504434644949476
276	3.0462106856283073	2.8002339084532877	3.2921874628033265	2.504434644949476
277	3.0465056381496027	2.7991609249998177	3.2938503512993877	2.603797582288091
278	3.2332525070285083	2.9515701105845773	3.5149349034724393	2.603797582288091
279	3.3457901595773647	3.049958504184687	3.641621814970042	2.603797582288091
280	3.3626828667381994	3.0659960843765264	3.6593696490998724	2.603797582288091
281	3.339295378897536	3.043595264096255	3.634995493698817	2.7031605196267066
282	3.370429944655147	3.0703461764814817	3.6705137128288126	2.7075766501750897
283	3.375424600801714	3.0758386615863973	3.6750105400170305	2.6015895170139
284	3.390789799225119	3.0902522023446948	3.6913273961055424	2.650166953046112
285	3.4120235169328668	3.108567983849946	3.715479050015788	2.650166953046112
286	3.401300190974242	3.098918088906	3.703682293042484	2.650166953046112
287	3.4125964644418922	3.117630985843272	3.7075619430405125	2.650166953046112
288	3.37189851794189	3.083366733592956	3.660430302290824	2.663415344691261
289	3.71794313717443	3.3753713793904243	4.060514894958436	2.8069395875137055
290	3.6762244241173927	3.30343455408354	4.049014294151245	2.8069395875137055
291	3.7448545592970124	3.3716628986709836	4.118046219923041	2.8069395875137055
292	3.7449029889253214	3.3729173418810623	4.11688863596958	2.8069395875137055
293	3.7631436197640564	3.392577508019741	4.133709731508372	2.8069395875137055
294	3.688105376812771	3.3307847731228373	4.045425980502705	2.8069395875137055
295	3.659529203271731	3.3076229576516	4.011435448891862	2.8069395875137055
296	3.648646058355837	3.3034313398091917	3.993860776902482	2.8069395875137055
297	3.6500348687792656	3.309893520747206	3.9901762168113253	2.8069395875137055
298	3.6926966104628507	3.3626241598525617	4.02276906107314	2.8069395875137055
299	3.673516273625745	3.3368748997984516	4.010157647453038	2.7142008459976643
300	3.7047958055072363	3.36510801163237	4.044483599382103	2.7142008459976643
301	3.7581360185291524	3.41504636813744	4.101225668920865	2.7142008459976643
302	3.7615251806663728	3.418327209980853	4.104723151351893	2.8665573499168744
303	3.814311427289788	3.4668015552008375	4.1618212993787385	2.8665573499168744
304	3.8133218557986828	3.464399498676483	4.162244212920882	2.9637122219812984
305	3.8499191900404166	3.497855833150054	4.201982546930779	3.1293171175456576
306	3.871807735555757	3.5201002876952696	4.223515183416245	3.1293171175456576
307	3.663630795693338	3.347070540079236	3.9801910513074397	3.1293171175456576
308	3.57591076603517	3.2760692770566866	3.8757522550136527	3.1293171175456576
309	3.424023218646076	3.145434721519708	3.702611715772444	3.1293171175456576
310	3.416878956357844	3.140394715384948	3.693363197330741	3.1293171175456576
311	3.4128100053650106	3.1363824400804425	3.6892375706495786	3.1293171175456576
312	3.379512251414229	3.104423729830636	3.6546007729978216	3.1293171175456576
313	3.3829341967059445	3.112728262144962	3.6531401312669267	3.1293171175456576
314	3.384343489282003	3.117423708296757	3.6512632702672487	3.1293171175456576
315	3.4062941666756013	3.135922371960226	3.6766659613909765	3.1293171175456576
316	3.445092251713167	3.1666443442308188	3.7235401591955153	3.1425655091908062
317	3.453100456897772	3.1743489880622415	3.7318519257333023	3.164646161932721
318	3.4529838624860294	3.17729086979683	3.728676855175229	3.1469816397391894
319	3.6583135753202436	3.351044444407864	3.965582706232623	3.1381493786424235
320	3.6592234929162917	3.34905624459115	3.969390741241433	3.226471989610082
321	3.6437301394030004	3.3380092436910656	3.9494510351149352	3.226471989610082
322	3.647626254097408	3.344214829369431	3.9510376788253847	3.226471989610082
323	3.6820411549276058	3.3704470556006987	3.9936352542545133	3.226471989610082
324	3.6638638246217123	3.353081293334321	3.974646355909104	3.226471989610082
325	3.673149096265209	3.3648714651681484	3.98142672736227	3.226471989610082
326	3.6725198557791066	3.3631751779646875	3.981864533593526	3.226471989610082
327	3.6636817845315677	3.354232294747744	3.9731312743153913	3.226471989610082
328	3.6585643603825106	3.3510378051995873	3.9660909155654345	3.226471989610082
329	3.572526794683749	3.2753257350761915	3.869727854291306	3.226471989610082
330	3.3685351995026993	3.10067817232241	3.6363922266829887	3.226471989610082
331	3.3763872822075953	3.1074182141643325	3.6453563502508586	3.226471989610082
332	3.3734889782139375	3.097878624554838	3.6490993318730363	3.226471989610082
333	3.414030405951756	3.132854151712239	3.695206660191274	3.226471989610082
334	3.356310882765058	3.08174477557833	3.630876989951786	3.226471989610082
335	3.312207909924587	3.0418509827304887	3.582564837118686	3.226471989610082
336	3.2489908367949587	2.974289872198324	3.523691801391593	3.226471989610082
337	3.2462703766395	2.9716501484799647	3.5208906047990354	3.226471989610082
338	3.230911395313747	2.9557873576122677	3.5060354330152266	3.226471989610082
339	3.2584239968778057	2.9775246158942354	3.539323377861376	3.226471989610082
340	3.2170543453669813	2.940052040330869	3.4940566504030937	3.226471989610082
341	3.2090053933160796	2.9306029346620144	3.4874078519701452	3.226471989610082
342	3.3102954471379062	3.0326849698960583	3.5879059243797546	3.226471989610082
343	3.31253444684677	3.033682968797615	3.5913859248959255	3.226471989610082
344	3.31420905894945	3.036482912485252	3.591935205413648	3.226471989610082
345	3.340302287129939	3.06297614413555	3.617628430124327	3.226471989610082
346	3.2979911948904195	3.0257031743231666	3.5702792154576724	3.226471989610082
347	3.2961809112068385	3.0268330524760403	3.5655287699376363	3.226471989610082
348	3.2473621877250216	2.981572124195316	3.513152251254727	3.197767141045593
349	3.22487047465656	2.9614067926884937	3.488334156624626	3.1668542272069127
350	3.204651523041904	2.9424250186357366	3.4668780274480717	3.1381493786424235
351	3.182728860402192	2.9213778490821403	3.444079871722244	3.1381493786424235
352	3.2553358770582346	2.9758809820144494	3.5347907721020198	3.1381493786424235
353	3.187941725076996	2.908732059903719	3.4671513902502733	3.1381493786424235
354	3.3029783638681236	3.004669736149251	3.6012869915869956	3.155813900835955
355	3.2724031700849414	2.9793350226715734	3.5654713174983095	3.155813900835955
356	3.257372517749988	2.9674507920505997	3.5472942434493757	3.155813900835955
357	3.2411143074210904	2.9530383506253726	3.5291902642168083	3.155813900835955
358	3.238442093728348	2.9441357022965455	3.53274848516015	3.155813900835955
359	3.194941279899171	2.903192655998023	3.486689903800319	3.155813900835955
360	3.1947226293012867	2.9051114545526824	3.484333804049891	3.155813900835955
361	3.1836055038072235	2.895188319174906	3.4720226884395413	3.155813900835955
362	3.1544139237222844	2.8680912970970605	3.4407365503475082	3.155813900835955
363	3.147918982492051	2.8581267949576823	3.4377111700264193	3.155813900835955
364	3.103485294393852	2.8074684799708693	3.3995021088168347	3.155813900835955
365	3.09958936757014	2.8142043173579623	3.384974417782318	3.155813900835955
366	3.081603724958752	2.795218198727759	3.3679892511897447	3.155813900835955
367	3.0511911233795086	2.7687926125422835	3.3335896342167333	3.484815626690482
368	3.0596076228816194	2.7817420329195874	3.3374732128436513	3.581970498754906
369	3.1079556331774363	2.824147128276325	3.391764138078547	3.581970498754906
370	3.140343776549935	2.8550253517499202	3.4256622013499505	3.581970498754906
371	3.1281506235989114	2.8446621471773508	3.411639100020472	3.581970498754906
372	3.1340051342807103	2.8501238658178667	3.4178864027435534	3.72549474157735
373	3.1337815481954396	2.8473468460850375	3.4202162503058418	3.712246349932202
374	3.1683023096471556	2.876271470479611	3.4603331488147004	3.7100382846580104
375	3.407614169051242	3.0787824175805403	3.7364459205219442	3.7012060235612445
376	3.3647050034972734	3.0517182636180085	3.677691743376538	3.652628587529033
377	3.3238645274326495	3.023591353389769	3.62413770147553	3.6901656971902876
378	3.3194958070032814	3.0255381313581555	3.6134534826484073	3.6084672820452037
379	3.4186834143324636	3.120783693407863	3.716583135257064	3.7277028068515423
380	3.493488225994336	3.188529425961251	3.7984470260274206	3.7409511984966906
381	3.5243862414344878	3.216837942645353	3.8319345402236227	3.7409511984966906
382	3.533135280924747	3.224491542802747	3.841779019046747	3.5841785640290973
383	3.5323917878013598	3.223334789962493	3.8414487856402264	3.5731382376581404
384	3.551190120059011	3.241874280971368	3.8605059591466535	3.5731382376581404
385	3.662774819542722	3.353344252305525	3.972205386779919	3.5731382376581404
386	3.718769867816736	3.4044372726138263	4.033102463019645	3.5356011279968858
387	3.655160461131201	3.3314104620285363	3.978910460233866	3.5356011279968858
388	3.6347775429506344	3.306234558394545	3.963320527506724	3.5356011279968858
389	3.717220714736185	3.381654043759695	4.0527873857126755	3.5356011279968858
390	3.672253526397986	3.352909288475132	3.9915977643208405	3.5356011279968858
391	3.6818104456108216	3.3583152188344747	4.005305672387168	3.5356011279968858
392	3.664146344523543	3.339058390673613	3.989234298373473	3.5356011279968858
393	3.6791561559093795	3.351989674109072	4.006322637709687	3.5356011279968858
394	3.6891294063923463	3.3616052874596694	4.016653525325023	3.621715673690352
395	3.655410792890668	3.33222203038972	3.9785995553916162	3.621715673690352
396	3.7158943651681824	3.390350784645788	4.041437945690577	3.621715673690352
397	3.781325934332755	3.449907519805182	4.1127443488603275	3.621715673690352
398	3.8971991070719185	3.550776428077797	4.24362178606604	3.5753463029323314
399	3.9185971431584843	3.5689035407173084	4.26829074559966	3.5753463029323314
400	3.9349147574117147	3.5799904630846173	4.289839051738812	3.5775543682065227
401	3.968767619060932	3.6103639741170315	4.327171264004832	3.5775543682065227
402	3.9209684866741705	3.5731482281283364	4.268788745220005	3.5775543682065227
403	3.8941475792251166	3.552525794128308	4.235769364321925	3.5775543682065227
404	3.959492033592763	3.609848270486851	4.3091357966986745	3.5775543682065227
405	3.966521846243076	3.616871403067631	4.316172289418521	3.5775543682065227
406	4.012698866482916	3.6635491305343164	4.361848602431516	3.5775543682065227
407	4.005425748585198	3.660673793136279	4.350177704034118	3.5775543682065227
408	4.139993629522984	3.7956634574091703	4.484323801636799	3.5775543682065227
409	4.1899484909029745	3.8370761686292676	4.542820813176682	3.5775543682065227
410	4.228483779620807	3.862185702223309	4.5947818570183045	3.696789893012862
411	4.202344851160168	3.8384473072907443	4.566242395029592	3.696789893012862
412	4.185262451285572	3.8200041076259614	4.550520794945184	3.696789893012862
413	3.932502392055511	3.5998200537930742	4.265184730317948	3.8447302663836895
414	3.7768998327796544	3.464573775875481	4.089225889683828	3.886683506593327
415	3.7572165244402056	3.44276298411677	4.071670064763642	3.8933077024159015
416	3.695754023244702	3.3922617805425355	3.999246265946869	3.972798052286794
417	3.688590868565883	3.3864603848461936	3.990721352285572	3.972798052286794
418	3.6640387576094824	3.371521513729605	3.9565560014893597	3.9750061175609854
419	3.7025618843778467	3.4081819673677964	3.996941801387897	3.9750061175609854
420	3.735674524661168	3.436096737786163	4.035252311536173	3.9750061175609854
421	3.800153328066303	3.4889964543865233	4.1113102017460825	3.9750061175609854
422	3.857621406285499	3.5347660981464912	4.180476714424507	3.9750061175609854
423	3.8776802153377923	3.5472795288709085	4.208080901804676	3.9750061175609854
424	3.88022711938313	3.54193546338161	4.21851877538465	3.9750061175609854
425	3.835707510019387	3.5035549485627593	4.167860071476015	3.9750061175609854
426	3.6869047247923903	3.3740948588706043	3.9997145907141762	3.9750061175609854
427	3.6271392591979286	3.322825914720391	3.9314526036754662	3.9750061175609854
428	3.5291454489461835	3.238783000800468	3.819507897091899	4.094241642367324
429	3.512578089346442	3.2225878729512774	3.802568305741606	4.153859404770493
430	3.4863360313374416	3.188671643276538	3.7840004193983448	4.153859404770493
431	3.438097680597471	3.143391431522815	3.7328039296721265	4.153859404770493
432	3.4092571584807123	3.1174785980201607	3.701035718941264	4.153859404770493
433	3.371541644245049	3.0782391627837624	3.6648441257063356	4.153859404770493
434	3.2933800519307317	3.004519512737023	3.582240591124441	4.153859404770493
435	3.264529918691144	2.965524102717336	3.563535734664952	4.153859404770493
436	3.2521418608653487	2.963120131461239	3.5411635902694583	4.153859404770493
437	3.2307482237636957	2.9471421319182065	3.514354315609185	4.153859404770493
438	3.250723168464106	2.966929501963077	3.5345168349651352	4.063328728528644
439	3.3256168873757783	3.037395511637942	3.613838263113615	4.063328728528644
440	3.3360992413781063	3.048018614596847	3.6241798681593655	4.063328728528644
441	3.164095118278461	2.89873465252995	3.4294555840269716	4.063328728528644
442	3.154207691163184	2.895424899934712	3.4129904823916557	4.063328728528644
443	3.1445554771366475	2.8884812383240277	3.4006297159492673	4.063328728528644
444	3.1598889493467253	2.9033447000049994	3.4164331986884515	4.063328728528644
445	3.1797604403469624	2.9208974989636505	3.438623381730274	4.063328728528644
446	3.1653330154446886	2.906370744727786	3.424295286161591	4.063328728528644
447	3.190150374295742	2.92492999905169	3.455370749539794	4.063328728528644
448	3.2024192647139422	2.933625761468469	3.4712127679594156	4.063328728528644
449	3.2056553594845507	2.936337901136521	3.4749728178325805	4.063328728528644
450	3.1951213246811245	2.9253327849733743	3.4649098643888747	4.063328728528644
451	3.147466287026094	2.8810764609451915	3.4138561131069967	4.063328728528644
452	3.128347165941627	2.8630989191840532	3.3935954126992005	4.063328728528644
453	2.957833286653353	2.6997502326986194	3.2159163406080866	4.063328728528644
454	3.002227013135583	2.744186585400018	3.2602674408711483	4.063328728528644
455	3.0073560079517145	2.7535521536461736	3.2611598622572555	4.063328728528644
456	3.0358956025607715	2.779401881591573	3.29238932352997	4.063328728528644
457	3.159885550518684	2.899461735225027	3.420309365812341	4.063328728528644
458	3.384869449079567	3.0944858942968807	3.6752530038622533	4.063328728528644
459	3.4830327059687747	3.176789352661899	3.7892760592756507	4.063328728528644
460	3.4804878454062247	3.1716284925376543	3.789347198274795	4.063328728528644
461	3.556066222278594	3.2333762132156494	3.878756231341539	4.063328728528644
462	3.5641187886078614	3.247193608708039	3.8810439685076843	4.063328728528644
463	3.595597574593019	3.2668671973086445	3.9243279518773933	4.063328728528644
464	3.5920075899626704	3.260876059662696	3.923139120262645	4.067744859077026
465	3.560043724629212	3.2333055195703118	3.8867819296881123	4.067744859077026
466	3.5430100340938058	3.2153779540606315	3.8706421141269796	4.067744859077026
467	3.5314139298113516	3.204966033492365	3.857861826130338	4.067744859077026
468	3.3634432606680162	3.0697257381009635	3.657160783235069	4.067744859077026
469	3.3474055568838557	3.059613447140682	3.635197666627029	4.098657772915706
470	3.3668672582606183	3.0745935879878106	3.6591409285334255	4.315048169786469
471	3.451436083134981	3.1466231230889594	3.7562490431810023	4.315048169786469
472	3.481264238350856	3.1728131006926286	3.7897153760090836	4.4409078904153825
473	3.5906676750588797	3.2839063990001978	3.897428951117562	4.511565979189508
474	3.7257516191798983	3.4222336334299133	4.029269604929883	4.511565979189508
475	3.7314170994868316	3.42701989518306	4.035814303790603	4.6175531123506985
476	3.7536621157716263	3.447681328305813	4.05964290323744	4.6175531123506985
477	3.8268596480745796	3.5153169056881417	4.138402390461017	4.6175531123506985
478	3.831360161451911	3.5194893746005222	4.1432309483033	4.6175531123506985
479	3.828927133505929	3.516578488999189	4.14127577801267	4.646257960915188
480	3.8055754357301734	3.4949187896576497	4.116232081802697	4.652882156737761
481	3.8287640817180213	3.508341279265265	4.149186884170778	4.652882156737761
482	3.88126484131307	3.555455492862033	4.207074189764107	4.652882156737761
483	3.8703976676418046	3.5440365435555203	4.196758791728088	4.652882156737761
484	3.8170407255964562	3.4926921741064803	4.141389277086432	4.686003135850633
485	3.7911021187005	3.5000534810379085	4.082150756363092	4.686003135850633
486	3.910433082325351	3.6082992344052984	4.212566930245403	4.686003135850633
487	3.709584390477341	3.4319312368540267	3.9872375441006556	4.686003135850633
488	3.708038417628341	3.4343593189578128	3.981717516298869	4.686003135850633
489	3.715108078850045	3.442446291031658	3.9877698666684323	4.686003135850633
490	3.7182304296012525	3.4468126167461115	3.9896482424563935	4.686003135850633
491	3.7329463824294917	3.4599805320281862	4.005912232830798	4.686003135850633
492	3.8847736665113723	3.6046577648569333	4.164889568165812	4.686003135850633
493	3.9148137705055017	3.634087606826889	4.195539934184115	4.686003135850633
494	3.9196242717269043	3.6382857781597204	4.200962765294088	4.686003135850633
495	3.8915940154675415	3.6136689800413957	4.169519050893688	4.686003135850633
496	3.8655594173186874	3.589555025239698	4.1415638093976765	4.686003135850633
497	3.9967030287367797	3.717634938332105	4.275771119141455	4.705875723318356
498	4.009714584618676	3.728773598787045	4.2906555704503075	4.705875723318356
499	3.936097895212626	3.6640625623315604	4.208133228093692	4.705875723318356
500	3.896054840962956	3.630301546450127	4.161808135475785	4.705875723318356
501	3.8854537464469177	3.6204366045601244	4.150470888333711	4.705875723318356
502	3.8552939071905143	3.5870721991255836	4.123515615255445	4.705875723318356
503	3.859336434094732	3.5921628660490983	4.126510002140366	4.705875723318356
504	3.879095051628617	3.6116960589939673	4.1464940442632665	4.705875723318356
505	3.8819482682868927	3.6149849698815713	4.148911566692214	4.705875723318356
506	3.871038103473484	3.60564835342102	4.136427853525948	4.705875723318356
507	3.9288229843375038	3.6642062875742996	4.193439681100708	4.798614464834397
508	3.9606580691689484	3.700810281396525	4.220505856941372	4.798614464834397
509	4.019322392129699	3.760073635488592	4.278571148770807	4.641841830366804
510	4.048607962462867	3.7865338209628616	4.310682103962874	4.677170874753868
511	4.0610072694689485	3.800557121979888	4.321457416958009	4.674962809479676
512	4.084752186478721	3.8225898431162584	4.346914529841184	4.674962809479676
513	4.229640062317653	3.94957136525957	4.509708759375737	4.674962809479676
514	4.28285397168743	3.9974509492359047	4.568256994138956	4.674962809479676
515	4.2806158538913035	3.995629558822441	4.565602148960165	4.674962809479676
516	4.295949036707668	4.009296111870248	4.5826019615450875	4.674962809479676
517	4.309790253922252	4.021192344867799	4.598388162976704	4.674962809479676
518	4.3270465098760535	4.0357610486545274	4.6183319710975805	4.674962809479676
519	4.3703333665670065	4.076427364323078	4.664239368810936	4.674962809479676
520	4.365575414505518	4.070770563720946	4.660380265290089	4.674962809479676
521	4.391618664680362	4.095821637494099	4.687415691866624	4.674962809479676
522	4.356283159424705	4.062466311983673	4.6501000068657365	4.703667658044166
523	4.379802487367941	4.087712738433134	4.6718922363027495	4.703667658044166
524	4.375699872853369	4.084456770403565	4.666942975303172	4.703667658044166
525	4.408102867348949	4.114038251583219	4.702167483114678	4.655090222011953
526	4.423430897700812	4.128102667445731	4.718759127955893	4.703667658044166
527	4.424966127073398	4.127555781429589	4.722376472717208	4.610928916528124
528	4.413809706757947	4.1175911542319295	4.710028259283965	4.644049895640996
529	4.320157080591575	4.040489895778624	4.599824265404527	4.615345047076507
530	4.399465804367098	4.094926545155834	4.704005063578363	4.615345047076507
531	4.460024870563967	4.143924085266656	4.776125655861279	4.615345047076507
532	4.620785091564681	4.291578087673751	4.9499920954556105	4.58884826378621
533	4.584770466169303	4.260526974244653	4.9090139580939525	4.58884826378621
534	4.5304046758649275	4.215341323806269	4.8454680279235856	4.58884826378621
535	4.54119989371017	4.223769962987109	4.85862982443323	4.58884826378621
536	4.5174656013427255	4.201950507253011	4.83298069543244	4.58884826378621
537	4.3613276320403305	4.054213009926475	4.668442254154186	4.58884826378621
538	4.325438464084129	4.024322288281157	4.6265546398871	4.58884826378621
539	4.319035160888175	4.018617859527016	4.619452462249335	4.58884826378621
540	4.420402912416993	4.119939428650131	4.720866396183855	4.610928916528124
541	4.470606312108574	4.1691851797940025	4.772027444423146	4.610928916528124
542	4.406044923972684	4.1011238683866384	4.710965979558729	4.610928916528124
543	4.397324261087863	4.093263891234518	4.701384630941208	4.610928916528124
544	4.421295172558714	4.110788227187054	4.731802117930373	4.610928916528124
545	4.489284001897969	4.16894786178149	4.80962014201445	4.610928916528124
546	4.449708205713353	4.134497343216885	4.764919068209821	4.610928916528124
547	4.417531385971147	4.105660402912285	4.729402369030009	4.610928916528124
548	4.37812734450254	4.067006673763149	4.689248015241931	4.610928916528124
549	4.3569190685077	4.046431500070831	4.667406636944569	4.610928916528124
550	4.358297653387517	4.047454712821395	4.669140593953639	4.610928916528124
551	4.286227356977751	3.9847802839430306	4.587674430012472	4.610928916528124
552	4.20220679180899	3.9037734637712527	4.500640119846728	4.610928916528124
553	4.1726669217721035	3.866720257468219	4.478613586075987	4.610928916528124
554	4.1203708131293295	3.8119211520077894	4.42882047425087	4.610928916528124
555	4.1296555953343645	3.8208254707990337	4.438485719869696	4.67937894002806
556	4.147200191953798	3.834621533042827	4.45977885086477	4.67937894002806
557	4.169643346507776	3.8560098940511027	4.48327679896445	4.67937894002806
558	4.1473833330287775	3.8378477217225546	4.4569189443349995	4.67937894002806
559	4.0770097324580945	3.770811319487625	4.383208145428563	4.7456208982538035
560	4.052829904467103	3.748221617721984	4.357438191212221	4.7456208982538035
561	4.075040285670111	3.7689559040877834	4.381124667252438	4.7456208982538035
562	4.10786933088507	3.8014114713568787	4.4143271904132595	4.7456208982538035
563	4.169904863925958	3.848249853752444	4.491559874099472	4.7456208982538035
564	4.030812460863414	3.7080245473094413	4.353600374417386	4.7456208982538035
565	4.060486360567089	3.736554594134248	4.384418126999931	4.7456208982538035
566	4.006973585261705	3.6855014151100143	4.328445755413396	4.7456208982538035
567	3.9642468124868824	3.6504186081460777	4.278075016827687	4.7456208982538035
568	3.890267519492511	3.585280144908612	4.1952548940764105	4.776533812092484
569	3.8870428643700428	3.58470667297387	4.189379055766215	4.800822530108589
570	3.894657083634676	3.5945221501266635	4.194792017142689	4.873688684156908
571	3.92642912973145	3.6251811289111906	4.22767713055171	4.873688684156908
572	3.9416485451238	3.6396173303373556	4.243679759910245	4.913433859092353
573	3.960216459421997	3.658290270958415	4.262142647885579	4.913433859092353
574	4.060359567431732	3.7356345898159002	4.385084545047564	4.913433859092353
575	4.105787436126954	3.7738914472835567	4.437683424970352	4.913433859092353
576	4.063448824062748	3.7366670603111514	4.390230587814344	4.913433859092353
577	4.20227588403153	3.8447329573160323	4.559818810747028	4.913433859092353
578	4.30229718367708	3.921033865287498	4.683560502066661	4.913433859092353
579	4.366565669365571	3.9631435793777046	4.769987759353437	4.913433859092353
580	4.364433641694376	3.9607594968106303	4.768107786578122	4.913433859092353
581	4.386002509114187	3.9789249231923254	4.793080095036048	4.913433859092353
582	4.405556241361843	3.9934275494284472	4.817684933295238	4.913433859092353
583	4.408237063950804	3.982390127618917	4.834084000282692	4.913433859092353
584	4.4065573022265845	3.978556888694797	4.834557715758372	4.913433859092353
585	4.244711142093661	3.805387671554866	4.6840346126324555	4.913433859092353
586	4.204280586811729	3.751639618530322	4.656921555093135	4.913433859092353
587	4.164197825733837	3.7148012314711565	4.613594419996517	4.913433859092353
588	4.181329995186575	3.72372891746316	4.63893107290999	4.913433859092353
589	4.261498500960213	3.7855518983285945	4.737445103591831	4.913433859092353
590	4.332143180017852	3.831793956116413	4.83249240391929	4.913433859092353
591	4.447378864091755	3.9213270739001658	4.9734306542833435	4.913433859092353
592	4.513818856252744	3.9740036666483887	5.053634045857098	4.913433859092353
593	4.485141438387881	3.947157246266233	5.023125630509529	4.913433859092353
594	4.500039225533314	3.9553896704852196	5.044688780581408	4.913433859092353
595	4.484682318890636	3.9394336174951903	5.0299310202860825	4.913433859092353
596	4.80333936118228	4.183161704263763	5.423517018100798	4.913433859092353
597	5.105426256891649	4.381560189917855	5.829292323865442	4.913433859092353
598	5.0769423241096465	4.353013221273955	5.800871426945337	4.913433859092353
