# Supplementary material for: Proteome-wide determinants of co-translational chaperone binding in bacteria
Source: Nat Commun. 2025 May 10;16:4361. doi: 10.1038/s41467-025-59067-9 (PMC12065913; doi:10.1038/s41467-025-59067-9)
Supplement: Supplementary file 8 — Source Data [file 41467_2025_59067_MOESM8_ESM.zip › S4g_metH.csv]

codon position	DnaK SeRP enrichment mean	DnaK SeRP enrichment low CI	DnaK SeRP enrichment high CI	DnaK model enrichment
0	0.6390368849246426	0.3658169854213025	0.9122567844279827	0.25
1	0.5984230261603973	0.3492990911634747	0.84754696115732	0.25
2	0.6114491567000482	0.3583007048762348	0.8645976085238615	0.25
3	0.6231020832405376	0.36649207160361386	0.8797120948774615	0.25
4	0.6428315952557498	0.3825072744759357	0.903155916035564	0.25
5	0.6633283916999857	0.4053961225547058	0.9212606608452656	0.25
6	0.6330417319549504	0.39191249514203164	0.8741709687678691	0.25
7	0.6315214933885249	0.39093440677437574	0.8721085800026742	0.25
8	0.627266814562964	0.38973465326270024	0.8647989758632277	0.25
9	0.6209729271191811	0.3912841605961116	0.8506616936422504	0.25
10	0.6209729271191811	0.3912841605961116	0.8506616936422504	0.25
11	0.6169659305405965	0.3886417390462389	0.845290122034954	0.25
12	0.5779001903481116	0.36916439264573153	0.7866359880504917	0.25
13	0.564468140420776	0.36558562136794204	0.7633506594736099	0.25
14	0.5546003614702959	0.35895697223293593	0.7502437507076558	0.25
15	0.559714516530646	0.3631639336881518	0.7562650993731401	0.25
16	0.5632721634148441	0.36777193025863386	0.7587723965710542	0.25
17	0.5632721634148441	0.36777193025863386	0.7587723965710542	0.25
18	0.5249394378915375	0.34947377793502993	0.700405097848045	0.25
19	0.5171635869059789	0.3459377209945672	0.6883894528173905	0.25
20	0.49887229506344644	0.3378453913695267	0.6598991987573661	0.25
21	0.49370872213724815	0.33523590732136943	0.6521815369531269	0.25
22	0.477277580465871	0.325808310443562	0.62874685048818	0.25
23	0.42753736219416566	0.2869196030385983	0.568155121349733	0.25
24	0.42438731740558555	0.2858352889514587	0.5629393458597124	0.25
25	0.43032497235275075	0.2903879150438765	0.570262029661625	0.25
26	0.4344421574119459	0.2930315670616883	0.5758527477622035	0.25
27	0.4268805097939241	0.2865712385107503	0.5671897810770979	0.25
28	0.40876805959001067	0.27284210955525645	0.5446940096247649	0.25
29	0.42203428826784106	0.28268599627801444	0.5613825802576677	0.25
30	0.42753736219416566	0.2869196030385983	0.568155121349733	0.25
31	0.43333503871215295	0.2920421636691999	0.574627913755106	0.25
32	0.4327074742065904	0.2916010203867958	0.573813928026385	0.25
33	0.4388217276106963	0.2961592813931172	0.5814841738282754	0.25
34	0.4271637686878568	0.2903962908486942	0.5639312465270194	0.25
35	0.42121416922201604	0.28663908324243736	0.5557892552015947	0.25
36	0.4196531239886214	0.28638165358378315	0.5529245943934598	0.25
37	0.43049753628189213	0.29554918928535917	0.5654458832784252	0.25
38	0.42540043199009514	0.292350075491441	0.5584507884887493	0.25
39	0.40014366612798785	0.2700906950151981	0.5301966372407776	0.25
40	0.38887911376280115	0.25848210097234553	0.5192761265532568	0.25
41	0.3934472767022209	0.2612864128107796	0.5256081405936622	0.25
42	0.41209478919866055	0.2722444483630938	0.5519451300342273	0.25
43	0.42360865926718794	0.2756019341672917	0.5716153843670841	0.25
44	0.4051079138937129	0.2624174818669584	0.5477983459204674	0.25
45	0.4002042239577395	0.2574187653332184	0.5429896825822607	0.25
46	0.4049645830561458	0.25793650846840077	0.5519926576438908	0.25
47	0.3978011800046774	0.25278422452634797	0.5428181354830068	0.25
48	0.40312567234412067	0.257162985917158	0.5490883587710833	0.25
49	0.3889255627553104	0.24666103817094892	0.531190087339672	0.25
50	0.3536456296739083	0.21887750159210437	0.48841375775571216	0.25
51	0.35883588398173627	0.22065017316587393	0.49702159479759855	0.25
52	0.34039065949744307	0.2126378713499072	0.46814344764497895	0.25
53	0.34007133370629433	0.2137296837810764	0.4664129836315123	0.25
54	0.3316996784379799	0.20509074995585314	0.45830860692010655	0.25
55	0.32806797124120274	0.20293304695435951	0.45320289552804593	0.25
56	0.32853647169229305	0.203471847794585	0.45360109559000117	0.25
57	0.33683883183768043	0.20599815723889445	0.4676795064364664	0.25
58	0.3328728104823634	0.1999017472879926	0.46584387367673413	0.25
59	0.3571017595188105	0.2200579104085596	0.49414560862906143	0.25
60	0.371355375026464	0.23619999295255623	0.5065107571003717	0.25
61	0.37339658581886703	0.23778444647332947	0.5090087251644047	0.25
62	0.37759943330567064	0.2418989622933485	0.5132999043179928	0.25
63	0.3896941419391262	0.24390496642314696	0.5354833174551055	0.25
64	0.4026504246340968	0.2521392746066933	0.5531615746615003	0.25
65	0.4428025385818978	0.28309786214137656	0.602507215022419	0.25
66	0.44899100971973005	0.28745765102231413	0.610524368417146	0.25
67	0.46355011681335245	0.2947550606926509	0.632345172934054	0.25
68	0.4828450053325018	0.3064559844984871	0.6592340261665165	0.25
69	0.49075980834001737	0.31356953345213967	0.6679500832278951	0.25
70	0.48815982107861783	0.3118379112282167	0.664481730929019	0.25
71	0.48656593657756714	0.31447393806758794	0.6586579350875463	0.25
72	0.4839443625296996	0.31305944237420114	0.654829282685198	0.25
73	0.48519915442994244	0.3139031575409592	0.6564951513189257	0.25
74	0.4618758714506284	0.2951738807686052	0.6285778621326517	0.25
75	0.4429425961374076	0.2823987057570513	0.6034864865177639	0.25
76	0.4252279860353389	0.2692540315772275	0.5812019404934503	0.25
77	0.42799184088435616	0.27328378675230736	0.582699895016405	0.25
78	0.42253266933672445	0.2688313532061758	0.5762339854672731	0.25
79	0.4390204215428826	0.27659341257089765	0.6014474305148676	0.25
80	0.4449032651165229	0.28013749450919484	0.6096690357238509	0.25
81	0.43902199461744584	0.2741085709636515	0.6039354182712402	0.25
82	0.42113621734470147	0.25967514613635456	0.5825972885530484	0.25
83	0.43069940621056485	0.26518976026618	0.5962090521549497	0.25
84	0.43202893943740506	0.2666960787247732	0.5973618001500369	0.25
85	0.4847883033988738	0.3069010864628235	0.6626755203349242	0.25
86	0.4831647558902367	0.3055737567002538	0.6607557550802197	0.25
87	0.4765438728960369	0.30035723917884005	0.6527305066132337	0.25
88	0.463717221872703	0.29315488879720886	0.6342795549481971	0.25
89	0.48008856105231623	0.3047372935417018	0.6554398285629306	0.25
90	0.48739463666814203	0.30947743786061754	0.6653118354756665	0.25
91	0.4956340119532014	0.31532168561552554	0.6759463382908772	0.25
92	0.4947491912689896	0.31473942757742923	0.6747589549605499	0.25
93	0.47943545286205547	0.3032002369269026	0.6556706687972083	0.25
94	0.48196993822827533	0.3040152622824669	0.6599246141740838	0.25
95	0.5132218090344425	0.32458326570939555	0.7018603523594895	0.25
96	0.5497959102704043	0.35728003475423614	0.7423117857865725	0.25
97	0.5930782248874223	0.3800129538346456	0.8061434959401991	0.25
98	0.6019577555536892	0.3822592738044335	0.821656237302945	0.25
99	0.5297552712995924	0.3450318863681211	0.7144786562310638	0.25
100	0.5381538658256286	0.3556744079298346	0.7206333237214226	0.25
101	0.5551312021646739	0.3690591981806105	0.7412032061487372	0.25
102	0.5561680870283643	0.36976333514004944	0.742572838916679	0.25
103	0.560306707339123	0.3733313120499915	0.7472821026282547	0.25
104	0.5928393083022344	0.3977378803371907	0.7879407362672781	0.25
105	0.6015824186398011	0.3949136889440419	0.8082511483355603	0.25
106	0.6052377353666119	0.39324283862392584	0.817232632109298	0.25
107	0.6414502893554994	0.4212731972441245	0.8616273814668745	0.25
108	0.678967355899005	0.45403073884411604	0.903903972953894	0.25
109	0.7107405697586952	0.4796955164933456	0.9417856230240447	0.25
110	0.6948392574248079	0.4582151102287047	0.931463404620911	0.25
111	0.7094093868102562	0.4656545845904198	0.9531641890300927	0.25
112	0.6821268549669044	0.45486460907983595	0.9093891008539728	0.25
113	0.6940885467322835	0.4657907690340318	0.9223863244305351	0.25
114	0.7155215230200141	0.47801150432117556	0.9530315417188527	0.25
115	0.7091351400021259	0.4732198582175594	0.9450504217866923	0.25
116	0.726239712012153	0.4796977270038507	0.9727816970204552	0.25
117	0.7404122572362648	0.48936930442577253	0.991455210046757	0.25
118	0.6950592530024002	0.46308960803991067	0.9270288979648897	0.25
119	0.7221064846995371	0.4813387568976798	0.9628742125013945	0.25
120	0.7461557729654568	0.49718082788269713	0.9951307180482164	0.25
121	0.764917496519676	0.5092744543855698	1.0205605386537822	0.25
122	0.7577815011323615	0.5031510770090997	1.0124119252556234	0.25
123	0.7577815011323615	0.5031510770090997	1.0124119252556234	0.25
124	0.7459459008473291	0.4958722757457033	0.996019525948955	0.25
125	0.7522412986280238	0.49932383997551816	1.0051587572805294	0.25
126	0.7468584860461921	0.49560129263118985	0.9981156794611943	0.25
127	0.7555021280359822	0.5032456633364459	1.0077585927355184	0.25
128	0.7439031100343784	0.49610391458263353	0.9917023054861231	0.25
129	0.7552807552409505	0.5048351016078969	1.005726408874004	0.25
130	0.7257864660148918	0.476163974417144	0.9754089576126398	0.25
131	0.7250700687827528	0.4753410777323822	0.9747990598331234	0.25
132	0.7184494225013441	0.4695575039415308	0.9673413410611575	0.25
133	0.7538459038292618	0.48819000775036836	1.0195017999081553	0.25
134	0.659942049687038	0.4532452161322973	0.8666388832417786	0.25
135	0.6415697623585028	0.4429888092766493	0.8401507154403565	0.25
136	0.6394927374310845	0.4512257167880456	0.8277597580741233	0.25
137	0.6552264599624584	0.46628906471753395	0.8441638552073829	0.25
138	0.6560833472936348	0.4676097439166278	0.8445569506706418	0.25
139	0.6703667876087215	0.47953024278490525	0.8612033324325377	0.25
140	0.6606409006051772	0.47793401101620914	0.8433477901941453	0.25
141	0.6407434933212977	0.45761026290952767	0.8238767237330675	0.25
142	0.6400963804275229	0.45755077507559516	0.8226419857794507	0.25
143	0.6445174819024555	0.46104555618767484	0.8279894076172363	0.25
144	0.7281537108084004	0.5137208264841102	0.9425865951326905	0.25
145	0.7372321028924976	0.5150385142389022	0.959425691546093	0.25
146	0.7191787321750138	0.5009055032791943	0.9374519610708334	0.25
147	0.7113556763855935	0.49523378882523716	0.9274775639459497	0.25
148	0.6740454372756263	0.4794340988266559	0.8686567757245967	0.25
149	0.6583282076304902	0.4688068770098514	0.8478495382511289	0.25
150	0.65755458728704	0.4709610141377336	0.8441481604363463	0.25
151	0.6666422166557648	0.48366275209106885	0.8496216812204608	0.25
152	0.644573802991085	0.4661326920646358	0.8230149139175342	0.25
153	0.637884107375361	0.45888324595984487	0.8168849687908772	0.25
154	0.6109716618820371	0.4361703579397517	0.7857729658243224	0.25
155	0.6164221419586914	0.43941047498121105	0.7934338089361717	0.25
156	0.6109438876271138	0.4351225368103799	0.7867652384438478	0.25
157	0.6259746149535637	0.44178364888962673	0.8101655810175007	0.25
158	0.617132327055448	0.43367167765338777	0.8005929764575082	0.25
159	0.6208522688078613	0.43828167722105565	0.8034228603946669	0.25
160	0.6184491327825818	0.436523336585377	0.8003749289797868	0.25
161	0.6217655575214127	0.4407396670407424	0.802791448002083	0.25
162	0.6134131174790398	0.43415697936030384	0.7926692555977759	0.25
163	0.6449593158524245	0.45400142003478017	0.8359172116700688	0.25
164	0.6267523748672812	0.44096123273840143	0.8125435169961609	0.25
165	0.6042745310238696	0.4285364338761106	0.7800126281716286	0.25
166	0.6041561644964122	0.4292848139128132	0.7790275150800111	0.25
167	0.6152735474826079	0.43619414446805327	0.7943529504971625	0.25
168	0.619832021930661	0.4409190168891871	0.7987450269721348	0.25
169	0.6210032535133561	0.4445155652953391	0.7974909417313731	0.25
170	0.6181415624115411	0.44279599176619244	0.7934871330568897	0.25
171	0.6416457271965449	0.4645419357693006	0.8187495186237892	0.25
172	0.6441672987131015	0.46759354846893963	0.8207410489572633	0.25
173	0.6350713486489757	0.4615249175910059	0.8086177797069456	0.25
174	0.6298561470037574	0.45685044079116344	0.8028618532163514	0.25
175	0.6283485294111136	0.4557214067525175	0.8009756520697098	0.25
176	0.6408357148513588	0.46605813284086983	0.8156132968618477	0.25
177	0.6556005844976276	0.4791060885936171	0.832095080401638	0.25
178	0.6457454270802785	0.47132379641649613	0.820167057744061	0.25
179	0.7094774364866495	0.5019500512463697	0.9170048217269293	0.25
180	0.7626360920186542	0.5444605896722599	0.9808115943650486	0.25
181	0.8005320262769304	0.5651308782513466	1.0359331743025144	0.25
182	0.7798442651702068	0.546720146790185	1.0129683835502286	0.25
183	0.7873708317106946	0.5518023212240064	1.0229393421973827	0.25
184	0.7709381396974562	0.537370714500252	1.0045055648946604	0.25
185	0.7863432809611057	0.5388874882625798	1.0337990736596316	0.25
186	0.7928164267665063	0.5453202508438875	1.0403126026891252	0.25
187	0.7993851674529325	0.549060463976395	1.04970987092947	0.25
188	0.7944608331812768	0.5453637616187066	1.043557904743847	0.25
189	0.7813262440479287	0.5360853287537544	1.026567159342103	0.25
190	0.7890788919162697	0.5418291096750968	1.0363286741574425	0.25
191	0.7906476638291937	0.5429564979355629	1.0383388297228247	0.25
192	0.8113149480812527	0.5579788279077987	1.0646510682547068	0.25
193	0.895709147057965	0.6042634769453623	1.1871548171705677	0.25
194	0.8600771290165827	0.5745293636034446	1.1456248944297207	0.25
195	0.8897354078469272	0.5917093738410946	1.1877614418527598	0.25
196	0.8982326199824003	0.5829031644190932	1.2135620755457075	0.25
197	0.9351211610099868	0.6103912832686789	1.2598510387512947	0.25
198	0.8718827527506812	0.577081918786468	1.1666835867148944	0.25
199	0.8807058198209803	0.5865311184842351	1.1748805211577253	0.25
200	0.9024649523549367	0.60351625521081	1.2014136494990635	0.25
201	0.9270868334000066	0.6233523927834257	1.2308212740165876	0.25
202	0.9270578479289802	0.6257632427208077	1.2283524531371526	0.25
203	0.9420741381119955	0.6365439110915102	1.2476043651324806	0.25
204	0.9445962244326178	0.6333417980215714	1.2558506508436642	0.25
205	0.9502582390348467	0.6373670424915046	1.263149435578189	0.25
206	0.9589942557205386	0.6402238027395891	1.2777647087014883	0.25
207	0.9832713292397134	0.6589402803143378	1.307602378165089	0.25
208	0.9832713292397134	0.6589402803143378	1.307602378165089	0.25
209	1.0195747664290185	0.6827512538184572	1.3563982790395799	0.25
210	1.1194102925864156	0.7397331633238213	1.4990874218490098	0.3854305066802811
211	1.1333035917741474	0.7554346128247643	1.5111725707235306	0.3507047357366193
212	1.1587673348484626	0.7902781737073188	1.5272564959896064	0.28125319384929565
213	1.1532670389266722	0.7958136266761768	1.5107204511771677	0.28125319384929565
214	1.2956312972988657	0.8974841180467092	1.693778476551022	0.3854305066802811
215	1.3203200057606668	0.9124781156246737	1.7281618958966598	0.3854305066802811
216	1.3205080525773758	0.9005249009048752	1.7404912042498764	0.3854305066802811
217	1.3198016299528563	0.9264684881873596	1.713134771718353	0.4826626653225342
218	1.3859828625245787	0.9713385937337129	1.8006271313154447	0.5798948239647873
219	1.404584514641109	0.9863137378709608	1.822855291411257	0.5798948239647873
220	1.419284183115468	0.9983974496296668	1.8401709166012692	0.5798948239647873
221	1.418733544917051	0.9965878351225225	1.8408792547115795	0.5798948239647873
222	1.437827196381468	1.0045737712049805	1.8710806215579554	0.5798948239647873
223	1.4673011333946886	1.0261204708607206	1.9084817959286569	0.5798948239647873
224	1.4381441514829278	1.0151789793266197	1.8611093236392362	0.5798948239647873
225	1.4427181007747762	1.0076825031417824	1.87775369840777	0.5798948239647873
226	1.435570057423687	0.9959742509865992	1.8751658638607747	0.5798948239647873
227	1.4999324670432785	1.0400277929192576	1.9598371411672995	0.5798948239647873
228	1.4381414660601801	1.0800488107554764	1.7962341213648836	0.5798948239647873
229	1.4504991409666652	1.0928267959101265	1.808171486023204	0.5798948239647873
230	1.4466140637207516	1.092563034271747	1.8006650931697563	0.5798948239647873
231	1.4681036093536006	1.1078448602773174	1.828362358429884	0.5798948239647873
232	1.4755986440415152	1.114502121591002	1.8366951664920284	0.5798948239647873
233	1.497124259477309	1.1351119082876653	1.859136610666953	0.5798948239647873
234	1.5356142237010404	1.169280045299661	1.9019484021024198	0.5798948239647873
235	1.461986856897453	1.1327363633741339	1.7912373504207721	0.5798948239647873
236	1.5427055129035596	1.2086987011141446	1.8767123246929747	0.5798948239647873
237	1.5424157680707637	1.2097611986978554	1.8750703374436721	0.5798948239647873
238	1.5211122710764011	1.201632797736	1.8405917444168023	0.5798948239647873
239	1.4676178868073886	1.163731523467032	1.7715042501477452	0.5798948239647873
240	1.4552119242337445	1.1563920445446014	1.7540318039228873	0.5798948239647873
241	1.461282933569285	1.1620096414394312	1.7605562256991387	0.5798948239647873
242	1.4487943940097325	1.1500933254976258	1.7474954625218393	0.5798948239647873
243	1.5317773212286703	1.2108237652864857	1.8527308771708548	0.5798948239647873
244	1.5104558016677896	1.1943762631212422	1.826535340214337	0.5798948239647873
245	1.4987096416740882	1.1869920776912513	1.810427205656925	0.5798948239647873
246	1.513498677232924	1.1971320968794257	1.8298652575864223	0.5798948239647873
247	1.5241568775221839	1.2044334467140485	1.843880308330319	0.5798948239647873
248	1.5218974275305102	1.2025223389701782	1.841272516090842	0.5798948239647873
249	1.5334846853005275	1.2181184286559896	1.8488509419450656	0.5798948239647873
250	1.5389775468189222	1.2300538485609078	1.8479012450769363	0.5798948239647873
251	1.526061203040483	1.2211992123354452	1.8309231937455208	0.5798948239647873
252	1.5452798875156417	1.2421713926063176	1.8483883824249656	0.5798948239647873
253	1.551443599869542	1.2479658223779662	1.854921377361118	0.8368655289478848
254	1.5724651085486965	1.265607019139769	1.879323197957624	0.8368655289478848
255	1.5697733400868816	1.2640268786309257	1.8755198015428376	0.8368655289478848
256	1.5925385002955248	1.2818659594476207	1.9032110411434287	0.8368655289478848
257	1.5986661475477075	1.281823269151627	1.915509025943788	0.8368655289478848
258	1.650231953027068	1.318474601500177	1.981989304553959	0.8368655289478848
259	1.5772965594500685	1.2558886442662343	1.8987044746339028	0.8368655289478848
260	1.5939161035082097	1.2689892287166233	1.918842978299796	0.8368655289478848
261	1.5889022987699521	1.2651614702113223	1.912643127328582	0.8368655289478848
262	1.6020222893467677	1.2640870650074503	1.9399575136860854	0.8368655289478848
263	1.6036490915513064	1.263770917467718	1.9435272656348948	0.8368655289478848
264	1.5534856836168007	1.231285072682934	1.8756862945506672	0.8368655289478848
265	1.5349205548499376	1.2178724946172488	1.8519686150826267	0.8368655289478848
266	1.5017867283892312	1.1924878042425182	1.8110856525359444	0.8368655289478848
267	1.4808157848479429	1.1764486205714333	1.7851829491244524	0.8368655289478848
268	1.4729522566733166	1.1706891780569888	1.7752153352896447	0.8368655289478848
269	1.4651307992050473	1.1616582759265048	1.7686033224835895	0.8368655289478848
270	1.479793830305987	1.1718636557689786	1.7877240048429957	0.8368655289478848
271	1.4841163613849906	1.1765179509587589	1.7917147718112223	0.8368655289478848
272	1.4760919975931883	1.1722416820344523	1.779942313151924	0.8368655289478848
273	1.4663535101131209	1.1231935257727037	1.8095134944535383	0.8368655289478848
274	1.401756372304508	1.077590559108319	1.7259221855006965	0.8368655289478848
275	1.3881608840560382	1.0696415464801539	1.7066802216319228	0.8368655289478848
276	1.3398731625765785	1.0365928714603037	1.6431534536928534	0.8368655289478848
277	1.3272040725140812	1.031887808811145	1.6225203362170175	0.8368655289478848
278	1.3304268528210739	1.0331324940147768	1.627721211627371	0.8368655289478848
279	1.2978573229753794	1.0044684227187688	1.59124622323199	0.8368655289478848
280	1.3321725379361458	1.0155952947561353	1.6487497811161562	0.8368655289478848
281	1.2289418940683068	0.9201190705187772	1.5377647176178364	0.8368655289478848
282	1.204826495068089	0.9010205584496074	1.5086324316865705	0.8368655289478848
283	1.206939031738311	0.8859588543345184	1.5279192091421039	0.8368655289478848
284	1.3059601729663517	0.9490887361231023	1.662831609809601	0.8611735686084481
285	1.2990210230374688	0.94213331101629	1.6559087350586477	0.8611735686084481
286	1.2850749421111471	0.9314384170564183	1.638711467165876	0.8611735686084481
287	1.2426111890252747	0.9138646122693898	1.5713577657811595	0.8750638769859127
288	1.2542901169864316	0.9622260050375132	1.5463542289353498	0.8750638769859127
289	1.2212982787214801	0.9594306507941932	1.4831659066487668	0.8611735686084481
290	1.2369992954521307	0.9705529310059939	1.5034456598982673	0.8750638769859127
291	1.2405742797877033	0.9737026341359019	1.5074459254395047	0.9479879959676026
292	1.2512992368022737	0.9831542330814413	1.5194442405231063	0.9479879959676026
293	1.2458790178732033	0.979414761589865	1.5123432741565415	0.9479879959676026
294	1.2305122173526426	0.9642552954805041	1.496769139224781	0.9479879959676026
295	1.2364836904322716	0.962936556995637	1.5100308238689064	0.9479879959676026
296	1.229558285281364	0.956086048009551	1.503030522553177	0.9479879959676026
297	1.2278820087359557	0.9499684694753098	1.5057955479966014	1.052165308798588
298	1.2214759245327262	0.944763879569639	1.4981879694958136	1.052165308798588
299	1.1608599883773558	0.9022525443470346	1.4194674324076768	1.052165308798588
300	1.1261932609687753	0.8795855042208454	1.3728010177167054	1.052165308798588
301	1.1119599304262189	0.8662717987238348	1.357648062128603	1.052165308798588
302	1.115896291909749	0.8690465622241168	1.3627460215953815	1.052165308798588
303	1.1004975977919402	0.8582517851169389	1.3427434104669413	1.052165308798588
304	1.0956282761865752	0.8601961416484671	1.3310604107246833	1.052165308798588
305	1.0909597744215414	0.8563826404827977	1.3255369083602848	1.052165308798588
306	1.0902328157634007	0.8553659244318126	1.325099707094989	1.052165308798588
307	1.1126190855900888	0.8763156093174671	1.3489225618627105	1.052165308798588
308	1.1092044174234954	0.873304694936485	1.345104139910506	1.052165308798588
309	1.1220701830684545	0.8777135923401684	1.3664267737967406	1.052165308798588
310	1.158372040427545	0.9080757127410943	1.4086683681139958	1.052165308798588
311	1.1611741201959873	0.9110800558102432	1.4112681845817314	1.052165308798588
312	1.1752229893248622	0.9215118059994047	1.4289341726503195	1.052165308798588
313	1.1958686286861226	0.9450287999739722	1.4467084573982731	1.052165308798588
314	1.1890667837016085	0.9402708174611327	1.4378627499420844	1.052165308798588
315	1.1843608447029292	0.9364214432417082	1.43230024616415	1.052165308798588
316	1.1894610325398176	0.9396468258204962	1.4392752392591392	1.052165308798588
317	1.1698831399486986	0.9230791222740526	1.4166871576233446	1.052165308798588
318	1.1559844498363532	0.9179437064190604	1.3940251932536458	1.052165308798588
319	1.1728332303888418	0.9287566256154638	1.4169098351622198	1.052165308798588
320	1.2109626709769559	0.966068441657646	1.4558569002962658	1.052165308798588
321	1.2145144053380346	0.9685103133629704	1.4605184973130987	1.052165308798588
322	1.2221634176692155	0.9714213292271423	1.4729055061112888	1.052165308798588
323	1.19470118666649	0.9485029696123736	1.4408994037206067	1.052165308798588
324	1.188281538559611	0.9530385458744741	1.4235245312447478	1.052165308798588
325	1.1668719195274142	0.9387306790901886	1.3950131599646396	1.052165308798588
326	1.1668719195274142	0.9387306790901886	1.3950131599646396	1.052165308798588
327	1.185060970476574	0.9542775346034427	1.4158444063497053	1.052165308798588
328	1.178269416806311	0.9491205674737808	1.407418266138841	1.052165308798588
329	1.171015820463226	0.9431746033971762	1.3988570375292755	1.052165308798588
330	1.1701706841084747	0.94065627467472	1.3996850935422294	1.052165308798588
331	1.1733195772136322	0.9434571904650662	1.403181963962198	1.052165308798588
332	1.1980393957025812	0.9589728538677034	1.437105937537459	1.052165308798588
333	1.153328676425331	0.9039570848637066	1.4027002679869551	1.052165308798588
334	1.1683162117292718	0.8932806736916916	1.443351749766852	1.052165308798588
335	1.1712347340496156	0.9015077182198162	1.4409617498794152	1.052165308798588
336	1.1721419740456194	0.9047314489255411	1.4395524991656976	1.052165308798588
337	1.1715687497014313	0.9040877072847595	1.439049792118103	1.052165308798588
338	1.1764286792063812	0.9073564801848742	1.4455008782278882	1.052165308798588
339	1.1758927634822012	0.9053139395753158	1.4464715873890863	1.052165308798588
340	1.153427984024043	0.8859415299747511	1.4209144380733345	1.052165308798588
341	1.1888156660571165	0.9186418067003395	1.4589895254138936	1.052165308798588
342	1.1468350734385766	0.8855924831890887	1.4080776636880645	1.052165308798588
343	1.1541368353903132	0.8926807899926492	1.4155928807879774	1.052165308798588
344	1.2025655447173729	0.9242246031454888	1.480906486289257	1.052165308798588
345	1.2500412594067953	0.9545667308253813	1.5455157879882093	1.052165308798588
346	1.270712985161217	0.9708995472052933	1.5705264231171405	1.052165308798588
347	1.2910594103434192	0.9874959160259399	1.5946229046608984	1.052165308798588
348	1.3078403392755815	0.9978906838040073	1.6177899947471557	1.052165308798588
349	1.3653416317231921	1.0317056393249526	1.6989776241214316	1.052165308798588
350	1.3653416317231921	1.0317056393249526	1.6989776241214316	1.052165308798588
351	1.380685363297792	1.0459387983731774	1.7154319282224069	1.052165308798588
352	1.370077754296641	1.0316504918899678	1.7085050167033138	1.052165308798588
353	1.370077754296641	1.0316504918899678	1.7085050167033138	1.052165308798588
354	1.374929096865531	1.0364597093514845	1.7133984843795778	1.052165308798588
355	1.3493276152074367	1.0107724376978997	1.687882792716974	1.052165308798588
356	1.364195979117449	1.0203186433775184	1.7080733148573795	1.052165308798588
357	1.2836792832473112	0.9648553032266152	1.602503263268007	1.052165308798588
358	1.2783955294719773	0.9485951436776774	1.6081959152662773	1.052165308798588
359	1.2952945904480964	0.958253284910215	1.6323358959859777	1.052165308798588
360	1.2911805609718239	0.9569302417704295	1.625430880173218	1.052165308798588
361	1.1583502693698629	0.8772114516954816	1.4394890870442443	1.052165308798588
362	1.1836933147951432	0.8979017438287966	1.4694848857614895	1.052165308798588
363	1.2141443102490044	0.9152962069643369	1.5129924135336716	1.052165308798588
364	1.206117095208163	0.9102330306934008	1.5020011597229255	1.052165308798588
365	1.1588833084152894	0.8567366709950759	1.461029945835503	1.052165308798588
366	1.1819030568419011	0.8674538019773885	1.4963523117064137	1.052165308798588
367	1.1956891189389824	0.8764038786366231	1.514974359241342	1.052165308798588
368	1.119926686036682	0.8276963598473919	1.4121570122259723	1.052165308798588
369	1.0514034565268076	0.7699797227097933	1.3328271903438216	1.052165308798588
370	1.0686113819977436	0.7770833780608832	1.360139385934604	1.052165308798588
371	1.0774341849084084	0.7847010866262769	1.3701672831905398	1.052165308798588
372	1.056623829878851	0.7690375430374051	1.344210116720297	1.052165308798588
373	1.0641593974289796	0.7751963583668774	1.3531224364910819	1.052165308798588
374	1.061709811168543	0.7741430008619978	1.3492766214750884	1.052165308798588
375	1.088892529466838	0.797252952423028	1.380532106510648	1.052165308798588
376	1.0917184739657506	0.7995759990045274	1.383860948926974	1.052165308798588
377	1.087478395528926	0.7941935122900649	1.3807632787677873	1.052165308798588
378	1.1185428596159503	0.8110963157013286	1.4259894035305722	1.052165308798588
379	1.1036820877304738	0.8010760278464455	1.4062881476145022	1.052165308798588
380	1.0663658208857154	0.7700727284285979	1.362658913342833	1.052165308798588
381	1.0613133259835643	0.7625955389768995	1.360031112990229	1.052165308798588
382	0.9561968706632307	0.6932875245457302	1.2191062167807312	1.052165308798588
383	0.9465938657187307	0.6868447489230483	1.2063429825144132	1.052165308798588
384	0.9469239572567025	0.6936875663905215	1.2001603481228835	1.052165308798588
385	0.9360998325442069	0.6898617602654354	1.1823379048229783	1.052165308798588
386	0.887597923023602	0.647505495028902	1.1276903510183018	1.052165308798588
387	0.879332508691316	0.6422282582340995	1.1164367591485325	1.052165308798588
388	0.8640286072198042	0.6282665645400761	1.0997906498995325	1.052165308798588
389	0.8482770221081156	0.6183090854458475	1.0782449587703837	1.052165308798588
390	0.8503380670751399	0.6234399248103486	1.0772362093399312	1.052165308798588
391	0.8506479716317507	0.6283233294977728	1.0729726137657285	1.052165308798588
392	0.8331836219891632	0.6179843993904188	1.0483828445879075	1.052165308798588
393	0.8307074879510554	0.6164806066807205	1.0449343692213904	1.052165308798588
394	0.8247451694531416	0.6110506119483434	1.0384397269579397	1.052165308798588
395	0.8235932411868341	0.6110827532831795	1.0361037290904886	1.052165308798588
396	0.8092987146297126	0.5989791783140355	1.0196182509453897	1.052165308798588
397	0.7533579007482798	0.5681940331056541	0.9385217683909056	1.052165308798588
398	0.7559732883955339	0.5705722486281607	0.9413743281629072	1.052165308798588
399	0.7569753548534353	0.5711782456318386	0.9427724640750319	1.052165308798588
400	0.7647572155658791	0.5781936930820057	0.9513207380497525	1.052165308798588
401	0.768790840514843	0.5811858847008915	0.9563957963287946	1.052165308798588
402	0.8557268868134194	0.6580407523341308	1.053413021292708	1.052165308798588
403	0.8400720116469098	0.6462201063071455	1.033923916986674	1.052165308798588
404	0.8368778365966074	0.6439997950592126	1.0297558781340022	1.052165308798588
405	0.8365984972493288	0.6429887176916879	1.0302082768069698	1.052165308798588
406	0.8522979918729038	0.6428156162470882	1.0617803674987194	1.052165308798588
407	1.002368907691787	0.7733582429089761	1.231379572474598	1.052165308798588
408	1.0154621191066302	0.7916513964103113	1.239272841802949	1.052165308798588
409	1.0449155495085334	0.8151592825591738	1.274671816457893	1.052165308798588
410	1.0449155495085334	0.8151592825591738	1.274671816457893	1.052165308798588
411	1.0433603243896388	0.81395539043808	1.2727652583411975	1.052165308798588
412	1.0282436519088178	0.8025425174544727	1.253944786363163	1.052165308798588
413	1.0702250559295332	0.8335714040214015	1.3068787078376647	1.052165308798588
414	1.1239536266968366	0.8694254648372692	1.378481788556404	1.052165308798588
415	1.1360125857502859	0.8783297158276219	1.3936954556729497	1.052165308798588
416	1.1442790496353152	0.8867452319246716	1.401812867345959	1.052165308798588
417	1.1446218202406795	0.8876467829704597	1.4015968575108992	1.052165308798588
418	1.1446218202406795	0.8876467829704597	1.4015968575108992	1.052165308798588
419	1.1319041139941382	0.8812640482981007	1.3825441796901754	1.052165308798588
420	1.116119177076879	0.8672358313355734	1.3650025228181848	1.052165308798588
421	1.112948251804187	0.8634331144866173	1.362463389121757	1.052165308798588
422	1.1302071510568834	0.8794702796461421	1.3809440224676246	1.052165308798588
423	1.1599971498705433	0.905673930172411	1.4143203695686752	1.052165308798588
424	1.17710237105549	0.9186304693602927	1.435574272750687	1.052165308798588
425	1.1506057807175867	0.8953979520275752	1.4058136094075984	1.052165308798588
426	1.1396828351039818	0.8878138937147396	1.3915517764932241	1.052165308798588
427	1.2096109273581717	0.936629100130772	1.4825927545855713	1.052165308798588
428	1.2110078001980953	0.9437589777696538	1.478256622626537	1.052165308798588
429	1.2189091714684908	0.9452170636632934	1.4926012792736882	1.052165308798588
430	1.2462575522587436	0.9652236513559129	1.5272914531615742	1.052165308798588
431	1.2681108624335562	0.981472025622449	1.5547496992446637	1.052165308798588
432	1.2865251793520285	0.9921900488930253	1.5808603098110316	1.052165308798588
433	1.2853985025695787	0.9911520805380098	1.5796449246011472	1.052165308798588
434	1.3019311557455073	1.001323036207991	1.6025392752830234	1.052165308798588
435	1.3000124357587115	0.9971500073215203	1.6028748641959027	1.052165308798588
436	1.2648323172198563	0.9683208890440973	1.5613437453956154	1.052165308798588
437	1.2761468094487145	0.9776240869759905	1.5746695319214385	1.052165308798588
438	1.2482968547030857	0.9621932441874106	1.5344004652187608	1.052165308798588
439	1.2551613001073951	0.9687936445558156	1.5415289556589749	1.052165308798588
440	1.2689705778717024	0.9787202143150668	1.5592209414283378	1.052165308798588
441	1.261069573145344	0.9724575186399478	1.5496816276507401	1.052165308798588
442	1.2059194591062294	0.9355399030871059	1.476299015125353	1.052165308798588
443	1.2017315258051875	0.9318903031218058	1.4715727484885694	1.052165308798588
444	1.189098264659249	0.9219982319759218	1.4561982973425762	1.0452201546098556
445	1.1814390537418975	0.9148625268723575	1.4480155806114376	1.0452201546098556
446	1.1896633184064043	0.9214082012300231	1.4579184355827857	1.0452201546098556
447	1.1432600002246174	0.8733283656373664	1.4131916348118683	1.0209121149492923
448	1.1543524027080039	0.8800551224106594	1.4286496830053483	0.9722960356281659
449	1.1636764881890962	0.8901689078466947	1.4371840685314976	0.9722960356281659
450	1.1616163343515202	0.8894893305330409	1.4337433381699993	0.9514605730619689
451	1.1775844361514465	0.9040615061479003	1.4511073661549925	0.9514605730619689
452	1.0193758533519166	0.7647779188218007	1.2739737878820325	0.9514605730619689
453	1.0119928338529012	0.7465240080502029	1.2774616596555994	0.9514605730619689
454	0.9909506566876366	0.7667583779554754	1.2151429354197978	0.9514605730619689
455	1.019837730539714	0.792002660375531	1.247672800703897	0.9514605730619689
456	1.0158224051749238	0.7985877623094315	1.233057048040416	0.9514605730619689
457	1.071459625323815	0.8492422094948544	1.2936770411527756	0.9514605730619689
458	1.0915925029290332	0.8672420884526275	1.315942917405439	0.9514605730619689
459	1.1128830908683787	0.8844171452831449	1.3413490364536123	0.9514605730619689
460	1.1268298641387264	0.8966202287982493	1.3570394994792037	0.9514605730619689
461	1.1143693091670341	0.8846525421062981	1.34408607622777	0.9514605730619689
462	1.1225694748800967	0.8903561642955938	1.3547827854645995	0.9514605730619689
463	1.125088131298746	0.8917215336268401	1.358454728970652	0.9966040752887291
464	1.1553177581305043	0.9135640809909057	1.397071435270103	0.9966040752887291
465	1.1482054788115867	0.9077882454568822	1.3886227121662915	0.9966040752887291
466	1.151424830510809	0.9106328231322149	1.392216837889403	0.9514605730619689
467	1.143693048586578	0.9039168846485677	1.3834692125245882	0.9966040752887291
468	1.1089680547237575	0.8791866440192824	1.3387494654282328	0.9514605730619689
469	1.1281226024271922	0.8953629386664083	1.3608822661879763	0.9514605730619689
470	1.1600660857466816	0.9204712878435131	1.39966088364985	0.9966040752887291
471	1.169036370690158	0.9267404408608065	1.4113323005195098	0.9966040752887291
472	1.1848577292534639	0.9407502814158092	1.4289651770911185	1.0035492294774615
473	1.1891716670060686	0.9387436244292424	1.4395997095828945	1.0382750004211232
474	1.1928560409454025	0.9401215448439573	1.4455905370468476	1.031329846232391
475	1.1828626697490157	0.9306146641429153	1.4351106753551162	1.031329846232391
476	1.188942175171518	0.9370174534463733	1.4408668968966625	1.048692731704222
477	1.1846497774789673	0.9336076104226005	1.4356919445353338	1.2084312780450663
478	1.1828880623590252	0.9329688628166526	1.4328072619013976	1.1702329300070382
479	1.1783428747290012	0.9299224672209428	1.4267632822370597	1.2327393177056296
480	1.18409876564036	0.9349924215357841	1.433205109744936	1.2813553970267562
481	1.2063273204216696	0.9498786869560936	1.4627759538872454	1.2813553970267562
482	1.1790790190024891	0.9276778967114807	1.4304801412934975	1.2813553970267562
483	1.190622588333187	0.9326265162049319	1.448618660461442	1.2813553970267562
484	1.1831484155082355	0.9282685855174586	1.4380282454990125	1.2813553970267562
485	1.1831484155082355	0.9282685855174586	1.4380282454990125	1.2813553970267562
486	1.1928221167031485	0.9354147792605032	1.4502294541457936	1.2813553970267562
487	1.3876628943141829	1.0642831191003592	1.7110426695280065	1.2813553970267562
488	1.3835743721834013	1.0623841309491169	1.704764613417686	1.2813553970267562
489	1.401685349152523	1.0760269032347434	1.7273437950703026	1.2813553970267562
490	1.3850506835025371	1.0645062852196032	1.705595081785471	1.2813553970267562
491	1.336544393246247	1.0283517666109	1.6447370198815938	1.2813553970267562
492	1.3395948530372783	1.0287604212229113	1.6504292848516453	1.2813553970267562
493	1.341904399490989	1.0328889327455593	1.6509198662364186	1.2813553970267562
494	1.3380207155084594	1.0267192295573258	1.6493222014595932	1.2813553970267562
495	1.3457389185258504	1.0320353367002946	1.659442500351406	1.2813553970267562
496	1.3356690629194863	1.0211307705065593	1.6502073553324133	1.2813553970267562
497	1.303700367692447	0.994987729999784	1.61241300538511	1.2813553970267562
498	1.2775031154581908	0.9725755462569976	1.5824306846593839	1.2813553970267562
499	1.4295743100463896	1.0146472472433026	1.8445013728494764	1.2813553970267562
500	1.3309323380089877	0.9419960322545494	1.7198686437634259	1.2813553970267562
501	1.366828237118037	0.9692976888217621	1.7643587854143117	1.2813553970267562
502	1.2811228672601143	0.8813634479564116	1.6808822865638167	1.2813553970267562
503	1.2209859784344574	0.8297277149699485	1.6122442418989664	1.2813553970267562
504	1.1350495741497653	0.7646409538999815	1.5054581943995489	1.2813553970267562
505	1.1093557036441721	0.7475354062263083	1.471176001062036	1.3716424014802768
506	1.1279172696067792	0.7752820547419514	1.4805524844716071	1.4758197143112624
507	1.0623009275789328	0.7451841646405505	1.379417690517315	1.4758197143112624
508	1.038023294899043	0.729816500570464	1.3462300892276222	1.5001277539718254
509	1.0256379422491921	0.7186470990920404	1.3326287854063437	1.5001277539718254
510	1.036580616093039	0.7271624767457332	1.3459987554403448	1.5001277539718254
511	1.0342790016729861	0.7251784841285323	1.34337951921744	1.7987693840873171
512	1.012398131133836	0.7071565275914038	1.3176397346762683	1.854330617597176
513	0.9960707774667672	0.6842999687690571	1.3078415861644774	1.854330617597176
514	0.9653756173581884	0.6584637674842342	1.2722874672321427	1.854330617597176
515	0.9529309449984871	0.6466425384514618	1.2592193515455123	1.854330617597176
516	0.9448841426241295	0.6391630584628833	1.2506052267853756	1.854330617597176
517	0.8997133942026395	0.6044481632796341	1.194978625125645	1.854330617597176
518	0.8725475468463486	0.5891873195191978	1.1559077741734995	1.854330617597176
519	0.8844787023977789	0.6033030351955502	1.1656543696000077	1.854330617597176
520	0.8659244278062166	0.5932725542012007	1.1385763014112324	1.854330617597176
521	0.8458186955441009	0.5772917488161421	1.1143456422720597	1.854330617597176
522	0.8273335653527936	0.5693418169096988	1.0853253137958885	1.854330617597176
523	0.8231888232639505	0.565150618043629	1.081227028484272	1.854330617597176
524	0.8279252194827242	0.585165886402605	1.0706845525628435	1.854330617597176
525	0.8295040234651577	0.5841058668315733	1.0749021800987422	1.854330617597176
526	0.8420401851942116	0.5933929001612042	1.0906874702272191	1.854330617597176
527	0.8643305519608887	0.6034377948635015	1.125223309058276	1.854330617597176
528	0.8788397670735103	0.6139428009951633	1.1437367331518573	1.854330617597176
529	0.8596778996902232	0.5984058378331447	1.1209499615473018	1.854330617597176
530	1.0036511664181826	0.7291364669279998	1.2781658659083655	1.854330617597176
531	0.9982858348286447	0.7252636681162827	1.2713080015410068	1.854330617597176
532	1.002398528891743	0.728605724357183	1.2761913334263029	1.854330617597176
533	1.0056961357620982	0.7301572103484087	1.2812350611757874	1.854330617597176
534	1.023258118918073	0.752158383132866	1.2943578547032797	1.854330617597176
535	1.0306014001757644	0.757661437585358	1.3035413627661707	1.854330617597176
536	1.0596691865851233	0.777488802957976	1.3418495702122706	1.854330617597176
537	1.0633040183346274	0.7815463235290498	1.345061713140205	1.854330617597176
538	1.0529963857223894	0.7714273578843936	1.3345654135603853	1.854330617597176
539	1.0637093853244206	0.7799008876626697	1.3475178829861716	1.854330617597176
540	1.057452258845169	0.7758115595048403	1.3390929581854976	1.854330617597176
541	1.0722392152715816	0.7879886972079979	1.3564897333351653	1.854330617597176
542	1.077745910780617	0.7915027692234384	1.3639890523377958	1.854330617597176
543	1.08887345926954	0.7997563012160618	1.377990617323018	1.854330617597176
544	1.0953616112749531	0.805857117511635	1.3848661050382711	1.854330617597176
545	1.0449988296752926	0.769091741734557	1.3209059176160283	1.854330617597176
546	1.0181288460475673	0.7298175846347364	1.306440107460398	1.854330617597176
547	1.015524197063244	0.727944262718023	1.3031041314084648	1.854330617597176
548	1.0374214024314146	0.7427407293849153	1.3321020754779136	1.854330617597176
549	1.053418979709351	0.7623226446250894	1.3445153147936124	1.854330617597176
550	1.096993695336347	0.8015655476529859	1.392421843019708	1.854330617597176
551	1.1110912831223148	0.8107369018807669	1.4114456643638627	1.854330617597176
552	1.1744446668608828	0.8427656128346465	1.506123720887119	1.854330617597176
553	1.2117679939265025	0.8740605112821357	1.5494754765708691	1.854330617597176
554	1.108829935023098	0.8068418206856163	1.4108180493605795	1.854330617597176
555	1.111514628648163	0.810344753489606	1.4126845038067202	1.854330617597176
556	1.1489672352099864	0.8433769385868717	1.4545575318331012	1.854330617597176
557	1.1491202494714747	0.8428467084705005	1.455393790472449	1.854330617597176
558	1.1754045965412803	0.859688944812985	1.4911202482695756	1.854330617597176
559	1.149612928550133	0.8486573498115206	1.4505685072887458	1.854330617597176
560	1.1839649133500516	0.8787521134441592	1.4891777132559438	1.854330617597176
561	1.180594739163988	0.8802417487635796	1.480947729564396	1.854330617597176
562	1.1934412965064993	0.894895226139084	1.4919873668739148	1.854330617597176
563	1.2201996745496007	0.9135684381254243	1.5268309109737768	1.854330617597176
564	1.1910931302561827	0.8927598409818562	1.489426419530509	1.854330617597176
565	1.175636121743788	0.8844531338450402	1.4668191096425358	1.854330617597176
566	1.1719823421126658	0.8802432524507742	1.4637214317745575	1.854330617597176
567	1.1832657355627179	0.8880949130019431	1.4784365581234928	1.854330617597176
568	1.1997885672509327	0.9035868183062206	1.4959903161956452	1.854330617597176
569	1.1925556669162094	0.8910618736210905	1.4940494602113283	1.854330617597176
570	1.1879676217526236	0.8879827585830912	1.487952484922156	1.854330617597176
571	1.180798937287062	0.8824267436332169	1.479171130940907	1.854330617597176
572	1.180798937287062	0.8824267436332169	1.479171130940907	1.854330617597176
573	1.1825393144494982	0.883490892481996	1.4815877364170003	1.854330617597176
574	1.1936347762181545	0.8884194988960878	1.4988500535402212	1.854330617597176
575	1.0944093059442577	0.798532420345992	1.390286191542523	1.854330617597176
576	1.078031585920737	0.81057006855621	1.345493103285264	1.854330617597176
577	1.1230784696444711	0.8480425746396667	1.3981143646492755	1.854330617597176
578	1.1156787862667428	0.8428188517771529	1.388538720756333	1.854330617597176
579	1.0888085428238123	0.8152319781694577	1.3623851074781672	1.854330617597176
580	1.103400740614759	0.8247448690882513	1.3820566121412665	1.854330617597176
581	1.0978028112019982	0.8211132725361863	1.3744923498678099	1.854330617597176
582	1.1005726125622692	0.8220743725353428	1.3790708525891957	1.854330617597176
583	1.1362759917033904	0.8512385024383708	1.42131348096841	1.854330617597176
584	1.1314178959011285	0.846551535890511	1.416284255911746	1.854330617597176
585	1.1306450663392158	0.8451364273464725	1.416153705331959	1.854330617597176
586	1.1144578837624357	0.8381951069118148	1.3907206606130567	1.854330617597176
587	1.094448052986353	0.8262117160459322	1.3626843899267738	1.854330617597176
588	1.1093045742286485	0.8478066577241925	1.3708024907331042	1.854330617597176
589	1.1225348989806918	0.8661548462602263	1.3789149517011572	1.854330617597176
590	1.1647670006699753	0.9046838411876509	1.4248501601522996	1.854330617597176
591	1.1501962496424927	0.8956541524246315	1.4047383468603538	1.854330617597176
592	1.127862354706346	0.8794160486048792	1.376308660807813	1.854330617597176
593	1.1209295181199752	0.8791458146002191	1.3627132216397313	1.854330617597176
594	1.1314754699967051	0.8865348662990298	1.3764160736943802	1.854330617597176
595	1.093820845072197	0.8528937345353103	1.3347479556090835	1.854330617597176
596	1.0764812844801674	0.8355197033743087	1.3174428655860262	1.854330617597176
597	1.071411055066051	0.8314306829845037	1.3113914271475982	1.854330617597176
598	1.0582761795966333	0.8183009376971835	1.298251421496083	1.854330617597176
599	1.1154473109149623	0.8584785404277391	1.3724160814021857	1.854330617597176
600	1.1098401375102633	0.8527244765921578	1.3669557984283691	1.854330617597176
601	1.0666532692818886	0.8162703214356017	1.3170362171281755	1.854330617597176
602	1.086539106120128	0.838395257899897	1.3346829543403587	1.854330617597176
603	1.1100186927181228	0.8606242105715927	1.359413174864653	1.854330617597176
604	1.105991529310046	0.8541961603951889	1.3577868982249028	1.854330617597176
605	1.0926870099494579	0.8490642794457921	1.3363097404531237	1.854330617597176
606	1.0960401066627115	0.8500419932263208	1.3420382200991021	1.854330617597176
607	1.0977870628817632	0.8480241752689366	1.34754995049459	1.854330617597176
608	1.1162722351977052	0.8648169810815873	1.3677274893138232	1.854330617597176
609	1.1233880944339036	0.8670080860651633	1.3797681028026438	1.854330617597176
610	1.1513355860694192	0.8837874205467828	1.4188837515920554	1.854330617597176
611	1.1521497424847356	0.8843557562998041	1.4199437286696668	1.854330617597176
612	1.170976945408483	0.896020334765479	1.4459335560514872	1.854330617597176
613	1.1903452885768218	0.9213333366667839	1.4593572404868596	1.854330617597176
614	1.2402781809611887	0.9593663732476594	1.5211899886747178	1.854330617597176
615	1.2382859557464365	0.9574349964517372	1.5191369150411358	1.854330617597176
616	1.2442259085910623	0.9621610992290901	1.5262907179530345	1.854330617597176
617	1.2442436144486966	0.9629279176810817	1.5255593112163115	1.854330617597176
618	1.2388160653571587	0.9581378375735299	1.5194942931407873	1.854330617597176
619	1.2510610347380746	0.9742084125156689	1.5279136569604805	1.854330617597176
620	1.2419467879930206	0.9629138319089731	1.520979744077068	1.854330617597176
621	1.2796393827918682	0.9701763453389113	1.5891024202448252	1.854330617597176
622	1.2359031535778537	0.9351551692483777	1.5366511379073298	1.854330617597176
623	1.2292396612039658	0.9300118213228172	1.5284675010851143	1.854330617597176
624	1.2465880549275212	0.941505997503612	1.5516701123514307	1.854330617597176
625	1.2218608767177954	0.9317022901703207	1.5120194632652701	1.854330617597176
626	1.2330594451627581	0.939870877881831	1.5262480124436855	1.854330617597176
627	1.2519742246197652	0.9580575472264965	1.5458909020130336	1.854330617597176
628	1.2778751068725525	0.9807783888092209	1.5749718249358842	1.854330617597176
629	1.2681153688154718	0.974055454242247	1.5621752833886968	1.854330617597176
630	1.3117929434907754	1.014107954912802	1.609477932068749	1.854330617597176
631	1.3225604600924432	1.0257701256933576	1.6193507944915289	1.854330617597176
632	1.3379569281311645	1.0360686014325933	1.6398452548297358	1.854330617597176
633	1.3259782090329069	1.017011169272734	1.6349452487930798	1.854330617597176
634	1.3084275042413456	0.993956589998882	1.6228984184838091	1.854330617597176
635	1.3665352000667526	1.0252121211654812	1.707858278968024	1.854330617597176
636	1.4273121960982031	1.0668243536784106	1.787800038517996	1.854330617597176
637	1.4704058326917142	1.0971947685206358	1.8436168968627924	1.854330617597176
638	1.512213609566993	1.117522148919538	1.906905070214448	1.854330617597176
639	1.4976826839160071	1.099742534478717	1.8956228333532972	1.854330617597176
640	1.5245895911544984	1.1226055790964728	1.9265736032125242	1.854330617597176
641	1.499775175532767	1.1032953720308132	1.896254979034721	1.854330617597176
642	1.4001766904064357	1.0429369486250768	1.7574164321877945	1.854330617597176
643	1.3762850161212992	1.0312637489766383	1.72130628326596	1.854330617597176
644	1.3753803154456228	1.0313382089846241	1.7194224219066214	1.854330617597176
645	1.3859594950978564	1.042901949078376	1.729017041117337	1.854330617597176
646	1.355995245793689	1.027546891147179	1.6844436004401993	1.854330617597176
647	1.3560119652644036	1.0165755429959278	1.6954483875328794	1.854330617597176
648	1.331784290242012	0.99196201287914	1.6716065676048841	1.854330617597176
649	1.3444606421591752	1.0000249657264872	1.688896318591863	1.854330617597176
650	1.3696464224578935	1.004716583597106	1.7345762613186813	1.854330617597176
651	1.3629290265511196	0.9990012511470412	1.726856801955198	1.854330617597176
652	1.3791631689370898	1.0115269138968237	1.7467994239773557	1.854330617597176
653	1.35280868831118	0.98615892309067	1.7194584535316904	1.854330617597176
654	1.378731746929288	1.0039218113202928	1.753541682538283	1.854330617597176
655	1.372359501684596	0.9990353320380321	1.74568367133116	1.854330617597176
656	1.3706580216022983	0.9983830908079403	1.7429329523966561	1.854330617597176
657	1.3534080083667588	0.9864277518921352	1.7203882648413824	1.854330617597176
658	1.3437521244589818	0.9591975968771824	1.7283066520407813	1.854330617597176
659	1.3463570706828156	0.9489276784638306	1.7437864629018005	1.854330617597176
660	1.3498947111028272	0.9521832121928298	1.7476062100128247	1.854330617597176
661	1.3853630204241434	1.0072714355773618	1.763454605270925	1.854330617597176
662	1.4412060443802932	1.050830377213582	1.8315817115470043	1.854330617597176
663	1.4663455339416058	1.08657667965617	1.8461143882270417	1.854330617597176
664	1.4816510085314178	1.1041838528105146	1.8591181642523211	1.854330617597176
665	1.630515187112908	1.2258027350373708	2.035227639188445	1.854330617597176
666	1.72188269264524	1.3003645862433166	2.1434007990471633	1.854330617597176
667	1.745139314384716	1.317376282440226	2.1729023463292063	1.854330617597176
668	1.758228638962945	1.3274638734435404	2.1889934044823494	1.854330617597176
669	1.73624382655917	1.3122588780959643	2.1602287750223756	1.854330617597176
670	1.8447582105530735	1.3782788312862961	2.311237589819851	1.854330617597176
671	1.8115753994103456	1.3546257041873393	2.2685250946333517	1.854330617597176
672	1.6806965726368928	1.271517065254962	2.0898760800188234	1.854330617597176
673	1.5841679035509773	1.207412837089609	1.9609229700123456	1.854330617597176
674	1.601053275610962	1.2190787157429948	1.983027835478929	1.854330617597176
675	1.565471649498656	1.1844401715765933	1.9465031274207187	1.854330617597176
676	1.5827071103628043	1.1830831198921297	1.9823311008334787	1.854330617597176
677	1.6112351855399458	1.2016277344770727	2.020842636602819	1.854330617597176
678	1.6155164004557867	1.2085348168933159	2.0224979840182575	1.854330617597176
679	1.5848360466126692	1.1926439065495904	1.977028186675748	1.854330617597176
680	1.6173436851607998	1.2219443265768368	2.012743043744763	1.854330617597176
681	1.5940843018246191	1.2037576057113946	1.984410997937844	1.854330617597176
682	1.5684035959952667	1.1891218887208863	1.947685303269647	1.854330617597176
683	1.4539829517926388	1.1137732643484448	1.794192639236833	1.854330617597176
684	1.4084834590936648	1.087603724386179	1.7293631938011509	1.854330617597176
685	1.4050303896966716	1.0827994378520946	1.7272613415412486	1.854330617597176
686	1.4313616308665003	1.1031816468758389	1.7595416148571617	1.854330617597176
687	1.5309991985678428	1.1709579303567788	1.891040466778907	1.854330617597176
688	1.5753103909573891	1.2005454885165217	1.9500752933982564	1.854330617597176
689	1.5894782164677714	1.2116336362946716	1.9673227966408713	1.854330617597176
690	1.6033604835692297	1.2197432798751207	1.9869776872633387	1.854330617597176
691	1.5635769528074759	1.1943185458634504	1.9328353597515013	1.854330617597176
692	1.5362150873758786	1.1790250830542868	1.8934050916974705	1.854330617597176
693	1.527016425939073	1.171809789064978	1.8822230628131682	1.854330617597176
694	1.5313342512504162	1.1760723541292175	1.886596148371615	1.854330617597176
695	1.481774971073126	1.1414455553165608	1.8221043868296913	1.854330617597176
696	1.3288196093854818	1.0454963475336356	1.612142871237328	1.854330617597176
697	1.3287055980925568	1.056059049274538	1.6013521469105756	1.854330617597176
698	1.327130482307533	1.0552871411733737	1.5989738234416921	1.854330617597176
699	1.3306956312451885	1.0584346975833077	1.6029565649070694	1.854330617597176
700	1.3325653819797516	1.0599255189410917	1.6052052450184113	1.854330617597176
701	1.3393382569952064	1.065118731877348	1.6135577821130647	1.854330617597176
702	1.3450066310061608	1.0720125203041406	1.6180007417081812	1.854330617597176
703	1.3495608249068376	1.073676992988609	1.6254446568250662	1.854330617597176
704	1.3495608249068376	1.073676992988609	1.6254446568250662	1.854330617597176
705	1.3619263354536049	1.0846340551179114	1.6392186157892985	1.854330617597176
706	1.329972160510139	1.059698153600562	1.6002461674197157	1.854330617597176
707	1.2876416399674568	1.0348116724366696	1.540471607498244	1.854330617597176
708	1.2593604645306509	1.0065830994905474	1.5121378295707544	1.854330617597176
709	1.2735803165050361	1.0148482396873377	1.5323123933227345	1.854330617597176
710	1.1829091116162278	0.9362243109509485	1.4295939122815073	1.854330617597176
711	1.1302311560970002	0.892377143145882	1.3680851690481184	1.854330617597176
712	1.1167417795421395	0.8810693327456838	1.352414226338595	1.854330617597176
713	1.124507152680056	0.8871178701822915	1.3618964351778204	1.854330617597176
714	1.1318958145484805	0.8931030809936276	1.3706885481033335	1.854330617597176
715	1.0942138437047852	0.8662464883370877	1.3221811990724828	1.854330617597176
716	1.1143183314020046	0.8822341469684749	1.3464025158355344	1.854330617597176
717	1.1244940409499884	0.8838519096625956	1.3651361722373812	1.854330617597176
718	1.1228601996439518	0.8750528007239529	1.3706675985639505	1.854330617597176
719	1.1285939531388833	0.8833088202192495	1.3738790860585173	1.854330617597176
720	1.1331649899491811	0.888425528070542	1.37790445182782	1.854330617597176
721	1.1483389685211887	0.9008914511235293	1.395786485918848	1.854330617597176
722	1.1432470557143946	0.8975156354899594	1.3889784759388297	1.854330617597176
723	1.162167516654343	0.9121097310616049	1.412225302247081	1.854330617597176
724	1.176975529049586	0.9215039455018628	1.4324471125973095	1.854330617597176
725	1.1189823929459184	0.8759384054028456	1.3620263804889912	1.854330617597176
726	1.217380834363519	0.9669036568359999	1.467858011891038	1.854330617597176
727	1.2213234635777035	0.9691070150096524	1.4735399121457546	1.854330617597176
728	1.279845358617799	1.0099486330010397	1.5497420842345584	1.854330617597176
729	1.3500555829658631	1.0645224430004903	1.635588722931236	1.854330617597176
730	1.375212171208433	1.0878074407073124	1.6626169017095536	1.854330617597176
731	1.4067179095596547	1.115219200016104	1.698216619103205	1.854330617597176
732	1.3894479183794695	1.1022731894685487	1.6766226472903902	1.854330617597176
733	1.3907827149582987	1.103401722832178	1.6781637070844195	1.854330617597176
734	1.4253112248069895	1.1387383929514268	1.7118840566625522	1.854330617597176
735	1.4049719992283707	1.1234233921267953	1.686520606329946	1.854330617597176
736	1.453703123108066	1.156335783434801	1.7510704627813307	1.854330617597176
737	1.469488553397535	1.1651251067205044	1.773852000074566	1.854330617597176
738	1.4863833089846303	1.1824757208504435	1.790290897118817	1.854330617597176
739	1.496477955047519	1.1898733895019353	1.8030825205931023	1.854330617597176
740	1.5405854808256016	1.2224689883744828	1.8587019732767205	1.854330617597176
741	1.7575579339296956	1.3671025508619532	2.148013316997438	1.854330617597176
742	1.801103532047156	1.3852924100652777	2.216914654029034	1.854330617597176
743	1.8617565794376691	1.437348231917563	2.2861649269577753	1.854330617597176
744	1.8623203163651683	1.4459175862966904	2.278723046433646	1.854330617597176
745	1.8481586137626267	1.4655584714689045	2.230758756056349	1.854330617597176
746	1.7924879576136634	1.4351947849793802	2.1497811302479466	1.854330617597176
747	1.7917087676327128	1.4386805412985586	2.144736993966867	1.854330617597176
748	1.910689619192428	1.5479435733653804	2.2734356650194756	1.854330617597176
749	1.87768764317765	1.5271092076736594	2.2282660786816404	1.854330617597176
750	1.8796977049422587	1.5287541929909367	2.2306412168935807	1.854330617597176
751	1.9486537286050298	1.5703486591428895	2.32695879806717	1.854330617597176
752	2.045879261776091	1.6326037032310232	2.4591548203211584	1.854330617597176
753	2.055419291187297	1.6405691215081215	2.470269460866473	1.854330617597176
754	1.999729620645382	1.6391733320068878	2.3602859092838764	1.854330617597176
755	2.0262481186143004	1.661934284589699	2.3905619526389024	1.854330617597176
756	2.0547269967250665	1.6874295456078194	2.4220244478423134	1.854330617597176
757	2.0892740818140654	1.7172372721093887	2.4613108915187416	1.854330617597176
758	2.104001042482731	1.7296238111137334	2.4783782738517286	1.854330617597176
759	2.099730830925065	1.7309137320360548	2.4685479298140747	1.854330617597176
760	2.1647403240548733	1.7811871712546201	2.548293476855126	1.854330617597176
761	2.160302348874401	1.7788173869906663	2.5417873107581364	1.854330617597176
762	2.1968401934684882	1.807473619317431	2.5862067676195455	1.854330617597176
763	2.2001047702695624	1.8119380789552215	2.5882714615839033	1.854330617597176
764	2.2592995096928803	1.858321883276623	2.660277136109138	1.854330617597176
765	2.3715956741087347	1.9555370908349718	2.787654257382498	1.854330617597176
766	2.3571099547271017	1.9450277307143684	2.769192178739835	1.854330617597176
767	2.37282328261629	1.9560858611375245	2.789560704095055	1.854330617597176
768	2.3745244013373448	1.9560581000398107	2.7929907026348793	1.854330617597176
769	2.3936489696577787	1.973066874269188	2.8142310650463696	1.854330617597176
770	2.48315032783404	2.0435952299738522	2.922705425694228	1.854330617597176
771	2.6286452198861787	2.1591791304677477	3.0981113093046098	1.854330617597176
772	2.641845082752239	2.1700729900837716	3.1136171754207056	1.854330617597176
773	2.636144011279519	2.1649507143783087	3.107337308180729	1.854330617597176
774	2.627240823189611	2.152625394515335	3.101856251863887	1.854330617597176
775	2.6253440733308104	2.1465250085751126	3.1041631380865082	1.854330617597176
776	2.60762327471047	2.131056122455122	3.0841904269658182	1.854330617597176
777	2.6269954662041313	2.1456256443491206	3.108365288059142	1.854330617597176
778	2.610545889287729	2.1482486922881927	3.072843086287265	1.854330617597176
779	2.6405800164071533	2.168272732926597	3.1128872998877095	1.854330617597176
780	2.657432726952871	2.1819521560964894	3.132913297809252	1.854330617597176
781	2.678276349893423	2.1967626753015153	3.159790024485331	1.854330617597176
782	2.6605101684290475	2.1851602266472856	3.1358601102108095	1.854330617597176
783	2.6297152810241644	2.1573127956945655	3.1021177663537634	1.854330617597176
784	2.636425253465905	2.1655494505023407	3.1073010564294696	1.854330617597176
785	2.588182366839171	2.1348811662205396	3.041483567457802	1.854330617597176
786	2.5822033881173283	2.1292847817583493	3.0351219944763077	1.854330617597176
787	2.576265772226188	2.1248368192472045	3.0276947252051714	1.854330617597176
788	2.572388509155625	2.1186936864493706	3.026083331861879	1.854330617597176
789	2.5422886417888115	2.092874734457599	2.9917025491200246	1.854330617597176
790	2.640103595198305	2.1508191053624657	3.1293880850341447	1.854330617597176
791	2.726450046939221	2.207997098328523	3.2449029955499196	1.854330617597176
792	2.785130014683745	2.2433055539052527	3.3269544754622373	1.854330617597176
793	2.702950602570702	2.159441958432104	3.2464592467093007	1.854330617597176
794	2.7632238358179766	2.1960612413159852	3.3303864303199684	1.854330617597176
795	2.7350490968178787	2.1788841301625057	3.2912140634732516	1.854330617597176
796	2.6599782777716925	2.1243687807186267	3.1955877748247588	1.854330617597176
797	2.655693189174998	2.1205967178615146	3.190789660488482	1.854330617597176
798	2.7107173983653894	2.167012593480177	3.254422203250601	1.854330617597176
799	2.9722471185440895	2.2764516894633027	3.6680425476248764	1.854330617597176
800	2.928236984567367	2.2437369195803925	3.612737049554341	1.854330617597176
801	2.900659288375196	2.21395343666945	3.5873651400809417	1.854330617597176
802	2.8568351811624457	2.184485473690369	3.5291848886345223	1.854330617597176
803	2.803766874316686	2.1669733556691058	3.440560392964267	1.854330617597176
804	2.871587535811018	2.2105370348343056	3.5326380367877306	1.854330617597176
805	2.924110020707567	2.2427531573386332	3.6054668840765007	1.854330617597176
806	2.969621599918023	2.2740753429806455	3.6651678568554003	1.854330617597176
807	2.956118390986209	2.2632102884712033	3.649026493501215	1.854330617597176
808	2.9421006040655935	2.251575448451141	3.632625759680046	1.854330617597176
809	2.7440318362761023	2.13144831412765	3.356615358424555	1.854330617597176
810	2.6833345200731014	2.11888515740338	3.2477838827428225	1.854330617597176
811	2.7298484521730497	2.1552522091250736	3.304444695221026	1.854330617597176
812	2.713222810770569	2.1464892614599336	3.2799563600812047	1.854330617597176
813	2.776935251924636	2.2176748363961787	3.3361956674530937	1.854330617597176
814	2.7769961180741243	2.216370083273895	3.3376221528743537	1.854330617597176
815	2.7969278036832237	2.2288775467629733	3.364978060603474	1.854330617597176
816	2.5829874445448606	2.044852272419415	3.1211226166703057	1.854330617597176
817	2.5466545312811406	2.0155141031893944	3.077794959372887	1.854330617597176
818	2.539980690041432	2.0120421937035964	3.0679191863792674	1.854330617597176
819	2.560134617072576	2.0293428129480597	3.0909264211970915	1.854330617597176
820	2.5647533118315335	2.0407333736437043	3.088773250019363	1.854330617597176
821	2.5855371456997087	2.0622892473338355	3.1087850440655815	1.854330617597176
822	2.6694781741664233	2.1334688164647226	3.2054875318681244	1.854330617597176
823	2.695580882584907	2.128772995048365	3.262388770121449	1.854330617597176
824	2.6777245784785824	2.1058355640704063	3.2496135928867584	1.854330617597176
825	2.6738318176000786	2.0997891492534393	3.247874485946718	1.854330617597176
826	2.6938225773693283	2.116285571975168	3.2713595827634885	1.854330617597176
827	2.6242286136611996	2.077234719912952	3.171222507409447	1.854330617597176
828	2.7166326995107974	2.152158803045179	3.281106595976416	1.854330617597176
829	2.738622097326717	2.179652034263097	3.2975921603903364	1.9550353533337956
830	2.7866441259774755	2.2349566738075413	3.338331578147409	1.9550353533337956
831	2.905800309834336	2.353712611737189	3.457888007931483	1.9550353533337956
832	2.941417718551807	2.381091806544258	3.5017436305593552	1.9550353533337956
833	2.959404345914207	2.394007533301795	3.5248011585266195	1.9550353533337956
834	3.0345340492698156	2.448946874391979	3.6201212241476517	1.9550353533337956
835	3.0980805388270927	2.4950349224832435	3.7011261551709422	1.9550353533337956
836	3.213253412071653	2.583538923676323	3.8429679004669834	1.9550353533337956
837	3.272807884970725	2.632704564551018	3.912911205390432	1.9550353533337956
838	3.226421153323785	2.6047563891672816	3.8480859174802884	1.9550353533337956
839	3.270801428357131	2.642299901259207	3.899302955455055	1.9550353533337956
840	3.3200967363593774	2.6755242677655278	3.9646692049532275	1.9550353533337956
841	3.448332238550185	2.7819049697640574	4.114759507336313	1.9550353533337956
842	3.395790728143986	2.765437774819159	4.026143681468812	1.9550353533337956
843	3.286839152165915	2.698393136043676	3.875285168288154	1.9550353533337956
844	3.3479013991166364	2.7470243493826167	3.948778448850656	1.9550353533337956
845	3.260445785486616	2.6875356618786874	3.833355909094545	1.9550353533337956
846	3.2734301922554785	2.6990036695913284	3.847856714919629	1.9550353533337956
847	3.2516084871211612	2.682080049410754	3.821136924831568	1.9550353533337956
848	3.1658809935458727	2.6124607049148363	3.719301282176909	1.9550353533337956
849	3.1450747364621146	2.6020622814033816	3.6880871915208475	1.9550353533337956
850	3.1202325011918575	2.584158804415201	3.6563061979685134	1.9550353533337956
851	3.0865578046481597	2.5571619311682143	3.615953678128105	1.9550353533337956
852	3.091940223964734	2.561542818318725	3.6223376296107426	1.9550353533337956
853	3.109032939457517	2.5736702320875207	3.6443956468275136	1.9550353533337956
854	3.216665277236813	2.644766556506583	3.7885639979670422	1.9550353533337956
855	3.20866352434127	2.6022405045982744	3.8150865440842656	1.9550353533337956
856	3.2269871126414458	2.6166272497072107	3.8373469755756813	1.9550353533337956
857	3.2438491865862864	2.6274319637278554	3.8602664094447174	1.9550353533337956
858	3.206624406794138	2.5770697552688793	3.836179058319397	1.9550353533337956
859	3.1490134705895585	2.5343093912377403	3.7637175499413766	1.9550353533337956
860	2.732757812934376	2.2662166471487812	3.199298978719971	1.9550353533337956
861	2.764983940869634	2.2947139867032034	3.235253895036065	1.9550353533337956
862	2.828194418755051	2.365648633663618	3.290740203846484	1.9550353533337956
863	2.8491124102427268	2.382355972228012	3.3158688482574417	1.9550353533337956
864	2.8513416446510638	2.3853660033532593	3.3173172859488678	1.9550353533337956
865	2.8423531121738064	2.3737958429969206	3.3109103813506917	1.9550353533337956
866	2.8204412389710534	2.352008350863966	3.2888741270781403	1.9550353533337956
867	2.7634948962358368	2.3018868556199408	3.2251029368517328	1.9550353533337956
868	2.744431562221628	2.2872316655571083	3.201631458886148	1.9550353533337956
869	2.707222904363224	2.256601861705823	3.157843947020625	1.9550353533337956
870	2.7107697526176713	2.2599893391456316	3.161550166089711	1.9550353533337956
871	2.6860266291441386	2.2399723248657684	3.1320809334225084	1.9550353533337956
872	2.681721299044563	2.231607524480025	3.131835073609101	1.9550353533337956
873	2.7087430306598863	2.254678371353996	3.162807689965777	1.9550353533337956
874	2.7329294161265385	2.2748197150094276	3.1910391172436494	1.9550353533337956
875	2.7557040222035836	2.2747905512482185	3.236617493158949	1.9550353533337956
876	2.67120657137242	2.198956531004028	3.1434566117408114	1.9550353533337956
877	2.663212888265733	2.1903571629243874	3.136068613607079	1.9550353533337956
878	2.6908655808330986	2.2158509519502996	3.1658802097158976	1.9550353533337956
879	2.981462582241836	2.4703752453641616	3.4925499191195106	1.9550353533337956
880	2.9799536826048976	2.4701864520125723	3.489720913197223	1.9550353533337956
881	2.9530590457988337	2.4471028597768187	3.4590152318208487	1.9585079304281614
882	2.971740024384018	2.467297365481424	3.4761826832866123	1.9585079304281614
883	2.9831805601045347	2.4920184698751697	3.4743426503338997	1.9585079304281614
884	2.9659868922129946	2.475964580302155	3.456009204123834	1.9585079304281614
885	2.955080910994483	2.4662321544047945	3.4439296675841717	1.9585079304281614
886	2.8891812755999906	2.4069132983601316	3.371449252839849	1.9585079304281614
887	2.8704687045053436	2.379648285970438	3.361289123040249	1.9585079304281614
888	2.8592433994719606	2.353907899966054	3.364578898977867	1.9585079304281614
889	2.866028870455559	2.358023132966849	3.37403460794427	1.9585079304281614
890	2.939864998390541	2.407003736176794	3.472726260604288	1.9585079304281614
891	2.921393993139207	2.3911058702876167	3.4516821159907973	1.9585079304281614
892	2.8636210586202644	2.3461638379626213	3.381078279277908	1.9585079304281614
893	2.9571500318619273	2.4123596097646347	3.50194045395922	1.9585079304281614
894	2.9735908114270053	2.4131567469431467	3.5340248759108635	1.9585079304281614
895	2.986621950027843	2.422113400812237	3.551130499243449	1.9585079304281614
896	2.9948463403827317	2.427461459745568	3.562231221019895	1.9585079304281614
897	2.9911385808860422	2.424425813604321	3.5578513481677634	1.9585079304281614
898	3.058496089256729	2.4806090238664336	3.636383154647025	1.9585079304281614
899	3.1825847632400013	2.5891727339615023	3.7759967925185007	1.9585079304281614
900	3.218881234704168	2.6276317868223593	3.810130682585977	1.9585079304281614
901	3.2361791956340986	2.642649984925268	3.829708406342929	1.9585079304281614
902	3.2544424913409298	2.6563794026307797	3.8525055800510795	1.9585079304281614
903	3.3443374764157174	2.7370502521759503	3.9516247006554845	1.9585079304281614
904	3.400779616202505	2.7901095201754136	4.011449712229596	1.9585079304281614
905	3.8050396733633165	3.065882354148762	4.544196992577871	1.9585079304281614
906	3.7933636194182085	3.053383858989565	4.533343379846852	1.9585079304281614
907	3.9370973258789252	3.1221084856673036	4.752086166090547	1.9585079304281614
908	3.886733573653885	3.0857222374973428	4.6877449098104265	1.9585079304281614
909	3.688781494561651	2.944079300370294	4.433483688753008	1.9585079304281614
910	3.630633057268341	2.903106436830676	4.3581596777060065	1.9585079304281614
911	3.6022422994476826	2.8933469061512644	4.311137692744101	1.9585079304281614
912	3.5967121601729817	2.8888999672460853	4.304524353099878	1.9585079304281614
913	3.640835463225268	2.9220008514021236	4.359670075048412	1.9585079304281614
914	3.5829516174892824	2.89753624994907	4.268366985029495	1.9585079304281614
915	3.519364384356437	2.850315172977732	4.188413595735142	1.9585079304281614
916	3.501645737989429	2.8368605076303135	4.1664309683485445	1.9585079304281614
917	3.6294839953933145	2.927455180218388	4.331512810568241	1.9585079304281614
918	3.5852675488282904	2.8902676524017243	4.280267445254856	1.9585079304281614
919	3.562902483154714	2.865756960390292	4.260048005919136	1.9585079304281614
920	3.4726068945386803	2.799667108085189	4.1455466809921715	1.9585079304281614
921	3.350467150526951	2.7138339080010754	3.987100393052826	1.9585079304281614
922	3.389321121163447	2.7551070080967683	4.023535234230126	1.9585079304281614
923	3.4003930978988532	2.764936355658831	4.035849840138876	1.9585079304281614
924	3.0312673289014427	2.4515763644931448	3.610958293309741	1.9585079304281614
925	3.010109966631297	2.4332067132256734	3.587013220036921	1.9585079304281614
926	3.040783659534101	2.4622462413407575	3.6193210777274443	1.9585079304281614
927	2.99483146941345	2.417544382540381	3.5721185562865188	1.9585079304281614
928	3.0051991323140217	2.394328892949118	3.6160693716789254	1.9585079304281614
929	3.0051991323140217	2.394328892949118	3.6160693716789254	1.9585079304281614
930	3.0600405769411347	2.439578011887252	3.680503141995018	1.9585079304281614
931	3.114506672237609	2.48166616410579	3.7473471803694283	1.9585079304281614
932	3.1859799711168657	2.5352851270263925	3.8366748152073384	1.9585079304281614
933	3.2439382728302224	2.576704089482183	3.911172456178262	1.9585079304281614
934	3.34811978623946	2.695469778303888	4.0007697941750315	1.9585079304281614
935	3.4551022212960714	2.7998965128545272	4.1103079297376155	1.9585079304281614
936	3.430195173513072	2.7840064964323528	4.076383850593791	1.9585079304281614
937	3.5436190141450403	2.8757157645555744	4.211522263734506	1.9585079304281614
938	3.5329104711593375	2.8648460808641456	4.2009748614545295	1.9585079304281614
939	3.565002636408548	2.8930970228626114	4.236908249954484	1.9585079304281614
940	3.578497238280944	2.9015884883612117	4.255405988200676	1.9585079304281614
941	3.565037397163417	2.8969487127982028	4.233126081528631	1.9585079304281614
942	3.5784046526791493	2.907685505081237	4.2491238002770615	1.9585079304281614
943	3.5471913220644997	2.8822539633522277	4.212128680776772	1.9585079304281614
944	3.3935733123662777	2.7517790057865046	4.035367618946051	1.9585079304281614
945	3.3598438346775534	2.714787574623367	4.00490009473174	1.9585079304281614
946	3.3010538052604037	2.665161047944897	3.936946562575911	1.9585079304281614
947	3.2261623589637254	2.6109763196776195	3.8413483982498313	1.9585079304281614
948	2.6346955891814474	2.187947937068387	3.081443241294508	1.9585079304281614
949	2.480303757151455	2.0622877756446383	2.8983197386582717	1.9585079304281614
950	2.5135236118321034	2.066288956668962	2.960758266995245	1.9585079304281614
951	2.5161915612215195	2.0653427643180535	2.9670403581249856	1.9585079304281614
952	2.4999697406951475	2.0492121063375013	2.950727375052794	1.9585079304281614
953	2.4960204986077166	2.047571845922245	2.9444691512931884	1.9585079304281614
954	2.600287763004019	2.1269217793048205	3.073653746703217	1.9585079304281614
955	2.645114417084411	2.1619695940976795	3.1282592400711424	1.9585079304281614
956	2.644089550942202	2.1547827032918727	3.1333963985925313	1.9585079304281614
957	2.730590457177248	2.23272832696383	3.2284525873906658	1.9585079304281614
958	2.7212402578600194	2.224840980687194	3.217639535032845	1.9585079304281614
959	2.7624177726579573	2.245741906934714	3.2790936383812	1.9585079304281614
960	2.822210214222549	2.2913218211071023	3.353098607337996	1.9585079304281614
961	2.8854712347377887	2.339171739247784	3.431770730227793	1.9585079304281614
962	2.985269934613385	2.4316315754914344	3.5389082937353358	1.9585079304281614
963	3.0177337961585806	2.4615810120487014	3.5738865802684603	1.9585079304281614
964	3.010611833720702	2.451860480145275	3.5693631872961293	1.9585079304281614
965	3.0936532487766755	2.516335033363456	3.6709714641898947	1.9585079304281614
966	3.2288114846049187	2.596700805347627	3.8609221638622104	1.9585079304281614
967	3.1894378038251787	2.5543676223505667	3.824507985299791	1.9585079304281614
968	3.189262494550029	2.57614583233092	3.8023791567691383	1.9585079304281614
969	3.2353566007481214	2.608067667031908	3.8626455344643347	1.9585079304281614
970	3.321207529857553	2.68671650123905	3.9556985584760564	1.9585079304281614
971	3.28632442105625	2.6546178539704455	3.9180309881420543	1.9585079304281614
972	3.2842588433287925	2.662108634647475	3.90640905201011	1.9585079304281614
973	3.2723685219739873	2.682757557379318	3.8619794865686567	1.9585079304281614
974	3.3064588982613454	2.7158215330848883	3.8970962634378026	1.9585079304281614
975	3.2721696870362775	2.68980694510506	3.854532428967495	1.9585079304281614
976	3.2748811124435386	2.7366969586138774	3.8130652662732	1.9585079304281614
977	3.3042518868773034	2.760034431694734	3.848469342059873	1.9585079304281614
978	3.339589894054919	2.7932148842519666	3.8859649038578716	1.9585079304281614
979	3.324195253563135	2.7617265795234687	3.886663927602801	1.9585079304281614
980	3.209084725629456	2.6569143959993236	3.7612550552595883	1.9585079304281614
981	3.26849496011188	2.7042599050801117	3.832730015143648	1.9585079304281614
982	3.333216844950817	2.7545507759505066	3.911882913951128	1.9585079304281614
983	3.399347739078016	2.8083648976671425	3.990330580488889	1.9585079304281614
984	3.399552023104978	2.8108797948954023	3.9882242513145534	1.9585079304281614
985	3.428376700883893	2.838093806910593	4.018659594857192	1.9585079304281614
986	3.4926542260511977	2.888788120861552	4.096520331240844	1.9585079304281614
987	3.436981477918455	2.858663383539077	4.015299572297833	1.9585079304281614
988	3.4075684403950453	2.833652481698254	3.981484399091837	1.9585079304281614
989	3.4406682019518184	2.860519310581547	4.02081709332209	1.9585079304281614
990	3.4334550806015653	2.8555100360273604	4.01140012517577	1.9585079304281614
991	3.4042680659474565	2.8320856804679875	3.9764504514269254	1.9585079304281614
992	3.466733187627817	2.8788183838390466	4.054647991416587	1.9585079304281614
993	4.469033076754334	3.597824287444312	5.340241866064355	1.9585079304281614
994	4.87183669750714	3.9109786463595033	5.832694748654777	1.9585079304281614
995	4.997598014301619	4.04701636177139	5.94817966683185	1.9585079304281614
996	5.012326993299778	4.059213252555305	5.96544073404425	1.9585079304281614
997	5.016227027707659	4.065360172707223	5.967093882708095	1.9585079304281614
998	5.118945238704548	4.142010438856515	6.09588003855258	1.9585079304281614
999	5.080970470335732	4.114096345103857	6.047844595567607	1.9585079304281614
1000	5.194042713447709	4.233604123952105	6.154481302943313	1.9585079304281614
1001	5.1916486599395375	4.2312657173821115	6.1520316024969635	1.9585079304281614
1002	5.121224914390384	4.171698581592765	6.070751247188001	1.9585079304281614
1003	5.170337744132791	4.213017257542634	6.127658230722947	1.9585079304281614
1004	5.136560515426009	4.187665687003556	6.08545534384846	1.9585079304281614
1005	5.077524802449752	4.14448525618125	6.010564348718255	1.9585079304281614
1006	5.15607422983341	4.236125211766003	6.076023247900817	1.9585079304281614
1007	5.1445705943328255	4.214264877970956	6.074876310694695	1.9585079304281614
1008	5.153402876875706	4.216439888307165	6.090365865444248	1.9585079304281614
1009	5.090536956927808	4.171757250394687	6.009316663460931	1.9585079304281614
1010	5.04433668353076	4.136494561150092	5.952178805911428	1.9585079304281614
1011	5.108678781160632	4.204867044145374	6.012490518175889	1.9585079304281614
1012	5.087029016148589	4.203744960454313	5.970313071842867	1.9585079304281614
1013	5.141881673866783	4.221898684153851	6.0618646635797155	1.9585079304281614
1014	5.165923348656564	4.242631976724185	6.089214720588943	1.9585079304281614
1015	5.172490363441554	4.232263491576975	6.112717235306134	1.9585079304281614
1016	5.20907125715831	4.26838734925775	6.149755165058871	1.9585079304281614
1017	5.338720266185155	4.363184456126119	6.314256076244192	1.9585079304281614
1018	5.749489202430491	4.6407965084673535	6.858181896393628	1.9585079304281614
1019	5.692984948009508	4.585711940750344	6.8002579552686715	1.9585079304281614
1020	5.703545730717138	4.5877272204734485	6.819364240960828	1.9585079304281614
1021	6.233601069866101	4.864680132741119	7.602522006991082	1.9585079304281614
1022	5.6988113176684205	4.520529632886709	6.877093002450131	1.9585079304281614
1023	5.59783482319982	4.438372385081339	6.757297261318301	1.9585079304281614
1024	5.445260970076309	4.322791077971946	6.567730862180673	1.9585079304281614
1025	5.536088165560983	4.399026700393357	6.6731496307286085	1.9585079304281614
1026	5.513409566350223	4.386005809294505	6.640813323405942	1.9585079304281614
1027	5.417396503453746	4.311724649575124	6.523068357332369	5.056046698602796
1028	5.251062296999146	4.200574172691815	6.301550421306477	5.115080509207022
1029	5.303739668535321	4.236016583780101	6.37146275329054	5.201894936566177
1030	5.280832050763817	4.209517319729262	6.352146781798373	5.330380289057725
1031	5.234509004122086	4.16585805120372	6.303159957040451	5.340798020340824
1032	5.313163493280717	4.236395022881349	6.389931963680086	5.365106060001387
1033	5.276648447341875	4.217720080562541	6.335576814121209	5.365106060001387
1034	5.230072385046926	4.177618349206283	6.282526420887567	5.365106060001387
1035	5.2032806324235175	4.181247884704402	6.225313380142632	5.344270597435189
1036	5.303269375552784	4.273936014691111	6.332602736414456	5.344270597435189
1037	5.337654153015476	4.302750094573504	6.372558211457449	5.344270597435189
1038	5.311957344790624	4.276318502640462	6.347596186940787	5.382468945473217
1039	5.377411480316004	4.3072199663591535	6.447602994272854	5.382468945473217
1040	5.514466786308258	4.399049518566731	6.629884054049786	5.382468945473217
1041	5.519596648868722	4.408841624721566	6.630351673015879	5.382468945473217
1042	5.486991743039818	4.381973637775201	6.592009848304436	5.382468945473217
1043	5.358089724557376	4.322509804469192	6.393669644645561	5.382468945473217
1044	5.331587647791549	4.305582623956605	6.357592671626493	5.382468945473217
1045	5.189069603923112	4.170135456023221	6.208003751823004	5.382468945473217
1046	5.1130769317915785	4.125610476012528	6.10054338757063	5.378996368378851
1047	5.0958229055821835	4.117024638599071	6.074621172565296	5.378996368378851
1048	5.06620130744177	4.094020020939089	6.038382593944451	5.378996368378851
1049	5.024791350543044	4.060382492256582	5.989200208829505	5.378996368378851
1050	5.030272741784231	4.063805415956038	5.996740067612422	5.378996368378851
1051	4.916546580452466	3.9433424222776066	5.889750738627325	5.378996368378851
1052	4.907073334320153	3.9376559904986013	5.876490678141705	5.378996368378851
1053	4.880170438600421	3.914587575412335	5.845753301788507	5.378996368378851
1054	4.932569029303982	3.9473252466937496	5.917812811914215	5.965861897326736
1055	4.962283365106411	3.9680414979262437	5.9565252322865785	6.531891963708423
1056	4.816667720134806	3.835451705941691	5.79788373432792	6.681212778766168
1057	4.890064591265677	3.8838489682474746	5.89628021428388	6.681212778766168
1058	5.08146114862648	4.043014635071696	6.119907662181264	6.681212778766168
1059	4.936254459626213	3.951735250482984	5.920773668769441	6.514529078236593
1060	4.926068926528673	3.9609870758783368	5.891150777179011	6.587453197218283
1061	4.905590248657644	3.937850480435354	5.873330016879934	6.382571148650677
1062	4.762072461731859	3.8260652197930445	5.698079703670674	6.382571148650677
1063	4.698657705678055	3.7909768697801347	5.606338541575975	6.531891963708423
1064	4.673381665663416	3.7748740191434305	5.571889312183401	6.4450775363492685
1065	4.861411674438207	3.9752692062687	5.747554142607714	6.4450775363492685
1066	4.994271126222944	4.134383446938509	5.854158805507378	6.4450775363492685
1067	5.286676911898163	4.348381431438529	6.224972392357797	6.646487007822508
1068	5.3395186555267244	4.390394646156533	6.288642664896915	6.705520818426732
1069	5.488384628201322	4.521535304614163	6.455233951788481	6.965964100504197
1070	5.549092019589703	4.563844583864633	6.534339455314774	7.038888219485887
1071	5.549452627999441	4.566854490084021	6.532050765914862	7.038888219485887
1072	5.505170812799809	4.530150307650851	6.480191317948767	7.059723682052084
1073	5.627280019724841	4.614710881588243	6.639849157861439	7.059723682052084
1074	5.5785963261905165	4.573118513996729	6.584074138384304	7.236825113864758
1075	5.592484034893243	4.589944418773953	6.595023651012532	7.542411898168982
1076	5.533943101024813	4.586293915367786	6.48159228668184	7.278496038997154
1077	5.770970784584575	4.756605873176711	6.7853356959924405	7.354892735073209
1078	5.894382822930795	4.858710791156762	6.930054854704828	7.841053528284475
1079	5.840325064926749	4.8223553072985865	6.858294822554912	7.521576435602786
1080	6.121286227966971	5.064776436995567	7.177796018938375	7.643116633905601
1081	6.290580432537377	5.203644767525576	7.377516097549178	7.886197030511234
1082	6.346106628303729	5.2501059808072705	7.442107275800187	7.886197030511234
1083	6.433697307230627	5.325053939298531	7.542340675162723	8.11885969583377
1084	6.434463068885723	5.318125307318096	7.550800830453351	7.70909559869856
1085	6.429016554728909	5.293185573303991	7.564847536153827	8.226509585759121
1086	6.435742279814837	5.306892959337069	7.564591600292605	8.327214321495738
1087	6.4594882944251655	5.324373594276372	7.594602994573959	8.427919057232359
1088	6.727301771829527	5.6020276374307265	7.852575906228329	8.427919057232359
1089	6.8678592659741104	5.710873324727782	8.024845207220439	8.427919057232359
1090	6.935026635547253	5.765994336521742	8.104058934572762	8.688362339309823
1091	6.960415171753613	5.811690273409457	8.10914007009777	8.688362339309823
1092	7.1251758819217965	5.965221437570578	8.285130326273016	8.712670378970387
1093	7.2342930994510155	6.062345403922044	8.406240794979986	8.806429960518273
1094	7.305633311383242	6.123496782103567	8.487769840662917	8.712670378970387
1095	7.354279472597205	6.161720141050594	8.546838804143816	9.205776326370385
1096	7.416919958164008	6.211023489435195	8.62281642689282	9.341206833050666
1097	7.352120229805971	6.164733477795584	8.539506981816357	9.205776326370385
1098	7.43194381783376	6.233919183384544	8.629968452282977	8.712670378970387
1099	7.454669095697206	6.252318555664577	8.657019635729835	8.712670378970387
1100	7.5028194945384605	6.291400962538552	8.714238026538368	8.712670378970387
1101	7.6342639010912885	6.3976292370180605	8.870898565164516	9.469692185542213
1102	7.7175703478388895	6.454411798618688	8.980728897059091	9.469692185542213
1103	7.556294592383859	6.316374724479289	8.796214460288429	9.469692185542213
1104	7.674114402734326	6.402748229888232	8.94548057558042	9.469692185542213
1105	7.790027936423006	6.485213210840721	9.094842662005291	9.469692185542213
1106	7.774059717310571	6.471058443865448	9.077060990755696	9.469692185542213
1107	7.793098720782056	6.481789825356348	9.104407616207764	9.469692185542213
1108	8.001832949113336	6.642963815042961	9.360702083183709	9.469692185542213
1109	8.084741264482279	6.705751441404963	9.463731087559594	9.469692185542213
1110	8.336230275449468	6.904216654178922	9.768243896720016	9.469692185542213
1111	9.0253351072975	7.383186174694872	10.667484039900131	9.469692185542213
1112	9.107628501415396	7.433142937568631	10.782114065262162	9.341206833050666
1113	9.237591090710215	7.53616657145218	10.939015609968248	9.434966414598552
1114	9.210424972878464	7.503068981002029	10.9177809647549	9.434966414598552
1115	9.18853158888534	7.480650844267993	10.896412333502687	9.434966414598552
1116	9.926044901619253	8.105769859375808	11.7463199438627	9.483582493919679
1117	10.265499546684048	8.370966904619124	12.16003218874897	9.629430731883058
1118	10.149440084121	8.284869843506833	12.014010324735166	9.935017516187282
1119	10.017866054500102	8.209673175920917	11.826058933079286	10.007941635168972
1120	10.059329557670015	8.233834381607952	11.884824733732076	9.935017516187282
1121	10.514389597539743	8.513711733452414	12.515067461627071	10.004469058074605
1122	9.686875620767267	7.921101239496966	11.452650002037569	10.181570489887282
1123	9.756064685078186	7.980512534196648	11.531616835959726	10.317000996567563
1124	9.918848427156032	8.096354310566815	11.741342543745247	10.761490864646433
1125	9.836360421235845	7.974929395280599	11.697791447191094	11.678251217559106
1126	9.762037555125247	7.889815185476898	11.634259924773595	11.678251217559106
1127	9.289591431449901	7.549229765166909	11.029953097732893	11.42822566676474
1128	8.910216770870687	7.286423825777096	10.534009715964277	11.004571261252067
1129	8.562458789197043	7.053407871266237	10.07150970712785	11.324048353933755
1130	6.880328098841074	5.837988824544004	7.922667373138145	11.66436090918164
1131	6.7982034379844265	5.768341729526359	7.828065146442493	11.435170820953473
1132	6.801175736726583	5.772469581967781	7.8298818914853845	11.733812451068964
1133	6.714600811933581	5.637032643496088	7.792168980371073	11.976892847674598
1134	6.639113570936302	5.580727859624121	7.697499282248483	12.178302319147836
1135	6.668065149474263	5.596694152974853	7.739436145973672	12.178302319147836
1136	6.713070452621674	5.599869259346043	7.826271645897303	12.091487891788681
1137	6.610035286956164	5.483596977447983	7.736473596464345	12.105378200166147
1138	6.49852274826325	5.386670682768904	7.610374813757595	12.105378200166147
1139	6.563635302082213	5.434785502003962	7.6924851021604645	12.032454081184456
1140	6.47284599555926	5.369552735512245	7.576139255606275	11.921331614164739
1141	6.597147852196825	5.479838858637891	7.714456845755758	11.86577038065488
1142	6.8487473419828895	5.701410810089174	7.996083873876605	11.980365424768964
1143	7.052258011350938	5.876810815274652	8.227705207427224	11.907441305787273
1144	7.063700417007747	5.885950478031669	8.241450355983826	11.907441305787273
1145	7.081387664702417	5.90105199391254	8.261723335492295	11.907441305787273
1146	6.970646556800206	5.822643056361547	8.118650057238865	11.907441305787273
1147	6.992316941962249	5.8595421646358545	8.125091719288644	11.907441305787273
1148	7.077854836147914	5.928543833005461	8.227165839290366	11.907441305787273
1149	7.172044146901413	6.00150385135283	8.342584442449997	11.907441305787273
1150	7.090541043026995	5.935831493278217	8.245250592775774	11.907441305787273
1151	7.1609901171948	6.007244664013513	8.314735570376087	12.10190562307178
1152	7.37997319164575	6.194667507110127	8.565278876181372	12.10190562307178
1153	7.379947067000991	6.2073819910195205	8.552512142982462	12.10190562307178
1154	7.362306952200473	6.201941825817695	8.522672078583252	12.10190562307178
1155	7.230360052841906	6.05240993989738	8.408310165786432	12.10190562307178
1156	7.028870283744804	5.87521306788347	8.182527499606138	12.10190562307178
1157	6.987099788054566	5.844973210896099	8.129226365213032	12.10190562307178
1158	7.085770789763365	5.949452214656825	8.222089364869905	12.10190562307178
1159	7.168711051303262	6.030413955595552	8.307008147010972	12.10190562307178
1160	7.10212655931154	5.98567777921677	8.21857533940631	12.29289736326192
1161	6.3685925016881395	5.38430429046789	7.352880712908389	12.640155072698537
1162	6.261078377816964	5.297287512903479	7.224869242730449	12.876290315115439
1163	6.3340843174250505	5.360309761408759	7.307858873441341	12.862400006737973
1164	6.446757980253736	5.446824468573085	7.446691491934387	12.921433817342198
1165	6.534739243078629	5.533906415111889	7.53557207104537	12.921433817342198
1166	6.656277437388282	5.637271182664481	7.6752836921120835	12.921433817342198
1167	6.883616821664633	5.790801852653989	7.976431790675277	12.921433817342198
1168	6.75011656511362	5.671848632995984	7.828384497231257	12.921433817342198
1169	6.659170619502191	5.601446942462949	7.716894296541435	12.921433817342198
1170	6.792823010884619	5.717403493187037	7.868242528582201	12.914488663153467
1171	6.890082066909215	5.807761383162317	7.972402750656112	12.928378971530933
1172	7.0637173795276125	5.962026540502141	8.165408218553084	13.213130293268959
1173	7.170775444642694	6.036533567944206	8.305017321341182	13.015193398890087
1174	7.427337355073637	6.232073466624781	8.622601243522492	13.20271256198586
1175	9.773809853078557	7.878530181957941	11.669089524199174	13.20271256198586
1176	10.056994383058917	8.074677760684057	12.03931100543378	13.345088222854873
1177	10.057236830334954	8.073376586413186	12.041097074256722	13.668037892630927
1178	10.224940629530192	8.202861132366017	12.247020126694366	13.668037892630927
1179	10.35097049000174	8.27768076350372	12.42426021649976	13.44926553568586
1180	10.188206406758184	8.176063708156885	12.200349105359482	13.622894390404168
1181	10.155012639963324	8.17651275369191	12.133512526234739	13.98404240821825
1182	10.152622817616939	8.175256842801335	12.129988792432542	13.987514985312618
1183	10.278198626687765	8.278427960786344	12.277969292589187	13.654147584253463
1184	10.255524952532149	8.262694681853796	12.248355223210499	13.61247665912107
1185	10.500611521680423	8.526715017855437	12.47450802550541	13.61247665912107
1186	10.632703230187461	8.638394216071358	12.627012244303565	13.591641196554873
1187	10.512880864244892	8.490174030790836	12.535587697698949	13.591641196554873
1188	10.17086726085909	8.206701901861514	12.135032619856666	13.536079963045012
1189	10.21079696390748	8.240400754699332	12.181193173115627	13.563860579799943
1190	10.376797279138737	8.380625963754142	12.372968594523332	13.459683266968959
1191	10.969211864139695	8.823651412082704	13.114772316196687	13.511771923384451
1192	10.900147564341939	8.769057193527559	13.03123793515632	13.640257275876
1193	11.046810346843206	8.928414905353526	13.165205788332884	13.640257275876
1194	11.202876040969539	9.051487545129886	13.354264536809193	13.640257275876
1195	11.555072947647233	9.339013239281876	13.771132656012592	13.640257275876
1196	12.167380660660594	9.901858848257358	14.43290247306383	13.640257275876
1197	11.861307218403443	9.705572196318467	14.017042240488419	13.6090040820267
1198	12.126858297368422	9.884513791336188	14.369202803400654	13.831249016066138
1199	12.268944724349534	9.986110057871024	14.551779390828047	13.963206945652054
1200	12.333145241948388	10.037650746852744	14.628639737044033	13.963206945652054
1201	12.378584901652083	10.074630287334463	14.682539515969705	13.911118289236562
1202	12.333363196150776	10.080027240892374	14.586699151409178	14.234067959012615
1203	12.443678633969085	10.140514426546606	14.746842841391567	14.122945491992898
1204	12.50496014686452	10.267964019258567	14.74195627447047	14.45631289305205
1205	12.680379661184846	10.381859524373969	14.978899797995723	14.622996593581627
1206	13.549349368974298	10.966998503936889	16.131700234011706	14.553545051694304
1207	13.680885213322538	11.04805417853908	16.313716248105997	15.161246043208386
1208	13.662576835225787	11.018166614867976	16.306987055583598	15.261950778945005
1209	13.677944516771374	11.013064774425327	16.34282425911742	15.508503752645005
1210	13.620322903831639	10.91885419521706	16.32179161244622	15.633516528042188
1211	13.380358712722364	10.721128102021463	16.039589323423264	15.564064986154865
1212	13.350092523585882	10.695360599632055	16.00482444753971	15.67518745317458
1213	13.342525976661765	10.68891874002604	15.99613321329749	15.442524787852046
1214	13.76044381186346	10.99460740592319	16.52628021780373	15.543229523588664
1215	13.709923251678084	10.925950419612361	16.493896083743806	15.90437754140275
1216	13.757181812413958	10.926504241291225	16.58785938353669	15.841871153704156
1217	14.397935511383952	11.302595960497149	17.493275062270754	15.852288884987255
1218	14.653143083576781	11.450166205983564	17.85611996117	15.852288884987255
1219	14.870432547546345	11.556954827289985	18.183910267802705	16.0120274313281
1220	15.047582078157168	11.679746272496093	18.415417883818243	16.13009505253655
1221	14.960384193364934	11.609923432132428	18.310844954597442	15.956466197818242
1222	15.127641417709132	11.7293735182765	18.525909317141764	16.248162673745
1223	15.361798098007661	11.852844591597359	18.87075160441796	16.35581256367035
1224	15.3760624536869	11.859385867564697	18.892739039809104	15.963411352006975
1225	15.916158577739035	12.193743060546609	19.63857409493146	15.900904964308381
1226	16.189918925780493	12.331056934433784	20.048780917127203	15.900904964308381
