# Supplementary material for: Proteome-wide determinants of co-translational chaperone binding in bacteria
Source: Nat Commun. 2025 May 10;16:4361. doi: 10.1038/s41467-025-59067-9 (PMC12065913; doi:10.1038/s41467-025-59067-9)
Supplement: Supplementary file 8 — Source Data [file 41467_2025_59067_MOESM8_ESM.zip › S4h.csv]

distance from start (codons)	TF model mean	TF model low CI	TF model high CI	DnaK model mean	DnaK model low CI	DnaK model high CI	TF SeRP mean	TF SeRP low CI	TF SeRP high CI	DnaK SeRP mean	DnaK SeRP low CI	DnaK SeRP high CI
0	0.4100000000000000	0.4100000000000000	0.4100000000000000	0.40999999999999998	0.40999999999999998	0.40999999999999998	0.5964330000000000	0.575117000000000	0.6177490000000000	0.6549660000000000	0.6239410000000000	0.685992000000000
6	0.4100000000000000	0.4100000000000000	0.4100000000000000	0.40999999999999998	0.40999999999999998	0.40999999999999998	0.5868210000000000	0.5681430000000000	0.6054990000000000	0.45524199999999998	0.4318350000000000	0.47864800000000002
12	0.4100000000000000	0.4100000000000000	0.4100000000000000	0.40999999999999998	0.40999999999999998	0.40999999999999998	0.5678760000000000	0.5483710000000001	0.5873810000000000	0.4268660000000000	0.4047740000000000	0.4489580000000000
18	0.4100000000000000	0.4100000000000000	0.4100000000000000	0.40999999999999998	0.40999999999999998	0.40999999999999998	0.5759030000000001	0.5539960000000000	0.5978110000000000	0.4254560000000000	0.4057180000000000	0.4451940000000000
24	0.4100000000000000	0.4100000000000000	0.4100000000000000	0.40999999999999998	0.40999999999999998	0.40999999999999998	0.5807450000000000	0.5602240000000001	0.6012650000000000	0.44398399999999999	0.42212499999999997	0.46584300000000001
30	0.4100000000000000	0.4100000000000000	0.4100000000000000	0.40999999999999998	0.40999999999999998	0.40999999999999998	0.550428000000000	0.5327809999999999	0.5680760000000000	0.4445060000000000	0.42348300000000000	0.4655290000000000
36	0.4100000000000000	0.4100000000000000	0.4100000000000000	0.40999999999999998	0.40999999999999998	0.40999999999999998	0.5577740000000000	0.5397160000000000	0.5758320000000000	0.4454570000000000	0.4234330000000000	0.4674810000000000
42	0.4100000000000000	0.4100000000000000	0.4100000000000000	0.40999999999999998	0.40999999999999998	0.40999999999999998	0.5474950000000000	0.5297020000000000	0.5652870000000000	0.4244320000000000	0.40487099999999998	0.44399300000000003
48	0.4100000000000000	0.4100000000000000	0.4100000000000000	0.40999999999999998	0.40999999999999998	0.40999999999999998	0.5838719999999999	0.5643150000000000	0.6034300000000000	0.440544000000000	0.4197870000000000	0.46130199999999999
54	0.4103740000000000	0.41010600000000003	0.41064200000000001	0.41001100000000001	0.4099900000000000	0.41003099999999998	0.5777180000000000	0.5587240000000000	0.5967130000000000	0.4710470000000000	0.445692000000000	0.4964020000000000
60	0.42132700000000001	0.4170970000000000	0.4255570000000000	0.41046199999999999	0.4100670000000000	0.41085700000000003	0.5845110000000000	0.5660310000000000	0.6029910000000001	0.48542500000000000	0.4613770000000000	0.5094740000000000
66	0.46272400000000002	0.452033000000000	0.4734150000000000	0.41164000000000001	0.4106300000000000	0.4126490000000000	0.5933720000000000	0.5740600000000000	0.6126840000000000	0.5438400000000000	0.5126400000000000	0.5750390000000000
72	0.527287000000000	0.5083700000000000	0.5462050000000001	0.4139170000000000	0.4122670000000000	0.41556700000000002	0.6368420000000000	0.6123490000000000	0.6613350000000000	0.5680030000000000	0.5418830000000000	0.5941230000000000
78	0.6404580000000000	0.6117910000000000	0.6691260000000000	0.4264160000000000	0.4214370000000000	0.43139400000000000	0.6886160000000000	0.6599940000000000	0.717238000000000	0.6212700000000000	0.5906410000000000	0.6518990000000000
84	0.811226000000000	0.7662510000000000	0.8562010000000000	0.4506250000000000	0.4396880000000000	0.4615620000000000	0.8244170000000000	0.7839800000000000	0.8648540000000000	0.6771550000000000	0.6389600000000000	0.7153500000000000
90	0.9908720000000000	0.9337470000000000	1.0479970000000001	0.48395600000000000	0.4679970000000000	0.49991400000000003	0.9026430000000000	0.8604220000000000	0.9448640000000000	0.7000670000000000	0.6615390000000000	0.7385940000000000
96	1.1312000000000000	1.067071000000000	1.1953290000000001	0.5145860000000000	0.4952580000000000	0.5339150000000000	1.1083650000000000	1.0371910000000000	1.1795389999999999	0.6760010000000000	0.6429490000000000	0.7090540000000000
102	1.2910690000000000	1.2200690000000001	1.362070000000000	0.5570690000000000	0.5332360000000000	0.5809020000000000	1.2434790000000000	1.1607190000000001	1.3262389999999999	0.715059000000000	0.6755210000000000	0.7545970000000000
108	1.4499649999999999	1.3715480000000000	1.5283819999999999	0.6118270000000000	0.5809680000000000	0.6426850000000000	1.3990880000000001	1.3181090000000000	1.4800660000000001	0.7117510000000000	0.677213000000000	0.7462890000000000
114	1.5581140000000000	1.473933000000000	1.642295000000000	0.6671220000000000	0.6286380000000000	0.7056050000000000	1.4943059999999999	1.4048849999999999	1.5837280000000000	0.7323160000000000	0.6934860000000000	0.7711470000000000
120	1.6403810000000001	1.5525370000000001	1.7282240000000000	0.7079190000000000	0.6658960000000000	0.7499410000000000	1.5940669999999999	1.5034870000000000	1.684647000000000	0.7279520000000000	0.6896080000000000	0.7662970000000000
126	1.7140890000000000	1.6227659999999999	1.8054110000000001	0.7553850000000000	0.7105790000000000	0.800191000000000	1.7520160000000000	1.6382500000000000	1.8657809999999999	0.718000000000000	0.6834820000000000	0.7525180000000000
132	1.7775600000000000	1.682704000000000	1.8724160000000001	0.7991740000000001	0.751465000000000	0.8468830000000001	1.8474189999999999	1.7368640000000000	1.957974000000000	0.7213920000000000	0.6862800000000000	0.7565030000000000
138	1.8445640000000001	1.744308000000000	1.9448209999999999	0.8535500000000000	0.8001750000000000	0.9069260000000000	1.8966719999999999	1.7610269999999999	2.0323169999999999	0.7689970000000000	0.7249350000000000	0.8130590000000000
144	1.8879640000000000	1.7826690000000001	1.9932589999999999	0.8906500000000001	0.8341330000000000	0.947167000000000	1.9585900000000001	1.837029000000000	2.080152000000000	0.7704290000000000	0.7299880000000000	0.8108700000000000
150	1.9106710000000000	1.8044500000000001	2.016893000000000	0.9286620000000000	0.8692070000000000	0.9881170000000000	2.039317000000000	1.9043650000000001	2.1742689999999998	0.7935020000000000	0.7450270000000000	0.8419770000000000
156	1.93444000000000	1.8273159999999999	2.041565000000000	0.9840840000000000	0.9212399999999999	1.0469290000000000	2.0734590000000002	1.934912000000000	2.2120069999999998	0.7680210000000000	0.726597000000000	0.8094440000000001
162	1.9655560000000001	1.8573480000000000	2.0737640000000002	1.0234200000000000	0.9583350000000000	1.0885050000000001	2.113912000000000	1.9840720000000001	2.2437520000000002	0.8358150000000000	0.7892660000000000	0.8823640000000000
168	1.9884370000000000	1.8781090000000000	2.0987650000000002	1.0704769999999999	1.001202000000000	1.1397510000000000	2.1335829999999998	1.9987490000000001	2.268417000000000	0.8565460000000000	0.8099980000000000	0.9030950000000000
174	1.9987120000000000	1.8867050000000001	2.1107190000000000	1.122740000000000	1.051180000000000	1.194299000000000	2.0543800000000001	1.9182100000000000	2.1905500000000000	0.8402720000000000	0.7821200000000000	0.8984230000000000
180	2.0283600000000002	1.9153739999999999	2.141346000000000	1.1742400000000000	1.0989340000000001	1.2495470000000000	2.105910000000000	1.9572140000000000	2.2546070000000000	0.9081540000000000	0.8425560000000000	0.9737510000000000
186	2.0308880000000000	1.916800000000000	2.1449750000000001	1.218972000000000	1.1406900000000000	1.2972550000000000	2.1562770000000002	2.0005950000000001	2.31195900000000	0.877067000000000	0.8331890000000000	0.9209440000000000
192	2.045490000000000	1.9305500000000000	2.160430000000000	1.2471820000000000	1.1669119999999999	1.3274509999999999	2.1369820000000002	1.9834410000000000	2.290524000000000	0.954303000000000	0.8938790000000000	1.0147260000000000
198	2.05910900000000	1.9421100000000000	2.176108000000000	1.281320000000000	1.1993190000000000	1.3633210000000000	1.9662040000000001	1.8224080000000000	2.11000000000000	0.953034000000000	0.8891270000000000	1.0169410000000001
204	2.064271000000000	1.946618000000000	2.181925000000000	1.3176450000000000	1.2339119999999999	1.4013780000000	2.0218669999999999	1.865607000000000	2.1781259999999998	0.9769890000000000	0.9213930000000000	1.0325850000000001
210	2.0768599999999999	1.9557220000000000	2.1979980000000001	1.342791000000000	1.2581190000000000	1.427463000000000	1.942616000000000	1.8096010000000000	2.0756299999999999	0.9692260000000000	0.9183990000000000	1.0200540000000000
216	2.072461000000000	1.9505870000000001	2.1943350000000001	1.3723150000000000	1.286236000000000	1.4583940000000000	2.0172230000000000	1.8633519999999999	2.17109500000000	0.9787670000000001	0.9259700000000000	1.0315650000000001
222	2.0683270000000000	1.9443310000000000	2.192323000000000	1.419564000000000	1.3291759999999999	1.5099530000000001	1.9601990000000000	1.8087560000000000	2.1116410000000001	0.9985970000000000	0.946144000000000	1.0510510000000000
228	2.063529000000000	1.939954000000000	2.187105000000000	1.460641000000000	1.3668910000000001	1.5543910000000001	1.8838230000000000	1.7387300000000001	2.0289169999999999	1.0544160000000000	0.9924170000000000	1.116415000000000
234	2.0631260000000000	1.937788000000000	2.188463000000000	1.495507000000000	1.3978520000000001	1.5931620000000000	1.8514480000000000	1.7185440000000001	1.9843510000000000	1.075846000000000	1.0097350000000000	1.1419580000000000
240	2.0808659999999999	1.9514780000000000	2.2102529999999998	1.5207219999999999	1.4227829999999999	1.6186600000000000	1.7789670000000000	1.6400889999999999	1.9178440000000001	1.0803130000000001	1.0175099999999999	1.1431160000000000
246	2.1105299999999998	1.9778110000000000	2.243250000000000	1.5631949999999999	1.4622130000000000	1.6641760000000001	1.8234230000000000	1.6807700000000001	1.9660750000000000	1.141082000000000	1.0602710000000000	1.2218929999999999
252	2.1549930000000002	2.0170189999999999	2.292967000000000	1.603451000000000	1.499472000000000	1.7074300000000000	1.7005930000000000	1.573386000000000	1.8278000000000001	1.1196379999999999	1.0289010000000001	1.210375000000000
258	2.209176000000000	2.0661710000000002	2.3521820000000000	1.6388830000000001	1.5318719999999999	1.7458929999999999	1.696955000000000	1.5523380000000000	1.8415720000000000	1.1741170000000001	1.085267000000000	1.262967000000000
264	2.2303730000000002	2.084900000000000	2.375847000000000	1.6946690000000000	1.5819360000000000	1.8074020000000000	1.6543170000000000	1.5175719999999999	1.7910630000000001	1.208867000000000	1.114548000000000	1.303187000000000
270	2.215934000000000	2.0702170000000000	2.3616510000000002	1.7375259999999999	1.6194470000000001	1.855604000000000	1.6751570000000000	1.533810000000000	1.8165039999999999	1.2312080000000001	1.1409970000000000	1.3214189999999999
276	2.1962410000000001	2.0489620000000000	2.343520000000000	1.749183000000000	1.6318340000000000	1.866532000000000	1.6285989999999999	1.488448000000000	1.7687500000000000	1.2515350000000001	1.151808000000000	1.3512620000000000
282	2.196117000000000	2.0485790000000001	2.34365400000000	1.7937230000000000	1.6721990000000000	1.9152469999999999	1.5540529999999999	1.4285350000000001	1.6795700000000000	1.3340700000000001	1.2071520000000000	1.4609890000000001
288	2.187054000000000	2.0401940000000001	2.333914000000000	1.8274250000000001	1.7030330000000000	1.951817000000000	1.5357650000000000	1.3965449999999999	1.6749840000000000	1.2850410000000001	1.188880000000000	1.381203000000000
294	2.175327000000000	2.0284890000000000	2.3221660000000002	1.8595060000000001	1.7321249999999999	1.9868880000000000	1.5087290000000000	1.383829000000000	1.6336290000000000	1.2970969999999999	1.2049740000000000	1.3892210000000000
300	2.1644160000000001	2.0142280000000001	2.3146049999999998	1.9128090000000000	1.779677000000000	2.045941000000000	1.522204000000000	1.3809819999999999	1.6634249999999999	1.3060449999999999	1.2180550000000001	1.3940349999999999
306	2.1517439999999999	1.9957980000000000	2.307689000000000	1.9221969999999999	1.78586200000000	2.058532000000000	1.4391270000000000	1.3003750000000001	1.5778799999999999	1.3225890000000000	1.2281230000000001	1.417056000000000
312	2.1860420000000000	2.0215740000000002	2.3505110000000000	1.948656000000000	1.8091520000000001	2.0881599999999998	1.4393920000000000	1.3188650000000000	1.5599179999999999	1.369275000000000	1.2631370000000000	1.4754140000000000
318	2.2156799999999999	2.045161000000000	2.3861979999999998	1.975570000000000	1.8316380000000001	2.1195029999999999	1.4117710000000001	1.2804329999999999	1.5431090000000001	1.361290000000000	1.2313060000000000	1.4912730000000001
324	2.2175600000000002	2.0437280000000002	2.3913920000000002	1.9846590000000000	1.8363330000000000	2.132985000000000	1.344961000000000	1.2188990000000000	1.4710230000000000	1.4002270000000001	1.2905510000000000	1.5099039999999999
330	2.209814000000000	2.036001000000000	2.383628000000000	1.9850390000000000	1.8332880000000000	2.1367910000000001	1.362826000000000	1.2295609999999999	1.4960910000000001	1.415793000000000	1.2973150000000000	1.5342709999999999
336	2.195190000000000	2.0209600000000001	2.369420000000000	1.9845130000000000	1.8330370000000000	2.1359889999999999	1.417193000000000	1.2681540000000000	1.5662320000000001	1.3944440000000000	1.2639970000000000	1.524891000000000
342	2.147401000000000	1.9717640000000001	2.3230379999999999	1.9706960000000000	1.8170980000000001	2.124294000000000	1.3335950000000001	1.1991670000000001	1.468022000000000	1.5311319999999999	1.3375919999999999	1.724672000000000
348	2.09635300000000	1.9201470000000000	2.2725590000000002	1.973815000000000	1.8188839999999999	2.1287470000000002	1.3075100000000000	1.1681969999999999	1.4468230000000000	1.5041869999999999	1.3415390000000000	1.666835000000000
354	2.105817000000000	1.9257219999999999	2.2859129999999999	2.021775000000000	1.8621259999999999	2.1814239999999998	1.2793790000000000	1.1549149999999999	1.4038430000000000	1.5407930000000001	1.3837079999999999	1.6978780000000000
360	2.049748000000000	1.8698680000000001	2.2296279999999999	2.014781000000000	1.8531800000000000	2.1763819999999998	1.297852000000000	1.1760729999999999	1.4196310000000001	1.6646390000000000	1.467702000000000	1.861576000000000
366	2.00853400000000	1.8260209999999999	2.1910460000000000	2.0489030000000001	1.8806590000000001	2.217146000000000	1.256387000000000	1.1115800000000000	1.4011929999999999	1.678086000000000	1.4704020000000000	1.885769000000000
372	1.9985150000000000	1.8110550000000001	2.185974000000000	2.052655000000000	1.883241000000000	2.2220700000000000	1.1454279999999999	1.0330539999999999	1.257801000000000	1.5958000000000001	1.4046719999999999	1.786927000000000
378	2.0290810000000001	1.83601800000000	2.222145000000000	2.088903000000000	1.9131609999999999	2.2646449999999998	1.2210620000000001	1.1044119999999999	1.3377110000000001	1.5823739999999999	1.3902960000000000	1.7744530000000001
384	2.053222000000000	1.856680000000000	2.2497630000000002	2.1705260000000002	1.9853259999999999	2.3557269999999999	1.271689000000000	1.1176630000000001	1.4257150000000001	1.8367599999999999	1.5034270000000001	2.170093000000000
390	2.0630880000000000	1.864330000000000	2.261846000000000	2.1978550000000001	2.005919000000000	2.3897910000000002	1.2231129999999999	1.0898399999999999	1.3563870000000000	1.8328169999999999	1.5628270000000000	2.1028080000000000
396	2.0048640000000000	1.8089360000000001	2.2007919999999999	2.2089829999999999	2.0120439999999999	2.4059219999999999	1.2286459999999999	1.100174000000000	1.3571169999999999	1.7748780000000000	1.5426540000000000	2.007101000000000
402	1.9999540000000000	1.7973550000000000	2.202552000000000	2.2407189999999999	2.036040000000000	2.4453990000000001	1.1962299999999999	1.056571000000000	1.3358900000000000	1.859888000000000	1.5344279999999999	2.1853470000000002
408	1.9901100000000000	1.7784979999999999	2.2017210000000000	2.2705240000000000	2.0569210000000000	2.48412700000000	1.1716139999999999	1.03300800000000	1.3102210000000001	1.906949000000000	1.4908129999999999	2.323084000000000
414	1.9807290000000000	1.7667139999999999	2.194744000000000	2.3254700000000001	2.1054800000000000	2.5454610000000000	1.1542120000000000	1.0225020000000000	1.285923000000000	1.8618560000000000	1.5630690000000000	2.160643000000000
420	1.94663700000000	1.7385919999999999	2.1546820000000002	2.3292310000000001	2.1063890000000001	2.552072000000000	1.0105130000000000	0.9081200000000000	1.1129060000000000	1.9292309999999999	1.6616569999999999	2.196804000000000
426	1.979725000000000	1.7685569999999999	2.1908930000000000	2.346235000000000	2.113176000000000	2.579294000000000	1.1494240000000000	1.008342000000000	1.2905059999999999	1.9209820000000000	1.6968230000000000	2.1451410000000002
432	1.9658130000000000	1.7514160000000	2.1802109999999999	2.352591000000000	2.112952000000000	2.592230000000000	1.234413000000000	1.0801149999999999	1.3887100000000001	2.001199000000000	1.7680560000000001	2.2343430000000000
438	1.9694460000000000	1.7491699999999999	2.1897210000000000	2.3993120000000001	2.1543410000000001	2.644283000000000	1.2082020000000000	1.0245810000000000	1.3918219999999999	1.9889900000000000	1.742108000000000	2.2358720000000001
444	1.9580139999999999	1.7347230000000000	2.181304000000000	2.4154130000000000	2.165105000000000	2.665722000000000	1.186178000000000	1.0214660000000000	1.3508890000000000	2.0829149999999998	1.7792280000000000	2.386601000000000
450	1.9565500000000000	1.7229159999999999	2.1901830000000002	2.3826679999999998	2.1322860000000001	2.633050000000000	1.1958270000000000	1.0361060000000000	1.3555480000000000	2.2971680000000001	1.9622090000000001	2.6321279999999998
456	1.9958920000000000	1.757149000000000	2.2346349999999999	2.413077000000000	2.155255000000000	2.670899000000000	1.0820790000000000	0.9538219999999999	1.210337000000000	2.3001920000000000	1.8972080000000000	2.703175000000000
462	1.9944029999999999	1.7500060000000000	2.2387990000000002	2.4395639999999998	2.1728689999999999	2.706260000000000	1.22196200000000	1.0560229999999999	1.3878999999999999	2.333989000000000	1.8836269999999999	2.7843510000000000
468	1.9791080000000001	1.7334250000000000	2.2247910000000002	2.4249719999999999	2.160593000000000	2.6893520000000000	1.2185670000000000	1.0433090000000000	1.3938240000000000	2.295835000000000	1.9578030000000000	2.6338670000000000
474	2.006554000000000	1.7459050000000000	2.2672040000000000	2.366492000000000	2.1007159999999998	2.6322690000000000	1.2608999999999999	1.062672000000000	1.4591270000000001	2.2593920000000001	1.9416089999999999	2.577176000000000
480	2.0368420000000000	1.7673740000000000	2.3063099999999999	2.4180990000000002	2.1408529999999999	2.695345000000000	1.4320400000000000	1.136141000000000	1.7279389999999999	2.3088280000000001	1.9149849999999999	2.702671000000000
486	2.025097000000000	1.751303000000000	2.298891000000000	2.460819000000000	2.1708390000000000	2.7507990000000002	1.2445720000000000	1.0621000000000000	1.4270440000000000	2.3969870000000002	1.9595480000000001	2.8344260000000001
492	2.013155000000000	1.7382560000000000	2.288054000000000	2.497327000000000	2.1976810000000002	2.7969729999999999	1.2404160000000000	1.0593809999999999	1.421452000000000	2.3067810000000000	1.974450000000000	2.6391110000000002
498	1.994429000000000	1.7268920000000001	2.2619660000000001	2.570274000000000	2.258568000000000	2.881979000000000	1.203701000000000	1.0157830000000001	1.3916200000000001	2.745314000000000	2.2558600000000002	3.23476800000000
504	1.963033000000000	1.7004980000000001	2.2255680000000000	2.5759420000000000	2.25712300000000	2.894761000000000	1.2541160000000000	1.0518989999999999	1.4563320000000000	2.36985400000000	2.0612650000000001	2.678444000000000
distance from stop (codons)	TF model mean	TF model low CI	TF model high CI	DnaK model mean	DnaK model low CI	DnaK model high CI	TF SeRP mean	TF SeRP low CI	TF SeRP high CI	DnaK SeRPmean	DnaK SeRP low CI	DnaK SeRP high CI
504	0.9636070000000000	0.8262410000000000	1.1009739999999999	0.834754000000000	0.7053330000000000	0.9641750000000000	1.2541160000000000	1.0518989999999999	1.4563320000000000	2.36985400000000	2.0612650000000001	2.678444000000000
498	0.967239000000000	0.828957000000000	1.105521000000000	0.835260000000000	0.708708000000000	0.9618120000000000	1.203701000000000	1.0157830000000001	1.3916200000000001	2.745314000000000	2.2558600000000002	3.23476800000000
492	0.9738550000000000	0.8374730000000000	1.1102369999999999	0.8301020000000000	0.7064240000000001	0.9537800000000000	1.2404160000000000	1.0593809999999999	1.421452000000000	2.3067810000000000	1.974450000000000	2.6391110000000002
486	0.9676910000000000	0.8351910000000000	1.1001900000000000	0.8314080000000000	0.7094920000000000	0.9533239999999999	1.2445720000000000	1.0621000000000000	1.4270440000000000	2.3969870000000002	1.9595480000000001	2.8344260000000001
480	0.9600260000000000	0.8328250000000000	1.087227000000000	0.8261730000000000	0.7081580000000000	0.9441880000000000	1.4320400000000000	1.136141000000000	1.7279389999999999	2.3088280000000001	1.9149849999999999	2.702671000000000
474	0.9417489999999999	0.8215560000000000	1.0619419999999999	0.8201730000000000	0.7051180000000000	0.9352279999999999	1.2608999999999999	1.062672000000000	1.4591270000000001	2.2593920000000001	1.9416089999999999	2.577176000000000
468	0.9196569999999999	0.806223000000000	1.0330910000000000	0.8085010000000000	0.6985300000000000	0.9184720000000000	1.2185670000000000	1.0433090000000000	1.3938240000000000	2.295835000000000	1.9578030000000000	2.6338670000000000
462	0.9071390000000000	0.7996510000000000	1.0146269999999999	0.8052720000000000	0.6985670000000000	0.911977000000000	1.22196200000000	1.0560229999999999	1.3878999999999999	2.333989000000000	1.8836269999999999	2.7843510000000000
456	0.8897650000000000	0.7887510000000000	0.9907790000000000	0.8078540000000000	0.7031290000000000	0.9125790000000000	1.0820790000000000	0.9538219999999999	1.210337000000000	2.3001920000000000	1.8972080000000000	2.703175000000000
450	0.8749090000000000	0.778987000000000	0.9708310000000000	0.8134840000000000	0.7098179999999999	0.9171510000000000	1.1958270000000000	1.0361060000000000	1.3555480000000000	2.2971680000000001	1.9622090000000001	2.6321279999999998
444	0.8837420000000000	0.790939000000000	0.9765450000000000	0.8131880000000000	0.7116530000000000	0.914724000000000	1.186178000000000	1.0214660000000000	1.3508890000000000	2.0829149999999998	1.7792280000000000	2.386601000000000
438	0.889234000000000	0.7993840000000000	0.9790840000000000	0.8168000000000000	0.7163440000000000	0.9172570000000000	1.2082020000000000	1.0245810000000000	1.3918219999999999	1.9889900000000000	1.742108000000000	2.2358720000000001
432	0.884751000000000	0.796854000000000	0.9726490000000000	0.8313050000000000	0.729896000000000	0.93271300000000	1.234413000000000	1.0801149999999999	1.3887100000000001	2.001199000000000	1.7680560000000001	2.2343430000000000
426	0.8823450000000000	0.7952650000000000	0.9694250000000000	0.8308680000000001	0.7305270000000000	0.9312080000000000	1.1494240000000000	1.008342000000000	1.2905059999999999	1.9209820000000000	1.6968230000000000	2.1451410000000002
420	0.8677190000000000	0.7839620000000000	0.9514760000000000	0.825090000000000	0.7264730000000000	0.9237069999999999	1.0105130000000000	0.9081200000000000	1.1129060000000000	1.9292309999999999	1.6616569999999999	2.196804000000000
414	0.8626290000000000	0.7808310000000001	0.9444280000000000	0.8242969999999999	0.7266220000000000	0.9219720000000000	1.1542120000000000	1.0225020000000000	1.285923000000000	1.8618560000000000	1.5630690000000000	2.160643000000000
408	0.8652820000000000	0.7826540000000000	0.9479090000000000	0.8283220000000000	0.7312540000000000	0.9253910000000000	1.1716139999999999	1.03300800000000	1.3102210000000001	1.906949000000000	1.4908129999999999	2.323084000000000
402	0.8491670000000000	0.7705470000000000	0.9277870000000000	0.8150750000000000	0.721670000000000	0.9084800000000000	1.1962299999999999	1.056571000000000	1.3358900000000000	1.859888000000000	1.5344279999999999	2.1853470000000002
396	0.8448990000000000	0.7686790000000000	0.9211200000000000	0.8091800000000000	0.7178720000000000	0.9004880000000000	1.2286459999999999	1.100174000000000	1.3571169999999999	1.7748780000000000	1.5426540000000000	2.007101000000000
390	0.8335129999999999	0.7594540000000000	0.9075710000000000	0.8071370000000000	0.7176120000000000	0.8966610000000000	1.2231129999999999	1.0898399999999999	1.3563870000000000	1.8328169999999999	1.5628270000000000	2.1028080000000000
384	0.8184170000000000	0.7479030000000000	0.888931000000000	0.8087850000000000	0.7208500000000000	0.8967200000000000	1.271689000000000	1.1176630000000001	1.4257150000000001	1.8367599999999999	1.5034270000000001	2.170093000000000
378	0.8129300000000000	0.7448490000000000	0.8810110000000000	0.8032899999999999	0.7176160000000000	0.8889640000000000	1.2210620000000001	1.1044119999999999	1.3377110000000001	1.5823739999999999	1.3902960000000000	1.7744530000000001
372	0.8020940000000000	0.7364700000000000	0.8677170000000000	0.8020550000000000	0.7176010000000000	0.886509000000000	1.1454279999999999	1.0330539999999999	1.257801000000000	1.5958000000000001	1.4046719999999999	1.786927000000000
366	0.8094800000000000	0.7443480000000000	0.874612000000	0.8051150000000000	0.7212180000000000	0.8890120000000000	1.256387000000000	1.1115800000000000	1.4011929999999999	1.678086000000000	1.4704020000000000	1.885769000000000
360	0.811833000000000	0.7475870000000000	0.8760790000000001	0.8133490000000000	0.7296850000000000	0.8970140000000000	1.297852000000000	1.1760729999999999	1.4196310000000001	1.6646390000000000	1.467702000000000	1.861576000000000
354	0.8106820000000000	0.7477009999999999	0.8736620000000000	0.8138339999999999	0.7321700000000000	0.8954990000000000	1.2793790000000000	1.1549149999999999	1.4038430000000000	1.5407930000000001	1.3837079999999999	1.6978780000000000
348	0.8035990000000000	0.7430540000000000	0.8641440000000000	0.8186960000000000	0.7378590000000000	0.8995330000000000	1.3075100000000000	1.1681969999999999	1.4468230000000000	1.5041869999999999	1.3415390000000000	1.666835000000000
342	0.7962800000000000	0.7370740000000000	0.8554860000000000	0.8236390000000000	0.7435580000000001	0.9037190000000001	1.3335950000000001	1.1991670000000001	1.468022000000000	1.5311319999999999	1.3375919999999999	1.724672000000000
336	0.7952560000000000	0.7358120000000000	0.854701000000000	0.821847000000000	0.7434310000000000	0.9002640000000000	1.417193000000000	1.2681540000000000	1.5662320000000001	1.3944440000000000	1.2639970000000000	1.524891000000000
330	0.7983180000000000	0.7400800000000000	0.8565560000000000	0.8268130000000000	0.749179000000000	0.9044480000000000	1.362826000000000	1.2295609999999999	1.4960910000000001	1.415793000000000	1.2973150000000000	1.5342709999999999
324	0.8020430000000000	0.7437710000000000	0.860314000000000	0.8299609999999999	0.7532230000000000	0.906700000000000	1.344961000000000	1.2188990000000000	1.4710230000000000	1.4002270000000001	1.2905510000000000	1.5099039999999999
318	0.8038149999999999	0.7456960000000000	0.8619340000000000	0.830271000000000	0.7554580000000000	0.9050830000000000	1.4117710000000001	1.2804329999999999	1.5431090000000001	1.361290000000000	1.2313060000000000	1.4912730000000001
312	0.8072279999999999	0.7489560000000000	0.8655010000000000	0.8328810000000000	0.7596730000000000	0.9060880000000000	1.4393920000000000	1.3188650000000000	1.5599179999999999	1.369275000000000	1.2631370000000000	1.4754140000000000
306	0.8004000000000000	0.744339000000000	0.8564600000000000	0.8363560000000000	0.7641000000000000	0.9086130000000000	1.4391270000000000	1.3003750000000001	1.5778799999999999	1.3225890000000000	1.2281230000000001	1.417056000000000
300	0.7982800000000000	0.7433999999999999	0.8531609999999999	0.8364920000000000	0.7654230000000000	0.9075610000000000	1.522204000000000	1.3809819999999999	1.6634249999999999	1.3060449999999999	1.2180550000000001	1.3940349999999999
294	0.7891180000000000	0.736108000000000	0.8421280000000000	0.8399759999999999	0.7694010000000000	0.9105510000000000	1.5087290000000000	1.383829000000000	1.6336290000000000	1.2970969999999999	1.2049740000000000	1.3892210000000000
288	0.7859680000000000	0.733115000000000	0.8388210000000000	0.8496430000000000	0.7788530000000000	0.9204340000000000	1.5357650000000000	1.3965449999999999	1.6749840000000000	1.2850410000000001	1.188880000000000	1.381203000000000
282	0.7790690000000000	0.7294230000000000	0.8287140000000000	0.8589800000000000	0.7882700000000000	0.9296900000000000	1.5540529999999999	1.4285350000000001	1.6795700000000000	1.3340700000000001	1.2071520000000000	1.4609890000000001
276	0.7763010000000000	0.7284980000000000	0.8241039999999999	0.863516000000000	0.7933540000000000	0.9336780000000000	1.6285989999999999	1.488448000000000	1.7687500000000000	1.2515350000000001	1.151808000000000	1.3512620000000000
270	0.7694590000000000	0.7237380000000000	0.8151810000000000	0.8707490000000000	0.8002190000000000	0.9412779999999999	1.6751570000000000	1.533810000000000	1.8165039999999999	1.2312080000000001	1.1409970000000000	1.3214189999999999
264	0.7707900000000000	0.7257730000000000	0.8158060000000000	0.879507000000000	0.8090700000000000	0.9499430000000000	1.6543170000000000	1.5175719999999999	1.7910630000000001	1.208867000000000	1.114548000000000	1.303187000000000
258	0.7722190000000000	0.7283010000000000	0.8161360000000000	0.8886340000000000	0.8181400000000000	0.9591290000000000	1.696955000000000	1.5523380000000000	1.8415720000000000	1.1741170000000001	1.085267000000000	1.262967000000000
252	0.7730420000000000	0.7302999999999999	0.8157840000000000	0.9032980000000000	0.8326480000000001	0.9739480000000000	1.7005930000000000	1.573386000000000	1.8278000000000001	1.1196379999999999	1.0289010000000001	1.210375000000000
246	0.7782050000000000	0.7356530000000000	0.82075700000000	0.9214680000000000	0.8499350000000000	0.9930010000000000	1.8234230000000000	1.6807700000000001	1.9660750000000000	1.141082000000000	1.0602710000000000	1.2218929999999999
240	0.7898160000000000	0.7468730000000000	0.8327599999999999	0.9337000000000000	0.861545000000000	1.0058549999999999	1.7789670000000000	1.6400889999999999	1.9178440000000001	1.0803130000000001	1.0175099999999999	1.1431160000000000
234	0.7995910000000001	0.7563330000000000	0.8428490000000000	0.9537070000000000	0.8790840000000000	1.0283290000000000	1.8514480000000000	1.7185440000000001	1.9843510000000000	1.075846000000000	1.0097350000000000	1.1419580000000000
228	0.8191510000000000	0.7743530000000000	0.8639490000000000	0.9706890000000000	0.8944879999999999	1.0468900000000001	1.8838230000000000	1.7387300000000001	2.0289169999999999	1.0544160000000000	0.9924170000000000	1.116415000000000
222	0.8420410000000000	0.7962570000000000	0.8878239999999999	0.994040000000000	0.9168050000000000	1.0712750000000000	1.9601990000000000	1.8087560000000000	2.1116410000000001	0.9985970000000000	0.946144000000000	1.0510510000000000
216	0.8539450000000000	0.8079910000000000	0.8999000000000000	1.016575000000000	0.9388220000000000	1.0943290000000001	2.0172230000000000	1.8633519999999999	2.17109500000000	0.9787670000000001	0.9259700000000000	1.0315650000000001
210	0.8583940000000000	0.8128339999999999	0.9039540000000000	1.0333690000000000	0.9557180000000000	1.1110199999999999	1.942616000000000	1.8096010000000000	2.0756299999999999	0.9692260000000000	0.9183990000000000	1.0200540000000000
204	0.8603610000000000	0.8156099999999999	0.9051110000000000	1.0481579999999999	0.970231000000000	1.1260859999999999	2.0218669999999999	1.865607000000000	2.1781259999999998	0.9769890000000000	0.9213930000000000	1.0325850000000001
198	0.8718120000000000	0.826407000000000	0.9172160000000000	1.067793000000000	0.9893900000000000	1.1461950000000001	1.9662040000000001	1.8224080000000000	2.11000000000000	0.953034000000000	0.8891270000000000	1.0169410000000001
192	0.8812420000000000	0.8355700000000000	0.92691300000000	1.085650000000000	1.0070150000000000	1.1642850000000000	2.1369820000000002	1.9834410000000000	2.290524000000000	0.954303000000000	0.8938790000000000	1.0147260000000000
186	0.8959840000000000	0.8500090000000000	0.9419590000000000	1.10588900000000	1.026702000000000	1.185075000000000	2.1562770000000002	2.0005950000000001	2.31195900000000	0.877067000000000	0.8331890000000000	0.9209440000000000
180	0.9055850000000000	0.8599160000000000	0.9512540000000000	1.1232810000000000	1.043094000000000	1.2034680000000000	2.105910000000000	1.9572140000000000	2.2546070000000000	0.9081540000000000	0.8425560000000000	0.9737510000000000
174	0.9148090000000000	0.8693600000000000	0.9602590000000000	1.1460180000000000	1.065448000000000	1.2265880000000000	2.0543800000000001	1.9182100000000000	2.1905500000000000	0.8402720000000000	0.7821200000000000	0.8984230000000000
168	0.9229510000000000	0.8777430000000001	0.9681600000000000	1.1715139999999999	1.089624000000000	1.2534050000000001	2.1335829999999998	1.9987490000000001	2.268417000000000	0.8565460000000000	0.8099980000000000	0.9030950000000000
162	0.9261060000000000	0.88172700000000	0.9704840000000000	1.1883210000000000	1.1056440000000001	1.2709980000000001	2.113912000000000	1.9840720000000001	2.2437520000000002	0.8358150000000000	0.7892660000000000	0.8823640000000000
156	0.9334400000000000	0.8891400000000000	0.9777390000000000	1.2133140000000000	1.1297280000000001	1.2968999999999999	2.0734590000000002	1.934912000000000	2.2120069999999998	0.7680210000000000	0.726597000000000	0.8094440000000001
150	0.9394100000000000	0.8956520000000000	0.9831670000000000	1.2341040000000001	1.1502650000000001	1.3179440000000000	2.039317000000000	1.9043650000000001	2.1742689999999998	0.7935020000000000	0.7450270000000000	0.8419770000000000
144	0.9496190000000000	0.9054240000000000	0.9938140000000000	1.2585890000000000	1.1743729999999999	1.342805000000000	1.9585900000000001	1.837029000000000	2.080152000000000	0.7704290000000000	0.7299880000000000	0.8108700000000000
138	0.9594450000000000	0.915198000000000	1.0036920000000000	1.2825650000000000	1.1975650000000000	1.3675649999999999	1.8966719999999999	1.7610269999999999	2.0323169999999999	0.7689970000000000	0.7249350000000000	0.8130590000000000
132	0.9634040000000000	0.9191040000000000	1.0077050000000001	1.3170830000000000	1.2309890000000001	1.4031780000000000	1.8474189999999999	1.7368640000000000	1.957974000000000	0.7213920000000000	0.6862800000000000	0.7565030000000000
126	0.9698240000000000	0.9257760000000000	1.0138710000000000	1.3447789999999999	1.2578450000000001	1.431713000000000	1.7520160000000000	1.6382500000000000	1.8657809999999999	0.718000000000000	0.6834820000000000	0.7525180000000000
120	0.9716860000000000	0.9277430000000000	1.0156300000000000	1.3794350000000000	1.2914380000000001	1.4674320000000001	1.5940669999999999	1.5034870000000000	1.684647000000000	0.7279520000000000	0.6896080000000000	0.7662970000000000
114	0.9651470000000000	0.9221050000000000	1.0081890000000000	1.4146410000000000	1.325716000000000	1.503566000000000	1.4943059999999999	1.4048849999999999	1.5837280000000000	0.7323160000000000	0.6934860000000000	0.7711470000000000
108	0.9689770000000000	0.9261720000000000	1.011781000000000	1.4476240000000000	1.3579980000000000	1.5372500000000000	1.3990880000000001	1.3181090000000000	1.4800660000000001	0.7117510000000000	0.677213000000000	0.7462890000000000
102	0.9787979999999999	0.935559000000000	1.0220380000000000	1.485243000000000	1.394382000000000	1.5761030000000000	1.2434790000000000	1.1607190000000001	1.3262389999999999	0.715059000000000	0.6755210000000000	0.7545970000000000
96	0.9932440000000000	0.9488810000000000	1.0376069999999999	1.5213900000000000	1.4290460000000000	1.613734000000000	1.1083650000000000	1.0371910000000000	1.1795389999999999	0.6760010000000000	0.6429490000000000	0.7090540000000000
90	1.0041810000000000	0.9595070000000000	1.0488560000000000	1.5583579999999999	1.4645980000000001	1.65211800000000	0.9026430000000000	0.8604220000000000	0.9448640000000000	0.7000670000000000	0.6615390000000000	0.7385940000000000
84	1.0127470000000001	0.9677900000000000	1.0577030000000001	1.5896070000000000	1.4943830000000000	1.684830000000000	0.8244170000000000	0.7839800000000000	0.8648540000000000	0.6771550000000000	0.6389600000000000	0.7153500000000000
78	1.017062000000000	0.9726000000000000	1.0615230000000000	1.6228680000000000	1.5265569999999999	1.7191799999999999	0.6886160000000000	0.6599940000000000	0.717238000000000	0.6212700000000000	0.5906410000000000	0.6518990000000000
72	1.0255600000000000	0.9810460000000000	1.0700740000000000	1.650117000000000	1.5528299999999999	1.7474040000000000	0.6368420000000000	0.6123490000000000	0.6613350000000000	0.5680030000000000	0.5418830000000000	0.5941230000000000
66	1.0312619999999999	0.9866410000000000	1.0758829999999999	1.6820999999999999	1.5833680000000001	1.7808310000000001	0.5933720000000000	0.5740600000000000	0.6126840000000000	0.5438400000000000	0.5126400000000000	0.5750390000000000
60	1.035848000000000	0.9914460000000000	1.0802499999999999	1.714670000000000	1.6151470000000001	1.8141929999999999	0.5845110000000000	0.5660310000000000	0.6029910000000001	0.48542500000000000	0.4613770000000000	0.5094740000000000
54	1.0427599999999999	0.9987050000000000	1.0868160000000000	1.7438840000000000	1.6434130000000000	1.8443540000000000	0.5777180000000000	0.5587240000000000	0.5967130000000000	0.4710470000000000	0.445692000000000	0.4964020000000000
48	1.0444540000000000	1.0005900000000001	1.0883179999999999	1.7756000000000001	1.6739130000000000	1.877287000000000	0.5838719999999999	0.5643150000000000	0.6034300000000000	0.440544000000000	0.4197870000000000	0.46130199999999999
42	1.049854000000000	1.006284000000000	1.0934240000000000	1.8109029999999999	1.7081580000000001	1.9136480000000000	0.5474950000000000	0.5297020000000000	0.5652870000000000	0.4244320000000000	0.40487099999999998	0.44399300000000003
36	1.0444890000000000	1.0020260000000001	1.086951000000000	1.843648000000000	1.7397590000000001	1.947538000000000	0.5577740000000000	0.5397160000000000	0.5758320000000000	0.4454570000000000	0.4234330000000000	0.4674810000000000
30	1.0337419999999999	0.992786000000000	1.0746990000000001	1.8726769999999999	1.7683560000000000	1.9769990000000000	0.550428000000000	0.5327809999999999	0.5680760000000000	0.4445060000000000	0.42348300000000000	0.4655290000000000
24	1.0211859999999999	0.9816750000000000	1.060697000000000	1.9111750000000001	1.8061000000000000	2.0162499999999999	0.5807450000000000	0.5602240000000001	0.6012650000000000	0.44398399999999999	0.42212499999999997	0.46584300000000001
18	1.001433000000000	0.9636140000000000	1.0392520000000001	1.9518240000000000	1.8453340000000000	2.0583130000000001	0.5759030000000001	0.5539960000000000	0.5978110000000000	0.4254560000000000	0.4057180000000000	0.4451940000000000
12	0.9800970000000000	0.9439450000000000	1.0162500000000001	1.9889470000000000	1.8811450000000001	2.096749000000000	0.5678760000000000	0.5483710000000001	0.5873810000000000	0.4268660000000000	0.4047740000000000	0.4489580000000000
6	0.9492310000000000	0.9150160000000001	0.9834450000000000	2.0263369999999998	1.917372000000000	2.135302000000000	0.5868210000000000	0.5681430000000000	0.6054990000000000	0.45524199999999998	0.4318350000000000	0.47864800000000002
0	0.9079780000000000	0.8765360000000000	0.9394190000000000	2.060811000000000	1.9509790000000000	2.170643000000000	0.5964330000000000	0.575117000000000	0.6177490000000000	0.6549660000000000	0.6239410000000000	0.685992000000000
