# Supplementary material for: Proteome-wide determinants of co-translational chaperone binding in bacteria
Source: Nat Commun. 2025 May 10;16:4361. doi: 10.1038/s41467-025-59067-9 (PMC12065913; doi:10.1038/s41467-025-59067-9)
Supplement: Supplementary file 8 — Source Data [file 41467_2025_59067_MOESM8_ESM.zip › S5a.csv]

distance from stop (codons)	TF WT mean	TF WT low CI	TF WT high CI	TF ddnaK mean	TF ddnaK low CI	TF ddnaK high CI	DnaK WT mean	DnaK WT low CI	DnaK WT high CI	DnaK dtig mean	DnaK dtig low CI	DnaK dtig high CI	GroEL WT mean	GroEL WT low CI	GroEL WT high CI	GroEL dtig mean	GroEL dtig low CI	GroEL dtig high CI	GroEL ddnaK mean	GroEL ddnaK low CI	GroEL ddnaK high CI
504	1.1995750000000001	0.9406610000000000	1.4584900000000001	1.2490790000000001	1.0369070000000000	1.4612510000000001	0.9081440000000000	0.772922000000000	1.0433660000000000	1.0050800000000000	0.8575020000000000	1.152659000000000	0.8820480000000001	0.7828650000000000	0.9812320000000000	1.2597609999999999	1.0346869999999999	1.4848360000000000	0.7653489999999999	0.6522960000000000	0.8784010000000000
498	1.0088109999999999	0.8512540000000000	1.166367000000000	1.2594989999999999	1.0205880000000001	1.4984100000000000	1.0070500000000000	0.868592000000000	1.145508000000000	0.993309000000000	0.8488430000000000	1.1377750000000000	0.8570580000000000	0.7519620000000000	0.9621540000000000	1.2787269999999999	0.9467700000000000	1.6106849999999999	0.862382000000000	0.7137200000000000	1.0110440000000001
492	1.1280570000000001	0.9436420000000000	1.3124709999999999	1.3074680000000001	1.0587990000000000	1.5561360000000000	1.0078210000000001	0.8286100000000000	1.1870309999999999	1.0176449999999999	0.8861920000000000	1.149097000000000	0.8715030000000000	0.7836200000000000	0.9593850000000000	1.4218370000000000	0.8939310000000000	1.9497420000000001	0.7498700000000000	0.6434080000000000	0.856331000000000
486	1.0323789999999999	0.8490300000000000	1.21572800000000	1.2285280000000001	1.0127830000000000	1.4442729999999999	0.9630690000000000	0.8159850000000000	1.1101529999999999	1.0241050000000000	0.8764440000000000	1.171766000000000	0.8889320000000001	0.7913750000000001	0.9864900000000000	1.1381790000000001	0.9244599999999999	1.3518980000000000	0.797609000000000	0.6989010000000000	0.8963170000000000
480	0.9742560000000000	0.8182570000000000	1.1302550000000000	1.3199799999999999	1.057100000000000	1.5828599999999999	1.091431000000000	0.8995600000000000	1.283302000000000	1.0013580000000000	0.8728800000000000	1.1298370000000000	0.8869770000000000	0.7795280000000000	0.9944260000000000	1.175172000000000	0.9556330000000000	1.394711000000000	0.7653820000000000	0.6508110000000000	0.8799530000000000
474	0.9949650000000000	0.850255000000000	1.1396750000000000	1.0588919999999999	0.8964040000000000	1.221381000000000	1.1727540000000001	0.9107100000000000	1.4347989999999999	1.0887780000000000	0.8707740000000000	1.3067820000000001	0.9335530000000000	0.8211820000000000	1.0459240000000001	1.1831419999999999	0.9333540000000000	1.432931000000000	0.8307850000000000	0.7134040000000000	0.9481670000000000
468	1.021788000000000	0.8299400000000000	1.2136359999999999	1.174624000000000	0.9333900000000001	1.4158580000000001	0.923101000000000	0.7584630000000000	1.0877390000000000	0.9628360000000000	0.831178000000000	1.0944950000000000	0.8550090000000000	0.7708870000000000	0.9391300000000000	1.0830830000000000	0.9108270000000001	1.2553399999999999	0.7874670000000000	0.6623260000000000	0.9126080000000000
462	0.914280000000000	0.7670460000000000	1.0615140000000001	0.9922660000000000	0.856996000000000	1.1275370000000000	0.9855740000000000	0.8412590000000000	1.1298889999999999	1.052180000000000	0.9209240000000000	1.1834359999999999	0.9333550000000000	0.811757000000000	1.0549539999999999	1.131937000000000	0.8455220000000000	1.4183530000000000	0.7417650000000000	0.655773000000000	0.8277560000000000
456	1.0022949999999999	0.8087780000000000	1.1958120000000001	1.1000989999999999	0.9292859999999999	1.2709130000000000	1.0144629999999999	0.8639460000000000	1.1649799999999999	1.0206649999999999	0.8883110000000000	1.1530180000000001	0.8425620000000000	0.7598020000000000	0.925322000000000	1.3188650000000000	0.9881460000000000	1.6495830000000000	0.8553760000000000	0.7194650000000000	0.9912879999999999
450	0.935243000000000	0.795108000000000	1.075378000000000	1.0351840000000001	0.8848060000000000	1.1855620000000000	0.9544400000000000	0.8054780000000000	1.1034029999999999	1.117456000000000	0.9508760000000001	1.2840360000000000	0.9032400000000000	0.8015570000000000	1.004923000000000	1.1882930000000000	0.9386390000000000	1.4379459999999999	0.7502560000000000	0.661432000000000	0.8390810000000000
444	0.9022080000000000	0.7810560000000000	1.0233600000000000	1.0808290000000000	0.9353610000000000	1.2262960000000001	0.9694040000000000	0.8549580000000000	1.0838500000000000	1.0490340000000000	0.9261010000000000	1.1719670000000000	0.8802880000000000	0.8003760000000000	0.9602000000000001	1.2664670000000000	1.0667780000000000	1.466155000000000	0.7212170000000000	0.6374310000000000	0.805003000000000
438	0.9508529999999999	0.7960650000000000	1.1056420000000000	1.0342769999999999	0.8978640000000000	1.1706900000000000	1.0965030000000000	0.9371010000000000	1.2559050000000000	1.059992000000000	0.9136830000000000	1.206300000000000	0.8358420000000000	0.7628310000000000	0.9088530000000000	1.1068340000000001	0.8957730000000000	1.3178950000000000	0.7844980000000000	0.702823000000000	0.8661730000000000
432	1.0405650000000000	0.8584200000000000	1.2227110000000001	1.0873999999999999	0.9080950000000000	1.2667040000000001	0.9985840000000000	0.8743010000000000	1.1228670000000001	0.9894800000000000	0.8714130000000000	1.1075480000000000	0.8748300000000000	0.7897590000000000	0.9599010000000000	0.9995090000000000	0.8798420000000000	1.1191770000000001	0.7562970000000000	0.6785390000000000	0.8340550000000000
426	0.8895590000000000	0.7693730000000000	1.0097460000000000	0.961902000000000	0.8365750000000000	1.0872280000000001	1.0126679999999999	0.7991490000000000	1.2261869999999999	1.0294090000000000	0.8869359999999999	1.1718820000000001	0.909762000000000	0.8210180000000000	0.9985060000000000	1.2243420000000000	1.0148699999999999	1.4338139999999999	0.8079580000000000	0.7226359999999999	0.8932800000000000
420	0.9512630000000000	0.7652010000000000	1.1373249999999999	0.9595669999999999	0.7748580000000000	1.1442749999999999	1.1384950000000000	0.935825000000000	1.3411649999999999	0.9745720000000000	0.8567600000000000	1.092385000000000	0.8566790000000000	0.7792230000000000	0.9341350000000000	1.0978650000000001	0.9377890000000000	1.2579410000000000	0.7363320000000000	0.6560240000000001	0.8166400000000000
414	0.9194510000000000	0.7865890000000000	1.0523119999999999	1.0771850000000001	0.9307270000000000	1.22364300000000	0.9968530000000000	0.8726100000000000	1.1210960000000001	0.9193890000000000	0.8174020000000000	1.0213749999999999	0.8697440000000000	0.799785000000000	0.9397020000000000	0.9938900000000001	0.8833830000000000	1.1043959999999999	0.7238869999999999	0.6461600000000000	0.8016150000000000
408	0.9364040000000000	0.8067310000000000	1.066076000000000	0.9291460000000000	0.8000080000000001	1.0582849999999999	1.035036000000000	0.9113410000000000	1.1587310000000000	1.0386550000000001	0.9171240000000001	1.1601870000000001	0.8565469999999999	0.7854630000000000	0.9276310000000000	1.1974910000000001	0.9438750000000000	1.4511069999999999	0.7491180000000000	0.6517950000000000	0.8464410000000000
402	0.987860000000000	0.8230260000000000	1.1526940000000001	1.0617369999999999	0.9057150000000000	1.2177600000000000	1.0682229999999999	0.9306040000000000	1.2058420000000001	0.9881450000000001	0.8726040000000000	1.1036870000000001	0.9235820000000000	0.8555620000000000	0.9916020000000000	1.168116000000000	0.9854670000000000	1.3507640000000001	0.7944200000000000	0.6976790000000000	0.8911620000000000
396	0.8680710000000000	0.7558030000000000	0.9803380000000000	1.0125599999999999	0.8881100000000000	1.1370100000000001	1.0595100000000000	0.9143430000000000	1.2046770000000000	1.0372180000000000	0.9031050000000000	1.1713300000000000	0.8743890000000000	0.8067650000000000	0.9420140000000000	1.2733790000000000	1.051623000000000	1.4951360000000000	0.8176780000000000	0.7286070000000000	0.906749000000000
390	0.8888400000000000	0.7839560000000000	0.9937240000000001	1.0150049999999999	0.8914140000000000	1.1385959999999999	1.0614399999999999	0.9222080000000000	1.2006710000000000	0.9632760000000000	0.8667880000000000	1.0597630000000000	0.8650380000000000	0.7974030000000000	0.9326730000000000	1.1610389999999999	0.9733680000000000	1.3487100000000001	0.7473170000000000	0.6729470000000000	0.8216880000000000
384	0.887784000000000	0.7863570000000000	0.989212000000000	1.060953000000000	0.9297240000000000	1.1921820000000001	1.0029429999999999	0.8878350000000000	1.1180520000000000	0.9435120000000000	0.8510020000000000	1.0360229999999999	0.8678990000000000	0.7705830000000000	0.9652140000000000	1.1186240000000001	0.9340340000000000	1.3032130000000000	0.7787730000000000	0.7074150000000000	0.8501310000000000
378	0.9397759999999999	0.8131720000000000	1.0663800000000001	1.0937690000000000	0.9437990000000001	1.243739000000000	1.0706410000000000	0.8983680000000001	1.2429150000000000	0.955723000000000	0.8485960000000000	1.0628489999999999	0.8377220000000000	0.7781770000000000	0.8972660000000000	1.119014000000000	0.9644790000000000	1.2735500000000000	0.7752640000000000	0.6996800000000000	0.850848000000000
372	0.9848980000000001	0.8394070000000000	1.1303900000000000	1.0197609999999999	0.8922970000000000	1.1472240000000000	0.9748240000000000	0.874451000000000	1.0751970000000000	0.9932879999999999	0.8827180000000000	1.1038580000000000	0.8624940000000000	0.8009760000000000	0.9240119999999999	1.1419010000000001	0.9289920000000000	1.3548110000000000	0.7750650000000000	0.706137000000000	0.8439930000000000
366	0.9388290000000000	0.8255430000000000	1.0521149999999999	1.0159830000000001	0.901036000000000	1.1309300000000000	0.9726120000000000	0.8716940000000000	1.073530000000000	0.9377750000000000	0.8510210000000000	1.024529000000000	0.8717330000000000	0.8092110000000000	0.9342540000000000	1.139048000000000	0.988037000000000	1.290058000000000	0.8102030000000000	0.7306880000000000	0.8897190000000000
360	0.9707390000000000	0.8501000000000000	1.0913780000000000	1.0392090000000000	0.9104530000000000	1.1679649999999999	1.006611000000000	0.8927730000000000	1.1204490000000000	0.9608420000000000	0.8703290000000000	1.0513550000000000	0.8508960000000000	0.7900090000000000	0.9117830000000000	1.1017380000000001	0.9881090000000000	1.2153659999999999	0.7856570000000000	0.715773000000000	0.8555420000000000
354	0.9092120000000000	0.7987090000000000	1.0197160000000001	0.9949890000000000	0.8797020000000000	1.110276000000000	0.9642430000000000	0.8741820000000000	1.0543039999999999	0.9628679999999999	0.86353200000000	1.0622039999999999	0.8889470000000000	0.8292430000000000	0.9486520000000001	1.1323319999999999	0.9706960000000000	1.2939680000000000	0.7480990000000000	0.6809360000000000	0.8152620000000000
348	1.0296230000000000	0.895883000000000	1.1633640000000001	1.0979989999999999	0.9510890000000000	1.2449090000000000	1.0129509999999999	0.9031550000000000	1.122748000000000	0.9954130000000000	0.8997080000000000	1.0911180000000000	0.8932760000000000	0.8293480000000000	0.957204000000000	1.1535400000000000	1.0223990000000001	1.2846810000000000	0.7663640000000000	0.7018390000000000	0.8308890000000000
342	1.0228600000000001	0.8955500000000000	1.1501690000000000	1.1066600000000000	0.9651940000000000	1.248126000000000	1.0836120000000000	0.9273810000000000	1.2398430000000000	0.9850650000000000	0.8846810000000001	1.08544900000000	0.8918380000000000	0.8369700000000000	0.9467070000000000	1.1491220000000000	0.9733849999999999	1.3248599999999999	0.735022000000000	0.6711420000000000	0.798902000000000
336	0.9928930000000000	0.880957000000000	1.1048300000000000	1.089061000000000	0.9715800000000000	1.2065420000000000	0.9645410000000000	0.8651180000000001	1.0639639999999999	0.960288000000000	0.8497010000000000	1.0708750000000000	0.8290040000000000	0.772898000000000	0.8851110000000000	1.0963790000000000	0.9700290000000000	1.2227290000000000	0.7435730000000000	0.6833540000000000	0.8037930000000000
330	0.9102240000000000	0.7932680000000000	1.0271800000000000	1.0922650000000000	0.9585270000000000	1.2260030000000000	0.9128020000000000	0.822980000000000	1.0026240000000000	0.990045000000000	0.8914690000000000	1.088620000000000	0.8743470000000000	0.8179330000000000	0.9307620000000000	1.1011310000000001	0.9923010000000000	1.209961000000000	0.7650410000000000	0.6966840000000000	0.833399000000000
324	0.9852400000000000	0.875829000000000	1.0946499999999999	1.105354000000000	0.9953350000000000	1.2153719999999999	1.0858880000000000	0.9667320000000000	1.205044000000000	0.9503190000000000	0.8743990000000000	1.0262400000000000	0.8697009999999999	0.8078379999999999	0.9315639999999999	1.225328000000000	1.0431940000000000	1.407461000000000	0.7958510000000000	0.7128310000000000	0.8788720000000000
318	0.9429190000000000	0.8365669999999999	1.0492699999999999	1.0573820000000000	0.9521750000000000	1.1625880000000000	1.0115650000000000	0.9143710000000000	1.1087590000000001	1.0073129999999999	0.9209180000000000	1.0937079999999999	0.8669680000000000	0.8128420000000000	0.9210940000000000	1.2866960000000001	1.0512539999999999	1.5221389999999999	0.8417450000000000	0.7721830000000000	0.9113059999999999
312	0.9397690000000000	0.8455370000000000	1.0340000000000000	0.9719100000000001	0.872117000000000	1.071702000000000	0.9795199999999999	0.9006590000000000	1.0583810000000000	0.9497600000000000	0.8710550000000000	1.0284640000000000	0.8668360000000001	0.8165890000000000	0.9170840000000000	1.2298320000000000	1.0797939999999999	1.3798690000000000	0.7822900000000000	0.698823000000000	0.8657570000000000
306	0.9135240000000000	0.8314440000000000	0.9956040000000000	1.0403950000000000	0.9308940000000000	1.1498969999999999	1.0384730000000000	0.9246000000000000	1.1523450000000000	0.9421970000000000	0.8604860000000000	1.0239080000000000	0.8775510000000000	0.8246820000000000	0.9304200000000000	1.165513000000000	1.0042050000000000	1.3268210000000000	0.8217760000000000	0.7566630000000000	0.8868890000000000
300	0.9399729999999999	0.8415960000000000	1.038351000000000	1.1157250000000001	0.9895490000000000	1.2419009999999999	1.001671000000000	0.9163880000000000	1.086953000000000	0.9215530000000000	0.8460100000000000	0.9970960000000000	0.886049000000000	0.832718000000000	0.939381000000000	1.0880520000000000	0.941429000000000	1.2346750000000000	0.79431300000000	0.7260540000000000	0.8625730000000000
294	0.972703000000000	0.8674960000000000	1.0779090000000000	1.0255510000000001	0.9163660000000000	1.1347370000000001	1.035530000000000	0.941316000000000	1.1297450000000000	0.9889270000000000	0.90253500000000	1.0753200000000001	0.8828330000000000	0.8249270000000000	0.9407390000000000	1.1943079999999999	1.0557650000000001	1.3328519999999999	0.7857990000000000	0.7169520000000000	0.8546460000000000
288	0.9452290000000000	0.8664840000000000	1.0239750000000001	1.1970600000000000	1.0738890000000001	1.320231000000000	1.0329109999999999	0.9469680000000000	1.1188540000000000	1.0188569999999999	0.9152550000000000	1.1224580000000000	0.9149400000000000	0.8569810000000000	0.9728980000000000	1.1729410000000000	1.036250000000000	1.3096310000000000	0.7935110000000000	0.7231000000000000	0.8639220000000000
282	0.9070340000000000	0.8257540000000000	0.9883140000000000	1.036240000000000	0.9358080000000000	1.1366710000000000	1.0745279999999999	0.9741490000000000	1.1749080000000001	0.9648720000000000	0.8922260000000000	1.0375179999999999	0.9273830000000000	0.8676670000000000	0.9871000000000000	1.2023950000000001	1.0560639999999999	1.3487260000000001	0.7978070000000000	0.7362000000000000	0.8594130000000000
276	0.9634460000000000	0.8672180000000000	1.0596730000000001	1.067782000000000	0.9603020000000000	1.1752629999999999	1.0385949999999999	0.9518880000000000	1.1253020000000000	1.0011589999999999	0.9169740000000000	1.0853429999999999	0.8874740000000000	0.8367980000000000	0.9381510000000000	1.2568420000000000	1.0628070000000001	1.4508770000000000	0.8422570000000000	0.7615350000000000	0.9229790000000000
270	0.8495360000000000	0.7767849999999999	0.9222860000000001	1.0126590000000000	0.9134450000000000	1.1118729999999999	1.042638000000000	0.9448340000000000	1.1404420000000000	0.9256570000000000	0.854493000000000	0.9968210000000000	0.8902480000000000	0.8388610000000000	0.9416350000000000	1.1951560000000001	1.0655870000000001	1.3247240000000000	0.9008140000000000	0.8161360000000000	0.9854910000000000
264	0.9031400000000001	0.8181940000000000	0.9880860000000000	1.0136559999999999	0.9229880000000000	1.1043229999999999	0.9636180000000000	0.8866710000000000	1.040566000000000	0.9711590000000000	0.8912500000000000	1.0510670000000000	0.8797410000000000	0.8272780000000000	0.9322030000000000	1.2237180000000001	1.0138910000000001	1.4335460000000000	0.8235100000000000	0.7456670000000000	0.9013530000000000
258	0.9318050000000000	0.8525210000000000	1.011089000000000	1.087828000000000	0.9766140000000000	1.1990419999999999	1.0250809999999999	0.9433950000000000	1.106767000000000	0.9816990000000000	0.9084590000000000	1.0549390000000001	0.9336410000000001	0.868310000000000	0.9989720000000000	1.2633920000000001	1.0828210000000000	1.4439630000000001	0.7992740000000000	0.7324940000000000	0.8660540000000000
252	0.9872750000000000	0.9015350000000000	1.0730150000000001	1.02497400000000	0.939594000000000	1.110353000000000	0.9850930000000000	0.9180430000000001	1.0521430000000001	0.9742060000000000	0.9032470000000000	1.0451640000000000	0.8830780000000000	0.8336020000000000	0.9325550000000000	1.3224810000000000	1.1214580000000001	1.5235040000000000	0.8300530000000000	0.7650330000000000	0.8950720000000000
246	1.0190390000000000	0.9199320000000000	1.1181460000000001	1.0345730000000000	0.9437630000000000	1.125383000000000	1.047134000000000	0.9660050000000000	1.1282630000000000	0.9659540000000000	0.9040820000000001	1.0278270000000000	0.9419220000000000	0.8782390000000000	1.005605000000000	1.2505459999999999	1.0925879999999999	1.4085040000000000	0.8182940000000000	0.7591900000000000	0.8773990000000000
240	1.0166350000000000	0.9357770000000000	1.0974930000000001	1.0529139999999999	0.9665700000000000	1.1392580000000001	1.071918000000000	0.9821020000000000	1.1617340000000000	0.9388000000000000	0.8745510000000000	1.0030479999999999	0.8857940000000000	0.8395510000000000	0.932037000000000	1.1887760000000001	1.0570619999999999	1.3204890000000000	0.7868130000000000	0.7264730000000000	0.8471530000000000
234	0.9507850000000000	0.8763560000000000	1.0252140000000001	1.0812880000000000	0.9990540000000000	1.1635219999999999	1.0611640000000000	0.9759640000000001	1.1463630000000000	0.9870840000000000	0.9190420000000000	1.0551260000000000	0.8909899999999999	0.8452000000000000	0.936779000000000	1.308862000000000	1.1173320000000000	1.5003930000000001	0.7963690000000000	0.7271050000000000	0.8656330000000000
228	0.9787640000000000	0.8975820000000000	1.0599449999999999	1.086179000000000	0.996834000000000	1.175524000000000	1.0991379999999999	0.999672000000000	1.1986040000000000	1.0255980000000000	0.9456530000000000	1.1055429999999999	0.9337910000000000	0.8862280000000000	0.9813539999999999	1.3043320000000000	1.1575160000000000	1.4511480000000001	0.8292620000000001	0.7624370000000000	0.8960870000000000
222	1.0052530000000000	0.919760000000000	1.0907469999999999	1.1141749999999999	1.030036000000000	1.1983140000000001	1.0307729999999999	0.9445210000000001	1.117026000000000	1.043119000000000	0.9604730000000000	1.1257640000000000	0.9079730000000000	0.8583330000000000	0.9576130000000000	1.3977679999999999	1.1988600000000000	1.596677000000000	0.8927370000000000	0.7886640000000000	0.9968089999999999
216	1.0518140000000000	0.9634960000000000	1.1401319999999999	1.0951420000000001	1.0079030000000000	1.1823820000000000	1.028506000000000	0.9509020000000000	1.1061099999999999	1.0089539999999999	0.945519000000000	1.0723890000000000	0.8932570000000000	0.8466399999999999	0.9398730000000000	1.274534000000000	1.122324000000000	1.426744000000000	0.8467850000000000	0.7709140000000000	0.9226569999999999
210	1.049365000000000	0.9611710000000000	1.1375599999999999	1.1718540000000000	1.0720280000000000	1.2716799999999999	1.0878580000000000	0.939865000000000	1.2358520000000000	1.0348329999999999	0.9678190000000000	1.1018460000000001	0.9242720000000000	0.875713000000000	0.972830000000000	1.3410020000000000	1.1509229999999999	1.531082000000000	0.830534000000000	0.763830000000000	0.8972390000000000
204	1.0412360000000001	0.9604560000000000	1.122017000000000	1.1339170000000001	1.0525700000000000	1.2152650000000000	1.0950599999999999	1.014369000000000	1.1757510000000000	1.0282460000000000	0.9643040000000001	1.09218700000000	0.9230520000000000	0.8730599999999999	0.9730440000000000	1.3740850000000000	1.1714270000000000	1.5767430000000000	0.8207220000000000	0.7549650000000000	0.8864780000000000
198	1.059967000000000	0.979637000000000	1.1402969999999999	1.1801910000000000	1.091879000000000	1.2685040000000001	1.094794000000000	1.0078900000000000	1.1816979999999999	1.0011710000000000	0.9393500000000000	1.062992000000000	0.928849000000000	0.8770900000000000	0.9806080000000000	1.2361430000000000	1.091914000000000	1.3803730000000001	0.8052020000000	0.7416800000000000	0.8687230000000000
192	1.0187919999999999	0.9436200000000000	1.093965000000000	1.1115189999999999	1.035120000000000	1.1879180000000000	1.0924710000000000	1.0077780000000001	1.1771640000000001	1.0312770000000000	0.9682660000000000	1.0942890000000001	0.938493000000000	0.8795090000000000	0.9974769999999999	1.4074329999999999	1.068702000000000	1.7461629999999999	0.8177250000000000	0.7529680000000000	0.8824820000000000
186	1.0780940000000001	0.9974499999999999	1.1587369999999999	1.1116440000000001	1.0294420000000000	1.1938470000000001	1.0857040000000000	1.0060490000000000	1.1653600000000000	1.0586810000000000	0.9957630000000000	1.1215990000000000	0.9366449999999999	0.8852840000000000	0.9880060000000001	1.3174850000000000	1.1732250000000000	1.4617450000000001	0.8274390000000000	0.7616039999999999	0.8932740000000000
180	1.0426740000000001	0.9642950000000000	1.12105200000000	1.2245720000000000	1.0507930000000001	1.3983500000000000	1.0951020000000000	1.0196769999999999	1.1705260000000000	1.0921630000000000	1.0248310000000000	1.159495000000000	0.9373500000000000	0.8872620000000000	0.9874370000000000	1.3066890000000000	1.1666120000000000	1.4467669999999999	0.850058000000000	0.7889110000000000	0.9112040000000000
174	1.00760800000000	0.9328000000000000	1.0824160000000000	1.1579090000000001	1.0744000000000000	1.241419000000000	1.1352890000000000	1.0571729999999999	1.2134050000000001	1.1222890000000001	1.0531320000000000	1.1914460000000000	0.9011300000000000	0.8572850000000000	0.9449760000000000	1.4187650000000001	1.2603480000000000	1.577182000000000	0.8708150000000000	0.8006650000000000	0.940965000000000
168	1.0328949999999999	0.9634650000000000	1.1023250000000000	1.1451450000000001	1.0587279999999999	1.2315609999999999	1.1144330000000000	1.036509000000000	1.1923580000000000	1.0598209999999999	0.9996300000000000	1.1200110000000001	0.8893510000000000	0.8474520000000000	0.9312500000000000	1.5070870000000001	1.218082000000000	1.7960920000000000	0.8737690000000000	0.7754350000000000	0.9721030000000001
162	1.0594180000000000	0.9723790000000000	1.1464559999999999	1.1347810000000000	1.0566629999999999	1.2128989999999999	1.1393180000000001	1.0433010000000000	1.2353350000000001	1.116275000000000	1.0515289999999999	1.1810210000000001	0.9510720000000000	0.9025210000000000	0.9996230000000000	1.5742449999999999	1.2818780000000001	1.8666110000000000	0.8589790000000000	0.7789560000000000	0.9390020000000000
156	1.0517010000000000	0.9804720000000000	1.1229309999999999	1.154341000000000	1.077606000000000	1.231076000000000	1.1602640000000000	1.0817170000000000	1.2388110000000001	1.1461580000000000	1.0461450000000001	1.2461700000000000	0.9638320000000000	0.9160060000000000	1.0116579999999999	1.4902169999999999	1.3047260000000001	1.675708000000000	0.846210000000000	0.7853650000000000	0.9070560000000000
150	1.0522560000000001	0.9803790000000000	1.1241330000000000	1.2031390000000000	1.116395000000000	1.2898840000000000	1.1819180000000000	1.093049000000000	1.2707870000000001	1.1494949999999999	1.0811580000000001	1.2178310000000001	0.9596270000000000	0.9053770000000000	1.0138760000000000	1.38738200000000	1.2415290000000001	1.5332349999999999	0.8629420000000000	0.7985290000000000	0.9273550000000000
144	1.0920470000000000	1.0125810000000000	1.1715139999999999	1.2332190000000001	1.1452199999999999	1.3212180000000000	1.151846000000000	1.0789560000000000	1.2247349999999999	1.1764960000000000	1.1073100000000000	1.2456830000000001	0.9566380000000000	0.9076030000000000	1.005673000000000	1.432986000000000	1.2595069999999999	1.6064659999999999	0.8313940000000000	0.7710520000000000	0.8917370000000000
138	1.1099019999999999	1.0348809999999999	1.1849240000000001	1.2675719999999999	1.167881000000000	1.3672640000000000	1.1864420000000000	1.1080530000000000	1.2648299999999999	1.2496849999999999	1.1587390000000000	1.3406300000000000	0.9412040000000000	0.8983580000000000	0.9840500000000000	1.5306379999999999	1.271857000000000	1.7894180000000000	0.8375600000000000	0.7766150000000001	0.8985060000000000
132	1.105268000000000	1.0323380000000000	1.1781990000000000	1.2440310000000001	1.1544829999999999	1.3335790000000001	1.1761800000000000	1.1010080000000000	1.2513510000000001	1.1700299999999999	1.104974000000000	1.235085000000000	0.9328840000000000	0.8914290000000000	0.9743390000000000	1.620095000000000	1.3079810000000001	1.9322079999999999	0.8904680000000000	0.8010170000000000	0.9799190000000000
126	1.1293690000000001	1.0492340000000000	1.2095039999999999	1.2189920000000001	1.1417150000000000	1.2962700000000000	1.193145000000000	1.1184040000000000	1.2678860000000001	1.1407090000000000	1.0806579999999999	1.2007610000000000	0.9562320000000000	0.9057390000000000	1.0067250000000001	1.5120620000000000	1.2995310000000000	1.72459300000000	0.8845720000000000	0.8216290000000001	0.9475140000000000
120	1.0702280000000000	1.0062530000000001	1.1342019999999999	1.1964390000000000	1.1207579999999999	1.2721199999999999	1.210821000000000	1.1294560000000000	1.2921860000000001	1.2220899999999999	1.152241000000000	1.291940000000000	0.9511740000000000	0.9040460000000000	0.9983030000000001	1.582683000000000	1.3684820000000000	1.796883000000000	0.8980800000000000	0.8346730000000000	0.9614870000000000
114	1.0973299999999999	1.0274559999999999	1.1672039999999999	1.205338000000000	1.1235310000000001	1.2871459999999999	1.2087260000000000	1.1302310000000000	1.2872220000000001	1.2218620000000000	1.1595329999999999	1.2841920000000000	0.9844590000000000	0.9389980000000000	1.029919000000000	1.6583250000000000	1.440214000000000	1.8764360000000000	0.945830000000000	0.8553840000000000	1.0362750000000001
108	1.0724020000000001	0.9977490000000000	1.1470560000000001	1.2124530000000000	1.1307670000000001	1.2941400000000001	1.1976100000000001	1.1186700000000001	1.2765500000000001	1.2449190000000001	1.1759999999999999	1.3138369999999999	0.9927840000000000	0.9440800000000000	1.0414880000000000	1.746440000000000	1.3781129999999999	2.114767000000000	0.9071850000000000	0.8072140000000000	1.0071559999999999
102	1.0817829999999999	1.008667000000000	1.1548989999999999	1.1640509999999999	1.0934790000000001	1.2346220000000001	1.2345150000000000	1.1379159999999999	1.3311139999999999	1.2132090000000000	1.1517040000000001	1.2747150000000000	0.9690890000000000	0.9206590000000000	1.017519000000000	1.573346000000000	1.3869560000000001	1.7597350000000000	0.8756000000000000	0.8178590000000000	0.9333399999999999
96	1.0841250000000000	1.0172810000000001	1.150969000000000	1.2206960000000000	1.144872000000000	1.296521000000000	1.3028219999999999	1.2225880000000000	1.3830549999999999	1.2245830000000000	1.163259000000000	1.2859060000000000	0.9781230000000000	0.9303260000000000	1.0259190000000000	2.0283669999999998	1.2879060000000000	2.7688280000000001	0.9519330000000000	0.8780710000000000	1.025795000000000
90	1.0877060000000001	1.015370000000000	1.1600410000000001	1.2069620000000001	1.128267000000000	1.2856580000000000	1.223134000000000	1.1431870000000000	1.3030809999999999	1.2457659999999999	1.1824749999999999	1.3090560000000000	0.9841420000000000	0.9361950000000000	1.0320900000000000	1.654863000000000	1.4096789999999999	1.900047000000000	0.8985150000000000	0.8397160000000000	0.9573140000000000
84	1.101301000000000	1.0345960000000001	1.1680060000000001	1.2331240000000001	1.1529879999999999	1.3132600000000001	1.3074920000000001	1.2190220000000000	1.3959619999999999	1.274393000000000	1.2141450000000000	1.3346400000000000	1.0088220000000001	0.9634940000000000	1.0541490000000000	1.6581649999999999	1.4713820000000000	1.844948000000000	0.9347880000000000	0.8783810000000000	0.9911960000000000
78	1.1421110000000001	1.0657779999999999	1.2184450000000000	1.175279000000000	1.0982380000000000	1.252320000000000	1.2408660000000000	1.1654370000000001	1.3162959999999999	1.298371000000000	1.2323729999999999	1.364369000000000	1.0145379999999999	0.9679530000000000	1.0611230000000000	1.7533300000000001	1.499226000000000	2.0074329999999998	1.0130910000000000	0.9206920000000000	1.105490000000000
72	1.1101230000000000	1.040515000000000	1.1797299999999999	1.197535000000000	1.1167270000000000	1.2783430000000000	1.3193450000000000	1.2367910000000000	1.4018999999999999	1.3048210000000000	1.2381540000000000	1.3714890000000000	1.0333829999999999	0.98619100000000	1.0805750000000001	1.6039620000000001	1.4314750000000001	1.776448000000000	0.952219000000000	0.8831770000000000	1.021260000000000
66	1.0429999999999999	0.9803470000000000	1.1056530000000000	1.1872119999999999	1.114956000000000	1.2594680000000000	1.3243300000000000	1.2397579999999999	1.4089020000000001	1.3686370000000001	1.2998719999999999	1.4374030000000000	1.0168070000000000	0.9668400000000000	1.0667739999999999	1.7896250000000000	1.5411660000000000	2.038084000000000	0.9417970000000000	0.8710010000000000	1.0125930000000001
60	1.0807380000000000	1.0127770000000000	1.1487000000000001	1.1683079999999999	1.0930249999999999	1.2435909999999999	1.3242470000000000	1.2424340000000000	1.4060600000000001	1.347450000000000	1.2829990000000000	1.4118999999999999	0.9732300000000000	0.9280220000000000	1.0184380000000000	1.831870000000000	1.5796470000000000	2.084093000000000	0.9521840000000000	0.8870990000000000	1.0172690000000000
54	1.0632390000000000	0.995399000000000	1.1310780000000000	1.1177790000000001	1.0537440000000000	1.1818139999999999	1.3286610000000001	1.2557810000000000	1.401540000000000	1.3488359999999999	1.2851640000000000	1.4125070000000000	1.0019549999999999	0.9537679999999999	1.050143000000000	1.764851000000000	1.4833850000000000	2.046317000000000	1.0045510000000000	0.9327790000000000	1.0763229999999999
48	1.0634450000000000	1.0043080000000000	1.1225820000000000	1.1963509999999999	1.1107149999999999	1.2819860000000001	1.3598360000000000	1.2799710000000000	1.4397020000000000	1.3693599999999999	1.3068360000000001	1.4318839999999999	1.0454570000000001	0.9994470000000000	1.0914680000000001	1.8658360000000001	1.6146469999999999	2.117024000000000	1.0347350000000000	0.9462550000000000	1.1232150000000001
42	1.0801760000000000	1.0127520000000001	1.1475990000000000	1.1853899999999999	1.102382000000000	1.2683990000000001	1.3618170000000001	1.2823929999999999	1.4412410000000000	1.4046650000000001	1.337034000000000	1.4722970000000000	1.01871700000000	0.9684810000000000	1.0689540000000000	1.8955569999999999	1.6389790000000000	2.1521349999999999	1.0035350000000001	0.9341720000000000	1.072898000000000
36	1.0560730000000000	0.9888940000000001	1.123252000000000	1.1424170000000000	1.0801639999999999	1.20467000000000	1.3505710000000000	1.2744700000000000	1.4266719999999999	1.4474389999999999	1.3811770000000001	1.5137020000000001	1.0598820000000000	1.0117579999999999	1.1080060000000000	1.9902550000000001	1.6989630000000000	2.2815479999999999	1.0568649999999999	0.9743010000000000	1.1394280000000001
30	1.0885320000000001	1.0247910000000000	1.1522740000000000	1.1764550000000000	1.1044170000000000	1.2484930000000001	1.4285429999999999	1.350806000000000	1.5062810000000000	1.4228700000000001	1.3567070000000001	1.4890330000000001	1.0597330000000000	1.0073350000000001	1.1121319999999999	2.0746259999999999	1.7887510000000000	2.3605010000000002	1.0279499999999999	0.9629270000000000	1.0929739999999999
24	1.0712390000000001	1.0071650000000001	1.1353139999999999	1.1724740000000000	1.1020399999999999	1.2429079999999999	1.4494540000000000	1.3643959999999999	1.5345120000000001	1.4629810000000001	1.396892000000000	1.5290690000000000	1.0445279999999999	0.9962940000000000	1.092762000000000	2.077475000000000	1.8227300000000000	2.3322210000000001	1.0982749999999999	1.0158640000000001	1.180686000000000
18	1.065258000000000	1.0009349999999999	1.1295809999999999	1.208558000000000	1.1271160000000	1.2899989999999999	1.4620290000000000	1.3772249999999999	1.5468329999999999	1.4553270000000000	1.3882680000000001	1.5223860000000000	1.1123040000000000	1.0580830000000001	1.1665250000000000	2.2284579999999998	1.9073190000000000	2.549597000000000	1.1049279999999999	1.0113230000000000	1.1985340000000000
12	1.075939000000000	1.0043110000000000	1.1475660000000001	1.1678830000000000	1.0934580000000000	1.2423090000000001	1.5071740000000000	1.4233340000000001	1.5910130000000000	1.5251450000000000	1.4397290000000000	1.6105609999999999	1.0872620000000000	1.0380799999999999	1.1364430000000001	2.1183049999999999	1.8417020000000000	2.394908000000000	1.042890000000000	0.9758480000000000	1.1099319999999999
6	0.9831740000000000	0.9343590000000001	1.0319890000000000	1.2113290000000001	1.1335280000000001	1.289131000000000	1.4916360000000000	1.3977299999999999	1.5855420000000000	1.4311659999999999	1.3696060000000001	1.4927260000000000	1.0183580000000001	0.9763540000000001	1.0603620000000000	1.8613010000000001	1.651884000000000	2.0707190000000000	0.9727220000000000	0.903831000000000	1.0416120000000000
0	0.7991640000000000	0.7576150000000000	0.840713000000000	0.8504990000000000	0.8040570000000000	0.8969410000000000	1.3752210000000000	1.2939970000000001	1.4564440000000001	1.2822380000000000	1.2240650000000000	1.3404119999999999	1.0968530000000001	1.0504290000000001	1.1432760000000000	2.990942000000000	2.3846859999999999	3.5971980000000001	1.2044720000000000	1.0618820000000000	1.3470620000000000
