# Supplementary material for: Proteome-wide determinants of co-translational chaperone binding in bacteria
Source: Nat Commun. 2025 May 10;16:4361. doi: 10.1038/s41467-025-59067-9 (PMC12065913; doi:10.1038/s41467-025-59067-9)
Supplement: Supplementary file 8 — Source Data [file 41467_2025_59067_MOESM8_ESM.zip › S5b.csv]

codon position	TF WT mean	TF WT low CI	TF WT high CI	TF ddnaK mean	TF ddnaK low CI	TF ddnaK high CI	DnaK WT mean	DnaK WT low CI	DnaK WT high CI	DnaK dtig mean	DnaK dtig low CI	DnaK dtig high CI	GroEL WT mean	GroEL WT low CI	GroEL WT high CI	GroEL dtig mean	GroEL dtig low CI	GroEL dtig high CI	GroEL ddnaK mean	GroEL ddnaK low CI	GroEL ddnaK high CI
0	0.43512200000000001	0.39240300000000000	0.47784100000000002	0.4650110000000000	0.42462899999999998	0.5053930000000000	0.5440130000000000	0.49395299999999998	0.5940730000000000	0.4370120000000000	0.4026930000000000	0.47133000000000003	0.7060590000000000	0.6598980000000000	0.7522190000000000	0.7260110000000000	0.6904930000000000	0.761528000000000	0.60553500000000	0.5479190000000000	0.6631500000000000
1	0.4336930000000000	0.3912790000000000	0.4761060000000000	0.46463300000000002	0.4244580000000000	0.5048080000000000	0.5463670000000000	0.49637300000000001	0.5963600000000000	0.4370370000000000	0.4028050000000000	0.47126899999999999	0.7075790000000000	0.6615430000000000	0.7536160000000000	0.7255970000000000	0.6902060000000000	0.7609890000000000	0.6131590000000000	0.5552490000000000	0.6710690000000000
2	0.4385900000000000	0.39696700000000001	0.48021399999999997	0.4650490000000000	0.42602200000000001	0.5040760000000000	0.5399600000000000	0.4919360000000000	0.5879830000000000	0.4243290000000000	0.39161400000000002	0.4570450000000000	0.6950910000000000	0.6503130000000000	0.7398690000000000	0.7139170000000000	0.6793950000000000	0.7484390000000000	0.6136370000000000	0.5563080000000000	0.6709660000000000
3	0.4350680000000000	0.39444299999999999	0.47569299999999998	0.46193600000000001	0.4249880000000000	0.4988830000000000	0.5332209999999999	0.4862680000000000	0.5801730000000000	0.4168110000000000	0.3848890000000000	0.4487320000000000	0.6070790000000000	0.5699240000000000	0.6442329999999999	0.6761800000000000	0.6443730000000000	0.7079870000000000	0.5884360000000000	0.5346140000000000	0.6422580000000000
4	0.43852999999999998	0.3982980000000000	0.47876200000000002	0.4531730000000000	0.4173140000000000	0.48903300000000000	0.5197710000000000	0.4748850000000000	0.5646560000000000	0.40797299999999997	0.3771800000000000	0.438767000000000	0.6392330000000001	0.6015860000000000	0.6768800000000000	0.6794950000000000	0.6485040000000000	0.7104870000000000	0.5683200000000000	0.5177150000000000	0.6189249999999999
5	0.4360520000000000	0.3963790000000000	0.4757250000000000	0.4543710000000000	0.4187240000000000	0.4900180000000000	0.5080770000000000	0.4651290000000000	0.5510250000000000	0.3966360000000000	0.36716599999999999	0.4261060000000000	0.636464000000000	0.5995880000000000	0.6733410000000000	0.6791660000000000	0.6486180000000000	0.7097140000000000	0.5713890000000000	0.5211950000000000	0.6215830000000000
6	0.434214000000000	0.39616000000000001	0.4722690000000000	0.44573200000000002	0.41186200000000001	0.47960199999999997	0.47406900000000002	0.4357430000000000	0.5123950000000000	0.3649450000000000	0.3390260000000000	0.3908650000000000	0.6353620000000000	0.5995310000000000	0.671193000000000	0.6855760000000000	0.655584000000000	0.7155680000000000	0.5570830000000000	0.5092480000000000	0.6049180000000000
7	0.43508100000000000	0.39706700000000000	0.4730940000000000	0.44711499999999998	0.4133150000000000	0.4809160000000000	0.45780999999999999	0.42154900000000001	0.49407099999999998	0.3576980000000000	0.33279700000000001	0.3825980000000000	0.6419340000000000	0.6063190000000001	0.6775480000000000	0.6838610000000001	0.6545730000000000	0.7131480000000000	0.5653480000000000	0.5178720000000000	0.612824000000000
8	0.4295250000000000	0.3925990000000000	0.4664520000000000	0.44133000000000000	0.40822799999999998	0.47443200000000002	0.43441099999999999	0.40076600000000001	0.4680550000000000	0.33933799999999997	0.3160130000000000	0.36266199999999998	0.4501410000000000	0.4269440000000000	0.4733380000000000	0.5686900000000000	0.5457640000000000	0.5916150000000000	0.4432520000000000	0.40740599999999999	0.479097000000000
9	0.43037900000000001	0.39340800000000	0.46734999999999999	0.4409900000000000	0.4079400000000000	0.47404099999999999	0.4355730000000000	0.4020450000000000	0.4691010000000000	0.3384310000000000	0.3152160000000000	0.3616450000000000	0.44945299999999999	0.42634499999999997	0.47256199999999998	0.5677190000000000	0.5448700000000000	0.5905690000000000	0.4455900000000000	0.4097360000000000	0.4814430000000000
10	0.43201099999999998	0.3949520000000000	0.46906900000000001	0.4411790000000000	0.4081550000000000	0.47420400000000001	0.4381910000000000	0.4048600000000000	0.4715230000000000	0.3390540000000000	0.3159880000000000	0.36212100000000003	0.45072299999999998	0.42760999999999999	0.47383599999999998	0.5677870000000000	0.5449990000000000	0.590574000000000	0.44671000000000000	0.41094100000000000	0.4824780000000000
11	0.43263400000000002	0.3957380000000000	0.46953000000000000	0.4419510000000000	0.40897499999999998	0.47492600000000001	0.4369940000000000	0.40426000000000001	0.4697280000000000	0.3398660000000000	0.3169700000000000	0.36276100000000000	0.4522520000000000	0.42914400000000003	0.4753600000000000	0.5720400000000000	0.549182000000000	0.5948980000000000	0.44783800000000001	0.412085000000000	0.4835910000000000
12	0.4321070000000000	0.3954690000000000	0.4687450000000000	0.4400410000000000	0.40732200000000002	0.4727590000000000	0.43879099999999999	0.40615800000000002	0.4714230000000000	0.3386610000000000	0.31594800000000001	0.3613740000000000	0.45351000000000002	0.43038500000000002	0.47663600000000000	0.573221000000000	0.5503400000000001	0.5961020000000000	0.4470940000000000	0.4114430000000000	0.4827460000000000
13	0.43132700000000002	0.3948580000000000	0.4677950000000000	0.43803300000000001	0.4055300000000000	0.4705360000000000	0.4407600000000000	0.40823799999999999	0.4732820000000000	0.3389170000000000	0.31632100000000002	0.3615130000000000	0.4561390000000000	0.4329350000000000	0.47934399999999999	0.5743150000000000	0.5514190000000000	0.5972120000000000	0.4483190000000000	0.4126360000000000	0.4840020000000000
14	0.43086000000000002	0.3945700000000000	0.4671510000000000	0.43810900000000003	0.40569600000000	0.47052200000000000	0.44026399999999999	0.407891000000000	0.4726380000000000	0.3380310000000000	0.3155740000000000	0.36048700000000000	0.45482899999999998	0.4318120000000000	0.47784500000000002	0.5681750000000000	0.5457000000000000	0.5906490000000000	0.4445100000000000	0.4093740000000000	0.47964600000000002
15	0.42358299999999999	0.3895590000000000	0.45760699999999999	0.4535110000000000	0.42137599999999997	0.4856470000000000	0.43587399999999998	0.4043340000000000	0.4674150000000000	0.33528300000000000	0.3134070000000000	0.3571600000000000	0.45217299999999999	0.42975900000000000	0.4745870000000000	0.5349890000000000	0.5146090000000000	0.555368000000000	0.4297580000000000	0.3968450000000000	0.4626700000000000
16	0.42251100000000003	0.38867900000000000	0.4563430000000000	0.45329000000000003	0.4212850000000000	0.48529600000000001	0.4367480000000000	0.4052700000000000	0.46822500000000000	0.33509400000000000	0.3133210000000000	0.35686600000000002	0.45291399999999998	0.43049199999999999	0.4753360000000000	0.5332340000000000	0.5129660000000000	0.5535010000000000	0.4323670000000000	0.39937099999999998	0.46536300000000003
17	0.41880299999999998	0.38661099999999998	0.4509950000000000	0.43994000000000000	0.4099460000000000	0.46993299999999999	0.4145130000000000	0.38733000000000001	0.44169500000000000	0.3137740000000000	0.29486099999999998	0.33268599999999998	0.43879200000000002	0.4199950000000000	0.45759000000000000	0.4691380000000000	0.4536470000000000	0.484630000000000	0.3973090000000000	0.3709030000000000	0.42371399999999998
18	0.4179600000000000	0.3862040000000000	0.4497160000000000	0.44296200000000002	0.4132250000000000	0.47269899999999998	0.41193999999999997	0.3858980000000000	0.4379820000000000	0.31060599999999999	0.2924710000000000	0.3287420000000000	0.4402270000000000	0.4214270000000000	0.4590270000000000	0.47065400000000	0.45517299999999999	0.4861350000000000	0.3981830000000000	0.3718540000000000	0.424512000000000
19	0.4186330000000000	0.38688699999999998	0.4503790000000000	0.44305499999999998	0.41336200000000001	0.4727480000000000	0.412577000000000	0.38652700000000001	0.438627000000000	0.31045600000000001	0.29233399999999998	0.32857900000000001	0.44005600000000000	0.4212720000000000	0.45883900000000000	0.4701770000000000	0.454719000000000	0.48563499999999998	0.3981060000000000	0.3717890000000000	0.42442299999999999
20	0.4131920000000000	0.3823240000000000	0.44405899999999998	0.44273499999999999	0.41355900000000001	0.4719110000000000	0.4120780000000000	0.3862480000000000	0.43790699999999999	0.30828600000000000	0.29038500000000000	0.3261860000000000	0.43926100000000001	0.4205470000000000	0.4579750000000000	0.46924700000000003	0.45384700000000000	0.4846480000000000	0.3986440000000000	0.3723550000000000	0.4249330000000000
21	0.4122160000000000	0.38309500000000002	0.4413370000000000	0.4268810000000000	0.40005499999999999	0.4537070000000000	0.39003599999999999	0.3668950000000000	0.41317799999999999	0.28205999999999998	0.26640500000000000	0.29771500000000001	0.4409090000000000	0.4226090000000000	0.45921000000000001	0.4697960000000000	0.4547940000000000	0.48479899999999998	0.3966840000000000	0.37143100000000001	0.4219360000000000
22	0.4117280000000000	0.38268099999999999	0.4407760000000000	0.42593700000000001	0.39919300000000002	0.4526800000000000	0.3886710000000000	0.36564799999999997	0.4116940000000000	0.2812120000000000	0.2656390000000000	0.29678500000000002	0.4387720000000000	0.4205890000000000	0.4569550000000000	0.4687640000000000	0.4538210000000000	0.48370700000000000	0.39702399999999999	0.3718170000000000	0.42223200000000000
23	0.4098090000000000	0.3807010000000000	0.438917000000000	0.4262440000000000	0.3993040000000000	0.453183000000000	0.36929800000000	0.34687000000000001	0.39172699999999999	0.26141500000000001	0.24643399999999999	0.2763970000000000	0.400846000000000	0.38368999999999998	0.4180030000000000	0.4073800000000000	0.3939840000000000	0.4207760000000000	0.3652930000000000	0.341111000000000	0.38947399999999999
24	0.40947600000000001	0.38039000000000001	0.43856299999999998	0.4248260000000000	0.3979630000000000	0.451689000000000	0.3701060000000000	0.34762300000000002	0.3925890000000000	0.26032600000000000	0.24536800000000000	0.27528399999999997	0.3988310000000000	0.38174000000000002	0.41592200000000001	0.4054180000000000	0.39209300000000002	0.41874400000000001	0.36264299999999999	0.3385850000000000	0.3867000000000000
25	0.4064700000000000	0.37761699999999998	0.43532300000000002	0.4234880000000000	0.39674900000000002	0.450226000000000	0.36953999999999998	0.34716700000000000	0.39191300000000001	0.2562880000000000	0.24151400000000001	0.27106100000000	0.39335500000000001	0.3764530000000000	0.41025800000000001	0.4033700000000000	0.3901060000000000	0.4166340000000000	0.3598620000000000	0.3359130000000000	0.3838100000000000
26	0.4043990000000000	0.3753170000000000	0.43348100000000001	0.4221970000000000	0.3954130000000000	0.4489810000000000	0.36988399999999999	0.3476170000000000	0.3921520000000000	0.25440800000000002	0.2397300000000000	0.2690860000000000	0.389970000000000	0.3731640000000000	0.4067760000000000	0.4000460000000000	0.386867000000000	0.4132260000000000	0.3571230000000000	0.3332640000000000	0.3809820000000000
27	0.4060900000000000	0.37664300000000001	0.43553700000000001	0.42064099999999999	0.3939150000000000	0.44736700000000001	0.3699410000000000	0.3477090000000000	0.39217299999999999	0.25371800000000000	0.23906900000000000	0.26836599999999999	0.388152000000000	0.3714080000000000	0.4048950000000000	0.3984450000000000	0.385328000000000	0.4115630000000000	0.3589300000000000	0.3350340000000000	0.3828260000000000
28	0.40266099999999999	0.37303999999999998	0.432282000000000	0.40502400000000000	0.3790430000000000	0.43100500000000003	0.36576000000000	0.343777000000000	0.38774300000000000	0.25148100000000001	0.23688999999999999	0.26607100000000000	0.3939440000000000	0.3769830000000000	0.41090599999999999	0.4029810000000000	0.38975900000000002	0.4162030000000000	0.36040200000000000	0.33646100000000001	0.384342000000000
29	0.4021110000000000	0.37276199999999998	0.4314590000000000	0.406573000000000	0.3805580000000000	0.4325880000000000	0.36749199999999999	0.3454980000000000	0.38948600000000000	0.2523860000000000	0.23780200000000001	0.26696999999999999	0.39432499999999998	0.377354000000000	0.4112970000000000	0.4022130000000000	0.3890330000000000	0.4153920000000000	0.36215300000000000	0.33818900000000002	0.38611800000000002
30	0.4067310000000000	0.37866200000000000	0.43480000000000002	0.42974800000000002	0.40448600000000001	0.45501100000000000	0.37057699999999999	0.34880600000000000	0.3923470000000000	0.25319300000000000	0.23878600000000000	0.2676000000000000	0.3871740000000000	0.37089299999999997	0.4034550000000000	0.3893370000000000	0.37684499999999999	0.40182800000000002	0.3545220000000000	0.3316000000000000	0.3774430000000000
31	0.40390300000000001	0.377407000000000	0.43040000000000000	0.44089299999999998	0.41671500000000000	0.46506999999999998	0.3688780000000000	0.3482640000000000	0.38949200000000000	0.25780399999999998	0.24394900000000000	0.2716580000000000	0.39159200000000000	0.3754810000000000	0.40770299999999998	0.3806970000000000	0.3689290000000000	0.3924650000000000	0.35465400000000002	0.33245100000000000	0.3768580000000000
32	0.3979700000000000	0.3723550000000000	0.42358499999999999	0.43503599999999998	0.41139799999999999	0.45867300000000000	0.37466200000000000	0.3549170000000000	0.39440599999999998	0.2571320000000000	0.24398000000000000	0.27028400000000002	0.4139450000000000	0.39793200000000001	0.42995699999999998	0.39456500000000000	0.3831350000000000	0.40599600000000002	0.36693500000000001	0.34518500000000002	0.3886840000000000
33	0.4011260000000000	0.37494000000000000	0.42731100000000000	0.4309300000000000	0.40692499999999998	0.4549360000000000	0.3833610000000000	0.36381300000000000	0.4029100000000000	0.2526290000000000	0.2400160000000000	0.2652420000000000	0.43933800000000001	0.42229899999999998	0.4563760000000000	0.40980400000000000	0.397818000000000	0.42179000000000000	0.379511000000000	0.3570040000000000	0.4020170000000000
34	0.40144400000000002	0.37519799999999998	0.4276910000000000	0.4333480000000000	0.4091850000000000	0.4575100000000000	0.38648600000000000	0.3671070000000000	0.40586600000000000	0.2507730000000000	0.23837100000000000	0.26317400000000002	0.4533420000000000	0.43596400000000002	0.4707200000000000	0.4182030000000000	0.40604699999999999	0.4303590000000000	0.3812980000000000	0.3588260000000000	0.4037700000000000
35	0.4009540000000000	0.3746870000000000	0.427222000000000	0.43817699999999998	0.4136800000000000	0.46267500000000000	0.3890720000000000	0.3695910000000000	0.4085520000000000	0.25071300000000002	0.23832400000000001	0.2631020000000000	0.4528610000000000	0.4355350000000000	0.47018599999999999	0.41766900000000001	0.40556500000000001	0.4297740000000000	0.3835100000000000	0.3610050000000000	0.4060160000000000
36	0.40128000000000003	0.3749880000000000	0.42757299999999998	0.4385070000000000	0.41396800000000000	0.4630460000000000	0.3927040000000000	0.37306200000000000	0.4123460000000000	0.2517790000000000	0.23933399999999999	0.2642250000000000	0.4522610000000000	0.43497000000000002	0.46955200000000002	0.41566700000000	0.4036190000000000	0.42771599999999999	0.3835250000000000	0.3610330000000000	0.4060170000000000
37	0.3996920000000000	0.3731930000000000	0.42619200000000002	0.4345820000000000	0.4098600000000000	0.4593040000000000	0.39333000000000001	0.37359100000000001	0.413070000000000	0.2508270000000000	0.23835300000000001	0.263302000000000	0.45380100000000001	0.43627100000000002	0.47133199999999997	0.4196350000000000	0.4073380000000000	0.43193300000000001	0.3845690000000000	0.3618370000000000	0.40730200000000000
38	0.39641199999999999	0.3703980000000000	0.4224260000000000	0.44821600000000000	0.4231520000000000	0.47328100000000001	0.39887699999999998	0.3791130000000000	0.41864000000000001	0.25288699999999997	0.2404110000000000	0.2653620000000000	0.4756810000000000	0.45775100000000002	0.49361100000000002	0.4376970000000000	0.4251020000000000	0.45029200000000003	0.3927470000000000	0.36982300000000001	0.4156710000000000
39	0.39625100000000002	0.37080900000000000	0.4216930000000000	0.4464190000000000	0.4225570000000000	0.47028199999999998	0.39627299999999999	0.37702700000000000	0.4155200000000000	0.25222200000000000	0.24009900000000001	0.264345000000000	0.49717699999999998	0.47853499999999999	0.5158190000000000	0.44923000000000002	0.4363770000000000	0.46208399999999999	0.3938930000000000	0.3707540000000000	0.41703200000000001
40	0.39333299999999999	0.36851699999999998	0.4181500000000000	0.4563690000000000	0.43261899999999998	0.4801180000000000	0.4031350000000000	0.38387500000000002	0.4223950000000000	0.25445800000000002	0.24241799999999999	0.26649699999999998	0.4939390000000000	0.47546300000000002	0.512416000000000	0.4526340000000000	0.4397800000000000	0.46548699999999998	0.39245900000000000	0.3694340000000000	0.41548299999999999
41	0.39222800000000002	0.36794600000000000	0.4165110000000000	0.47070800000000002	0.44690900000000000	0.49450699999999997	0.3999320000000000	0.38034299999999999	0.41952200000000001	0.24444700000000000	0.23247599999999999	0.2564190000000000	0.4743950000000000	0.45662199999999997	0.4921680000000000	0.43913000000000002	0.4266210000000000	0.4516390000000000	0.39000600000000002	0.3670730000000000	0.41293900000000000
42	0.3910310000000000	0.3671480000000000	0.41491400000000001	0.47527000000000003	0.451535000000000	0.49900499999999998	0.3986650000000000	0.37901899999999999	0.4183110000000000	0.24170400000000000	0.22976900000000000	0.25363900000000000	0.4746890000000000	0.45688200000000001	0.4924970000000000	0.4370850000000000	0.4246210000000000	0.4495490000000000	0.38736900000000002	0.3645090000000000	0.410228000000000
43	0.39259400000000000	0.36952000000000002	0.41566799999999998	0.47494700000000001	0.45228400000000002	0.4976100000000000	0.39128800000000002	0.37208400000000003	0.41049200000000002	0.23303800000000000	0.2214970000000000	0.24457899999999999	0.46463700000000002	0.4473090000000000	0.48196499999999998	0.424141000000000	0.4120580000000000	0.4362240000000000	0.3808300000000000	0.35837400000000003	0.4032850000000000
44	0.39444299999999999	0.3713120000000000	0.4175730000000000	0.4736880000000000	0.4511270000000000	0.49624800000000002	0.3833950000000000	0.3645000000000000	0.40228999999999998	0.22883400000000001	0.2174540000000000	0.24021400000000001	0.4697260000000000	0.45234500000000000	0.4871070000000000	0.4312230000000000	0.4189760000000000	0.44346999999999998	0.38208100000000000	0.35959900000000000	0.4045630000000000
45	0.39413599999999999	0.371003000000000	0.41726900000000000	0.4743780000000000	0.45179000000000002	0.4969650000000000	0.38182700000000003	0.3629390000000000	0.40071400000000001	0.22790800000000000	0.21653100000000000	0.23928500000000000	0.4694690000000000	0.4520750000000000	0.4868620000000000	0.430698000000000	0.4184500000000000	0.4429450000000000	0.38163700000000000	0.35914800000000002	0.4041260000000000
46	0.3949810000000000	0.37188800000000000	0.418075000000000	0.4717510000000000	0.4493550000000000	0.4941480000000000	0.3811620000000000	0.36259400000000003	0.3997300000000000	0.2287630000000000	0.2175060000000000	0.2400200000000000	0.4676650000000000	0.45035199999999997	0.4849790000000000	0.43077199999999999	0.41857000000000000	0.44297300000000001	0.3802350000000000	0.35785200000000000	0.40261799999999998
47	0.39250900000000000	0.36933100000000002	0.415688000000000	0.47249000000000002	0.4498870000000000	0.4950940000000000	0.3824220000000000	0.363734000000000	0.40111100000000000	0.22959299999999999	0.21827299999999999	0.2409140000000000	0.4666100000000000	0.4493130000000000	0.4839060000000000	0.4318960000000000	0.41964899999999999	0.44414399999999998	0.3805910000000000	0.35816500000000001	0.40301700000000001
48	0.3931390000000000	0.3699120000000000	0.4163650000000000	0.4753200000000000	0.45229700000000000	0.4983430000000000	0.38307900000000000	0.36432599999999998	0.401831000000000	0.23040099999999999	0.21903400000000001	0.24176900000000001	0.48328800000000000	0.4651190000000000	0.5014560000000000	0.43580000000000002	0.4233620000000000	0.4482390000000000	0.383446000000000	0.36071900000000001	0.4061720000000000
49	0.39436199999999999	0.37147999999999998	0.4172450000000000	0.48516700000000001	0.46209499999999998	0.5082390000000000	0.3846640000000000	0.3657900000000000	0.40353800000000001	0.23002700000000001	0.2186380000000000	0.24141599999999999	0.4663530000000000	0.44856600000000002	0.48414099999999999	0.42810199999999998	0.41575299999999998	0.4404520000000000	0.38554899999999998	0.36254100000000000	0.4085570000000000
50	0.39333899999999999	0.37137100000000001	0.4153070000000000	0.4956680000000000	0.47301599999999999	0.5183210000000000	0.3833790000000000	0.36455900000000002	0.4021980000000000	0.2276810000000000	0.21643699999999999	0.23892600000000000	0.4552210000000000	0.43787500000000001	0.4725670000000000	0.4222240000000000	0.41006100000000001	0.43438599999999999	0.3822630000000000	0.35942400000000002	0.4051020000000000
51	0.39323200000000003	0.37136999999999998	0.4150930000000000	0.49411800000000000	0.47149600000000003	0.5167410000000000	0.3872540000000000	0.36818299999999998	0.40632499999999999	0.2260940000000000	0.21485399999999999	0.23733499999999999	0.44602999999999998	0.4291610000000000	0.46289900000000000	0.41054900000000000	0.3987840000000000	0.4223150000000000	0.37958900000000001	0.35690800000000000	0.40226899999999999
52	0.39337600000000000	0.37149500000000002	0.4152560000000000	0.4938070000000000	0.47116500000000000	0.5164490000000000	0.39119999999999999	0.3718500000000000	0.4105490000000000	0.22595299999999999	0.2146320000000000	0.23727400000000001	0.44108300000000000	0.42427399999999998	0.4578920000000000	0.40702400000000000	0.39525100000000002	0.41879699999999997	0.37639299999999998	0.3537010000000000	0.3990850000000000
53	0.39709400000000000	0.3752560000000000	0.41893300000000000	0.4983920000000000	0.47572399999999998	0.5210610000000000	0.3956180000000000	0.37603300000000001	0.4152030000000000	0.22935700000000001	0.21789200000000000	0.24082200000000001	0.5292740000000000	0.508809000000000	0.5497390000000000	0.4483580000000000	0.4353290000000000	0.4613870000000000	0.42515199999999997	0.3995410000000000	0.45076300000000002
54	0.39742000000000000	0.37564999999999998	0.41919000000000001	0.49739600000000000	0.4748440000000000	0.5199480000000000	0.3941820000000000	0.374722000000000	0.4136410000000000	0.230045000000000	0.2186180000000000	0.2414720000000000	0.5310600000000000	0.5105870000000000	0.5515340000000000	0.44785399999999997	0.43487700000000001	0.46083099999999999	0.42640800000000001	0.40078300000000000	0.45203399999999999
55	0.4023960000000000	0.38096600000000003	0.4238260000000000	0.5048730000000000	0.48245800000000000	0.5272870000000000	0.3930140000000000	0.37358300000000000	0.4124450000000000	0.23090900000000000	0.21947600000000000	0.24234200000000000	0.5319170000000000	0.5115229999999999	0.5523120000000000	0.4485480000000000	0.43560500000000002	0.461490000000000	0.4303050000000000	0.4046290000000000	0.4559820000000000
56	0.4059730000000000	0.38465500000000002	0.42729099999999998	0.5074070000000001	0.4852460000000000	0.5295680000000000	0.38651900000000000	0.3675410000000000	0.4054960000000000	0.22828999999999999	0.21717000000000000	0.2394100000000000	0.5317809999999999	0.5115430000000000	0.5520190000000000	0.44454600000000000	0.4317920000000000	0.4573000000000000	0.4286790000000000	0.40330199999999999	0.4540560000000000
57	0.40865899999999999	0.38735799999999998	0.4299610000000000	0.5015500000000001	0.47976000000000002	0.5233390000000000	0.3833810000000000	0.36500300000000002	0.4017580000000000	0.22515600000000000	0.21437700000000001	0.23593600000000001	0.5910380000000000	0.5700610000000000	0.612016000000000	0.5075430000000000	0.4940490000000000	0.5210370000000000	0.4253030000000000	0.40180300000000002	0.4488030000000000
58	0.4088300000000000	0.38750099999999998	0.4301580000000000	0.5024170000000000	0.4805760000000	0.5242570000000000	0.3844300000000000	0.36601400000000001	0.4028450000000000	0.2250280000000000	0.21424399999999999	0.23581199999999999	0.5887480000000000	0.5678430000000000	0.6096530000000000	0.5064970000000000	0.49303700000000000	0.5199570000000000	0.4258360000000000	0.4023360000000000	0.4493360000000000
59	0.4090200000000000	0.38765700000000	0.4303820000000000	0.5019700000000000	0.480142000000000	0.523798000000000	0.38527400000000001	0.36681599999999998	0.40373199999999998	0.2247990000000000	0.2140090000000000	0.23558899999999999	0.5908570000000000	0.5698420000000000	0.6118720000000000	0.5094890000000000	0.49591400000000002	0.5230629999999999	0.42723299999999997	0.4035950000000000	0.4508700000000000
60	0.4127750000000000	0.3908170000000000	0.43473200000000001	0.49809700000000001	0.4761310000000000	0.5200630000000001	0.3875950000000000	0.3689400000000000	0.40625099999999997	0.2241360000000000	0.21328600000000000	0.23498500000000000	0.5963900000000000	0.5749620000000000	0.6178180000000000	0.5293230000000000	0.514936000000000	0.5437100000000000	0.43650099999999997	0.41196800000000000	0.4610350000000000
61	0.4137040000000000	0.39168900000000001	0.4357200000000000	0.4979590000000000	0.47597699999999998	0.5199400000000000	0.38798800000000000	0.36931700000000001	0.40665899999999999	0.22441700000000001	0.21354600000000001	0.23528800000000000	0.5962110000000000	0.5747800000000000	0.6176430000000001	0.529863000000000	0.5154490000000000	0.5442760000000000	0.43459999999999999	0.4101300000000000	0.45906999999999998
62	0.4120810000000000	0.39006400000000002	0.4340990000000000	0.5074020000000000	0.4848330000000000	0.5299720000000000	0.39943000000000001	0.37943100000000002	0.4194300000000000	0.2283690000000000	0.21689500000000000	0.23984400000000000	0.6458770000000000	0.6202420000000000	0.67151200000000	0.5959950000000001	0.578123000000000	0.613867000000000	0.4708570000000000	0.44191399999999997	0.4998000000000
63	0.4105360000000000	0.38879999999999998	0.4322720000000000	0.5115080000000000	0.48883399999999999	0.5341810000000000	0.4019830000000000	0.3815250000000000	0.42243999999999998	0.22805900000000001	0.21639100000000000	0.23972800000000000	0.6173360000000000	0.5931689999999999	0.6415030000000000	0.5777640000000001	0.5607140000000000	0.5948140000000000	0.4713890000000000	0.44295899999999999	0.4998200000000000
64	0.40891499999999997	0.38739400000000002	0.4304370000000000	0.5132040000000000	0.4906240000000000	0.5357840000000000	0.3977610000000000	0.377833000000000	0.41768800000000000	0.2268080000000000	0.2154360000000000	0.23817900000000000	0.5852250000000000	0.5627270000000000	0.6077220000000000	0.5576640000000000	0.5415560000000000	0.5737710000000000	0.4559390000000000	0.4289320000000000	0.4829450000000000
65	0.4107140000000000	0.3889840000000000	0.43244500000000002	0.5155410000000000	0.49275799999999997	0.5383230000000000	0.39785199999999998	0.3778440000000000	0.4178600000000000	0.2278560000000000	0.21641099999999999	0.23930100000000001	0.5869660000000000	0.5643920000000000	0.6095410000000000	0.5588210000000000	0.5426780000000000	0.5749630000000000	0.45653100000000002	0.4295070000000000	0.4835550000000000
66	0.41025800000000001	0.38798199999999999	0.4325330000000000	0.5283639999999999	0.5045250000000000	0.5522030000000000	0.4158550000000000	0.3942000000000000	0.4375110000000000	0.2385690000000000	0.22621600000000000	0.250922000000000	0.5880290000000000	0.5650240000000000	0.6110350000000000	0.5599700000000000	0.543523000000000	0.5764170000000000	0.4616460000000000	0.43364200000000003	0.4896510000000000
67	0.4115230000000000	0.3892480000000000	0.4337990000000000	0.527900000000000	0.5041270000000000	0.5516720000000001	0.41923199999999999	0.39754400000000001	0.4409200000000000	0.2412840000000000	0.22890700000000000	0.2536620000000000	0.5897410000000000	0.5667980000000000	0.6126830000000000	0.5598750000000000	0.5434880000000000	0.5762620000000001	0.4629130000000000	0.4349470000000000	0.49087799999999998
68	0.4127940000000000	0.3904980000000000	0.43508999999999998	0.5239870000000000	0.500401000000000	0.5475730000000000	0.4205030000000000	0.3987550000000000	0.44225199999999998	0.24475000000000000	0.23225999999999999	0.25724100000000000	0.5985960000000000	0.5754000000000000	0.6217930000000000	0.5633350000000000	0.5468590000000000	0.5798100000000000	0.4588560000000000	0.4310680000000000	0.48664299999999999
69	0.4131210000000000	0.39085500000000001	0.4353860000000000	0.5242800000000000	0.5007420000000000	0.5478170000000000	0.4230900000000000	0.4014330000000000	0.4447460000000000	0.24596499999999999	0.23352100000000001	0.25840800000000003	0.5811140000000000	0.5587900000000000	0.6034370000000000	0.5649670000000000	0.5486120000000000	0.5813220000000000	0.45168399999999997	0.42453999999999997	0.47882900000000000
70	0.41200700000000001	0.3901440000000000	0.43387100000000001	0.5240260000000000	0.5007950000000000	0.5472570000000000	0.4326520000000000	0.41079900000000003	0.4545050000000000	0.2538590000000000	0.24118999999999999	0.2665280000000000	0.5862130000000000	0.5638600000000000	0.608566000000000	0.5692420000000000	0.5528850000000000	0.5855980000000000	0.45502500000000001	0.42792500000000000	0.48212400000000000
71	0.4175700000000000	0.3961410000000000	0.4389990000000000	0.532727000000000	0.5098180000000000	0.55563500000000	0.4387570000000000	0.4167160000000000	0.4607980000000000	0.25938299999999997	0.24657599999999999	0.2721890000000000	0.5815740000000000	0.5595599999999999	0.6035880000000000	0.5663550000000001	0.5501380000000000	0.5825730000000000	0.4570180000000000	0.42997600000000002	0.4840590000000000
72	0.4189350000000000	0.39752300000000002	0.4403480000000000	0.5347260000000000	0.5117940000000000	0.5576580000000000	0.44301800000000002	0.42133399999999999	0.4647020000000000	0.2617050000000000	0.24915399999999999	0.2742560000000000	0.5782080000000001	0.5564850000000000	0.5999320000000000	0.5626640000000001	0.5466330000000000	0.578694000000000	0.4545130000000000	0.4277440000000000	0.4812820000000000
73	0.42415700000000001	0.40240500000000001	0.4459080000000000	0.547892000000000	0.5242720000000000	0.5715120000000000	0.4545010000000000	0.43259999999999998	0.47640100000000002	0.2654390000000000	0.2529160000000000	0.2779620000000000	0.5750900000000000	0.5534590000000000	0.5967209999999999	0.5604690000000000	0.5444530000000000	0.5764850000000000	0.45730599999999999	0.43042000000000002	0.4841920000000000
74	0.42568400000000001	0.40385199999999999	0.447515000000000	0.5415840000000000	0.5182490000000000	0.5649180000000000	0.4632450000000000	0.44140200000000002	0.4850880000000000	0.2730360000000000	0.26043400000000000	0.2856380000000000	0.5808759999999999	0.559060000000000	0.6026920000000000	0.5669610000000000	0.5507530000000000	0.5831690000000000	0.4604190000000000	0.4333610000000000	0.48747600000000002
75	0.4261570000000000	0.40339599999999998	0.4489180000000000	0.534347000000000	0.5101300000000000	0.5585639999999999	0.48048000000000002	0.45852900000000002	0.5024320000000000	0.28138500000000000	0.26869399999999999	0.2940750000000000	0.6090449999999999	0.5855200000000000	0.6325690000000000	0.6052090000000000	0.5873699999999999	0.6230490000000000	0.47813000000000000	0.4491830000000000	0.5070770000000000
76	0.4301080000000000	0.4062900000000000	0.4539250000000000	0.5338880000000000	0.5085010000000000	0.5592750000000000	0.49448599999999998	0.47117199999999998	0.5178000000000000	0.27948200000000001	0.26635900000000001	0.2926050000000000	0.614492000000000	0.5902050000000000	0.6387780000000000	0.6452770000000000	0.6254280000000000	0.6651270000000000	0.49159199999999997	0.4608820000000000	0.5223020000000000
77	0.4361570000000000	0.4114650000000000	0.46084999999999998	0.5386500000000000	0.512615000000000	0.5646840000000000	0.5030260000000000	0.47816300000000000	0.5278890000000001	0.2830110000000000	0.2691580000000000	0.29686299999999999	0.6128060000000000	0.5868760000000000	0.6387350000000001	0.6747350000000000	0.652102000000000	0.6973680000000000	0.4896490000000000	0.45707399999999998	0.5222240000000000
78	0.43627899999999997	0.41113499999999997	0.4614230000000000	0.5458600000000000	0.5191400000000000	0.5725800000000000	0.5062440000000000	0.4800210000000000	0.5324660000000000	0.29344700000000001	0.2784470000000000	0.30844600000000000	0.5921860000000000	0.5662710000000000	0.618101000000000	0.6618440000000000	0.6389430000000000	0.6847440000000000	0.48380800000000002	0.4507030000000000	0.5169130000000000
79	0.44431100000000001	0.41913600000000001	0.4694870000000000	0.559906000000000	0.532931000000000	0.5868820000000000	0.5065700000000000	0.48002400000000001	0.5331160000000000	0.30017600000000000	0.28483599999999998	0.3155170000000000	0.5676900000000000	0.5426460000000000	0.5927330000000000	0.6405120000000000	0.6183910000000000	0.6626339999999999	0.4914930000000000	0.45808599999999999	0.5249000000000000
80	0.4529260000000000	0.42760199999999998	0.4782500000000000	0.5699800000000000	0.54279500000000	0.5971660000000000	0.502911000000000	0.47644300000000001	0.5293790000000000	0.30033399999999999	0.2849920000000000	0.31567699999999999	0.5614400000000001	0.536655000000000	0.5862250000000000	0.6290720000000000	0.6072320000000000	0.650912000000000	0.48722199999999999	0.45405400000000001	0.5203900000000000
81	0.46810900000000000	0.44314799999999999	0.4930690000000000	0.5819480000000000	0.5551880000000000	0.6087080000000000	0.4988330000000000	0.4727620000000000	0.5249030000000000	0.2986580000000000	0.2834920000000000	0.3138250000000000	0.5633510000000000	0.5385030000000000	0.5881999999999999	0.6307900000000000	0.6088710000000001	0.6527090000000000	0.4873560000000000	0.4542020000000000	0.5205109999999999
82	0.47453400000000001	0.4497460000000000	0.4993220000000000	0.5780830000000000	0.5520340000000000	0.604132000000000	0.4940090000000000	0.469140000000000	0.5188780000000000	0.30151400000000000	0.28689900000000002	0.3161290000000000	0.5613190000000000	0.53656900000000	0.586069000000000	0.6322500000000000	0.6103280000000000	0.6541720000000000	0.48574899999999999	0.4526630000000000	0.5188350000000000
83	0.47966700000000001	0.45452199999999998	0.5048110000000000	0.5665300000000000	0.5408340000000000	0.5922260000000000	0.4980930000000000	0.47345399999999999	0.5227320000000000	0.3026260000000000	0.28826000000000002	0.3169910000000000	0.5361200000000000	0.5116570000000000	0.5605840000000000	0.6141000000000000	0.592268000000000	0.6359330000000000	0.48095500000000002	0.4475830000000000	0.5143259999999999
84	0.48481200000000002	0.45889700000000000	0.5107270000000000	0.5829960000000000	0.555524000000000	0.6104690000000000	0.5040230000000000	0.478522000000000	0.5295250000000000	0.30512299999999998	0.2902550000000000	0.31999000000000000	0.4798750000000000	0.4578090000000000	0.501942000000000	0.576467000000000	0.5560800000000000	0.5968530000000000	0.4451670000000000	0.4140720000000000	0.47626200000000002
85	0.49375700000000000	0.46720299999999998	0.520312000000000	0.5845520000000000	0.5564840000000000	0.6126210000000000	0.5027890000000000	0.4771060000000000	0.5284710000000000	0.30611600000000000	0.29107899999999998	0.3211530000000000	0.4548290000000000	0.4342830000000000	0.47537400000000002	0.5467480000000000	0.5277410000000000	0.5657550000000000	0.433409000000000	0.40351700000000001	0.4633020000000000
86	0.4998310000000000	0.4724250000000000	0.5272370000000000	0.5757760000000000	0.5473230000000000	0.6042290000000000	0.504988000000000	0.4791190000000000	0.53085800000000	0.30784499999999998	0.29267700000000002	0.32301299999999999	0.47770899999999999	0.4560290000000000	0.49938900000000003	0.5563270000000000	0.5368790000000000	0.5757760000000000	0.43664599999999998	0.40634500000000001	0.46694700000000000
87	0.511662000000000	0.48379800000000001	0.539527000000000	0.5903670000000000	0.5614200000000000	0.6193140000000000	0.5100850000000000	0.48443399999999998	0.5357370000000000	0.3163800000000000	0.30123499999999998	0.3315260000000000	0.5290810000000000	0.5060350000000000	0.552127000000000	0.5917960000000000	0.5718430000000000	0.6117500000000000	0.43946099999999999	0.4097400000000000	0.46918100000000001
88	0.542632000000000	0.5126790000000000	0.5725860000000000	0.6440170000000000	0.6116320000000000	0.6764030000000000	0.5280790000000000	0.5013879999999999	0.5547700000000000	0.32993400000000001	0.31417400000000001	0.34569499999999997	0.5409470000000000	0.5179859999999999	0.5639090000000000	0.6422040000000000	0.6210720000000000	0.6633360000000000	0.4702630000000000	0.4392450000000000	0.5012810000000000
89	0.5620870000000000	0.5313540000000000	0.592820000000000	0.6608579999999999	0.6281409999999999	0.6935740000000000	0.5390210000000000	0.511797000000000	0.5662460000000000	0.3364890000000000	0.320451000000000	0.3525260000000000	0.5425320000000000	0.5193790000000000	0.5656860000000000	0.6499530000000000	0.628536000000000	0.6713700000000000	0.47390900000000002	0.4425710000000000	0.505246000000000
90	0.5639260000000000	0.5331270000000000	0.5947260000000000	0.6590060000000000	0.6263800000000000	0.6916310000000000	0.5415210000000000	0.5142940000000000	0.5687480000000000	0.33859299999999998	0.32252799999999998	0.354659000000000	0.5631200000000000	0.5393690000000000	0.5868710000000000	0.6753910000000000	0.6533260000000000	0.6974570000000000	0.4812460000000000	0.4496420000000000	0.5128500000000000
91	0.567877000000000	0.5367830000000000	0.5989719999999999	0.6703680000000000	0.6371280000000000	0.7036070000000000	0.5504090000000000	0.5223530000000000	0.5784660000000000	0.3424200000000000	0.3260420000000000	0.35879800000000001	0.5685220000000000	0.5445150000000000	0.5925290000000000	0.6911530000000000	0.6684980000000000	0.7138080000000000	0.4810440000000000	0.44932000000000000	0.5127670000000000
92	0.5830020000000000	0.5515650000000000	0.6144390000000000	0.6935340000000000	0.6598970000000000	0.7271700000000000	0.5515500000000000	0.5234490000000001	0.5796519999999999	0.3448790000000000	0.32847100000000001	0.3612870000000000	0.5737460000000000	0.5496100000000000	0.5978820000000000	0.698275000000000	0.6755040000000000	0.7210470000000000	0.47903600000000002	0.4474330000000000	0.5106380000000000
93	0.5923990000000000	0.5607220000000001	0.6240760000000000	0.7052800000000000	0.6713970000000000	0.7391630000000000	0.5529670000000000	0.525283000000000	0.5806510000000000	0.35033399999999998	0.33413999999999999	0.36652800000000002	0.5513010000000000	0.5286610000000000	0.5739400000000000	0.6814740000000000	0.6598200000000000	0.7031280000000000	0.46514600000000000	0.43492399999999998	0.4953690000000000
94	0.5981320000000000	0.5657470000000000	0.6305170000000000	0.7077730000000000	0.6731819999999999	0.7423640000000000	0.5498070000000000	0.5224890000000000	0.5771240000000000	0.35459800000000002	0.3384000000000000	0.370796000000000	0.5001210000000000	0.48028100000000001	0.5199600000000000	0.6534060000000000	0.6331840000000000	0.6736280000000000	0.4571060000000000	0.4280360000000000	0.48617600000000000
95	0.6195940000000000	0.5846610000000000	0.6545280000000000	0.7148540000000000	0.6782220000000000	0.7514870000000000	0.5569990000000000	0.5291439999999999	0.5848540000000000	0.3630940000000000	0.34639300000000001	0.3797960000000000	0.5111650000000000	0.49074800000000002	0.5315820000000000	0.6626339999999999	0.6419780000000000	0.6832890000000000	0.4602290000000000	0.43084400000000000	0.48961300000000002
96	0.6289840000000000	0.5939320000000000	0.6640370000000000	0.7532900000000000	0.7152150000000000	0.7913650000000000	0.5587470000000000	0.5306990000000000	0.5867950000000000	0.3745440000000000	0.357347000000000	0.391741000000000	0.510512000000000	0.489971000000000	0.5310540000000000	0.6844440000000001	0.6628330000000000	0.7060560000000000	0.4713590000000000	0.44120300000000001	0.5015160000000000
97	0.622936000000000	0.5888050000000000	0.6570670000000000	0.7550410000000000	0.7174940000000000	0.7925890000000000	0.5405020000000000	0.5140080000000000	0.5669950000000000	0.3670160000000000	0.35086699999999998	0.38316600000000001	0.4979720000000000	0.47840899999999997	0.5175360000000000	0.6784650000000000	0.6573050000000000	0.6996250000000001	0.4718220000000000	0.44204199999999999	0.5016020000000000
98	0.6270740000000000	0.5921959999999999	0.6619520000000000	0.7605410000000000	0.722275000000000	0.7988080000000000	0.5468240000000000	0.5198340000000000	0.5738140000000000	0.370131000000000	0.35375099999999998	0.3865110000000000	0.49131500000000000	0.471646000000000	0.5109840000000000	0.6714840000000000	0.6501670000000001	0.6928020000000000	0.46639500000000000	0.4364800000000000	0.4963100000000000
99	0.6265480000000000	0.591834000000000	0.6612610000000000	0.7639380000000000	0.7256530000000000	0.8022230000000000	0.5482600000000000	0.5211570000000000	0.5753620000000000	0.3724790000000000	0.35597299999999998	0.38898400000000000	0.49653900000000001	0.47680000000000000	0.5162790000000000	0.6785700000000000	0.6570760000000000	0.7000640000000000	0.46895500000000001	0.43904599999999999	0.4988650000000000
100	0.6342130000000000	0.5981390000000000	0.6702870000000000	0.7642740000000000	0.7251440000000000	0.8034040000000000	0.5506170000000000	0.523480000000000	0.5777540000000000	0.37324000000000002	0.3567200000000000	0.38975900000000002	0.5004810000000000	0.48053800000000002	0.5204240000000000	0.6838500000000000	0.6621030000000000	0.7055970000000000	0.46785700000000002	0.43785400000000002	0.4978610000000000
101	0.6349230000000000	0.5984400000000000	0.6714050000000000	0.767488000000000	0.727627000000000	0.8073490000000000	0.5664490000000000	0.5386950000000000	0.5942020000000000	0.3930560000000000	0.37576500000000002	0.41034599999999999	0.5117780000000000	0.4913840000000000	0.5321709999999999	0.7076580000000000	0.6850950000000000	0.7302210000000000	0.4726330000000000	0.44213999999999998	0.5031260000000000
102	0.6348720000000000	0.5982070000000000	0.6715360000000000	0.7933760000000000	0.7518560000000000	0.834896000000000	0.5859070000000000	0.5569740000000000	0.6148400000000001	0.4169850000000000	0.39874399999999999	0.43522600000000000	0.4403540000000000	0.4211880000000000	0.45951999999999998	0.6279950000000000	0.6061580000000000	0.6498320000000000	0.5014600000000000	0.46623199999999998	0.5366870000000000
103	0.6315490000000000	0.595622000000000	0.6674760000000000	0.8004850000000000	0.75921500000000	0.8417550000000000	0.5834620000000000	0.5548070000000001	0.612118000000000	0.42037300000000000	0.40218100000000001	0.43856600000000001	0.4416200000000000	0.42354000000000003	0.45970000000000000	0.6116980000000000	0.5920299999999999	0.6313660000000000	0.49556099999999997	0.4629320000000000	0.5281900000000000
104	0.6320830000000000	0.5963680000000000	0.6677970000000000	0.7957060000000000	0.7550080000000000	0.8364030000000000	0.5840100000000000	0.5556970000000000	0.6123220000000000	0.43027399999999999	0.41201900000000002	0.4485300000000000	0.4558460000000000	0.4378550000000000	0.47383700000000001	0.6215420000000000	0.6025870000000000	0.640498000000000	0.5050020000000000	0.4732380000000000	0.5367660000000000
105	0.628265000000000	0.5931999999999999	0.6633310000000000	0.7884440000000000	0.7488740000000000	0.8280130000000000	0.5888930000000000	0.5612640000000000	0.6165230000000000	0.4548530000000000	0.43652800000000003	0.4731780000000000	0.4680180000000000	0.44981500000000002	0.48621999999999999	0.6253360000000000	0.6064680000000000	0.6442050000000000	0.5171970000000000	0.48529400000000000	0.5491000000000000
106	0.6280480000000001	0.5929630000000000	0.6631330000000000	0.7894060000000001	0.7497710000000000	0.8290419999999999	0.5942400000000000	0.566451000000000	0.6220290000000001	0.45822499999999999	0.4398260000000000	0.4766230000000000	0.4685890000000000	0.4503880000000000	0.4867890000000000	0.6246510000000000	0.6058190000000000	0.6434839999999999	0.5205250000000000	0.4885290000000000	0.5525200000000000
107	0.6399550000000001	0.6035779999999999	0.6763330000000000	0.7913400000000000	0.7512690000000000	0.8314110000000000	0.5930390000000000	0.565291000000000	0.620786000000000	0.4592070000000000	0.44076700000000002	0.47764699999999999	0.4795400000000000	0.4608440000000000	0.49823699999999999	0.6306850000000001	0.6115880000000000	0.64978200000000	0.5222310000000000	0.4900190000000000	0.5544420000000000
108	0.6529070000000000	0.6152380000000000	0.6905770000000000	0.7803690000000000	0.7405850000000000	0.8201530000000000	0.5936070000000000	0.5662610000000000	0.6209540000000000	0.46617599999999998	0.44774100000000000	0.48461199999999999	0.49769799999999997	0.47810599999999998	0.5172900000000000	0.6564050000000000	0.6361620000000000	0.6766480000000000	0.5210470000000000	0.48826799999999998	0.5538250000000000
109	0.6604800000000000	0.6222140000000000	0.6987470000000000	0.7817930000000000	0.7417589999999999	0.8218259999999999	0.606898000000000	0.5786940000000000	0.6351030000000000	0.4838620000000000	0.46462999999999999	0.5030930000000000	0.5263390000000000	0.5053470000000000	0.5473300000000000	0.6951850000000001	0.6731610000000000	0.7172100000000000	0.5452430000000000	0.510391000000000	0.5800940000000000
110	0.6249540000000000	0.5915130000000000	0.6583940000000000	0.7434260000000000	0.7074810000000000	0.7793710000000000	0.5969650000000000	0.5719120000000000	0.6220190000000000	0.4814180000000000	0.4641870000000000	0.4986500000000000	0.4788750000000000	0.462008000000000	0.4957430000000000	0.6543280000000000	0.6359470000000000	0.6727100000000000	0.5212050000000000	0.4916940000000000	0.5507160000000000
111	0.6278600000000000	0.5941660000000000	0.6615540000000000	0.7468860000000000	0.7106870000000000	0.7830859999999999	0.5934290000000000	0.568657000000000	0.6182010000000000	0.4831400000000000	0.4659450000000000	0.5003350000000000	0.4801300000000000	0.4632220000000000	0.49703900000000001	0.6576590000000000	0.6391490000000000	0.6761700000000000	0.5277760000000000	0.49798599999999998	0.5575650000000000
112	0.6302680000000001	0.5963690000000000	0.6641670000000000	0.7523730000000000	0.7158830000000000	0.7888630000000000	0.5940920000000000	0.5692060000000000	0.6189770000000000	0.4854930000000000	0.4681490000000000	0.5028359999999999	0.48047200000000001	0.46346399999999999	0.4974800000000000	0.659657000000000	0.6410130000000001	0.6783010000000000	0.5274180000000001	0.4975050000000000	0.5573310000000000
113	0.6305770000000001	0.5966650000000000	0.6644890000000000	0.7585940000000000	0.7218200000000000	0.7953670000000000	0.594705000000000	0.5697610000000000	0.6196490000000000	0.4887250000000000	0.4712400000000000	0.506209000000000	0.4715410000000000	0.4547130000000000	0.4883680000000000	0.6533730000000000	0.634833000000000	0.671913000000000	0.5269050000000000	0.49690800000000002	0.5569030000000000
114	0.6311880000000000	0.5971710000000000	0.6652050000000000	0.7593259999999999	0.7224240000000000	0.7962280000000000	0.5971630000000000	0.5721530000000000	0.6221719999999999	0.4936780000000000	0.4760300000000000	0.5113259999999999	0.4817380000000000	0.4644490000000000	0.4990280000000000	0.652733000000000	0.6340430000000000	0.6714220000000000	0.5368710000000000	0.5060810000000000	0.567660000000000
115	0.6379080000000000	0.6029050000000000	0.6729120000000000	0.7680260000000000	0.7300290000000000	0.8060220000000000	0.5892220000000000	0.5653140000000000	0.6131290000000000	0.48139399999999999	0.46446799999999999	0.49831999999999999	0.47766100000000000	0.46043200000000001	0.49489000000000000	0.6571890000000000	0.6382920000000000	0.676087000000000	0.5375610000000000	0.5065830000000000	0.5685400000000000
116	0.6519880000000000	0.6147440000000000	0.6892320000000000	0.7754219999999999	0.7354100000000000	0.8154330000000000	0.5896900000000000	0.5657180000000001	0.6136610000000000	0.4781780000000000	0.461271000000000	0.4950850000000000	0.47763600000000001	0.4602910000000000	0.4949820000000000	0.6642790000000000	0.6451120000000000	0.6834460000000000	0.536574000000000	0.505470000000000	0.5676780000000000
117	0.6527480000000000	0.6152170000000000	0.6902790000000000	0.7769140000000000	0.7364579999999999	0.8173700000000000	0.5932930000000000	0.5687250000000000	0.6178610000000000	0.4878220000000000	0.470287000000000	0.5053580000000000	0.479922000000000	0.46235300000000001	0.4974900000000000	0.6736500000000000	0.6540430000000000	0.6932570000000000	0.5402169999999999	0.5086490000000000	0.5717850000000000
118	0.6506370000000000	0.6129450000000000	0.6883290000000000	0.7790250000000000	0.7381130000000000	0.8199370000000000	0.5874100000000000	0.5627610000000000	0.612059000000000	0.48984200000000000	0.4720410000000000	0.5076430000000000	0.4780190000000000	0.4604670000000000	0.4955700000000000	0.6717580000000000	0.6521760000000000	0.6913400000000000	0.535716000000000	0.5042540000000000	0.5671780000000000
119	0.649387000000000	0.611620000000000	0.687155000000000	0.7985120000000000	0.7563940000000000	0.8406300000000000	0.58376300000000	0.5588260000000000	0.6087000000000000	0.4880900000000000	0.470108000000000	0.5060720000000000	0.4721040000000000	0.4547050000000000	0.4895020000000000	0.6633869999999999	0.6440470000000000	0.6827280000000000	0.5278100000000000	0.49669000000000002	0.5589290000000000
120	0.6394590000000000	0.6032729999999999	0.6756450000000001	0.825765000000000	0.7839910000000000	0.8675380000000000	0.5767020000000000	0.5519849999999999	0.6014190000000000	0.5092040000000000	0.4909060000000000	0.5275030000000001	0.461058000000000	0.44445099999999998	0.47766500000000001	0.6017380000000000	0.5848050000000000	0.618672000000000	0.49608900000000000	0.4677650000000000	0.5244140000000000
121	0.6381240000000000	0.6020940000000000	0.6741549999999999	0.8212120000000001	0.7798250000000000	0.8625990000000000	0.5749470000000000	0.550421000000000	0.5994730000000000	0.5154800000000000	0.4971180000000000	0.5338430000000000	0.4790930000000000	0.4621900000000000	0.49599599999999999	0.6145060000000000	0.5975700000000000	0.631442000000000	0.5010650000000000	0.47307399999999999	0.5290550000000001
122	0.6284780000000000	0.5937650000000000	0.6631910000000000	0.8068340000000001	0.7668000000000000	0.8468670000000000	0.5850620000000000	0.560651000000000	0.6094740000000000	0.5201220000000000	0.5018899999999999	0.538353000000000	0.4839840000000000	0.4671820000000000	0.5007870000000000	0.6132960000000000	0.5966760000000000	0.6299160000000000	0.491771000000000	0.4649680000000000	0.5185750000000000
123	0.6281240000000000	0.5934290000000000	0.6628190000000000	0.8013490000000000	0.7616410000000000	0.8410570000000001	0.5922260000000000	0.5679450000000000	0.6165070000000000	0.5228980000000000	0.5047960000000000	0.5410000000000000	0.4864380000000000	0.46960000000000002	0.5032759999999999	0.6246310000000000	0.6078060000000000	0.6414560000000000	0.49103999999999998	0.46434300000000001	0.5177370000000000
124	0.6260390000000000	0.5909720000000001	0.6611070000000000	0.7972790000000000	0.757422000000000	0.8371350000000000	0.6299290000000000	0.6048960000000000	0.6549620000000000	0.5219790000000000	0.5041760000000000	0.5397820000000000	0.48827100000000001	0.4713600000000000	0.5051820000000000	0.6412639999999999	0.6240710000000000	0.6584570000000000	0.488328000000000	0.46171099999999998	0.514944000000000
125	0.619893000000000	0.5847180000000000	0.6550690000000000	0.7879610000000000	0.7482380000000000	0.8276840000000000	0.6333710000000000	0.6081760000000000	0.6585650000000000	0.5270860000000001	0.5090850000000000	0.5450870000000000	0.4913680000000000	0.4743060000000000	0.5084300000000000	0.647077000000000	0.6296540000000000	0.6645000000000000	0.48987599999999998	0.4631170000000000	0.5166350000000000
126	0.6160400000000000	0.5791980000000000	0.6528820000000000	0.7866560000000000	0.7452390000000000	0.8280720000000000	0.637941000000000	0.6124730000000000	0.66340800000000	0.5327080000000000	0.5144810000000000	0.5509340000000000	0.4916040000000000	0.4745490000000000	0.5086590000000000	0.6458280000000000	0.6284530000000000	0.6632030000000000	0.49058600000000002	0.46383999999999997	0.5173320000000000
127	0.6155240000000000	0.5777000000000000	0.6533490000000000	0.8059820000000000	0.7622570000000000	0.8497080000000000	0.6477150000000000	0.621370000000000	0.6740600000000000	0.5500870000000000	0.5309290000000000	0.5692460000000000	0.4936960000000000	0.47664000000000001	0.5107530000000000	0.6412130000000000	0.6240480000000000	0.6583790000000000	0.4902650000000000	0.46375800000000000	0.5167730000000000
128	0.6179789999999999	0.5796450000000000	0.6563130000000000	0.8215770000000000	0.7764610000000000	0.8666930000000000	0.6482830000000001	0.6214190000000001	0.6751470000000001	0.5615160000000000	0.5416690000000000	0.5813620000000000	0.49488399999999999	0.47778999999999999	0.5119780000000000	0.6383470000000000	0.6212340000000000	0.6554600000000000	0.4887560000000000	0.46228000000000002	0.5152320000000000
129	0.6168580000000000	0.5784500000000000	0.6552660000000000	0.8175080000000000	0.7723500000000000	0.8626660000000000	0.6486110000000000	0.6217630000000000	0.6754590000000000	0.5639610000000000	0.5440300000000000	0.5838910000000000	0.5087050000000000	0.4911010000000000	0.5263099999999999	0.6554910000000000	0.6377389999999999	0.6732440000000000	0.5101570000000000	0.4823750000000000	0.5379389999999999
130	0.6112890000000000	0.5729430000000000	0.6496350000000000	0.8161720000000000	0.7708270000000000	0.8615159999999999	0.644931000000000	0.6182420000000000	0.6716210000000000	0.5653420000000000	0.5453410000000000	0.5853429999999999	0.5305700000000000	0.5120080000000000	0.5491320000000000	0.6793979999999999	0.6607640000000000	0.6980320000000000	0.5213150000000000	0.49266199999999999	0.5499670000000000
131	0.6094650000000000	0.5712360000000000	0.6476940000000000	0.8208860000000000	0.7752360000000000	0.8665360000000000	0.6435910000000000	0.6170170000000000	0.6701640000000000	0.5646190000000000	0.5446740000000000	0.5845630000000001	0.526064000000000	0.5075880000000000	0.5445390000000000	0.6801920000000000	0.6615060000000000	0.698877000000000	0.5179380000000000	0.4893190000000000	0.5465560000000000
132	0.6027260000000000	0.5640930000000000	0.6413600000000000	0.8027710000000000	0.7571460000000000	0.848395000000000	0.6439950000000000	0.6172350000000000	0.6707540000000000	0.5648950000000000	0.5447250000000000	0.5850649999999999	0.4941520000000000	0.47637000000000002	0.5119330000000000	0.6558659999999999	0.6375420000000001	0.6741900000000000	0.5178100000000000	0.4887650000000000	0.5468550000000000
133	0.566183000000000	0.5290350000000000	0.6033320000000000	0.7545200000000000	0.710620000000000	0.7984200000000000	0.6439270000000000	0.6171160000000000	0.6707370000000000	0.5681860000000000	0.5478880000000000	0.5884850000000000	0.48086600000000002	0.4630380000000000	0.4986950000000000	0.6218680000000000	0.6040590000000000	0.6396780000000000	0.49589000000000000	0.467267000000000	0.5245130000000000
134	0.5388860000000000	0.5030480000000001	0.5747240000000000	0.7452420000000000	0.7010090000000000	0.7894740000000000	0.645773000000000	0.6189860000000000	0.6725590000000000	0.5661050000000000	0.5459889999999999	0.5862210000000000	0.4724580000000000	0.4548670000000000	0.4900480000000000	0.6029830000000000	0.5857160000000000	0.6202500000000000	0.48624600000000001	0.4580840000000000	0.5144069999999999
135	0.5345080000000000	0.4995330000000000	0.5694840000000000	0.729371000000000	0.6869940000000000	0.7717470000000000	0.6477780000000000	0.6210450000000000	0.674512000000000	0.5632880000000000	0.5433940000000000	0.5831820000000000	0.45939099999999999	0.4422330000000000	0.47654900000000000	0.577442000000000	0.5609630000000000	0.5939200000000000	0.4816910000000000	0.4539480000000000	0.5094340000000001
136	0.5326140000000000	0.49832599999999999	0.5669030000000000	0.700154000000000	0.6600960000000000	0.7402120000000000	0.6497740000000000	0.6233360000000000	0.6762120000000000	0.5649490000000000	0.5453110000000000	0.5845870000000000	0.4589080000000000	0.4422350000000000	0.4755820000000000	0.5679950000000000	0.5522720000000000	0.5837180000000000	0.5011250000000000	0.47375299999999998	0.5284980000000000
137	0.5113280000000000	0.4775810000000000	0.545076000000000	0.6661640000000000	0.626750000000000	0.7055790000000000	0.6490930000000000	0.622653000000000	0.6755330000000001	0.5654600000000000	0.545749000000000	0.5851710000000000	0.4571930000000000	0.44051400000000002	0.4738720000000000	0.5645900000000000	0.548894000000000	0.5802850000000001	0.5015080000000000	0.47406700000000002	0.5289500000000000
138	0.497734000000000	0.46416600000000002	0.5313020000000001	0.6463840000000000	0.6073110000000000	0.685457000000000	0.6513780000000000	0.6245460000000000	0.6782100000000000	0.5694330000000000	0.5492590000000001	0.5896070000000000	0.46750100000000000	0.4501360000000000	0.4848650000000000	0.5720710000000000	0.5558660000000000	0.5882750000000000	0.5123170000000000	0.4839530000000000	0.5406800000000000
139	0.5015830000000000	0.46750999999999998	0.535656000000000	0.6485760000000000	0.6093190000000001	0.6878330000000000	0.6484290000000000	0.6217690000000000	0.6750890000000001	0.5684620000000000	0.5483290000000000	0.5885940000000000	0.5103040000000000	0.490813000000000	0.5297940000000000	0.5916940000000001	0.5746210000000000	0.6087680000000000	0.5233330000000000	0.4938980000000000	0.5527680000000000
140	0.5055440000000000	0.4713260000000000	0.5397630000000000	0.6491660000000000	0.6100130000000000	0.6883200000000000	0.6468050000000000	0.6203260000000000	0.6732840000000000	0.5686130000000000	0.5485510000000000	0.5886749999999999	0.5128320000000000	0.49326900000000001	0.532394000000000	0.5938070000000000	0.5766840000000000	0.6109310000000000	0.5236580000000000	0.49421700000000002	0.5531000000000000
141	0.4988820000000000	0.4635660000000000	0.5341970000000000	0.6157010000000001	0.5771120000000000	0.6542900000000000	0.6514630000000000	0.6247870000000000	0.6781380000000000	0.5741350000000000	0.5538459999999999	0.5944250000000000	0.5273430000000000	0.5069620000000000	0.5477250000000000	0.5945950000000000	0.5773650000000000	0.6118250000000000	0.5204970000000000	0.49103999999999998	0.5499540000000001
142	0.5041800000000000	0.4676080000000000	0.5407530000000000	0.6094850000000001	0.5704080000000000	0.6485610000000001	0.6593460000000000	0.6325860000000000	0.6861050000000000	0.6077990000000000	0.5862330000000000	0.6293660000000000	0.5475550000000000	0.5258520000000000	0.5692570000000000	0.6049550000000000	0.5873000000000000	0.6226100000000000	0.5161820000000000	0.48664600000000002	0.5457180000000000
143	0.5092130000000000	0.4721520000000000	0.5462740000000000	0.6083700000000000	0.5692970000000001	0.6474420000000000	0.6587100000000000	0.6321830000000001	0.6852370000000000	0.6105300000000000	0.5890040000000000	0.6320560000000000	0.5438920000000000	0.5223610000000000	0.5654230000000000	0.6085830000000000	0.5908610000000000	0.6263040000000000	0.5111980000000000	0.4819260000000000	0.5404690000000000
144	0.5172180000000000	0.47928199999999999	0.5551540000000000	0.6082750000000000	0.5687840000000000	0.6477660000000000	0.660441000000000	0.633923000000000	0.6869590000000000	0.6096860000000000	0.5882360000000000	0.6311360000000000	0.5377780000000000	0.516300000000000	0.5592560000000000	0.6050570000000000	0.587385000000000	0.6227290000000000	0.5045150000000000	0.475463000000000	0.5335660000000000
145	0.523000000000000	0.4844730000000000	0.5615280000000000	0.6141540000000000	0.574091000000000	0.6542180000000000	0.6578190000000000	0.6313290000000000	0.6843089999999999	0.6074030000000000	0.5859730000000000	0.62883400000000	0.529847000000000	0.508614000000000	0.5510800000000000	0.6013420000000000	0.5837670000000000	0.6189160000000000	0.4989840000000000	0.4702050000000000	0.5277620000000000
146	0.5546600000000000	0.5140840000000000	0.5952360000000000	0.6475780000000000	0.6053720000000000	0.6897850000000000	0.6621890000000000	0.6351760000000000	0.6892030000000000	0.6065450000000000	0.5848540000000000	0.6282360000000000	0.5174440000000000	0.4965580000000000	0.5383300000000000	0.5873480000000000	0.5700980000000000	0.6045980000000000	0.4981060000000000	0.4693440000000000	0.5268680000000000
147	0.8259310000000000	0.7742200000000000	0.8776420000000000	0.9336130000000000	0.8806440000000000	0.9865820000000000	0.6407380000000000	0.6146239999999999	0.6668530000000000	0.5761790000000000	0.555661000000000	0.5966970000000000	0.4487990000000000	0.4314070000000000	0.46618999999999999	0.55832700000000	0.5423590000000000	0.5742950000000000	0.48035499999999998	0.4530510000000000	0.5076600000000000
148	1.1106450000000001	1.0458510000000001	1.1754389999999999	1.0031690000000000	0.9493509999999999	1.0569880000000000	0.5981190000000000	0.5744540000000000	0.6217850000000000	0.5538720000000000	0.5347690000000000	0.5729750000000000	0.46474399999999999	0.4461240000000000	0.4833630000000000	0.5989110000000000	0.5810780000000000	0.6167430000000000	0.4935810000000000	0.46471899999999999	0.5224430000000000
149	1.1332700000000000	1.0667770000000001	1.199764000000000	1.0198600000000000	0.9647390000000000	1.0749810000000000	0.5964320000000000	0.5729820000000000	0.6198810000000000	0.5446660000000000	0.525869000000000	0.563463000000000	0.4591470000000000	0.44027800000000000	0.47801500000000002	0.6540460000000000	0.6340570000000000	0.6740350000000001	0.4840530000000000	0.4546850000000000	0.5134210000000000
150	1.1690799999999999	1.0993560000000000	1.2388030000000001	1.0486059999999999	0.9906270000000000	1.1065860000000001	0.5929380000000000	0.5691070000000000	0.616769000000000	0.5265960000000000	0.5077810000000000	0.5454110000000000	0.448458000000000	0.42977500000000002	0.4671410000000000	0.6753320000000000	0.6546370000000000	0.6960270000000000	0.4713570000000000	0.4422240000000000	0.5004890000000000
151	1.178689000000000	1.1085860000000001	1.2487930000000000	1.070863000000000	1.0119730000000000	1.129753000000000	0.588878000000000	0.5651300000000000	0.6126250000000000	0.523597000000000	0.5048400000000000	0.5423540000000000	0.4485870000000000	0.42988300000000002	0.46729199999999999	0.6768680000000000	0.6561180000000000	0.6976170000000000	0.47003600000000001	0.44092399999999998	0.49914900000000001
152	1.1942820000000001	1.123451000000000	1.2651120000000000	1.095954000000000	1.0359879999999999	1.1559200000000001	0.5891080000000000	0.5652830000000000	0.6129330000000000	0.5229840000000000	0.504222000000000	0.5417470000000000	0.4473070000000000	0.42862000000000000	0.4659930000000000	0.676255000000000	0.6555050000000000	0.6970060000000000	0.47144500000000000	0.44223800000000002	0.5006520000000000
153	1.3923390000000000	1.3132520000000001	1.4714259999999999	1.320093000000000	1.2516119999999999	1.3885740000000000	0.5927980000000000	0.5686870000000001	0.6169090000000000	0.5261630000000000	0.5072580000000000	0.5450690000000000	0.4677230000000000	0.4486430000000000	0.48680299999999999	0.7218560000000001	0.7004230000000000	0.7432890000000000	0.5014490000000000	0.47154800000000002	0.5313500000000000
154	1.420272000000000	1.3392770000000001	1.5012680000000000	1.3470730000000000	1.276926000000000	1.417220000000000	0.5973300000000000	0.5731060000000000	0.6215530000000000	0.5325550000000000	0.5134710000000000	0.551639000000000	0.46806700000000001	0.44894899999999999	0.48718600000000001	0.7278750000000000	0.7062690000000000	0.7494810000000000	0.5098790000000000	0.47963699999999998	0.5401210000000000
155	1.8208219999999999	1.704864000000000	1.9367790000000000	1.597266000000000	1.5074909999999999	1.6870410000000000	0.6088770000000000	0.5821260000000000	0.6356280000000000	0.559245000000000	0.5374520000000000	0.5810380000000001	0.5516230000000000	0.5250970000000000	0.5781500000000001	0.8427680000000000	0.8143080000000000	0.871229000000000	0.5332940000000000	0.4971480000000000	0.5694410000000000
156	1.8328730000000000	1.715748000000000	1.9499990000000000	1.6037820000000000	1.513498000000000	1.6940660000000001	0.614243000000000	0.5870880000000001	0.6413980000000000	0.5638590000000000	0.5417560000000000	0.5859620000000000	0.554409000000000	0.5275910000000000	0.5812260000000000	0.8494550000000000	0.8206760000000000	0.8782340000000000	0.5224810000000000	0.48665100000000000	0.5583100000000000
157	1.9048010000000000	1.7846569999999999	2.0249450000000002	1.7234830000000001	1.627934000000000	1.819032000000000	0.6135220000000000	0.5863940000000000	0.6406500000000001	0.5637640000000000	0.5416990000000000	0.5858290000000000	0.5539900000000000	0.5272050000000000	0.5807750000000000	0.8513370000000000	0.8225220000000000	0.8801530000000000	0.5212300000000000	0.48546899999999998	0.556991000000000
158	2.189184000000000	2.05727900000000	2.3210890000000002	2.1307820000000000	2.0193150000000002	2.2422499999999999	0.6065210000000000	0.5801300000000000	0.6329129999999999	0.5676360000000000	0.546181000000000	0.5890910000000000	0.5602980000000000	0.5340000000000000	0.586596000000000	0.8729230000000000	0.844141000000000	0.9017060000000000	0.5156530000000000	0.48088900000000001	0.5504170000000000
159	2.2353130000000001	2.102134000000000	2.3684930000000000	2.192523000000000	2.078897000000000	2.3061490000000000	0.6011000000000000	0.5748190000000000	0.6273820000000000	0.5637740000000000	0.542498000000000	0.5850490000000000	0.5482650000000000	0.5227130000000000	0.5738170000000000	0.8715560000000000	0.8429980000000000	0.9001130000000001	0.5159880000000000	0.48131099999999999	0.5506640000000000
160	2.3192960000000000	2.1798400000000000	2.4587520000000000	2.2256830000000001	2.109645000000000	2.3417210000000002	0.6049210000000000	0.5771560000000000	0.6326850000000001	0.5833560000000000	0.5607240000000000	0.6059890000000000	0.5484270000000000	0.5227330000000000	0.5741210000000000	0.8644010000000000	0.8359529999999999	0.8928490000000000	0.5130990000000000	0.47841000000000000	0.5477870000000000
161	2.3972840000000000	2.2538550000000002	2.5407139999999999	2.2970600000000001	2.1784059999999998	2.415714000000000	0.596027000000000	0.5688730000000000	0.6231800000000000	0.58319600000000	0.5608270000000000	0.6055650000000000	0.5497010000000000	0.5239230000000000	0.575478000000000	0.8682430000000000	0.8396660000000000	0.8968190000000000	0.5142110000000000	0.47947699999999999	0.5489450000000000
162	2.415078000000000	2.271002000000000	2.5591529999999998	2.3045589999999998	2.1858540000000000	2.4232629999999999	0.5972350000000000	0.5701090000000000	0.6243600000000000	0.5857090000000000	0.5633320000000001	0.6080860000000000	0.5496510000000000	0.5238920000000000	0.575410000000000	0.8674340000000000	0.8389210000000000	0.8959470000000000	0.5156280000000000	0.48086699999999999	0.5503880000000000
163	2.895705000000000	2.7326459999999999	3.0587640000000000	2.756331000000000	2.621695000000000	2.890968000000000	0.598908000000000	0.5718020000000000	0.62601400000000	0.592368000000000	0.5699149999999999	0.6148220000000000	0.5513500000000000	0.525616000000000	0.5770840000000000	0.8638740000000000	0.8355939999999999	0.8921530000000000	0.5159150000000000	0.4812180000000000	0.55061200000000
164	3.0755270000000001	2.9051279999999999	3.2459259999999999	2.998785000000000	2.8554719999999998	3.1420990000000000	0.5991670000000000	0.5721170000000000	0.6262180000000001	0.5945450000000000	0.5721140000000000	0.6169760000000000	0.5564470000000000	0.5305590000000000	0.5823340000000000	0.8704900000000000	0.8420140000000000	0.8989670000000000	0.5222430000000000	0.4872410000000000	0.5572450000000000
165	4.110932000000000	3.8925709999999998	4.329292000000000	4.276706000000000	4.083118000000000	4.4702940000000000	0.5834950000000000	0.5567879999999999	0.6102020000000000	0.6001280000000000	0.5775380000000000	0.6227170000000000	0.6262270000000000	0.5967710000000001	0.6556830000000000	1.023860000000000	0.9906450000000000	1.057076000000000	0.5676840000000000	0.5290730000000000	0.6062950000000000
166	4.448399000000000	4.218158000000000	4.678640000000000	4.607078000000000	4.403933000000000	4.810223000000000	0.5794049999999999	0.5529340000000000	0.6058750000000001	0.5982670000000000	0.5759280000000000	0.6206050000000000	0.6097520000000000	0.5804770000000000	0.6390270000000000	1.032484000000000	0.9985190000000000	1.0664490000000000	0.5766070000000000	0.5366480000000000	0.6165670000000000
167	4.7656510000000001	4.512031000000000	5.019270000000000	4.857003000000000	4.639155000000000	5.074851000000000	0.5651510000000000	0.5386260000000000	0.5916770000000000	0.5944950000000000	0.5719400000000000	0.6170500000000000	0.6160850000000000	0.5856690000000000	0.6465010000000000	1.0716720000000000	1.0356500000000000	1.1076930000000000	0.6051390000000000	0.5615700000000000	0.6487070000000000
168	5.300186000000000	5.027389000000000	5.5729839999999999	4.980551000000000	4.767376000000000	5.193726000000000	0.5540160000000000	0.5275609999999999	0.580471000000000	0.598284000000000	0.575640000000000	0.6209280000000000	0.615929000000000	0.5854670000000000	0.6463900000000000	1.0784769999999999	1.0421410000000000	1.1148140000000000	0.608932000000000	0.5649970000000000	0.6528670000000000
169	5.362827000000000	5.086170000000000	5.639483000000000	5.0306119999999996	4.814679000000000	5.246546000000000	0.5022410000000000	0.4770580000000000	0.5274240000000000	0.6086730000000000	0.585317000000000	0.6320290000000000	0.6159310000000000	0.5852770000000000	0.646584000000000	1.091350000000000	1.0541630000000000	1.1285369999999999	0.6035130000000000	0.559459000000000	0.6475670000000000
170	5.3698540000000001	5.0929640000000003	5.646744000000000	5.043883000000000	4.827186000000000	5.26058000000000	0.5020140000000000	0.4769420000000000	0.5270860000000001	0.6112340000000001	0.5879100000000000	0.6345570000000000	0.6153250000000000	0.5847430000000000	0.6459070000000000	1.1047979999999999	1.0672600000000001	1.1423360000000000	0.5965630000000000	0.552924000000000	0.6402030000000000
171	5.41228400000000	5.134637000000000	5.689932000000000	5.146055000000000	4.926161000000000	5.365949000000000	0.5043520000000000	0.47921900000000001	0.5294850000000000	0.6133750000000000	0.5900270000000000	0.6367220000000000	0.5733310000000000	0.5452200000000000	0.6014429999999999	1.0147130000000000	0.9818320000000000	1.047594000000000	0.5213260000000000	0.4839360000000000	0.5587160000000000
172	5.417790000000000	5.140024000000000	5.695557000000000	5.1845660000000002	4.963138000000000	5.405995000000000	0.504832000000000	0.47945800000000000	0.5302060000000000	0.6121410000000000	0.5887310000000000	0.6355520000000000	0.5657540000000000	0.5377610000000000	0.5937470000000000	1.0193319999999999	0.9861080000000000	1.052555000000000	0.524812000000000	0.48677100000000001	0.5628530000000000
173	5.564677000000000	5.284549000000000	5.844804000000000	5.275539000000000	5.053815000000000	5.497263000000000	0.5003250000000000	0.47522999999999999	0.5254200000000000	0.6110380000000000	0.5878170000000000	0.634259000000000	0.5671820000000000	0.5393829999999999	0.5949810000000000	1.0092449999999999	0.9766480000000000	1.0418410000000000	0.5259980000000000	0.48815500000000001	0.5638400000000000
174	6.1543349999999997	5.8542009999999998	6.454469000000000	5.8369130000000	5.598657000000000	6.0751679999999997	0.5023370000000000	0.4776410000000000	0.5270330000000000	0.6107780000000000	0.5880710000000000	0.6334850000000000	0.6198450000000000	0.5906140000000000	0.649076000000000	1.074109000000000	1.040746000000000	1.107473000000000	0.5410330000000000	0.503392000000000	0.578675000000000
175	6.531002000000000	6.220153000000000	6.841851000000000	6.272735000000000	6.026432000000000	6.519038000000000	0.4906050000000000	0.4679190000000000	0.5132910000000001	0.6488880000000000	0.6269590000000000	0.6708170000000000	0.6311840000000000	0.6017160000000000	0.6606520000000000	1.1093459999999999	1.0754539999999999	1.143238000000000	0.5427959999999999	0.5054650000000001	0.5801260000000000
176	6.5635570000000003	6.251385000000000	6.875730000000000	6.289710000000000	6.043119000000000	6.536301000000000	0.49321700000000002	0.47042000000000000	0.5160140000000000	0.6525339999999999	0.63051700000000	0.6745500000000000	0.6420020000000000	0.6120980000000000	0.671906000000000	1.13615300000000	1.1014450000000000	1.1708609999999999	0.5448780000000000	0.5073680000000000	0.5823870000000000
177	6.592245000000000	6.279284000000000	6.90520600000000	6.242947000000000	5.998914000000000	6.486980000000000	0.49263800000000002	0.469746000000000	0.5155300000000000	0.655555000000000	0.6334020000000000	0.6777080000000000	0.6457360000000000	0.615581000000000	0.6758910000000000	1.1554789999999999	1.1199960000000000	1.1909609999999999	0.5455120000000000	0.5077840000000000	0.583241000000000
178	6.728258000000000	6.409513000000000	7.047003000000000	6.300633000000000	6.0549939999999998	6.546271000000000	0.49225300000000000	0.46949000000000002	0.5150160000000000	0.6580740000000000	0.6359700000000000	0.6801779999999999	0.6504420000000000	0.6199820000000000	0.6809010000000000	1.2021839999999999	1.1651170000000000	1.239251000000000	0.5522220000000000	0.5139049999999999	0.5905400000000000
179	6.8123009999999997	6.487784000000000	7.136819000000000	6.36184800000000	6.112636000000000	6.611060000000000	0.48909000000000002	0.46624599999999999	0.5119340000000000	0.6670340000000000	0.6445160000000000	0.6895520000000001	0.6582710000000001	0.6272150000000000	0.689328000000000	1.2363820000000001	1.197879000000000	1.2748839999999999	0.561693000000000	0.5224640000000000	0.6009220000000000
180	7.02740600000000	6.687134000000000	7.3676789999999999	6.657632000000000	6.390636000000000	6.924628000000000	0.48485200000000001	0.46199699999999999	0.5077060000000000	0.6760590000000000	0.6531520000000000	0.6989660000000000	0.6603000000000000	0.6287720000000000	0.691828000000000	1.2784260000000001	1.2379410000000000	1.3189109999999999	0.5626080000000000	0.5226740000000000	0.6025430000000001
181	7.217088000000000	6.868091000000000	7.5660850000000002	6.8320610000000004	6.556996000000000	7.10712500000000	0.47084800000000	0.44831799999999999	0.49337700000000001	0.680441000000000	0.6571720000000000	0.7037099999999999	0.681761000000000	0.6476650000000000	0.7158570000000000	1.3720100000000000	1.3266270000000000	1.4173929999999999	0.5276420000000001	0.4866890000000000	0.5685960000000000
182	7.18136600000000	6.836105000000000	7.526627000000000	6.826314000000000	6.552185000000000	7.100444000000000	0.46170600000000001	0.4398120000000000	0.48359999999999997	0.6811730000000000	0.6580440000000000	0.7043030000000000	0.6839260000000000	0.6497790000000000	0.7180720000000000	1.3714409999999999	1.326086000000000	1.4167959999999999	0.5263220000000000	0.4854760000000000	0.5671670000000000
183	7.185249000000000	6.839814000000000	7.53068500000000	6.836672000000000	6.5620250000000002	7.111320000000000	0.45826000000000000	0.43662099999999998	0.47989900000000002	0.6817910000000000	0.6587830000000000	0.7048000000000000	0.6879010000000000	0.6536860000000000	0.7221160000000000	1.3809439999999999	1.3353910000000000	1.4264969999999999	0.5293510000000000	0.48838199999999998	0.5703200000000000
184	7.212036000000000	6.866518000000000	7.557555000000000	6.904312000000000	6.627134000000000	7.1814890000000000	0.46070899999999998	0.4387350000000000	0.48268299999999997	0.685641000000000	0.6623800000000000	0.7089020000000000	0.6784410000000000	0.6446340000000000	0.7122480000000000	1.3849350000000000	1.339143000000000	1.4307259999999999	0.5248640000000000	0.4839190000000000	0.5658090000000000
185	7.277382000000000	6.931352000000000	7.6234130000000002	6.956702000000000	6.6791480000000	7.2342550000000001	0.4562970000000000	0.4345140000000000	0.4780800000000000	0.6882340000000000	0.6649820000000000	0.7114850000000000	0.6569820000000000	0.6245640000000000	0.6894000000000000	1.3719230000000000	1.3270299999999999	1.4168149999999999	0.5198920000000000	0.47949000000000003	0.5602930000000000
186	7.309653000000000	6.961704000000000	7.657603000000000	6.976951000000000	6.698413000000000	7.255490000000000	0.4570300000000000	0.43508900000000000	0.47897000000000001	0.6917180000000001	0.6682450000000000	0.7151910000000000	0.6533460000000000	0.6210280000000000	0.6856640000000001	1.37110200000000	1.3261600000000000	1.4160429999999999	0.5227610000000000	0.4821750000000000	0.5633470000000000
187	7.362074000000000	7.0113320000000003	7.712815000000000	7.004703000000000	6.725188000000000	7.284217000000000	0.459715000000000	0.4368570000000000	0.48257400000000000	0.6935530000000000	0.6695190000000000	0.7175870000000000	0.6524620000000000	0.6201590000000000	0.6847650000000000	1.3771230000000001	1.3320790000000000	1.4221660000000000	0.5327270000000000	0.4915350000000000	0.5739180000000000
188	7.4104400000000004	7.05956100000000	7.761320000000000	7.036248000000000	6.756442000000000	7.316054000000000	0.4571600000000000	0.4342700000000000	0.4800490000000000	0.6938530000000001	0.6698010000000000	0.7179040000000000	0.6660020000000000	0.6332280000000000	0.6987750000000000	1.3790670000000000	1.3340939999999999	1.4240400000000000	0.5403870000000000	0.4987450000000000	0.5820300000000000
189	7.7338410000000000	7.3868809999999998	8.080802000000000	7.423331000000000	7.144748000000000	7.701913000000000	0.4501500000000000	0.4285570000000000	0.47174199999999999	0.7360560000000000	0.7121740000000000	0.759937000000000	0.7527550000000000	0.7181520000000000	0.7873580000000000	1.5382600000000000	1.4900160000000000	1.5865039999999999	0.5326580000000000	0.49234499999999998	0.57297200000000
190	7.778929000000000	7.4327269999999999	8.125132000000001	7.563462000000000	7.281982000000000	7.844943000000000	0.4520950000000000	0.43078499999999997	0.4734050000000000	0.7486220000000000	0.7247169999999999	0.7725270000000000	0.7560240000000000	0.7215060000000000	0.7905420000000000	1.5621280000000000	1.5135369999999999	1.6107190000000000	0.5338500000000000	0.49364900000000000	0.5740510000000000
191	8.077265000000001	7.731487000000000	8.423042000000001	8.099451000000000	7.812258000000000	8.386645000000000	0.4536870000000000	0.4324940000000000	0.47487900000000000	0.7585210000000000	0.7347450000000000	0.7822970000000000	0.7246040000000000	0.6929200000000000	0.7562880000000000	1.5709470000000001	1.5242249999999999	1.6176699999999999	0.5359940000000000	0.49728299999999998	0.5747060000000001
192	8.71636500000000	8.322882999999999	9.109847000000000	8.29012600000000	7.991415000000000	8.588837000000000	0.4659760000000000	0.44424599999999997	0.48770700000000000	0.8272699999999999	0.8018080000000000	0.8527320000000000	0.8510780000000000	0.8129300000000000	0.8892250000000000	1.7514799999999999	1.698544000000000	1.8044169999999999	0.5547800000000001	0.5143200000000000	0.595241000000000
193	9.04844400000000	8.628132000000001	9.468756000000001	8.674014000000000	8.354203000000000	8.993824000000000	0.4999080000000000	0.4760220000000000	0.5237930000000000	0.9083880000000000	0.8801180000000000	0.9366580000000000	0.8615040000000000	0.824832000000000	0.8981760000000000	1.9393130000000001	1.8843909999999999	1.9942350000000000	0.5221700000000000	0.48526200000000003	0.5590790000000000
194	9.05848400000000	8.638460000000000	9.478508000000000	8.710426000000000	8.390328999999999	9.030524000000000	0.4977270000000000	0.47361700000000001	0.5218380000000000	0.9339570000000000	0.9048580000000001	0.9630550000000000	0.8533180000000000	0.8166780000000000	0.8899589999999999	1.8938060000000001	1.8398589999999999	1.9477519999999999	0.5251040000000000	0.4879120000000000	0.5622950000000000
195	9.06795800000000	8.653969000000000	9.48194800000000	8.667382999999999	8.353681000000000	8.981085000000000	0.5057490000000000	0.4815270000000000	0.5299710000000000	0.9671270000000000	0.9375080000000000	0.9967470000000000	0.8496250000000000	0.8133250000000000	0.8859260000000000	1.9003260000000000	1.8463570000000000	1.954295000000000	0.5331500000000000	0.4956180000000000	0.5706820000000000
196	9.083183999999999	8.668017000000001	9.498351000000000	8.656590000000000	8.34340300000000	8.969776000000000	0.5068610000000000	0.4826420000000000	0.5310800000000000	0.9704060000000000	0.9407480000000000	1.0000640000000001	0.8461510000000000	0.8100290000000000	0.8822730000000000	1.904636000000000	1.8505490000000000	1.9587220000000001	0.5321440000000000	0.4946500000000000	0.5696369999999999
197	9.07484400000000	8.662443000000000	9.487245000000000	8.632118999999999	8.322062000000001	8.94217500000000	0.5073070000000000	0.4831810000000000	0.5314320000000000	0.9738540000000000	0.9442560000000000	1.003452000000000	0.8532800000000000	0.8170210000000000	0.889539000000000	1.9402180000000000	1.885265000000000	1.995170000000000	0.5306800000000000	0.493315000000000	0.5680450000000000
198	9.27822300000000	8.8477790000000	9.708667999999999	8.804560000000000	8.482174000000001	9.126944999999999	0.5039130000000001	0.4797870000000000	0.528039000000000	0.977508000000000	0.9477490000000000	1.00726700000000	0.8451520000000000	0.8082530000000000	0.8820510000000000	1.9558040000000001	1.8990499999999999	2.0125579999999998	0.4880370000000000	0.45160499999999998	0.5244680000000000
199	9.040236999999999	8.642488000000000	9.437984999999999	8.90806400000000	8.607673999999999	9.208454000000000	0.49747300000000000	0.4735290000000000	0.5214180000000000	0.9769020000000000	0.9471850000000001	1.00661900000000	0.8300310000000000	0.7940130000000000	0.8660480000000000	1.9343049999999999	1.8785900000000000	1.9900199999999999	0.47388500000000000	0.43833899999999998	0.5094310000000000
200	9.045871000000000	8.649952000000001	9.44178900000000	8.933192999999999	8.636309000000001	9.23007700000000	0.4898270000000000	0.4660020000000000	0.5136520000000000	0.9754650000000000	0.9456510000000000	1.0052800000000000	0.8065020000000001	0.7713340000000000	0.8416709999999999	1.8962660000000000	1.84162400000000	1.9509080000000001	0.4713270000000000	0.43591299999999999	0.5067400000000000
201	9.03405700000000	8.645939000000000	9.422174999999999	8.83103400000000	8.545380000000000	9.116687000000001	0.4877770000000000	0.46408199999999999	0.5114720000000000	0.979861000000000	0.9500189999999999	1.0097030000000000	0.8050420000000000	0.7700600000000000	0.8400240000000000	1.8894660000000001	1.8352480000000000	1.9436850000000001	0.4754040000000000	0.43994000000000000	0.5108690000000000
202	8.887568999999999	8.520318000000000	9.254820000000000	8.9743190000000	8.691034999999999	9.257602000000000	0.4789000000000000	0.4560470000000000	0.5017520000000000	0.9840860000000000	0.9548950000000000	1.0132760000000001	0.799954000000000	0.7655370000000000	0.8343699999999999	1.9171760000000000	1.8627350000000000	1.9716160000000000	0.4780800000000000	0.44273600000000002	0.5134250000000000
203	9.027599000000000	8.654788999999999	9.400409000000000	9.059837000000000	8.773160000000001	9.346513000000000	0.47923600000000000	0.455909000000000	0.5025620000000000	1.0095130000000001	0.97911100000000	1.0399160000000001	0.7727320000000000	0.7390480000000000	0.8064170000000001	1.9083070000000000	1.853705000000000	1.9629099999999999	0.4813890000000000	0.44547100000000001	0.517307000000000
204	9.036092999999999	8.66556600000000	9.406620000000000	9.008806000000000	8.726535000000000	9.2910770000000	0.4772310000000000	0.4541100000000000	0.5003520000000000	1.032658000000000	1.0020020000000001	1.0633130000000000	0.7560360000000000	0.7235380000000000	0.7885340000000000	1.9019520000000001	1.8479719999999999	1.955933000000000	0.46689000000000003	0.4323660000000000	0.5014140000000000
205	9.05181200000000	8.691622000000001	9.412001999999999	8.864651000000000	8.59454300000000	9.134759000000001	0.47442299999999998	0.4516570000000000	0.49718899999999999	1.0375340000000000	1.0072980000000000	1.0677700000000001	0.6895160000000000	0.6607090000000000	0.7183230000000000	1.7114240000000001	1.6653780000000000	1.7574700000000001	0.4329320000000000	0.4027500000000000	0.46311300000000000
206	9.026395000000001	8.668668000000000	9.384122000000000	8.885954999999999	8.615707000000000	9.156202000000000	0.47435400000000000	0.4512580000000000	0.49745099999999998	1.0548720000000000	1.0239410000000000	1.08580300000000	0.6868680000000000	0.658193000000000	0.7155440000000000	1.697573000000000	1.6519900000000001	1.74315500000000	0.4327570000000000	0.40262799999999999	0.46288600000000002
207	9.025383000000000	8.67659700000000	9.374169000000000	8.906389000000001	8.643117999999999	9.169660000000000	0.4706140000000000	0.44786199999999998	0.49336600000000003	1.0757250000000000	1.044860000000000	1.106589000000000	0.6833610000000000	0.6549590000000000	0.7117630000000000	1.688929000000000	1.6437660000000001	1.7340910000000000	0.43006499999999998	0.400184000000000	0.45994600000000002
208	9.069747000000000	8.712421000000001	9.42707200000000	8.734741000000000	8.475680000000001	8.99380200000000	0.45454299999999997	0.4331460000000000	0.47593999999999997	1.1223160000000001	1.0913150000000000	1.1533160000000000	0.6891910000000000	0.6606370000000000	0.7177450000000000	1.7195670000000001	1.6735990000000001	1.765535000000000	0.43089699999999997	0.4010160000000000	0.4607770000000000
209	9.09855400000000	8.737000000000000	9.460108999999999	8.670892000000000	8.41275700000000	8.929026000000000	0.45227699999999998	0.43093799999999999	0.4736150000000000	1.1242440000000000	1.0932240000000000	1.1552629999999999	0.685404000000000	0.6569630000000000	0.7138440000000000	1.7263150000000000	1.6800729999999999	1.772557000000000	0.42809500000000000	0.3982820000000000	0.45790799999999998
210	9.133013000000000	8.754642000000000	9.51138400000000	8.555967000000001	8.291850000000000	8.820084000000000	0.45341700000000001	0.4316910000000000	0.47514200000000001	1.139434000000000	1.107460000000000	1.1714089999999999	0.6544320000000000	0.6265760000000000	0.6822890000000000	1.7890459999999999	1.7388630000000000	1.8392290000000000	0.42534200000000000	0.39466200000000001	0.4560220000000000
211	9.07666500000000	8.695395000000000	9.45793400000000	8.532553000000000	8.26566400000000	8.799443000000000	0.4553170000000000	0.4333780000000000	0.47725699999999999	1.1471620000000000	1.1147430000000000	1.1795819999999999	0.6402320000000000	0.6128080000000000	0.6676560000000000	1.7908520000000001	1.7403000000000000	1.8414029999999999	0.41270299999999999	0.38249600000000000	0.44290900000000000
212	9.05759400000000	8.67759800000000	9.43758900000000	8.550884000000000	8.283097000000000	8.818671999999999	0.4516120000000000	0.4299380000000000	0.4732850000000000	1.1397020000000000	1.1076299999999999	1.1717750000000000	0.5771690000000000	0.553098000000000	0.6012400000000000	1.7220839999999999	1.6743870000000001	1.769781000000000	0.4083930000000000	0.37910700000000003	0.4376780000000000
213	8.869757999999999	8.490681000000000	9.248836000000001	8.725116999999999	8.444376999999999	9.005857000000001	0.45072200000000001	0.4289520000000000	0.4724930000000000	1.1467900000000000	1.1142049999999999	1.1793750000000001	0.5730670000000000	0.5491070000000000	0.5970270000000000	1.707535000000000	1.6601340000000000	1.7549370000000000	0.40862300000000001	0.3793270000000000	0.4379180000000000
214	8.835862000000001	8.460300999999999	9.211422000000001	8.714658999999999	8.435559000000000	8.993758000000000	0.4448140000000000	0.42326500000000000	0.466362000000000	1.1379100000000000	1.1055029999999999	1.1703170000000001	0.5637540000000000	0.5403100000000000	0.5871970000000000	1.679117000000000	1.6327380000000000	1.725496000000000	0.4049200000000000	0.37599900000000003	0.4338410000000000
215	8.799747000000000	8.428471000000000	9.171023999999999	8.68343400000000	8.406502000000000	8.960366000000000	0.4303540000000000	0.4097080000000000	0.45100099999999999	1.1199479999999999	1.0882989999999999	1.151597000000000	0.5464950000000000	0.5242750000000000	0.5687140000000001	1.6563920000000001	1.611355000000000	1.7014290000000001	0.3923090000000000	0.36485800000000002	0.41976100000000000
216	8.729003000000001	8.365943000000000	9.09206300000000	8.657159000000000	8.382605999999999	8.931711999999999	0.4203080000000000	0.4004720000000000	0.4401450000000000	1.078942000000000	1.0490150000000000	1.1088690000000001	0.5320009999999999	0.510739000000000	0.5532629999999999	1.7307859999999999	1.6834810000000000	1.7780899999999999	0.41928100000000001	0.3899460000000000	0.4486170000000000
217	8.726292000000001	8.363564999999999	9.08902000000000	8.630169000000000	8.356814000000000	8.903524000000001	0.41895300000000002	0.39924300000000001	0.4386630000000000	1.0746540000000000	1.0449280000000	1.1043799999999999	0.5295820000000000	0.5084120000000000	0.550753000000000	1.735846000000000	1.688351000000000	1.7833410000000001	0.4157260000000000	0.3864920000000000	0.44496000000000002
218	8.702719999999999	8.337016000000000	9.068425000000000	8.619137000000000	8.344303000000000	8.893971000000001	0.41875800000000002	0.39900099999999999	0.43851499999999999	1.081210000000000	1.05126100000000	1.1111590000000000	0.5260890000000000	0.5049120000000000	0.5472650000000000	1.7594250000000000	1.7109319999999999	1.8079170000000000	0.41268400000000000	0.38346999999999998	0.44189800000000001
219	8.47340900000000	8.107798000000001	8.839020000000000	8.42272700000000	8.148987999999999	8.696465999999999	0.4148720000000000	0.3948350000000000	0.4349100000000000	1.1206309999999999	1.0891860000000000	1.1520750000000000	0.49415500000000001	0.4734370000000000	0.514873000000000	1.7611650000000001	1.710903000000000	1.8114269999999999	0.394722000000000	0.36544399999999999	0.4240000000000000
220	8.308247000000000	7.942310000000000	8.674182999999999	8.305298000000001	8.028497000000000	8.582098000000000	0.4138760000000000	0.39227299999999998	0.4354780000000000	1.1665950000000000	1.1316349999999999	1.201556000000000	0.4830020000000000	0.4624230000000000	0.5035820000000000	1.7544439999999999	1.703585000000000	1.8053030000000001	0.38741599999999998	0.35805900000000002	0.41677399999999998
221	8.307202999999999	7.94370600000000	8.670700999999999	8.134264999999999	7.867348000000000	8.40118200000000	0.41592400000000002	0.3943170000000000	0.4375300000000000	1.1963429999999999	1.1608790000000000	1.2318070000000001	0.4736380000000000	0.4534070000000000	0.4938690000000000	1.7249310000000000	1.6750320000000001	1.7748299999999999	0.3878970000000000	0.3586320000000000	0.4171630000000000
222	8.300789999999999	7.937300000000000	8.6642810000000	8.194466000000000	7.925456000000000	8.463475000000001	0.41385200000000000	0.39229900000000001	0.4354060000000000	1.2007950000000001	1.1651590000000001	1.2364299999999999	0.4686680000000000	0.4486410000000000	0.48869499999999999	1.7116510000000000	1.662239000000000	1.7610630000000000	0.3894280000000000	0.36012000000000000	0.418735000000000
223	8.2807760000000	7.916776000000000	8.644776999999999	8.226815999999999	7.957130000000000	8.49650200000000	0.4083870000000000	0.38677099999999998	0.4300040000000000	1.2147580000000000	1.1783779999999999	1.251137000000000	0.46641500000000002	0.44642799999999999	0.4864010000000000	1.6895690000000001	1.640767000000000	1.7383700000000000	0.3900270000000000	0.3607170000000000	0.4193370000000000
224	8.230955000000000	7.876353000000000	8.585558000000001	8.271186999999999	8.004713000000001	8.537661000000000	0.4086780000000000	0.3871620000000000	0.43019400000000002	1.218536000000000	1.1823650000000001	1.2547070000000000	0.4702010000000000	0.450207000000000	0.49019400000000002	1.6982120000000001	1.6495249999999999	1.7468999999999999	0.394553000000000	0.3651710000000000	0.4239350000000000
225	8.240695000000001	7.886414000000000	8.594977000000000	8.270208999999999	8.004614000000000	8.5358030000000	0.40720499999999998	0.3857380000000000	0.4286730000000000	1.2172360000000000	1.1811060000000000	1.2533660000000000	0.4697520000000000	0.44983299999999998	0.48966999999999999	1.6992600000000000	1.6506220000000000	1.7478980000000000	0.3949910000000000	0.36564700000000000	0.42433500000000002
226	8.288662000000000	7.930832000000000	8.646493000000000	8.361176000000000	8.092153000000000	8.630198999999999	0.41429600000000000	0.3923730000000000	0.4362200000000000	1.243473000000000	1.2066060000000001	1.2803400000000000	0.46936699999999998	0.4493870000000000	0.4893460000000000	1.713640000000000	1.664391000000000	1.7628889999999999	0.39527499999999999	0.36588100000000001	0.424669000000000
227	8.305702999999999	7.948701000000000	8.662706000000000	8.333034000000000	8.065935000000000	8.600133000000000	0.4278710000000000	0.4053600000000000	0.4503810000000000	1.2870560000000000	1.2494520000000000	1.3246599999999999	0.46973700000000002	0.4497800000000000	0.4896940000000000	1.7426850000000000	1.6926850000000000	1.792684000000000	0.3953660000000000	0.36600199999999999	0.4247310000000000
228	8.30179200000000	7.946049000000000	8.657534999999999	8.319590000000000	8.053531000000000	8.585649000000000	0.43141800000000002	0.40861599999999998	0.4542200000000000	1.302928000000000	1.2647729999999999	1.3410830000000000	0.4670600000000000	0.44717299999999999	0.4869470000000000	1.7364029999999999	1.6865370000000000	1.7862680000000000	0.39422800000000002	0.36492700000000000	0.42352800000000002
229	8.285686000000000	7.933487000000000	8.637886000000000	8.398035999999999	8.131360000000001	8.664712000000000	0.43333300000000002	0.41049900000000000	0.4561670000000000	1.3246230000000001	1.2860240000000001	1.363222000000000	0.4696820000000000	0.44980199999999998	0.4895620000000000	1.6941390000000001	1.6463610000000000	1.7419180000000001	0.3947440000000000	0.36589500000000003	0.4235940000000000
230	8.208537000000000	7.865234000000000	8.55184100000000	8.40327700000000	8.138567999999999	8.667987000000000	0.43137599999999998	0.40895199999999998	0.453800000000000	1.345849000000000	1.3071569999999999	1.384541000000000	0.46632400000000002	0.44703500000000002	0.4856130000000000	1.585097000000000	1.5425260000000001	1.62766900000000	0.38197399999999998	0.3548370000000000	0.40911100000000000
231	8.168616000000000	7.829938000000000	8.507294000000000	8.377605000000001	8.115104000000001	8.640105999999999	0.42458000000000001	0.40270200000000000	0.44645800000000002	1.3385170000000000	1.3007629999999999	1.3762700000000001	0.45838600000000002	0.4397240000000000	0.4770470000000000	1.562256000000000	1.5210420000000000	1.603470000000000	0.38071400000000000	0.3541090000000000	0.40731800000000001
232	8.105076000000000	7.771001000000000	8.439151000000001	8.330405000000001	8.070188000000000	8.590622000000000	0.4199190000000000	0.3983520000000000	0.4414860000000000	1.3473569999999999	1.3097120000000000	1.3850009999999999	0.46303800000000001	0.4447550000000000	0.4813210000000000	1.6658240000000000	1.6236820000000001	1.707967000000000	0.37654700000000002	0.3509510000000000	0.40214200000000000
233	8.083674000000000	7.7489710000000001	8.418377000000000	8.322887000000000	8.062348999999999	8.583425000000000	0.4197240000000000	0.3980790000000000	0.44136999999999998	1.3587950000000000	1.3207850000000001	1.396805000000000	0.4605030000000000	0.44219799999999998	0.4788080000000000	1.672811000000000	1.630331000000000	1.715292000000000	0.3780310000000000	0.35228900000000002	0.40377400000000002
234	7.873493000000000	7.533448000000000	8.21353800000000	8.155056000000000	7.889946000000000	8.420166000000000	0.4209000000000000	0.39793099999999998	0.44386999999999999	1.3904510000000001	1.3496969999999999	1.4312039999999999	0.4040150000000000	0.38689899999999999	0.4211310000000000	1.5920220000000000	1.5505510000000000	1.633493000000000	0.3800050000000000	0.35371100000000000	0.40629900000000002
235	7.835267000000000	7.494428000000000	8.176106000000001	8.042560000000000	7.77963600000000	8.305484000000000	0.4187530000000000	0.395394000000000	0.4421110000000000	1.4066430000000001	1.364976000000000	1.4483100000000000	0.4010280000000000	0.383918000000000	0.4181380000000000	1.5839340000000000	1.5423560000000001	1.625513000000000	0.3803870000000000	0.3538970000000000	0.40687699999999999
236	7.593135000000000	7.246788000000000	7.9394809999999998	7.609722000000000	7.350113000000000	7.869331000000000	0.41692299999999999	0.3934320000000000	0.440413000000000	1.4190389999999999	1.3764110000000001	1.4616670000000000	0.39733600000000002	0.379750000000000	0.4149230000000000	1.5824350000000000	1.5394820000000000	1.6253880000000001	0.3692730000000000	0.3424690000000000	0.3960780000000000
237	7.521534000000000	7.176268000000000	7.866800000000000	7.664244000000000	7.399631000000000	7.9288569999999998	0.41438799999999998	0.39035500000000001	0.4384210000000000	1.4268069999999999	1.382640000000000	1.470974000000000	0.39078800000000002	0.37287399999999998	0.4087010000000000	1.5747660000000001	1.5306869999999999	1.6188460000000000	0.3714590000000000	0.3438290000000000	0.39908800000000000
238	7.483221000000000	7.138336000000000	7.828106000000000	7.772662000000000	7.502354000000000	8.042970000000000	0.40804800000000002	0.38365400000000000	0.4324420000000000	1.4347010000000000	1.389551000000000	1.4798510000000000	0.32503300000000002	0.3084630000000000	0.34160299999999999	1.3395509999999999	1.2989090000000001	1.3801930000000000	0.36691200000000002	0.3377420000000000	0.3960820000000000
239	7.463528000000000	7.119075000000000	7.807980000000000	7.745360000000000	7.475271000000000	8.015450000000000	0.40731899999999999	0.3827230000000000	0.4319150000000000	1.4463459999999999	1.4005730000000001	1.4921190000000000	0.3221530000000000	0.3056730000000000	0.338633000000000	1.3161140000000000	1.276103000000000	1.3561259999999999	0.3666660000000000	0.3374880000000000	0.39584399999999997
240	7.434422000000000	7.089497000000000	7.779347000000000	7.68255100000000	7.414093000000000	7.951010000000000	0.3962790000000000	0.3719910000000000	0.420566000000000	1.4442770000000000	1.3981830000000000	1.4903709999999999	0.3195080000000000	0.30305900000000002	0.3359570000000000	1.284003000000000	1.2449690000000000	1.3230360000000001	0.36295300000000003	0.3340240000000000	0.391882000000000
241	7.34234300000000	7.013838000000000	7.670848000000000	7.514986000000000	7.260566000000000	7.769405000000000	0.4224530000000000	0.3982990000000000	0.44660600000000000	1.5835779999999999	1.5365139999999999	1.630642000000000	0.3473590000000000	0.33077499999999999	0.363944000000000	1.3822850000000000	1.342329000000000	1.4222410000000001	0.38727800000000001	0.358576000000000	0.4159800000000000
242	7.339682000000000	7.00927600000000	7.670088000000000	7.525791000000000	7.269509000000000	7.782074000000000	0.42404100000000000	0.39974700000000002	0.4483350000000000	1.605719000000000	1.5579440000000000	1.6534940000000000	0.3418210000000000	0.3253970000000000	0.35824400000000001	1.3523220000000000	1.3131180000000000	1.3915260000000000	0.3892340000000000	0.36043500000000001	0.41803200000000001
243	7.36649100000000	7.036520000000000	7.696463000000000	7.37508200000000	7.127487000000000	7.622677000000000	0.4500920000000000	0.4253470000000000	0.4748370000000000	1.6898450000000000	1.6411770000000001	1.7385139999999999	0.3456140000000000	0.3294680000000000	0.361759000000000	1.3737770000000000	1.3350370000000000	1.4125170000000000	0.395257000000000	0.3669800000000000	0.42353299999999999
244	7.413210000000000	7.062763000000000	7.763657000000000	7.046449000000000	6.789490000000000	7.303409000000000	0.4588830000000000	0.4337900000000000	0.4839750000000000	1.7261670000000000	1.6765800000000000	1.7757529999999999	0.34425299999999998	0.3280360000000000	0.36047000000000001	1.3811150000000001	1.3418990000000000	1.420331000000000	0.39544699999999999	0.3670090000000000	0.42388599999999999
245	7.415355000000000	7.067206000000000	7.763504000000000	7.064219000000000	6.809192000000000	7.319246000000000	0.48340400000000000	0.4575550000000000	0.5092540000000000	1.853589000000000	1.8014140000000001	1.9057649999999999	0.34907800000000000	0.3328320000000000	0.36532399999999998	1.4029050000000001	1.3634080000000000	1.442402000000000	0.3945580000000000	0.366383000000000	0.42273300000000003
246	7.3241740000000002	6.981403000000000	7.666945000000000	7.160993000000000	6.907784000000000	7.414202000000000	0.4970110000000000	0.4709450000000000	0.523078000000000	1.8845760000000000	1.8325340000000001	1.9366180000000000	0.3457220000000000	0.3296790000000000	0.3617650000000000	1.4071300000000000	1.3678129999999999	1.4464470000000000	0.390250000000000	0.36258600000000002	0.4179140000000000
247	7.3781580000000000	7.0156780000000003	7.7406379999999997	6.804619000000000	6.55787300000000	7.051365000000000	0.5358970000000000	0.5080230000000000	0.5637700000000000	2.0036040000000002	1.9477450000000001	2.059463000000000	0.34322900000000001	0.3271510000000000	0.3593080000000000	1.3868100000000001	1.3477260000000000	1.4258949999999999	0.3927880000000000	0.36492999999999998	0.4206460000000000
248	7.293078000000000	6.924058000000000	7.6620990000000004	6.63336100000000	6.389902000000000	6.876821000000000	0.5416680000000000	0.513525000000000	0.569811000000000	2.053635000000000	1.9962219999999999	2.1110490000000000	0.35232300000000000	0.3357070000000000	0.36893799999999999	1.4132490000000000	1.3730590000000000	1.4534380000000000	0.3917130000000000	0.36364500000000000	0.4197800000000000
249	7.28971200000000	6.913150000000000	7.666273000000000	6.652061000000000	6.403240000000000	6.900883000000000	0.5495570000000000	0.5207440000000000	0.5783690000000000	2.0851860000000002	2.0260530000000001	2.144320000000000	0.35737900000000000	0.3401600000000000	0.37459799999999999	1.427809000000000	1.3865660000000000	1.4690529999999999	0.3987890000000000	0.3697790000000000	0.4277980000000000
250	7.072606000000000	6.690242000000000	7.454971000000000	6.73007600000000	6.468019000000000	6.992133000000000	0.560336000000000	0.5306640000000000	0.5900080000000000	2.146461000000000	2.084642000000000	2.20827900000000	0.3812200000000000	0.36241400000000001	0.40002599999999999	1.597570000000000	1.5487620000000000	1.6463770000000000	0.4278580000000000	0.394686000000000	0.4610310000000000
251	7.072235000000000	6.687354000000000	7.457116000000000	6.704900000000000	6.442265000000000	6.967536000000000	0.5651070000000000	0.5352390000000000	0.5949740000000000	2.1613039999999999	2.099040000000000	2.2235680000000002	0.38265399999999999	0.3637770000000000	0.4015310000000000	1.6097800000000000	1.560468000000000	1.6590920000000000	0.42650900000000003	0.3933220000000000	0.4596950000000000
252	6.903934000000000	6.508599000000000	7.299269000000000	6.449381000000000	6.184076000000000	6.714686000000000	0.574109000000000	0.5434670000000000	0.6047520000000000	2.2007970000000001	2.136115000000000	2.2654800000000002	0.38403900000000002	0.365000000000000	0.4030770000000000	1.6242129999999999	1.5741980000000000	1.6742280000000000	0.43008999999999997	0.39656400000000003	0.4636160000000000
253	6.848124000000000	6.458356000000000	7.2378920000000004	6.557310000000000	6.285755000000000	6.8288640000000003	0.609381000000000	0.5755570000000000	0.6432050000000000	2.2277570000000000	2.159563000000000	2.2959510000000001	0.37810700000000003	0.35920800000000003	0.39700500000000000	1.6017630000000000	1.5522290000000001	1.6512970000000000	0.4295780000000000	0.3959880000000000	0.46316800000000002
254	6.829698000000000	6.4422059999999997	7.2171900000000004	6.597803000000000	6.324245000000000	6.871362000000000	0.6151960000000000	0.5811930000000000	0.649198000000000	2.251090000000000	2.1822480000000000	2.3199329999999998	0.3790630000000000	0.36012800000000000	0.3979970000000000	1.6023400000000001	1.5528400000000000	1.651840000000000	0.4307070000000000	0.3971020000000000	0.4643130000000000
255	6.831452000000000	6.445338000000000	7.217567000000000	6.643407000000000	6.368606000000000	6.91820900000000	0.6212390000000000	0.5865220000000000	0.6559560000000000	2.2879200000000002	2.217494000000000	2.358345000000000	0.3748140000000000	0.3560560000000000	0.39357300000000001	1.5822270000000001	1.5336390000000000	1.6308160000000000	0.42814400000000002	0.39479100000000000	0.46149600000000002
256	6.8627989999999999	6.483948000000000	7.2416499999999999	6.675658000000000	6.4061500000000002	6.945166000000000	0.6198050000000001	0.5852780000000000	0.6543320000000000	2.311120000000000	2.240608000000000	2.3816320000000002	0.3747550000000000	0.3559970000000000	0.39351199999999997	1.5798669999999999	1.5315989999999999	1.6281350000000001	0.4249290000000000	0.3919200000000000	0.45793800000000001
257	6.923197000000000	6.554050000000000	7.292345000000000	6.720402000000000	6.459908000000000	6.980895000000000	0.6314109999999999	0.5964510000000000	0.6663720000000000	2.3723740000000002	2.301181000000000	2.4435669999999998	0.41055799999999998	0.3895070000000000	0.43160900000000002	1.6472979999999999	1.5959790000000000	1.6986170000000000	0.43258300000000000	0.3983320000000000	0.46683500000000000
258	6.986230000000000	6.619496000000000	7.3529640000000001	6.708129000000000	6.452192000000000	6.964065000000000	0.6209190000000000	0.5870800000000000	0.6547580000000000	2.3881019999999999	2.31911200000000	2.457091000000000	0.4081300000000000	0.3874690000000000	0.4287910000000000	1.6647019999999999	1.61331300000000	1.7160910000000000	0.4277580000000000	0.3940470000000000	0.4614700000000000
259	6.961875000000000	6.598436000000000	7.325315000000000	6.64880800000000	6.3954100000000000	6.9022059999999996	0.6472840000000000	0.6123690000000001	0.6822000000000000	2.5274679999999998	2.455150000000000	2.5997870000000001	0.412105000000000	0.3911170000000000	0.43309300000000001	1.6950559999999999	1.6423989999999999	1.7477130000000001	0.43659599999999998	0.4022330000000000	0.4709600000000000
260	6.979054000000000	6.611269000000000	7.346840000000000	6.62296800000000	6.369835000000000	6.876102000000000	0.7218170000000000	0.6829040000000000	0.7607300000000000	2.766888000000000	2.6878120000000001	2.8459650000000001	0.4261390000000000	0.40380300000000002	0.44847500000000001	1.748831000000000	1.693581000000000	1.8040820000000000	0.46516500000000000	0.4279550000000000	0.5023740000000000
261	6.989761000000000	6.611283000000000	7.3682379999999998	6.57249200000000	6.318086000000000	6.826898000000000	0.789656000000000	0.7462690000000000	0.8330430000000000	3.217344000000000	3.123066000000000	3.311622000000000	0.4566060000000000	0.4318400000000000	0.48137300000000000	1.8383000000000000	1.7776230000000000	1.8989780000000001	0.48316599999999998	0.4440470000000000	0.5222860000000000
262	7.043735000000000	6.673888000000000	7.413581000000000	6.6433350000000004	6.3910200000000001	6.895651000000000	0.7840170000000000	0.7418500000000000	0.8261849999999999	3.2561010000000001	3.162639000000000	3.349562000000000	0.48013600000000001	0.45531100000000002	0.5049620000000000	1.9213229999999999	1.8603099999999999	1.98233500000000	0.47342200000000001	0.4364740000000000	0.5103710000000000
263	7.056746000000000	6.69045000000000	7.423043000000000	6.600271000000000	6.352890000000000	6.847651000000000	0.7600000000000000	0.721111000000000	0.798888000000000	3.346647000000000	3.2550919999999999	3.438202000000000	0.4974990000000000	0.4727100000000000	0.5222880000000000	1.915219000000000	1.8563120000000000	1.974126000000000	0.4787620000000000	0.4425350000000000	0.5149890000000000
264	7.067722000000000	6.7017319999999998	7.433712000000000	6.551478000000000	6.307801000000000	6.795154000000000	0.7435290000000000	0.7072290000000000	0.7798280000000000	3.4444620000000001	3.355195000000000	3.5337280000000000	0.4977980000000000	0.4734710000000000	0.5221240000000000	1.9487200000000000	1.8904660000000000	2.0069729999999999	0.4702570000000000	0.4354520000000000	0.5050620000000000
265	7.104181000000000	6.735916000000000	7.472446000000000	6.498822000000000	6.256706000000000	6.74093800000000	0.7521490000000000	0.7162809999999999	0.788018000000000	3.475398000000000	3.3867370000000001	3.5640589999999999	0.5029709999999999	0.47869600000000001	0.5272450000000000	2.0205540000000002	1.960749000000000	2.0803579999999999	0.4679260000000000	0.43350699999999998	0.5023450000000000
266	7.070565000000000	6.6998610000000003	7.441268000000000	6.647071000000000	6.393928000000000	6.900214000000000	0.765514000000000	0.7291780000000000	0.8018500000000000	3.538119000000000	3.4479120000000001	3.6283259999999999	0.5095530000000000	0.4848910000000000	0.5342150000000000	2.0494180000000002	1.9885050000000000	2.1103310000000000	0.4650450000000000	0.4305510000000000	0.49953799999999998
267	7.077813000000000	6.705879000000000	7.449747000000000	6.637585000000000	6.383962000000000	6.891209000000000	0.7692290000000001	0.7327120000000000	0.805746000000000	3.5470220000000001	3.456577000000000	3.6374659999999999	0.5141100000000000	0.4891740000000000	0.5390460000000000	2.0648019999999998	2.003210000000000	2.126395000000000	0.4621710000000000	0.42772300000000002	0.4966190000000000
268	7.067896000000000	6.695002000000000	7.440790000000000	6.612367000000000	6.357041000000000	6.867694000000000	0.775748000000000	0.7390030000000000	0.812494000000000	3.5885060000000002	3.497084000000000	3.6799279999999999	0.5170550000000000	0.4919800000000000	0.5421300000000000	2.0766049999999998	2.014559000000000	2.1386500000000002	0.46358199999999999	0.4289860000000000	0.49817800000000001
269	7.0846879999999999	6.698742000000000	7.470634000000000	6.466348000000000	6.210141000000000	6.72255400000000	0.7852640000000000	0.7478720000000000	0.8226560000000001	3.688340000000000	3.593668000000000	3.783012000000000	0.5138420000000000	0.48867500000000003	0.5390080000000000	2.0719799999999999	2.0094550000000000	2.1345049999999999	0.4617650000000000	0.42703900000000000	0.4964900000000000
270	7.038591000000000	6.658414000000000	7.418767000000000	6.470190000000000	6.214713000000000	6.725668000000000	0.7926370000000000	0.7552130000000000	0.8300620000000000	3.7460779999999998	3.650565000000000	3.841591000000000	0.5162990000000000	0.4910740000000000	0.5415250000000000	2.0873320000000000	2.0245310000000001	2.150133000000000	0.4632970000000000	0.4286460000000000	0.49794699999999997
271	7.045593000000000	6.662816000000000	7.428370000000000	6.51984500000000	6.260800000000000	6.778891000000000	0.7913390000000000	0.7539210000000000	0.8287570000000000	3.7880259999999999	3.6915209999999998	3.8845320000000001	0.5200850000000000	0.4947770000000000	0.5453930000000000	2.068506000000000	2.0072109999999999	2.1298020000000002	0.4623280000000000	0.4280680000000000	0.49658700000000000
272	7.2830240000000002	6.902363000000000	7.66368400000000	6.579887000000000	6.3269560000000000	6.832817000000000	0.7986710000000000	0.7614280000000000	0.8359130000000000	3.9371860000000001	3.8386790000000000	4.0356940000000003	0.5232280000000000	0.4993720000000000	0.5470850000000000	2.056752000000000	2.0027390000000000	2.1107659999999999	0.4579720000000000	0.426450000000000	0.4894940000000000
273	7.276229000000000	6.899646000000000	7.652812000000000	6.533398000000000	6.284649000000000	6.782147000000000	0.7963940000000000	0.7601570000000000	0.8326310000000000	4.047009000000000	3.949105000000000	4.144913000000000	0.5310319999999999	0.5074270000000000	0.554637000000000	2.075750000000000	2.0227789999999999	2.128721000000000	0.4523670000000000	0.42213099999999998	0.4826030000000000
274	7.277590000000000	6.897483000000000	7.657696000000000	6.3691680000000002	6.125338000000000	6.612999000000000	0.8013020000000000	0.7648920000000000	0.837711000000000	4.107107000000000	4.007887000000000	4.20632700000000	0.5392140000000000	0.5151019999999999	0.5633250000000000	2.1394060000000001	2.0842179999999999	2.1945939999999999	0.4525050000000000	0.4219740000000000	0.483037000000000
275	7.344958000000000	6.946840000000000	7.743076000000000	6.275525000000000	6.031352000000000	6.519699000000000	0.8512180000000000	0.8123480000000000	0.8900870000000000	4.282672000000000	4.178236000000000	4.38710800000000	0.559319000000000	0.533435000000000	0.585203000000000	2.392268000000000	2.3269829999999998	2.457554000000000	0.4688700000000000	0.4364060000000000	0.5013350000000000
276	7.393716000000000	6.988013000000000	7.7994190000000003	6.266717000000000	6.021347000000000	6.512087000000000	0.9234610000000000	0.8826400000000000	0.9642820000000000	4.68211200000000	4.568590000000000	4.7956349999999999	0.6029440000000000	0.5752350000000001	0.6306540000000000	2.6164470000000000	2.545950000000000	2.6869440000000000	0.49004799999999998	0.4571440000000000	0.5229520000000000
277	7.447473000000000	7.0339600000000004	7.860986000000000	6.298796000000000	6.050800000000000	6.546792000000000	0.9436590000000000	0.901851000000000	0.9854670000000000	4.765152000000000	4.648658000000000	4.8816459999999999	0.6094200000000000	0.580196000000000	0.6386440000000000	2.559167000000000	2.487061000000000	2.6312730000000002	0.503184000000000	0.4684180000000000	0.5379490000000000
278	7.441619000000000	7.029275000000000	7.853962000000000	6.306813000000000	6.058439000000000	6.5551860000000000	0.946037000000000	0.9042550000000000	0.9878190000000000	4.8008970000000000	4.683787000000000	4.918007000000000	0.617634000000000	0.5881360000000000	0.6471310000000000	2.5817739999999998	2.509185000000000	2.654363000000000	0.5019980000000001	0.46734500000000001	0.5366500000000000
279	7.441741000000000	7.026597000000000	7.856885000000000	6.280353000000000	6.032202000000000	6.528505000000000	0.9530180000000000	0.9109020000000000	0.9951340000000000	4.8518800000000004	4.733422000000000	4.970338000000000	0.6186860000000000	0.5890040000000000	0.6483680000000001	2.5875349999999999	2.514559000000000	2.660512000000000	0.5010620000000000	0.4663720000000000	0.535753000000000
280	7.438892000000000	7.0237829999999999	7.854001000000000	6.301032000000000	6.051826000000000	6.5502380000000002	0.9583680000000000	0.9159300000000000	1.0008070000000000	4.880329000000000	4.760913000000000	4.999745000000000	0.6184610000000000	0.5887650000000000	0.648157000000000	2.5772510000000000	2.5046569999999999	2.6498460000000001	0.49971700000000002	0.465085000000000	0.5343490000000000
281	7.314362000000000	6.921268000000000	7.707456000000000	6.428772000000000	6.17987900000000	6.6776640000000000	0.9877060000000000	0.9451070000000000	1.0303050000000000	5.075480000000000	4.953123000000000	5.1978369999999998	0.6062680000000000	0.5773170000000000	0.6352179999999999	2.564250000000000	2.492658000000000	2.6358410000000001	0.4948900000000000	0.4607590000000000	0.5290210000000000
282	7.320075000000000	6.928621000000000	7.711529000000000	6.426143000000000	6.179234000000000	6.673053000000000	1.0043260000000001	0.9613620000000000	1.047290000000000	5.1116760000000001	4.988862000000000	5.234491000000000	0.5993280000000000	0.5707020000000000	0.6279530000000000	2.563250000000000	2.491752000000000	2.6347489999999998	0.49137999999999998	0.4574250000000000	0.5253340000000000
283	7.244213000000000	6.892301000000000	7.596126000000000	6.383435000000000	6.163278000000000	6.603593000000000	1.0070699999999999	0.9643070000000000	1.049832000000000	5.1401040000000000	5.017276000000000	5.262932000000000	0.5723840000000000	0.5454450000000000	0.5993230000000001	2.5353159999999999	2.465508000000000	2.605124000000000	0.49209700000000001	0.45826099999999997	0.5259340000000000
284	7.249893000000000	6.897786000000000	7.602000000000000	6.367064000000000	6.147629000000000	6.586498000000000	1.0118440000000000	0.9689620000000000	1.054727000000000	5.191875000000000	5.068111000000000	5.3156390000000000	0.5739210000000000	0.5469630000000000	0.6008780000000000	2.5458910000000001	2.476041000000000	2.615742000000000	0.4922400000000000	0.4584440000000000	0.5260350000000000
285	7.194262000000000	6.8412949999999997	7.547228000000000	6.370413000000000	6.1487090000000002	6.592117000000000	1.014194000000000	0.9712430000000000	1.0571440000000001	5.222255000000000	5.097942000000000	5.3465680000000004	0.5708960000000000	0.5440010000000000	0.597790000000000	2.583384000000000	2.5122160000000000	2.6545510000000001	0.49030200000000002	0.45647799999999999	0.524127000000000
286	7.259945000000000	6.891300000000000	7.6285889999999998	6.449010000000000	6.218052000000000	6.679968000000000	1.0410960000000000	0.9957080000000000	1.0864830000000001	5.389708000000000	5.257115000000000	5.522300000000000	0.5540130000000000	0.5265900000000000	0.5814350000000000	2.656004000000000	2.581370000000000	2.730639000000000	0.46831800000000001	0.4344440000000000	0.5021910000000001
287	7.214104000000000	6.852010000000000	7.576197000000000	6.450647000000000	6.2205779999999997	6.680716000000000	1.031167000000000	0.9863350000000000	1.0759980000000000	5.3861499999999998	5.2538830000000001	5.518418000000000	0.5430130000000000	0.5162380000000000	0.5697880000000000	2.6484329999999998	2.57446500000000	2.722402000000000	0.46649400000000002	0.43280900000000000	0.5001800000000000
288	7.194773000000000	6.831108000000000	7.558438000000000	6.582105000000000	6.343515000000000	6.820694000000000	1.026052000000000	0.9802200000000000	1.0718840000000001	5.516077000000000	5.377268000000000	5.6548860000000003	0.5484010000000000	0.5204140000000000	0.5763890000000000	2.694456000000000	2.6168860000000000	2.772026000000000	0.46433700000000000	0.4295800000000000	0.49909300000000001
289	7.187140000000000	6.825174000000000	7.549105000000000	6.461981000000000	6.229295000000000	6.69466700000000	1.0203850000000001	0.9750630000000000	1.0657070000000000	5.519902000000000	5.382095000000000	5.657708000000000	0.5617730000000000	0.533333000000000	0.5902120000000000	2.8616480000000002	2.779330000000000	2.943965000000000	0.4630380000000000	0.42840200000000001	0.49767299999999998
290	7.169610000000000	6.801461000000000	7.53775800000000	6.350743000000000	6.114496000000000	6.586989000000000	1.0108680000000001	0.9651820000000000	1.0565530000000001	5.51387700000000	5.37428900000000	5.6534659999999999	0.5595810000000000	0.5308210000000000	0.5883410000000000	2.8814820000000001	2.797626000000000	2.965338000000000	0.4661070000000000	0.4309250000000000	0.5012890000000000
291	7.188079000000000	6.811947000000000	7.564212000000000	6.1615320000000002	5.9210450000000003	6.402019000000000	1.0005530000000000	0.9554570000000000	1.04564900000000	5.598672000000000	5.457210000000000	5.740134000000000	0.5597200000000000	0.5312030000000000	0.588238000000000	2.893433000000000	2.8093990000000000	2.9774669999999999	0.4641640000000000	0.4289770000000000	0.4993500000000000
292	7.107955000000000	6.740246000000000	7.47566500000000	6.216848000000000	5.974620000000000	6.459076000000000	0.9672030000000000	0.923277000000000	1.0111300000000001	5.574426000000000	5.434157000000000	5.714695000000000	0.5464650000000000	0.5188680000000000	0.5740630000000000	2.8391910000000000	2.757583000000000	2.9207980000000000	0.45651000000000003	0.4219590000000000	0.4910610000000000
293	7.145294000000000	6.774964000000000	7.515624000000000	6.224024000000000	5.981505000000000	6.466542000000000	0.963984000000000	0.9201120000000000	1.0078560000000001	5.576059000000000	5.435653000000000	5.716464000000000	0.5445240000000000	0.5170160000000000	0.5720330000000000	2.8276450000000000	2.746483000000000	2.9088080000000001	0.45451999999999998	0.42007800000000001	0.48896200000000001
294	7.0639440000000002	6.703786000000000	7.424103000000000	5.861490000000000	5.641808000000000	6.081172000000000	0.9510220000000000	0.9084680000000001	0.9935750000000000	5.512349000000000	5.37681200000000	5.6478849999999996	0.5385730000000000	0.5117429999999999	0.5654030000000000	2.902594000000000	2.8200940000000001	2.98509500000000	0.45203700000000002	0.4182440000000000	0.48582900000000001
295	7.094553000000000	6.7314550000000004	7.457652000000000	5.870504000000000	5.650547000000000	6.090460000000000	0.9466500000000000	0.9043000000000000	0.9890000000000000	5.533849000000000	5.397586000000000	5.6701119999999996	0.5414590000000000	0.5146309999999999	0.5682880000000000	2.926819000000000	2.843872000000000	3.009765000000000	0.4557640000000000	0.4219530000000000	0.48957400000000001
296	6.929432000000000	6.589883000000000	7.268980000000000	5.907678000000000	5.69522900000000	6.120127000000000	0.9378530000000000	0.8962470000000000	0.9794590000000000	5.479219000000000	5.346065000000000	5.612373000000000	0.5252340000000000	0.5006560000000000	0.5498130000000000	2.8737819999999998	2.796016000000000	2.951549000000000	0.44657400000000003	0.4148620000000000	0.47828500000000002
297	6.842406000000000	6.536465000000000	7.148348000000000	6.488667000000000	6.27009300000000	6.707241000000000	0.9071080000000000	0.8681420000000000	0.9460730000000001	5.377010000000000	5.251775000000000	5.502244000000000	0.5323639999999999	0.5087290000000000	0.5559990000000000	2.897383000000000	2.8243610000000001	2.970406000000000	0.4314970000000000	0.40230900000000003	0.46068599999999998
298	6.806662000000000	6.509524000000000	7.103801000000000	6.7220560000000003	6.5005350000000002	6.943578000000000	0.8893540000000000	0.8523150000000000	0.9263930000000000	5.317707000000000	5.197873000000000	5.4375410000000004	0.5371870000000000	0.5143910000000000	0.559983000000000	2.9919959999999999	2.919424000000000	3.064569000000000	0.4294870000000000	0.40142699999999998	0.457546000000000
299	6.7769430000000002	6.4846320000000004	7.06925400000000	6.712875000000000	6.496232000000000	6.929517000000000	0.8497370000000000	0.8157330000000000	0.8837410000000000	5.010923000000000	4.9035430000000000	5.1183030000000000	0.5434010000000000	0.520603000000000	0.5662000000000000	3.0178389999999999	2.945640000000000	3.0900370000000001	0.42688799999999999	0.3993250000000000	0.4544500000000000
300	6.7416970000000	6.455948000000000	7.027447000000000	6.722784000000000	6.513572000000000	6.931996000000000	0.8548450000000000	0.8211000000000001	0.8885910000000000	4.984792000000000	4.879580000000000	5.090005000000000	0.5396100000000000	0.517131000000000	0.5620889999999999	3.0836109999999999	3.0100189999999998	3.157202000000000	0.42791299999999999	0.40049699999999999	0.4553300000000000
301	6.734675000000000	6.444970000000000	7.024379000000000	6.692902000000000	6.4826389999999998	6.903165000000000	0.8602649999999999	0.8263700000000000	0.8941610000000000	5.03061600000000	4.924562000000000	5.136669000000000	0.5429090000000000	0.5202380000000000	0.5655800000000000	3.1439720000000002	3.0686190000000000	3.2193239999999999	0.4297990000000000	0.40222599999999997	0.4573730000000000
302	6.699279000000000	6.404045000000000	6.994513000000000	6.603318000000000	6.390675000000000	6.815962000000000	0.8719160000000000	0.8376010000000000	0.9062320000000000	5.148066000000000	5.038649000000000	5.257483000000000	0.5462990000000000	0.5233880000000000	0.5692110000000000	3.1741660000000000	3.097733000000000	3.25059900000000	0.4300630000000000	0.40240199999999998	0.4577240000000000
303	6.635843000000000	6.341227000000000	6.93045900000000	6.622662000000000	6.407424000000000	6.837900000000000	0.891180000000000	0.8558510000000000	0.9265080000000000	5.30509600000000	5.189886000000000	5.420307000000000	0.5531980000000000	0.529855000000000	0.5765400000000001	3.1953090000000000	3.1179340000000000	3.272685000000000	0.4351760000000000	0.40715899999999999	0.46319399999999999
304	6.721521000000000	6.423886000000000	7.019156000000000	6.577963000000000	6.365309000000000	6.790617000000000	0.8833680000000000	0.8484590000000000	0.91827600000000	5.290716000000000	5.176210000000000	5.405221000000000	0.5535120000000000	0.5302360000000000	0.576787000000000	3.195383000000000	3.118184000000000	3.27258200000000	0.4347670000000000	0.40681200000000001	0.4627220000000000
305	6.715492000000000	6.418466000000000	7.012517000000000	6.581355000000000	6.368749000000000	6.793960000000000	0.8693410000000000	0.8349620000000000	0.9037200000000000	5.286463000000000	5.172411000000000	5.4005140000000003	0.5676160000000000	0.5439010000000000	0.5913310000000001	3.2805369999999998	3.2013110000000000	3.359763000000000	0.43998199999999998	0.41171000000000002	0.4682530000000000
306	6.773714000000000	6.47555000000000	7.071879000000000	6.587146000000000	6.375474000000000	6.79881700000000	0.8643220000000000	0.8302550000000000	0.898390000000000	5.197463000000000	5.085685000000000	5.309241000000000	0.5767240000000000	0.5526330000000000	0.6008160000000000	3.3571840000000002	3.27585400000000	3.438514000000000	0.44276500000000002	0.4142030000000000	0.47132800000000002
307	6.7899500000000002	6.491364000000000	7.088537000000000	6.657307000000000	6.443525000000000	6.871089000000000	0.8733400000000000	0.8388160000000000	0.9078640000000000	5.229132000000000	5.11658100000000	5.341683000000000	0.5677900000000000	0.5435219999999999	0.5920570000000001	3.3934660000000001	3.3096839999999998	3.477247000000000	0.44928499999999999	0.4196570000000000	0.4789140000000000
308	6.732388000000000	6.446970000000000	7.017807000000000	6.839481000000000	6.623545000000000	7.055416000000000	0.8500730000000000	0.8171470000000000	0.8829990000000000	5.051497000000000	4.9489780000000003	5.154016000000000	0.5176790000000000	0.4958780000000000	0.5394790000000000	3.439052000000000	3.3542269999999998	3.523877000000000	0.4395050000000000	0.4102140000000000	0.4687970000000000
309	6.648931000000000	6.376958000000000	6.920904000000000	6.713756000000000	6.507109000000000	6.9204030000000	0.8058910000000000	0.7753100000000001	0.8364730000000000	4.901396000000000	4.8045320000000000	4.998261000000000	0.4909510000000000	0.4708430000000000	0.5110600000000000	3.278015000000000	3.1994060000000	3.3566240000000001	0.41218900000000003	0.3851440000000000	0.43923499999999999
310	6.62225800000000	6.352787000000000	6.891728000000000	6.693418000000000	6.488377000000000	6.898458000000000	0.7968710000000000	0.7671310000000000	0.8266110000000000	4.919320000000000	4.824138000000000	5.014502000000000	0.4472700000000000	0.4293740000000000	0.4651660000000000	3.1085799999999999	3.0361810000000000	3.180979000000000	0.40130600000000000	0.37557800000000002	0.427033000000000
311	6.625516000000000	6.3561860000000001	6.894846000000000	6.669588000000000	6.465686000000000	6.8734900000000003	0.7888140000000000	0.7595060000000000	0.818123000000000	4.912519000000000	4.817993000000000	5.0070439999999996	0.4453920000000000	0.4276200000000000	0.4631640000000000	3.0986460000000000	3.026685000000000	3.170608000000000	0.4021740000000000	0.37650499999999998	0.4278440000000000
312	6.638057000000000	6.370719000000000	6.905395000000000	6.637866000000000	6.4366909999999997	6.839041000000000	0.7928150000000000	0.7644290000000000	0.8212010000000000	4.94803900000000	4.855104000000000	5.040973000000000	0.4807930000000000	0.4622080000000000	0.49937799999999999	3.2874439999999998	3.2119890000000000	3.3628999999999998	0.409122000000000	0.38356699999999999	0.434678000000000
313	6.635226000000000	6.369179000000000	6.901272000000000	6.644623000000000	6.444022000000000	6.8452240000000000	0.7932709999999999	0.7651700000000000	0.821371000000000	4.921147000000000	4.829387000000000	5.01290800000000	0.48023199999999999	0.4617210000000000	0.4987430000000000	3.3149459999999999	3.2389709999999998	3.390921000000000	0.41042600000000001	0.3848530000000000	0.43600000000000000
314	6.643215000000000	6.376948000000000	6.909482000000000	6.649884000000000	6.449287000000000	6.850481000000000	0.7929780000000000	0.7649540000000000	0.8210020000000000	4.904552000000000	4.81330700000000	4.995797000000000	0.4909760000000000	0.47229700000000002	0.5096550000000000	3.3867029999999998	3.3095289999999999	3.463877000000000	0.41688900000000001	0.3911770000000000	0.44260200000000000
315	6.667325000000000	6.399150000000000	6.935500000000000	6.6327010000000000	6.432170000000000	6.833232000000000	0.7874380000000000	0.7595769999999999	0.8153000000000000	4.900883000000000	4.809689000000000	4.992077000000000	0.4939010000000000	0.4751820000000000	0.5126200000000000	3.4144220000000001	3.3367439999999999	3.4921000000000002	0.41666700000000001	0.3909240000000000	0.4424110000000000
316	6.670803000000000	6.402488000000000	6.939118000000000	6.610675000000000	6.410758000000000	6.8105919999999998	0.788703000000000	0.7609580000000000	0.8164480000000000	4.897244000000000	4.8064739999999997	4.988013000000000	0.5003000000000000	0.4814010000000000	0.5191980000000000	3.53097900000000	3.4502799999999998	3.6116779999999999	0.41754000000000002	0.3917200000000000	0.4433600000000000
317	6.489450000000000	6.220373000000000	6.75852600000000	6.599545000000000	6.394815000000000	6.804275000000000	0.7866560000000000	0.758531000000000	0.8147810000000000	4.881372000000000	4.789348000000000	4.973396000000000	0.49797000000000002	0.47824899999999998	0.5176910000000000	3.784237000000000	3.690426000000000	3.8780489999999999	0.41730400000000001	0.38989900000000000	0.4447090000000000
318	6.484403000000000	6.214873000000000	6.753932000000000	6.66870400000000	6.460820000000000	6.8765879999999999	0.7879100000000000	0.7593650000000000	0.81645400000000	4.855843000000000	4.7627340000000000	4.94895200000000	0.4920240000000000	0.47220699999999999	0.5118420000000000	3.8588749999999998	3.7611319999999999	3.956619000000000	0.42004999999999998	0.39172699999999999	0.44837399999999999
319	6.47389300000000	6.204280000000000	6.7435060000000000	6.661713000000000	6.453879000000000	6.869547000000000	0.7891890000000000	0.7608530000000000	0.8175249999999999	4.850371000000000	4.758413000000000	4.942328000000000	0.49043599999999998	0.47071400000000002	0.5101580000000000	3.8684980000000002	3.770519000000000	3.9664769999999998	0.41989300000000002	0.39155899999999999	0.44822600000000001
320	6.466806000000000	6.19723800000000	6.736373000000000	6.671274000000000	6.462824000000000	6.879725000000000	0.7801410000000000	0.7519470000000000	0.8083340000000000	4.82347500000000	4.73173100000000	4.915219000000000	0.49188700000000002	0.47207600000000000	0.5116980000000000	3.8619849999999998	3.7641010000000001	3.959870000000000	0.421009000000000	0.39253700000000002	0.449481000000000
321	6.455777000000000	6.187156000000000	6.724398000000000	6.717493000000000	6.508222000000000	6.926765000000000	0.7535210000000000	0.7255880000000000	0.7814530000000000	4.706558000000000	4.615930000000000	4.797186000000000	0.4783640000000000	0.45872299999999999	0.498004000000000	3.769437000000000	3.6722450000000002	3.866629000000000	0.40653400000000001	0.37794899999999998	0.4351190000000000
322	6.341846000000000	6.084740000000000	6.598952000000000	6.750689000000000	6.543981000000000	6.957396000000000	0.7520640000000000	0.7243710000000000	0.7797570000000000	4.687988000000000	4.598487000000000	4.777489000000000	0.4824160000000000	0.46277400000000002	0.502057000000000	3.7576849999999999	3.661639000000000	3.853730000000000	0.41050799999999998	0.3819610000000000	0.4390540000000000
323	6.252248000000000	6.005557000000000	6.498939000000000	6.739617000000000	6.535976000000000	6.943258000000000	0.7580940000000000	0.7304180000000000	0.7857700000000000	4.702408000000000	4.61337100000000	4.791444000000000	0.47311999999999999	0.4545140000000000	0.49172500000000002	3.6985560000000000	3.607219000000000	3.7898920000000000	0.4138200000000000	0.38594000000000001	0.44170100000000001
324	6.208707000000000	5.967794000000000	6.449619000000000	6.682464000000000	6.4831630000000002	6.881765000000000	0.7868840000000000	0.7591200000000000	0.8146470000000000	4.823551000000000	4.734815000000000	4.912287000000000	0.48116199999999998	0.46256199999999997	0.4997610000000000	3.7516600000000002	3.660347000000000	3.842974000000000	0.4152750000000000	0.3878550000000000	0.4426940000000000
325	6.137605000000000	5.90334500000000	6.371865000000000	6.6368819999999999	6.441080000000000	6.832685000000000	0.7961819999999999	0.7684660000000000	0.8238970000000000	4.862966000000000	4.774399000000000	4.9515330000000004	0.48134100000000002	0.46312799999999998	0.4995530000000000	3.6812499999999999	3.59320500000000	3.7692950000000001	0.4288750000000000	0.4015160000000000	0.4562350000000000
326	6.0591580000000000	5.829315000000000	6.289000000000000	6.397545000000000	6.211160000000000	6.58393000000000	0.7658430000000001	0.7398150000000000	0.7918710000000000	4.711823000000000	4.627979000000000	4.795668000000000	0.5095860000000000	0.49123699999999998	0.5279350000000000	3.654738000000000	3.569523000000000	3.7399520000000002	0.4576060000000000	0.43026199999999998	0.48494900000000002
327	6.067899000000000	5.837434000000000	6.2983640000000003	6.352196000000000	6.167005000000000	6.5373859999999997	0.7678650000000000	0.7420099999999999	0.7937190000000000	4.72969000000000	4.6461449999999997	4.8132349999999997	0.5229260000000000	0.5042840000000000	0.5415680000000000	3.6916820000000001	3.6059950000000001	3.7773699999999999	0.4635530000000000	0.436209000000000	0.4908960000000000
328	5.959211000000000	5.720756000000000	6.197665000000000	6.315150000000000	6.1180099999999999	6.512289000000000	0.7723590000000000	0.7464200000000000	0.7982970000000000	4.731654000000000	4.648276000000000	4.8150330000000	0.5367390000000000	0.5176060000000000	0.5558720000000000	3.7521080000000002	3.6643819999999998	3.8398340000000002	0.4692140000000000	0.4416880000000000	0.49674000000000001
329	5.9584750000000000	5.720188000000000	6.196761000000000	6.313143000000000	6.116215000000000	6.510072000000000	0.7758340000000000	0.7498610000000000	0.8018070000000000	4.731596000000000	4.648364000000000	4.814829000000000	0.5380180000000000	0.5188450000000000	0.5571900000000000	3.764877000000000	3.676612000000000	3.8531420000000001	0.47093699999999999	0.4433250000000000	0.49854900000000002
330	5.962047000000000	5.723358000000000	6.200736000000000	6.347544000000000	6.14914400000000	6.54594300000000	0.7759520000000000	0.7499410000000000	0.8019630000000000	4.72112300000000	4.637855000000000	4.804390000000000	0.538481000000000	0.5192990000000000	0.5576640000000000	3.737509000000000	3.649879000000000	3.8251400000000002	0.47084100000000001	0.4432200000000000	0.4984620000000000
331	5.959087000000000	5.7195809999999998	6.198594000000000	6.363057000000000	6.163685000000000	6.562429000000000	0.7774130000000000	0.7513940000000000	0.8034320000000000	4.738474000000000	4.654945000000000	4.82200400000000	0.5311860000000000	0.5123120000000000	0.5500600000000000	3.6446499999999999	3.5589670000000000	3.730333000000000	0.47978700000000002	0.451991000000000	0.507583000000000
332	5.981178000000000	5.739439000000000	6.222917000000000	6.332962000000000	6.134273000000000	6.531652000000000	0.7822470000000000	0.7560970000000000	0.8083979999999999	4.750433000000000	4.6668399999999997	4.834026000000000	0.5406430000000000	0.5214990000000000	0.5597870000000000	3.660142000000000	3.573985000000000	3.7462990000000000	0.4848370000000000	0.4569170000000000	0.5127570000000000
333	5.973718000000000	5.732322000000000	6.215115000000000	6.335693000000000	6.136833000000000	6.534553000000000	0.785159000000000	0.7589530000000000	0.811365000000000	4.7664160000000004	4.682597000000000	4.850235000000000	0.5407330000000000	0.5215860000000000	0.5598800000000000	3.6636299999999999	3.577376000000000	3.7498849999999999	0.48598300000000000	0.4580280000000000	0.513939000000000
334	5.976028000000000	5.733825000000000	6.21823200000000	6.415973000000000	6.2137310000000001	6.618216000000000	0.7829820000000000	0.7567390000000001	0.8092240000000001	4.766314000000000	4.682228000000000	4.8503999999999996	0.5388130000000000	0.5197140000000000	0.5579120000000000	3.5530020000000002	3.469365000000000	3.636640000000000	0.4885490000000000	0.46052599999999999	0.5165710000000000
335	5.97156100000000	5.730478000000000	6.2126429999999999	6.409078000000000	6.207683000000000	6.610474000000000	0.783753000000000	0.7576200000000000	0.8098860000000000	4.750474000000000	4.667210000000000	4.833738000000000	0.5456400000000000	0.5265680000000000	0.5647110000000000	3.5065930000000001	3.4248590000000001	3.588328000000000	0.4935370000000000	0.4656990000000000	0.5213750000000000
336	5.845344000000000	5.611951000000000	6.078737000000000	6.257761000000000	6.062882000000000	6.452640000000000	0.7796130000000000	0.7537700000000001	0.8054559999999999	4.737834000000000	4.655278000000000	4.82039000000000	0.5716080000000000	0.5519290000000000	0.5912880000000000	3.4778829999999998	3.3971580000000001	3.558607000000000	0.5099190000000000	0.48187200000000002	0.5379670000000000
337	5.8910229999999997	5.655095000000000	6.1269499999999999	6.191936000000000	5.999064000000000	6.384808000000000	0.7826650000000001	0.757068000000000	0.8082620000000000	4.809364000000000	4.72616400000000	4.892563000000000	0.5891210000000000	0.5689020000000000	0.6093400000000000	3.5352519999999998	3.452858000000000	3.6176460000000001	0.5195730000000000	0.4912040000000000	0.5479430000000000
338	5.887813000000000	5.654612000000000	6.121014000000000	6.21315100000000	6.021905000000000	6.404398000000000	0.8116000000000000	0.7859150000000000	0.8372849999999999	4.90177600000000	4.8182960000000001	4.98525700000000	0.5931090000000000	0.5728580000000000	0.6133600000000000	3.5540069999999999	3.4713219999999998	3.6366909999999999	0.5227500000000000	0.4943770000000000	0.5511220000000000
339	5.9025590000000001	5.666552000000000	6.138567000000000	6.431674000000000	6.22905800000000	6.634289000000000	0.8224790000000000	0.7964090000000000	0.8485480000000000	4.944321000000000	4.859373000000000	5.029269000000000	0.6001000000000000	0.5795350000000000	0.6206650000000000	3.532992000000000	3.450438000000000	3.6155460000000001	0.5285339999999999	0.4997940000000000	0.5572740000000000
340	5.860688000000000	5.627920000000000	6.093455000000000	6.423529000000000	6.221758000000000	6.625300000000000	0.8275060000000000	0.8013730000000000	0.8536380000000000	4.957543000000000	4.872470000000000	5.0426149999999996	0.598795000000000	0.5782530000000000	0.6193370000000000	3.5109770000000000	3.429010000000000	3.592943000000000	0.5252019999999999	0.496603000000000	0.5538000000000000
341	5.897590000000000	5.659314000000000	6.135866000000000	6.437035000000000	6.230536000000000	6.643533000000000	0.8340970000000000	0.807771000000000	0.8604230000000000	4.991694000000000	4.905970000000000	5.077419000000000	0.6074790000000000	0.5861180000000000	0.6288400000000000	3.5665600000000000	3.4811320000000001	3.6519879999999998	0.5395720000000001	0.5096630000000000	0.5694810000000000
342	5.818545000000000	5.566076000000000	6.0710140000000	5.911562000000000	5.7104970000000002	6.112626000000000	0.8484030000000000	0.8213279999999999	0.8754780000000000	5.055524000000000	4.967161000000000	5.143887000000000	0.6071240000000000	0.5851260000000000	0.6291230000000000	3.6554890000000002	3.5619060000000000	3.749073000000000	0.5645870000000000	0.5323410000000000	0.5968329999999999
343	5.789043000000000	5.530004000000000	6.048082000000000	5.671259000000000	5.472434000000000	5.870084000000000	0.8615250000000000	0.8336370000000000	0.8894130000000000	5.1243090000000002	5.03341300000000	5.21520400000000	0.6159710000000000	0.593020000000000	0.6389230000000000	3.642437000000000	3.545223000000000	3.739651000000000	0.579741000000000	0.5459030000000000	0.6135790000000000
344	5.7806530000000000	5.517878000000000	6.0434279999999996	5.602259000000000	5.400536000000000	5.803982000000000	0.8904820000000000	0.860973000000000	0.9199910000000000	5.367722000000000	5.269345000000000	5.46609800000000	0.6159260000000000	0.5928030000000000	0.6390490000000000	3.657202000000000	3.55778500000000	3.756620000000000	0.5866890000000000	0.5520830000000000	0.6212940000000000
345	5.773249000000000	5.506309000000000	6.040190000000000	5.4518820000000003	5.246765000000000	5.656999000000000	0.9017710000000000	0.8718250000000000	0.9317180000000000	5.4554980000000004	5.354756000000000	5.556241000000000	0.6286690000000000	0.6049550000000000	0.6523830000000000	3.681255000000000	3.5803280000000002	3.7821829999999999	0.5944320000000000	0.5592009999999999	0.6296630000000000
346	5.779660000000000	5.513195000000000	6.046126000000000	5.429912000000000	5.225127000000000	5.634697000000000	0.9049800000000000	0.8749330000000000	0.935026000000000	5.482611000000000	5.381209000000000	5.584012000000000	0.632146000000000	0.608456000000000	0.6558370000000000	3.649544000000000	3.549790000000000	3.7492969999999999	0.5988940000000000	0.5635340000000000	0.6342530000000000
347	5.765516000000000	5.501105000000000	6.029926000000000	5.465771000000000	5.259634000000000	5.671909000000000	0.9021000000000000	0.87212600000000	0.9320740000000000	5.465222000000000	5.364204000000000	5.566240000000000	0.6348260000000000	0.6112130000000000	0.6584390000000000	3.6465600000000000	3.5473550000000000	3.7457650000000000	0.5969320000000000	0.5618410000000000	0.6320230000000000
348	5.766415000000000	5.501380000000000	6.031451000000000	5.450599000000000	5.244524000000000	5.656674000000000	0.9016880000000000	0.8717870000000000	0.9315890000000000	5.471961000000000	5.371077000000000	5.572845000000000	0.642445000000000	0.6186080000000000	0.6662830000000000	3.6538430000000002	3.5545019999999998	3.7531840000000001	0.5922560000000000	0.5574090000000000	0.6271020000000000
349	5.623644000000000	5.362452000000000	5.884836000000000	5.5319880000000001	5.319821000000000	5.744155000000000	0.904014000000000	0.8738150000000000	0.9342140000000000	5.465547000000000	5.364173000000000	5.566921000000000	0.6435940000000000	0.6196480000000000	0.6675410000000001	3.637418000000000	3.538405000000000	3.736430000000000	0.5914940000000000	0.5565790000000000	0.6264090000000000
350	5.51500900000000	5.262672000000000	5.767347000000000	5.5703509999999996	5.357375000000000	5.783327000000000	0.9011400000000001	0.8708430000000000	0.9314370000000000	5.422924000000000	5.321864000000000	5.523984000000000	0.623672000000000	0.6004240000000000	0.646920000000000	3.478990000000000	3.3846099999999999	3.5733709999999999	0.5775130000000001	0.5434099999999999	0.6116170000000000
351	5.289785000000000	5.066947000000000	5.512624000000000	5.469329000000000	5.274379000000000	5.664279000000000	0.9078640000000000	0.8779810000000000	0.9377470000000000	5.435093000000000	5.33649100000000	5.5336949999999998	0.5973530000000000	0.5762070000000000	0.6184990000000000	3.28277200000000	3.1986050000000001	3.366940000000000	0.552965000000000	0.5213550000000000	0.5845750000000000
352	5.176432000000000	4.956778000000000	5.396086000000000	5.245374000000000	5.058087000000000	5.4326610000000004	0.9091800000000000	0.8794330000000000	0.9389270000000000	5.505315000000000	5.405620000000000	5.605010000000000	0.6032130000000000	0.5819980000000000	0.624428000000000	3.294531000000000	3.2104450000000000	3.378617000000000	0.5589040000000000	0.5272490000000000	0.5905589999999999
353	5.068435000000000	4.843781000000000	5.293090000000000	4.917337000000000	4.735710000000000	5.0989649999999997	0.9561280000000000	0.9237320000000000	0.9885240000000000	5.825529000000000	5.7124009999999998	5.938657000000000	0.6394800000000000	0.6163790000000000	0.6625810000000000	3.309659000000000	3.2235870000000002	3.3957310000000001	0.5680700000000000	0.5356410000000000	0.6004980000000000
354	5.0140469999999997	4.784537000000000	5.243557000000000	5.071850000000000	4.87942300000000	5.264276000000000	1.037038000000000	1.0006440000000001	1.0734319999999999	6.1132850000000003	5.988842000000000	6.237727000000000	0.6827550000000000	0.6572980000000000	0.7082120000000000	3.643391000000000	3.542183000000000	3.7445990000000000	0.6350080000000000	0.5980650000000000	0.6719520000000000
355	4.977345000000000	4.75034100000000	5.204350000000000	5.159010000000000	4.963840000000000	5.354180000000000	1.0545890000000000	1.0168670000000000	1.0923119999999999	6.098319000000000	5.971995000000000	6.224642000000000	0.7659940000000000	0.7363670000000000	0.7956210000000000	3.95798200000000	3.8415290000000000	4.074435000000000	0.6762610000000000	0.6361240000000000	0.7163980000000000
356	5.0108639999999998	4.788086000000000	5.23364200000000	5.040005000000000	4.858447000000000	5.221564000000000	1.0454140000000001	1.0083150000000001	1.0825130000000001	5.983277000000000	5.860993000000000	6.10556100000000	0.773024000000000	0.7432879999999999	0.8027600000000000	3.9854799999999999	3.868945000000000	4.102015000000000	0.6756610000000000	0.6356889999999999	0.7156340000000000
357	4.961360000000000	4.739319000000000	5.1834020000000001	5.025226000000000	4.843023000000000	5.207429000000000	1.063642000000000	1.0251030000000001	1.102182000000000	6.017682000000000	5.892912000000000	6.142452000000000	0.7317620000000000	0.7031030000000000	0.7604210000000000	3.704408000000000	3.5943870000000002	3.814429000000000	0.6797810000000000	0.6391220000000000	0.720440000000000
358	4.926080000000000	4.705752000000000	5.146409000000000	4.924498000000000	4.746495000000000	5.102501000000000	1.0737300000000001	1.034814000000000	1.112646000000000	6.089004000000000	5.962979000000000	6.2150280000000002	0.7637670000000000	0.7341100000000000	0.7934250000000000	3.9127209999999999	3.796749000000000	4.028693000000000	0.6944140000000000	0.6532829999999999	0.7355450000000000
359	4.913655000000000	4.693758000000000	5.133551000000000	4.9104760000000001	4.732821000000000	5.088130000000000	1.0740350000000001	1.035018000000000	1.1130519999999999	6.100849000000000	5.974276000000000	6.227422000000000	0.7533360000000000	0.723764000000000	0.7829080000000000	3.7642129999999998	3.652058000000000	3.8763679999999998	0.6893510000000000	0.6481640000000000	0.7305380000000000
360	4.882661000000000	4.663783000000000	5.1015379999999997	4.924153000000000	4.746098000000000	5.102209000000000	1.087706000000000	1.0481320000000001	1.1272800000000	6.099591000000000	5.972813000000000	6.226369000000000	0.7519890000000000	0.7223010000000000	0.7816770000000000	3.7253479999999999	3.614046000000000	3.836651000000000	0.6898320000000000	0.6485530000000000	0.7311100000000000
361	4.8642190000000003	4.647689000000000	5.08074800000000	4.8014140000000003	4.631717000000000	4.971112000000000	1.100970000000000	1.06088700000000	1.1410520000000000	6.15156000000000	6.023703000000000	6.279417000000000	0.7466390000000001	0.7170130000000000	0.7762650000000000	3.5947529999999999	3.486791000000000	3.7027160000000001	0.6928140000000000	0.6511910000000000	0.7344360000000000
362	4.853313000000000	4.638143000000000	5.068482000000000	4.743329000000000	4.576918000000000	4.90974100000000	1.1114880000000000	1.071249000000000	1.1517269999999999	6.171676000000000	6.043683000000000	6.299669000000000	0.7476670000000000	0.7181350000000000	0.7771980000000001	3.6381510000000001	3.5295339999999999	3.746768000000000	0.6951950000000000	0.6537070000000000	0.7366819999999999
363	4.80906800000000	4.596553000000000	5.021583000000000	4.700965000000000	4.536583000000000	4.86534700000000	1.116087000000000	1.0757000000000001	1.1564730000000001	6.211237000000000	6.082137000000000	6.340337000000000	0.7459900000000000	0.7166370000000000	0.7753420000000000	3.613546000000000	3.506288000000000	3.720803000000000	0.6952120000000001	0.6538530000000000	0.7365720000000000
364	4.764392000000000	4.55488100000000	4.973902000000000	4.68112400000000	4.517990000000000	4.844258000000000	1.1255710000000001	1.0847560000000001	1.1663859999999999	6.258618000000000	6.127379000000000	6.389857000000000	0.7383090000000000	0.709504000000000	0.7671150000000000	3.543791000000000	3.4404659999999998	3.6471170000000002	0.693541000000000	0.652601000000000	0.7344810000000001
365	4.758939000000000	4.549412000000000	4.9684660000000003	4.682560000000000	4.519128000000000	4.845991000000000	1.1239880000000000	1.0834919999999999	1.16448400000000	6.28685800000000	6.15578700000000	6.417930000000000	0.7377600000000000	0.7089710000000000	0.7665480000000000	3.54045300000000	3.4371540000000000	3.6437529999999998	0.6913460000000000	0.6505360000000000	0.73215600000000
366	4.697818000000000	4.493375000000000	4.902262000000000	4.642376000000000	4.4833030000000003	4.801450000000000	1.1212270000000000	1.0813470000000001	1.1611069999999999	6.314261000000000	6.185443000000000	6.443079000000000	0.7385510000000000	0.7097740000000000	0.7673280000000000	3.6883189999999999	3.578938000000000	3.7976990000000002	0.6943040000000000	0.6532000000000000	0.7354080000000000
367	4.737768000000000	4.526003000000000	4.9495329999999997	4.515398000000000	4.357908000000000	4.672888000000000	1.132484000000000	1.092072000000000	1.172896000000000	6.369802000000000	6.239744000000000	6.499861000000000	0.7396360000000000	0.7107130000000000	0.7685580000000000	3.7485990000000000	3.6367289999999999	3.8604690000000002	0.6981660000000000	0.6566880000000000	0.7396450000000000
368	4.8207860000000000	4.601298000000000	5.040274000000000	4.424895000000000	4.271627000000000	4.5781620000000	1.1319459999999999	1.0920790000000000	1.171813000000000	6.4162109999999997	6.287953000000000	6.544469000000000	0.7966460000000000	0.7647929999999999	0.8284990000000000	3.9183770000000000	3.79889000000000	4.0378639999999999	0.708004000000000	0.6651450000000000	0.7508620000000000
369	4.807977000000000	4.584734000000000	5.0312190000000001	4.399188000000000	4.244660000000000	4.553716000000000	1.125341000000000	1.085073000000000	1.1656089999999999	6.3860770000000002	6.2557270000000003	6.5164280000000003	0.8095340000000000	0.7773470000000000	0.8417210000000001	4.0678039999999998	3.9420440000000001	4.193563000000000	0.7078030000000000	0.6646710000000000	0.7509360000000000
370	4.864586000000000	4.633151000000000	5.096022000000000	4.397837000000000	4.241283000000000	4.554392000000000	1.1266620000000001	1.0858710000000000	1.1674540000000000	6.388843000000000	6.2569520000000001	6.520733000000000	0.8331410000000000	0.7991500000000000	0.8671320000000000	4.231722000000000	4.096861000000000	4.366582000000000	0.7049540000000000	0.660695000000000	0.7492130000000000
371	4.965651000000000	4.722848000000000	5.208454000000000	4.54727200000000	4.382154000000000	4.712391000000000	1.2081000000000000	1.1623479999999999	1.253851000000000	6.697722000000000	6.554192000000000	6.84125200000000	0.8367630000000000	0.800401000000000	0.8731240000000000	4.34672900000000	4.201419000000000	4.492039000000000	0.6987160000000000	0.6517170000000000	0.7457140000000000
372	4.933350000000000	4.6922240000000004	5.1744760000000003	4.582510000000000	4.415889000000000	4.749131000000000	1.2085649999999999	1.1620440000000001	1.2550870000000001	6.737161000000000	6.591086000000000	6.8832370000000003	0.8239860000000000	0.7878020000000000	0.860171000000000	4.269700000000000	4.125591000000000	4.413810000000000	0.6988760000000001	0.6512790000000001	0.7464740000000000
373	4.900159000000000	4.663517000000000	5.136800000000000	4.621283000000000	4.45418600000000	4.788380000000000	1.2045040000000000	1.1590510000000001	1.2499579999999999	6.813458000000000	6.66894400000000	6.9579719999999998	0.8069430000000000	0.7738980000000000	0.8399880000000000	3.8373670000000000	3.71971800000000	3.9550160000000001	0.7368470000000000	0.6913970000000000	0.7822980000000000
374	4.902908000000000	4.670473000000000	5.135342000000000	4.514178000000000	4.35446300000000	4.673892000000000	1.1850650000000000	1.1429360000000000	1.2271950000000000	6.741617000000000	6.606095000000000	6.877140000000000	0.7771330000000000	0.7479510000000000	0.8063160000000000	3.5110160000000001	3.4153289999999998	3.60670200000000	0.7451530000000000	0.7044560000000000	0.7858510000000000
375	4.861331000000000	4.635721000000000	5.08694200000000	4.53302400000000	4.374715000000000	4.691333000000000	1.1914910000000001	1.1504680000000000	1.2325150000000000	6.814774000000000	6.68082600000000	6.94872200000000	0.8223070000000000	0.7924720000000000	0.8521420000000000	3.7446950000000001	3.6448689999999999	3.8445209999999999	0.7760970000000000	0.7350610000000000	0.8171320000000000
376	4.854527000000000	4.629373000000000	5.07968100000000	4.510181000000000	4.3529650000000002	4.667397000000000	1.2314170000000000	1.189804000000000	1.2730290000000000	7.003356000000000	6.867047000000000	7.1396639999999998	0.8545090000000000	0.823279000000000	0.885739000000000	3.8992689999999999	3.7945150000000001	4.004022000000000	0.7874700000000000	0.7454120000000000	0.8295280000000000
377	4.821849000000000	4.597788000000000	5.0459090000000000	4.5036820000000004	4.346272000000000	4.661093000000000	1.2409440000000000	1.1990259999999999	1.282861000000000	7.03432900000000	6.897255000000000	7.171404000000000	0.8612170000000000	0.8296630000000000	0.8927710000000000	3.947274000000000	3.8408400000000000	4.053707000000000	0.789395000000000	0.7470620000000000	0.8317280000000000
378	4.822837000000000	4.598729000000000	5.046945000000000	4.503617000000000	4.346279000000000	4.660956000000000	1.2396199999999999	1.197757000000000	1.2814820000000000	7.0184110000000004	6.881909000000000	7.154913000000000	0.8609050000000000	0.8293610000000000	0.892449000000000	3.9505599999999998	3.8440249999999998	4.057095000000000	0.7892850000000000	0.7469510000000000	0.8316180000000000
379	4.809985000000000	4.586328000000000	5.033642000000000	4.494414000000000	4.337214000000000	4.65161400000000	1.2427470000000000	1.2006950000000001	1.284800000000000	7.010923000000000	6.874231000000000	7.147615000000000	0.8575590000000000	0.8260450000000000	0.889073000000000	3.9660880000000001	3.8587889999999998	4.073386000000000	0.7910370000000000	0.7484060000000000	0.8336690000000000
380	4.799123000000000	4.575084000000000	5.023161000000000	4.4801750000000000	4.323093000000000	4.637257000000000	1.2524890000000000	1.2098840000000000	1.2950930000000000	7.0883300000000	6.948952000000000	7.227709000000000	0.8565890000000000	0.8246400000000000	0.888537000000000	4.03537000000000	3.9248200000000000	4.145919000000000	0.796073000000000	0.7524729999999999	0.8396730000000000
381	4.893700000000000	4.659804000000000	5.127596000000000	4.548152000000000	4.386239000000000	4.71006500000000	1.2877460000000001	1.2431740000000000	1.332318000000000	7.264915000000000	7.119019000000000	7.410811000000000	0.8339890000000000	0.8021490000000000	0.8658290000000000	4.141259000000000	4.025837000000000	4.25668100000000	0.7948580000000000	0.7500240000000000	0.8396910000000000
382	4.734537000000000	4.509890000000000	4.959185000000000	4.602684000000000	4.438741000000000	4.7666279999999999	1.313670000000000	1.2676400000000001	1.3596990000000000	7.253483000000000	7.107172000000000	7.399794000000000	0.7986970000000000	0.7685550000000000	0.8288400000000000	3.9018400000000000	3.798459000000000	4.005220000000000	0.7675180000000000	0.7247290000000000	0.810308000000000
383	4.692240000000000	4.469711000000000	4.914768000000000	4.538419000000000	4.375836000000000	4.701001000000000	1.2908050000000000	1.2438290000000001	1.3377810000000001	7.192104000000000	7.043998000000000	7.340210000000000	0.7934400000000000	0.7634520000000000	0.8234280000000000	3.879681000000000	3.77709200000000	3.982271000000000	0.766058000000000	0.7232120000000000	0.8089040000000000
384	4.704359000000000	4.483230000000000	4.925489000000000	4.591693000000000	4.428231000000000	4.755154000000000	1.2804750000000000	1.2336670000000001	1.327283000000000	7.159933000000000	7.012573000000000	7.307294000000000	0.7985840000000000	0.7684700000000000	0.8286970000000000	3.8767200000000002	3.7743799999999998	3.9790589999999999	0.7686080000000000	0.7256540000000000	0.8115620000000000
385	4.763020000000000	4.54000400000000	4.986035000000000	4.640770000000000	4.476365000000000	4.805175000000000	1.275514000000000	1.2290350000000001	1.3219930000000000	7.076872000000000	6.932680000000000	7.221064000000000	0.8045420000000000	0.7745160000000000	0.8345680000000000	3.9599419999999999	3.8557500000000000	4.0641350000000003	0.7771680000000000	0.7339329999999999	0.8204030000000000
386	4.743738000000000	4.519551000000000	4.967925000000000	4.589162000000000	4.4249429999999998	4.753381000000000	1.2847139999999999	1.2381770000000001	1.3312520000000001	7.149888000000000	7.004390000000000	7.29538600000000	0.8202610000000000	0.7897040000000000	0.8508180000000000	4.050374000000000	3.9433210000000001	4.157427000000000	0.79167500000000	0.7477640000000000	0.8355850000000000
387	4.7411430000000001	4.518317000000000	4.963970000000000	4.578746000000000	4.415637000000000	4.7418550000000002	1.2932310000000000	1.2464270000000000	1.340034000000000	7.183515000000000	7.037834000000000	7.3291950000000003	0.828663000000000	0.7979520000000000	0.8593750000000000	4.082215000000000	3.9742479999999998	4.190183000000000	0.7940830000000000	0.7500460000000000	0.8381200000000000
388	4.72300400000000	4.500877000000000	4.945130000000000	4.56101300000000	4.398295000000000	4.72373100000000	1.2988189999999999	1.2517710000000000	1.3458660000000000	7.195575000000000	7.049122000000000	7.34202800000000	0.8233270000000000	0.7927190000000000	0.8539360000000000	4.067922000000000	3.960111000000000	4.175733000000000	0.7888460000000	0.7449130000000000	0.8327790000000000
389	4.72251500000000	4.500518000000000	4.944513000000000	4.578257000000000	4.4146820000000	4.741832000000000	1.302225000000000	1.2548870000000001	1.3495630000000001	7.200104000000000	7.053169000000000	7.347040000000000	0.8179160000000000	0.7875040000000000	0.848329000000000	4.068749000000000	3.960986000000000	4.176513000000000	0.7871050000000001	0.7432480000000000	0.8309620000000000
390	4.705132000000000	4.482566000000000	4.927698000000000	4.544664000000000	4.381045000000000	4.708283000000000	1.299925000000000	1.2522350000000000	1.3476150000000000	7.1982390000000001	7.050291000000000	7.346187000000000	0.8136780000000000	0.7833550000000000	0.8440010000000000	4.0370330000000001	3.929881000000000	4.144185000000000	0.7848910000000000	0.7410740000000000	0.8287080000000000
391	4.6621020000000000	4.442949000000000	4.881254000000000	4.542001000000000	4.379067000000000	4.704934000000000	1.2925150000000001	1.2451270000000001	1.3399040000000000	7.2238389999999999	7.075405000000000	7.372272000000000	0.7674150000000000	0.7406990000000000	0.7941319999999999	3.8194580000000000	3.7303180000000000	3.9085980000000000	0.704373000000000	0.667292000000000	0.741455000000000
392	4.5984179999999997	4.386425000000000	4.810412000000000	4.545095000000000	4.384426000000000	4.705764000000000	1.2631760000000001	1.2178430000000000	1.3085089999999999	7.19553900000000	7.049366000000000	7.341712000000000	0.770712000000000	0.7442490000000000	0.7971750000000000	3.824243000000000	3.7363689999999998	3.9121169999999998	0.7023530000000000	0.6657810000000000	0.7389250000000001
393	4.5941859999999997	4.383024000000000	4.805348000000000	4.55719800000000	4.396683000000000	4.717713000000000	1.2657910000000001	1.2204390000000001	1.3111429999999999	7.198436000000000	7.052442000000000	7.344430000000000	0.764099000000000	0.7378630000000000	0.7903360000000000	3.823037000000000	3.7352330000000000	3.910840000000000	0.7060030000000000	0.669262000000000	0.7427430000000000
394	4.521740000000000	4.318776000000000	4.724703000000000	4.496997000000000	4.341377000000000	4.652618000000000	1.2656849999999999	1.2205050000000000	1.310866000000000	7.217786000000000	7.071783000000000	7.363789000000000	0.7685470000000000	0.7422440000000000	0.7948490000000000	3.844968000000000	3.7567450000000000	3.933192000000000	0.7044810000000000	0.6678710000000000	0.7410910000000001
395	4.449312000000000	4.255321000000000	4.643302000000000	4.412643000000000	4.264833000000000	4.560453000000000	1.271650000000000	1.227695000000000	1.3156049999999999	7.285660000000000	7.142847000000000	7.428472000000000	0.8008700000000000	0.7736780000000000	0.8280620000000000	3.9685990000000002	3.8776340000000000	4.059564000000000	0.7127860000000000	0.6757310000000000	0.7498400000000000
396	4.40611400000000	4.199124000000000	4.613104000000000	4.012303000000000	3.8732250000000001	4.151382000000000	1.3277019999999999	1.2828340000000000	1.372570000000000	7.605898000000000	7.4572589999999996	7.754537000000000	0.8910690000000000	0.8596020000000000	0.9225360000000000	4.414421000000000	4.308178000000000	4.520664000000000	0.7512240000000000	0.7117059999999999	0.7907410000000000
397	4.333200000000000	4.127056000000000	4.539344000000000	3.9769800000000002	3.83692500000000	4.1170340000000003	1.4195610000000001	1.3725959999999999	1.4665260000000000	7.891595000000000	7.738606000000000	8.04458400000000	0.8973300000000000	0.8653060000000000	0.929354000000000	4.472997000000000	4.364291000000000	4.581702000000000	0.7537430000000001	0.7138400000000000	0.7936460000000000
398	4.327018000000000	4.120986000000000	4.5330500000000002	3.9907189999999999	3.8497669999999999	4.13167200000000	1.431176000000000	1.3838930000000000	1.4784580000000000	7.873003000000000	7.7204410000000001	8.025565000000000	0.9016820000000000	0.869537000000000	0.9338270000000000	4.62107200000000	4.508211000000000	4.7339330000000004	0.755178000000000	0.7152190000000000	0.7951360000000000
399	4.302419000000000	4.095029000000000	4.5098079999999996	3.8884810000000001	3.749044000000000	4.0279179999999997	1.4459420000000001	1.3979310000000000	1.4939519999999999	7.957293000000000	7.8016050000000	8.112980000000000	0.9096040000000000	0.8770150000000000	0.9421929999999999	4.636264000000000	4.522285000000000	4.75024200000000	0.752539000000000	0.7124180000000000	0.792660000000000
400	4.290144000000000	4.0807529999999996	4.499535000000000	3.8140820000000000	3.6756030000000002	3.952560000000000	1.472027000000000	1.422822000000000	1.5212319999999999	8.154126000000000	7.992341000000000	8.315910000000001	0.9124160000000000	0.8795850000000000	0.9452469999999999	4.633504000000000	4.519297000000000	4.747711000000000	0.7502990000000000	0.7101880000000000	0.7904099999999999
401	3.99311300000000	3.8004639999999998	4.185761000000000	3.766203000000000	3.6243310000000002	3.908076000000000	1.512153000000000	1.461137000000000	1.5631690000000000	8.285621000000001	8.119251000000000	8.451992000000001	0.8591330000000000	0.829157000000000	0.8891090000000000	4.467718000000000	4.359846000000000	4.5755900000000000	0.7426860000000000	0.7034550000000001	0.7819170000000000
402	3.9428440000000000	3.753683000000000	4.132004000000000	3.7051669999999999	3.5659529999999999	3.8443809999999998	1.501913000000000	1.4509000000000001	1.5529269999999999	8.309260999999999	8.14176800000000	8.476753000000000	0.8601440000000000	0.8304910000000000	0.8897969999999999	4.379846000000000	4.275335000000000	4.484356000000000	0.7377060000000000	0.6991240000000000	0.7762869999999999
403	3.9454680000000000	3.7561290000000001	4.134808000000000	3.652883000000000	3.5161720000000001	3.7895949999999998	1.4572639999999999	1.4085630000000000	1.5059650000000000	8.334965000000000	8.168979000000000	8.50095000000000	0.882985000000000	0.8528510000000000	0.9131200000000000	4.41034600000000	4.305869000000000	4.514822000000000	0.7200610000000000	0.6827900000000000	0.757332000000000
404	3.9466340000000000	3.758008000000000	4.135260000000000	3.6561490000000001	3.519541000000000	3.7927569999999999	1.4633740000000000	1.4149870000000000	1.5117609999999999	8.290366000000001	8.127100000000000	8.453632000000001	0.88712000000000	0.8569250000000000	0.9173150000000000	4.630556000000000	4.5205200000000003	4.740593000000000	0.7193630000000000	0.6821900000000000	0.7565360000000000
405	3.9740500000000001	3.786290000000000	4.161811000000000	3.6618740000000001	3.5255250000000000	3.798223000000000	1.4812609999999999	1.432676000000000	1.5298470000000000	8.372738999999999	8.208569000000001	8.536908000000000	0.8962500000000000	0.865977000000000	0.9265220000000000	4.814736000000000	4.700542000000000	4.9289300000000003	0.7209920000000000	0.68390900000000	0.7580740000000000
406	3.944554000000000	3.7561380000000000	4.132970000000000	3.7071489999999998	3.5652100000000000	3.8490880000000001	1.4783670000000000	1.4298500000000001	1.5268850000000000	8.3759860000000	8.211774999999999	8.540196999999999	0.8935270000000000	0.8633680000000000	0.92368600000000	4.8114450000000000	4.69738000000000	4.925510000000000	0.722489000000000	0.6853550000000000	0.759624000000000
407	4.029355000000000	3.8412970000000000	4.217413000000000	3.77491600000000	3.632557000000000	3.917275000000000	1.5060060000000000	1.4578679999999999	1.5541440000000000	8.495165999999999	8.332304000000001	8.658029000000001	0.8431630000000000	0.8157400000000000	0.870585000000000	4.744259000000000	4.634404000000000	4.854115000000000	0.7036150000000000	0.6682080000000000	0.7390220000000000
408	4.025918000000000	3.835681000000000	4.216156000000000	3.724199000000000	3.582598000000000	3.8658009999999998	1.518341000000000	1.4700789999999999	1.5666030000000000	8.50573700000000	8.343270000000000	8.66820300000000	0.848171000000000	0.8204840000000000	0.8758580000000000	4.792365000000000	4.680976000000000	4.90375400000000	0.7033540000000000	0.6679680000000000	0.7387410000000000
409	4.0595080000000001	3.8652850000000001	4.25373000000000	3.7166250000000001	3.5736650000000001	3.8595860000000002	1.5261750000000001	1.4773660000000000	1.5749839999999999	8.526287000000000	8.362434000000000	8.690140000000000	0.8597280000000000	0.8314040000000000	0.8880520000000000	4.863280000000000	4.749036000000000	4.977523000000000	0.7050380000000001	0.6693100000000000	0.7407650000000000
410	4.070884000000000	3.8772570000000002	4.2645099999999996	3.772361000000000	3.6277569999999999	3.9169659999999999	1.5428390000000001	1.493361000000000	1.5923160000000001	8.52725200000000	8.362994000000000	8.691509999999999	0.8617760000000000	0.8334640000000000	0.8900890000000000	4.925977000000000	4.810290000000000	5.041663000000000	0.7101720000000000	0.6742669999999999	0.7460770000000000
411	4.096308000000000	3.8985799999999999	4.294035000000000	3.720385000000000	3.573189000000000	3.8675809999999999	1.5621190000000000	1.511359000000000	1.6128780000000000	8.61373100000000	8.443953000000000	8.783509000000000	0.8633670000000000	0.8350170000000000	0.8917180000000000	4.989772000000000	4.872480000000000	5.107064000000000	0.7181170000000000	0.6818689999999999	0.7543650000000000
412	4.105375000000000	3.907619000000000	4.303131000000000	3.731226000000000	3.5830950000000001	3.879356000000000	1.5661890000000001	1.5151150000000000	1.617263000000000	8.670185000000000	8.497684000000000	8.84268600000000	0.857608000000000	0.8294460000000000	0.8857690000000000	4.971860000000000	4.85460100000000	5.089118000000000	0.7145940000000000	0.6783730000000000	0.7508140000000000
413	4.018080000000000	3.82149600000000	4.214663000000000	3.7291940000000001	3.5767859999999998	3.8816009999999999	1.5827739999999999	1.53023700000000	1.6353100000000000	8.737463999999999	8.558828999999999	8.916098000000000	0.8468100000000000	0.8186790000000000	0.8749400000000001	4.913929000000000	4.797153000000000	5.030704000000000	0.7164160000000001	0.6799320000000000	0.7528990000000000
414	4.016447000000000	3.8200889999999998	4.212806000000000	3.7717329999999998	3.616937000000000	3.926529000000000	1.5756129999999999	1.522677000000000	1.6285499999999999	8.753015000000000	8.572355999999999	8.933674000000000	0.8414290000000000	0.8129960000000001	0.869863000000000	4.829451000000000	4.713601000000000	4.945301000000000	0.7272800000000000	0.6899820000000000	0.7645780000000000
415	4.095274000000000	3.898821000000000	4.291726000000000	3.7963640000000001	3.6431369999999998	3.9495900000000002	1.5669379999999999	1.5144080000000000	1.619468000000000	8.696402000000001	8.517837999999999	8.87496700000000	0.8461370000000000	0.8176280000000000	0.8746460000000000	4.837116000000000	4.721436000000000	4.952796000000000	0.7265800000000000	0.6893890000000000	0.7637710000000000
416	4.2026700000000003	4.011585000000000	4.393755000000000	4.343478000000000	4.178644000000000	4.50831200000000	1.5186640000000000	1.4694910000000001	1.5678369999999999	8.405521999999999	8.240553000000000	8.570491000000001	0.874088000000000	0.8451750000000000	0.9030020000000000	4.889164000000000	4.774555000000000	5.003772000000000	0.7261640000000000	0.6894709999999999	0.762858000000000
417	4.2979039999999999	4.122268000000000	4.473540000000000	4.860558000000000	4.703175000000000	5.017941000000000	1.377235000000000	1.334582000000000	1.4198869999999999	7.432096000000000	7.299170000000000	7.56502200000000	0.8865910000000000	0.8581450000000000	0.9150380000000000	4.978916000000000	4.865724000000000	5.092108000000000	0.7147620000000000	0.6794020000000000	0.7501220000000000
418	4.246495000000000	4.073015000000000	4.419975000000000	4.739522000000000	4.586277000000000	4.89276600000000	1.3551120000000001	1.3136120000000000	1.3966120000000000	7.272372000000000	7.1427750000000003	7.401968000000000	0.9128220000000000	0.8825440000000000	0.9431010000000000	5.3694949999999997	5.242354000000000	5.49663600000000	0.6861830000000000	0.6500720000000000	0.7222940000000000
419	4.178253000000000	4.00620500000000	4.350300000000000	4.8115640000000	4.653858000000000	4.969269000000000	1.3516340000000000	1.3103650000000000	1.3929030000000000	7.222821000000000	7.093970000000000	7.351673000000000	0.9722090000000000	0.9379810000000000	1.0064379999999999	6.178305000000000	6.023205000000000	6.333405000000000	0.6582390000000000	0.6198200000000000	0.6966590000000000
420	4.216746000000000	4.041755000000000	4.391737000000000	4.854782000000000	4.694645000000000	5.014919000000000	1.3561090000000000	1.3136559999999999	1.3985609999999999	7.191554000000000	7.061075000000000	7.322032000000000	0.9275880000000000	0.8940870000000000	0.9610900000000000	6.070181000000000	5.9160969999999997	6.224265000000000	0.6233820000000000	0.5857300000000000	0.6610350000000000
421	4.290516000000000	4.1162369999999999	4.464794000000000	5.020400000000000	4.855814000000000	5.184986000000000	1.3001030000000000	1.2592300000000001	1.340975000000000	6.996780000000000	6.871967000000000	7.121592000000000	0.9298330000000000	0.896880000000000	0.9627869999999999	6.04409300000000	5.893763000000000	6.1944229999999996	0.6404260000000001	0.6028200000000000	0.6780320000000000
422	4.330162000000000	4.1579990000000002	4.502325000000000	5.075865000000000	4.912187000000000	5.239542000000000	1.2503260000000000	1.2116549999999999	1.2889960000000000	6.884128000000000	6.764180000000000	7.004077000000000	0.89440300000000	0.863669000000000	0.925136000000000	5.8290439999999997	5.688761000000000	5.969327000000000	0.6222870000000000	0.5863360000000000	0.6582390000000000
423	4.356208000000000	4.183666000000000	4.528751000000000	5.068437000000000	4.905822000000000	5.231052000000000	1.2298249999999999	1.1920880000000000	1.2675620000000001	6.7392360000000000	6.623519000000000	6.854953000000000	0.9074850000000000	0.8765520000000000	0.9384180000000000	5.854433000000000	5.71429400000000	5.994573000000000	0.6291760000000000	0.5931380000000001	0.6652140000000000
424	4.362716000000000	4.189906000000000	4.535526000000000	5.058191000000000	4.8960359999999996	5.220345000000000	1.225442000000000	1.1879400000000000	1.262944000000000	6.707585000000000	6.592762000000000	6.822408000000000	0.9102410000000000	0.8792160000000000	0.941267000000000	5.869031000000000	5.728444000000000	6.009618000000000	0.6299970000000000	0.593913000000000	0.6660800000000000
425	4.364826000000000	4.191818000000000	4.537834000000000	5.061114000000000	4.898778000000000	5.223450000000000	1.220981000000000	1.1836310000000001	1.2583310000000001	6.683081000000000	6.568766000000000	6.797396000000000	0.9102460000000000	0.8792170000000000	0.9412740000000001	5.876098000000000	5.7353310000000004	6.016866000000000	0.6291140000000000	0.5930630000000000	0.6651650000000000
426	4.371994000000000	4.199099000000000	4.544888000000000	5.096364000000000	4.933128000000000	5.259599000000000	1.2149129999999999	1.1778189999999999	1.2520070000000001	6.650158000000000	6.53652100000000	6.763795000000000	0.9103380000000000	0.8792900000000000	0.9413870000000000	5.889329000000000	5.748092000000000	6.030566000000000	0.6303950000000000	0.5942320000000000	0.6665590000000000
427	4.429270000000000	4.252448000000000	4.606093000000000	5.101653000000000	4.937169000000000	5.266136000000000	1.213228000000000	1.1759180000000000	1.2505390000000001	6.629290000000000	6.515010000000000	6.743571000000000	0.9346820000000000	0.9021970000000000	0.9671670000000000	6.237482000000000	6.081636000000000	6.393328000000000	0.6397950000000000	0.6023010000000000	0.6772890000000000
428	4.408227000000000	4.230837000000000	4.585617000000000	5.10053800000000	4.935010000000000	5.266066000000000	1.2109710000000000	1.1737850000000001	1.2481570000000000	6.623710000000000	6.5097230000000001	6.737697000000000	0.9353669999999999	0.9028720000000000	0.9678620000000000	6.21943300000000	6.06415000000000	6.374717000000000	0.638621000000000	0.6012930000000000	0.6759490000000000
429	4.37945100000000	4.204409000000000	4.554494000000000	5.066866000000000	4.903572000000000	5.2301609999999998	1.2066749999999999	1.1697720000000000	1.2435790000000000	6.578037000000000	6.465147000000000	6.690926000000000	0.9199880000000000	0.8881000000000000	0.9518760000000001	6.075391000000000	5.92514500000000	6.225636000000000	0.6258180000000000	0.5893060000000000	0.6623300000000000
430	4.33611600000000	4.161271000000000	4.510960000000000	4.983568000000000	4.821727000000000	5.145409000000000	1.2029960000000000	1.1665190000000001	1.2394730000000000	6.596572000000000	6.483364000000000	6.709779000000000	0.9117780000000000	0.8799709999999999	0.943585000000000	6.026132000000000	5.876563000000000	6.175700000000000	0.6207630000000000	0.5843230000000000	0.6572030000000000
431	4.2882100000000003	4.11614100000000	4.460279000000000	4.9584590000000004	4.797839000000000	5.119079000000000	1.191797000000000	1.1553940000000000	1.2282010000000001	6.536342000000000	6.423681000000000	6.649003000000000	0.8977700000000000	0.8665500000000000	0.9289900000000000	5.991948000000000	5.843422000000000	6.140474000000000	0.6092140000000000	0.5731619999999999	0.6452670000000000
432	4.233075000000000	4.064273000000000	4.401877000000000	4.98497200000000	4.823413000000000	5.1465310000000004	1.2007399999999999	1.1641530000000000	1.2373280000000000	6.550057000000000	6.4369310000000	6.663184000000000	0.8872060000000001	0.8562320000000000	0.9181790000000000	5.949698000000000	5.802237000000000	6.097160000000000	0.6081180000000000	0.5721170000000000	0.6441180000000000
433	4.227614000000000	4.066726000000000	4.388501000000000	4.993660000000000	4.837464000000000	5.14985600000000	1.1695970000000000	1.1346240000000001	1.204570000000000	6.343646000000000	6.237082000000000	6.450211000000000	0.7728100000000000	0.7479400000000000	0.797680000000000	5.463650000000000	5.3378690000000004	5.589432000000000	0.581226000000000	0.5488110000000000	0.6136400000000000
434	4.23646000000000	4.076101000000000	4.3968179999999997	4.9787249999999998	4.823788000000000	5.133663000000000	1.159599000000000	1.1255800000000000	1.1936180000000001	6.287305000000000	6.184061000000000	6.39055000000000	0.7576810000000000	0.7335320000000000	0.7818310000000001	5.36953700000000	5.247259000000000	5.491815000000000	0.5863660000000001	0.5540530000000000	0.618679000000000
435	4.232990000000000	4.072921000000000	4.393058000000000	4.972841000000000	4.818274000000000	5.127408000000000	1.1597210000000000	1.1257710000000001	1.1936720000000001	6.275854000000000	6.172951000000000	6.3787570000000002	0.7576920000000000	0.7335320000000000	0.7818510000000000	5.364513000000000	5.242350000000000	5.486676000000000	0.5862320000000000	0.5539240000000000	0.6185410000000000
436	4.237938000000000	4.076806000000000	4.399071000000000	4.961878000000000	4.806960000000000	5.116796000000000	1.1649470000000000	1.1309460000000000	1.1989479999999999	6.2051350000000003	6.103827000000000	6.306443000000000	0.7975670000000000	0.7704330000000000	0.824701000000000	5.982588000000000	5.828429000000000	6.136747000000000	0.6326619999999999	0.5954660000000001	0.6698570000000000
437	4.259667000000000	4.094823000000000	4.424512000000000	4.965346000000000	4.808088000000000	5.1226039999999999	1.1809799999999999	1.1459020000000000	1.2160569999999999	6.210787000000000	6.108272000000000	6.313301000000000	0.7915790000000000	0.7641180000000000	0.8190400000000000	6.071179000000000	5.910450000000000	6.231908000000000	0.6340910000000000	0.5960550000000000	0.6721270000000000
438	4.247776000000000	4.084241000000000	4.411311000000000	4.970016000000000	4.812602000000000	5.127430000000000	1.1810190000000000	1.1459150000000000	1.2161219999999999	6.208376000000000	6.105814000000000	6.310938000000000	0.7899360000000000	0.7624580000000000	0.8174140000000000	6.0509870000000001	5.890606000000000	6.211369000000000	0.6337469999999999	0.5956890000000000	0.6718060000000000
439	4.302133000000000	4.13368500000000	4.4705800000000000	5.034367000000000	4.872658000000000	5.196077000000000	1.1824920000000001	1.1473040000000001	1.2176800000000001	6.205175000000000	6.102513000000000	6.307837000000000	0.7755870000000000	0.7486820000000000	0.8024920000000000	5.976939000000000	5.818975000000000	6.134903000000000	0.6315890000000000	0.5938369999999999	0.6693400000000000
440	4.375463000000000	4.199917000000000	4.551009000000000	4.863614000000000	4.705584000000000	5.02164300000000	1.1534599999999999	1.1186220000000000	1.188299000000000	6.101825000000000	5.999848000000000	6.203803000000000	0.7843480000000000	0.7572660000000000	0.8114300000000000	5.916710000000000	5.760398000000000	6.073023000000000	0.6430910000000000	0.6051470000000000	0.6810340000000000
441	4.461669000000000	4.2784139999999997	4.644923000000000	5.234322000000000	5.058643000000000	5.410002000000000	1.1218079999999999	1.0867400000000000	1.1568769999999999	5.919419000000000	5.817909000000000	6.020930000000000	0.7767430000000000	0.7494420000000001	0.8040440000000000	5.805984000000000	5.650276000000000	5.961691000000000	0.6440150000000000	0.6053020000000000	0.6827270000000000
442	4.473423000000000	4.290166000000000	4.656681000000000	5.267768000000000	5.0913240000000002	5.444213000000000	1.067473000000000	1.0330969999999999	1.101849000000000	5.6911529999999999	5.592051000000000	5.790256000000000	0.7765120000000000	0.7496290000000000	0.8033960000000000	5.687449000000000	5.53728100000000	5.837617000000000	0.6418500000000000	0.6038930000000000	0.6798070000000001
443	4.483315000000000	4.300028000000000	4.66660200000000	5.279777000000000	5.103402000000000	5.456152000000000	1.0538330000000000	1.0200709999999999	1.08759600000000	5.646227000000000	5.548375000000000	5.744079000000000	0.7788130000000000	0.7520810000000000	0.8055450000000000	5.520829000000000	5.376380000000000	5.665277000000000	0.6575340000000000	0.6192620000000000	0.695805000000000
444	4.594878000000000	4.410750000000000	4.779006000000000	5.221114000000000	5.0512420000000002	5.390987000000000	1.0643000000000000	1.031382000000000	1.0972189999999999	5.6575360000000003	5.562482000000000	5.752589000000000	0.8283910000000000	0.8006890000000000	0.856093000000000	5.668193000000000	5.522099000000000	5.814287000000000	0.6785700000000000	0.6402369999999999	0.7169030000000000
445	4.603812000000000	4.419461000000000	4.788163000000000	5.220850000000000	5.051100000000000	5.390600000000000	1.0647979999999999	1.0321340000000001	1.0974630000000001	5.637514000000000	5.543487000000000	5.731542000000000	0.8398860000000000	0.8120840000000000	0.8676880000000000	5.720736000000000	5.573462000000000	5.868009000000000	0.6860130000000000	0.6475840000000000	0.7244429999999999
446	4.770575000000000	4.57529900000000	4.965851000000000	5.295681000000000	5.122134000000000	5.469229000000000	1.0660310000000000	1.033421000000000	1.098642000000000	5.631988000000000	5.538296000000000	5.725681000000000	0.8887730000000000	0.8586020000000000	0.9189430000000000	6.056883000000000	5.897121000000000	6.216644000000000	0.7007510000000000	0.6610890000000000	0.7404140000000000
447	4.78814200000000	4.591699000000000	4.984586000000000	5.366352000000000	5.189789000000000	5.542915000000000	1.0695850000000000	1.0368850000000001	1.1022850000000000	5.615191000000000	5.521773000000000	5.70861000000000	0.8882580000000000	0.8577500000000000	0.9187650000000001	6.211848000000000	6.045771000000000	6.377925000000000	0.6981950000000000	0.6580250000000000	0.7383660000000000
448	4.7986000000000	4.600991000000000	4.996209000000000	5.485933000000000	5.303666000000000	5.668200000000000	1.078471000000000	1.04477400000000	1.1121669999999999	5.531153000000000	5.437592000000000	5.624713000000000	0.8359500000000000	0.8066810000000000	0.865219000000000	6.009855000000000	5.846916000000000	6.172794000000000	0.6983930000000000	0.6572060000000000	0.7395800000000000
449	4.851125000000000	4.653532000000000	5.048717000000000	5.588319000000000	5.4043409999999996	5.772297000000000	1.0705970000000000	1.036910000000000	1.1042850000000000	5.522470000000000	5.428374000000000	5.616567000000000	0.830299000000000	0.8012150000000000	0.8593820000000000	5.777006000000000	5.620107000000000	5.933906000000000	0.69794600000000	0.6567370000000000	0.7391540000000000
450	4.902157000000000	4.70257200000000	5.1017409999999996	5.589176000000000	5.406192000000000	5.772160000000000	1.052212000000000	1.0188290000000000	1.0855960000000000	5.465075000000000	5.37162800000000	5.558522000000000	0.821158000000000	0.792159000000000	0.8501560000000000	5.576114000000000	5.423317000000000	5.7289110000000001	0.6971970000000000	0.6558030000000000	0.7385910000000000
451	4.8898299999999999	4.695055000000000	5.084605000000000	5.451078000000000	5.27659300000000	5.625563000000000	1.0394140000000001	1.007198000000000	1.0716300000000001	5.385090000000000	5.2952740000000000	5.474906000000000	0.8190560000000000	0.7904750000000000	0.8476370000000000	5.446401000000000	5.29923800000000	5.593564000000000	0.6825970000000000	0.6426130000000000	0.7225810000000000
452	4.844029000000000	4.648071000000000	5.039988000000000	5.475989000000000	5.29837200000000	5.653605000000000	0.9881080000000000	0.9573739999999999	1.0188410000000001	5.211865000000000	5.125462000000000	5.298268000000000	0.8406450000000000	0.8106360000000000	0.8706530000000000	5.191353000000000	5.052027000000000	5.330678000000000	0.6857180000000000	0.6454100000000000	0.7260259999999999
453	4.83846100000000	4.6428079999999996	5.034114000000000	5.486088000000000	5.30812000000000	5.664056000000000	0.9727340000000000	0.9424550000000000	1.0030120000000000	5.154061000000000	5.068730000000000	5.2393910000000004	0.8362800000000000	0.8065400000000000	0.8660200000000000	5.1634979999999997	5.025563000000000	5.301433000000000	0.6861550000000000	0.6457830000000000	0.7265280000000000
454	4.83898600000000	4.643553000000000	5.034419000000000	5.491247000000000	5.313134000000000	5.669359000000000	0.9705060000000000	0.9403180000000000	1.000694000000000	5.142900000000000	5.057793000000000	5.228007000000000	0.8349740000000000	0.8052850000000000	0.8646630000000000	5.146297000000000	5.008856000000000	5.283738000000000	0.6848360000000000	0.6445500000000000	0.7251230000000000
455	4.836022000000000	4.6399160000000004	5.032128000000000	5.456725000000000	5.279221000000000	5.63422900000000	0.9619950000000000	0.9319620000000000	0.9920280000000000	5.121599000000000	5.036630000000000	5.2065679999999999	0.8310820000000000	0.801419000000000	0.8607450000000000	5.0693370000000000	4.9337030000000004	5.204972000000000	0.6791199999999999	0.6390230000000000	0.7192170000000000
456	4.821959000000000	4.6264920000000	5.017425000000000	5.445330000000000	5.2681880000000003	5.622471000000000	0.9618730000000000	0.9319790000000000	0.9917670000000000	5.124549000000000	5.039712000000000	5.209385000000000	0.8219390000000000	0.7924570000000000	0.8514220000000000	4.914060000000000	4.782268000000000	5.0458520000000000	0.6658320000000000	0.6262230000000000	0.7054410000000000
457	4.777323000000000	4.585367000000000	4.969279000000000	5.418155000000000	5.242570000000000	5.593741000000000	0.9611490000000000	0.931462000000000	0.990837000000000	5.10624900000000	5.0220670000000	5.1904310000000002	0.8199000000000000	0.7905680000000000	0.8492330000000000	4.847410000000000	4.718424000000000	4.97639700000000	0.6675900000000000	0.6281740000000000	0.7070060000000000
458	4.782406000000000	4.589763000000000	4.975048000000000	5.412790000000000	5.237057000000000	5.588523000000000	0.9603440000000000	0.9306630000000000	0.9900250000000000	5.09900700000000	5.014725000000000	5.183289000000000	0.8182160000000001	0.7889790000000000	0.8474540000000000	4.819442000000000	4.691251000000000	4.947632000000000	0.6690050000000000	0.6295850000000000	0.7084260000000000
459	4.773937000000000	4.581786000000000	4.966089000000000	5.373420000000000	5.199495000000000	5.547344000000000	0.9576960000000000	0.9282110000000000	0.9871810000000000	5.065319000000000	4.981845000000000	5.1487930000000004	0.8281460000000000	0.7986920000000000	0.8576000000000000	4.835695000000000	4.707459000000000	4.963930000000000	0.67278900000000	0.63333900000000	0.71223800000000
460	4.740096000000000	4.547508000000000	4.932684000000000	5.421584000000000	5.24495000000000	5.598219000000000	0.9561160000000000	0.9266590000000000	0.9855730000000000	5.040185000000000	4.957113000000000	5.123257000000000	0.8222170000000000	0.7929220000000000	0.8515130000000000	4.801955000000000	4.674536000000000	4.929374000000000	0.6727480000000000	0.6333190000000000	0.7121780000000000
461	4.657640000000000	4.460376000000000	4.854905000000000	5.043325000000000	4.871675000000000	5.214974000000000	0.9440160000000000	0.9140150000000000	0.9740160000000000	4.9291739999999997	4.845446000000000	5.0129010000000003	0.7608650000000000	0.7337990000000000	0.7879310000000000	4.556713000000000	4.435196000000000	4.67823000000000	0.6717910000000000	0.6325320000000000	0.7110490000000000
462	4.570003000000000	4.355021000000000	4.7849839999999997	4.427043000000000	4.249327000000000	4.604759000000000	0.9669530000000000	0.9356340000000000	0.9982710000000000	5.025261000000000	4.935500000000000	5.115021000000000	0.7308060000000000	0.704882000000000	0.7567300000000000	4.289871000000000	4.174526000000000	4.405215000000000	0.6992220000000000	0.6588079999999999	0.739636000000000
463	4.644247000000000	4.4218580000000003	4.8666369999999999	4.5367170000000003	4.351122000000000	4.7223110000000004	0.9519720000000000	0.9206299999999999	0.9833140000000000	5.0078370000000003	4.917471000000000	5.0982019999999997	0.7160180000000000	0.6907110000000000	0.7413250000000000	4.1482310000000000	4.0372009999999996	4.2592610000000004	0.6968380000000000	0.6568330000000000	0.7368430000000000
464	4.701191000000000	4.474144000000000	4.928238000000000	4.546890000000000	4.359459000000000	4.7343200000000	0.9410510000000000	0.9082430000000000	0.9738590000000000	4.924154000000000	4.831306000000000	5.017002000000000	0.7088240000000000	0.6835970000000000	0.7340520000000000	3.8326530000000001	3.7276829999999999	3.9376240000000000	0.705856000000000	0.6650120000000000	0.7467000000000000
465	4.655537000000000	4.428248000000000	4.882826000000000	4.4497070000000001	4.264892000000000	4.6345210000000003	0.9388770000000000	0.9060800000000000	0.9716740000000000	4.907292000000000	4.81455800000000	5.000026000000000	0.7076460000000000	0.6823660000000000	0.7329250000000000	3.719332000000000	3.6181779999999999	3.820485000000000	0.7034230000000000	0.6627580000000000	0.7440870000000001
466	4.547673000000000	4.318198000000000	4.777149000000000	4.187402000000000	4.010857000000000	4.36394800000000	0.9397200000000000	0.9061860000000000	0.9732540000000000	4.817150000000000	4.722947000000000	4.911352000000000	0.6928770000000000	0.6675750000000000	0.7181790000000000	3.5010300000000001	3.4040339999999998	3.5980259999999999	0.6869620000000000	0.6460630000000001	0.7278610000000000
467	4.485704000000000	4.251743000000000	4.71966400000000	4.053016000000000	3.8770609999999999	4.2289709999999996	0.9589200000000000	0.9238810000000000	0.99395900000000	4.761201000000000	4.665225000000000	4.857176000000000	0.6982780000000000	0.6720170000000000	0.724538000000000	3.4584660000000000	3.359988000000000	3.5569449999999998	0.7027139999999999	0.6601420000000000	0.7452850000000000
468	4.421554000000000	4.190708000000000	4.652400000000000	4.034070000000000	3.857594000000000	4.210546000000000	0.9704340000000000	0.9345440000000000	1.0063240000000000	4.826998000000000	4.727668000000000	4.926329000000000	0.6803840000000000	0.654621000000000	0.7061470000000000	3.3931220000000000	3.2963990000000001	3.4898449999999999	0.7020459999999999	0.6594930000000000	0.7445980000000000
469	4.414756000000000	4.184147000000000	4.645364000000000	4.051888000000000	3.874340000000000	4.2294359999999998	0.9717030000000000	0.9356060000000000	1.007799000000000	4.851721000000000	4.751443000000000	4.951999000000000	0.6774300000000000	0.6517510000000000	0.7031080000000000	3.3793880000000001	3.2830390000000000	3.475737000000000	0.700301000000000	0.6578450000000000	0.7427580000000000
470	4.40527300000000	4.1765710000000000	4.633974000000000	4.046592000000000	3.8710770000000001	4.222106000000000	0.9740310000000000	0.9379160000000000	1.0101460000000000	4.859773000000000	4.759405000000000	4.960141000000000	0.6802380000000000	0.65450300000000	0.7059730000000000	3.3847160000000001	3.288406000000000	3.4810270000000001	0.7020010000000000	0.659521000000000	0.7444809999999999
471	4.400479000000000	4.170641000000000	4.630318000000000	4.014019000000000	3.838890000000000	4.189147000000000	0.9800030000000000	0.943577000000000	1.0164290000000000	4.8778040000000003	4.776939000000000	4.978668000000000	0.679144000000000	0.6534560000000000	0.7048310000000000	3.3939180000000002	3.297352000000000	3.4904839999999999	0.7055100000000000	0.6629200000000000	0.7481010000000000
472	4.406405000000000	4.175509000000000	4.637301000000000	3.9969999999999999	3.822496000000000	4.1715030000000004	0.9830220000000000	0.9464640000000000	1.0195810000000001	4.884887000000000	4.7839380000000000	4.98583600000000	0.6807600000000000	0.6550300000000000	0.7064910000000000	3.4070529999999999	3.3102920000000000	3.503814000000000	0.7073080000000000	0.6646240000000000	0.7499910000000000
473	4.410080000000000	4.177392000000000	4.64276800000000	3.9843400000000000	3.8096320000000001	4.159048000000000	0.9854460000000000	0.9486970000000000	1.0221950000000000	4.891338000000000	4.789952000000000	4.992724000000000	0.6896679999999999	0.6636410000000000	0.7156950000000000	3.4559120000000001	3.35749300000000	3.554330000000000	0.7111610000000000	0.6680860000000000	0.7542360000000000
474	4.374905000000000	4.141631000000000	4.608180000000000	3.9862760000000002	3.8090199999999999	4.163533000000000	0.9845360000000000	0.9476520000000000	1.0214190000000001	4.919772000000000	4.817470000000000	5.02207300000000	0.6986530000000000	0.6722060000000000	0.7251000000000000	3.5467629999999999	3.4442450000000000	3.6492819999999999	0.7218960000000000	0.6779370000000000	0.7658560000000000
475	4.120525000000000	3.914662000000000	4.3263879999999997	4.021917000000000	3.8499249999999998	4.193910000000000	0.9701020000000000	0.9339840000000000	1.0062210000000000	4.929439000000000	4.828292000000000	5.03058600000000	0.7244440000000000	0.6977070000000000	0.7511820000000000	3.4624480000000002	3.3659610000000000	3.5589350000000000	0.7006050000000000	0.6589400000000000	0.7422700000000000
476	4.1749809999999998	3.9634369999999999	4.3865239999999996	4.026242000000000	3.852403000000000	4.200082000000000	0.9711070000000001	0.9350309999999999	1.0071829999999999	4.9542140000000003	4.852729000000000	5.055698000000000	0.7386070000000000	0.7112030000000000	0.7660110000000000	3.426285000000000	3.331209000000000	3.5213619999999999	0.7014580000000000	0.6599090000000000	0.7430080000000000
477	4.119364000000000	3.911868000000000	4.326860000000000	3.956319000000000	3.786595000000000	4.126042000000000	0.9316730000000000	0.8974490000000001	0.9658970000000000	4.836195000000000	4.739214000000000	4.933177000000000	0.7535490000000000	0.7269710000000000	0.7801260000000000	3.4106999999999998	3.322218000000000	3.4991829999999999	0.7049060000000000	0.6650520000000000	0.7447600000000000
478	4.080258000000000	3.8582900000000002	4.302226000000000	3.8513289999999998	3.6742420000000000	4.028416000000000	0.9439680000000000	0.9085839999999999	0.9793530000000000	4.949023000000000	4.846704000000000	5.0513409999999999	0.9055560000000000	0.8709970000000000	0.9401150000000000	3.5719770000000000	3.4725830000000002	3.671372000000000	0.7508970000000000	0.7065860000000000	0.7952080000000000
479	3.908184000000000	3.705074000000000	4.111295000000000	3.821243000000000	3.651414000000000	3.991072000000000	0.9360420000000000	0.9013730000000000	0.9707110000000000	4.922115000000000	4.821562000000000	5.022668000000000	0.8264390000000000	0.7968280000000000	0.856050000000000	3.336305000000000	3.250597000000000	3.4220139999999999	0.6599770000000000	0.6227760000000000	0.697179000000000
480	3.867512000000000	3.6738140000000001	4.06121100000000	3.8214890000000001	3.6546360000000000	3.988342000000000	0.9265800000000000	0.8928330000000000	0.9603260000000000	4.8534490000000003	4.7561520000000002	4.950747000000000	0.7939740000000000	0.7665580000000000	0.8213900000000000	3.2644000000000002	3.182901000000000	3.3458990000000002	0.6406060000000000	0.6054490000000000	0.6757630000000000
481	3.8643969999999999	3.672040000000000	4.056754000000000	3.8136380000000001	3.6481379999999999	3.97913800000000	0.9133280000000000	0.8803339999999999	0.9463220000000000	4.907361000000000	4.80979600000000	5.0049260000000002	0.8058440000000000	0.7791720000000000	0.8325150000000000	3.3234370000000002	3.2423519999999999	3.4045220000000000	0.6427490000000000	0.6082600000000000	0.6772370000000000
482	3.863017000000000	3.6710310000000002	4.055003000000000	3.8012139999999999	3.636511000000000	3.9659160000000000	0.9141359999999999	0.8814900000000000	0.9467820000000000	4.902508000000000	4.80635400000000	4.998662000000000	0.8076750000000000	0.7811080000000000	0.8342420000000000	3.34776600000000	3.2663139999999999	3.4292170000000000	0.6417550000000000	0.6074330000000000	0.6760760000000000
483	3.867537000000000	3.6737050000000000	4.061369000000000	3.768642000000000	3.6057030000000001	3.9315810000000000	0.9166350000000000	0.8839780000000000	0.9492930000000001	4.90168700000000	4.8057980000000002	4.997576000000000	0.8134500000000000	0.7867470000000000	0.8401520000000000	3.3841839999999999	3.3018630000000000	3.466506000000000	0.6436610000000000	0.6092670000000000	0.6780560000000000
484	3.8059740000000000	3.6185410000000000	3.993407000000000	3.731971000000000	3.5733150000000000	3.8906269999999998	0.9187040000000000	0.8862270000000000	0.9511810000000001	4.901677000000000	4.806396000000000	4.996957000000000	0.8170880000000000	0.7903930000000000	0.843783000000000	3.407207000000000	3.3244739999999999	3.4899399999999998	0.6462990000000000	0.6117520000000000	0.6808450000000000
485	3.8123209999999998	3.6207760000000002	4.003866000000000	4.065338000000000	3.8867300000000000	4.243946000000000	0.933431000000000	0.9005379999999999	0.9663240000000000	4.889576000000000	4.793996000000000	4.985155000000000	0.7875750000000000	0.7614930000000000	0.8136580000000000	3.3426570000000000	3.260982000000000	3.4243320000000002	0.6391400000000000	0.6044900000000000	0.6737900000000000
486	3.770042000000000	3.5823369999999999	3.9577480000000000	4.018946000000000	3.843488000000000	4.194404000000000	0.9317420000000000	0.8987210000000000	0.9647640000000000	4.86521700000000	4.769915000000000	4.960518000000000	0.7809950000000000	0.7550540000000000	0.8069360000000000	3.283169000000000	3.2027260000000002	3.3636130000000000	0.637520000000000	0.6028330000000000	0.6722070000000000
487	3.7404069999999998	3.5545620000000002	3.92625200000000	3.942821000000000	3.7709250000000001	4.11471800000000	0.9298190000000000	0.8968850000000000	0.9627530000000000	4.846439000000000	4.751770000000000	4.941108000000000	0.7800740000000000	0.7537650000000000	0.8063830000000000	3.282046000000000	3.200243000000000	3.363850000000000	0.6365510000000000	0.6013309999999999	0.6717720000000000
488	3.7307250000000001	3.544777000000000	3.916673000000000	3.886367000000000	3.717128000000000	4.055606000000000	0.935544000000000	0.9023409999999999	0.9687480000000001	4.886147000000000	4.790375000000000	4.981918000000000	0.774040000000000	0.7476920000000000	0.8003880000000000	3.2730399999999999	3.1906900000000000	3.355390000000000	0.62031900000000	0.5854330000000000	0.6552040000000000
489	3.4866429999999999	3.3083600000000000	3.664927000000000	3.848821000000000	3.6740830000000000	4.023559000000000	0.9251950000000000	0.8910370000000000	0.9593520000000000	4.819967000000000	4.7217580000000003	4.918176000000000	0.7167260000000000	0.6917610000000000	0.7416910000000000	3.0501559999999999	2.972695000000000	3.12761700000000	0.5958620000000000	0.5615200000000000	0.6302040000000000
490	3.5125109999999999	3.3395120000000000	3.685509000000000	3.912201000000000	3.7412930000000002	4.083109000000000	0.9198390000000000	0.8856470000000000	0.9540320000000000	4.837490000000000	4.738446000000000	4.936535000000000	0.6920620000000000	0.6678110000000000	0.716314000000000	2.9723730000000002	2.897096000000000	3.047649000000000	0.5822400000000000	0.5485730000000000	0.615907000000000
491	3.4795680000000000	3.3091860000000000	3.649950000000000	3.8857490000000001	3.7172869999999998	4.0542119999999997	0.9132970000000000	0.8794390000000000	0.9471540000000001	4.871659000000000	4.772035000000000	4.971283000000000	0.6780190000000000	0.6544140000000001	0.7016240000000000	2.890818000000000	2.8182930000000002	2.9633440000000002	0.5821360000000000	0.5486650000000000	0.6156060000000000
492	3.4916260000000001	3.320756000000000	3.662495000000000	3.8617610000000000	3.694980000000000	4.028543000000000	0.9135580000000000	0.8796180000000000	0.9474980000000000	4.859275000000000	4.759507000000000	4.959043000000000	0.6748590000000000	0.6514300000000000	0.6982870000000000	2.8666980000000000	2.794823000000000	2.938573000000000	0.5864760000000000	0.5528670000000000	0.6200840000000000
493	3.4790060000000000	3.3093759999999999	3.648637000000000	3.849997000000000	3.6840560000000000	4.015939000000000	0.917956000000000	0.8839740000000000	0.9519370000000000	4.881517000000000	4.7814899999999998	4.98154400000000	0.6754720000000000	0.652079000000000	0.6988660000000000	2.8584410000000000	2.7869440000000001	2.929938000000000	0.5869580000000000	0.5534240000000000	0.6204930000000000
494	3.348322000000000	3.18547000000000	3.5111750000000002	3.6009199999999999	3.4468660000000000	3.7549750000000000	0.9155310000000000	0.8820120000000000	0.9490490000000000	4.892893000000000	4.794002000000000	4.991784000000000	0.6826179999999999	0.6592490000000000	0.7059879999999999	2.870897000000000	2.799957000000000	2.9418359999999999	0.5882110000000000	0.5550490000000000	0.6213740000000
495	3.2253539999999998	3.068636000000000	3.382072000000000	3.5149300000000001	3.364805000000000	3.6650559999999999	0.9527180000000000	0.9190290000000000	0.9864070000000000	5.003492000000000	4.90468800000000	5.102296000000000	0.7023420000000000	0.6787640000000000	0.7259210000000000	3.026694000000000	2.9528780000000001	3.100510000000000	0.5909750000000000	0.5581940000000000	0.6237560000000000
496	3.1136990000000000	2.956897000000000	3.2705009999999999	3.5562969999999998	3.397826000000000	3.7147670000000002	0.9578750000000000	0.9227750000000000	0.9929750000000001	5.023938000000000	4.920521000000000	5.1273559999999998	0.7048790000000000	0.6808920000000001	0.728867000000000	3.0715260000000000	2.995584000000000	3.147467000000000	0.5978720000000000	0.5642640000000000	0.6314800000000000
497	3.1026199999999999	2.9469340000000002	3.2583070000000	3.541199000000000	3.383276000000000	3.699122000000000	0.9726160000000000	0.9362570000000000	1.008975000000000	4.939578000000000	4.835348000000000	5.043808000000	0.7421540000000000	0.7167780000000000	0.7675300000000000	3.3374530000000000	3.2531859999999999	3.4217190000000000	0.623497000000000	0.5883320000000000	0.6586620000000000
498	3.0858020000000002	2.9333819999999999	3.2382209999999998	3.605727000000000	3.448668000000000	3.7627850000000000	0.9849260000000000	0.948266000000000	1.0215870000000000	4.9973960000000002	4.89207300000000	5.1027199999999997	0.7391110000000000	0.7141380000000001	0.7640840000000000	3.2437779999999998	3.1635499999999999	3.3240059999999998	0.6138260000000000	0.5797000000000000	0.6479520000000000
499	3.0776370000000002	2.925799000000000	3.229475000000000	3.621522000000000	3.464209000000000	3.7788339999999998	0.9907880000000000	0.9540250000000000	1.0275510000000001	5.0192790000000	4.913984000000000	5.124575000000000	0.7396450000000000	0.7147270000000000	0.7645630000000000	3.2559079999999998	3.175721000000000	3.336096000000000	0.6153240000000000	0.5812889999999999	0.6493590000000000
500	3.101533000000000	2.9565589999999999	3.2465060000000001	3.671233000000000	3.524144000000000	3.8183210000000001	0.9853390000000000	0.9493180000000000	1.0213600000000000	4.955105000000000	4.853291000000000	5.056920000000000	0.7534170000000000	0.7285430000000001	0.7782910000000000	3.257393000000000	3.1793619999999998	3.3354240000000002	0.6188510000000000	0.5855700000000000	0.6521330000000000
501	3.1040960000000002	2.9596600000000000	3.248532000000000	3.6609550000000000	3.5162800000000001	3.8056299999999998	0.9885429999999999	0.9527470000000000	1.024340000000000	4.981624000000000	4.881461000000000	5.081787000000000	0.7514000000000000	0.7267090000000000	0.7760910000000000	3.254069000000000	3.1765770000000000	3.331560000000000	0.621114000000000	0.5879090000000000	0.6543180000000000
502	3.121636000000000	2.97617800000000	3.2670930000000000	3.511910000000000	3.377050000000000	3.646770000000000	1.0057430000000001	0.9696780000000000	1.0418080000000001	5.013501000000000	4.914026000000000	5.112977000000000	0.7541550000000000	0.7293070000000000	0.7790030000000000	3.272659000000000	3.1947000000000001	3.350617000000000	0.6201050000000000	0.5868510000000000	0.6533580000000000
503	3.1259000000000001	2.981037000000000	3.270764000000000	3.5157949999999998	3.3819249999999998	3.6496659999999999	1.00650800000000	0.9705790000000000	1.042437000000000	4.986429000000000	4.888274000000000	5.084583000000000	0.7485640000000000	0.7239090000000000	0.7732200000000000	3.2654049999999999	3.1877000000000000	3.343110000000000	0.6170270000000000	0.58390200000000	0.6501510000000000
504	3.152746000000000	3.006805000000000	3.2986870000000001	3.522221000000000	3.388816000000000	3.655626000000000	1.0057990000000001	0.969984000000000	1.0416150000000000	4.995834000000000	4.897563000000000	5.094105000000000	0.7400980000000000	0.7157130000000000	0.7644820000000000	3.23569500000000	3.15884700000000	3.3125429999999998	0.6096009999999999	0.5768180000000001	0.6423830000000000
505	3.146271000000000	2.999433000000000	3.2931089999999998	3.4583080000000002	3.3263180000000001	3.590299000000000	1.0079499999999999	0.9719870000000000	1.043913000000000	5.027675000000000	4.928302000000000	5.1270490000000004	0.7412430000000000	0.716797000000000	0.7656890000000000	3.2499840000000000	3.1725970000000001	3.3273710000000	0.6116530000000000	0.5787090000000000	0.6445959999999999
506	3.118752000000000	2.9720629999999999	3.26544200000000	3.427553000000000	3.295124000000000	3.5599829999999999	1.0202610000000001	0.9838920000000000	1.05663000000000	5.115383000000000	5.014144000000000	5.216622000000000	0.7540580000000000	0.7289800000000000	0.7791360000000001	3.200819000000000	3.125562000000000	3.27607600000000	0.590009000000000	0.5581080000000000	0.6219090000000000
507	3.0739619999999999	2.92930100000000	3.2186240000000002	3.425616000000000	3.2925309999999999	3.558701000000000	1.0526830000000000	1.0141840000000000	1.0911820000000001	5.363278000000000	5.254492000000000	5.472063000000000	0.7471590000000000	0.7219280000000000	0.7723900000000000	3.134748000000000	3.061519000000000	3.2079770000000001	0.5722900000000000	0.5410600000000000	0.6035210000000000
508	3.0625969999999998	2.91834100000000	3.20685300000000	3.424265000000000	3.290969000000000	3.557560000000000	1.0935710000000001	1.0534420000000000	1.1337010000000001	5.511579000000000	5.399521000000000	5.623636000000000	0.7484330000000000	0.7229449999999999	0.7739210000000000	3.1093560000000000	3.03649400000000	3.1822180000000002	0.5770900000000000	0.5454410000000000	0.6087390000000000
509	3.027440000000000	2.8859119999999998	3.1689680000000000	3.4076290000000000	3.2757309999999999	3.5395279999999998	1.0928730000000000	1.053090000000000	1.132656000000000	5.559102000000000	5.446546000000000	5.671658000000000	0.7979470000000000	0.7713750000000000	0.8245190000000000	3.208270000000000	3.133927000000000	3.2826140000000001	0.6082500000000000	0.5757200000000000	0.6407810000000000
510	3.0267170000000001	2.885330000000000	3.16810400000000	3.4051710000000002	3.273428000000000	3.53691400000000	1.0983639999999999	1.0588720000000000	1.1378569999999999	5.588032000000000	5.476025000000000	5.700039000000000	0.800172000000000	0.7735740000000000	0.8267700000000000	3.2399230000000001	3.1647040000000000	3.3151430000000000	0.6088050000000000	0.5763030000000000	0.6413060000000000
511	3.0248699999999999	2.8834179999999998	3.1663230000000002	3.40067500000000	3.2690190000000001	3.5323300000000000	1.1045929999999999	1.0649660000000001	1.1442200000000000	5.620796000000000	5.5081730000000002	5.733418000000000	0.8045880000000000	0.7778030000000000	0.8313730000000000	3.277270000000000	3.200981000000000	3.353558000000000	0.6122140000000000	0.5795490000000000	0.6448800000000000
512	3.022806000000000	2.881094000000000	3.164518000000000	3.4074110000000002	3.275270000000000	3.5395530000000002	1.109767000000000	1.0698960000000000	1.1496390000000001	5.6590569999999998	5.545430000000000	5.772685000000000	0.809341000000000	0.7822490000000000	0.836433000000000	3.3043520000000002	3.2269700000000001	3.3817339999999998	0.6126330000000000	0.5797940000000000	0.6454720000000000
513	2.995549000000000	2.8556770000000000	3.1354210000000000	3.4032429999999998	3.2715909999999999	3.5348959999999998	1.1152320000000000	1.0752330000000001	1.1552320000000000	5.6950370000000001	5.580805000000000	5.809269000000000	0.8159520000000000	0.7886320000000000	0.8432720000000000	3.299585000000000	3.2221850000000001	3.376984000000000	0.6056440000000000	0.5729890000000000	0.6383000000000000
514	2.988964000000000	2.8495390000000000	3.128390000000000	3.3998240000000002	3.268344000000000	3.531303000000000	1.122910000000000	1.0828000000000000	1.16302100000000	5.732745000000000	5.618226000000000	5.847263000000000	0.8192930000000000	0.7919310000000001	0.8466550000000000	3.296293000000000	3.2191139999999998	3.373471000000000	0.6053700000000000	0.5727800000000000	0.6379600000000000
515	2.958520000000000	2.8205200000000001	3.0965199999999999	3.378932000000000	3.2476680000000000	3.5101960000000001	1.140166000000000	1.099744000000000	1.1805880000000000	5.799838000000000	5.684788000000000	5.914888000000000	0.8226100000000000	0.7951680000000000	0.8500529999999999	3.3078259999999999	3.230346000000000	3.38530600000000	0.6055570000000000	0.5729600000000000	0.6381550000000000
516	2.941359000000000	2.804793000000000	3.077925000000000	3.3566490000000000	3.22684900000000	3.486450000000000	1.1542209999999999	1.1136150000000000	1.1948270000000001	5.859682000000000	5.744211000000000	5.9751519999999996	0.8295800000000000	0.8020990000000000	0.8570620000000000	3.3029799999999998	3.2260640000000000	3.379895000000000	0.6095180000000000	0.5769480000000000	0.6420890000000000
517	2.9208530000000001	2.785470000000000	3.0562369999999999	3.3310029999999999	3.202108000000000	3.4598979999999999	1.163293000000000	1.1230950000000000	1.2034899999999999	5.918515000000000	5.803152000000000	6.033877000000000	0.8713710000000000	0.8430810000000000	0.8996620000000000	3.3655210000000002	3.288880000000000	3.442161000000000	0.6281110000000000	0.5954420000000000	0.6607800000000000
518	2.914932000000000	2.7797220000000000	3.0501420000000001	3.3404520000000000	3.210820000000000	3.4700850000000001	1.1694840000000000	1.129278000000000	1.209690000000000	5.9465810000000001	5.831065000000000	6.062098000000000	0.8794490000000000	0.8509070000000000	0.907991000000000	3.379016000000000	3.3021120000000002	3.455920000000000	0.6477579999999999	0.6144450000000000	0.681070000000000
519	2.920611000000000	2.783560000000000	3.057662000000000	3.3156639999999999	3.1854800000000001	3.4458479999999998	1.1839860000000000	1.1431910000000001	1.2247809999999999	6.019398000000000	5.902252000000000	6.136545000000000	0.8779680000000000	0.8494180000000000	0.9065180000000000	3.374466000000000	3.297533000000000	3.4513989999999999	0.6522510000000000	0.6187319999999999	0.6857700000000000
520	2.9028200000000002	2.7620309999999999	3.0436090000000000	3.1101070000000002	2.9864099999999998	3.233804000000000	1.221186000000000	1.1785500000000000	1.2638229999999999	6.136078000000000	6.015428000000000	6.256728000000000	0.882822000000000	0.853712000000000	0.9119310000000	3.465935000000000	3.385088000000000	3.5467819999999999	0.6765970000000000	0.6414760000000000	0.71171900000000
521	2.8592659999999999	2.7213490000000000	2.9971820000000000	3.0566529999999998	2.935801000000000	3.1775050000000000	1.2323430000000000	1.1898340000000001	1.2748520000000001	6.212929000000000	6.091845000000000	6.334013000000000	0.8932800000000000	0.8638340000000000	0.9227250000000000	3.5427780000000002	3.459697000000000	3.6258599999999999	0.6880710000000000	0.6524300000000000	0.7237110000000000
522	2.8821010000000000	2.739790000000000	3.0244119999999999	3.039932000000000	2.9178970000000000	3.161966000000000	1.2795879999999999	1.2346760000000001	1.3245009999999999	6.352680000000000	6.225857000000000	6.479502000000000	0.9001910000000000	0.86914700000000	0.93123500000000	3.6034310000000001	3.5139589999999998	3.6929029999999998	0.6873520000000000	0.6503020000000000	0.7244010000000000
523	2.866382000000000	2.7242790000000001	3.0084840000000002	3.0009560000000000	2.880692000000000	3.1212190000000000	1.2969109999999999	1.2509530000000000	1.34286800000000	6.382962000000000	6.254374000000000	6.511550000000000	0.8851980000000000	0.8541200000000000	0.9162760000000000	3.593059000000000	3.5025860000000000	3.6835309999999999	0.6956680000000000	0.6576270000000000	0.7337089999999999
524	2.793563000000000	2.651446000000000	2.935681000000000	2.7700790000000000	2.6593490000000002	2.8808090000000002	1.3733900000000001	1.3232900000000001	1.4234910000000001	6.63460100000000	6.495133000000000	6.774068000000000	1.028364000000000	0.9895900000000000	1.0671390000000001	3.9201090000000001	3.812596000000000	4.027622000000000	0.7966450000000000	0.7513350000000000	0.8419560000000000
525	2.732064000000000	2.588036000000000	2.876092000000000	2.7020789999999999	2.5926140000000002	2.8115429999999999	1.4596990000000001	1.4061900000000001	1.513208000000000	6.943835000000000	6.79526200000000	7.092407000000000	1.1188350000000000	1.0748230000000001	1.162847000000000	4.019085000000000	3.9057990000000000	4.132371000000000	0.846875000000000	0.7978620000000000	0.8958880000000000
526	2.683579000000000	2.5414580000000000	2.8257010000000000	2.6946610000000000	2.5851940000000000	2.804129000000000	1.5470759999999999	1.4909779999999999	1.6031750000000000	7.074249000000000	6.923525000000000	7.224973000000000	1.1580360000000001	1.1109739999999999	1.205097000000000	3.8447000000000000	3.7366280000000001	3.9527720000000000	0.9297400000000000	0.8779770000000000	0.9815030000000000
527	2.5368840000000001	2.406904000000000	2.6668639999999999	2.590897000000000	2.488089000000000	2.6937050000000000	1.6015750000000000	1.5459449999999999	1.6572050000000000	7.204890000000000	7.054567000000000	7.355214000000000	1.1282620000000001	1.085861000000000	1.170662000000000	3.6426599999999998	3.5467260000000000	3.7385929999999998	0.9736170000000000	0.9253000000000000	1.0219350000000000
528	2.5117959999999999	2.3827880000000001	2.640804000000000	2.5421640000000001	2.4410200000000000	2.6433070000000001	1.6431659999999999	1.5867320000000000	1.699600000000000	7.404349000000000	7.250258000000000	7.558441000000000	1.2181660000000001	1.1731710000000000	1.2631610000000000	3.7575440000000002	3.6591390000000001	3.855949000000000	1.018832000000000	0.9693110000000000	1.0683540000000000
529	2.480440000000000	2.34993400000000	2.610946000000000	2.4914790000000000	2.390474000000000	2.5924839999999998	1.6915659999999999	1.6336029999999999	1.749528000000000	7.515568000000000	7.358610000000000	7.672526000000000	1.26140400000000	1.2142820000000001	1.3085249999999999	3.826824000000000	3.726075000000000	3.9275730000000002	1.035973000000000	0.9856410000000000	1.0863060000000000
530	2.4757449999999999	2.344872000000000	2.606618000000000	2.4825860000000000	2.381453000000000	2.5837180000000002	1.7437270000000000	1.6830529999999999	1.8044009999999999	7.634496000000000	7.472625000000000	7.796367000000000	1.2693930000000000	1.2218030000000000	1.3169820000000001	3.8352740000000001	3.7341359999999999	3.9364119999999998	1.0442460000000000	0.9935180000000000	1.0949739999999999
531	2.4613760000000000	2.3302420000000001	2.592510000000000	2.47935200000000	2.3778030000000001	2.5809020000000000	1.7562759999999999	1.6950750000000001	1.8174770000000000	7.678933000000000	7.5152559999999999	7.842610000000000	1.2708290000000000	1.2232019999999999	1.3184570000000000	3.8332130000000002	3.732042000000000	3.9343849999999998	1.0445869999999999	0.9938310000000000	1.0953430000000000
532	2.4440000000000000	2.312574000000000	2.575426000000000	2.488504000000000	2.385794000000000	2.591214000000000	1.7762340000000001	1.7141080000000000	1.83836100000000	7.759714000000000	7.593004000000000	7.9264250000000001	1.2729070000000000	1.225166000000000	1.3206480000000000	3.821272000000000	3.7204389999999998	3.9221059999999999	1.0444270000000000	0.9936680000000000	1.095185000000000
533	2.4275899999999999	2.296909000000000	2.5582699999999998	2.4962080000000002	2.3927640000000001	2.59965200000000	1.8102279999999999	1.746602000000000	1.87385300000000	7.8126610000000003	7.644268000000000	7.981055000000000	1.2751470000000000	1.227366000000000	1.3229270000000000	3.818751000000000	3.7179669999999998	3.9195359999999999	1.0457600000000000	0.9949410000000000	1.0965800000000001
534	2.4197600000000001	2.2881800000000001	2.551340000000000	2.491360000000000	2.387555000000000	2.595165000000000	1.8004929999999999	1.7371420000000000	1.8638429999999999	7.817597000000000	7.648775000000000	7.986419000000000	1.2985940000000000	1.249587000000000	1.3475999999999999	3.8598270000000001	3.7570399999999999	3.9626150000000000	1.064336000000000	1.0123860000000000	1.1162870000000000
535	2.2900800000000001	2.1586150000000002	2.421545000000000	2.333890000000000	2.2327070000000000	2.4350740000000002	1.816725000000000	1.752509000000000	1.8809400000000001	7.809333000000000	7.639543000000000	7.979122000000000	1.3491690000000001	1.2975690000000000	1.4007700000000001	3.924442000000000	3.8188520000000001	4.03003100000000	1.089471000000000	1.0358750000000001	1.1430670000000001
536	2.1697720000000000	2.0451999999999999	2.2943449999999999	2.267790000000000	2.1690239999999998	2.366556000000000	1.853379000000000	1.7869210000000000	1.9198360000000001	7.845131000000000	7.672312000000000	8.017949000000000	1.3732599999999999	1.3202590000000001	1.4262610000000000	3.95423800000000	3.8463910000000001	4.062084000000000	1.103818000000000	1.0492049999999999	1.158432000000000
537	2.067242000000000	1.9494610000000001	2.1850230000000002	2.215983000000000	2.1192430000000000	2.3127219999999999	1.8631860000000000	1.796326000000000	1.930046000000000	7.831339000000000	7.658851000000000	8.003826000000000	1.3048280000000001	1.2555510000000001	1.3541049999999999	3.8924629999999998	3.787220000000000	3.9977060000000000	1.1179440000000000	1.0632740000000001	1.1726140000000000
538	1.9726880000000000	1.8620300000000001	2.0833450000000000	2.1572399999999998	2.0640640000000001	2.2504170000000001	1.8593630000000001	1.7927190000000000	1.9260079999999999	7.800202000000000	7.62861300000000	7.971791000000000	1.2225420000000000	1.1779379999999999	1.2671460000000001	3.8676910000000002	3.763955000000000	3.9714269999999998	1.1390950000000000	1.083953000000000	1.194237000000000
539	1.8317170000000000	1.7273879999999999	1.936046000000000	2.0614849999999998	1.9704850000000000	2.152485000000000	1.9101140000000001	1.8411789999999999	1.979050000000000	7.877885000000000	7.7028429999999997	8.052927000000000	1.2365210000000000	1.191324000000000	1.2817170000000000	3.9146730000000001	3.808480000000000	4.020866000000000	1.185566000000000	1.128349000000000	1.2427830000000000
540	1.7124340000000000	1.6132439999999999	1.8116239999999999	1.9579839999999999	1.869748000000000	2.0462199999999999	1.9050149999999999	1.8346870000000000	1.9753430000000001	7.83824300000000	7.660606000000000	8.015879999999999	1.2494600000000000	1.2032890000000001	1.2956310000000000	3.8210809999999999	3.716259000000000	3.925903000000000	1.2048829999999999	1.1462980000000000	1.2634669999999999
541	1.6906019999999999	1.5930210000000000	1.788183000000000	1.9275929999999999	1.841049000000000	2.0141369999999998	1.8822280000000000	1.8134770000000000	1.9509790000000000	7.786925000000000	7.612565000000000	7.961284000000000	1.2514900000000000	1.2055430000000000	1.297437000000000	3.782887000000000	3.680049000000000	3.8857240000000002	1.1877979999999999	1.1303749999999999	1.245221000000000
542	1.6586710000000000	1.5616950000000001	1.7556470000000000	1.909004000000000	1.8227860000000000	1.9952209999999999	1.8980870000000001	1.828538000000000	1.967636000000000	7.894405000000000	7.716874000000000	8.071937000000000	1.1844910000000000	1.1416980000000001	1.2272840000000000	3.4893079999999999	3.395552000000000	3.583063000000000	1.1471290000000001	1.0919410000000001	1.2023170000000001
543	1.6171409999999999	1.520122000000000	1.7141599999999999	1.7817799999999999	1.6987939999999999	1.8647650000000000	1.9099729999999999	1.839349000000000	1.980596000000000	7.898376000000000	7.719799000000000	8.076953000000000	1.199860000000000	1.1560130000000000	1.2437080000000000	3.565814000000000	3.467393000000000	3.6642350000000001	1.1835260000000001	1.1261330000000001	1.2409190000000001
544	1.6010789999999999	1.5047750000000000	1.6973830000000001	1.758551000000000	1.6763300000000001	1.8407720000000001	1.8993760000000000	1.8290400000000000	1.9697119999999999	7.910717000000000	7.731196000000000	8.090239000000000	1.169945000000000	1.128062000000000	1.2118279999999999	3.3384459999999998	3.249455000000000	3.427437000000000	1.0960650000000001	1.0446120000000001	1.1475190000000000
545	1.3152699999999999	1.2274300000000000	1.4031100000000001	1.3480740000000000	1.275493000000000	1.420655000000000	1.953785000000000	1.8802930000000000	2.0272779999999999	8.194687000000000	8.00392500000000	8.385450000000001	1.1687050000000001	1.1260889999999999	1.2113200000000000	3.3376670000000002	3.2456570000000000	3.429678000000000	1.1219010000000000	1.0683119999999999	1.1754899999999999
546	1.2771319999999999	1.1904779999999999	1.3637859999999999	1.274586000000000	1.2037220000000000	1.3454500000000000	1.9967410000000001	1.9207909999999999	2.07269200000000	8.415107000000001	8.213016000000000	8.617198000000000	1.189208000000000	1.1456240000000000	1.2327920000000001	3.3618519999999998	3.2682220000000002	3.455482000000000	1.1256150000000000	1.0717239999999999	1.179505000000000
547	1.1589039999999999	1.0778900000000000	1.2399190000000000	1.2218860000000000	1.1486270000000001	1.2951450000000000	2.0106410000000001	1.933922000000000	2.0873599999999999	8.537222000000000	8.329421000000000	8.745024000000001	1.239543000000000	1.1946559999999999	1.2844290000000000	3.450757000000000	3.3545430000000001	3.546970000000000	1.1276020000000000	1.0743279999999999	1.1808749999999999
548	1.099186000000000	1.0208950000000001	1.177477000000000	1.1291080000000000	1.0592090000000001	1.1990060000000000	2.0037430000000001	1.9279390000000001	2.0795469999999998	8.533065000000001	8.325419000000000	8.74071000000000	1.252903000000000	1.207980000000000	1.297825000000000	3.4718939999999998	3.375897000000000	3.567891000000000	1.1329260000000001	1.0799270000000001	1.1859240000000000
549	0.9940790000000000	0.9216740000000000	1.0664849999999999	1.0381180000000001	0.9714290000000000	1.1048080000000000	2.016602000000000	1.9403600000000001	2.0928429999999998	8.574586000000000	8.364838000000001	8.784333999999999	1.2681549999999999	1.2225010000000001	1.3138099999999999	3.482758000000000	3.3858899999999998	3.579625000000000	1.1499820000000001	1.096209000000000	1.2037540000000000
550	0.9834860000000000	0.9121440000000000	1.054828000000000	1.0395909999999999	0.972938000000000	1.1062449999999999	2.025228000000000	1.949188000000000	2.1012680000000001	8.622035000000000	8.411436000000000	8.832634000000	1.2697050000000001	1.224032000000000	1.315377000000000	3.4840550000000001	3.3872499999999999	3.5808589999999998	1.154757000000000	1.100853000000000	1.2086619999999999
551	0.945911000000000	0.876371000000000	1.015452000000000	0.9741080000000000	0.910393000000000	1.0378240000000001	2.037757000000000	1.9608800000000000	2.114634000000000	8.681948999999999	8.467369000000000	8.896528999999999	1.3126949999999999	1.2645740000000001	1.3608169999999999	3.682844000000000	3.576313000000000	3.789375000000000	1.2324370000000000	1.1737180000000000	1.2911560000000000
552	0.8917400000000000	0.824166000000000	0.9593130000000000	0.9054210000000000	0.8446240000000000	0.9662190000000001	2.090209000000000	2.0117360000000000	2.1686820000000000	8.80542100000000	8.586240999999999	9.024602000000000	1.3614640000000000	1.3103750000000001	1.4125520000000000	3.8076099999999999	3.6938990000000000	3.9213200000000001	1.272389000000000	1.2104990000000000	1.3342790000000000
553	0.8647400000000000	0.8000870000000000	0.9293930000000000	0.8891680000000000	0.8299100000000000	0.9484250000000000	2.2488959999999998	2.165994000000000	2.331799000000000	9.072528000000000	8.846371000000000	9.298686000000000	1.3127160000000000	1.2642610000000001	1.3611709999999999	3.6173620000000000	3.512306000000000	3.7224179999999998	1.2070449999999999	1.1492890000000000	1.2648010000000001
554	0.8455440000000000	0.7809290000000000	0.9101590000000001	0.867205000000000	0.8081910000000000	0.9262200000000000	2.3475709999999999	2.2608799999999998	2.434262000000000	9.1836240000000	8.95350400000000	9.41374300000000	1.237322000000000	1.1907110000000001	1.2839330000000000	3.372522000000000	3.2731810000000001	3.471862000000000	1.1739219999999999	1.1169640000000001	1.2308800000000000
555	0.8396180000000000	0.7757980000000000	0.9034390000000000	0.8592030000000001	0.8011080000000000	0.9172990000000000	2.2903870000000000	2.2083279999999998	2.3724449999999999	8.824501000000000	8.609608000000000	9.039393000000000	1.302616000000000	1.2547140000000001	1.3505190000000000	3.4593430000000001	3.3584589999999999	3.5602269999999998	1.18414500000000	1.127305000000000	1.2409859999999999
556	0.8438010000000000	0.7798410000000000	0.907761000000000	0.8678790000000000	0.8094280000000000	0.926330000000000	2.282964000000000	2.20329600000000	2.362631000000000	8.458129000000000	8.258509000000000	8.65774900000000	1.266545000000000	1.2207570000000001	1.3123339999999999	3.5371739999999998	3.4354339999999999	3.6389149999999999	1.1637290000000000	1.108770000000000	1.2186880000000000
557	0.8501260000000000	0.7868770000000000	0.913375000000000	0.8881770000000000	0.8293770000000000	0.9469770000000000	2.2796289999999999	2.2011790000000002	2.358079000000000	8.453676000000000	8.256598000000000	8.650753999999999	1.2617480000000001	1.2171970000000001	1.3062990000000001	3.5243370000000001	3.4257849999999999	3.622889000000000	1.1552450000000001	1.1022369999999999	1.2082530000000000
558	0.8390339999999999	0.7754340000000000	0.9026330000000000	0.8668020000000000	0.8087770000000000	0.924826000000000	2.2797589999999999	2.20171400000000	2.3578039999999998	8.477570000000000	8.281002000000001	8.674137999999999	1.2781540000000000	1.233390000000000	1.3229180000000000	3.5385140000000002	3.4400879999999998	3.636941000000000	1.1737880000000001	1.1204590000000001	1.2271160000000001
559	0.8501880000000001	0.7858930000000000	0.9144840000000000	0.8626120000000000	0.8050440000000000	0.920181000000000	2.284261000000000	2.2067500000000000	2.3617720000000002	8.48927800000000	8.293514999999999	8.685041999999999	1.2912399999999999	1.2460789999999999	1.336400000000000	3.5628139999999999	3.463637000000000	3.661990000000000	1.1801290000000000	1.1266510000000001	1.2336080000000000
560	0.844857000000000	0.7804500000000000	0.9092650000000000	0.8569000000000000	0.7994930000000000	0.9143060000000000	2.3321589999999999	2.2540619999999998	2.4102560000000000	8.568941000000001	8.372134000000001	8.765748000000000	1.2966599999999999	1.2514790000000000	1.3418420000000000	3.6241159999999999	3.5236800000000001	3.724552000000000	1.179833000000000	1.126617000000000	1.2330479999999999
561	0.8341650000000000	0.7698520000000000	0.8984790000000000	0.8469370000000001	0.7893650000000000	0.9045100000000000	2.336951000000000	2.2585549999999999	2.4153470000000001	8.501030000000000	8.304963000000001	8.697096999999999	1.2924830000000000	1.2472749999999999	1.3376910000000000	3.6181540000000001	3.5174310000000002	3.7188759999999998	1.1808670000000001	1.127469000000000	1.2342640000000000
562	0.8257750000000000	0.7615560000000000	0.8899940000000000	0.8463010000000000	0.788329000000000	0.9042730000000000	2.3868330000000002	2.305363000000000	2.4683030000000001	8.518447999999999	8.31890300000000	8.717992000000001	1.2455810000000000	1.2011639999999999	1.2899980000000000	3.5181860000000000	3.417202000000000	3.619169000000000	1.177115000000000	1.1228340000000001	1.231396000000000
563	0.8239200000000000	0.7598330000000000	0.8880070000000000	0.8476720000000000	0.7895960000000000	0.9057490000000000	2.39756200000000	2.3152740000000001	2.479851000000000	8.512226999999999	8.311671000000000	8.71278300000000	1.226013000000000	1.1821070000000000	1.2699190000000000	3.4598439999999999	3.360001000000000	3.5596869999999998	1.1542300000000001	1.1005710000000000	1.207890000000000
564	0.8862000000000000	0.8193820000000001	0.9530180000000000	0.9900660000000000	0.9253070000000000	1.0548249999999999	2.391370000000000	2.3095119999999998	2.4732270000000001	8.39064700000000	8.193875000000000	8.587418000000000	1.219547000000000	1.1761610000000000	1.2629319999999999	3.422051000000000	3.324204000000000	3.519898000000000	1.1443099999999999	1.091257000000000	1.1973620000000000
565	0.8835590000000000	0.8148930000000000	0.9522240000000000	1.0765020000000001	1.0042290000000000	1.148776000000000	2.398584000000000	2.31600200000000	2.4811649999999998	8.339445000000000	8.141555000000000	8.537334000000000	1.1936249999999999	1.1512350000000000	1.2360150000000001	3.2024309999999998	3.112625000000000	3.292236000000000	1.1147490000000000	1.0634030000000001	1.1660950000000001
566	0.90491000000000	0.8343390000000001	0.975481000000000	1.1221270000000001	1.046454000000000	1.1978000000000000	2.442965000000000	2.3576130000000002	2.5283169999999999	8.348108000000000	8.146492000000000	8.54972500000000	1.1756510000000000	1.1337640000000000	1.2175389999999999	3.1100379999999999	3.0225219999999999	3.1975530000000001	1.1104630000000000	1.0590949999999999	1.1618299999999999
567	1.7015430000000000	1.588635000000000	1.8144510000000000	1.5851370000000000	1.4942800000000001	1.6759940000000000	2.4088250000000002	2.327280000000000	2.490370000000000	8.221351000000000	8.032348000000001	8.41035500000000	1.22688500000000	1.1846770000000000	1.2690930000000000	3.071316000000000	2.9886390000000000	3.1539940000000000	1.0919859999999999	1.0433180000000000	1.1406540000000001
568	1.820387000000000	1.701556000000000	1.9392180000000001	1.6364880000000	1.5434040000000000	1.7295710000000000	2.387927000000000	2.3084660000000001	2.4673880000000001	8.207893000000000	8.022300000000000	8.393485000000000	1.2817980000000000	1.2399389999999999	1.323656000000000	3.1078109999999999	3.0285709999999999	3.187050000000000	1.0731290000000000	1.0268430000000000	1.1194160000000000
569	2.1629320000000001	2.024180000000000	2.301684000000000	2.089373000000000	1.9675819999999999	2.211165000000000	2.3807909999999999	2.302647000000000	2.458936000000000	8.206132999999999	8.02366400000000	8.388601000000000	1.3087310000000001	1.2678039999999999	1.3496580000000000	3.1722419999999998	3.094473000000000	3.25001000000000	1.07132100000000	1.02622200000000	1.1164190000000001
570	2.7734019999999999	2.6148769999999999	2.931928000000000	3.0055380000000000	2.84826400000000	3.162812000000000	2.3179810000000001	2.2426070000000000	2.393355000000000	8.02260900000000	7.84743200000000	8.19778500000000	1.3328469999999999	1.2923150000000001	1.3733780000000000	3.1968369999999999	3.120750000000000	3.272924000000000	1.0655570000000001	1.0212870000000001	1.1098280000000000
571	3.233734000000000	3.06351100000000	3.4039560000000000	3.5952350000000002	3.419392000000000	3.771077000000000	2.255497000000000	2.1839520000000001	2.3270430000000002	7.727581000000000	7.5654979999999998	7.889664000000000	1.4274469999999999	1.38528500000000	1.4696080000000000	3.250376000000000	3.17509000000000	3.3256619999999999	1.0182690000000001	0.9760760000000001	1.0604610000000001
572	3.5221670000000000	3.3311109999999999	3.7132230000000002	3.828329000000000	3.635577000000000	4.021081000000000	2.2699520000000000	2.1961590000000002	2.343745000000000	7.641388000000000	7.480010000000000	7.802766000000000	1.5667540000000000	1.5186029999999999	1.6149060000000000	3.4641720000000000	3.380106000000000	3.5482369999999999	1.0053259999999999	0.9606860000000000	1.0499660000000000
573	3.650417000000000	3.457763000000000	3.8430700000000000	4.206510000000000	4.000654000000000	4.41236600000000	2.244907000000000	2.171777000000000	2.31803600000000	7.460897000000000	7.303844000000000	7.61795000000000	1.4955820000000000	1.449418000000000	1.5417460000000001	3.3783509999999999	3.2962140000000000	3.4604879999999998	0.969013000000000	0.9253330000000000	1.0126919999999999
574	3.7139250000000001	3.519368000000000	3.9084819999999998	4.295239000000000	4.086704000000000	4.5037729999999998	2.214717000000000	2.142267000000000	2.2871679999999999	7.370347000000000	7.215560000000000	7.525134000000000	1.487615000000000	1.4419679999999999	1.533262000000000	3.349201000000000	3.267889000000000	3.4305140000000001	0.958961000000000	0.9156560000000000	1.0022660000000001
575	3.728668000000000	3.5329739999999998	3.924363000000000	4.304246000000000	4.095244000000000	4.513249000000000	2.201861000000000	2.1296800000000000	2.2740420000000001	7.329250000000000	7.175392000000000	7.483108000000000	1.4893209999999999	1.4436599999999999	1.5349820000000001	3.335592000000000	3.2546610000000000	3.416524000000000	0.9558590000000000	0.9126600000000000	0.9990580000000000
576	3.7803140000000002	3.5864560000000001	3.9741719999999998	4.491503000000000	4.277253000000000	4.705753000000000	2.190904000000000	2.1194590000000000	2.2623500000000001	7.272693000000000	7.121510000000000	7.4238759999999999	1.4491470000000000	1.405328000000000	1.4929669999999999	3.316322000000000	3.2364310000000001	3.396213000000000	0.9517300000000000	0.9088560000000000	0.9946030000000000
577	3.8304090000000000	3.6360030000000001	4.024816000000000	4.54466700000000	4.331611000000000	4.7577230000000004	2.183775000000000	2.112472000000000	2.255078000000000	7.2668189999999999	7.115739000000000	7.417899000000000	1.4386950000000001	1.3953850000000001	1.4820059999999999	3.309347000000000	3.229800000000000	3.388893000000000	0.9519760000000000	0.909184000000000	0.9947680000000000
578	3.931279000000000	3.7351299999999998	4.127427000000000	4.712983000000000	4.4955900000000000	4.930375000000000	2.1555830000000000	2.085285000000000	2.2258810000000002	7.230101000000000	7.079874000000000	7.380328000000000	1.445985000000000	1.4028170000000000	1.4891520000000000	3.3085740000000001	3.229346000000000	3.3878010000000001	0.951008000000000	0.9084270000000000	0.9935890000000001
579	3.9845380000000001	3.801710000000000	4.1673660000000003	5.0018719999999997	4.7902170000000002	5.21352700000000	2.0654080000000001	2.0002540000000000	2.130563000000000	7.026959000000000	6.887319000000000	7.166599000000000	1.5636820000000000	1.5192410000000001	1.6081230000000000	3.3994219999999999	3.322067000000000	3.4767769999999998	0.9927690000000000	0.9506040000000000	1.0349340000000000
580	3.996209000000000	3.81397800000000	4.178440000000000	5.030940000000000	4.820077000000000	5.241803000000000	2.047944000000000	1.9845079999999999	2.111379000000000	7.038959000000000	6.902951000000000	7.1749669999999997	1.553471000000000	1.510387000000000	1.596556000000000	3.3588230000000001	3.2841119999999999	3.4335339999999999	0.9968960000000000	0.9553950000000000	1.0383979999999999
581	4.110493000000000	3.9211309999999999	4.2998550000000000	5.112362000000000	4.896480000000000	5.328245000000000	2.0410629999999998	1.978016000000000	2.10411000000000	7.0610439999999999	6.924916000000000	7.197172000000000	1.569191000000000	1.5254950000000000	1.6128880000000001	3.354725000000000	3.280026000000000	3.429423000000000	0.9938430000000000	0.9523950000000000	1.035290000000000
582	4.467247000000000	4.272655000000000	4.661839000000000	5.012748000000000	4.815636000000000	5.209861000000000	1.8455490000000001	1.7940110000000000	1.89708800000000	6.641996000000000	6.5260540000000002	6.757938000000000	1.6831400000000001	1.636610000000000	1.7296710000000000	3.4844889999999999	3.4081769999999998	3.5608000000000000	0.9849460000000000	0.9442890000000000	1.02560200000000
583	4.627914000000000	4.4240510000000004	4.831776000000000	5.166549000000000	4.961545000000000	5.37155300000000	1.8434050000000000	1.792188000000000	1.8946210000000001	6.622372000000000	6.507367000000000	6.73737700000000	1.6901580000000000	1.6440239999999999	1.7362919999999999	3.4362409999999999	3.3625180000000001	3.5099649999999998	0.9752820000000000	0.9358170000000000	1.01474800000000
584	4.7494139999999998	4.538040000000000	4.96078700000000	5.270876000000000	5.059972000000000	5.48178000000000	1.8428549999999999	1.791438000000000	1.8942720000000000	6.620369000000000	6.504832000000000	6.73590700000000	1.696505000000000	1.6498569999999999	1.7431520000000000	3.418464000000000	3.344873000000000	3.4920540000000000	0.9564690000000000	0.9173620000000000	0.9955750000000000
585	4.847514000000000	4.6300030000000003	5.065026000000000	5.356965000000000	5.141178000000000	5.5727520000000004	1.8464339999999999	1.794593000000000	1.898274000000000	6.62393300000000	6.507440000000000	6.740427000000000	1.6881139999999999	1.641423000000000	1.7348060000000001	3.3681610000000002	3.295370000000000	3.4409519999999998	0.9525749999999999	0.9134340000000000	0.9917150000000000
586	4.898069000000000	4.67732200000000	5.118816000000000	5.437345000000000	5.217067000000000	5.657623000000000	1.8640710000000000	1.811394000000000	1.916747000000000	6.649509000000000	6.531562000000000	6.767456000000000	1.6879850000000001	1.6411350000000000	1.7348340000000000	3.3875649999999999	3.3138640000000001	3.4612669999999999	0.9597990000000000	0.920208000000000	0.9993890000000000
587	4.911560000000000	4.6901630000000001	5.132957000000000	5.449972000000000	5.229075000000000	5.670868000000000	1.8759660000000000	1.8225009999999999	1.929432000000000	6.676260000000000	6.556894000000000	6.795626000000000	1.7535559999999999	1.703881000000000	1.8032319999999999	3.4578810000000000	3.3813460000000002	3.534415000000000	0.9801100000000000	0.9391389999999999	1.0210809999999999
588	4.9168529999999997	4.6952540000000003	5.138451000000000	5.455882000000000	5.234723000000000	5.677041000000000	1.8814450000000000	1.827736000000000	1.9351540000000000	6.687130000000000	6.567269000000000	6.806991000000000	1.766058000000000	1.7158819999999999	1.8162350000000000	3.4707620000000001	3.3936940000000000	3.547830000000000	0.9859090000000000	0.9445550000000000	1.0272640000000000
589	4.904958000000000	4.684587000000000	5.125329000000000	5.417741000000000	5.199187000000000	5.6362949999999996	1.8830670000000000	1.8297060000000001	1.9364280000000000	6.680677000000000	6.561567000000000	6.799787000000000	1.8343490000000000	1.781770000000000	1.886928000000000	3.644580000000000	3.561902000000000	3.727259000000000	1.04897100000000	1.004250000000000	1.0936920000000001
590	4.8688130000000003	4.651263000000000	5.086362000000000	5.368823000000000	5.153425000000000	5.584221000000000	1.8867730000000000	1.8337150000000000	1.939830000000000	6.6920659999999996	6.57359000000000	6.810542000000000	1.8086560000000000	1.757617000000000	1.8596950000000001	3.5724130000000001	3.4930829999999999	3.6517420000000000	1.0314490000000001	0.9882010000000000	1.0746979999999999
591	4.837766000000000	4.622884000000000	5.05264800000000	5.3713430000000	5.156587000000000	5.5860989999999999	1.8274539999999999	1.7774850000000000	1.877423000000000	6.559263000000000	6.445425000000000	6.673102000000000	1.787402000000000	1.7371470000000000	1.8376570000000001	3.535566000000000	3.4576690000000001	3.6134629999999999	1.0232070000000000	0.9803880000000000	1.0660259999999999
592	4.8336690000000004	4.619694000000000	5.047643000000000	5.3850049999999996	5.170046000000000	5.599964000000000	1.8322270000000001	1.7819090000000000	1.882545000000000	6.629282000000000	6.513613000000000	6.744951000000000	1.7561690000000001	1.7065850000000000	1.805753000000000	3.4615070000000001	3.3850259999999999	3.537988000000000	1.020811000000000	0.9777709999999999	1.0638510000000001
593	4.7358500000000001	4.529257000000000	4.942443000000000	5.2512569999999998	5.0445110000000000	5.458003000000000	1.8469089999999999	1.796538000000000	1.8972800000000001	6.712529000000000	6.59673100000000	6.828327000000000	1.5531470000000001	1.5121960000000001	1.5940970000000001	3.094492000000000	3.0303399999999998	3.1586439999999998	0.9499720000000000	0.9118910000000000	0.9880530000000000
594	4.714316000000000	4.509641000000000	4.918991000000000	5.209875000000000	5.006016000000000	5.413735000000000	1.8095180000000000	1.761184000000000	1.8578530000000000	6.569544000000000	6.45974900000000	6.679339000000000	1.4676160000000000	1.4310670000000001	1.5041640000000001	2.99338000000000	2.9336730000000002	3.053088000000000	0.9214690000000000	0.8860640000000000	0.9568740000000000
595	4.728750000000000	4.523145000000000	4.934355000000000	5.22286800000000	5.018412000000000	5.427324000000000	1.808641000000000	1.7605170000000001	1.8567640000000001	6.6042430000000003	6.494442000000000	6.714044000000000	1.4726779999999999	1.4363889999999999	1.5089669999999999	2.990493000000000	2.9313899999999999	3.0495960000000002	0.9158840000000000	0.8811510000000000	0.9506170000000000
596	4.734807000000000	4.5288789999999999	4.940735000000000	5.2299069999999999	5.025020000000000	5.434794000000000	1.800376000000000	1.7528390000000000	1.8479120000000000	6.542416000000000	6.434816000000000	6.6500159999999999	1.4989669999999999	1.4621890000000000	1.5357440000000000	3.0405980000000001	2.980633000000000	3.1005630000000002	0.9211220000000000	0.8863430000000000	0.9559000000000000
597	4.754742000000000	4.5474949999999996	4.96198900000000	5.268392000000000	5.061277000000000	5.475507000000000	1.7870760000000001	1.7396689999999999	1.8344819999999999	6.513733000000000	6.406321000000000	6.621146000000000	1.5036160000000001	1.4666580000000000	1.5405730000000000	3.060723000000000	3.0001549999999999	3.1212920000000000	0.9248729999999999	0.8898870000000000	0.9598600000000000
598	4.832217000000000	4.619713000000000	5.044721000000000	5.369509000000000	5.156740000000000	5.582278000000000	1.7225440000000001	1.6759250000000001	1.7691630000000000	6.375264000000000	6.268973000000000	6.481556000000000	1.5309100000000000	1.4929090000000000	1.568911000000000	3.1425820000000000	3.079230000000000	3.2059350000000002	0.9463670000000000	0.9101180000000000	0.9826160000000000
599	4.814146000000000	4.602997000000000	5.025295000000000	5.322674000000000	5.112520000000000	5.532829000000000	1.6936519999999999	1.647753000000000	1.7395520000000000	6.333896000000000	6.228651000000000	6.439140000000000	1.528769000000000	1.4911350000000001	1.5664020000000001	3.0455570000000001	2.985345000000000	3.1057700000000001	0.9285720000000000	0.8935070000000001	0.9636370000000000
600	4.8343389999999999	4.622050000000000	5.046629000000000	5.379372000000000	5.16632100000000	5.592424000000000	1.6944129999999999	1.6478429999999999	1.7409829999999999	6.393326000000000	6.285951000000000	6.500701000000000	1.485191000000000	1.4488680000000000	1.5215150000000000	2.969992000000000	2.9118170000000001	3.02816800000000	0.8997940000000000	0.8659900000000000	0.9335970000000000
601	4.8395809999999999	4.6268990000000	5.052263000000000	5.389266000000000	5.175485000000000	5.603047000000000	1.6829270000000001	1.6358600000000001	1.7299940000000000	6.493725000000000	6.382975000000000	6.604474000000000	1.5054719999999999	1.4683340000000000	1.542609000000000	2.9336250000000001	2.875609000000000	2.991640000000000	0.9012650000000000	0.8670190000000000	0.9355100000000000
602	4.881918000000000	4.666334000000000	5.0975020000000004	5.425227000000000	5.209273000000000	5.641181000000000	1.6720980000000001	1.6251610000000001	1.7190350000000001	6.468580000000000	6.358082000000000	6.579078000000000	1.5166170000000001	1.4788699999999999	1.554363000000000	2.936311000000000	2.8774820000000001	2.995140000000000	0.8977280000000000	0.8630139999999999	0.9324420000000000
603	4.895895000000000	4.6795859999999996	5.112205000000000	5.399774000000000	5.185093000000000	5.61445500000000	1.673540000000000	1.6266799999999999	1.7203990000000000	6.430044000000000	6.32031300000000	6.539775000000000	1.516964000000000	1.479140000000000	1.554787000000000	2.930087000000000	2.8714290000000000	2.9887450000000002	0.8886640000000000	0.8541850000000000	0.9231440000000000
604	4.881209000000000	4.666021000000000	5.096397000000000	5.395800000000000	5.181824000000000	5.609777000000000	1.6652890000000000	1.618357000000000	1.712221000000000	6.400262000000000	6.2904929999999997	6.510031000000000	1.5074080000000001	1.469791000000000	1.5450250000000001	2.9073199999999999	2.849187000000000	2.9654530000000001	0.8855420000000001	0.8511400000000000	0.9199440000000000
605	4.850118000000000	4.637166000000000	5.0630699999999997	5.372999000000000	5.160664000000000	5.585334000000000	1.634426000000000	1.5877820000000000	1.6810700000000001	6.354201000000000	6.244468000000000	6.463934000000000	1.4973790000000000	1.4599670000000000	1.5347900000000001	2.851571000000000	2.794465000000000	2.9086770000000000	0.8822420000000000	0.8478869999999999	0.9165980000000000
606	4.776984000000000	4.569060000000000	4.984907000000000	5.253690000000000	5.048719000000000	5.458661000000000	1.63253000000000	1.5862380000000000	1.678822000000000	6.393981000000000	6.284075000000000	6.503888000000000	1.3931080000000000	1.359343000000000	1.4268730000000001	2.6707109999999998	2.6192080000000000	2.7222140000000001	0.830732000000000	0.7992800000000000	0.8621850000000000
607	4.774235000000000	4.566451000000000	4.982019000000000	5.2306359999999996	5.026968000000000	5.43430500000000	1.6343700000000001	1.5880410000000000	1.680699000000000	6.418483000000000	6.308115000000000	6.528852000000000	1.3969300000000000	1.3630920000000000	1.430768000000000	2.671857000000000	2.6203720000000001	2.7233429999999998	0.8400840000000001	0.8084330000000000	0.871736000000000
608	4.7651650000000	4.557953000000000	4.972376000000000	5.212693000000000	5.010028000000000	5.415358000000000	1.6374820000000001	1.5911120000000001	1.6838530000000000	6.4192140000000002	6.308928000000000	6.529499000000000	1.3966680000000000	1.3628600000000000	1.4304760000000001	2.671300000000000	2.61986600000000	2.722734000000000	0.84309200000000	0.8113880000000000	0.8747970000000000
609	4.715568000000000	4.51104500000000	4.920090000000000	4.9970160000000003	4.805388000000000	5.188643000000000	1.6464880000000000	1.6000420000000000	1.692933000000000	6.423333000000000	6.313410000000000	6.533256000000000	1.3985870000000000	1.3648620000000000	1.4323129999999999	2.6889970000000001	2.637446000000000	2.740548000000000	0.8561750000000000	0.824341000000000	0.8880080000000000
610	4.7212829999999997	4.515478000000000	4.927089000000000	4.938894000000000	4.7492190000000	5.1285689999999997	1.6620370000000000	1.6152640000000000	1.7088099999999999	6.478414000000000	6.367480000000000	6.589348000000000	1.4099379999999999	1.3758610000000000	1.444015000000000	2.7752910000000002	2.7213710000000000	2.8292120000000001	0.8661390000000000	0.8338449999999999	0.8984330000000000
611	4.714565000000000	4.5088530000000002	4.920277000000000	4.914949000000000	4.726056000000000	5.10384200000000	1.660432000000000	1.6137830000000000	1.7070799999999999	6.476256000000000	6.365400000000000	6.5871120000000003	1.4074300000000000	1.3734649999999999	1.4413959999999999	2.7781600000000002	2.7242720000000000	2.8320479999999999	0.8660890000000000	0.8338430000000000	0.8983350000000000
612	4.517496000000000	4.314333000000000	4.720658000000000	4.996058000000000	4.7951439999999996	5.196971000000000	1.6541610000000000	1.6065730000000000	1.7017480000000000	6.448501000000000	6.334981000000000	6.562020000000000	1.3818060000000001	1.3480120000000000	1.4156000000000000	2.756114000000000	2.701664000000000	2.810564000000000	0.8699860000000000	0.83696700000000	0.9030049999999999
613	4.477558000000000	4.275201000000000	4.679915000000000	4.988977000000000	4.787283000000000	5.190671000000000	1.6501030000000001	1.6022259999999999	1.6979800000000000	6.430395000000000	6.3163790000000004	6.544410000000000	1.366014000000000	1.3317690000000000	1.4002589999999999	2.7095090000000002	2.654393000000000	2.764625000000000	0.8804740000000000	0.846478000000000	0.9144690000000000
614	4.360470000000000	4.160583000000000	4.560356000000000	4.79363300000000	4.598760000000000	4.988506000000000	1.6497280000000001	1.6022190000000001	1.6972380000000000	6.422704000000000	6.309522000000000	6.535886000000000	1.3790070000000001	1.3437630000000000	1.4142509999999999	2.667232000000000	2.6119450000000000	2.7225180000000000	0.8835060000000000	0.8489870000000000	0.9180240000000000
615	4.174979000000000	3.9703149999999998	4.379643000000000	4.383944000000000	4.196610000000000	4.571278000000000	1.6784079999999999	1.6299290000000000	1.7268870000000001	6.493015000000000	6.378213000000000	6.607817000000000	1.3616140000000001	1.3261309999999999	1.3970970000000000	2.630971000000000	2.574996000000000	2.686946000000000	0.8852040000000000	0.8501300000000001	0.9202780000000000
616	3.907017000000000	3.7012619999999998	4.112773000000000	3.990234000000000	3.8108510000000000	4.169617000000000	1.675572000000000	1.6255630000000001	1.7255799999999999	6.583737000000000	6.462118000000000	6.705357000000000	1.2937230000000000	1.2588010000000001	1.328644000000000	2.5208560000000002	2.465359000000000	2.576353000000000	0.8879480000000000	0.851560000000000	0.9243370000000000
617	3.810375000000000	3.608439000000000	4.012311000000000	3.9532349999999998	3.774490000000000	4.131979000000000	1.6702640000000000	1.6206520000000000	1.7198750000000000	6.558108000000000	6.435721000000000	6.680495000000000	1.2403020000000000	1.2067740000000000	1.2738300000000000	2.417121000000000	2.3640710000000000	2.470171000000000	0.8818900000000000	0.8459130000000000	0.9178670000000000
618	3.712659000000000	3.5095809999999998	3.915737000000000	3.6740740000000001	3.5024769999999998	3.8456720000000000	1.6620290000000000	1.6123060000000000	1.71175200000000	6.532108000000000	6.409180000000000	6.65503700000000	1.239050000000000	1.2054670000000001	1.2726329999999999	2.363130000000000	2.311237000000000	2.415024000000000	0.8816349999999999	0.8457130000000000	0.9175580000000000
619	3.62998200000000	3.4301409999999999	3.829823000000000	3.5730219999999999	3.4051779999999998	3.740865000000000	1.6609170000000000	1.6117290000000000	1.7101050000000000	6.528175000000000	6.405792000000000	6.65055700000000	1.2483489999999999	1.214528000000000	1.2821700000000000	2.350305000000000	2.299041000000000	2.401569000000000	0.8903550000000000	0.8545190000000000	0.9261920000000000
620	3.608645000000000	3.4109539999999998	3.8063349999999998	3.5507270000000002	3.3843630000000000	3.7170909999999999	1.6586369999999999	1.6101639999999999	1.707110000000000	6.544748000000000	6.422966000000000	6.666531000000000	1.2497170000000000	1.215873000000000	1.2835610000000000	2.349737000000000	2.29852000000000	2.4009550000000002	0.8970669999999999	0.8610630000000000	0.9330710000000000
621	3.5246740000000001	3.327148000000000	3.722199000000000	3.3366270000000000	3.177802000000000	3.4954529999999999	1.6563420000000000	1.6079960000000000	1.704687000000000	6.5862930000000004	6.463554000000000	6.709033000000000	1.2770870000000001	1.2421320000000000	1.3120410000000000	2.349124000000000	2.297738000000000	2.4005100000000001	0.9036940000000000	0.8674180000000000	0.9399700000000000
622	3.4425479999999999	3.2478099999999999	3.637287000000000	3.218745000000000	3.063519000000000	3.373970000000000	1.6542749999999999	1.606140000000000	1.7024100000000000	6.593440000000000	6.4707619999999997	6.716117000000000	1.2822400000000000	1.2470319999999999	1.317448000000000	2.341730000000000	2.290531000000000	2.392929000000000	0.9016050000000000	0.8653980000000000	0.9378120000000000
623	3.221406000000000	3.0379570000000000	3.4048550000000000	2.902923000000000	2.762729000000000	3.0431180000000002	1.658855000000000	1.6109150000000001	1.706795000000000	6.576988000000000	6.455546000000000	6.698429000000000	1.2519780000000000	1.2178389999999999	1.2861180000000001	2.299220000000000	2.249736000000000	2.3487049999999998	0.8947290000000000	0.8591380000000000	0.9303210000000000
624	2.897937000000000	2.7100719999999998	3.0858020000000002	2.0515770000000000	1.9400150000000000	2.1631390000000001	1.7210430000000001	1.6706540000000001	1.7714319999999999	6.820178000000000	6.690613000000000	6.949742000000000	1.1605449999999999	1.127682000000000	1.1934089999999999	2.170880000000000	2.1221559999999999	2.2196039999999999	0.8641310000000000	0.8284580000000000	0.899804000000000
625	2.8541040000000000	2.6668409999999998	3.0413670000000002	1.9204960000000000	1.8143739999999999	2.026619000000000	1.7433730000000001	1.6917329999999999	1.7950130000000000	6.852946000000000	6.719698000000000	6.986194000000000	1.152915000000000	1.1194240000000000	1.1864060000000001	2.159428000000000	2.1098309999999998	2.209025000000000	0.857873000000000	0.8217580000000000	0.893987000000000
626	2.7321949999999999	2.556348000000000	2.90804200000000	1.904880000000000	1.8009459999999999	2.0088140000000001	1.756089000000000	1.704070000000000	1.808109000000000	6.878790000000000	6.744726000000000	7.012855000000000	1.1560859999999999	1.1226240000000001	1.1895469999999999	2.1616970000000002	2.1121710000000000	2.2112219999999998	0.8655810000000000	0.8293020000000000	0.9018600000000000
627	1.4769749999999999	1.3622240000000001	1.5917250000000001	1.369486000000000	1.2778590000000001	1.461112000000000	1.9528300000000001	1.8882890000000001	2.017372000000000	7.5858390000000	7.417960000000000	7.753719000000000	1.0986610000000001	1.066032000000000	1.1312899999999999	2.0078290000000001	1.96062400000000	2.0550340000000000	0.8706290000000000	0.8336300000000000	0.9076290000000000
628	1.3546549999999999	1.2506330000000001	1.4586760000000001	1.2485809999999999	1.165867000000000	1.331295000000000	2.0099160000000000	1.9443010000000001	2.075532000000000	7.752039000000000	7.582026000000000	7.922052000000000	1.1531370000000001	1.1179730000000001	1.1882999999999999	2.047705000000000	1.9987580000000000	2.096653000000000	0.8802970000000000	0.8422700000000000	0.91832300000000
629	1.331948000000000	1.2321489999999999	1.4317470000000001	1.2360560000000000	1.1559170000000001	1.3161950000000000	2.0076689999999999	1.9424710000000001	2.0728670000000000	7.745492000000000	7.577380000000000	7.913603000000000	1.1386019999999999	1.1042350000000001	1.172968000000000	2.010723000000000	1.9636080000000000	2.057838000000000	0.8806550000000000	0.8431490000000000	0.9181610000000000
630	1.3214960000000000	1.2276680000000000	1.4153249999999999	1.269022000000000	1.191015000000000	1.3470290000000000	2.039659000000000	1.9741050000000000	2.105213000000000	8.028905999999999	7.856847000000000	8.200965999999999	1.1949050000000001	1.160743000000000	1.229068000000000	2.116159000000000	2.0686320000000000	2.1636850000000001	0.9193170000000001	0.881872000000000	0.9567620000000000
631	1.3187789999999999	1.2254780000000001	1.4120800000000000	1.2706000000000000	1.1925950000000001	1.3486050000000001	2.1244740000000002	2.057705000000000	2.1912419999999999	8.426415000000000	8.24883600000000	8.603992999999999	1.2555289999999999	1.2203029999999999	1.290755000000000	2.21085200000000	2.1616409999999999	2.260062000000000	0.930521000000000	0.8929560000000000	0.9680860000000000
632	1.3006540000000000	1.2081320000000000	1.393176000000000	1.2649840000000001	1.1871149999999999	1.3428540000000000	2.137783000000000	2.07108300000000	2.2044820000000001	8.48047600000000	8.3024950000000	8.658457000000000	1.2680359999999999	1.2326130000000000	1.3034600000000001	2.2843360000000001	2.2336930000000002	2.334978000000000	0.9285340000000000	0.8910770000000000	0.9659900000000000
633	1.2867820000000001	1.1954830000000001	1.3780809999999999	1.259493000000000	1.181896000000000	1.3370890000000000	2.1352549999999999	2.068493000000000	2.202018000000000	8.478464000000001	8.300174999999999	8.656753000000000	1.2698350000000000	1.2342679999999999	1.3054020000000000	2.282588000000000	2.2318980000000002	2.3332790000000001	0.9254400000000000	0.8879850000000000	0.9628960000000000
634	1.2342810000000000	1.1483470000000000	1.3202149999999999	1.2137760000000000	1.1401619999999999	1.2873910000000000	2.1567930000000000	2.0889639999999998	2.224621000000000	8.56100500000000	8.38008700000000	8.741923999999999	1.2602810000000000	1.2248450000000000	1.295716000000000	2.2618079999999998	2.2113659999999999	2.3122490000000000	0.9217260000000000	0.8842550000000000	0.9591970000000000
635	1.2235160000000000	1.1373599999999999	1.309672000000000	1.2060500000000001	1.1321600000000001	1.2799389999999999	2.163937000000000	2.095161000000000	2.2327129999999999	8.604827999999999	8.420982000000000	8.788675000000000	1.270312000000000	1.2340370000000001	1.3065869999999999	2.279631000000000	2.2275800000000001	2.331682000000000	0.9360730000000000	0.8973640000000001	0.9747830000000000
636	1.194155000000000	1.111398000000000	1.276911000000000	1.1715789999999999	1.100856000000000	1.2423020000000000	2.3203130000000001	2.2439070000000001	2.396719000000000	8.939220000000001	8.74474800000000	9.133691000000001	1.2940090000000000	1.2573070000000000	1.3307110000000000	2.317054000000000	2.2642929999999999	2.3698160000000001	0.9504890000000000	0.9114830000000000	0.9894950000000000
637	1.1811920000000000	1.0988789999999999	1.2635050000000001	1.1478130000000000	1.0787190000000000	1.2169070000000000	2.3211290000000000	2.244862000000000	2.397396000000000	8.921583999999999	8.728475000000000	9.114694000000000	1.3251620000000000	1.2878730000000000	1.3624499999999999	2.3796279999999999	2.3256730000000001	2.433583000000000	0.9684960000000000	0.9289560000000000	1.0080350000000000
638	1.0911420000000001	1.014678000000000	1.1676070000000001	1.1447510000000001	1.0756520000000001	1.2138490000000000	2.412005000000000	2.3333569999999999	2.4906540000000001	9.157368000000000	8.96053300000000	9.354203999999999	1.6124650000000000	1.5659820000000000	1.6589490000000000	2.8355800000000002	2.7677939999999999	2.903366000000000	1.0753230000000000	1.029842000000000	1.1208050000000001
639	1.0309940000000000	0.9604190000000000	1.1015699999999999	1.1369689999999999	1.0694140000000001	1.2045250000000001	2.6177959999999998	2.5304630000000001	2.705129000000000	9.947079000000000	9.726622000000001	10.167536999999999	1.7911889999999999	1.7355740000000000	1.8468050000000000	3.000249000000000	2.924128000000000	3.076369000000000	1.1404399999999999	1.0897770000000000	1.1911030000000000
640	1.0132870000000000	0.944483000000000	1.0820909999999999	1.1196150000000000	1.0537520000000000	1.1854780000000000	2.6481499999999998	2.5591889999999999	2.7371110000000001	9.921350000000000	9.700168000000000	10.142531999999999	1.794018000000000	1.737501000000000	1.850535000000000	3.006002000000000	2.9285260000000002	3.083478000000000	1.157201000000000	1.1048720000000001	1.2095300000000000
641	1.0143500000000001	0.9460560000000000	1.0826439999999999	1.0985440000000000	1.03441500000000	1.1626730000000001	2.7237110000000002	2.6316210000000000	2.8158010000000000	10.247819000000000	10.015396000000001	10.480243000000000	1.7663640000000000	1.71050600000000	1.8222229999999999	2.9508090000000000	2.874582000000000	3.0270359999999998	1.1552359999999999	1.102810000000000	1.2076610000000001
642	0.9984740000000000	0.9322790000000000	1.0646690000000001	1.1028309999999999	1.0390500000000000	1.1666120000000000	2.726227000000000	2.6344789999999998	2.8179750000000001	10.229614000000000	9.998417000000000	10.46081100000000	1.7683580000000001	1.71247800000000	1.8242370000000001	2.946027000000000	2.8700480000000002	3.022007000000000	1.1555210000000000	1.1031450000000000	1.2078979999999999
643	0.9723270000000001	0.9093350000000000	1.0353190000000001	1.0993050000000000	1.0366310000000001	1.1619780000000000	2.7176339999999999	2.6266270000000000	2.808642000000000	10.169147000000001	9.9408820000000	10.397413000000000	1.7705390000000001	1.7146200000000000	1.826459000000000	2.947849000000000	2.8718720000000002	3.0238269999999998	1.1550819999999999	1.1027520000000000	1.2074119999999999
644	0.9351280000000000	0.8762180000000001	0.9940390000000000	1.0837190000000001	1.0235770000000000	1.1438619999999999	2.6712340000000001	2.584255000000000	2.75821300000000	9.807319000000000	9.594598000000000	10.020040000000000	1.7526539999999999	1.6972910000000001	1.8080160000000001	3.10730000000000	3.0249410000000001	3.189658000000000	1.2149810000000001	1.1587790000000000	1.271182000000000
645	0.8827830000000000	0.8296790000000001	0.9358870000000000	1.0311060000000001	0.9759050000000000	1.0863069999999999	2.6945990000000002	2.6080790000000000	2.7811200000000000	9.818690999999999	9.610033000000000	10.02735000000000	1.8429130000000000	1.7830060000000001	1.9028200000000000	3.20896000000000	3.120874000000000	3.2970449999999998	1.3014619999999999	1.239816000000000	1.3631089999999999
646	0.86312800000000	0.8126050000000000	0.9136510000000	1.0282730000000000	0.9745070000000000	1.0820380000000001	2.7338520000000	2.65008200000000	2.8176230000000002	9.59287300000000	9.397916000000000	9.787829000000000	1.8450400000000000	1.7859670000000001	1.9041129999999999	3.2138130000000000	3.126269000000000	3.3013569999999999	1.3103279999999999	1.2489030000000001	1.3717539999999999
647	0.8545320000000000	0.8046830000000000	0.9043800000000000	1.0013090000000000	0.9491010000000000	1.0535180000000000	2.8162280000000002	2.7308710000000000	2.9015849999999999	9.642903000000000	9.44777600000000	9.838031000000001	1.8335920000000001	1.7752360000000000	1.8919490000000001	3.1445580000000000	3.059740000000000	3.2293759999999998	1.2704839999999999	1.2117320000000000	1.3292370000000000
648	0.8390530000000000	0.7905070000000000	0.8875999999999999	0.9898730000000000	0.9385599999999999	1.0411859999999999	2.8643480000000001	2.777350000000000	2.9513470000000002	9.760699000000001	9.562386999999999	9.95901000000000	1.8108450000000000	1.7530630000000000	1.8686259999999999	3.095654000000000	3.0118760000000000	3.179432000000000	1.2639490000000000	1.2053240000000001	1.3225750000000001
649	0.8386439999999999	0.7921930000000000	0.8850940000000000	0.9803460000000001	0.9312940000000000	1.0293980000000000	2.7776429999999999	2.6970269999999998	2.858258000000000	9.480776000000001	9.295705999999999	9.665846000000000	1.8799690000000000	1.8212910000000000	1.9386470000000000	3.250149000000000	3.163851000000000	3.336447000000000	1.2823249999999999	1.2241730000000000	1.340477000000000
650	0.8403290000000000	0.7942280000000000	0.8864300000000001	0.9757240000000000	0.9269810000000001	1.0244679999999999	2.739494000000000	2.6606350000000001	2.818353000000000	9.294597000000000	9.115563999999999	9.473630000000000	1.883598000000000	1.8251329999999999	1.9420640000000000	3.270062000000000	3.1836769999999999	3.3564470000000002	1.2875630000000000	1.22935300000000	1.3457730000000001
651	0.8461360000000000	0.7995760000000000	0.8926960000000000	0.9719110000000000	0.9228990000000000	1.020923000000000	2.7717830000000001	2.6913550000000002	2.8522099999999999	9.321332999999999	9.140685000000000	9.501981000000001	2.1956540000000002	2.123757000000000	2.2675519999999998	3.778061000000000	3.670362000000000	3.885759000000000	1.5166700000000000	1.4446920000000001	1.5886480000000001
652	0.8511680000000000	0.8058230000000000	0.8965140000000000	0.9604410000000000	0.9133510000000000	1.0075310000000000	2.733188000000000	2.655541000000000	2.8108360000000001	9.106040000000000	8.934288000000000	9.27779200000000	2.2092630000000000	2.1381009999999998	2.2804250000000001	3.7757410000000000	3.669158000000000	3.8823230000000000	1.4898199999999999	1.4196650000000000	1.5599749999999999
653	0.8640890000000000	0.8196860000000000	0.9084930000000000	0.9792490000000000	0.9326660000000000	1.0258320000000001	2.652213000000000	2.581392000000	2.723033000000000	8.93838300000000	8.778347999999999	9.098419000000000	2.206288000000000	2.1390609999999999	2.2735150000000002	3.6822979999999998	3.584204000000000	3.780392000000000	1.4251100000000001	1.3612869999999999	1.4889340000000000
654	0.855813000000000	0.8114230000000000	0.9002019999999999	0.9642579999999999	0.9173850000000000	1.0111310000000000	2.639571000000000	2.5692870000000001	2.7098550000000001	8.927268000000000	8.767499000000001	9.087035999999999	2.2419910000000001	2.173114000000000	2.3108680000000001	3.6921010000000001	3.5928049999999998	3.7913960000000002	1.4248209999999999	1.3600980000000000	1.489543000000000
655	0.8560510000000000	0.811650000000000	0.9004510000000000	0.9625260000000000	0.9156590000000000	1.0093930000000000	2.61904300000000	2.549494000000000	2.688592000000000	8.854490000000000	8.696706000000001	9.012273000000000	2.238008000000000	2.169255000000000	2.3067609999999998	3.6668769999999999	3.5683069999999999	3.7654470000000000	1.4226030000000001	1.3577779999999999	1.487428000000000
656	0.8558580000000000	0.8114420000000000	0.9002730000000000	0.964238000000000	0.9172140000000000	1.0112610000000000	2.6175649999999999	2.5480849999999999	2.687045000000000	8.81021800000000	8.653441000000001	8.966996000000000	2.250386000000000	2.1811029999999998	2.3196699999999999	3.6842579999999998	3.5850119999999999	3.7835040000000002	1.4239800000000000	1.358923000000000	1.4890380000000001
657	0.8577010000000000	0.8127980000000000	0.9026040000000000	0.9593200000000000	0.9120279999999999	1.0066130000000000	2.6165780000000001	2.547054000000000	2.6861030000000001	8.795639000000000	8.638849000000000	8.952427999999999	2.278695000000000	2.208036000000000	2.3493539999999999	3.722387000000000	3.6214040000000001	3.8233690000000000	1.4228030000000000	1.3571100000000000	1.4884949999999999
658	0.8567300000000000	0.8119750000000000	0.9014860000000000	0.9685480000000000	0.9208499999999999	1.016247000000000	2.6286360000000002	2.5586060000000002	2.698666000000000	8.789087000000000	8.632095000000000	8.946078000000000	2.2945319999999998	2.223471000000000	2.3655930000000001	3.761227000000000	3.658945000000000	3.8635090000000001	1.4310320000000001	1.3645460000000000	1.4975179999999999
659	0.8556630000000000	0.8106220000000000	0.9007050000000000	0.9702870000000000	0.9220350000000000	1.018539000000000	2.640403000000000	2.568707000000000	2.712098000000000	8.765905000000000	8.606366000000000	8.925443000000000	2.2699579999999999	2.199142000000000	2.3407749999999998	3.7942010000000002	3.689295000000000	3.8991069999999999	1.4621720000000000	1.3932739999999999	1.5310699999999999
660	0.8531660000000000	0.8083640000000000	0.8979680000000000	0.9643460000000000	0.9164120000000000	1.0122800000000001	2.632679000000000	2.5609430000000000	2.7044150000000000	8.730594000000000	8.57088800000000	8.890299000000001	2.330396000000000	2.2577150000000001	2.4030770000000001	3.848050000000000	3.741404000000000	3.954695000000000	1.4786690000000000	1.4090309999999999	1.5483080000000000
661	0.8610679999999999	0.816326000000000	0.9058100000000000	0.9783750000000000	0.9300470000000000	1.026703000000000	2.648465000000000	2.5761110000000000	2.7208199999999998	8.70717800000000	8.548124000000000	8.866232000000000	2.339420000000000	2.266825000000000	2.4120140000000001	3.8808270000000000	3.7734939999999999	3.9881590000000000	1.488559000000000	1.4186040000000000	1.5585140000000000
662	0.866764000000000	0.822145000000000	0.91138300000000	0.9912540000000000	0.9425770000000000	1.0399300000000000	2.6928380000000001	2.6183299999999998	2.7673470000000000	8.790934999999999	8.62936900000000	8.952502000000001	2.3156750000000001	2.243750000000000	2.3875999999999999	3.9009350000000000	3.792068000000000	4.009803000000000	1.5126269999999999	1.4407950000000000	1.5844600000000000
663	0.8708129999999999	0.8263770000000000	0.9152490000000000	0.9906410000000000	0.9424010000000000	1.038881000000000	2.6749589999999999	2.6016029999999999	2.7483149999999998	8.783836000000001	8.624064000000001	8.943607999999999	2.2289189999999999	2.1614990000000001	2.2963380000000000	3.7720739999999999	3.668907000000000	3.875241000000000	1.502475000000000	1.4322050000000000	1.5727450000000001
664	0.8710680000000000	0.8265500000000000	0.9155870000000000	0.9917400000000000	0.9433460000000000	1.0401330000000000	2.7011419999999999	2.626418000000000	2.775865000000000	8.849133000000000	8.687618000000001	9.010648000000000	2.2349690000000000	2.1671879999999999	2.3027510000000002	3.82239700000000	3.7167550000000000	3.928040000000000	1.4985180000000000	1.4274519999999999	1.569584000000000
665	0.8737640000000000	0.8294430000000000	0.9180850000000000	1.004468000000000	0.9559650000000000	1.0529700000000000	2.7420640000000001	2.6662650000000001	2.817863000000000	8.861720000000000	8.700476999999999	9.022964000000000	2.2449550000000000	2.1771319999999998	2.3127779999999998	3.860477000000000	3.7543460000000000	3.9666079999999999	1.4860279999999999	1.415639000000000	1.5564169999999999
666	0.873803000000000	0.8294319999999999	0.9181740000000000	1.0059510000000000	0.9573469999999999	1.0545549999999999	2.7565529999999998	2.6802570000000001	2.8328490000000000	8.877635000000000	8.71562600000000	9.039643000000000	2.2452160000000001	2.177465000000000	2.3129659999999999	3.85936400000000	3.7533230000000000	3.9654050000000001	1.47812900000000	1.4080619999999999	1.548196000000000
667	0.8843200000000000	0.8428990000000000	0.925740000000000	1.053066000000000	1.006560000000000	1.0995729999999999	2.7178589999999998	2.6441520000000001	2.791567000000000	8.575830000000000	8.424516000000001	8.72714500000000	2.196933000000000	2.1335869999999999	2.2602799999999998	3.6869510000000001	3.59194600000000	3.7819550000000000	1.4385619999999999	1.3728170000000000	1.5043070000000001
668	0.8834000000000000	0.8420720000000000	0.9247290000000000	1.0656289999999999	1.0185290000000000	1.1127300000000000	2.7041430000000002	2.6309490000000002	2.7773370000000002	8.48031000000000	8.33195200000000	8.62866700000000	2.261277000000000	2.195517000000000	2.3270369999999998	3.730339000000000	3.633556000000000	3.82712200000000	1.478564000000000	1.41063900000000	1.5464890000000000
669	0.8769000000000000	0.8362050000000000	0.9175950000000000	1.0868469999999999	1.0391370000000000	1.134557000000000	2.6967740000000000	2.6234180000000000	2.770129000000000	8.403454000000000	8.25691700000000	8.549992000000000	2.287545000000000	2.2211590000000001	2.3539310000000002	3.7161450000000000	3.6199340000000002	3.812355000000000	1.4931160000000001	1.424738000000000	1.5614939999999999
670	0.8847600000000000	0.844974000000000	0.9245450000000000	1.0886460000000000	1.042274000000000	1.1350180000000001	2.646935000000000	2.577278000000000	2.716593000000000	8.382548999999999	8.241326000000001	8.523771999999999	2.333509000000000	2.2672720000000002	2.3997449999999998	3.7720020000000001	3.6766310000000000	3.8673739999999999	1.504348000000000	1.4373990000000001	1.5712980000000001
671	0.8867390000000001	0.8468570000000000	0.9266200000000000	1.0816779999999999	1.0353810000000001	1.1279760000000001	2.6308379999999998	2.562020000000000	2.6996549999999999	8.33817400000000	8.198561000000000	8.477786999999999	2.3322650000000000	2.266101000000000	2.3984299999999998	3.772473000000000	3.6769539999999998	3.867993000000000	1.491514000000000	1.4249190000000000	1.5581090000000000
672	0.8887480000000000	0.8487220000000000	0.9287740000000000	1.083494000000000	1.0369330000000001	1.1300550000000000	2.6348699999999998	2.5656189999999999	2.7041219999999999	8.340676000000000	8.200360999999999	8.480991000000000	2.3224469999999999	2.2563719999999998	2.3885220000000000	3.765526000000000	3.669817000000000	3.8612350000000002	1.4769159999999999	1.410543000000000	1.543288000000000
673	0.8958990000000000	0.8558390000000000	0.9359600000000000	1.0618449999999999	1.0159620000000000	1.1077280000000000	2.580014000000000	2.5125549999999999	2.6474730000000002	8.255381000000000	8.1178840000000	8.392878000000000	2.352983000000000	2.2856320000000001	2.420333000000000	3.8067380000000002	3.708568000000000	3.9049090000000000	1.4728870000000001	1.4061020000000000	1.5396730000000001
674	0.893139000000000	0.8528600000000000	0.9334180000000000	1.0580989999999999	1.0119540000000000	1.1042440000000000	2.581073000000000	2.513297000000000	2.648848000000000	8.257244000000000	8.11881700000000	8.395671000000000	2.411214000000000	2.341263000000000	2.481165000000000	3.9699330000000002	3.8645200000000002	4.075345000000000	1.5018330000000000	1.4325100000000000	1.5711560000000000
675	0.8802200000000000	0.8398600000000001	0.9205790000000000	1.0375779999999999	0.9913410000000000	1.0838150000000000	2.5618170000000000	2.4941040000000001	2.6295299999999999	8.08055500000000	7.94412900000000	8.216982000000000	2.491252000000000	2.4148730000000000	2.5676320000000001	4.003913000000000	3.891394000000000	4.11643200000000	1.4927969999999999	1.4200880000000000	1.5655060000000001
676	0.8855480000000000	0.8458200000000000	0.9252750000000000	1.0554900000000000	1.0100890000000000	1.1008910000000001	2.462377000000000	2.3977560000000002	2.526999000000000	7.742126000000000	7.6127070000000003	7.871545000000000	2.401992000000000	2.3277969999999999	2.4761860000000	3.8557169999999998	3.7467860000000002	3.9646480000000	1.4747779999999999	1.4025170000000000	1.5470379999999999
677	0.8919220000000000	0.8531430000000000	0.9307000000000000	1.070721000000000	1.025917000000000	1.115525000000000	2.4877259999999999	2.424437000000000	2.551016000000000	7.755008000000000	7.629407000000000	7.8806089999999998	2.4172300000000000	2.344135000000000	2.4903260000000000	3.7745090000000001	3.6686019999999999	3.8804159999999999	1.493739000000000	1.4219729999999999	1.5655049999999999
678	0.8888390000000000	0.8509360000000000	0.92674200000000	1.0538170000000000	1.0102560000000000	1.0973790000000001	2.620693000000000	2.5559270000000001	2.6854600000000000	7.973204000000000	7.847650000000000	8.098758000000000	2.292098000000000	2.224539000000000	2.3596560000000002	3.6314050000000000	3.531762000000000	3.7310469999999998	1.4413190000000000	1.3737740000000001	1.5088640000000000
679	0.8819090000000001	0.8449970000000000	0.9188210000000000	1.066773000000000	1.0233989999999999	1.1101470000000000	2.673672000000000	2.608418000000000	2.738926000000000	8.079478999999999	7.953662000000000	8.205296000000001	2.211620000000000	2.14709800000000	2.276143000000000	3.536276000000000	3.4403429999999999	3.632209000000000	1.4513910000000001	1.384060000000000	1.5187219999999999
680	0.8803200000000000	0.8439550000000000	0.9166850000000000	1.0599200000000000	1.0173500000000000	1.1024890000000001	2.7078829999999998	2.6426090000000002	2.773158000000000	8.223640000000000	8.097099999999999	8.350180999999999	2.2106819999999998	2.146920000000000	2.274444000000000	3.466851000000000	3.374440000000000	3.559261000000000	1.4651780000000001	1.3986149999999999	1.5317410000000000
681	0.8769510000000000	0.8406310000000000	0.9132700000000000	1.0394939999999999	0.9977190000000000	1.0812690000000000	2.6632650000000000	2.599745000000000	2.726785000000000	8.194927000000000	8.069608000000001	8.320245000000000	2.250503000000000	2.185584000000000	2.3154219999999999	3.5021930000000001	3.4079940000000000	3.596393000000000	1.5070770000000000	1.438547000000000	1.5756079999999999
682	0.8754000000000000	0.8390550000000000	0.911745000000000	1.035099000000000	0.9933340000000001	1.076864000000000	2.672722000000000	2.6091669999999998	2.7362760000000002	8.197938000000001	8.072718999999999	8.323157000000000	2.240824000000000	2.1755740000000001	2.30607400000000	3.4510230000000002	3.3572810000000000	3.54476500000000	1.488180000000000	1.4198420000000000	1.5565169999999999
683	0.8744300000000000	0.8379400000000000	0.9109200000000000	1.0236510000000001	0.9821820000000000	1.0651200000000001	2.640604000000000	2.577609000000000	2.703598000000000	8.041809000000001	7.918353000000000	8.165265000000000	2.162052000000000	2.096127000000000	2.227977000000000	3.2094900000000002	3.1199349999999999	3.2990439999999999	1.460985000000000	1.3921900000000000	1.5297799999999999
684	0.8800550000000000	0.8428270000000000	0.9172830000000000	1.0183500000000001	0.9765490000000000	1.060150000000000	2.627426000000000	2.5642429999999998	2.6906080000000001	7.970372000000000	7.846311000000000	8.094434000000000	2.13184100000000	2.066514000000000	2.197167000000000	3.149719000000000	3.0617480000000001	3.237690000000000	1.447183000000000	1.3788039999999999	1.5155630000000000
685	0.8820720000000000	0.8447160000000000	0.9194290000000001	1.01969300000000	0.9777020000000000	1.0616850000000000	2.6188419999999999	2.555973000000000	2.681711000000000	7.953869000000000	7.8302920000000000	8.077446000000000	2.1152470000000001	2.0506150000000001	2.179878000000000	3.148625000000000	3.0609229999999998	3.2363270000000002	1.4472870000000000	1.3789920000000000	1.515583000000000
686	0.8810249999999999	0.8436020000000000	0.9184480000000000	1.0319579999999999	0.9892850000000000	1.0746320000000000	2.6149100000000001	2.5520860000000001	2.6777350000000002	7.981504000000000	7.85751600000000	8.105492000000000	2.1022940000000001	2.0380440000000002	2.166543000000000	3.1127090000000002	3.0260050000000001	3.199414000000000	1.446711000000000	1.3783660000000000	1.5150560000000000
687	0.8861630000000000	0.8483540000000001	0.9239730000000000	1.0271360000000000	0.984508000000000	1.069765000000000	2.617724000000000	2.556138000000000	2.6793089999999999	8.048514000000001	7.92530500000000	8.17172200000000	2.108664000000000	2.044614000000000	2.1727150000000002	3.1134949999999999	3.027169000000000	3.1998210000000000	1.472326000000000	1.403644000000000	1.5410070000000000
688	0.8943060000000000	0.8557930000000000	0.9328180000000000	1.0246409999999999	0.9818200000000000	1.0674619999999999	2.634194000000000	2.5723840000000000	2.6960039999999998	8.078333000000001	7.954771000000000	8.201895000000000	2.118588000000000	2.054251000000000	2.18292600000000	3.133504000000000	3.0465540000000000	3.220454000000000	1.4769120000000000	1.4080360000000001	1.5457890000000001
689	0.9054990000000001	0.865884000000000	0.9451130000000000	1.0321800000000001	0.9883640000000000	1.0759970000000001	2.6758329999999999	2.61187400000000	2.7397909999999999	8.21249100000000	8.08423800000000	8.34074400000000	2.155004000000000	2.0887159999999998	2.2212920000000000	3.14647300000000	3.058636000000000	3.2343099999999998	1.4740480000000000	1.4049970000000001	1.5430980000000001
690	0.9320060000000000	0.8903590000000000	0.9736540000000000	1.0555580000000000	1.0098670000000001	1.1012489999999999	2.6990259999999999	2.63350800000000	2.7645439999999999	8.233533000000000	8.102513000000000	8.364554000000000	2.123780000000000	2.0583999999999998	2.1891590000000001	3.1323580000000000	3.04490700000000	3.2198080000000000	1.4648369999999999	1.3962180000000000	1.533455000000000
691	0.9487560000000000	0.905863000000000	0.9916500000000000	1.058240000000000	1.0119039999999999	1.104576000000000	2.6835350000000000	2.616623000000000	2.750446000000000	8.309979000000000	8.17441600000000	8.445542000000000	2.1286170000000002	2.062741000000000	2.1944930000000000	3.13276400000000	3.045016000000000	3.2205119999999998	1.4740660000000001	1.4046799999999999	1.5434520000000000
692	0.9517170000000000	0.9085020000000000	0.9949310000000000	1.0697449999999999	1.0227109999999999	1.1167800000000001	2.6549160000000001	2.5879729999999999	2.7218580000000001	8.316599999999999	8.180204000000000	8.452996000000001	2.1457510000000002	2.07881300000000	2.2126890000000001	3.191446000000000	3.100880000000000	3.28201200000000	1.5407160000000000	1.4670939999999999	1.614338000000000
693	0.9550720000000000	0.911503000000000	0.9986420000000000	1.0769510000000000	1.0294410000000001	1.124461000000000	2.635967000000000	2.5693750000000000	2.7025579999999998	8.3041070000000	8.167933000000000	8.440281000000001	2.1646540000000001	2.097118000000000	2.2321890000000000	3.2337159999999998	3.141588000000000	3.325844000000000	1.5612470000000001	1.4864510000000000	1.6360440000000001
694	0.9583360000000000	0.9134490000000000	1.0032230000000000	1.087706000000000	1.038430000000000	1.136982000000000	2.6810489999999998	2.6113450000000000	2.750752000000000	8.422086000000000	8.281077000000000	8.563094000000000	2.155715000000000	2.0872500000000000	2.2241800000000000	3.133386000000000	3.041902000000000	3.2248700000000001	1.5721810000000001	1.4950239999999999	1.6493390000000001
695	0.9656820000000000	0.920672000000000	1.010693000000000	1.0985510000000001	1.0494090000000000	1.147692000000000	2.7112099999999999	2.640370000000000	2.7820499999999999	8.50923400000000	8.365868000000001	8.652600000000000	2.1630080000000000	2.094345000000000	2.231672000000000	3.1275279999999999	3.0361790000000002	3.218876000000000	1.5756960000000000	1.4985280000000001	1.652863000000000
696	0.9555870000000000	0.911841000000000	0.9993320000000000	1.1069329999999999	1.0584309999999999	1.1554340000000001	2.697296000000000	2.6269140000000002	2.7676780000000001	8.50120200000000	8.358139000000000	8.644266000000000	2.1149040000000001	2.048116000000000	2.181693000000000	3.0539070000000001	2.9653689999999999	3.142445000000000	1.5536449999999999	1.477768000000000	1.6295230000000001
697	0.9601840000000000	0.9166299999999999	1.00373700000000	1.1026309999999999	1.05496600000000	1.1502960000000000	2.657825000000000	2.5881980000000002	2.727451000000000	8.362730000000001	8.221742000000001	8.503717000000000	2.0271309999999998	1.964454000000000	2.089807000000000	2.9771879999999999	2.892179000000000	3.0621969999999998	1.4816039999999999	1.4108570000000000	1.55235000000000
698	0.9558210000000000	0.9112530000000000	1.000389000000000	1.095047000000000	1.0464570000000000	1.143637000000000	2.71220800000000	2.6370459999999998	2.787369000000000	8.442836000000000	8.294395000000000	8.591276000000001	2.0147759999999999	1.9485619999999999	2.0809890000000	2.9517060000000002	2.8613260000000000	3.0420859999999998	1.5661290000000001	1.4868120000000000	1.6454450000000000
699	0.9566550000000000	0.9123880000000000	1.0009220000000001	1.1003060000000000	1.0517060000000000	1.148906000000000	2.717353000000000	2.6417980000000001	2.7929080000000002	8.437709999999999	8.28966500000000	8.58575500000000	1.9839460000000000	1.91883200000000	2.0490599999999999	2.9252799999999999	2.8352810000000002	3.01527900000000	1.5610960000000000	1.4818709999999999	1.6403220000000001
700	0.9603870000000000	0.9162390000000000	1.0045350000000000	1.10977100000000	1.0610090000000001	1.1585340000000000	2.7015829999999998	2.626408000000000	2.7767580000000001	8.329224000000000	8.183967000000001	8.474481000000001	1.976493000000000	1.9116620000000000	2.0413230000000002	2.933843000000000	2.8431829999999998	3.0245020000000000	1.567514000000000	1.4880890000000000	1.6469380000000000
701	0.960206000000000	0.9160870000000000	1.004324000000000	1.1082470000000000	1.0596060000000000	1.1568870000000000	2.6881100000000000	2.61359900000000	2.762620000000000	8.332174999999999	8.187383000000001	8.476967000000000	1.982142000000000	1.9172320000000000	2.047052000000000	2.927039000000000	2.836531000000000	3.017547000000000	1.571609000000000	1.4920030000000000	1.6512150000000001
702	0.9596620000000000	0.9155790000000000	1.0037450000000001	1.1052640000000000	1.0567890000000000	1.1537400000000000	2.6918669999999998	2.6173899999999999	2.7663440000000001	8.354289000000000	8.209251999999999	8.499326999999999	1.982436000000000	1.9175430000000000	2.047330000000000	2.9288789999999998	2.838361000000000	3.019397000000000	1.5763000000000000	1.4965510000000000	1.6560490000000001
703	0.9618760000000000	0.9174530000000000	1.0062990000000001	1.1007730000000000	1.0522579999999999	1.1492890000000000	2.689254000000000	2.6147779999999998	2.7637309999999999	8.36563600000000	8.220210000000000	8.511063000000000	1.9706699999999999	1.905831000000000	2.035508000000000	2.8831289999999998	2.794054000000000	2.9722040000000001	1.561032000000000	1.481851000000000	1.6402129999999999
704	0.9614920000000000	0.9170300000000000	1.0059549999999999	1.1028220000000000	1.0541160000000001	1.1515290000000000	2.7004649999999999	2.6255480000000002	2.77538200000000	8.40858400000000	8.262098000000000	8.555070000000001	1.9544539999999999	1.8899330000000001	2.0189750000000002	2.8061370000000001	2.7194729999999998	2.8928020000000001	1.5436460000000001	1.465131000000000	1.622161000000000
705	0.9632830000000000	0.9186310000000000	1.007935000000000	1.1126180000000001	1.0634220000000001	1.1618150000000000	2.696464000000000	2.62148500000000	2.771444000000000	8.454927000000000	8.307226999999999	8.602627000000000	1.9250680000000000	1.8640800000000000	1.9860560000000000	2.507142000000000	2.436939000000000	2.5773450000000002	1.447546000000000	1.3788119999999999	1.5162800000000001
706	0.9560450000000000	0.9115700000000000	1.0005200000000001	1.1064160000000001	1.0573260000000000	1.1555059999999999	2.6968800000000002	2.621871000000000	2.7718889999999998	8.510255000000001	8.361567000000001	8.658942000000000	2.0824710000000000	2.01934300000000	2.1455989999999998	2.5628600000000001	2.49456500000000	2.6311540000000000	1.546209000000000	1.4774929999999999	1.6149240000000000
707	0.9530710000000000	0.9083940000000000	0.9977480000000000	1.109158000000000	1.059690000000000	1.1586259999999999	2.7107039999999998	2.6350300000000000	2.7863769999999999	8.570069999999999	8.41972000000000	8.720420000000001	2.1527490000000000	2.0869380000000000	2.218559000000000	2.5835270000000001	2.514499000000000	2.652555000000000	1.5722259999999999	1.502660000000000	1.6417930000000001
708	0.9500999999999999	0.9053420000000000	0.9948570000000000	1.1089199999999999	1.0592239999999999	1.158617000000000	2.7356400000000001	2.6585299999999998	2.81275000000000	8.594393999999999	8.442060000000000	8.746727999999999	2.283192000000000	2.2115670000000001	2.3548179999999999	2.683731000000000	2.610598000000000	2.7568649999999999	1.5938019999999999	1.522289000000000	1.6653140000000000
709	0.9481290000000000	0.9037010000000000	0.9925580000000001	1.0970890000000000	1.0482959999999999	1.145882000000000	2.756071000000000	2.679215000000000	2.832926000000000	8.61535900000000	8.464040000000001	8.766679000000000	2.3090780000000000	2.2365919999999999	2.3815640000000000	2.7019970000000000	2.628443000000000	2.7755510000000001	1.6194240000000000	1.546989000000000	1.6918590000000000
710	0.9454170000000000	0.9007150000000000	0.9901200000000000	1.083223000000000	1.0345629999999999	1.1318830000000000	2.774075000000000	2.6961010000000001	2.8520490000000001	8.681836000000001	8.528449999999999	8.835222999999999	2.336428000000000	2.2629310000000000	2.4099249999999999	2.6998440000000001	2.6259530000000000	2.773736000000000	1.6363589999999999	1.5632020000000000	1.7095160000000000
711	0.9459330000000000	0.9011030000000000	0.990763000000000	1.0821130000000001	1.0333960000000000	1.1308300000000000	2.781145000000000	2.7035390000000001	2.8587520000000000	8.715824000000000	8.56259600000000	8.869051000000001	2.3392800000000000	2.266150000000000	2.412411000000000	2.7024890000000	2.628793000000000	2.7761840000000002	1.6404960000000000	1.567626000000000	1.7133659999999999
712	0.9452590000000000	0.8963690000000000	0.9941480000000000	1.0236609999999999	0.9729920000000000	1.0743300000000000	2.843783000000000	2.7625980000000001	2.924968000000000	9.056146000000000	8.89127900000000	9.221012000000000	2.441267000000000	2.361005000000000	2.521530000000000	2.7882920000000002	2.7066699999999999	2.869915000000000	1.7209870000000000	1.641880000000000	1.800095000000000
713	0.9455500000000000	0.8959720000000000	0.9951270000000000	1.0166580000000001	0.9656110000000000	1.0677040000000000	2.9193590000000000	2.8353000000000002	3.003417000000000	9.321949000000000	9.149118000000000	9.494778999999999	2.478820000000000	2.3958849999999998	2.5617559999999999	2.861303000000000	2.775177000000000	2.9474279999999999	1.7368509999999999	1.6558109999999999	1.8178900000000000
714	0.9393100000000000	0.8894060000000000	0.989213000000000	1.0044690000000001	0.9532119999999999	1.055726000000000	2.9318540000000000	2.8465840000000000	3.0171239999999999	9.368402000000000	9.192097000000000	9.544707000000001	2.4185159999999999	2.3363060000000000	2.5007259999999998	2.7964970000000000	2.7109770000000002	2.8820160000000001	1.7180690000000001	1.636747000000000	1.7993920000000001
715	0.917286000000000	0.8669000000000000	0.9676720000000000	0.995799000000000	0.9430560000000000	1.0485420000000001	3.1231730000000000	3.02942400000000	3.216921000000000	9.62046600000000	9.431614000000000	9.809317999999999	2.2984860000000000	2.2186420000000000	2.3783300000000001	2.566993000000000	2.4864080000000000	2.647578000000000	1.6664720000000000	1.5856360000000000	1.7473090000000000
716	0.900742000000000	0.8511190000000000	0.9503650000000000	0.9748900000000000	0.9231370000000000	1.0266420000000001	3.155994000000000	3.0605730000000002	3.251414000000000	9.692987000000000	9.501115000000000	9.884857999999999	2.1172179999999998	2.0456650000000001	2.188771000000000	2.4020830000000002	2.328668000000000	2.4754990000000001	1.5890800000000000	1.5134520000000000	1.6647080000000001
717	0.8968780000000000	0.8475990000000000	0.946157000000000	0.9695220000000000	0.9182520000000000	1.020792000000000	3.2882479999999998	3.1901709999999999	3.3863249999999998	9.914941000000001	9.719827000000000	10.11005500000000	2.093861000000000	2.023759000000000	2.163962000000000	2.378448000000000	2.306355000000000	2.450542000000000	1.6022230000000000	1.5267480000000000	1.6776979999999999
718	0.8813299999999999	0.8317610000000000	0.9308999999999999	0.9835890000000000	0.9308190000000000	1.0363590000000000	3.3863610000000000	3.2830710000000001	3.489650000000000	10.101380000000001	9.897027000000000	10.305732000000001	2.04768700000000	1.979100000000000	2.116275000000000	2.2978470000000000	2.2283050000000002	2.367390000000000	1.5907300000000000	1.5159360000000000	1.66552500000000
719	0.8607320000000001	0.8141480000000000	0.9073170000000000	0.9383340000000000	0.8898310000000000	0.9868370000000000	3.397520000000000	3.2992439999999998	3.4957950000000002	9.737525000000000	9.552700000000000	9.922349000000001	2.0451630000000001	1.9831610000000000	2.107164000000000	2.266324000000000	2.203804000000000	2.3288449999999998	1.5350680000000001	1.4688619999999999	1.6012750000000000
720	0.8573340000000000	0.8106750000000000	0.9039920000000000	0.9285949999999999	0.880223000000000	0.9769660000000000	3.3815900000000001	3.2850940000000000	3.4780869999999999	9.760051000000001	9.576591000000001	9.943511000000001	2.044330000000000	1.9828640000000000	2.1057959999999998	2.251926000000000	2.190515000000000	2.313337000000000	1.5388910000000000	1.4732259999999999	1.6045560000000001
721	0.8434860000000000	0.7961410000000000	0.8908310000000000	0.8913960000000000	0.8424300000000000	0.9403610000000000	3.5163639999999998	3.41410600000000	3.618621000000000	10.042009999999999	9.849689000000000	10.234330999999999	2.0774260000000000	2.0147439999999999	2.1401089999999998	2.2734000000000001	2.2113209999999999	2.3354780000000002	1.5522659999999999	1.4859629999999999	1.618568000000000
722	0.8253090000000000	0.7764610000000000	0.8741580000000000	0.8522090000000000	0.8029700000000000	0.9014480000000000	3.5984680000000000	3.4890930000000000	3.7078430000000000	10.276484999999999	10.070271999999999	10.4826980000000	2.0587670000000000	1.9949960000000000	2.1225380000000000	2.2352280000000002	2.1732239999999998	2.297232000000000	1.5629670000000000	1.4952589999999999	1.6306740000000000
723	0.8279460000000000	0.7768630000000000	0.8790280000000000	0.8696540000000000	0.8181090000000000	0.9212000000000000	3.456780000000000	3.3476580000000000	3.5659019999999999	10.114739999999999	9.902521999999999	10.326959000000000	2.1734779999999998	2.104391000000000	2.2425649999999999	2.2956680000000000	2.2308479999999999	2.360489000000000	1.6184160000000001	1.5467569999999999	1.6900750000000000
724	0.8313450000000000	0.7765220000000000	0.8861680000000000	0.8323210000000000	0.7794100000000000	0.8852320000000000	3.4255559999999998	3.3156669999999999	3.5354440000000000	10.050992000000001	9.836067999999999	10.265915000000000	2.2867440000000001	2.212771000000000	2.360717000000000	2.349103000000000	2.282011000000000	2.4161950000000001	1.612191000000000	1.540062000000000	1.684321000000000
725	0.8314690000000000	0.7749690000000000	0.8879690000000000	0.828388000000000	0.7741380000000000	0.8826390000000000	3.3969220000000000	3.2858109999999998	3.5080330000000002	9.866989000000000	9.651316000000000	10.082661999999999	2.2755130000000001	2.201311000000000	2.3497140000000001	2.370561000000000	2.3020079999999998	2.4391129999999999	1.5960700000000001	1.5235430000000001	1.6685980000000000
726	0.8266670000000000	0.7692850000000000	0.884050000000000	0.8470550000000000	0.7899630000000000	0.904147000000000	3.5420680000000000	3.422590000000000	3.6615460000000000	10.127504000000000	9.899635999999999	10.355373000000000	2.241900000000000	2.1678250000000001	2.315976000000000	2.3157890000000001	2.248106000000000	2.383471000000000	1.5680200000000000	1.4960089999999999	1.6400310000000000
727	0.8247830000000000	0.7675080000000000	0.8820570000000000	0.8463790000000000	0.7892169999999999	0.9035410000000000	3.548148000000000	3.4272290000000001	3.669067000000000	10.128168000000001	9.897957000000000	10.358380000000000	2.2396090000000002	2.1656089999999999	2.3136090000000000	2.3141129999999999	2.2464750000000002	2.3817520000000001	1.566869000000000	1.494862000000000	1.638875000000000
728	0.822440000000000	0.7651930000000000	0.8796870000000000	0.8537600000000000	0.7956650000000000	0.9118560000000000	3.697481000000000	3.570162000000000	3.824800000000000	10.536982000000000	10.294376000000000	10.77958800000000	2.2477730000000000	2.173842000000000	2.3217040000000000	2.2221510000000002	2.1589920000000000	2.2853100000000000	1.5712440000000001	1.5002460000000000	1.6422420000000000
729	0.8218170000000000	0.7646410000000000	0.878993000000000	0.8563870000000000	0.7981470000000001	0.9146260000000001	3.7209770000000000	3.592796000000000	3.8491590000000002	10.536930999999999	10.294532000000000	10.779329000000001	2.262799000000000	2.1891189999999998	2.3364780000000001	2.2402310000000001	2.177059000000000	2.3034040000000000	1.625017000000000	1.5527720000000000	1.6972620000000000
730	0.8176900000000000	0.7603140000000000	0.8750660000000000	0.848876000000000	0.7909119999999999	0.9068400000000000	3.749268000000000	3.6190410000000002	3.8794940000000002	10.603298000000001	10.35731800000000	10.849278000000000	2.2858410000000000	2.210962000000000	2.3607209999999998	2.231411000000000	2.168248000000000	2.2945730000000002	1.6295900000000001	1.5570050000000000	1.7021759999999999
731	0.8133140000000000	0.7571400000000000	0.8694880000000000	0.8301420000000000	0.7743989999999999	0.8858850000000000	3.7115320000000001	3.583984000000000	3.8390789999999999	10.423425000000000	10.185791999999999	10.66105800000000	2.326532000000000	2.250656000000000	2.402409000000000	2.2572589999999999	2.193603000000000	2.3209149999999998	1.6299480000000000	1.5575479999999999	1.7023489999999999
732	0.8091100000000000	0.7530280000000000	0.8651920000000000	0.829913000000000	0.774052000000000	0.8857740000000000	3.8214579999999998	3.6834449999999999	3.9594710000000002	10.43174000000000	10.185921000000000	10.67755900000000	2.2988390000000001	2.2238799999999999	2.373798000000000	2.2475499999999999	2.1840370000000000	2.3110629999999999	1.597796000000000	1.5262620000000000	1.6693309999999999
733	0.8063870000000000	0.7505930000000000	0.8621820000000000	0.8356660000000000	0.7795190000000000	0.8918140000000000	3.8395489999999999	3.6999029999999999	3.9791949999999998	10.398941000000001	10.15289200000000	10.644990999999999	2.046149000000000	1.9830500000000000	2.1092490000000002	2.1515049999999998	2.092621000000000	2.2103890000000002	1.5068930000000000	1.441853000000000	1.5719320000000001
734	0.8015240000000000	0.7462310000000000	0.856817000000000	0.834552000000000	0.7785850000000000	0.8905189999999999	3.831434000000000	3.6920400000000000	3.9708280000000000	10.398540000000001	10.152502999999999	10.644576000000001	2.0598359999999998	1.9963489999999999	2.123323000000000	2.1552840000000000	2.096370000000000	2.2141989999999998	1.508154000000000	1.4431240000000001	1.5731830000000000
735	0.8007090000000000	0.7447720000000000	0.8566460000000000	0.833440000000000	0.7772690000000000	0.8896100000000000	3.8406259999999999	3.70094100000000	3.9803099999999998	10.411034000000001	10.16467100000000	10.657397000000000	2.068855000000000	2.0049070000000002	2.132803000000000	2.151517000000000	2.092586000000000	2.21044700000000	1.5104109999999999	1.44513100000000	1.5756910000000000
736	0.7776729999999999	0.7250120000000000	0.8303350000000000	0.8655240000000000	0.8110090000000000	0.920040000000000	3.8746440000000000	3.7345470000000001	4.014740000000000	10.46531600000000	10.219771000000000	10.710862000000001	2.07983400000000	2.015276000000000	2.1443910000000002	2.156975000000000	2.0978390000000000	2.216111000000000	1.504061000000000	1.4390050000000001	1.5691180000000000
737	0.7759740000000001	0.7235870000000000	0.8283600000000000	0.8679320000000000	0.8135030000000000	0.9223610000000000	3.8806129999999999	3.7404190000000002	4.02080700000000	10.490207000000000	10.243777000000000	10.736636000000001	2.0822340000000001	2.0175480000000001	2.1469190000000000	2.152585000000000	2.093574000000000	2.211595000000000	1.513525000000000	1.4482610000000000	1.5787880000000001
738	0.770394000000000	0.718240000000000	0.822548000000000	0.8668680000000000	0.8124670000000001	0.9212680000000000	3.8946369999999999	3.7541289999999998	4.0351439999999998	10.458484000000000	10.212596000000000	10.70437200000000	2.094370000000000	2.02923100000000	2.1595089999999999	2.141568000000000	2.082902000000000	2.200235000000000	1.519903000000000	1.4546090000000000	1.5851970000000000
739	0.7637699999999999	0.7128060000000001	0.8147340000000000	0.7994599999999999	0.7508920000000000	0.8480280000000000	3.985011000000000	3.852236000000000	4.117786000000000	10.822483000000000	10.578709000000000	11.066257999999999	2.196329000000000	2.1293270000000000	2.263331000000000	2.1793160000000000	2.120872000000000	2.2377609999999999	1.5854809999999999	1.5204320000000000	1.6505289999999999
740	0.7425820000000000	0.691323000000000	0.7938400000000000	0.7720510000000000	0.7235220000000000	0.8205800000000000	4.053883000000000	3.9218899999999999	4.185877000000000	10.877590000000000	10.634384000000001	11.120796000000000	2.214325000000000	2.1478069999999998	2.2808430000000000	2.194607000000000	2.1362749999999999	2.2529390000000000	1.609288000000000	1.5442300000000000	1.6743459999999999
741	0.7441470000000000	0.6906080000000000	0.7976860000000000	0.7331130000000000	0.6848330000000000	0.7813930000000000	4.179676000000000	4.045049000000000	4.314304000000000	11.120162000000001	10.87265500000000	11.367668999999999	2.2462460000000002	2.178654000000000	2.313839000000000	2.20925200000000	2.1504300000000001	2.2680739999999999	1.6146890000000000	1.549584000000000	1.6797940000000000
742	0.6951290000000000	0.6405550000000000	0.7497040000000000	0.7164610000000000	0.6651470000000000	0.7677760000000000	4.5033770000000004	4.356641000000000	4.650112000000000	12.064771000000000	11.789221000000000	12.34032100000000	2.354944000000000	2.2815210000000001	2.4283660000000000	2.2350819999999998	2.1738949999999999	2.2962690000000001	1.7052540000000000	1.6349700000000000	1.7755390000000000
743	0.6893330000000000	0.6362590000000000	0.742407000000000	0.7076760000000000	0.658159000000000	0.7571930000000000	4.631767000000000	4.484791000000000	4.778744000000000	12.316829000000000	12.042235000000000	12.59142300000000	2.340966000000000	2.2693310000000002	2.4126020000000001	2.2261129999999998	2.16627900000000	2.2859460000000000	1.696421000000000	1.6277130000000000	1.7651300000000001
744	0.6731680000000000	0.61992200000000	0.7264140000000000	0.6917500000000000	0.642548000000000	0.7409520000000001	4.688352000000000	4.540260000000000	4.8364450000000003	12.591329999999999	12.30869100000000	12.873969000000001	2.3908380000000000	2.3177050000000001	2.46397200000000	2.2140089999999999	2.1550690000000001	2.2729490000000001	1.6970879999999999	1.6294350000000000	1.7647420000000000
745	0.649983000000000	0.5973300000000000	0.7026350000000000	0.6817430000000000	0.6322280000000000	0.7312580000000000	4.833501000000000	4.681134000000000	4.9858680000000000	13.055431000000000	12.75877600000000	13.352086000000000	2.395120000000000	2.322222000000000	2.468017000000000	2.2163300000000001	2.1577359999999999	2.2749239999999999	1.6949700000000001	1.6278990000000000	1.762040000000000
746	0.6490190000000000	0.596240000000000	0.7017970000000000	0.6821390000000001	0.6324720000000000	0.7318060000000000	4.898192000000000	4.742764000000000	5.0536199999999996	13.194881000000001	12.892275000000000	13.497488000000001	2.4004120000000002	2.327158000000000	2.473667000000000	2.2173780000000001	2.1586820000000002	2.2760729999999998	1.6932430000000001	1.6262110000000001	1.760275000000000
747	0.6518680000000000	0.598982000000000	0.7047550000000000	0.6835450000000000	0.6338020000000000	0.7332880000000001	4.883022000000000	4.728501000000000	5.037544000000000	13.14100400000000	12.84067900000000	13.441329000000000	2.371603000000000	2.2998249999999998	2.4433799999999999	2.137945000000000	2.0823839999999998	2.19350500000000	1.6569970000000001	1.592179000000000	1.7218150000000001
748	0.6500750000000000	0.598007000000000	0.7021420000000000	0.6875329999999999	0.6380560000000000	0.7370090000000000	4.829213000000000	4.677731000000000	4.980694000000000	13.013925000000000	12.719614000000000	13.308237000000000	2.2669530000000000	2.2002969999999999	2.333609000000000	2.0630690000000000	2.0110600000000001	2.115079000000000	1.6326700000000001	1.5705100000000001	1.694830000000000
749	0.6496220000000000	0.5979130000000000	0.7013320000000000	0.6843380000000000	0.63537100000000	0.7333050000000000	4.783697000000000	4.634825000000000	4.932568000000000	12.920083999999999	12.629303000000000	13.21086500000000	2.2610969999999999	2.1951339999999999	2.3270590000000002	2.0455850000000000	1.9943709999999999	2.0967989999999999	1.6224220000000000	1.560991000000000	1.6838519999999999
750	0.6460230000000000	0.5944310000000000	0.6976150000000000	0.6745830000000000	0.6260320000000000	0.7231340000000001	4.794825000000000	4.645460000000000	4.944189000000000	12.89818100000000	12.60627400000000	13.190087000000000	2.2645670000000000	2.196385000000000	2.3327490000000002	2.143565000000000	2.0866780000000000	2.2004510000000002	1.6759440000000001	1.609761000000000	1.7421279999999999
751	0.6442880000000000	0.5920670000000000	0.6965100000000000	0.6646580000000000	0.6164470000000000	0.7128679999999999	4.833868000000000	4.683139000000000	4.984596000000000	12.942176999999999	12.648154999999999	13.236198000000000	2.0783969999999998	2.013237000000000	2.1435569999999999	2.0406650000000002	1.983638000000000	2.0976910000000002	1.6115660000000001	1.5446110000000000	1.678520000000000
752	0.6453270000000000	0.5927890000000000	0.6978640000000000	0.6614960000000000	0.6134240000000000	0.7095680000000000	4.837496000000000	4.68651600000000	4.9884760000000004	12.909867999999999	12.616236000000001	13.203500000000000	2.0502870000000000	1.985899000000000	2.1146750000000001	2.0159940000000001	1.959624000000000	2.072363000000000	1.595972000000000	1.5294080000000001	1.662535000000000
753	0.642984000000000	0.5907490000000000	0.6952190000000000	0.6621270000000000	0.6140030000000000	0.7102500000000000	4.8373270000000002	4.687042000000000	4.987613000000000	12.885165000000001	12.593502000000001	13.176826999999999	2.0159959999999999	1.9527280000000000	2.0792630000000001	1.9897339999999999	1.9341999999999999	2.045267000000000	1.6067650000000000	1.5400720000000001	1.6734579999999999
754	0.6371000000000000	0.5852340000000000	0.6889670000000000	0.6751900000000000	0.6259800000000000	0.7244000000000000	4.814000000000000	4.667240000000000	4.960759000000000	13.00885100000000	12.715831000000000	13.301869999999999	1.9761480000000000	1.9154880000000001	2.036809000000000	1.8868810000000000	1.8357669999999999	1.937995000000000	1.6105110000000000	1.5458700000000001	1.6751520000000000
755	0.6305450000000000	0.5789470000000000	0.6821430000000001	0.6761920000000000	0.6267610000000000	0.7256240000000000	4.8171879999999998	4.66992400000000	4.964452000000000	13.016094000000001	12.721520000000000	13.310667000000000	1.945919000000000	1.8859239999999999	2.0059130000000001	1.844724000000000	1.7946260000000001	1.8948210000000001	1.6041909999999999	1.539594000000000	1.6687890000000001
756	0.6290730000000000	0.577525000000000	0.6806210000000000	0.6769870000000000	0.6274660000000000	0.726509000000000	4.910953000000000	4.758465000000000	5.0634410000000001	13.118297000000000	12.81740000000000	13.419193000000000	1.9341280000000001	1.8740110000000001	1.9942460000000000	1.8298700000000001	1.779869000000000	1.8798710000000001	1.6037159999999999	1.5387439999999999	1.6686879999999999
757	0.6289470000000000	0.5774700000000000	0.6804240000000000	0.6803380000000000	0.6307060000000000	0.7299710000000000	4.939401000000000	4.785927000000000	5.092875000000000	13.117018000000000	12.816488000000000	13.417547000000001	1.913442000000000	1.8538289999999999	1.9730540000000001	1.795698000000000	1.7465780000000000	1.844817000000000	1.6001840000000001	1.5353720000000000	1.6649959999999999
758	0.6442860000000000	0.5934190000000000	0.6951520000000000	0.6876090000000000	0.6392670000000000	0.7359520000000001	5.1245649999999996	4.969498000000000	5.279632000000000	13.322644000000000	13.025403000000001	13.619885999999999	1.9577370000000001	1.8978630000000001	2.017610000000000	1.7994310000000000	1.7509269999999999	1.8479340000000000	1.6263300000000001	1.561566000000000	1.6910950000000000
759	0.6486800000000000	0.5977250000000000	0.6996350000000000	0.6888940000000000	0.6408900000000000	0.7368970000000000	5.1678070000000	5.018965000000000	5.316648000000000	13.121383000000000	12.841888000000001	13.400879000000000	2.03841500000000	1.9771280000000000	2.099702000000000	1.9042060000000001	1.8538049999999999	1.9546070000000000	1.6280550000000000	1.5641460000000000	1.6919640000000000
760	0.6636080000000000	0.6106300000000000	0.7165859999999999	0.6965330000000000	0.6474060000000000	0.7456610000000000	5.109033000000000	4.963095000000000	5.254971000000000	13.00279600000000	12.728372999999999	13.277219000000001	2.1574680000000002	2.092731000000000	2.2222050000000002	2.0662609999999999	2.011514000000000	2.121008000000000	1.7058169999999999	1.6392620000000000	1.7723730000000000
761	0.676081000000000	0.6207800000000000	0.7313820000000000	0.7063770000000000	0.6554990000000001	0.7572550000000000	5.143958000000000	4.996471000000000	5.291445000000000	13.092582000000000	12.814975000000000	13.370189000000000	2.330225000000000	2.2579840000000000	2.402467000000000	2.174978000000000	2.1159230000000000	2.234034000000000	1.7717810000000001	1.7016439999999999	1.8419170000000000
762	0.67798700000000	0.6219250000000000	0.7340480000000000	0.7121340000000000	0.660390000000000	0.7638790000000000	5.053776000000000	4.907744000000000	5.1998069999999998	12.930038000000000	12.654819000000000	13.20525700000000	2.360903000000000	2.287040000000000	2.4347650000000001	2.1935200000000	2.13357300000000	2.2534679999999998	1.7650800000000000	1.6947620000000001	1.8353980000000001
763	0.679322000000000	0.6232710000000000	0.7353730000000001	0.7137200000000000	0.6618340000000000	0.76560700000000	5.073816000000000	4.926753000000000	5.220880000000000	12.95965700000000	12.682912000000000	13.236402000000000	2.3495450000000000	2.275873000000000	2.4232179999999999	2.1951890000000001	2.1349429999999998	2.2554349999999999	1.7698510000000001	1.6991069999999999	1.8405940000000001
764	0.6947300000000000	0.6351500000000000	0.7543090000000000	0.70078900000000	0.6478470000000000	0.7537300000000000	5.342702000000000	5.1816820000000003	5.503722000000000	14.161163000000000	13.839465000000001	14.482860000000001	2.464566000000000	2.380718000000000	2.548413000000000	2.230958000000000	2.1646359999999998	2.297279000000000	1.8715040000000001	1.7917040000000000	1.951305000000000
765	0.6943170000000000	0.6346570000000000	0.7539770000000000	0.7018860000000000	0.6487690000000000	0.7550030000000000	5.546444000000000	5.381222000000000	5.711667000000000	14.516598999999999	14.19101100000000	14.842188000000000	2.4950169999999998	2.4094549999999999	2.580580000000000	2.2645400000000002	2.1964130000000002	2.3326669999999998	1.8770190000000000	1.7962380000000000	1.9578000000000000
766	0.6961320000000000	0.6357270000000000	0.7565370000000000	0.697215000000000	0.6441370000000000	0.7502930000000000	5.598464000000000	5.430483000000000	5.766445000000000	14.556552000000000	14.226929999999999	14.886174000000000	2.4813950000000000	2.3959579999999998	2.566831000000000	2.243561000000000	2.1758169999999999	2.311304000000000	1.8699260000000000	1.7891800000000000	1.9506730000000001
767	0.6944430000000000	0.6344040000000000	0.7544810000000000	0.6954780000000000	0.6426610000000000	0.7482950000000000	5.59373000000000	5.425663000000000	5.761796000000000	14.507130999999999	14.177376000000001	14.836886000000000	2.4416120000000001	2.3576079999999999	2.5256150000000002	2.227544000000000	2.1602410000000001	2.2948480000000000	1.8470100000000000	1.7669910000000000	1.92703000000000
768	0.691805000000000	0.632404000000000	0.7512070000000000	0.6952390000000001	0.6425560000000000	0.74792200000000	5.598153000000000	5.430068000000000	5.766238000000000	14.50766400000000	14.178276000000000	14.837052999999999	2.440528000000000	2.356623000000000	2.524432000000000	2.2246769999999998	2.15750800000000	2.291846000000000	1.8493269999999999	1.7693270000000001	1.9293270000000000
769	0.6863780000000000	0.6283470000000000	0.7444100000000000	0.6956090000000000	0.6433110000000000	0.7479070000000000	5.61631600000000	5.446469000000000	5.786163000000000	14.514495999999999	14.183083000000000	14.845910000000000	2.4119590000000000	2.329038000000000	2.494880000000000	2.211310000000000	2.1444559999999999	2.2781639999999999	1.8568150000000001	1.7763629999999999	1.9372680000000000
770	0.6816060000000000	0.6268470000000000	0.7363650000000000	0.6773080000000000	0.6281970000000000	0.726420000000000	5.6261989999999997	5.459162000000000	5.793236000000000	14.474551999999999	14.150142000000001	14.798963000000001	2.4730120000000002	2.38860800000000	2.5574150000000002	2.2250139999999998	2.1578200000000001	2.292207000000000	1.8927630000000000	1.811084000000000	1.9744420000000000
771	0.6799710000000000	0.6263760000000000	0.7335660000000001	0.6556530000000000	0.608890000000000	0.7024150000000000	5.696315000000000	5.53023300000000	5.862398000000000	14.35736400000000	14.042986000000001	14.671742999999999	2.489293000000000	2.404790000000000	2.5737960000000002	2.2399499999999999	2.172647000000000	2.3072539999999999	1.9027570000000000	1.821171000000000	1.984343000000000
772	0.680975000000000	0.6276160000000000	0.7343350000000000	0.6634989999999999	0.6164890000000000	0.7105089999999999	5.759740000000000	5.596606000000000	5.922873000000000	14.05985300000000	13.762524000000001	14.357182000000000	2.452071000000000	2.3701810000000001	2.533960000000000	2.1521599999999999	2.089614000000000	2.2147070000000002	1.8059480000000001	1.7307800000000000	1.8811160000000000
773	0.6910840000000000	0.6361740000000000	0.7459930000000000	0.65129500000000	0.6048580000000000	0.6977320000000000	5.813650000000000	5.64891000000000	5.978391000000000	14.044396000000001	13.747239000000000	14.341554000000000	2.3239280000000000	2.249329000000000	2.3985270000000001	2.1605669999999999	2.098046000000000	2.2230880000000002	1.810846000000000	1.7366150000000000	1.885077000000000
774	0.69298300000000	0.6381100000000000	0.7478550000000000	0.6530350000000000	0.6067180000000000	0.6993530000000000	5.807098000000000	5.642455000000000	5.9717409999999997	14.035558999999999	13.738415000000000	14.332703000000000	2.319776000000000	2.245268000000000	2.3942830000000	2.1272620000000000	2.0656569999999999	2.188866000000000	1.7677030000000000	1.6950860000000001	1.84032100000000
775	0.6944530000000000	0.6432300000000000	0.7456760000000000	0.6888400000000000	0.6433130000000000	0.7343670000000000	5.780410000000000	5.621844000000000	5.9389770000000004	13.893985000000001	13.609493000000001	14.178477000000001	2.4564960000000000	2.381096000000000	2.5318950000000000	2.2188770000000000	2.1580550000000001	2.2796989999999999	1.7427220000000001	1.674285000000000	1.811159000000000
776	0.6948640000000000	0.6439360000000000	0.7457910000000000	0.6842690000000000	0.6394190000000000	0.7291180000000000	5.912659000000000	5.751498000000000	6.073821000000000	14.025486000000001	13.738455000000000	14.312517000000000	2.596695000000000	2.5182110000000000	2.675180000000000	2.3352390000000001	2.2721779999999998	2.398299000000000	1.8362400000000001	1.7656650000000000	1.906815000000000
777	0.7142960000000000	0.6632260000000000	0.7653660000000000	0.6377429999999999	0.597106000000000	0.6783800000000000	5.926109000000000	5.765397000000000	6.086822000000000	14.019957000000000	13.733919000000000	14.305994999999999	2.68313600000000	2.6019760000000001	2.7642959999999999	2.3708529999999999	2.3069500000000001	2.434757000000000	1.8674599999999999	1.795873000000000	1.9390480000000001
778	0.7154940000000000	0.6642940000000001	0.7666930000000000	0.628924000000000	0.5888750000000000	0.6689730000000000	5.941846000000000	5.780770000000000	6.102921000000000	14.116823999999999	13.829031000000001	14.404617000000000	3.0751460000000002	2.976145000000000	3.1741470000000001	2.5267620000000002	2.45627100000000	2.597254000000000	1.9862629999999999	1.9077459999999999	2.0647799999999998
779	0.7186230000000000	0.6670590000000000	0.7701870000000000	0.6341590000000000	0.5937970000000000	0.6745220000000000	5.945789000000000	5.78489800000000	6.106680000000000	14.06972000000000	13.783685000000000	14.355753999999999	3.066320000000000	2.9677120000000001	3.1649289999999999	2.570860000000000	2.4990880000000000	2.64263300000000	1.9859659999999999	1.9073990000000001	2.0645340000000001
780	0.7183360000000000	0.6667999999999999	0.7698720000000000	0.6345250000000000	0.5940640000000000	0.6749860000000000	5.9492550000000000	5.78827600000000	6.110234000000000	14.065555000000000	13.779667000000000	14.351443000000000	3.067178000000000	2.9685039999999998	3.1658520000000001	2.5733920000000001	2.5015239999999999	2.6452599999999999	1.9866239999999999	1.9079870000000001	2.0652610000000000
781	0.7286080000000000	0.6744810000000000	0.7827360000000000	0.5741540000000001	0.5346750000000000	0.6136330000000000	5.962697000000000	5.80064000000000	6.12475500000000	14.045895000000000	13.758381999999999	14.333406999999999	3.06146800000000	2.962610000000000	3.1603249999999998	2.554947000000000	2.4832220000000000	2.626672000000000	1.9885200000000001	1.9095660000000001	2.0674739999999998
782	0.7324210000000000	0.6782460000000000	0.7865960000000000	0.5772630000000000	0.5378360000000000	0.6166900000000000	5.969947000000000	5.807784000000000	6.132111000000	13.968014000000000	13.682404000000000	14.253624000000000	3.0414200000000000	2.943547000000000	3.1392929999999999	2.5579999999999998	2.4860929999999999	2.6299060000000001	1.9851529999999999	1.906146000000000	2.0641600000000002
783	0.7358780000000000	0.6816690000000000	0.7900880000000000	0.5757139999999999	0.5365130000000000	0.6149150000000000	5.996831000000000	5.833749000000000	6.159913000000000	13.99322100000000	13.707205000000000	14.279235999999999	3.0368439999999999	2.939026000000000	3.1346630000000002	2.560576000000000	2.488467000000000	2.6326849999999999	1.9806980000000001	1.9016390000000001	2.059756000000000
784	0.7277510000000000	0.6732750000000000	0.7822260000000000	0.6018289999999999	0.5593390000000000	0.644318000000000	6.281378000000000	6.100607000000000	6.462149000000000	14.103871000000000	13.803296000000000	14.40444500000000	2.8804590000000001	2.785823000000000	2.9750950000000000	2.493395000000000	2.4213979999999999	2.565392000000000	1.9391460000000000	1.858325000000000	2.0199669999999998
785	0.7111910000000000	0.6596210000000000	0.7627610000000000	0.615924000000000	0.5739370000000000	0.6579110000000000	6.3332829999999998	6.147438000000000	6.51912800000000	14.227672999999999	13.921415000000000	14.533930000000000	2.545568000000000	2.4670179999999999	2.624118000000000	2.238034000000000	2.1763020000000002	2.299765000000000	1.9285800000000000	1.8507410000000000	2.00642000000000
786	0.6913160000000000	0.6421110000000000	0.7405210000000000	0.6201680000000001	0.5788320000000000	0.6615040000000000	6.241271000000000	6.058121000000000	6.4244209999999997	13.90509600000000	13.607072000000001	14.203118999999999	2.3965109999999998	2.3250820000000001	2.4679400000000000	2.1015480000000002	2.0455709999999998	2.1575250000000001	1.8787170000000000	1.8048679999999999	1.9525669999999999
787	0.6921980000000000	0.6431460000000000	0.7412510000000000	0.6215750000000000	0.5804510000000001	0.6626990000000000	6.204597000000000	6.020972000000000	6.388222000000000	13.773401000000000	13.476069000000001	14.070732000000000	2.3767140000000002	2.3061430000000001	2.447285000000000	2.0949710000000001	2.039326000000000	2.150617000000000	1.8947840000000000	1.8206840000000000	1.9688840000000001
788	0.6905829999999999	0.6423770000000000	0.7387899999999999	0.6236990000000000	0.5827870000000001	0.6646100000000000	6.234505000000000	6.046143000000000	6.422867000000000	13.690051000000000	13.388608000000000	13.991493000000000	2.435172000000000	2.362015000000000	2.5083299999999999	2.1126849999999999	2.0557310000000002	2.169639000000000	1.9208130000000001	1.8447880000000001	1.9968379999999999
789	0.6891900000000000	0.640968000000000	0.7374110000000000	0.6277790000000000	0.5865080000000000	0.669050000000000	6.304332000000000	6.111865000000000	6.496798000000000	13.682425000000000	13.378655999999999	13.986193999999999	2.4183759999999999	2.345218000000000	2.4915340000000001	2.125278000000000	2.0672350000000002	2.1833200000000001	1.932061000000000	1.8542570000000000	2.0098639999999999
790	0.6852850000000000	0.6377560000000000	0.7328140000000000	0.6203800000000000	0.5798290000000000	0.6609300000000000	6.505130000000000	6.316190000000000	6.694071000000000	13.699301000000000	13.405455000000000	13.993145999999999	2.479726000000000	2.40899600000000	2.550457000000000	2.118886000000000	2.0643840000000000	2.17338800000000	1.7847150000000001	1.715335000000000	1.8540960000000000
791	0.6852970000000000	0.6378250000000000	0.7327690000000000	0.616842000000000	0.5765830000000000	0.6571010000000000	7.108101000000000	6.912791000000000	7.30341100000000	13.96234600000000	13.674261000000000	14.25043200000000	2.457143000000000	2.387293000000000	2.5269919999999999	2.112628000000000	2.05852700000000	2.166728000000000	1.7662770000000001	1.6978910000000000	1.8346629999999999
792	0.6810230000000000	0.6341570000000000	0.7278900000000000	0.6155020000000000	0.5756170000000000	0.6553880000000000	7.291063000000000	7.091066000000000	7.491060000000000	14.03609000000000	13.746520000000000	14.325659999999999	2.459271000000000	2.3892639999999998	2.529278000000000	2.1850580000000002	2.1284529999999999	2.2416630000000000	1.7899220000000000	1.72033700000000	1.859506000000000
793	0.6835599999999999	0.6361750000000000	0.7309460000000000	0.6093769999999999	0.5696210000000000	0.6491330000000000	7.462916000000000	7.2570680000000003	7.6687640000000004	14.235014000000000	13.938939000000000	14.53109000000000	2.6020819999999998	2.5257939999999999	2.678370000000000	2.27012200000000	2.2094119999999999	2.3308309999999999	1.839531000000000	1.7661460000000000	1.9129170000000000
794	0.6827240000000000	0.6353259999999999	0.7301220000000000	0.6135840000000000	0.5735290000000000	0.6536380000000001	7.535521000000000	7.3267749999999996	7.744267000000000	14.288109000000000	13.990129000000000	14.58609000000000	2.6118260000000002	2.5346690000000001	2.688984000000000	2.2941900000000000	2.2323309999999998	2.3560479999999999	1.8474640000000000	1.7731250000000001	1.9218029999999999
795	0.6862690000000000	0.6398450000000000	0.7326930000000000	0.624933000000000	0.585294000000000	0.664571000000000	7.772446000000000	7.564536000000000	7.98035500000000	14.305952000000000	14.018648000000001	14.593256999999999	2.594556000000000	2.5200019999999999	2.6691099999999999	2.2770320000000002	2.217195000000000	2.3368690000000001	1.8789290000000001	1.805338000000000	1.9525200000000000
796	0.6922660000000000	0.6458130000000000	0.7387190000000000	0.6234150000000001	0.5842800000000000	0.6625500000000000	7.77599500000000	7.567812000000000	7.984178000000000	14.26458500000000	13.97765400000000	14.551515999999999	2.57437400000000	2.5007139999999999	2.6480350000000001	2.273517000000000	2.213839000000000	2.3331949999999999	1.8676480000000000	1.7946350000000000	1.9406610000000000
797	0.686648000000000	0.6415110000000001	0.7317860000000000	0.6188979999999999	0.5808970000000000	0.6568990000000000	7.798291000000000	7.596117000000000	8.00046500000000	14.334714999999999	14.054470999999999	14.614959000000001	2.6356839999999999	2.560438000000000	2.7109299999999998	2.3246479999999998	2.2635580000000002	2.3857390000000001	1.8822960000000000	1.8087850000000001	1.9558070000000001
798	0.6872900000000000	0.6418750000000000	0.7327040000000000	0.613633000000000	0.57588200000000	0.651384000000000	7.85664700000000	7.652922000000000	8.06037100000000	14.347212000000001	14.06713400000000	14.62729100000000	2.643353000000000	2.567530000000000	2.7191760000000000	2.3473670000000002	2.2853360000000000	2.4093969999999998	1.8745890000000001	1.8008160000000000	1.9483610000000000
799	0.6838300000000000	0.6381420000000000	0.7295180000000000	0.6058240000000000	0.5681580000000001	0.643489000000000	8.121630000000000	7.905366000000000	8.337894000000000	14.442254000000000	14.15464500000000	14.72986200000000	2.6854380000000000	2.606503000000000	2.764374000000000	2.424709000000000	2.358566000000000	2.490853000000000	1.892167000000000	1.8146789999999999	1.9696540000000000
800	0.6771830000000000	0.6327550000000000	0.7216110000000000	0.6100580000000000	0.5725770000000000	0.6475379999999999	8.104283000000001	7.8887010000000002	8.319865000000000	14.401294999999999	14.11450300000000	14.688088000000000	2.655945000000000	2.578339000000000	2.733552000000000	2.3915950000000001	2.3267259999999998	2.4564629999999998	1.8777400000000000	1.8011690000000000	1.954311000000000
801	0.6729050000000000	0.6291900000000000	0.7166210000000000	0.6081370000000000	0.5711190000000000	0.6451560000000000	8.07438700000000	7.860317000000000	8.288456000000000	14.363295000000001	14.078037000000000	14.648552000000000	2.648257000000000	2.5711330000000001	2.7253820000000002	2.3784070000000002	2.3141210000000001	2.4426939999999999	1.8703799999999999	1.7943249999999999	1.946435000000000
802	0.6651280000000001	0.6230210000000000	0.7072349999999999	0.613246000000000	0.5779910000000000	0.6485000000000000	7.968795000000000	7.760572000000000	8.177019000000000	14.291029000000000	14.01027600000000	14.571782000000001	2.6609699999999998	2.5838860000000	2.738053000000000	2.386796000000000	2.322439000000000	2.45115300000000	1.8729620000000000	1.7969670000000000	1.948957000000000
803	0.6590090000000000	0.6171960000000000	0.7008230000000000	0.5813940000000000	0.5480450000000000	0.614744000000000	7.7748330000000001	7.573427000000000	7.976238000000000	13.941034999999999	13.669332000000001	14.212738999999999	2.682285000000000	2.6037599999999999	2.7608100000000002	2.4292970000000000	2.363173000000000	2.495422000000000	1.8701690000000000	1.7935330000000000	1.9468060000000000
804	0.6591680000000000	0.616961000000000	0.7013760000000000	0.5783420000000000	0.5448510000000000	0.6118320000000000	7.972451000000000	7.757978000000000	8.186925000000000	14.170427999999999	13.8838800000000	14.456977000000000	2.6189249999999999	2.5411260000000002	2.696724000000000	2.336814000000000	2.271971000000000	2.4016570000000	1.886494000000000	1.807852000000000	1.9651360000000000
805	0.6574580000000000	0.615625000000000	0.6992900000000000	0.5699260000000000	0.5370770000000000	0.6027760000000000	7.968286000000000	7.752534000000000	8.184039000000000	14.01830800000000	13.733468999999999	14.30314800000000	2.577388000000000	2.500480000000000	2.6542960000000000	2.229679000000000	2.1674620000000000	2.2918959999999999	1.8439170000000000	1.7664750000000000	1.9213590000000000
806	0.656808000000000	0.6149970000000000	0.6986180000000000	0.5707160000000000	0.5378160000000000	0.6036160000000000	7.984950000000000	7.768729000000000	8.201171000000000	14.016589000000000	13.731754000000000	14.301424000000001	2.5741019999999999	2.497237000000000	2.6509680000000	2.213775000000000	2.151964000000000	2.2755860000000	1.8424790000000000	1.7649459999999999	1.9200120000000001
807	0.6551220000000000	0.6137850000000000	0.6964590000000001	0.5727330000000000	0.5400000000000000	0.6054659999999999	8.422772999999999	8.203296999999999	8.642249000000000	14.05018000000000	13.773222000000001	14.327138000000000	2.6292810000000002	2.5511469999999998	2.707416000000000	2.2686430000000000	2.2055709999999999	2.3317150000000000	1.917018000000000	1.8374390000000000	1.9965960000000000
808	0.6573350000000000	0.6164790000000000	0.6981920000000000	0.5704460000000000	0.5384340000000000	0.6024580000000000	8.655915000000000	8.432548000000001	8.8792820000000	14.191699000000000	13.913619000000001	14.469779000000001	2.6885460000000001	2.609139000000000	2.767954000000000	2.300026000000000	2.236411000000000	2.363642000000000	1.959439000000000	1.878921000000000	2.039957000000000
809	0.6521820000000000	0.6105320000000000	0.6938320000000000	0.590531000000000	0.5568180000000000	0.6242440000000000	8.8503580000000	8.61966600000000	9.081051000000000	14.34035100000000	14.054631000000001	14.626072000000001	2.6298509999999999	2.551382000000000	2.708320000000000	2.271208000000000	2.207885000000000	2.3345310000000001	1.9871160000000001	1.9049229999999999	2.069309000000000
810	0.6548580000000001	0.6134980000000000	0.6962190000000000	0.5906840000000000	0.5573380000000000	0.6240300000000000	8.895457000000000	8.659478000000000	9.1314360000000	14.157944000000001	13.870300000000000	14.445589000000000	2.5826870000000000	2.5061330000000002	2.659240000000000	2.241536000000000	2.1792630000000002	2.30380900000000	1.9918430000000000	1.90987200000000	2.073814000000000
811	0.6528870000000000	0.6121590000000000	0.6936150000000000	0.5875340000000000	0.5547540000000000	0.620313000000000	8.711513000000000	8.484918000000000	8.93810800000000	13.876343000000000	13.599679000000000	14.153008000000000	2.6179049999999999	2.540973000000000	2.694837000000000	2.248052000000000	2.186045000000000	2.3100580000000002	2.006703000000000	1.9251039999999999	2.088302000000000
812	0.6543480000000000	0.6136239999999999	0.695073000000000	0.5875950000000000	0.554827000000000	0.6203620000000000	8.695475999999999	8.470248000000000	8.920705000000000	13.822457000000000	13.548182000000001	14.096733000000000	2.629099000000000	2.5519989999999999	2.706199000000000	2.2528180000000000	2.1907679999999998	2.314868000000000	2.018176000000000	1.9362940000000000	2.100058000000000
813	0.6525220000000000	0.6122250000000000	0.6928180000000000	0.5936720000000000	0.5608649999999999	0.6264780000000000	8.61264400000000	8.393126000000001	8.832162000000000	13.71920600000000	13.45039800000000	13.98801500000000	2.6565259999999999	2.5792830000000002	2.7337690000000001	2.275747000000000	2.2134659999999999	2.3380269999999999	2.0252240000000001	1.9437190000000000	2.1067290000000001
814	0.6547630000000000	0.6141900000000000	0.6953360000000000	0.5950070000000000	0.5621010000000000	0.6279130000000001	8.5941320000000	8.376191000000000	8.812073000000000	13.732354000000001	13.46383700000000	14.000871000000000	2.6674630000000001	2.589881000000000	2.745045000000000	2.2895820000000	2.226908000000000	2.352255000000000	2.0267689999999998	1.9452270000000000	2.1083110000000000
815	0.6547260000000000	0.6131400000000000	0.6963110000000000	0.5929170000000000	0.5596350000000000	0.6262000000000000	8.758945000000001	8.534959000000001	8.982930000000000	13.763154999999999	13.491604000000001	14.034706000000000	2.666544000000000	2.5885359999999999	2.744551000000000	2.2857379999999998	2.2231529999999999	2.3483220000000000	1.998167000000000	1.9176190000000000	2.0787160000000000
816	0.6535490000000000	0.6115610000000000	0.6955370000000000	0.6056950000000000	0.5713870000000000	0.640003000000000	8.825884000000000	8.597795000000000	9.05397200000000	13.812154000000000	13.535169000000000	14.08914000000000	2.6577039999999998	2.579709000000000	2.735698000000000	2.2737829999999999	2.2113320000000001	2.336234000000000	1.9950800000000000	1.9142420000000000	2.0759180000000002
817	0.6544380000000000	0.6122790000000000	0.6965960000000000	0.6024900000000000	0.5682580000000000	0.6367230000000000	8.972082000000000	8.734441000000000	9.209724000000000	14.036292000000000	13.74584600000000	14.32673700000000	2.6964070000000002	2.61641300000000	2.776402000000000	2.3631240000000000	2.2963320000000000	2.429915000000000	2.080751000000000	1.9946919999999999	2.166811000000000
818	0.6543590000000000	0.6124360000000000	0.6962810000000000	0.6011500000000000	0.5672440000000000	0.6350570000000000	8.972493000000000	8.73432200000000	9.210663000000000	14.032178999999999	13.74008000000000	14.324278000000000	2.8850690000000001	2.7955700000000001	2.974568000000000	2.457176000000000	2.3852579999999999	2.529095000000000	2.126219000000000	2.0353249999999998	2.2171129999999999
819	0.6503550000000000	0.6087669999999999	0.6919430000000000	0.5983200000000000	0.564544000000000	0.6320970000000000	9.070040000000001	8.829082000000000	9.310997000000000	14.09684500000000	13.803260000000000	14.39043100000000	2.8901070000000000	2.7998720000000001	2.980342000000000	2.5062099999999998	2.4323220000000001	2.5800990000000001	2.152417000000000	2.0591729999999999	2.2456610000000001
820	0.6424450000000000	0.599187000000000	0.6857020000000000	0.5655040000000000	0.531819000000000	0.5991890000000000	9.39652600000000	9.138636000000000	9.65441600000000	14.252229000000000	13.945271000000000	14.559186000000000	2.799468000000000	2.708152000000000	2.89078300000000	2.445111000000000	2.368241000000000	2.521981000000000	2.308170000000000	2.2025009999999998	2.413838000000000
821	0.6330050000000000	0.5899410000000000	0.6760680000000000	0.563284000000000	0.5293030000000000	0.5972650000000000	9.491193000000001	9.22638000000000	9.756005999999999	14.334894000000000	14.020730000000000	14.649057000000001	2.575769000000000	2.4902340000000001	2.6613030000000002	2.2493349999999999	2.1768440000000000	2.321826000000000	2.1903929999999998	2.0872769999999998	2.2935089999999998
822	0.6140030000000000	0.5714960000000000	0.6565110000000000	0.595965000000000	0.5594470000000000	0.6324820000000000	9.5186450000000	9.252018000000000	9.785273000000000	14.387874000000000	14.071923999999999	14.70382400000000	2.4936490000000000	2.411024000000000	2.5762740000000002	2.201318000000000	2.1301290000000002	2.272508000000000	2.19261300000000	2.08928600000000	2.2959410000000000
823	0.615630000000000	0.573112000000000	0.658148000000000	0.6011830000000000	0.564348000000000	0.6380169999999999	9.469927000000000	9.206616000000000	9.733238000000000	14.20549000000000	13.8955830000000	14.515397999999999	2.4747789999999998	2.3932869999999999	2.556270000000000	2.142955000000000	2.073822000000000	2.212088000000000	2.184768000000000	2.0821450000000001	2.287391000000000
824	0.6149660000000000	0.5724320000000001	0.657500000000000	0.5966440000000000	0.5599860000000000	0.6333029999999999	9.496860000000000	9.232139999999999	9.76158000000000	14.259525999999999	13.947341000000000	14.571712000000000	2.474910000000000	2.3932349999999998	2.5565859999999998	2.0865960000000001	2.019086000000000	2.1541060000000001	2.187325000000	2.0844800000000001	2.29017100000000
825	0.6134590000000000	0.5711030000000000	0.6558140000000000	0.5964600000000000	0.5598670000000000	0.6330530000000000	9.499188000000000	9.234632000000000	9.763744000000001	14.24920700000000	13.937457000000000	14.560957999999999	2.473152000000000	2.3915929999999999	2.554712000000000	2.0816889999999999	2.014371000000000	2.1490070000000001	2.1880259999999998	2.085240000000000	2.2908110000000002
826	0.6121100000000000	0.5694120000000000	0.654808000000000	0.5914640000000000	0.5549420000000000	0.6279860000000000	9.506921999999999	9.242438999999999	9.77140500000000	14.278537999999999	13.965722000000000	14.59135400000000	2.478791000000000	2.3969839999999998	2.560599000000000	2.081877000000000	2.014560000000000	2.149193000000000	2.181414000000000	2.0790060000000001	2.283822000000000
827	0.6108200000000000	0.5679530000000000	0.6536860000000000	0.5858460000000000	0.549376000000000	0.6223160000000000	9.530707000000000	9.265767000000000	9.7956480000000	14.38820500000000	14.072580000000000	14.703830000000000	2.4934099999999999	2.4108209999999999	2.575999000000000	2.0674180000000000	2.0006970000000002	2.1341389999999998	2.176031000000000	2.0738989999999999	2.2781639999999999
828	0.633037000000000	0.5913710000000000	0.6747030000000001	0.6349490000000000	0.5979449999999999	0.6719520000000000	9.603660000000000	9.346923000000000	9.860397000000001	14.673696000000000	14.36785500000000	14.979538000000000	2.1625090000000000	2.0970010000000001	2.2280169999999999	1.6328830000000001	1.5875459999999999	1.6782200000000000	1.9926660000000000	1.9107630000000000	2.0745700000000000
829	0.6346570000000000	0.5928200000000000	0.676495000000000	0.6388270000000000	0.6016690000000000	0.6759840000000000	9.465911999999999	9.215017000000000	9.71680600000000	14.51175700000000	14.21184600000000	14.81166700000000	2.1135120000000001	2.0519059999999998	2.175118000000000	1.6182900000000000	1.5748110000000000	1.6617679999999999	1.934086000000000	1.8581280000000000	2.010044000000000
830	0.6423480000000000	0.5995920000000000	0.6851030000000000	0.6152339999999999	0.578756000000000	0.6517120000000000	9.042994999999999	8.816972000000000	9.26901700000000	14.32609600000000	14.041321000000000	14.610870000000000	2.427804000000000	2.3551110000000000	2.500496000000000	1.7744359999999999	1.7270200000000000	1.821852000000000	1.9439010000000001	1.8700699999999999	2.017733000000000
831	0.6478980000000000	0.603741000000000	0.6920550000000000	0.6116610000000000	0.5744180000000000	0.6489040000000000	9.364584000000001	9.132108000000001	9.597059000000000	14.63132300000000	14.341141000000000	14.921506000000001	2.6444390000000002	2.5612650000000001	2.7276120000000001	1.9028080000000001	1.8499180000000000	1.9556979999999999	2.027784000000000	1.9484699999999999	2.1070980000000001
832	0.6476810000000000	0.6032240000000000	0.6921380000000000	0.6102500000000000	0.5726950000000000	0.6478040000000000	9.433793000000000	9.199565000000000	9.668022000000001	14.62599900000000	14.335902000000001	14.916096000000000	2.699704000000000	2.6144520000000000	2.7849569999999999	1.9299539999999999	1.876103000000000	1.9838039999999999	2.0211290000000002	1.9416549999999999	2.100602000000000
833	0.6487500000000000	0.6027749999999999	0.6947250000000000	0.6088780000000000	0.5704040000000000	0.6473530000000000	9.460889000000000	9.225059999999999	9.696718000000001	14.626359000000001	14.334320999999999	14.918397000000001	2.677292000000000	2.591886000000000	2.762698000000000	1.9231600000000000	1.8691350000000000	1.9771850000000000	2.0201549999999999	1.9401860000000000	2.1001240000000001
834	0.6499520000000000	0.6037940000000001	0.6961100000000000	0.6082649999999999	0.5697670000000000	0.6467640000000000	9.412644000000000	9.180529999999999	9.644757999999999	14.544193000000000	14.2570130000000	14.831372000000000	2.682819000000000	2.5976490000000001	2.767988000000000	1.94927300000000	1.8948149999999999	2.0037300000000000	2.0132460000000001	1.9338900000000001	2.0926010000000002
835	0.6540330000000000	0.6071110000000000	0.7009550000000000	0.6162050000000000	0.5769450000000000	0.6554650000000000	9.546720000000001	9.300840000000001	9.792598999999999	14.568828999999999	14.270375000000000	14.867281999999999	2.657180000000000	2.5651670000000002	2.749193000000000	1.920938000000000	1.8625940000000001	1.9792820000000000	2.2173680000000000	2.125595000000000	2.3091400000000002
836	0.6470080000000000	0.6008360000000000	0.6931800000000000	0.6260190000000000	0.5862750000000000	0.6657630000000000	9.25813200000000	9.0083080000000	9.507955000000001	14.400395000000000	14.093696000000000	14.707093000000000	2.7283860000000000	2.63374100000000	2.823030000000000	1.934290000000000	1.8753700000000000	1.9932099999999999	2.288582000000000	2.1938270000000002	2.383336000000000
837	0.6457510000000000	0.599558000000000	0.6919440000000000	0.6281290000000000	0.5881180000000000	0.6681400000000000	9.121562000000001	8.874647000000000	9.36847700000000	14.348542999999999	14.042028000000000	14.65505900000000	2.779231000000000	2.6819560000000000	2.876507000000000	1.9169670000000001	1.8582510000000001	1.9756840000000000	2.3129029999999999	2.2165339999999998	2.4092730000000002
838	0.6452860000000000	0.5990290000000000	0.6915430000000000	0.6294320000000000	0.5892810000000001	0.669583000000000	9.096600000000000	8.850349000000000	9.342851000000000	14.29283000000000	13.988123999999999	14.597537000000001	2.7653989999999999	2.6684280000000000	2.8623699999999999	1.9162140000000001	1.857447000000000	1.9749800000000000	2.2990620000000002	2.203148000000000	2.3949760000000002
839	0.6462880000000000	0.5998500000000000	0.6927260000000000	0.6273260000000001	0.5871790000000000	0.6674730000000000	9.122494000000000	8.87482200000000	9.37016600000000	14.309162000000001	14.003629999999999	14.614694000000000	2.789334000000000	2.6912759999999998	2.8873920000000002	1.9241320000000000	1.864991000000000	1.983272000000000	2.303450000000000	2.2072140000000000	2.399686000000000
840	0.6365370000000000	0.5896410000000000	0.6834340000000000	0.6165500000000000	0.5759780000000000	0.657122000000000	9.047319000000000	8.792078000000000	9.302561000000001	14.298905000000000	13.980774000000000	14.617036000000001	2.805785000000000	2.7033450000000001	2.9082260000000000	1.9056109999999999	1.8449519999999999	1.9662700000000000	2.304056000000000	2.204559000000000	2.403553000000000
841	0.6270490000000000	0.5805870000000000	0.6735120000000000	0.614179000000000	0.5734890000000000	0.6548690000000000	9.055654000000001	8.801868000000001	9.309438999999999	14.261119000000001	13.94668500000000	14.575552000000000	2.8657740000000000	2.7602690000000001	2.9712790000000	1.9181319999999999	1.8568150000000001	1.9794490000000000	2.311199000000000	2.210880000000000	2.4115169999999999
842	0.6262820000000000	0.5787600000000001	0.6738030000000000	0.6161480000000000	0.5743140000000000	0.6579820000000000	9.163869000000000	8.898787000000000	9.428950000000000	14.044684999999999	13.7255100000000	14.363861000000000	2.7928190000000002	2.6891069999999999	2.8965310000000000	1.8773979999999999	1.8170590000000000	1.9377370000000000	2.288614000000000	2.188680000000000	2.3885480000000001
843	0.6258049999999999	0.5802130000000000	0.6713970000000000	0.6333210000000000	0.5911240000000000	0.6755180000000000	9.254288000000001	8.987024000000000	9.521551000000001	14.118354000000000	13.797340000000000	14.439368000000000	2.793650000000000	2.690874000000000	2.8964270000000001	1.8785900000000000	1.8184570000000000	1.9387239999999999	2.295206000000000	2.195248000000000	2.395163000000000
844	0.6276820000000000	0.5820950000000000	0.6732700000000000	0.6351210000000000	0.5928040000000000	0.6774380000000000	9.288990000000000	9.021048000000000	9.556933000000001	14.106332000000000	13.787061000000000	14.425603000000001	2.791140000000000	2.6893680000000000	2.8929109999999998	1.8493230000000001	1.790595000000000	1.9080509999999999	2.3424619999999998	2.241076000000000	2.4438480000000000
845	0.6160740000000000	0.5723549999999999	0.659793000000000	0.616238000000000	0.5755209999999999	0.6569550000000000	9.607792000000000	9.334974000000001	9.880610000000001	14.165148000000000	13.850234000000000	14.480062999999999	2.7525680000000001	2.6544789999999998	2.8506559999999999	1.8907579999999999	1.8310390000000001	1.9504770000000000	2.42382100000000	2.320601000000000	2.527042000000000
846	0.6204950000000000	0.5763360000000000	0.6646540000000000	0.6137100000000000	0.572896000000000	0.6545230000000000	9.684492000000001	9.4094650000000	9.959519000000000	14.122825000000001	13.80875900000000	14.436890999999999	2.748408000000000	2.650370000000000	2.846446000000000	1.9078800000000000	1.847393000000000	1.9683670000000000	2.4426790000000000	2.33852000000000	2.5468389999999999
847	0.6300010000000000	0.5837830000000001	0.6762180000000000	0.5999560000000000	0.5568550000000000	0.643058000000000	10.177235000000000	9.886355999999999	10.468114000000000	14.256341000000001	13.937792000000000	14.5748890000000	2.7389670000000002	2.640951000000000	2.836982000000000	1.930544000000000	1.8692240000000000	1.9918650000000000	2.44965900000000	2.3452419999999998	2.55407700000000
848	0.6278480000000000	0.5806080000000000	0.6750880000000000	0.6485500000000000	0.599985000000000	0.6971150000000000	10.54680300000000	10.235097000000000	10.858509000000000	14.498704000000000	14.162258000000000	14.835151000000000	2.6069049999999998	2.5145260000000000	2.699283000000000	1.8784300000000000	1.8186929999999999	1.938168000000000	2.4303159999999999	2.326625000000000	2.534006000000000
849	0.6282100000000000	0.5810220000000000	0.6753980000000001	0.6432580000000000	0.5952070000000000	0.6913090000000000	10.505471000000000	10.195157999999999	10.815784000000001	14.451499000000000	14.116130000000000	14.78686900000000	2.6073360000000001	2.515387000000000	2.6992840000000000	1.8859649999999999	1.826240000000000	1.9456910000000001	2.452444000000000	2.3483939999999999	2.556493000000000
850	0.6289010000000000	0.5812090000000000	0.676593000000000	0.6579390000000001	0.6084039999999999	0.7074730000000000	10.61120400000000	10.294957000000000	10.927452000000001	14.640628000000000	14.297025000000000	14.984230999999999	2.560871000000000	2.4703780000000002	2.651365000000000	1.867194000000000	1.8080140000000000	1.9263740000000000	2.440727000000000	2.3368410000000002	2.5446130000000000
851	0.6297739999999999	0.5825300000000000	0.67701800000000	0.662819000000000	0.6133880000000000	0.7122500000000000	10.614452999999999	10.30023400000000	10.928672000000001	14.42244400000000	14.088403000000000	14.756485000000000	2.5600459999999998	2.4699230000000001	2.650169000000000	1.882060000000000	1.8225050000000000	1.9416150000000001	2.435965000000000	2.3323800000000001	2.539551000000000
852	0.6340510000000000	0.5868010000000000	0.6813010000000000	0.6576620000000000	0.6086310000000000	0.7066920000000000	10.235308000000000	9.916902000000000	10.553713999999999	14.29455700000000	13.948657000000001	14.640457000000000	2.480395000000000	2.392792000000000	2.5679970000000001	1.8053170000000001	1.7480750000000000	1.8625590000000001	2.343823000000000	2.2432370000000001	2.4444089999999998
853	0.6278650000000000	0.5799070000000000	0.6758230000000000	0.6636370000000000	0.6122649999999999	0.7150080000000000	9.953620000000001	9.639957000000001	10.267282000000000	13.985388000000000	13.645120000000000	14.325656000000000	2.4004699999999999	2.3148670000000000	2.4860720000000001	1.7602249999999999	1.7039350000000000	1.8165140000000000	2.299791000000000	2.199863000000000	2.3997199999999999
854	0.6307150000000000	0.5833739999999999	0.6780560000000000	0.6789750000000000	0.6273180000000000	0.7306319999999999	9.869885999999999	9.559072000000000	10.180700999999999	13.717599000000000	13.385992000000000	14.049206000000000	2.441520000000000	2.354931000000000	2.5281090000000002	1.7965100000000001	1.7392559999999999	1.8537640000000000	2.3083619999999998	2.208331000000000	2.408393000000000
855	0.6278200000000000	0.5799299999999999	0.6757110000000000	0.68743300000000	0.6340370000000000	0.7408290000000000	9.872097999999999	9.56055400000000	10.183641000000000	13.703287000000000	13.371404000000000	14.035170000000001	2.4405869999999998	2.3536660000000000	2.5275089999999998	1.8006949999999999	1.743078000000000	1.8583120000000000	2.3099729999999998	2.2093680000000000	2.4105790000000
856	0.6289840000000000	0.5809420000000000	0.6770260000000000	0.7164469999999999	0.6602430000000000	0.7726510000000000	10.232028000000000	9.898816999999999	10.56523900000000	14.123289000000000	13.771587999999999	14.4749910000000	2.3959340000000000	2.309959000000000	2.4819100000000001	1.7736430000000001	1.7164580000000000	1.830828000000000	2.3048000000000002	2.203375000000000	2.4062250000000001
857	0.632449000000000	0.5879960000000000	0.6769020000000000	0.7489290000000000	0.6954190000000000	0.8024400000000000	9.946539000000000	9.639341999999999	10.253736000000000	13.67991300000000	13.359069999999999	14.000755000000000	2.44925800000000	2.3651879999999998	2.533328000000000	1.8148160000000000	1.7577140000000000	1.871918000000000	2.3127089999999999	2.212580000000000	2.412838000000000
858	0.6366660000000000	0.5916950000000000	0.6816380000000000	0.7428530000000000	0.6895530000000000	0.7961530000000000	10.083840000000000	9.766648000000000	10.40103200000000	13.730448000000001	13.40408600000000	14.056808999999999	2.424273000000000	2.3405109999999998	2.50803500000000	1.7979719999999999	1.741007000000000	1.8549359999999999	2.3064629999999999	2.205858000000000	2.4070689999999999
859	0.6409820000000001	0.5973320000000000	0.6846310000000000	0.7207960000000000	0.6703990000000000	0.7711920000000000	9.796480000000001	9.494258000000000	10.098703000000000	13.018978000000001	12.717988000000000	13.319969000000000	2.4536579999999999	2.3696150000000000	2.5377010000000002	1.8407070000000001	1.7827510000000000	1.8986630000000000	2.3038940000000001	2.2038210000000000	2.4039679999999999
860	0.6441160000000000	0.5998770000000000	0.6883550000000001	0.7425870000000000	0.6903140000000000	0.7948600000000000	9.748167000000000	9.446389000000000	10.049944999999999	12.805201000000000	12.509440000000000	13.100962000000001	2.4314469999999999	2.3479960000000002	2.5148980000000001	1.8546670000000001	1.7961630000000000	1.9131710000000000	2.3327049999999998	2.2312040000000000	2.434205000000000
861	0.646901000000000	0.6027950000000000	0.6910070000000000	0.7549760000000000	0.702449000000000	0.8075030000000000	9.766972000000001	9.463222999999999	10.070721000000001	12.739720000000000	12.44505100000000	13.034390000000000	2.360528000000000	2.280665000000000	2.4403899999999998	1.7859050000000001	1.7305809999999999	1.8412290000000000	2.2728050000000000	2.1750669999999999	2.3705419999999999
862	0.6364090000000000	0.5963000000000001	0.6765180000000000	0.7732550000000000	0.7232260000000000	0.823285000000000	9.216003000000001	8.945651000000000	9.486355000000000	12.052305000000000	11.791176999999999	12.313433000000000	2.0872989999999998	2.0260379999999998	2.14855900000000	1.4302569999999999	1.3930560000000001	1.4674579999999999	1.7232350000000001	1.6601049999999999	1.78636600000000
863	0.6342690000000000	0.5946200000000000	0.673918000000000	0.7879150000000000	0.73707000000000	0.8387610000000000	9.022104000000001	8.767454000000001	9.276755000000000	11.829020999999999	11.579375000000001	12.07866600000000	1.775610000000000	1.7274030000000000	1.8238160000000001	1.2908530000000000	1.2594460000000001	1.3222590000000001	1.5778829999999999	1.5229340000000000	1.632832000000000
864	0.6090550000000000	0.5760340000000000	0.6420770000000000	0.7451310000000000	0.7016500000000000	0.7886120000000000	8.222197000000000	8.007368000000000	8.43702600000000	10.846477000000000	10.632873000000000	11.060082000000000	1.2756339999999999	1.2469300000000001	1.3043370000000001	1.1487490000000000	1.1239730000000001	1.173525000000000	1.4402050000000000	1.3941040000000000	1.4863059999999999
865	0.6097110000000000	0.5766070000000000	0.6428160000000001	0.7458170000000000	0.702211000000000	0.7894230000000000	8.165762000000001	7.9527229999999998	8.378802000000000	10.776123999999999	10.564012000000000	10.988236000000001	1.2652440000000000	1.2367520000000001	1.2937360000000000	1.1412310000000001	1.1166140000000000	1.1658489999999999	1.424365000000000	1.3786719999999999	1.470058000000000
866	0.6112590000000000	0.5778219999999999	0.6446970000000000	0.7504240000000000	0.7062130000000000	0.794635000000000	8.159089000000000	7.945662000000000	8.372515999999999	10.765641000000000	10.552898000000001	10.978384000000000	1.26511800000000	1.2365590000000000	1.2936780000000001	1.140228000000000	1.1155900000000001	1.1648660000000000	1.4192499999999999	1.373605000000000	1.4648960000000000
867	0.6117000000000000	0.578075000000000	0.6453250000000000	0.7549790000000000	0.710177000000000	0.7997820000000000	8.163090000000000	7.948793000000000	8.377388000000000	10.72190300000000	10.509031000000000	10.934774000000001	1.2579510000000000	1.229418000000000	1.2864840000000000	1.1349689999999999	1.1103769999999999	1.1595599999999999	1.4073810000000000	1.3619010000000000	1.4528610000000000
868	0.6113140000000000	0.5776110000000000	0.6450170000000000	0.7571530000000000	0.7120940000000000	0.8022130000000000	8.17680300000000	7.960061000000000	8.393545000000000	10.753302000000000	10.537604999999999	10.968997999999999	1.2482359999999999	1.2197920000000000	1.2766789999999999	1.1263970000000001	1.1019190000000001	1.1508760000000000	1.4015899999999999	1.3561399999999999	1.4470400000000001
869	0.6114620000000000	0.5777450000000000	0.6451789999999999	0.7571680000000000	0.7121010000000000	0.8022359999999999	8.166335000000000	7.949825000000000	8.382846000000001	10.744816999999999	10.52911600000000	10.960519000000000	1.2463020000000000	1.2178910000000001	1.2747120000000001	1.1257839999999999	1.101309000000000	1.1502580000000000	1.4004280000000000	1.3549869999999999	1.4458690000000001
870	0.6118749999999999	0.5780820000000000	0.6456670000000000	0.7573620000000000	0.7122070000000000	0.8025160000000000	8.156397000000000	7.939797000000000	8.37299600000000	10.725866000000000	10.510198000000001	10.941535000000000	1.2454110000000000	1.2170030000000001	1.273819000000000	1.1251700000000000	1.100698000000000	1.1496409999999999	1.398606000000000	1.3531839999999999	1.4440290000000000
871	0.6109090000000000	0.5771170000000000	0.6447000000000001	0.7571900000000000	0.7119320000000000	0.8024480000000001	8.145834000000001	7.928901000000000	8.362767000000000	10.698266000000000	10.482733000000000	10.913798000000000	1.242530000000000	1.2141679999999999	1.2708919999999999	1.1240760000000001	1.0996170000000001	1.1485350000000001	1.3962600000000001	1.3508720000000001	1.4416490000000000
872	0.6092230000000000	0.575466000000000	0.6429810000000000	0.755281000000000	0.7099660000000000	0.8005960000000000	8.11992900000000	7.902988000000000	8.336869999999999	10.621573000000000	10.407023000000001	10.836123000000001	1.2408640000000000	1.2125109999999999	1.2692180000000000	1.1269780000000000	1.102404000000000	1.1515519999999999	1.3953150000000001	1.3498270000000001	1.4408030000000001
873	0.590637000000000	0.5561450000000000	0.6251290000000000	0.7105130000000000	0.6644600000000001	0.7565660000000000	7.903275000000000	7.683066000000000	8.123485000000001	9.94744100000000	9.735212000000001	10.15967000000000	1.296577000000000	1.2653820000000000	1.327771000000000	1.246102000000000	1.2163870000000001	1.2758170000000000	1.4284340000000000	1.3771810000000000	1.4796870000000000
874	0.5914920000000000	0.5567210000000000	0.6262630000000000	0.7070160000000000	0.6606430000000000	0.7533900000000000	7.956553000000000	7.731923000000000	8.18118300000000	9.918290000000001	9.703563000000001	10.133017000000001	1.2891530000000000	1.2571730000000001	1.3211329999999999	1.2309349999999999	1.2007730000000001	1.2610980000000001	1.4169330000000000	1.3642129999999999	1.4696520000000000
875	0.5914280000000000	0.5561280000000000	0.6267270000000000	0.7239220000000000	0.6756420000000000	0.7722020000000001	8.31379100000000	8.059478000000000	8.568104999999999	9.621435999999999	9.401495000000001	9.841377000000000	1.1864340000000000	1.1555580000000001	1.2173110000000000	1.1387220000000000	1.1091800000000001	1.168264000000000	1.3042890000000000	1.2520910000000001	1.3564879999999999
876	0.5915990000000000	0.5562490000000000	0.6269490000000000	0.7232920000000000	0.6749790000000000	0.7716060000000000	8.024115000000000	7.771699000000000	8.276531000000000	9.240983000000000	9.025050000000000	9.456917000000001	1.1680619999999999	1.137512000000000	1.198613000000000	1.1174340000000000	1.0882730000000000	1.1465950000000000	1.28009600000000	1.228448000000000	1.3317429999999999
877	0.5914910000000000	0.5561330000000000	0.6268490000000000	0.7238420000000000	0.6754660000000000	0.772219000000000	7.952378000000000	7.700974000000000	8.203782000000000	9.173906000000001	8.95845900000000	9.38935300000000	1.1429769999999999	1.1128590000000000	1.173095000000000	1.0913870000000001	1.0627439999999999	1.1200289999999999	1.2593900000000000	1.208244000000000	1.310535000000000
878	0.5920020000000000	0.5565830000000000	0.6274200000000000	0.7260650000000000	0.6774870000000000	0.7746440000000000	7.970811000000000	7.717940000000000	8.223682000000000	9.172235000000001	8.956218000000000	9.388252000000000	1.1401939999999999	1.1101209999999999	1.1702660000000000	1.0877820000000000	1.0592120000000000	1.1163520000000000	1.2578279999999999	1.2066720000000000	1.3089830000000000
879	0.5922040000000000	0.5567490000000000	0.627659000000000	0.7264910000000000	0.6777950000000000	0.775186000000000	7.962080000000000	7.704515000000000	8.219645000000000	9.074453999999999	8.856571000000001	9.292337000000000	1.1285190000000000	1.09856800000000	1.1584690000000000	1.0624870000000000	1.034351000000000	1.0906220000000000	1.2586590000000000	1.2070959999999999	1.3102229999999999
880	0.592135000000000	0.5566750000000000	0.6275950000000000	0.7264910000000000	0.6777950000000000	0.775186000000000	7.943025000000000	7.685969000000000	8.200081000000001	9.052049000000000	8.834495000000000	9.269603999999999	1.1275360000000001	1.0976030000000001	1.1574690000000001	1.0617049999999999	1.0335780000000001	1.0898310000000000	1.2578499999999999	1.2063029999999999	1.3093969999999999
881	0.5959140000000001	0.5600570000000000	0.6317700000000001	0.7189650000000000	0.670491000000000	0.7674380000000000	7.890359000000000	7.633939000000000	8.146779000000000	8.984228999999999	8.767785000000000	9.200673000000000	1.1059490000000001	1.0764060000000000	1.135492000000000	1.0444940000000000	1.0166679999999999	1.072320000000000	1.2290530000000000	1.1781870000000001	1.2799190000000000
882	0.5972950000000000	0.5611960000000000	0.6333940000000000	0.7200720000000000	0.6712700000000000	0.7688739999999999	7.9022639999999997	7.644296000000000	8.16023200000000	8.972669000000000	8.755706000000000	9.189633000000001	1.1014340000000000	1.0719369999999999	1.1309309999999999	1.0445819999999999	1.0167050000000000	1.072459000000000	1.223769000000000	1.1730000000000000	1.274537000000000
883	0.5971480000000000	0.5610290000000000	0.6332670000000000	0.7215420000000000	0.6725860000000000	0.7704970000000000	7.8468200000000001	7.589652000000000	8.103989000000000	8.884641000000000	8.668723000000000	9.10055900000000	1.0899099999999999	1.0606340000000001	1.1191850000000001	1.038870000000000	1.01110500000000	1.066635000000000	1.2132069999999999	1.1626980000000000	1.2637149999999999
884	0.5968690000000000	0.5607390000000000	0.6329979999999999	0.7218059999999999	0.6727890000000000	0.7708240000000000	7.830889000000000	7.573876000000000	8.08790300000000	8.859950000000000	8.64422400000000	9.075675000000000	1.079729000000000	1.0506519999999999	1.1088070000000001	1.0314390000000000	1.003828000000000	1.0590500000000000	1.2088019999999999	1.1584099999999999	1.2591939999999999
885	0.597429000000000	0.5611290000000000	0.6337280000000000	0.7237870000000000	0.6744900000000000	0.7730840000000000	7.80203400000000	7.5449979999999996	8.059070000000000	8.801280999999999	8.585649000000000	9.01691200000000	1.0686899999999999	1.039792000000000	1.0975880000000000	1.0239750000000001	0.9964880000000000	1.0514610000000000	1.204559000000000	1.1542410000000001	1.2548770000000000
886	0.598640000000000	0.5621050000000000	0.6351750000000000	0.7319550000000000	0.6817600000000000	0.7821500000000000	7.781942000000000	7.522143000000000	8.04174100000000	8.700630000000000	8.484476000000001	8.916784000000000	1.0586629999999999	1.0299670000000001	1.0873590000000000	1.0186470000000001	0.991275000000000	1.0460179999999999	1.2022459999999999	1.1519800000000000	1.2525120000000001
887	0.6006500000000000	0.5638800000000000	0.6374190000000000	0.7335040000000000	0.6829920000000000	0.7840160000000000	7.69449700000000	7.435131000000000	7.953863000000000	8.677820000000001	8.460148999999999	8.895490000000001	1.0520470000000000	1.0234810000000001	1.080614000000000	1.0084180000000000	0.9812640000000000	1.0355710000000000	1.1982020000000000	1.1480379999999999	1.248366000000000
