# Supplementary material for: Proteome-wide determinants of co-translational chaperone binding in bacteria
Source: Nat Commun. 2025 May 10;16:4361. doi: 10.1038/s41467-025-59067-9 (PMC12065913; doi:10.1038/s41467-025-59067-9)
Supplement: Supplementary file 8 — Source Data [file 41467_2025_59067_MOESM8_ESM.zip › S5c_aspC.csv]

codon position	TF WT enrichment mean	TF WT enrichment low CI	TF WT enrichment high CI	TF ddnaK enrichment mean	TF ddnaK enrichment low CI	TF ddnaK enrichment high CI	DnaK WT enrichment mean	DnaK WT enrichment low CI	DnaK WT enrichment high CI0	0.601297404686489	0.3788228011196221	0.823772008253356	0.5542941468842344	0.38299253175061787	0.725595762017851	0.5296129452658993	0.4139122246388326	0.6453136658929661
1	0.5428561847021319	0.35116230606844867	0.7345500633358152	0.5499515346143986	0.3839096182360995	0.7159934509926978	0.5063117092737326	0.3986108900879364	0.6140125284595287
2	0.5411068249701378	0.3512238115232647	0.730989838417011	0.5437951337756519	0.3799852419954959	0.707605025555808	0.5033986181103965	0.39638343486767086	0.6104138013531222
3	0.5408647674302828	0.3515687909654243	0.7301607438951413	0.5345281904062456	0.374774463340533	0.6942819174719582	0.49958546364719064	0.3941107463435939	0.6050601809507874
4	0.49794499985964014	0.3423963606326134	0.6534936390866668	0.5025890790567039	0.36725108863997385	0.637927069473434	0.46831727573133003	0.37103964566338765	0.5655949057992724
5	0.5024000004140102	0.35356171623714144	0.651238284590879	0.5156067485232716	0.38330301548519086	0.6479104815613523	0.44439816494238016	0.356601594453541	0.5321947354312193
6	0.49968297099427167	0.3523856801168045	0.6469802618717388	0.4986056275467827	0.37197310740147344	0.6252381476920921	0.4432097089252316	0.3556074628814391	0.5308119549690241
7	0.49689364456738	0.35401069097413906	0.6397765981606209	0.476985197145411	0.35941683078686193	0.59455356350396	0.41538002465064416	0.3362816239956754	0.4944784253056129
8	0.4930131462855562	0.3619475456387792	0.6240787469323332	0.48152415349649835	0.36696143113973356	0.5960868758532631	0.43614923421155954	0.35754651936779913	0.51475194905532
9	0.4483260868530937	0.33947288481704024	0.5571792888891473	0.4779976083479453	0.37039586760680177	0.5855993490890888	0.42672788917576016	0.3532391159660696	0.5002166623854507
10	0.39960411422965925	0.3176412870027864	0.4815669414565321	0.496773552268026	0.4032846230532857	0.5902624814827663	0.38827709858280035	0.3297843541804424	0.44676984298515826
11	0.40233277015745106	0.3214728489653232	0.483192691349579	0.49205168370639807	0.40255265857420786	0.5815507088385883	0.3585135146116097	0.30762644009682805	0.4094005891263913
12	0.4008815740965093	0.3204137960407708	0.48134935215224783	0.49032091794300814	0.4012548631193797	0.5793869727666366	0.35840244803198557	0.3075287836006576	0.4092761124633135
13	0.39946698537185665	0.3195134615650264	0.47942050917868695	0.4896715976877139	0.40074216007390373	0.5786010353015241	0.3600965746842075	0.3093159039797744	0.41087724538864073
14	0.4016574673940641	0.3213879214676082	0.48192701332052	0.49077016424787956	0.40176994611603156	0.5797703823797276	0.35592046722983006	0.3059350223725579	0.40590591208710225
15	0.4016574673940641	0.3213879214676082	0.48192701332052	0.49077016424787956	0.40176994611603156	0.5797703823797276	0.35741091649697776	0.30729245356377	0.40752937943018547
16	0.40465344804679937	0.32393146501699366	0.4853754310766051	0.4951587115411297	0.40562497392875496	0.5846924491535045	0.3573000064228057	0.30719475254779216	0.4074052602978192
17	0.3996381344891777	0.32190225348524537	0.47737401549311	0.5176234567302527	0.427597903487152	0.6076490099733532	0.36040414686581235	0.3102699108106416	0.4105383829209831
18	0.39823347933953607	0.32306760712059146	0.4733993515584807	0.48986810095790023	0.406827459362783	0.5729087425530175	0.3608150893643766	0.3108167107317089	0.4108134679970443
19	0.39590144657877957	0.32150580847110544	0.47029708468645376	0.47061553183001814	0.3918872950574383	0.5493437686025979	0.3590265943516278	0.3094158496548184	0.40863733904843724
20	0.39630033689975736	0.3219313607097417	0.470669313089773	0.4689123999556947	0.39055826842016017	0.5472665314912293	0.35860929871625413	0.3093048605926345	0.40791373683987375
21	0.3985027706907358	0.3265590019911524	0.4704465393903192	0.47762709109156576	0.4028163449933375	0.552437837189794	0.35891219475600245	0.3111665305424539	0.4066578589695509
22	0.3974199066761902	0.3268908956368597	0.4679489177155207	0.48417117453270764	0.41129048272926844	0.5570518663361469	0.3583705198047459	0.3111077693379244	0.40563327027156737
23	0.398049596688497	0.32742581948360694	0.46867337389338704	0.48263202425742924	0.4102628590505313	0.5550011894643272	0.36068446098341045	0.3133579497018283	0.40801097226499267
24	0.38976172819269866	0.32075195419570945	0.4587715021896879	0.47750536311152647	0.4063198633632257	0.5486908628598273	0.3587920714136037	0.3118303542627363	0.4057537885644711
25	0.39354475574195136	0.3237788091816662	0.46331070230223653	0.4763218925186652	0.4054979801813621	0.5471458048559683	0.3585221288585845	0.31269376271489635	0.40435049500227255
26	0.3958863718619574	0.32672327668670187	0.46504946703721295	0.473055346659537	0.404255911036712	0.5418547822823621	0.3600948550139279	0.314148601645864	0.40604110838199187
27	0.3952065919469293	0.3260633355472182	0.4643498483466404	0.46582444170467274	0.3979956263690186	0.533653257040327	0.3577659495568818	0.31277580254279025	0.40275609657097333
28	0.39368529656338025	0.32479759630201804	0.4625729968247424	0.46240812677126464	0.39461449073488125	0.5302017628076481	0.35773044128636544	0.3126852132639866	0.4027756693087443
29	0.39664408506586035	0.3272849654215788	0.4660032047101419	0.4599081316380825	0.39218123757044443	0.5276350257057205	0.35560643299974143	0.3106170088235834	0.40059585717589946
30	0.3750719904783443	0.3103785657449645	0.439765415211724	0.44983793776256514	0.3838877914626103	0.51578808406252	0.3605944570448836	0.31516359016911943	0.4060253239206477
31	0.37592251679374483	0.3109989537698369	0.4408460798176528	0.44486963828807824	0.3794288841234343	0.5103103924527221	0.3603902927576532	0.31534106428279424	0.4054395212325122
32	0.37213613140824686	0.3074151315417986	0.43685713127469505	0.4470187783861387	0.3810272790447359	0.5130102777275415	0.3593215135566813	0.3146381237353463	0.4040049033780163
33	0.37035044871401923	0.3056509822251085	0.4350499152029299	0.45577611295332554	0.3883903649582965	0.5231618609483546	0.3529561519951502	0.3086724488723759	0.39723985511792453
34	0.37425294967751477	0.30982912954400754	0.43867676981102194	0.465196436129606	0.3978728365905385	0.5325200356686735	0.3537664416191285	0.30949641233071246	0.3980364709075445
35	0.3798351604469714	0.31698175777365256	0.4426885631202903	0.4815063303275562	0.4163045859519803	0.5467080747031321	0.3290967790297292	0.28674925053424605	0.37144430752521235
36	0.3813462593942689	0.31852555698807533	0.4441669618004625	0.48150909500741074	0.41791698083805395	0.5451012091767675	0.331141029314423	0.2888781681032222	0.37340389052562384
37	0.3810255422869152	0.31839197377301137	0.443659110800819	0.47912426855056384	0.41596048551213693	0.5422880515889907	0.3298431237208139	0.28780223255777726	0.3718840148838506
38	0.38115536961582547	0.3182735796178293	0.4440371596138216	0.47442244541186285	0.41182810864277936	0.5370167821809464	0.33056917335803776	0.2884993739446562	0.37263897277141933
39	0.3721968780648783	0.3117376578014852	0.43265609832827134	0.46750027835347563	0.4070105741029679	0.5279899826039833	0.3350555756068326	0.29273775939873525	0.3773733918149299
40	0.36470760525639234	0.3055619021165209	0.4238533083962638	0.478145621013641	0.41660817409002837	0.5396830679372536	0.33640969437470514	0.2936371984121537	0.37918219033725653
41	0.3650226733963899	0.30586118917336325	0.4241841576194165	0.47608445024170515	0.4147580711205593	0.537410829362851	0.3271736199794345	0.28501035216081194	0.369336887798057
42	0.36654826641274313	0.3082172837524499	0.42487924907303637	0.4693037846296113	0.409726156542302	0.5288814127169206	0.32097061282788064	0.280107399401181	0.36183382625458027
43	0.3636482207207481	0.3060007174171468	0.42129572402434945	0.4666616186959322	0.40777790078265197	0.5255453366092124	0.32124865583977036	0.2808683574679501	0.3616289542115907
44	0.35278207405903267	0.29701309024888317	0.40855105786918217	0.4808163960701469	0.42084834155997425	0.5407844505803195	0.32171736970642356	0.281204429544732	0.3622303098681151
45	0.3715672327871804	0.3179999936805399	0.425134471893821	0.47089506425626776	0.4162088887860622	0.5255812397264733	0.3732363712241479	0.3299546050989037	0.416518137349392
46	0.3768955139206347	0.32239211174306814	0.4313989160982013	0.4662322984519694	0.412116999572831	0.5203475973311078	0.3851528174564567	0.3413718543592258	0.4289337805536876
47	0.3781692099897332	0.3235014245148218	0.4328369954646446	0.46469495066750066	0.4107890827637313	0.51860081857127	0.38931373245226086	0.34540883652970333	0.43321862837481845
48	0.3785724079406273	0.32394319550008494	0.4332016203811696	0.4659202647906887	0.4119268481577562	0.5199136814236213	0.39216950341473855	0.34811075811691655	0.4362282487125606
49	0.37947095110795226	0.3238210949985875	0.43512080721731705	0.46917138816821047	0.4142110399369827	0.5241317363994382	0.39862376736353566	0.3538367219505494	0.4434108127765219
50	0.3784487331574409	0.322411423709168	0.43448604260571383	0.4665534299283058	0.41146266325688996	0.5216441965997216	0.4039774766028779	0.35799425777048643	0.4499606954352694
51	0.3795920309160975	0.3234497075923777	0.4357343542398173	0.4685099697562951	0.41317962764642147	0.5238403118661688	0.4045137755771517	0.35856084836653634	0.450466702787767
52	0.3782880979029619	0.32211256910455327	0.4344636267013705	0.4720067696062221	0.41619287680072536	0.5278206624117189	0.4160134210753502	0.36843310515781547	0.4635937369928849
53	0.3779837979045559	0.32110554161109506	0.4348620541980167	0.48289397686388963	0.42604554346047696	0.5397424102673023	0.4082370525221644	0.360617490400823	0.4558566146435058
54	0.4008689563057776	0.33986930200732623	0.461868610604229	0.488165411298501	0.4316275535267051	0.5447032690702969	0.4472281411660963	0.3975993430039173	0.49685693932827535
55	0.42386532200367355	0.35390813141099753	0.49382251259634957	0.48320691727019466	0.4239421612508242	0.5424716732895651	0.5076223346953634	0.45021762316283265	0.5650270462278941
56	0.4236940771785381	0.3530943523461262	0.49429380201094997	0.4824848770742072	0.422437497276589	0.5425322568718254	0.579343873216726	0.5160483318676449	0.642639414565807
57	0.42634323726521917	0.35530847556322614	0.49737799896721224	0.4831074289351345	0.42294750670026404	0.5432673511700049	0.5826964134349268	0.5196314707306325	0.6457613561392211
58	0.4284487596612199	0.35697541005246336	0.4999221092699765	0.4835330819215947	0.4233337139112611	0.5437324499319283	0.5798743388225724	0.516989390645805	0.6427592869993399
59	0.4264104538735061	0.35521778989603603	0.4976031178509762	0.4827552019815424	0.42261883313189585	0.542891570831189	0.5863598422099808	0.5225967123456725	0.6501229720742892
60	0.4264104538735061	0.35521778989603603	0.4976031178509762	0.4827552019815424	0.42261883313189585	0.542891570831189	0.5902248777851128	0.5261739403287218	0.6542758152415038
61	0.4233621967597348	0.352879068331707	0.4938453251877626	0.48056334842022214	0.4210270432289708	0.5400996536114735	0.6003414068100065	0.5357602395400873	0.6649225740799256
62	0.4297753028323231	0.3571147805366526	0.5024358251279937	0.46753710652021774	0.40854290396447457	0.5265313090759609	0.6128176268345109	0.5471725764844364	0.6784626771845853
63	0.43403559201307207	0.3588858183018817	0.5091853657242624	0.4799278571945889	0.418532420428402	0.5413232939607758	0.6193567861913607	0.5533109676488677	0.6854026047338537
64	0.4376278323817102	0.36166263759343686	0.5135930271699836	0.4909201508143726	0.42767947844859466	0.5541608231801506	0.6337484066955081	0.5665817833655884	0.7009150300254279
65	0.4391606862109222	0.3629228798883904	0.515398492533454	0.49075875001737224	0.4275171219024425	0.554000378132302	0.6387383342217132	0.5708812912934522	0.7065953771499742
66	0.439565899366696	0.36050403181834456	0.5186277669150474	0.48629703330266194	0.42089338538693033	0.5517006812183936	0.6568554738341723	0.5855486934212383	0.7281622542471065
67	0.44257290153877343	0.36154338127551844	0.5236024218020284	0.48135999238556465	0.4145479076077968	0.5481720771633325	0.6637496832433096	0.5913468130127744	0.7361525534738449
68	0.4430617717950462	0.36210736309810154	0.5240161804919908	0.48267294355358725	0.4154610357968138	0.5498848513103607	0.6672273437522704	0.5943730774877025	0.7400816100168385
69	0.45275651815075935	0.3696974368531355	0.5358155994483832	0.4867872182196031	0.41865235017109703	0.5549220862681091	0.6755142479246884	0.6015411616710336	0.7494873341783432
70	0.4517854011386291	0.36950027167953986	0.5340705305977183	0.49453094680688925	0.4255166129866327	0.5635452806271458	0.7051941408318156	0.6271496362389724	0.7832386454246589
71	0.4472121571794562	0.3653459002227042	0.5290784141362083	0.49929990346648884	0.4287659998339354	0.5698338070990423	0.7203539214114189	0.6415013051355318	0.7992065376873059
72	0.4510927399654614	0.36878158538215966	0.5334038945487631	0.5054692776780039	0.43430717296775706	0.5766313823882507	0.7546999291339509	0.6716750866685974	0.8377247715993043
73	0.4493552046073278	0.3671135405416927	0.5315968686729629	0.505201101603506	0.43385713325559844	0.5765450699514134	0.7552451599191907	0.672120232939089	0.8383700868992925
74	0.44867730080320783	0.3663894497115222	0.5309651518948935	0.5117151317127795	0.43961226220761734	0.5838180012179416	0.7641218396673592	0.6797314064876494	0.8485122728470691
75	0.4774108189166125	0.3907917811473248	0.5640298566859002	0.5201659571264579	0.44804243655636256	0.592289477696553	0.7616500136351966	0.6781504762858783	0.8451495509845148
76	0.4819639584334629	0.3953069965446956	0.5686209203222302	0.515381260427092	0.4447869057080046	0.5859756151461794	0.775497984357651	0.6911971962096408	0.8597987725056613
77	0.4895664354043162	0.4020378087184042	0.5770950620902282	0.5094554158636251	0.4395268213326414	0.5793840103946089	0.791762823716269	0.7054730681434174	0.8780525792891206
78	0.5055826338420455	0.4166689829031897	0.5944962847809013	0.5126219697933408	0.442727873275692	0.5825160663109896	0.8637559202307953	0.7739956885170687	0.9535161519445219
79	0.5054815057756827	0.41543539155640363	0.5955276199949618	0.5098421663841256	0.4393389690797891	0.5803453636884621	0.890058729821103	0.7980977751533138	0.9820196844888922
80	0.5183392344895471	0.42206532600693564	0.6146131429721586	0.5053311431471514	0.4310746683779118	0.579587617916391	0.9037471039751787	0.8095140500227307	0.9979801579276266
81	0.5313732417680884	0.43289770137011024	0.6298487821660665	0.5181221644691973	0.44115379214524675	0.5950905367931478	0.9429542585486885	0.8457131524315562	1.0401953646658209
82	0.5318663629535029	0.433049530314853	0.6306831955921528	0.519090538998553	0.44164081358781215	0.5965402644092936	0.9641049708761135	0.8654623204989387	1.0627476212532883
83	0.5293991461026568	0.43072466152068745	0.6280736306846263	0.5218694686825214	0.44366149375088326	0.6000774436141594	0.9769669766466492	0.8772066487002648	1.0767273045930337
84	0.5609177651032047	0.45364405462979496	0.6681914755766145	0.5371043369228206	0.4544460419159353	0.6197626319297058	1.0143987542923623	0.9125648250200746	1.1162326835646497
85	0.5682776600604457	0.4581135582991462	0.6784417618217451	0.5308785002672016	0.44798894550289237	0.6137680550315109	1.03543503388465	0.9304024953616257	1.1404675724076745
86	0.5650699048983855	0.4557109431670583	0.6744288666297127	0.5374208798667715	0.45381318140484384	0.6210285783286991	1.035009033175869	0.9298609952661285	1.1401570710856095
87	0.6262080067501532	0.5111545196856144	0.741261493814692	0.6227875389467101	0.5300707513971357	0.7155043264962846	1.0967398240655517	0.9841161838921912	1.209363464238912
88	0.6367378738998491	0.5198929400151391	0.7535828077845592	0.6407805095935866	0.5454803806163746	0.7360806385707985	1.1298596512205217	1.0132911176704935	1.2464281847705496
89	0.6715900745818103	0.543800684710998	0.7993794644526226	0.635319728374928	0.5381716821621184	0.7324677745877376	1.1453641772880312	1.0277303870464196	1.2629979675296426
90	0.792765877317718	0.6083506023621121	0.9771811522733238	0.7517093559296363	0.6151849663826168	0.8882337454766558	1.2675136401804676	1.125908251282087	1.4091190290788482
91	0.7906396803398577	0.6058338798282982	0.975445480851417	0.783651785386782	0.639048767390398	0.9282548033831661	1.3034224986700451	1.153815542676888	1.453029454663202
92	0.7783815846023912	0.5986324493381829	0.9581307198665994	0.8081853425076657	0.6602365937402684	0.956134091275063	1.310841772854658	1.1601649975857262	1.46151854812359
93	0.7811055188711438	0.5995096789213779	0.9627013588209096	0.8084481977520047	0.6598279229737856	0.9570684725302239	1.3202631246803573	1.1673391653428429	1.4731870840178716
94	0.7944421326810355	0.6088485510564388	0.9800357143056322	0.7844754375790087	0.640381840281133	0.9285690348768845	1.323517906599624	1.1700394760350994	1.4769963371641486
95	0.8132800146371311	0.6238696281645304	1.0026904011097317	0.7623764094340172	0.6230830122557516	0.9016698066122828	1.3069798711307024	1.1574306976440063	1.4565290446173984
96	0.8130885745173088	0.6230126366181581	1.0031645124164594	0.773165755184963	0.6310537010262403	0.9152778093436857	1.3123190894328516	1.161723712125951	1.4629144667397522
97	0.8593147125234386	0.666970364408831	1.0516590606380463	0.8019978954066108	0.6586946144289874	0.9453011763842343	1.2977799949137534	1.1486383047248008	1.446921685102706
98	0.7994860491508607	0.635563239398819	0.9634088589029025	0.773358911921938	0.6434865194171966	0.9032313044266792	1.162831694288923	1.0366113773043453	1.2890520112735007
99	0.7980822133248207	0.6309642350220745	0.9652001916275668	0.8165695205116414	0.6715277891299922	0.9616112518932907	1.1961175449849102	1.0591908552463556	1.333044234723465
100	0.8097486568616126	0.6417649952267533	0.9777323184964718	0.8521865798781972	0.7033706969404772	1.0010024628159173	1.1843645092032165	1.0480658581007678	1.3206631603056649
101	0.8133156584983545	0.6451640477122023	0.9814672692845069	0.8658216622088298	0.7157009364317608	1.0159423879858989	1.3115207164064089	1.147664086838775	1.4753773459740427
102	0.8109203404887779	0.6431380973153411	0.9787025836622146	0.8642733251964516	0.7144695704824806	1.0140770799104226	1.330401430910555	1.1624386065420638	1.4983642552790464
103	0.7927376015303981	0.6301420161507114	0.9553331869100847	0.8762706211253652	0.726205861123738	1.0263353811269926	1.3194063449737492	1.1585054011768698	1.4803072887706286
104	0.7956703064456807	0.6331714370523257	0.9581691758390356	0.8971110445468158	0.7441458991854882	1.0500761899081432	1.320655479017348	1.1619696150332377	1.479341343001458
105	0.7934640930440204	0.6345439896641761	0.9523841964238648	0.9235908183142316	0.7694117309285331	1.0777699056999301	1.3240124400445892	1.170005062558157	1.4780198175310213
106	0.8056645156964978	0.6445614795115759	0.9667675518814196	0.9281024726064615	0.7719162020029419	1.084288743209981	1.298858707518462	1.1486380213091691	1.4490793937277553
107	0.8103740921474973	0.6484328477510333	0.9723153365439614	0.9406692254764898	0.782080526065666	1.0992579248873136	1.2685572608326128	1.1215345683968487	1.4155799532683768
108	0.824858559063081	0.6639594340477429	0.985757684078419	0.9572136803475331	0.800634683517301	1.113792677177765	1.266054463930725	1.1221823128447412	1.4099266150167085
109	0.835215334378711	0.6739640689092001	0.9964665998482218	0.9728851324218142	0.8166407248410996	1.1291295400025287	1.2307254995085244	1.0925108717815928	1.3689401272354558
110	0.8304883889508492	0.6704213075900184	0.9905554703116801	0.9744324603837671	0.8178928628897688	1.1309720578777653	1.2315106165521377	1.0933544259501873	1.369666807154088
111	0.8304883889508492	0.6704213075900184	0.9905554703116801	0.9733497135803394	0.8171720465135281	1.1295273806471506	1.232810366269804	1.094851470364814	1.370769262174794
112	0.8248695742179275	0.6663417959220137	0.9833973525138414	0.9867507672412088	0.8291255811223391	1.1443759533600786	1.2332264177753993	1.0950811815399404	1.3713716540108583
113	0.832678612663443	0.6751475263754929	0.9902096989513931	0.9824340563786462	0.8268742857835868	1.1379938269737058	1.22513370261446	1.0882243501460123	1.362043055082908
114	0.8356104603603722	0.6805757722408643	0.9906451484798802	0.9822891652704236	0.8284123693369496	1.1361659612038977	1.223698990254689	1.0875611270448617	1.3598368534645167
115	0.8457335428559302	0.6886244484920889	1.0028426372197714	0.9780168785172516	0.8244174400026849	1.1316163170318183	1.1916631021476463	1.0589423862854033	1.3243838180098892
116	0.8616383926436506	0.6996426362949845	1.0236341489923166	0.9800957964906465	0.8247540046390425	1.1354375883422505	1.1625560064598413	1.0325282648292382	1.2925837480904443
117	0.8616383926436506	0.6996426362949845	1.0236341489923166	0.9796411462707406	0.8232569525726454	1.1360253399688358	1.142066395774168	1.0142504570902373	1.2698823344580983
118	0.8728661799480885	0.7148985115256925	1.0308338483704844	0.9989219049177024	0.8451297846306036	1.1527140252048012	1.1248778289666084	1.0024557806945154	1.2472998772387016
119	0.8842346875789097	0.7245963494882284	1.043873025669591	0.9864561511457892	0.834824842914591	1.1380874593769874	1.1091306922007353	0.9892628910994341	1.2289984933020366
120	0.8988927035451396	0.7324570147899971	1.065328392300282	1.0219733399628934	0.8604130730789823	1.1835336068468045	1.0842063055221298	0.9689980119817689	1.1994145990624907
121	0.9086356822899138	0.7388097220913438	1.0784616424884839	1.0676339492783447	0.8953307866531699	1.2399371119035196	1.067925693410112	0.9543630070373382	1.181488379782886
122	0.902798843187232	0.7332780622986835	1.0723196240757806	1.0774051548829084	0.9029534868869191	1.251856822878898	1.056716972475705	0.944488101967462	1.1689458429839479
123	0.9013120434603697	0.7289488893670983	1.0736751975536412	1.0749187801702405	0.8992897340062634	1.2505478263342176	0.9901490683806029	0.8804210362844669	1.099877100476739
124	0.9009266329188421	0.7283691058386913	1.073484159998993	1.0773723199954999	0.900697293019955	1.2540473469710447	0.955143604710738	0.848435379420926	1.0618518300005502
125	0.8742950436300336	0.7096255610110572	1.0389645262490101	1.0692084061399805	0.8959545867462013	1.2424622255337594	0.9315314662891707	0.8281129416605069	1.0349499909178346
126	0.8713686164606381	0.7051679216089526	1.0375693113123237	1.0852302788780523	0.9050140747105277	1.2654464830455767	0.8834109857830745	0.784114036228295	0.9827079353378539
127	0.8679239288914604	0.7046462804834781	1.0312015772994427	1.0790611420847043	0.9019336211415561	1.2561886630278527	0.8662952454299694	0.7678856556759399	0.9647048351839989
128	0.8668118048890425	0.7055364701210053	1.0280871396570799	1.0646481195052842	0.8925303774597942	1.2367658615507742	0.8471408657157491	0.7506529588520611	0.943628772579437
129	0.8573518284553747	0.7021528815196407	1.0125507753911087	1.0413847146805664	0.8768581622001961	1.2059112671609367	0.8040900246637537	0.7101407507226285	0.898039298604879
130	0.8438671832611991	0.7048745457082639	0.9828598208141344	1.0266339628378074	0.8785260215798486	1.1747419040957663	0.7861457568419898	0.6955562637530128	0.8767352499309669
131	0.8334542066900845	0.6992188302705739	0.9676895831095951	1.0178563076059315	0.8745528956266722	1.1611597195851906	0.7942523130633747	0.7044063523432023	0.8840982737835473
132	0.812866259695641	0.6810128810230103	0.9447196383682717	0.8803774349573665	0.761082531005872	0.9996723389088611	0.7762132017322954	0.6924271291318593	0.8599992743327314
133	0.8128050791313499	0.6810661125765405	0.9445440456861592	0.8658935031258438	0.748527137208792	0.9832598690428955	0.7758700032025027	0.6934145670804113	0.858325439324594
134	0.7931919902558158	0.6712677522904243	0.9151162282212072	0.8912093650912747	0.7752271799830353	1.0071915501995141	0.7744530095908704	0.6914382419726222	0.8574677772091187
135	0.807899734377769	0.6849015524215445	0.9308979163339934	0.8735129724788491	0.760854609315796	0.9861713356419021	0.7778595574781936	0.694895725261385	0.8608233896950022
136	0.8040128995846219	0.6819150174268553	0.9261107817423884	0.8719003098186382	0.7599095288724989	0.9838910907647775	0.7740235153621972	0.6917323649543028	0.8563146657700915
137	0.8032724020873289	0.6809385091486275	0.9256062950260302	0.8693057328048022	0.7571852629853753	0.9814262026242291	0.7693102489690962	0.6871725289879984	0.8514479689501939
138	0.7928375566908066	0.6743697427623155	0.9113053706192977	0.8645112652968998	0.7551967588555694	0.9738257717382302	0.774393876763567	0.6929498307896114	0.8558379227375226
139	0.7968310687377302	0.6775738973562386	0.9160882401192219	0.8849020528378246	0.7722826487858452	0.9975214568898042	0.7841896650998177	0.7027339237665692	0.8656454064330663
140	0.7964082758085466	0.6787034407845349	0.9141131108325582	0.9052096474252256	0.7916584921489757	1.0187608027014754	0.7843145871000499	0.7029857325214302	0.8656434416786695
141	0.7986736308212805	0.6809551593896255	0.9163921022529355	0.9044279373373345	0.7914584306502772	1.0173974440243918	0.7812238437857904	0.7003999800282128	0.862047707543368
142	0.7831428338103417	0.6655202680536945	0.9007653995669889	0.8934815172190925	0.7800179387267991	1.006945095711386	0.7883610982091862	0.7066729839114673	0.8700492125069053
143	0.8179327088860178	0.6882807550873071	0.9475846626847283	0.9080071787376607	0.7873828156223186	1.0286315418530028	0.8431164716947666	0.752123437990874	0.934109505398659
144	0.8123612375424467	0.6834450004345287	0.9412774746503647	0.9079257930334235	0.7871104581272661	1.0287411279395808	0.848605269679974	0.7569926619204225	0.9402178774395256
145	0.8088571993308304	0.6807337355224053	0.9369806631392555	0.9151846902118993	0.7929032346981812	1.0374661457256174	0.8649068893959805	0.768759748457351	0.96105403033461
146	0.8132395846138831	0.6863219369733571	0.9401572322544091	0.9308298599929388	0.8087967446378449	1.0528629753480325	0.8691662754540367	0.7729086950797525	0.9654238558283209
147	0.8173560721047604	0.6907684318620786	0.943943712347442	0.9275159326947731	0.8074269654215247	1.0476048999680214	0.8639904133607852	0.7690918943776464	0.958888932343924
148	0.8403662523170219	0.7144551849161846	0.9662773197178591	0.9207319092005788	0.8058774726000663	1.0355863458010912	0.8650577373732233	0.771287681917578	0.9588277928288687
149	0.8366234397917032	0.7116004920097165	0.9616463875736898	0.9079074321882201	0.7947258034651705	1.0210890609112697	0.8747090351571368	0.7813704313005905	0.9680476390136832
150	0.8568896349367743	0.7300142474046091	0.9837650224689394	0.8943730372983152	0.7829189128459298	1.0058271617507006	0.8707911774150086	0.7787268034144906	0.9628555514155266
151	0.8573743277215224	0.7298338759345682	0.9849147795084767	0.8998394536210927	0.7873676990121767	1.0123112082300088	0.879761502589847	0.7865207854676977	0.9730022197119963
152	0.8562230682962699	0.728522719607024	0.9839234169855159	0.9001878779812137	0.7876429903237143	1.012732765638713	0.887021248431781	0.7931827314625406	0.9808597654010214
153	0.8488119708946662	0.7205336376186486	0.9770903041706838	0.8930946474601524	0.7796427696388123	1.0065465252814925	0.8737868129569263	0.7792982745452687	0.9682753513685839
154	0.8691815767334712	0.740032574884185	0.9983305785827574	0.9176739852265544	0.8021983407744819	1.033149629678627	0.9166472653609571	0.8185191746991713	1.0147753560227428
155	0.8733170522931323	0.7436136769422459	1.0030204276440187	0.9248643158935259	0.8088779685852174	1.0408506632018344	0.9400439757239363	0.8409257187406158	1.0391622327072567
156	0.9001795992132579	0.7698142075663457	1.03054499086017	0.9242239279780318	0.8102432900057448	1.0382045659503187	1.0087527591130954	0.9094430250979695	1.108062493128221
157	0.9053611679641664	0.7740696243180358	1.036652711610297	0.9175953641378886	0.804160993329152	1.031029734946625	1.0243449910234	0.9243292705669135	1.1243607114798864
158	0.916528386638512	0.7829267701982789	1.050130003078745	0.9441074920251248	0.8278610779842015	1.060353906066048	1.0260239032270664	0.9259854708706055	1.1260623355835273
159	0.9202990808489866	0.7845892233485547	1.0560089383494184	0.9529670614141051	0.8351519564801311	1.0707821663480792	1.0317450180810996	0.931149119838941	1.1323409163232585
160	0.9296857535614567	0.7923641381753594	1.0670073689475539	0.9672418911803276	0.8476641566096151	1.08681962575104	1.0439710794171342	0.9425424943643042	1.1453996644699642
161	0.9959049299441877	0.851200895008895	1.1406089648794804	0.9973149873817528	0.8772921603957249	1.1173378143677808	1.0873687721815233	0.984512507071971	1.1902250372910754
162	1.0075196832427245	0.8612950866021392	1.1537442798833097	1.0349321589240423	0.9115498214142173	1.1583144964338672	1.105387887647706	1.0014756965465323	1.2093000787488797
163	1.0464071554928462	0.8926008535487653	1.2002134574369272	1.0822959229617621	0.952739709209791	1.2118521367137332	1.1234745806719169	1.015935992260875	1.2310131690829587
164	1.3372802828759018	1.1586240959658873	1.5159364697859163	1.430441863691375	1.2744612394166694	1.5864224879660802	1.1649323243737777	1.0552945254415622	1.2745701233059932
165	1.5110323270702548	1.313804574098537	1.7082600800419727	1.5196993993255274	1.3588781787410822	1.6805206199099727	1.2337989846040986	1.1175383869511917	1.3500595822570056
166	1.5360988214506635	1.3366366571684751	1.7355609857328518	1.535467701177128	1.3739408582863706	1.6969945440678857	1.2760600271840712	1.1559441149269014	1.396175939441241
167	1.5938442773145423	1.3892528551986736	1.798435699430411	1.6094344388144741	1.4427999909413907	1.7760688866875576	1.3255833785484645	1.2028958264635512	1.4482709306333779
168	1.627490710615342	1.419452051851556	1.8355293693791277	1.640619363451659	1.4714676185597009	1.8097711083436174	1.3342298620099378	1.2110197497529722	1.457439974266903
169	1.6613492919029293	1.4517520036394667	1.8709465801663923	1.668159612610602	1.4975846603017724	1.8387345649194313	1.3389275107544898	1.2155992799935968	1.462255741515383
170	1.8355627558975591	1.6079409741267687	2.0631845376683495	1.868501095888856	1.68319685867425	2.053805333103462	1.3471254523377003	1.2242420790182427	1.4700088256571582
171	1.892866112977272	1.6604841878004204	2.1252480381541234	1.9250029223826255	1.7380067329315136	2.1119991118337373	1.3646760459390024	1.2402237928721598	1.489128299005845
172	1.9281190740282341	1.6907628565415327	2.1654752915149356	1.943957450722119	1.7569327815461029	2.130982119898135	1.369705121411902	1.2457258664867497	1.4936843763370544
173	1.9505198738217064	1.7093237007606785	2.191716046882734	1.9717638740926644	1.7812732775567657	2.162254470628563	1.382421092580124	1.257213896486338	1.50762828867391
174	2.037754873026653	1.7838115667274888	2.2916981793258167	2.0523786566668547	1.853639479423377	2.251117833910332	1.4085834015657155	1.2817058743784562	1.5354609287529746
175	2.3178498071820304	2.0152889256913133	2.620410688672748	2.21802300131412	1.9981697843187496	2.4378762183094906	1.5073971289908172	1.3732857702685157	1.6415084877131185
176	2.4200405964899945	2.09772345450814	2.742357738471849	2.3036274567006303	2.0724891785192923	2.5347657348819683	1.5434837822619853	1.4059056047797074	1.6810619597442633
177	2.5815151666393503	2.227955216272159	2.9350751170065417	2.645373975339771	2.3608505012958014	2.9298974493837404	1.645078918649315	1.4922415524723882	1.797916284826242
178	2.6203284419183253	2.2617919347391195	2.978864949097531	2.715281218218466	2.4224955174870146	3.0080669189499174	1.720995494595433	1.5588211225480753	1.883169866642791
179	2.9050038915764564	2.4830251505782583	3.3269826325746545	2.842406797732564	2.527152567437623	3.1576610280275053	1.759924433816797	1.5944118004903274	1.9254370671432666
180	3.0223776245552596	2.5934819147872745	3.451273334323245	3.0657566985742175	2.726751292183609	3.404762104964826	1.7840511276318864	1.6160067136037815	1.9520955416599914
181	3.261273689809764	2.812802984809254	3.709744394810274	3.1718036385576838	2.8286569215135966	3.514950355601771	1.8899506135939603	1.7183782916884776	2.0615229354994433
182	3.2950716171178387	2.8398804189161875	3.7502628153194904	3.1809449793752185	2.836904916481647	3.5249850422687903	1.920461422254002	1.7466850909894633	2.0942377535185406
183	3.447088779795303	2.9621604978716563	3.93201706171895	3.3532074355113153	2.9833602281803597	3.7230546428422704	1.9683844812245657	1.7895426385234283	2.147226323925703
184	3.476238507088693	2.984892569748811	3.9675844444285753	3.3465809300258456	2.9775555892229164	3.7156062708287747	1.9867241574697128	1.804661829408274	2.1687864855311516
185	3.579283585687138	3.0660823489210456	4.092484822453231	3.4506444073378266	3.0636525599043383	3.837636254771315	2.0716856619817934	1.8826158254808223	2.260755498482765
186	3.5992039501904625	3.080874787934702	4.117533112446223	3.47661446619429	3.0852088220225617	3.868020110366018	2.1048895438287065	1.9127458933517874	2.2970331943056257
187	3.621425786870277	3.097440855887399	4.145410717853155	3.5024318825314413	3.1070213180516175	3.897842447011265	2.12527447355932	1.931728382104124	2.318820565014516
188	3.8468458384454167	3.2989178060747006	4.394773870816133	3.57492775685719	3.179344480325202	3.9705110333891778	2.1533328062690407	1.9588472213638024	2.347818391174279
189	3.89785475811677	3.3387807330973582	4.456928783136181	3.5805461183804352	3.1837764403750093	3.977315796385861	2.156307796952393	1.9611235219322247	2.3514920719725616
190	3.9784626934566427	3.400722160024582	4.556203226888703	3.5748223146689506	3.176890272524774	3.9727543568131267	2.16159474871979	1.9656964300229638	2.3574930674166166
191	4.1574995407909885	3.5465998548687043	4.7683992267132735	3.7932108549299755	3.3684882378999292	4.217933471960022	2.1884166580988884	1.9909679881900741	2.3858653280077027
192	4.263701601445051	3.6444199487985705	4.882983254091533	4.02317636032641	3.5711849487972724	4.475167771855547	2.2774607341703907	2.0737771921429817	2.4811442761977993
193	4.583960636492374	3.899715726230258	5.268205546754489	4.3585626953541245	3.8468824705750353	4.870242920133214	2.3849849732222523	2.171351525133131	2.5986184213113734
194	4.672564527254887	3.9694226823478296	5.375706372161945	4.380982053619496	3.865829861665679	4.896134245573313	2.479595588359699	2.261476969282821	2.6977142074365767
195	4.8077489902919055	4.074714102196194	5.540783878387616	4.510972995163739	3.9773784072267273	5.044567583100751	2.5804316373503378	2.349185097434405	2.8116781772662707
196	4.816552155428063	4.0847471200086884	5.5483571908474385	4.533661510372801	3.9982962469832906	5.069026773762312	2.5928944673795993	2.3599386319703326	2.825850302788866
197	4.788777939856709	4.064333909442499	5.513221970270921	4.5199239552499755	3.988034692090939	5.051813218409011	2.6203636049062142	2.385124451402568	2.8556027584098604
198	4.796336614066964	4.073663925099057	5.519009303034871	4.527010536446451	3.995364312700514	5.058656760192388	2.627574321826497	2.3941902991568416	2.8609583444961526
199	4.951488785417411	4.183917910917597	5.719059659917226	4.5773257359029085	4.031321473295305	5.123329998510512	2.6383035167686524	2.402531596228626	2.874075437308678
200	4.962203648012528	4.19232884981455	5.7320784462105046	4.60042767075181	4.0495840803088	5.151271261194821	2.6494871048653805	2.4111166131034896	2.8878575966272715
201	5.198140090915804	4.371306490752685	6.024973691078923	4.784104188970014	4.200696804877755	5.367511573062272	2.7281830400454035	2.4692897938603684	2.9870762862304385
202	5.175591434320749	4.356024485926223	5.995158382715275	4.810062338243319	4.22392419132917	5.396200485157468	2.700693220149553	2.444922663604175	2.9564637766949313
203	5.1825429408147645	4.358776130843146	6.006309750786384	4.794981645731972	4.209412304052883	5.380550987411061	2.722472985997623	2.4640837661635393	2.980862205831706
204	5.240504780777556	4.40736564165678	6.073643919898332	4.743162327910742	4.1680842757200445	5.31824038010144	2.71005978275314	2.4543963037635317	2.965723261742748
205	4.948957497443146	4.208250647613285	5.689664347273007	4.613037981498273	4.0665928176142225	5.159483145382325	2.4513965996215346	2.243205352008415	2.659587847234654
206	5.0065255526014045	4.246612771920716	5.766438333282094	4.819087051709415	4.23283670968334	5.40533739373549	2.489351522735907	2.2749161276735	2.703786917798314
207	4.970912277353694	4.22273342959604	5.719091125111348	4.785420086963665	4.2016479993112625	5.369192174616067	2.5185952753875744	2.303788987848895	2.733401562926254
208	5.006627443984478	4.245116247755027	5.7681386402139285	4.755931565377951	4.171630140392491	5.340232990363412	2.53131939160151	2.31579838316522	2.746840400037801
209	5.3330746913436595	4.440750069727677	6.225399312959641	4.675132352507129	4.054434735533032	5.295829969481225	2.559015641910557	2.3367796117579793	2.7812516720631355
210	5.3626525436863	4.440962184570038	6.284342902802562	4.8419834964437936	4.168565484890818	5.515401507996768	2.603027921397798	2.373113126922116	2.8329427158734797
211	5.4231297057463665	4.481157683411217	6.365101728081516	4.887392122731153	4.2005596631968105	5.574224582265497	2.6012571696263262	2.3694142744371702	2.8331000648154823
212	5.38043386239203	4.453062851080768	6.307804873703292	4.788768918224514	4.113541215910904	5.463996620538124	2.6192206443464126	2.38526540804462	2.8531758806482053
213	5.270123980183515	4.368071731724695	6.172176228642336	4.714661890591649	4.04831946246113	5.381004318722168	2.755762941442172	2.5149619723835572	2.996563910500787
214	5.203388073603188	4.3151651970552445	6.09161095015113	4.818933174078226	4.13220628161662	5.505660066539832	2.8123139306851366	2.567245402585832	3.0573824587844407
215	5.212483974077391	4.334783020543956	6.090184927610826	4.609928982028511	3.948748714519029	5.271109249537993	2.9259720473102133	2.669905373349811	3.182038721270615
216	5.268412403572919	4.383044989865048	6.15377981728079	4.6712657809592155	3.996284478549456	5.346247083368976	2.9651041268771277	2.7057678487961216	3.224440404958133
217	5.304952342979046	4.4434296325241185	6.166475053433973	4.900826762835831	4.189473554357906	5.612179971313757	3.0373526854300694	2.7734157418014944	3.301289629058645
218	5.260041660544692	4.413171394497042	6.106911926592342	4.86332784089063	4.160401493008506	5.566254188772755	3.092220275259044	2.8257101405128733	3.358730410005215
219	5.24459143452594	4.393299113516579	6.095883755535301	4.850585857471358	4.144289822894063	5.5568818920486525	3.1216151830980245	2.8538298167991565	3.3894005493968926
220	5.317848959244591	4.427579172336555	6.208118746152627	5.0057994555463825	4.239377265208253	5.772221645884512	3.1090330619457616	2.8394042665845607	3.3786618573069624
221	5.326465701983259	4.430973305136719	6.2219580988297984	4.922211008539585	4.1655818384205965	5.678840178658573	3.1059429575648356	2.8349730763787058	3.3769128387509655
222	5.226211908253569	4.3534265321079655	6.098997284399173	4.903215208641724	4.156640539215708	5.64978987806774	3.15302609282171	2.8797736343110873	3.4262785513323326
223	5.247881287421736	4.368351787709971	6.127410787133501	4.853163490317205	4.110748452699216	5.595578527935194	3.1446356160705338	2.8718784020268897	3.417392830114178
224	5.1894049006096346	4.319834350534119	6.058975450685151	4.845042857428263	4.1000942608413355	5.589991454015189	3.1328625091927487	2.860410781233659	3.4053142371518383
225	5.079129300993439	4.2063185940245305	5.951940007962348	4.7181548229858485	3.972273046364956	5.46403659960674	3.1435827996279837	2.8702518713872767	3.416913727868691
226	4.751002255763127	3.9129730876218396	5.589031423904414	4.474177065002064	3.7569627481096544	5.191391381894475	3.134782757947468	2.855168270937023	3.4143972449579123
227	4.504717254273965	3.749543868133541	5.259890640414389	4.286757393324194	3.6314343509404154	4.9420804357079735	3.102981570166421	2.8326168551131525	3.3733462852196894
228	4.464857467630711	3.7158756289817396	5.213839306279683	4.1543098056180705	3.5219442294855354	4.786675381750605	3.120755250592066	2.847683497788279	3.3938270033958537
229	4.157224626394319	3.48270693754908	4.831742315239557	3.863954188997867	3.2957023712951727	4.432206006700561	2.960675837390628	2.72777983174005	3.1935718430412066
230	4.106544658709657	3.441447065175087	4.771642252244227	3.7747316669948896	3.2226724296652396	4.32679090432454	3.0463363571220716	2.815055423592625	3.277617290651518
231	4.073611290203939	3.4168327468426387	4.730389833565239	3.7433017525678727	3.1980469982492394	4.288556506886506	3.1421762346136264	2.9091262853154696	3.375226183911783
232	4.010043943999485	3.3707674888877097	4.649320399111261	3.7308276590149925	3.189274934450439	4.272380383579546	3.18854798539605	2.9536069953936304	3.4234889753984694
233	3.7146968395670315	3.112585560990678	4.316808118143385	3.5433065223755724	3.0140703617498614	4.072542683001283	3.220009900097078	2.9822792871170734	3.4577405130770824
234	3.6012646084260087	3.0259137110363965	4.176615505815621	3.5265400202946573	2.9995256876790695	4.053554352910245	3.2290594370163257	2.993133882046127	3.464984991986524
235	3.5639168508229497	2.9972450900854337	4.130588611560466	3.3972489437457525	2.8963552675662614	3.8981426199252436	3.2306728621926784	2.9960395727427844	3.4653061516425723
236	3.4665752688134863	2.912235032243907	4.020915505383066	3.1157163664391048	2.6472408421609988	3.584191890717211	3.233611211145659	3.003481320836068	3.46374110145525
237	3.3570071339987617	2.807763514973475	3.9062507530240484	2.861772081949943	2.4213845319658462	3.3021596319340394	3.2211576194225016	2.990183601165211	3.4521316376797917
238	3.3139365754013674	2.767369237256061	3.8605039135466743	2.857093791490912	2.4154055091809123	3.2987820738009113	3.259256188028223	3.022699815104834	3.4958125609516113
239	3.2708352831785237	2.7327017242407443	3.808968842116303	2.852312862983167	2.4102576146280943	3.2943681113382404	3.265538009573525	3.022868751916884	3.5082072672301656
240	3.197796606776861	2.6752033590682904	3.7203898544854317	2.7013524310079697	2.2885718815518077	3.114132980464132	3.3110691381456157	3.065927446164964	3.5562108301262674
241	3.1801903515841916	2.658327929381928	3.7020527737864546	2.6333672306941835	2.231387847724402	3.0353466136639646	3.3515389181219253	3.1049227217259476	3.598155114517903
242	3.182592055243379	2.6571393343782894	3.7080447761084683	2.6501642681219755	2.24302972233704	3.057298813906911	3.3440905452943372	3.097699669437561	3.590481421151113
243	3.127362403032686	2.6107507276489423	3.64397407841643	2.540370546043463	2.1530901982465434	2.9276508938403834	3.349214580707935	3.102591823032539	3.595837338383331
244	3.1003540070525526	2.59082790971365	3.6098801043914546	2.562669462378785	2.170904022976221	2.954434901781349	3.3494663234520123	3.1020822556063266	3.5968503912976986
245	3.0975124323912353	2.5886835823928314	3.6063412823896392	2.554051848889486	2.1644687174308492	2.943634980348123	3.312594905015482	3.0687468480523536	3.5564429619786098
246	3.0027930118896955	2.51703645681469	3.488549566964701	2.4877371285414647	2.115230302762358	2.860243954320571	3.309941951494889	3.0678133389233015	3.5520705640664763
247	2.8254074958311675	2.3804134517895656	3.2704015398727693	2.3588794731073905	2.0124631181684878	2.7052958280462933	3.330279737944837	3.0875216944128754	3.573037781476798
248	2.8295787234101737	2.38374841885992	3.2754090279604275	2.366332492313345	2.018076731262447	2.7145882533642434	3.352923056069168	3.1120668605641137	3.5937792515742224
249	2.7746152164309876	2.3371390201680184	3.2120914126939573	2.386974150260749	2.032236556930301	2.7417117435911966	3.3799226474989177	3.136237383778906	3.6236079112189294
250	2.7170188650466054	2.266446757525909	3.1675909725673024	2.281232189993564	1.9365499666498758	2.6259144133372523	3.808141765216466	3.5104195091959998	4.105864021236933
251	2.683448145761413	2.2393259779234382	3.1275703135993873	2.256315264671917	1.9165115950871316	2.596118934256703	3.8644173980979746	3.561518264245268	4.167316531950681
252	2.683958105492513	2.2343189182006267	3.1335972927843994	2.2445242183928658	1.9055986223972268	2.583449814388505	3.8754623324148287	3.5671970101446693	4.183727654684988
253	2.538279871123635	2.1271158659460045	2.949443876301266	2.1659964464820796	1.8479868940179736	2.484005998946186	3.835516832729623	3.5419294744094896	4.129104191049756
254	2.556365926527281	2.1396412077578195	2.9730906452967423	2.1532962842168804	1.8386433246770868	2.4679492437566743	3.8450462355886543	3.554549509318589	4.13554296185872
255	2.4688436980702995	2.068794725545585	2.868892670595014	2.071270676022868	1.7730162629384107	2.369525089107325	3.868074076635666	3.5781461302805404	4.158002022990791
256	2.369976058740742	1.9948762954039594	2.745075822077524	1.972190455847253	1.6978867163910927	2.246494195303413	3.8417125615694703	3.5556952479339756	4.127729875204965
257	2.328063406214106	1.9498796415261759	2.706247170902037	1.9171037885928521	1.64693123830842	2.1872763388772842	3.8582139694678146	3.5689783881389765	4.147449550796653
258	2.297753102359715	1.921669670917748	2.673836533801682	1.9119502804820354	1.643572810568891	2.18032775039518	3.7928326093844764	3.505110495108526	4.080554723660427
259	2.267339655400905	1.8900019705196498	2.6446773402821595	1.8106425875604393	1.5545013698232197	2.066783805297659	3.7799533922064934	3.4937968770331764	4.06610990737981
260	1.9438388032301175	1.5999189179673428	2.287758688492892	1.6072611640749037	1.3659692862255646	1.848553041924243	3.8079461213559167	3.5170542363859747	4.098838006325859
261	1.738250788408712	1.422976903700073	2.0535246731173507	1.4654643962649807	1.235469269586321	1.6954595229436404	3.822605912841283	3.529135839130557	4.1160759865520085
262	1.4114073054057599	1.1358356226808963	1.6869789881306234	1.2112825642895055	1.010308755032403	1.4122563735466083	3.8211864959311876	3.5242399384051577	4.118133053457218
263	1.255251743612014	1.028005509652279	1.4824979775717488	1.206283059456211	1.0147073198352097	1.3978587990772122	4.034408645526508	3.731818923770084	4.336998367282932
264	1.178513908295625	0.9717888385088866	1.3852389780823637	1.128621684049923	0.9539997159612008	1.3032436521386452	4.1261535019999815	3.8265104222456214	4.425796581754341
265	1.1574135960562353	0.9561125397627306	1.35871465234974	1.0954843318105216	0.9283688941583443	1.2625997694626987	4.224482333564522	3.931619497537862	4.517345169591183
266	1.160773246827505	0.96078472861214	1.36076176504287	1.088173606294065	0.9272719800901077	1.2490752324980225	4.321398310435121	4.030014808263859	4.612781812606382
267	1.1231085867330348	0.9287695216489069	1.317447651817163	1.040872697095057	0.8850316475475364	1.1967137466425775	4.310539487825169	4.022294071269325	4.598784904381013
268	1.1000309559668282	0.9093742331693506	1.2906876787643058	1.0289057342689145	0.8762030963227174	1.1816083722151114	4.282051051449819	3.9991436315591393	4.564958471340498
269	1.0891688795241938	0.9001679040343433	1.2781698550140446	1.0114312344202	0.8606812252639682	1.1621812435764323	4.280356254564623	3.9979512873468472	4.562761221782399
270	1.0520386876140893	0.8685878346391064	1.235489540589072	0.9543102188584253	0.8105783487405471	1.0980420889763034	4.286020058239805	4.00404445059268	4.56799566588693
271	0.9293989644193774	0.7637831869207834	1.0950147419179714	0.8709861470084255	0.7364274624644171	1.0055448315524338	4.316570877055076	4.031862976781259	4.601278777328893
272	0.8115445348833223	0.6581390281933805	0.9649500415732641	0.7581500307599432	0.6338994169998003	0.8824006445200862	4.386939687355014	4.093042106131336	4.68083726857869
273	0.8022371901297112	0.6514439445185345	0.9530304357408879	0.7543957567876021	0.6318631566781137	0.8769283568970905	4.37147340013243	4.079825168729829	4.663121631535031
274	0.7556154149958493	0.6126558128593909	0.8985750171323077	0.7744266592768896	0.6486900549838588	0.9001632635699204	4.771831688354786	4.429848341645453	5.113815035064119
275	0.7619308224726331	0.6180712215119687	0.9057904234332975	0.7976117407791138	0.6682861240514331	0.9269373575067945	4.757985536023687	4.407649773314596	5.108321298732779
276	0.7550766308586029	0.6123847803681506	0.8977684813490552	0.7864320839315908	0.659336611645291	0.9135275562178906	4.664180644551602	4.314459027790889	5.013902261312316
277	0.7603285989335259	0.6163975994734405	0.9042595983936113	0.7743213230290192	0.6500969469642652	0.8985456990937732	4.427933648710644	4.100538612114677	4.75532868530661
278	0.7464994319422108	0.6039524701121708	0.8890463937722508	0.7783955105013249	0.6531537246725428	0.9036372963301071	4.403198277886579	4.077524662473509	4.728871893299648
279	0.758485810809526	0.6121161168851377	0.9048555047339144	0.7801622663751887	0.654033967382087	0.9062905653682904	4.417753400368712	4.087694589448569	4.747812211288855
280	0.7555190258937625	0.6116153417232646	0.8994227100642604	0.8098479093323974	0.6803594968579683	0.9393363218068265	4.366884636716085	4.0442783321171705	4.689490941315
281	0.7827081766527306	0.6355124049207177	0.9299039483847436	0.8288037079078912	0.6976485059009426	0.9599589099148398	4.398393368186301	4.067704112303158	4.729082624069443
282	0.8040388744114328	0.6541003758950668	0.9539773729277989	0.8295238492187234	0.7003905297643832	0.9586571686730634	4.386694107083935	4.057213881678249	4.71617433248962
283	0.8214680646307766	0.6724136294413949	0.9705224998201583	0.8348772367060725	0.707621975107116	0.962132498305029	4.348887520019424	4.025965183116133	4.671809856922715
284	0.8443782462960867	0.6923803731803688	0.9963761194118046	0.8441302015512346	0.7168552445546463	0.9714051585478229	4.345665845716457	4.023837771036003	4.667493920396911
285	0.8680043704316722	0.7121486754149489	1.0238600654483956	0.829739042888912	0.7054759519898423	0.9540021337879816	4.3027457527571285	3.982562885755883	4.622928619758374
286	0.8662085088238712	0.7106682120464709	1.0217488056012716	0.8462314515295781	0.7195962787925703	0.9728666242665859	4.2548169287276485	3.9380717680655906	4.571562089389706
287	0.8651347500328656	0.7100950620791668	1.0201744379865643	0.8436585468021723	0.7174240886983452	0.9698930049059995	4.240868230290891	3.926466525111997	4.555269935469784
288	0.8678070231749759	0.71218196764394	1.0234320787060118	0.8574302288942259	0.7285595564105618	0.9863009013778901	4.220756536497855	3.9080620016723073	4.533451071323402
289	0.8860573331912074	0.7283500367824567	1.043764629599958	0.8678049868497208	0.7395387564328189	0.996071217266623	4.2308072837696455	3.9273222388022138	4.534292328737077
290	0.8819553316257602	0.7252821318554162	1.0386285313961041	0.8678000943262483	0.7395646775577673	0.9960355110947292	4.308699408617151	3.9992882533080785	4.618110563926223
291	0.8833051352209348	0.7239981867324172	1.0426120837094524	0.8549085358346484	0.726391577658568	0.983425494010729	4.336586073313779	4.023565947181598	4.649606199445959
292	0.889890072403847	0.7283803801244533	1.0513997646832407	0.8715489485620893	0.7407407727865473	1.0023571243376312	4.345960058276609	4.039083276078582	4.652836840474636
293	0.8856669998634185	0.7252336317465464	1.0461003679802905	0.8819089874895197	0.7501207370369232	1.0136972379421163	4.374480974672974	4.062431977991101	4.686529971354846
294	0.8883654827244594	0.7295183427935387	1.0472126226553802	0.8923193664140812	0.7609247528364658	1.0237139799916966	4.353532906676259	4.0475265186574	4.659539294695117
295	0.869103580462245	0.7171074901882293	1.0210996707362607	0.900919836561627	0.7702699986483472	1.0315696744749068	4.403582258915027	4.097736188821432	4.709428329008623
296	0.8716754919160595	0.7193479652203127	1.0240030186118063	0.9029223487807102	0.771550063886228	1.0342946336751924	4.413310803915463	4.107288828326052	4.719332779504874
297	0.8722158946528715	0.7198677664747403	1.0245640228310027	0.9019030825652924	0.7707102425102679	1.033095922620317	4.423371215546387	4.116884165203707	4.729858265889068
298	0.8483320487053247	0.7022734659249104	0.994390631485739	0.9161049229994112	0.783979872350168	1.0482299736486544	4.483605475369743	4.164530675386286	4.802680275353201
299	0.8429529262942963	0.6981211517587764	0.9877847008298161	0.917036021727479	0.7847913997494491	1.0492806437055089	4.455809402332637	4.137989400437699	4.7736294042275755
300	0.8446499615567565	0.6990533509426688	0.9902465721708442	0.9114168576588745	0.7795316675722967	1.0433020477454522	4.391845483996249	4.079854917642851	4.703836050349647
301	0.8471024676411764	0.6990713704700735	0.9951335648122792	0.92239897047146	0.7857293851641431	1.059068555778777	4.402986034125607	4.090779744682685	4.7151923235685285
302	0.8535139952979436	0.7051970286553664	1.0018309619405208	0.9262954356590518	0.789549922192904	1.0630409491251998	4.395214262579632	4.084496648977824	4.705931876181441
303	0.8424542286826227	0.6984186947704145	0.9864897625948307	0.8970981193655099	0.7665423076811995	1.0276539310498203	4.186452337590607	3.9002263242894815	4.472678350891734
304	0.8490546337102736	0.703059420106299	0.9950498473142482	0.8973284096626788	0.7668962095246933	1.0277606098006642	4.11167599902765	3.831559057945784	4.391792940109516
305	0.8510212962795731	0.7038186312492001	0.9982239613099463	0.8999194963887669	0.7689419741622159	1.030897018615318	4.087862805823186	3.8093778204738857	4.366347791172487
306	0.8397604542627046	0.6968887085846508	0.9826321999407586	0.886145850726866	0.7596520401162004	1.0126396613375317	3.8947209162292316	3.6378424645223304	4.151599367936133
307	0.8446450127611557	0.7013750962813681	0.9879149292409433	0.8869366931017492	0.7602427015715043	1.013630684631994	3.884491539701867	3.6282479071653766	4.140735172238357
308	0.8650915030822885	0.7098944048257589	1.0202886013388182	0.853278972862246	0.7269086392596265	0.9796493064648655	3.6601411602081173	3.41112183207359	3.909160488342644
309	0.8605850758591004	0.7046329270316878	1.016537224686513	0.8214427540205147	0.6991766945404596	0.9437088135005698	3.2063390880158136	2.9944793232969653	3.418198852734662
310	0.8698253701550184	0.7103831536259007	1.029267586684136	0.8270743438795765	0.702505591976453	0.9516430957826998	3.0271651605650503	2.8213435696787212	3.2329867514513797
311	0.8513128549482616	0.6936231472541866	1.0090025626423365	0.8069456368952075	0.6818268377442072	0.9320644360462078	2.8890929634015263	2.687186951843895	3.0909989749591578
312	0.8322879475686318	0.6810443303896075	0.9835315647476561	0.8152196973389265	0.689553698314908	0.9408856963629451	2.8248159928410157	2.62468321508534	3.024948770596691
313	0.7995674252043681	0.6565344748957238	0.9426003755130125	0.8004825629547889	0.6763272459203575	0.9246378799892203	2.7735438812913946	2.574084683740944	2.973003078841846
314	0.7936622004678322	0.6533827721296618	0.9339416288060027	0.7903175722402723	0.6689541367004916	0.911681007780053	2.753631898991781	2.555400891873358	2.951862906110204
315	0.7866853193036291	0.647927023885674	0.9254436147215841	0.795051814398628	0.6724365202130771	0.9176671085841789	2.7157832877701105	2.519659130545988	2.911907444994233
316	0.7883398923123239	0.6496656283812596	0.9270141562433882	0.8179018760429329	0.6908263638958082	0.9449773881900575	2.676697301504949	2.483961678042988	2.86943292496691
317	0.7846239738267615	0.6457809418473639	0.9234670058061591	0.8190499628067767	0.6915506972231786	0.9465492283903747	2.662853696066945	2.471323455331703	2.8543839368021873
318	0.7874560745891528	0.6476987790908695	0.9272133700874361	0.8284268248536035	0.6993712193853487	0.9574824303218582	2.6377043542516323	2.447571433275801	2.8278372752274636
319	0.7712897076615024	0.6328812073426215	0.9096982079803834	0.8006415585369809	0.6732891445948166	0.9279939724791453	2.620978406963253	2.43115212817507	2.8108046857514357
320	0.7712897076615024	0.6328812073426215	0.9096982079803834	0.7822594844229094	0.6571599466349359	0.9073590222108827	2.579673660002814	2.3906868022635255	2.768660517742102
321	0.7416315169982327	0.6111453895134831	0.8721176444829823	0.8068513556506834	0.678621483436225	0.9350812278651419	2.568891435714473	2.3805659741872005	2.7572168972417463
322	0.7179891139979895	0.5923505966246357	0.8436276313713431	0.7936523405296743	0.6666720601798168	0.9206326208795316	2.6025633984590115	2.4090186297643976	2.796108167153626
323	0.7088299566764	0.5855204234636484	0.8321394898891518	0.794198654812194	0.667691237910585	0.9207060717138029	2.5751092685202503	2.3831804942575774	2.7670380427829233
324	0.7074655159964118	0.5850392539503916	0.8298917780424321	0.7884884183803322	0.6632933324676749	0.9136835042929896	2.5614836212528957	2.37061127237858	2.7523559701272116
325	0.6909697837965544	0.5724977351286065	0.8094418324645023	0.7494971469316487	0.6328016446403687	0.8661926492229287	2.41999464288586	2.2408429921895916	2.599146293582128
326	0.6594271433813071	0.5456925038853568	0.7731617828772575	0.7274172997814845	0.6132131217871966	0.8416214777757723	2.350485607396058	2.177218439089096	2.5237527757030196
327	0.642494474391812	0.5307820150290874	0.7542069337545365	0.7150762052646451	0.6012403196823678	0.8289120908469225	2.325805695933095	2.154611381678218	2.4970000101879717
328	0.6263230130685786	0.5147266039914582	0.737919422145699	0.7053173538070279	0.5903910713046474	0.8202436363094083	2.304150912075272	2.131586003705988	2.4767158204445563
329	0.5924523869692019	0.48693433986248436	0.6979704340759194	0.6716538194171526	0.5628895379361369	0.7804181008981683	2.278495644868992	2.107672313237554	2.4493189765004297
330	0.5679066935911137	0.46499487044527993	0.6708185167369474	0.696946891926923	0.5827791989894276	0.8111145848644185	2.242861633713397	2.073785039210844	2.4119382282159503
331	0.5667289848104793	0.463952665798245	0.6695053038227137	0.6855481102859314	0.5729446562593394	0.7981515643125234	2.2368172629749474	2.0675848666909564	2.4060496592589384
332	0.5661646777635563	0.4633590591320943	0.6689702963950184	0.6811642550737372	0.5691045511329593	0.7932239590145151	2.236170085043303	2.0666029633834	2.405737206703206
333	0.5622083566375824	0.45962687469670216	0.6647898385784627	0.6770122566618444	0.5650364479247203	0.7889880653989684	2.231519580367261	2.0607055516861053	2.4023336090484166
334	0.5400860640014515	0.44075296906342243	0.6394191589394808	0.6573398416678192	0.5464281863579634	0.768251496977675	2.093003052907902	1.9263884388928594	2.2596176669229444
335	0.5136993443925454	0.4220797444749902	0.6053189443101006	0.6471787092083958	0.5397137578213582	0.7546436605954334	1.9195052501666385	1.7681539147912513	2.0708565855420256
336	0.5050989175213069	0.41716751231191285	0.5930303227307009	0.6497131525629886	0.5438058236030394	0.7556204815229377	1.843459042735597	1.7013988726629186	1.9855192128082757
337	0.49808207674814253	0.4092153970928775	0.5869487564034075	0.6306165221768579	0.5257036656016084	0.7355293787521074	1.7130313843725804	1.5773425783933483	1.8487201903518122
338	0.49702805102245057	0.40818736653635135	0.5858687355085498	0.6154117065717727	0.5124139169779285	0.7184094961656169	1.6673762658903266	1.5347687925476035	1.7999837392330498
339	0.48866003027670496	0.4011288935050591	0.5761911670483508	0.5870339124286537	0.4881925666987079	0.6858752581585994	1.5605165965366448	1.4375983831353458	1.683434809937944
340	0.4804398439380373	0.39114203423783245	0.5697376536382421	0.5875626266307541	0.48477956006944933	0.6903456931920589	1.4617975316687453	1.343269688406219	1.5803253749312716
341	0.4751453214681389	0.38664923072587465	0.5636414122104032	0.5887221210244349	0.48561315635050245	0.6918310856983674	1.4074575946678307	1.2914264302294174	1.523488759106244
342	0.4738259447578712	0.38577374028296	0.5618781492327825	0.5840552841960047	0.48211856098546335	0.6859920074065461	1.3922717067559467	1.2776038337747306	1.506939579737163
343	0.480815237865745	0.38739973287044077	0.5742307428610491	0.5484228087058762	0.44765596539629726	0.6491896520154553	1.3512624271911098	1.2390344362562469	1.4634904181259727
344	0.4790108391053827	0.38552420579175684	0.5724974724190086	0.5450909970453246	0.4438854469246009	0.6462965471660482	1.3234682597409435	1.212104012500745	1.4348325069811418
345	0.4851334389520048	0.38974819882477796	0.5805186790792316	0.5478832649797226	0.44509498009144893	0.6506715498679962	1.2977282606998823	1.1867699044540725	1.408686616945692
346	0.48904906323838654	0.39206540483741403	0.586032721639359	0.5329183606105306	0.43192473151718536	0.6339119897038759	1.252310989916137	1.1440528480936267	1.3605691317386477
347	0.4734287680552002	0.3807699517346054	0.5660875843757949	0.5010418008683899	0.4066818324937983	0.5954017692429814	1.1378774829080807	1.0420466750697637	1.2337082907463977
348	0.4668483911594955	0.37326572849513595	0.560431053823855	0.508603832752726	0.41018579608851424	0.6070218694169377	1.0703167771304605	0.9751405828058869	1.165492971455034
349	0.46323382718149475	0.3707580122218659	0.5557096421411236	0.5238175310273923	0.4232706974379151	0.6243643646168693	1.0585294390808575	0.9630514877270497	1.154007390434665
350	0.46323382718149475	0.3707580122218659	0.5557096421411236	0.5188605173194161	0.41899363175444304	0.6187274028843891	1.0586075280360645	0.9629891418063684	1.1542259142657605
351	0.4596167804863674	0.3657784281549262	0.5534551328178086	0.5065074635258378	0.4053048448326741	0.6077100822190014	1.015499909329405	0.9208368146040582	1.1101630040547519
352	0.4566448520392224	0.3633376377096005	0.5499520663688443	0.5126921966654678	0.41107010391338356	0.6143142894175522	1.0294550526241097	0.9343508659217901	1.1245592393264294
353	0.44248340413440695	0.35000681441442627	0.5349599938543876	0.5131652760671934	0.41031650033474204	0.6160140517996447	1.0357438605909994	0.9399519969247961	1.1315357242572026
354	0.4479176444548541	0.3519447017242989	0.5438905871854093	0.5454862466356661	0.4346174832036107	0.6563550100677216	1.019920382894946	0.9165102586410463	1.1233305071488453
355	0.44293756827102815	0.3502145453060528	0.5356605912360035	0.5565599109887656	0.44729438405312105	0.66582543792441	0.9714058992786554	0.8695354789517011	1.0732763196056097
356	0.44216675455226995	0.3502640161201407	0.5340694929843992	0.5654518832703406	0.45849401652654853	0.6724097500141325	0.9376144799923615	0.838927140325022	1.036301819659701
357	0.453979963478952	0.358343968992015	0.549615957965889	0.5664222104565879	0.46067129508865756	0.6721731258245182	0.9315069334889725	0.8332873145421185	1.0297265524358266
358	0.4672442242855567	0.36687576233798674	0.5676126862331266	0.5793588889806108	0.47058414939913296	0.6881336285620887	0.9407278781355393	0.8417468933609031	1.0397088629101754
359	0.4570948848173093	0.35676284412892356	0.5574269255056951	0.5798362916526645	0.46929815986120416	0.6903744234441247	0.9382849392728062	0.8395386420498632	1.0370312364957492
360	0.4652659766390487	0.3623396186844802	0.5681923345936172	0.5835339871339495	0.4722289383838161	0.6948390358840831	0.9408410266106274	0.8416272787700418	1.040054774451213
361	0.44685331517962634	0.34596500944846587	0.5477416209107868	0.5801552278354012	0.46846628926591927	0.6918441664048831	0.9360840302788442	0.8366348397099779	1.0355332208477106
362	0.44614872722028676	0.3483838033915538	0.5439136510490198	0.5740923324335644	0.4661433940616201	0.6820412708055087	0.9472641697036406	0.8472958933150314	1.0472324460922497
363	0.4303980024673262	0.33940517498913747	0.5213908299455149	0.5630929335952584	0.4583043471789602	0.6678815200115567	0.9192438216761719	0.8249332741405204	1.0135543692118234
364	0.4306105539098442	0.33813303760710467	0.5230880702125837	0.5578489302355909	0.45306327640068955	0.6626345840704922	0.9114555329775906	0.8178507486651979	1.0050603172899835
365	0.42168553976472223	0.3317956548923972	0.5115754246370472	0.5519335042866147	0.4499442630867274	0.653922745486502	0.9138063605861573	0.8203418690572095	1.007270852115105
366	0.43649690619815334	0.34356827723225136	0.5294255351640553	0.507359802938685	0.4138074553305101	0.6009121505468598	0.8827696887283971	0.793483454744485	0.9720559227123093
367	0.44028726149546654	0.3458165595014272	0.5347579634895059	0.5047720496364125	0.411421054961721	0.5981230443111042	0.8554199944716567	0.7690132735340085	0.9418267154093048
368	0.44935445514187145	0.35259894779174955	0.5461099624919934	0.48406285164727564	0.3941015675367936	0.5740241357577577	0.8158400237322665	0.735850488663951	0.895829558800582
369	0.44539970510705307	0.3487499295206351	0.542049480693471	0.48604221444673856	0.3953841349280372	0.57670029396544	0.8181505457445601	0.7393222483188073	0.8969788431703131
370	0.457943447559813	0.35559986644904046	0.5602870286705854	0.489047119052471	0.3938508131267595	0.5842434249781825	0.8272523174764811	0.7456977777910907	0.9088068571618715
371	0.4647749902454191	0.36006454895593054	0.5694854315349076	0.497593045037943	0.39992438169485944	0.5952617083810265	0.8269086625130027	0.7440458829938154	0.9097714420321901
372	0.4588557763219345	0.35854496351950726	0.5591665891243618	0.5021948145522273	0.4063779319543943	0.5980116971500603	0.8225135113790347	0.7392301437025639	0.9057968790555054
373	0.4531865084111313	0.3535688926811449	0.5528041241411177	0.48471737996101827	0.39237998570237614	0.5770547742196603	0.8293778042798678	0.7460991510353957	0.9126564575243401
374	0.4536396143825674	0.35194430122232406	0.5553349275428108	0.49540588974159044	0.39823983869344504	0.5925719407897359	0.8259361351964563	0.7424916632901333	0.9093806071027793
375	0.4353017850602785	0.3364735401619954	0.5341300299585616	0.47735921959251093	0.38184055928606536	0.5728778798989564	0.8246286496952764	0.7408895237425468	0.908367775648006
376	0.43432384111685285	0.3356774262650126	0.5329702559686931	0.47715796979331593	0.38147580210941573	0.5728401374772162	0.8209401175061544	0.7373481294701464	0.9045321055421625
377	0.4333700014710448	0.33474478232838245	0.5319952206137072	0.47665574056149707	0.38099238291864324	0.5723190982043509	0.8134872155924376	0.7301209931273089	0.8968534380575663
378	0.4333700014710448	0.33474478232838245	0.5319952206137072	0.47787347300615424	0.38191861661163995	0.5738283294006685	0.8132239579868353	0.7297997642363103	0.8966481517373603
379	0.4405650466091013	0.3395387080358334	0.5415913851823692	0.48034970860844767	0.38358433330746655	0.5771150839094288	0.8139463032127492	0.7303318867274651	0.8975607196980333
380	0.4692637446800545	0.35684795504389477	0.5816795343162142	0.4823075400668896	0.3826193713838538	0.5819957087499253	0.8464835377859162	0.7575006322815565	0.935466443290276
381	0.48175793902426883	0.3601971033107655	0.6033187747377722	0.47172763210480373	0.37067508424593215	0.5727801799636754	0.8478014720009242	0.7551193480551524	0.9404835959466961
382	0.4839308730318216	0.36160783437774485	0.6062539116858983	0.47406583313556694	0.372030292161251	0.5761013741098828	0.8501720984451779	0.7557354906281866	0.9446087062621693
383	0.48747132989757125	0.36408620282932247	0.61085645696582	0.47707484651134824	0.3742657542622625	0.579883938760434	0.8548861407904553	0.7594023823724058	0.950369899208505
384	0.48009347041204153	0.35553645205215095	0.6046504887719322	0.48300982764815736	0.37617068855528074	0.589848966741034	0.8341861669376053	0.7347333040069381	0.9336390298682724
385	0.48009347041204153	0.35553645205215095	0.6046504887719322	0.48300982764815736	0.37617068855528074	0.589848966741034	0.8215704553021114	0.7224981127662244	0.9206427978379983
386	0.4828221031856451	0.3573457114326757	0.6082984949386145	0.48452841900490223	0.3772827310130348	0.5917741069967697	0.8221107818930776	0.7227460921651399	0.9214754716210154
387	0.4782978630106548	0.35325708027675784	0.6033386457445518	0.49043789175049923	0.3813393217098343	0.5995364617911642	0.8205557767928641	0.7206706034487298	0.9204409501369983
388	0.4769292801973599	0.3521865981511534	0.6016719622435664	0.48954336647832525	0.3804078034213455	0.598678929535305	0.8074907641400275	0.7081826785613601	0.9067988497186948
389	0.4769292801973599	0.3521865981511534	0.6016719622435664	0.4881740243875379	0.37926218471250217	0.5970858640625736	0.8048523908601504	0.705546752200951	0.9041580295193498
390	0.46960836384751375	0.34625163758180977	0.5929650901132177	0.49127453208497535	0.3814016016537899	0.6011474625161608	0.8051946808287359	0.7057066226290094	0.9046827390284624
391	0.46687121224042094	0.34411095946746156	0.5896314650133804	0.49585044416488694	0.38475961883975573	0.6069412694900181	0.8139840962810498	0.7127668093413765	0.9152013832207233
392	0.4723972324618647	0.3432847593349173	0.6015097055888121	0.5281892704637974	0.40735822999534055	0.6490203109322543	0.8856765111635395	0.7663117862435691	1.00504123608351
393	0.4723972324618647	0.3432847593349173	0.6015097055888121	0.530449142208181	0.40899884190708335	0.6518994425092786	0.8862987256031472	0.7663387566250671	1.0062586945812273
394	0.47510499329100664	0.34390198628808144	0.6063080002939318	0.5166383232454914	0.3962642600375871	0.6370123864533959	0.8836183956248661	0.7636919214021918	1.0035448698475404
395	0.47510499329100664	0.34390198628808144	0.6063080002939318	0.5166383232454914	0.3962642600375871	0.6370123864533959	0.8795131782883673	0.7598131608217789	0.9992131957549557
396	0.48306234979541873	0.34927611543898657	0.616848584151851	0.5194434561899537	0.3982893459689063	0.6405975664110012	0.861667640095156	0.7388841623315949	0.984451117858717
