# Supplementary material for: Proteome-wide determinants of co-translational chaperone binding in bacteria
Source: Nat Commun. 2025 May 10;16:4361. doi: 10.1038/s41467-025-59067-9 (PMC12065913; doi:10.1038/s41467-025-59067-9)
Supplement: Supplementary file 8 — Source Data [file 41467_2025_59067_MOESM8_ESM.zip › S5c_deoC.csv]

codon position	TF WT enrichment mean	TF WT enrichment low CI	TF WT enrichment high CI	TF ddnaK enrichment mean	TF ddnaK enrichment low CI	TF ddnaK enrichment high CI	DnaK WT enrichment mean	DnaK WT enrichment low CI	DnaK WT enrichment high CI0	0.5216641968540255	0.4922625626279688	0.5510658310800823	0.5767915955276761	0.5548548551753862	0.5987283358799659	0.7933922210892783	0.7513838206683535	0.8354006215102032
1	0.49414280328995785	0.467953235294904	0.5203323712850118	0.5742041874866849	0.5541942895427403	0.5942140854306295	0.8019174750351891	0.7601448880886468	0.8436900619817314
2	0.49255584432798516	0.4665945699180585	0.5185171187379118	0.5749679392357738	0.5550192208644409	0.5949166576071067	0.8035101512662035	0.7618949054560702	0.8451253970763368
3	0.503801127916917	0.4776308492779128	0.5299714065559211	0.5797223584138695	0.5598047910191389	0.5996399258086003	0.7929412732577819	0.7521775463629901	0.8337050001525736
4	0.4909122122528315	0.466193245459844	0.515631179045819	0.5596796371622061	0.5409692807147906	0.5783899936096217	0.7899218567762964	0.7494970555151405	0.8303466580374526
5	0.4790419826069004	0.4557440141035396	0.5023399511102612	0.5361169950519984	0.5186792925263317	0.553554697577665	0.7664027978040888	0.7277766630639093	0.8050289325442684
6	0.4762794388767705	0.4533234879372145	0.49923538981632654	0.5260389337369358	0.5090521478895651	0.5430257195843065	0.7605493276877062	0.7224526680691256	0.7986459873062868
7	0.47615034334509093	0.45324731108544947	0.4990533756047324	0.5272256953968574	0.5102384700931432	0.5442129207005716	0.7610817626506138	0.7230342746364328	0.7991292506647948
8	0.47318834571060153	0.4509094674090148	0.49546722401218835	0.5205331625850903	0.5039482401425379	0.5371180850276427	0.7330526029684978	0.6970251274941118	0.7690800784428837
9	0.47282955153090145	0.45065518840695495	0.49500391465484794	0.5201770652667147	0.5036549696139707	0.5366991609194587	0.7249062327168418	0.689781797938275	0.7600306674954088
10	0.47212086520357854	0.4500203513751151	0.49422137903204205	0.5200768195398318	0.5035872273390767	0.5365664117405868	0.7215427058925203	0.6867624344363317	0.7563229773487091
11	0.47110663625265153	0.4491508842030909	0.49306238830221216	0.5162910328150827	0.4999916869109897	0.5325903787191758	0.7232416122178285	0.688441307462956	0.758041916972701
12	0.47059179711981375	0.4487487542180102	0.4924348400216173	0.5099386964913852	0.4939151785538176	0.5259622144289529	0.7213248688758055	0.6867175211299295	0.7559322166216815
13	0.47253395880338345	0.4509418274005943	0.4941260902061726	0.5170256739144656	0.5010130588119439	0.5330382890169874	0.7191005682123464	0.6850368715973681	0.7531642648273247
14	0.47030905666440537	0.44910739032704927	0.49151072300176146	0.5259040100247325	0.5099806216746001	0.5418273983748648	0.7181937358020827	0.6846184564861177	0.7517690151180476
15	0.4705432087135264	0.4493343074864413	0.4917521099406114	0.5262142175216357	0.510287223859651	0.5421412111836204	0.7194505763382888	0.6858523027933088	0.7530488498832688
16	0.4700163290598024	0.44884485557082443	0.4911878025487803	0.5252148236736711	0.50932786563906	0.5411017817082824	0.7203862248632695	0.6868011735803132	0.7539712761462257
17	0.46998961924431093	0.4492296926927484	0.4907495457958735	0.5328829824783703	0.5170402227234187	0.548725742233322	0.7181381084558286	0.6856461816875812	0.750630035224076
18	0.46995974158784404	0.4493500173585341	0.490569465817154	0.5341092014281359	0.5183768235353308	0.549841579320941	0.7118221097249255	0.6799356186651601	0.7437086007846909
19	0.4723191780610636	0.45226632319460636	0.4923720329275208	0.5174626157770169	0.5031033955813504	0.5318218359726834	0.6998072259507004	0.6687744868813752	0.7308399650200256
20	0.4726272579128013	0.45259998390548983	0.49265453192011277	0.5149363777285659	0.5006718497489393	0.5292009057081926	0.6969201922341902	0.6661399939212225	0.727700390547158
21	0.47273723729331574	0.45270635614315136	0.49276811844348006	0.5150097506368556	0.5007448627552366	0.5292746385184747	0.6961970405759719	0.6654825440459058	0.7269115371060381
22	0.4724011049767173	0.45248222513970165	0.49231998481373296	0.5158196326670327	0.5015883768016816	0.5300508885323838	0.6962131835648663	0.6655332711863648	0.7268930959433677
23	0.4668892672235023	0.4479392498842538	0.48583928456275083	0.527174987268564	0.5130911204959839	0.541258854041144	0.6213994228599271	0.5931855988315085	0.6496132468883458
24	0.46725123886783726	0.44839641897838567	0.48610605875728885	0.5250230590148746	0.5110562483907982	0.538989869638951	0.6145588395471292	0.5870906873012967	0.6420269917929617
25	0.4675155673961172	0.44864272144924144	0.48638841334299293	0.525307196566664	0.5113254857005174	0.5392889074328105	0.6136593748033787	0.5864302289236951	0.6408885206830625
26	0.45937670974568423	0.44122505710486265	0.47752836238650587	0.5357175902513127	0.5217628040115272	0.5496723764910982	0.608622330496515	0.5818536922322786	0.6353909687607516
27	0.46125086777554924	0.44269448550526613	0.4798072500458323	0.5423581394947667	0.5280469273666689	0.5566693516228647	0.5957672493515644	0.5696022493088337	0.6219322493942951
28	0.458612735072786	0.4398561170703331	0.47736935307523887	0.5464043121123283	0.5318858828304441	0.5609227413942126	0.5835629697751306	0.5574660171193202	0.6096599224309408
29	0.459150939470093	0.4404303250212163	0.4778715539189696	0.5528730591712971	0.5382563990309412	0.5674897193116532	0.5619053683123826	0.5367483568104394	0.5870623798143257
30	0.4592171505713637	0.44073441809818986	0.4776998830445375	0.5570914623346457	0.5425039483456412	0.5716789763236501	0.5605998994635795	0.5359519220122548	0.585247876914904
31	0.4597988081600185	0.441308439028695	0.47828917729134196	0.5551967417451196	0.5406878493628198	0.5697056341274195	0.5521153555054682	0.5283966741560784	0.575834036854858
32	0.46109983072541894	0.44277840946351266	0.4794212519873252	0.5648495740333578	0.5503084694228064	0.5793906786439091	0.5412402498059518	0.5184537056835208	0.5640267939283827
33	0.46031027535914265	0.44201001541993035	0.47861053529835496	0.5650413447537543	0.5504975338835292	0.5795851556239795	0.5413050883369114	0.5184656728241512	0.5641445038496715
34	0.46164958116883936	0.44336227531684236	0.47993688702083637	0.5696835278109174	0.5550894847827686	0.584277570839066	0.5409150037704749	0.5179971312404156	0.5638328763005342
35	0.4615726520594138	0.44330852505358953	0.47983677906523803	0.5718204967356619	0.557202904615313	0.5864380888560109	0.5367617178469507	0.5139707827645583	0.5595526529293431
36	0.4615767226172718	0.4433671580226942	0.4797862872118493	0.5699611594760448	0.5554238833553682	0.5844984355967213	0.5385992924671512	0.5157846715593704	0.5614139133749321
37	0.45777265715986826	0.4393534216250574	0.47619189269467915	0.5604236789656883	0.5458658718974725	0.5749814860339042	0.5359799050011607	0.513071983110015	0.5588878268923062
38	0.4544814989079652	0.4358656073339219	0.47309739048200855	0.5428170491640069	0.5284427612948728	0.5571913370331409	0.5336267688616145	0.5106195422425057	0.5566339954807232
39	0.4337638940736508	0.4149949345025644	0.45253285364473717	0.5196295979568092	0.5049157535657075	0.5343434423479109	0.549446120848047	0.5257617812679937	0.5731304604281002
40	0.42995452717619054	0.4111841681446148	0.4487248862077663	0.531278750461639	0.5158973587899827	0.5466601421332953	0.5543260848181746	0.5299283179502184	0.5787238516861306
41	0.4322444603594019	0.41361903990882753	0.45086988080997625	0.5456179911296165	0.5301482754447194	0.5610877068145136	0.5641729318063635	0.539049090067693	0.5892967735450342
42	0.4317063632089315	0.41314726756318304	0.45026545885468006	0.5455837200155615	0.5301963245791875	0.5609711154519355	0.5884564837036266	0.56278914289165	0.6141238245156031
43	0.4319333723400846	0.41328395145999364	0.4505827932201756	0.5425389549522321	0.5272083604634129	0.5578695494410513	0.6098961943312777	0.5836551124863388	0.6361372761762166
44	0.43279594249777587	0.41373717107114166	0.45185471392441	0.548771620317118	0.5330270790858769	0.564516161548359	0.6089750541799046	0.582291641619739	0.6356584667400702
45	0.4325270184735812	0.41346825932947406	0.45158577761768837	0.5499338133880194	0.534131280609278	0.5657363461667608	0.6421678725952655	0.614602579673841	0.66973316551669
46	0.4424915561667742	0.4221889815825378	0.4627941307510106	0.5512501392156262	0.5344644679033268	0.5680358105279255	0.652378778043996	0.6243855140920658	0.6803720419959263
47	0.44321228154165315	0.4228029877825211	0.4636215753007852	0.5510740095680358	0.5342425311005388	0.5679054880355328	0.6549761801459397	0.6268495422694655	0.6831028180224139
48	0.4337747534191678	0.41357630769576725	0.4539731991425684	0.5475313982935363	0.5306905913649287	0.5643722052221438	0.6620648280718511	0.6335435335004782	0.6905861226432239
49	0.43325160794106393	0.41322693146226674	0.4532762844198611	0.5640956661701836	0.5467776237957942	0.581413708544573	0.7002001003279575	0.6709224753484191	0.729477725307496
50	0.43214956093300694	0.4124148613169297	0.45188426054908415	0.5837964420436681	0.5664907687577967	0.6011021153295395	0.7888660249761509	0.7572683367771695	0.8204637131751322
51	0.4384020305684879	0.41914890783663245	0.45765515330034334	0.5719024824448727	0.555673881515552	0.5881310833741935	0.976193418154717	0.9417671963717078	1.0106196399377263
52	0.44062527735089385	0.4213177362805034	0.4599328184212843	0.5691754088751889	0.5530466978944009	0.585304119855977	1.0459116549498866	1.0102267795262552	1.0815965303735182
53	0.4422279667933069	0.42250924818757823	0.4619466853990356	0.5752742287118949	0.558833066209824	0.5917153912139659	1.1011539963839447	1.0637804126760224	1.1385275800918668
54	0.4435273848935323	0.42383734622103103	0.46321742356603346	0.5778108716363894	0.5613467416543628	0.594275001618416	1.1697328915042688	1.1306190975793227	1.208846685429215
55	0.4442325037068252	0.4246702482200181	0.46379475919363233	0.5809292901423557	0.5644761560981536	0.5973824241865577	1.219756442257859	1.1794710791614822	1.260041805354236
56	0.44465850260162887	0.42546893599725666	0.4638480692060011	0.5869781032049887	0.5706120583492007	0.6033441480607766	1.4602670628472956	1.416215265391266	1.504318860303325
57	0.4450896527784325	0.42588952274003916	0.46428978281682587	0.5921786892097153	0.5756337157384543	0.6087236626809762	1.521070308617605	1.4758606853994474	1.5662799318357625
58	0.4426974704753913	0.4233836245960154	0.4620113163547672	0.5859823363564656	0.5694595258609791	0.602505146851952	1.5661972806348492	1.5200065117494823	1.612388049520216
59	0.4428724990755383	0.42337820828061357	0.46236678987046304	0.5792183671223906	0.5626261330624216	0.5958106011823596	1.6041080963489525	1.5570406513244	1.651175541373505
60	0.4428417036946726	0.4236450448655787	0.4620383625237664	0.5776491606129762	0.5612956372995037	0.5940026839264487	1.6663457774306152	1.6195513827028218	1.7131401721584085
61	0.4479649968684475	0.42912324343089353	0.4668067503060014	0.5774995799905218	0.5615953275422674	0.5934038324387761	1.7061221324513598	1.6600912543310153	1.752153010571704
62	0.447476281467745	0.4283338510927776	0.4666187118427124	0.5716036831794437	0.5556425645247021	0.5875648018341852	1.7476727244740031	1.6999292721607335	1.7954161767872727
63	0.4453428834481164	0.4262835093336984	0.4644022575625344	0.5694664048285611	0.5535226106825781	0.5854101989745442	1.7874564986071892	1.7385736035571315	1.836339393657247
64	0.44126938075589967	0.42179536158109665	0.4607433999307027	0.5950262003981864	0.577347077792473	0.6127053230038999	1.8270820000775432	1.776972194800066	1.8771918053550205
65	0.43165407071049433	0.41326840913397683	0.4500397322870118	0.5624080413010617	0.5463763657373932	0.5784397168647302	1.919730576360189	1.8691220478135762	1.970339104906802
66	0.43152497007339463	0.41316519470511176	0.44988474544167745	0.5617430870148614	0.545747246206036	0.5777389278236869	1.9271544128815457	1.8763973964211935	1.9779114293418978
67	0.4302135310701529	0.4119116584732653	0.44851540366704057	0.545675636133373	0.5302025811522684	0.5611486911144775	1.9356103812535044	1.8848117782822593	1.9864089842247497
68	0.4318336743475161	0.4126799223484835	0.45098742634654876	0.5324743427509606	0.516823584680862	0.5481251008210591	1.9910216480460665	1.9385431651479343	2.0435001309441985
69	0.4307539504099228	0.4115345734630962	0.4499733273567495	0.5355032030571838	0.5196967280119105	0.5513096781024572	2.0625446355873063	2.007914082120187	2.117175189054425
70	0.4295965607101986	0.41051976758645264	0.44867335383394447	0.5349003980255675	0.5191547999416757	0.5506459961094593	2.15485915806377	2.0981311605970094	2.2115871555305304
71	0.43115027512282916	0.4119317239213858	0.45036882632427255	0.5256589250200794	0.5100103588169134	0.5413074912232454	2.2301806147272227	2.1715419047751747	2.2888193246792707
72	0.4318490829502509	0.41276635481258617	0.4509318110879156	0.5224122131936952	0.5069159529286501	0.5379084734587405	2.3415869054192973	2.280617811551322	2.402555999287272
73	0.43448282115217374	0.41526202866512024	0.4537036136392272	0.5185019189580873	0.5030718358942257	0.5339320020219489	2.540840072622149	2.477084108335093	2.604596036909205
74	0.43612678729504545	0.41647061024690135	0.45578296434318954	0.5106070596084848	0.4951567644908762	0.5260573547260936	2.800216742832364	2.7291530909348087	2.871280394729919
75	0.4387406486571296	0.41923574280273823	0.458245554511521	0.5080927923050736	0.4928046597560171	0.5233809248541301	3.0084438514287983	2.938595016372386	3.0782926864852103
76	0.4354226231815249	0.41645130454419405	0.45439394181885573	0.5026882720957102	0.48787304493192574	0.5175034992594947	3.2893710112299903	3.2186022542391703	3.3601397682208107
77	0.43315469451964506	0.41399026306292386	0.45231912597636625	0.48904139750606235	0.47431462294006016	0.5037681720720646	3.42106145439259	3.346996966045071	3.495125942740109
78	0.4331583712916569	0.41397295775609644	0.45234378482721743	0.48856645678132826	0.4738403864685564	0.5032925270941001	3.4227975962100716	3.349009627846975	3.496585564573168
79	0.428741532575289	0.4095387216673603	0.44794434348321777	0.4853465502469614	0.4705708493788112	0.5001222511151115	3.479621868897118	3.404326713490974	3.554917024303262
80	0.4287824623733414	0.4095427307033894	0.44802219404329335	0.4834805615683865	0.46871051967641464	0.4982506034603584	3.4914827380794766	3.4158646182118795	3.5671008579470738
81	0.42962691454289814	0.41037191078716745	0.4488819182986288	0.4854522335281091	0.47066329177489297	0.5002411752813253	3.4858068954716455	3.4104968285303685	3.561116962412923
82	0.43124290331174264	0.4120851301828658	0.4504006764406195	0.4898107264541026	0.47507824825821643	0.5045432046499888	3.4658487471819117	3.391831235306558	3.5398662590572654
83	0.43038375595334255	0.41119388361999365	0.4495736282866914	0.48935518253689064	0.4745967447650844	0.5041136203086969	3.475558018345148	3.4013944767019955	3.5497215599883005
84	0.42703799306110335	0.40750024581846744	0.4465757403037393	0.4793098192149159	0.46449045182700766	0.4941291866028242	3.524039586931806	3.4483142986054025	3.5997648752582094
85	0.4225198220424015	0.4033273921881321	0.44171225189667096	0.47501516418156436	0.4603821167210873	0.4896482116420414	3.4753347123409473	3.402677778770714	3.547991645911181
86	0.4178556755011661	0.39849701850378455	0.4372143324985477	0.4692516055832743	0.45422575253991104	0.4842774586266375	3.522095324739429	3.448801215101809	3.595389434377049
87	0.41798019442230705	0.3986166168532214	0.43734377199139274	0.46769965427578686	0.452674196268899	0.4827251122826748	3.563612193595607	3.489476713505595	3.637747673685619
88	0.4168990750192543	0.39769960719834563	0.43609854284016286	0.4736819824634251	0.45853036932132163	0.4888335956055285	3.610695449693558	3.5354732931653885	3.685917606221728
89	0.41612940206131616	0.39710789297977034	0.435150911142862	0.4721497856070699	0.4571170958755254	0.4871824753386143	3.6313075672217607	3.5561074417196057	3.706507692723916
90	0.4193381171276849	0.400272685829323	0.4384035484260467	0.4697191932139525	0.45483546922544826	0.48460291720245674	3.563396120457177	3.490982179361323	3.6358100615530313
91	0.4196406310203459	0.40056311792261645	0.43871814411807525	0.47056024567858457	0.4556610455952769	0.48545944576189226	3.524472576054791	3.4537251366983126	3.5952200154112686
92	0.41998466794773326	0.400897685889404	0.4390716500060626	0.46912400555768274	0.4542891847627426	0.48395882635262283	3.525134949559782	3.454394376607266	3.595875522512298
93	0.4201623907140609	0.4010755458965124	0.43924923553160944	0.46640106699806116	0.4516587277250878	0.4811434062710346	3.5164105223070043	3.446063828703876	3.586757215910133
94	0.4471746725509412	0.42675564295224505	0.4675937021496373	0.49883373092290406	0.48317577125090583	0.5144916905949023	3.548090868714015	3.47704990562758	3.61913183180045
95	0.45454337795862343	0.4329096126263926	0.47617714329085425	0.4872243270482156	0.4708802736762529	0.5035683804201784	3.5594082525362225	3.4875314532529456	3.6312850518194995
96	0.450810256933981	0.42819040561123456	0.4734301082567275	0.5023107834911593	0.48427434051828155	0.5203472264640371	3.648061895999422	3.571948885735222	3.724174906263622
97	0.45877964439198504	0.4359982793305396	0.4815610094534305	0.501792758069608	0.48378129559438304	0.519804220544833	3.5423427815720445	3.468971302603367	3.615714260540722
98	0.45845076248270095	0.4356954088685803	0.48120611609682157	0.5022655094534897	0.48422620435795016	0.5203048145490292	3.4845360561689094	3.4130377110232875	3.5560344013145313
99	0.4588675536152341	0.4359928029403808	0.4817423042900875	0.5015679081368694	0.4834612901840364	0.5196745260897024	3.472358330006219	3.4008073015225175	3.5439093584899206
100	0.4639007570340167	0.44068788059275155	0.48711363347528186	0.497919056509358	0.47985065459010057	0.5159874584286155	3.364633367258029	3.2958181312653867	3.4334486032506715
101	0.4667229460524081	0.44261464016304364	0.4908312519417726	0.4893993200089917	0.4710480497328807	0.5077505902851027	3.2833745339161884	3.214441903618284	3.3523071642140927
102	0.4665818491386614	0.442353801237971	0.49080989703935174	0.4899079900340578	0.4714839978935029	0.5083319821746127	3.249417474416611	3.18098920569233	3.317845743140892
103	0.47054060781740814	0.446100212717737	0.49498100291707936	0.49429130842182345	0.4756758731370081	0.5129067437066388	3.2447967939192175	3.176206537717981	3.313387050120454
104	0.4952966624449452	0.4702629958806257	0.5203303290092647	0.5264078121056073	0.5071054930254286	0.5457101311857859	3.1186586903463374	3.053444578624057	3.183872802068618
105	0.5016507420964886	0.4759931143543846	0.5273083698385925	0.5373725458572558	0.51748528823112	0.5572598034833915	3.1067380036533363	3.0405546004333592	3.1729214068733134
106	0.5172112644128373	0.4901782234397528	0.5442443053859217	0.5408492496003647	0.5201259435460546	0.5615725556546749	3.0399824882055793	2.9751837862368515	3.1047811901743074
107	0.5200998493011437	0.4929937150857244	0.547205983516563	0.5407594666262769	0.5200963057961521	0.5614226274564017	3.0387605894954035	2.9740709638403717	3.1034502151504357
108	0.5532354849790606	0.5247523719356677	0.5817185980224535	0.544623281589858	0.523870513649609	0.565376049530107	2.989772299127022	2.9273595982052214	3.0521850000488224
109	0.557952900048835	0.5291948924651092	0.5867109076325607	0.5473079418707307	0.5264049205866203	0.5682109631548412	2.9971214747524035	2.9348155849878337	3.0594273645169734
110	0.6045595845337326	0.5716416919969755	0.6374774770704896	0.6206705362415488	0.5950451606356078	0.6462959118474899	2.9878270847709767	2.924350893707892	3.0513032758340612
111	0.6084825821153741	0.5753410114501858	0.6416241527805625	0.6234711544901536	0.5976885795297826	0.6492537294505245	2.9875597968434464	2.9240857743581214	3.051033819328772
112	0.6195522601189074	0.585515419976773	0.6535891002610419	0.6701369825862916	0.6419188367503421	0.6983551284222411	2.987461912769221	2.9238546972821413	3.0510691282563007
113	0.6572085777455146	0.6217674574557541	0.6926496980352749	0.7273550693658004	0.6974418163097995	0.7572683224218013	2.996529460906504	2.932562666559809	3.0604962552531982
114	0.6598624721594946	0.6242874275203093	0.6954375167986798	0.7313158794590817	0.7012248761960912	0.7614068827220721	2.9841113024424275	2.9203424017008643	3.0478802031839907
115	0.6891370819014677	0.6521107361955151	0.7261634276074203	0.7496584561243995	0.7189245911196236	0.7803923211291754	2.918605859470064	2.856091230020482	2.981120488919646
116	1.0127956775941387	0.9612856970546829	1.0643056581335943	0.9032160614251398	0.8686400939357759	0.9377920289145036	2.8367382505696788	2.7771573843572748	2.8963191167820828
117	1.1184622687595924	1.0625168250475334	1.1744077124716517	1.0796751030615983	1.0403148043296466	1.1190354017935502	2.794940505247637	2.7358566794210244	2.8540243310742497
118	1.1569238342817854	1.0986888008253015	1.215158867738269	1.128559348554513	1.087505350487444	1.1696133466215817	2.6883986890544604	2.6299533538923026	2.7468440242166183
119	1.2271883939452248	1.1652251867450585	1.2891516011453912	1.189194578474059	1.1462272903057533	1.2321618666423644	2.6496930334221376	2.59148764233734	2.707898424506935
120	1.3834146972601742	1.3112204455332406	1.4556089489871076	1.334707526542891	1.2864672374611903	1.3829478156245913	2.453165436523262	2.394997260192974	2.5113336128535497
121	1.6115222270912493	1.524909109586673	1.6981353445958258	1.521995249824317	1.465317964094074	1.5786725355545599	2.1347311663688076	2.0776954025716527	2.1917669301659624
122	1.6610132135105846	1.5732097495737005	1.7488166774474687	1.5202796430840573	1.4648514182886694	1.5757078678794452	2.107672655740071	2.051614875440176	2.163730436039966
123	1.6735069099497313	1.584845756873887	1.7621680630255758	1.525099723098773	1.469416387196126	1.58078305900142	2.0982100217746074	2.0420372169546983	2.1543828265945164
124	1.711060969530069	1.622725288276551	1.7993966507835868	1.6110732755515447	1.5536204061920844	1.668526144911005	2.09547795118529	2.039320413161835	2.151635489208745
125	1.7204026141638686	1.6316894458918392	1.809115782435898	1.6261059239973434	1.5682212235227087	1.6839906244719782	2.0958369415900715	2.0396893063266157	2.1519845768535273
126	1.7417066746936443	1.6550104668788643	1.8284028825084242	1.6998046513351728	1.6406477493242597	1.758961553346086	2.0921494456110423	2.0364289980130357	2.1478698932090485
127	1.7835130412330966	1.6942432365264026	1.8727828459397908	1.7681532292491067	1.7060512734097906	1.830255185088423	2.0942453941514216	2.038152338025737	2.1503384502771064
128	1.8033579299147593	1.7152031347029433	1.8915127251265753	1.7859404212295624	1.7252015981927051	1.84667924426642	2.095202120345537	2.0392337819407844	2.15117045875029
129	1.8096402180467719	1.7212126652075335	1.8980677708860103	1.7907132435129025	1.7298134985381883	1.8516129884876167	2.094498608493234	2.038560906345821	2.150436310640647
130	1.9235527128700185	1.8270770822807192	2.020028343459318	1.8625238457437765	1.7980479352281655	1.9269997562593875	2.0614699609773623	2.00379971486394	2.119140207090785
131	1.9352151390040984	1.8385414229255865	2.0318888550826104	1.8847706135074083	1.8197156615688983	1.9498255654459182	2.023362666009304	1.9659959269227631	2.0807294050958447
132	1.9538324850530924	1.855858843352649	2.0518061267535357	1.9269447315912283	1.859908397740944	1.9939810654415127	1.9732490982431614	1.916768718698426	2.029729477787897
133	2.011315437371518	1.9086622515160725	2.113968623226963	1.9638522272690904	1.8946855908827303	2.0330188636554505	1.9213006500457843	1.8657660640171496	1.9768352360744188
134	2.071958362446619	1.9655861323781996	2.1783305925150382	2.0023403501702757	1.9315593028338407	2.0731213975067107	1.8508531484051	1.7966152936037907	1.9050910032064095
135	2.1067572947282156	1.9981119701040653	2.215402619352366	2.062515122741396	1.9890118222734148	2.1360184232093773	1.8238626675975542	1.767960063042607	1.8797652721525013
136	2.0928404887719516	1.9880855331094547	2.197595444434448	2.12558856324883	2.052279922890957	2.1988972036067027	1.780977864192716	1.7254958436240548	1.8364598847613771
137	2.062755596614383	1.9641811927437223	2.161330000485044	2.245862082929967	2.171646936591184	2.32007722926875	1.7855873114236611	1.730412133337047	1.8407624895102754
138	2.029035666093683	1.936401807323962	2.121669524863404	2.2343437936132844	2.163202783957432	2.3054848032691373	1.8198547321424985	1.7649687164043066	1.8747407478806901
139	2.0082246810032913	1.9179697037315422	2.09847965827504	2.1914902093378394	2.1235039887470517	2.259476429928627	1.808580043709351	1.756056630729526	1.8611034566891762
140	2.0122731900539144	1.9239180460156668	2.100628334092162	2.1899704642495683	2.1234312442869268	2.25650968421221	1.782420575644041	1.7314565591865196	1.8333845921015621
141	2.008952868302221	1.9211841473224478	2.0967215892819944	2.1868972369060664	2.1209093045222995	2.2528851692898337	1.7879918771605798	1.7374699854082385	1.8385137689129212
142	2.0297066812264015	1.9402549716628084	2.1191583907899942	2.218353963724285	2.1509936527334794	2.28571427471509	1.8242022558035962	1.7715514354764192	1.8768530761307733
143	2.031634021151213	1.9420807773112978	2.1211872649911285	2.213026312829138	2.1460310245166783	2.2800216011415975	1.8611482586489378	1.806778651623735	1.9155178656741405
144	2.047462110583744	1.9566827441046737	2.138241477062814	2.219801747079072	2.1525048448832558	2.2870986492748875	1.875714231186417	1.8209987712565838	1.9304296911162502
145	2.0602253513733473	1.9685487968418296	2.1519019059048654	2.2472739516310263	2.178932054956606	2.3156158483054465	1.9510408951883738	1.893215696575441	2.0088660938013065
146	2.014610242512183	1.9274369775566285	2.101783507467738	2.2452321473418504	2.179625684517176	2.3108386101665253	1.9477823372933034	1.8899590519946208	2.005605622591986
147	1.9332586133946608	1.854692547894219	2.0118246788951026	2.2108703796965017	2.151018415251791	2.270722344141213	1.9104687331800911	1.854474851133677	1.9664626152265052
148	1.9298673139370877	1.8517729640830758	2.0079616637910997	2.2069251867148587	2.147607164428264	2.2662432090014537	1.9077742699618154	1.8517863298465334	1.9637622100770973
149	1.9541316425052568	1.8746883791682705	2.033574905842243	2.16454280375474	2.1066110727756295	2.22247453473385	2.0291471845560243	1.9695652677179079	2.088729101394141
150	1.968245677563834	1.8877285913177184	2.0487627638099495	2.1666461734624023	2.108407627384672	2.2248847195401327	2.067131045881113	2.0060857870590683	2.1281763047031577
151	1.9877245109103132	1.9055377841604315	2.069911237660195	2.1929314274608185	2.133505571853407	2.25235728306823	2.163898740857247	2.0973778450823395	2.230419636632155
152	1.986599869280419	1.9049987808628646	2.0682009576979734	2.179888356477971	2.1212573956819876	2.238519317273955	2.189907166841204	2.1232958773207624	2.256518456361645
153	1.9884142980531583	1.9061501286778837	2.070678467428433	2.2159268032663855	2.1559050181191854	2.275948588413586	2.199919505193237	2.1300602377221685	2.2697787726643055
154	1.988001020442605	1.9057174081016595	2.070284632783551	2.2144626125502382	2.154484773904775	2.2744404511957015	2.1825613006191684	2.112482032713943	2.252640568524394
155	1.9810242959520359	1.8991920289236583	2.0628565629804134	2.1954403751582516	2.136152598813873	2.2547281515026296	2.6723480208314534	2.594867570006917	2.7498284716559898
156	1.9826154944360275	1.9010249918424749	2.06420599702958	2.1976555656268184	2.1384283479620447	2.2568827832915925	2.8393793250540384	2.7614718267575307	2.9172868233505462
157	1.9822271964519964	1.9016794846604599	2.062774908243533	2.2251994159621216	2.1658012706320937	2.2845975612921494	2.875245957966195	2.797250203776593	2.953241712155797
158	1.9726954078089334	1.8924803251604065	2.05291049045746	2.2050756869085917	2.146330125523984	2.2638212482931994	2.8613307460474573	2.7839133239084006	2.938748168186514
159	1.9754147202947485	1.8977610351777938	2.053068405411703	2.1742159902067115	2.118458471963773	2.2299735084496497	2.8404711056791268	2.768287664006235	2.912654547352019
160	1.9826291335716357	1.9056456073676356	2.059612659775636	2.1123244927637006	2.059220983478027	2.1654280020493744	2.9346956223345266	2.863593703884516	3.0057975407845374
161	1.8565048971070537	1.7821236439726338	1.9308861502414734	2.1122463223401233	2.057340150217728	2.167152494462519	3.0317537171298756	2.9559953655400624	3.1075120687196893
162	1.8200083376072735	1.7459892777487882	1.8940273974657589	2.041309783348795	1.9872380060496182	2.095381560647972	3.0575056175537845	2.9813583503172563	3.1336528847903127
163	1.8085773233000235	1.7348974426549537	1.8822572039450933	2.027384649898819	1.9734947775167835	2.0812745222808537	3.08282380662993	3.00654151185452	3.1591061014053397
164	1.7991211457722378	1.7250221195159563	1.8732201720285193	2.0177752382815943	1.9636390897774811	2.0719113867857075	3.104286100964373	3.027287854623666	3.1812843473050805
165	1.7950627002477209	1.7196818586511018	1.8704435418443401	1.9885536402429596	1.934193731078909	2.04291354940701	3.2018622443114424	3.120934126110547	3.282790362512338
166	1.690402138253814	1.6215236558365298	1.759280620671098	1.8548921589313778	1.8060290852277858	1.9037552326349696	3.0858437664341714	3.0136949894378304	3.1579925434305123
167	1.6259729463708363	1.560398505338197	1.6915473874034754	1.7794612940866885	1.7329076263800065	1.8260149617933705	3.2105490897985574	3.1383039469215452	3.282794232675569
168	1.6192535638602372	1.5539970178762668	1.6845101098442077	1.777073111813885	1.730603465116472	1.8235427585112982	3.2698462642502744	3.1975152554359045	3.342177273064644
169	1.595733368336718	1.53041003254062	1.6610567041328164	1.7343565313666458	1.6884710918372292	1.7802419708960622	3.271123233066688	3.1987222075901416	3.343524258543234
170	1.5761687619613836	1.512069800321707	1.64026772360106	1.7137515841049817	1.6686535628298125	1.758849605380151	3.2773764830421452	3.2052785975383045	3.3494743685459856
171	1.5339926781951254	1.4708432162026464	1.5971421401876045	1.6740960868684742	1.6297781434708831	1.7184140302660653	3.3143314405340893	3.2412331707175706	3.3874297103506077
172	1.5101510642677736	1.4487208461930705	1.5715812823424766	1.593137405204418	1.5517383024046811	1.634536508004155	3.2231316338640905	3.1527677007941306	3.29349556693405
173	1.4821137555737356	1.4211565672492164	1.543070943898255	1.5369828875714524	1.4967659856853466	1.5771997894575582	3.197229798808516	3.1276585667572006	3.266801030859831
174	1.4779988291104202	1.4171552488921595	1.538842409328681	1.5356090301226375	1.4953732921070784	1.5758447681381966	3.1965887266915143	3.126988638810566	3.2661888145724625
175	1.473565066857331	1.412693049318192	1.5344370843964699	1.5400393574816085	1.4995708750997507	1.5805078398634662	3.198186258580406	3.128506043573413	3.2678664735873992
176	1.4689786555289588	1.4080056163053989	1.5299516947525187	1.5305827630476805	1.4902237125252815	1.5709418135700792	3.240361683029108	3.1696720232810267	3.311051342777189
177	1.4650151061346317	1.4042153117372451	1.5258149005320183	1.5266550192340391	1.4863767596899735	1.5669332787781047	3.385800631891678	3.312354827144582	3.4592464366387734
178	1.4339781475348263	1.3755336892093428	1.4924226058603096	1.517747043818252	1.478105312515377	1.557388775121127	3.5844114791067594	3.5080256876012754	3.6607972706122434
179	1.4073893772986201	1.3502901760110284	1.464488578586212	1.4850734222570223	1.446647780641047	1.5234990638729977	3.6473086864745663	3.572020096355663	3.7225972765934694
180	1.4060910669970832	1.349004336502869	1.4631777974912974	1.4866495464683842	1.4482341645770922	1.5250649283596764	3.675633802390281	3.6000360831814486	3.751231521599113
181	1.387096376288028	1.3299853538069688	1.4442073987690869	1.4446664802412035	1.406910821054248	1.482422139428159	3.7237218143584405	3.6469802673458878	3.8004633613709933
182	1.3444177180539958	1.2882197468956653	1.4006156892123265	1.3393512332603832	1.3040532493043053	1.374649217216461	3.7367193490729047	3.6611071418795946	3.812331556266215
183	1.3190624969959235	1.261831765962588	1.376293228029259	1.3086173243387347	1.2732795722340002	1.3439550764434691	3.7752122710022933	3.697991132085797	3.85243340991879
184	1.3106475108056947	1.2516124359443348	1.3696825856670547	1.2679326252070982	1.2325445106553283	1.3033207397588682	3.887620307968276	3.806046391296772	3.9691942246397796
185	1.2728938267251055	1.2140511854696927	1.3317364679805186	1.243329699168664	1.2079673003832854	1.2786920979540424	3.987468036846059	3.9031130645745193	4.071823009117598
186	1.2681403665686728	1.2091438184361984	1.3271369147011471	1.2392043801211765	1.2037331107056866	1.2746756495366665	4.040119094306259	3.9540816842400184	4.126156504372498
187	1.266972267543522	1.2080249611989673	1.3259195738880765	1.2404070458880594	1.204889468488455	1.2759246232876635	4.047425853993401	3.9610862380534257	4.133765469933376
188	1.2621117837652531	1.2035060861166693	1.320717481413837	1.2388772887465318	1.2033282594946784	1.2744263179983852	4.061460345427646	3.974334892874119	4.148585797981173
189	1.2070014005926213	1.1529122365656475	1.2610905646195953	1.2252676124982582	1.1905816468540737	1.2599535781424427	4.025933301837657	3.940327443359653	4.111539160315662
190	1.1915218363256317	1.138611527355516	1.2444321452957472	1.2081252004231844	1.1740903235633668	1.242160077283002	4.000772581588514	3.9164222534932835	4.085122909683744
191	1.176122664783994	1.122674110540272	1.229571219027716	1.1465644482543915	1.1130310574682185	1.1800978390405645	3.9956333697968254	3.911882543777108	4.079384195816543
192	1.13704948696423	1.0829604417018273	1.191138532226633	1.0068856714776064	0.9750175628960951	1.038753780059118	4.085073785308163	3.998699706130072	4.171447864486254
193	1.1260155789130195	1.0724220740666732	1.179609083759366	0.9765802260345535	0.9455221034155052	1.0076383486536018	4.040508767792849	3.9564176793295855	4.124599856256111
194	1.0579780250589677	1.0082879005118939	1.1076681496060412	0.9789829665740537	0.9478392500241642	1.0101266831239433	4.0895299610616895	4.004002537541274	4.175057384582104
195	1.0532009862752032	1.0039411294481695	1.1024608431022367	0.9792637881086369	0.9481995215197145	1.0103280546975593	4.092952180302397	4.007509131044874	4.178395229559921
196	1.0286578333901724	0.9819409216771009	1.075374745103244	0.9720380522287491	0.9417495116628323	1.0023265927946658	4.025699386244558	3.9428601557904397	4.108538616698675
197	0.9990083577625812	0.9538055469716855	1.044211168553477	0.9418521298406863	0.9123900805167735	0.9713141791645993	4.000657540142709	3.9188042182792477	4.08251086200617
198	0.9920480239257141	0.9476377240822671	1.0364583237691611	0.9300100323747346	0.9011559861564145	0.9588640785930547	3.976666668214661	3.897986585860009	4.0553467505693135
199	0.9903874722149301	0.9461386425580847	1.0346363018717755	0.9286618935829742	0.8998727025519315	0.957451084614017	3.9722752614873396	3.893614021365484	4.050936501609195
200	0.9841676398561137	0.9401525648940279	1.0281827148181995	0.9280841020380384	0.8992325105488623	0.9569356935272145	3.778208873703363	3.700852152817586	3.8555655945891396
201	0.956041614113336	0.9137074402224867	0.9983757880041852	0.9141351378772624	0.8858740625941359	0.9423962131603889	3.7714978385591333	3.6935063931497893	3.849489283968478
202	0.9309554749129989	0.8892027191597086	0.9727082306662891	0.8675202169193795	0.8402710179040015	0.8947694159347576	3.778875990017434	3.7004073011509786	3.8573446788838894
203	0.917634477766935	0.8767631470621517	0.9585058084717182	0.829475015897398	0.8035225270556069	0.855427504739189	3.760968958947906	3.6840747084446823	3.83786320945113
204	0.8343745956363041	0.7953093605322652	0.873439830740343	0.7409112086739962	0.7161291064165359	0.7656933109314564	3.8649788353535337	3.7840326041252252	3.9459250665818417
205	0.7699184529330507	0.7327143903174376	0.807122515548664	0.725039146557483	0.6998798987937245	0.7501983943212417	3.8954939202296206	3.811161348942245	3.9798264915169965
206	0.7654388780888084	0.7286268590950591	0.8022508970825577	0.727284245695852	0.7021288282112311	0.752439663180473	3.904432289900415	3.8204214550782334	3.988443124722597
207	0.758923948753308	0.7222894764036885	0.7955584211029276	0.72716929492342	0.701950346620114	0.7523882432267259	3.922934420732079	3.838520623077786	4.0073482183863725
208	0.7577449136872786	0.7210921992053165	0.7943976281692406	0.726877773077196	0.701636465610626	0.752119080543766	3.9240234059911554	3.839054759579929	4.008992052402381
209	0.7584878426743209	0.7219797673338176	0.7949959180148243	0.7287399401207676	0.7035359013026465	0.7539439789388886	3.9117515162377323	3.8273871324470727	3.9961159000283915
210	0.7529916118786257	0.7167332250028984	0.789249998754353	0.72738071545699	0.7022376303602965	0.7525238005536834	3.9118833694039292	3.8275178499595803	3.996248888848278
211	0.7080476263641756	0.6716183446678774	0.7444769080604738	0.7109851579082755	0.6842871794893861	0.737683136327165	4.161028314061712	4.064801682624483	4.257254945498941
212	0.6956169831446064	0.6586733921675341	0.7325605741216786	0.7437351952643149	0.7151306021501169	0.7723397883785128	4.155092255683124	4.054142438926898	4.2560420724393495
213	0.6967948844509196	0.6599496635802593	0.73364010532158	0.7471168918825373	0.7184962879612509	0.7757374958038238	4.131914988582316	4.029483170771438	4.2343468063931935
214	0.661996861400663	0.6296582760331233	0.6943354467682028	0.7252825259898446	0.6990140283976568	0.7515510235820324	4.03109066869318	3.932824424160443	4.129356913225916
215	0.6602748932516858	0.627720391273938	0.6928293952294335	0.7219492930330592	0.6955639454599415	0.7483346406061769	4.058373987190375	3.9590785828223023	4.157669391558447
216	0.6592075374089407	0.6262114013392176	0.6922036734786637	0.7029445144244287	0.6766725222783703	0.7292165065704872	4.0346000955194645	3.9371187136153516	4.1320814774235775
217	0.6405988128582831	0.6084173853983871	0.6727802403181791	0.7230566140244418	0.6952827305201859	0.7508304975286977	4.178104236046169	4.075857975901943	4.280350496190395
218	0.6345564046592715	0.6024198737721154	0.6666929355464277	0.7421998886002333	0.7132190627562667	0.7711807144442	4.236710904890343	4.132322062558559	4.341099747222126
219	0.6319522291964785	0.6000822046799218	0.6638222537130352	0.7416125839160623	0.71272201290567	0.7705031549264547	4.239110211181363	4.13488598348472	4.343334438878006
220	0.6307298887787984	0.5989798057613712	0.6624799717962255	0.7398097645667923	0.7110206788113405	0.7685988503222441	4.239508252297091	4.1356895220570555	4.343326982537125
221	0.628275453575301	0.5967605147090982	0.6597903924415037	0.738868431009696	0.7102015845313349	0.7675352774880573	4.152272580780265	4.052311849819721	4.252233311740808
222	0.6264979644186949	0.5950543717391665	0.6579415570982232	0.7351253018904531	0.706587848218394	0.7636627555625122	3.993480577937648	3.897326063230547	4.089635092644749
223	0.6241043494734652	0.5920237230389365	0.6561849759079939	0.7156761625473902	0.6871732186319953	0.744179106462785	3.7468600899860642	3.654783226808571	3.8389369531635573
224	0.6194442146075343	0.5871933504484219	0.6516950787666466	0.7229845441848934	0.6934442866028554	0.7525248017669315	3.683741918552882	3.5895597251416436	3.7779241119641203
225	0.6091768675407359	0.5776755275299301	0.6406782075515416	0.7172632665014287	0.6879441603814396	0.7465823726214178	3.5822733834020726	3.4931450728422386	3.671401693961907
226	0.5967694469601313	0.5659080231730631	0.6276308707471996	0.6886964681129519	0.6599472526012111	0.7174456836246927	3.563726942156581	3.475027575205692	3.6524263091074705
227	0.5817396623103617	0.5508147252954255	0.6126645993252977	0.6526771639777366	0.6236576818316197	0.6816966461238534	3.551022567443315	3.45960528115872	3.6424398537279106
228	0.578675852252409	0.5481099106586022	0.6092417938462159	0.6475004477911326	0.6186581085989399	0.6763427869833254	3.5337295670425175	3.44297765784263	3.624481476242405
229	0.5761708076593948	0.5459161971963093	0.6064254181224802	0.6394825887657719	0.6111231073538539	0.6678420701776899	3.4854507802795496	3.397839178893459	3.5730623816656406
230	0.577970874316561	0.5477547507701653	0.6081869978629567	0.6421205879011537	0.6137773395292794	0.670463836273028	3.4412093386935787	3.355298992904384	3.527119684482774
231	0.5807930317987495	0.55097190518376	0.6106141584137391	0.6578430445942753	0.629369654145582	0.6863164350429687	3.390842177396648	3.3064643372302287	3.4752200175630676
232	0.5810718403626219	0.5523941157240551	0.6097495650011888	0.6662780900920298	0.638516490176289	0.6940396900077704	3.341829216639568	3.259257155149955	3.4244012781291806
233	0.5795553094472927	0.5523513816519123	0.606759237242673	0.6213545160675683	0.5966345333752232	0.6460744987599134	3.225424790351669	3.148048626100361	3.3028009546029766
234	0.582308623960492	0.5540669065193954	0.6105503414015886	0.6114131618950974	0.5864712464394154	0.6363550773507795	3.1957019136487643	3.119393762536105	3.2720100647614236
235	0.5811554937661181	0.5527713463695687	0.6095396411626675	0.6056422645135522	0.580750472486477	0.6305340565406274	3.198176566116601	3.1213433858192143	3.2750097464139873
236	0.5815402015372574	0.5534102709763009	0.6096701320982139	0.590104816638471	0.5659278614876577	0.6142817717892843	3.0958592271410708	3.0230365566152813	3.1686818976668603
237	0.5756637654072745	0.5470935893343918	0.6042339414801571	0.5857768681938824	0.5610732229468813	0.6104805134408836	3.1007201553006283	3.0275152551527285	3.173925055448528
238	0.5725740961668058	0.5439132891821821	0.6012349031514294	0.5957330548347848	0.5703739242578332	0.6210921854117364	3.116398939751532	3.0411956683210075	3.1916022111820563
239	0.5789420867296651	0.5489398248192117	0.6089443486401184	0.5713735667165383	0.5459991188585684	0.5967480145745081	3.073207300987636	2.9981489307212223	3.14826567125405
240	0.5787499526942839	0.5486006383822895	0.6088992670062782	0.5674998683948418	0.5421219422043198	0.5928777945853637	3.0560035336839424	2.9810817141889254	3.1309253531789594
241	0.5713210430532049	0.540357476106722	0.6022846099996877	0.5533058226621248	0.527489924000216	0.5791217213240336	3.0955178652905246	3.0180238731935707	3.1730118573874786
242	0.5687972386727058	0.5373196968247886	0.600274780520623	0.5778635773524394	0.5504438989089727	0.6052832557959061	3.1001020627388836	3.021061831984329	3.179142293493438
243	0.5633948883527561	0.5316866460379608	0.5951031306675514	0.5829931487603439	0.5547763580780571	0.6112099394426308	3.039390007200039	2.9573080044480613	3.121472009952017
244	0.5607894248040195	0.5290893006557924	0.5924895489522466	0.5846825717925823	0.5562911138547626	0.613074029730402	3.0377322092592367	2.9556304537132667	3.1198339648052063
245	0.5580085473786811	0.5262917515078556	0.5897253432495067	0.586828779213687	0.5581857825007879	0.6154717759265863	3.056030345872545	2.972576755599156	3.1394839361459344
246	0.5648998725240488	0.5320841275242628	0.5977156175238347	0.5859218857216085	0.5566967544445836	0.6151470169986335	2.943054688699525	2.8597823423851096	3.0263270350139404
247	0.5605303341128829	0.5277345625109116	0.5933261057148542	0.5832937510522072	0.5539020781857522	0.6126854239186621	2.905404462143628	2.822791051692609	2.9880178725946474
248	0.5456123846824109	0.512709806808632	0.5785149625561898	0.6007266555876716	0.5691520570951297	0.6323012540802133	2.889411038019846	2.804005359362614	2.9748167166770783
249	0.5453514336836911	0.512287559011794	0.5784153083555881	0.5997316899887591	0.568035307206858	0.6314280727706603	2.8067694819254965	2.720510721471036	2.893028242379957
250	0.5452802627646993	0.5121654944121216	0.578395031117277	0.599749650814916	0.5680172970428095	0.6314820045870226	2.759952198759884	2.6743161415778873	2.8455882559418804
251	0.5477173069288532	0.5141882303870629	0.5812463834706437	0.5914782696349526	0.5599028562131376	0.6230536830567677	2.703126265730089	2.617848316553471	2.7884042149067074
252	0.546754209112515	0.5132286098576626	0.5802798083673675	0.5900604322176314	0.5585035749284935	0.6216172895067693	2.648441331750375	2.5636257267545326	2.733256936746218
253	0.5465384872836647	0.5130119212032539	0.5800650533640754	0.5903144366038799	0.5587393173871354	0.6218895558206246	2.6445997649839037	2.5598208269635734	2.729378703004234
254	0.5414992763994	0.5079417944401252	0.5750567583586746	0.5786255308046622	0.5472213620289017	0.6100296995804225	2.631545644795089	2.5463984580444707	2.716692831545707
255	0.5425867686275944	0.5087074685813613	0.5764660686738274	0.57658566719786	0.5449689956277759	0.608202338767944	2.6121317591648063	2.5272022293463072	2.697061288983306
256	0.5430104806686151	0.5090022188495413	0.577018742487689	0.5753566137827044	0.5436779564716725	0.6070352710937362	2.6104901339146434	2.5252413863741885	2.6957388814550978
257	0.5404105051001921	0.5063658797299083	0.5744551304704758	0.5649573646220429	0.5334970167363442	0.5964177125077417	2.604289320542096	2.5184140988660886	2.6901645422181035
258	0.537767178521527	0.5035441266059776	0.5719902304370763	0.5570107564832967	0.5255568095922846	0.5884647033743087	2.5907983829960677	2.5049814215694655	2.67661534442267
259	0.557004135862644	0.5160897341993894	0.5979185375258985	0.550950243025449	0.5148514199559973	0.5870490660949008	2.651509909068814	2.560935868499409	2.7420839496382188
