# Supplementary material for: Proteome-wide determinants of co-translational chaperone binding in bacteria
Source: Nat Commun. 2025 May 10;16:4361. doi: 10.1038/s41467-025-59067-9 (PMC12065913; doi:10.1038/s41467-025-59067-9)
Supplement: Supplementary file 8 — Source Data [file 41467_2025_59067_MOESM8_ESM.zip › S5e_DnaK_dtig.csv]

gene	TE wt	TE mutant	disenriched
fhlA	2.160179991252709	2.2495467011583674	FALSE
bcsB	1.3965431610367407	1.418896602068058	FALSE
ydiJ	1.327254709410779	1.1112581180143344	FALSE
uvrD	2.172252038516627	2.9611410780225476	FALSE
mqo	0.9307444094476037	0.881384563250735	FALSE
bcsC	0.984528722286439	0.904709199282244	FALSE
yfhM	0.9567363770736269	0.8231937155982872	FALSE
gcvP	1.0672217148027774	1.2112792313443477	FALSE
yfeW	0.7803655114100361	1.101823882929644	FALSE
priA	1.00999024175729	1.1077952639639912	FALSE
rlmL	0.6648345318263956	0.6827614737827195	FALSE
ppk	2.4691019027332883	2.251739953122061	FALSE
menD	0.7700581706127608	1.5019317599211455	TRUE
clpB	0.5052887227441438	0.5476263792764487	FALSE
yejH	1.2952162846132478	1.3908471656015973	FALSE
katG	1.1134169871454065	1.0447272160227106	FALSE
yjjJ	0.7450609516286473	1.2382374742295483	TRUE
yddW	0.6812735685105354	1.0977546347023106	TRUE
dacB	0.8194926878758909	0.8509024265010539	FALSE
mrcA	0.9297238788419065	0.9869624033235239	FALSE
pepP	0.8282503574822949	1.1323111781372377	FALSE
yhjJ	0.7704655427705874	0.6592176145023372	FALSE
htpG	0.8558077253802503	0.9301464303635737	FALSE
nuoF	0.7349405452948986	1.0586197319171098	TRUE
sapA	0.6948747675202068	0.7166143928291979	FALSE
sbcB	1.3841689205312961	2.018825626024357	TRUE
asnB	0.961159570009013	1.7147681299447628	TRUE
thiI	0.930897779747367	1.1801648539707341	FALSE
pta	1.5989448774463892	1.7867621580791977	FALSE
rhlE	1.2135787468509855	1.4503763007373252	FALSE
pykF	0.9825322680018583	0.965764738898436	FALSE
carB	1.0978212776200902	1.000041884212684	FALSE
mfd	1.7347089508105358	1.9084056225810697	FALSE
fucI	0.8468529479107104	0.7726760323077323	FALSE
murC	0.8518441594721091	1.1208010832539255	FALSE
ampC	0.6972643901319207	1.0857449409096946	TRUE
gudD	0.7939181619108561	1.0352871821981169	FALSE
oppD	0.7661493080909975	1.2512084627181395	TRUE
yhbW	0.9186642131545271	1.7813329125966153	TRUE
fbaB	2.1743656640365776	2.4646210402645714	FALSE
macB	1.9457445300962684	1.8967943389553	FALSE
cca	0.6347357946874798	1.1038299522490205	TRUE
dppD	0.9802590602877993	2.0082996844139513	TRUE
yghZ	0.578966864777804	0.9157620862963838	TRUE
yjeS	0.7291655473987044	0.8201728426515007	FALSE
agp	0.6578285342149094	0.6979514381699573	FALSE
nrdF	0.7298566327304686	1.569664034694215	TRUE
visC	0.8013646891752335	1.4425838656084036	TRUE
uxaC	0.6212266165184069	0.9478603543209033	TRUE
rffT	0.5370062338227122	0.4778986901280912	FALSE
ilvC	0.6956422035719951	0.7343728440553791	FALSE
yidR	1.4272142217351678	1.6386418116932773	FALSE
fdoG	0.5642213248490078	0.5316944486130247	FALSE
ynhG	0.5154102880411552	0.9829667525591208	TRUE
rarA	0.5266417627669052	0.5451243333014301	FALSE
ilvA	1.164644556044375	2.156260371287709	TRUE
secA	0.6580782998660664	0.4567642731145402	FALSE
hemL	0.8708170622757098	1.3051078858374907	TRUE
fumB	1.4762544640428905	2.3071850909812555	TRUE
yqjG	0.8481226372777265	0.9783659450131914	FALSE
dkgB	0.6172433296955526	1.238521625036626	TRUE
ygiF	0.8263340684010002	0.8844606261675456	FALSE
cof	0.690941055377197	1.3967391887197318	TRUE
ydcR	0.5582472104443247	0.8321898496179528	TRUE
ycjX	1.1891195497025553	2.476019431873632	TRUE
lamB	0.8899205826051377	1.2654111217131006	TRUE
malZ	1.1528296847645192	1.1532041508713164	FALSE
lldD	0.9970235484738137	1.3367969193755014	FALSE
thrC	0.6736856358125206	1.1387052903033512	TRUE
ycbL	0.5889336668793639	0.7555470263392479	FALSE
fabF	0.8109488784598149	1.018556354327632	FALSE
hemC	0.7430241989998233	1.5239485608773091	TRUE
hslU	0.8612615829790154	0.7169199075643256	FALSE
yfiC	0.6857023585407802	1.0882464663547042	TRUE
ubiB	1.1855926373585681	1.2575173160423248	FALSE
ycfD	0.920305008442622	1.4778421781757225	TRUE
era	0.5789342591393996	0.500564998776829	FALSE
trpS	1.2674368930174316	2.5838054462318754	TRUE
dnaJ	1.1956836516960663	1.1900978643172702	FALSE
murA	1.56009687324389	2.1291387696691313	FALSE
nadA	0.8808089598068232	1.0388958045644499	FALSE
rfaC	0.7283363181454979	0.7495796815383681	FALSE
ycbZ	1.8700190871160982	1.8592441192927864	FALSE
alaS	1.0591800226985855	1.1238000191877564	FALSE
ansA	0.6722501549375423	0.8872565291449664	FALSE
guaC	0.7952661113867193	0.7570196310994035	FALSE
pheA	1.1939612731091385	1.5342585892172282	FALSE
metC	0.7276955050269344	0.9486212063687144	FALSE
rfaG	0.6852013423942067	0.7253568211261885	FALSE
leuS	3.7525811176881994	2.7658119778497183	FALSE
glgC	1.082670917036305	2.105767007502338	TRUE
dbpA	0.9611967187606081	1.091293166531836	FALSE
leuA	2.1142249917052633	2.131922729638951	FALSE
fadD	1.7497132835256664	1.514830473832185	FALSE
rffM	0.5262298669872706	0.5931962825429274	FALSE
pnp	1.1673565171523574	1.8565143090713925	TRUE
dxs	1.6038573668033769	2.7566811888621885	TRUE
degQ	0.4969442514823376	0.579661523984698	FALSE
glmS	1.4006737373031013	1.9859946855345008	TRUE
yfaY	1.1111093090702961	1.9104145112780329	TRUE
srmB	1.4837464290563174	1.8608865674409723	FALSE
pncB	0.6547609814894595	0.9413306182417024	TRUE
ligA	1.2379643019620883	1.0343790423023385	FALSE
selB	0.9240107060193906	1.1402805900072308	FALSE
thrS	0.980473973673251	1.222067116764705	FALSE
rfbB	0.6582853633996487	0.8110341747684758	FALSE
sdhA	1.388237818158032	1.2696158017186014	FALSE
topA	5.432648540895925	4.093944423409884	FALSE
gdhA	1.080597068064811	1.6661985084362678	TRUE
yraM	1.7005985065440958	1.215973791326071	FALSE
ispA	0.7975853702955233	1.144922216890584	TRUE
yebA	0.8127714984573372	0.6965159194904826	FALSE
lpxB	0.5907716591691116	0.6870552559324751	FALSE
rne	2.162609087440243	1.290374365737504	FALSE
manA	0.9353346625767212	1.2017618276672997	FALSE
yicC	0.5339316905116266	0.5785716955609076	FALSE
nlpE	0.6874173707952165	0.3942114624003104	FALSE
sucC	0.8986535886187195	0.9948304018263766	FALSE
tyrS	0.9827862190500529	1.681822079810948	TRUE
ompR	0.7469174103937661	0.6262517201551459	FALSE
uidR	0.47769992746452133	0.37719940009093045	FALSE
moeB	0.5582571632588422	0.7829930756229989	FALSE
manZ	0.7854266365754905	0.5989611896247985	FALSE
yliJ	0.5774233450566064	0.6363249186272373	FALSE
miaA	0.37517772470593735	0.5798989944970182	TRUE
deoB	1.616540739626517	2.079833047512735	FALSE
glyQ	0.9949742896490703	1.238186255863484	FALSE
serC	1.0341586680879087	1.5882307953539074	TRUE
dusA	0.887921936670872	1.5145016948834344	TRUE
osmY	0.5700022086682434	0.6426222138473706	FALSE
fldB	0.5536569478351139	0.5001784717172636	FALSE
pdxK	1.2441148852272566	2.1165666556131035	TRUE
ycfH	0.9618244028316468	1.4620214420823219	TRUE
mraW	0.6141401649759475	0.8410830868331219	FALSE
minD	0.4971369169218205	0.41274280339231884	FALSE
gabT	1.0749772473814356	1.396991435645453	FALSE
ygdH	1.7461419496958195	2.6614021032240816	TRUE
sseA	0.4793954522365379	0.7686897812129272	TRUE
purD	0.7731534489500748	0.6243057789179209	FALSE
ymdC	0.8381853016921006	1.646143236524239	TRUE
metE	0.9022321104981024	1.1002689553963934	FALSE
yqeF	0.8660332071517693	1.557274065790579	TRUE
yecE	0.8430977147542431	1.0347746262570425	FALSE
tdcB	1.2996226060903966	0.7628846127600917	FALSE
mglB	0.6539860332271525	0.7437925611545352	FALSE
waaU	0.4550739340475148	0.5813427711603582	FALSE
glpK	1.5798523010983592	1.9498921362112216	FALSE
ycjG	0.6936183673089672	1.2211096997519346	TRUE
ybiU	0.9853433463669319	1.312595835185338	FALSE
dcm	0.6269094507845796	0.7989261796393583	FALSE
usg	0.7964452937827269	1.140867551636447	TRUE
iadA	0.8381294682455637	1.2896975125353365	TRUE
ascG	0.5397673619142648	0.8257647540246831	TRUE
hdfR	0.5534271670703459	0.5880713031645276	FALSE
dxr	0.7992886962034351	1.10787553219358	FALSE
ygfZ	0.6703520643175606	0.8972812339156627	FALSE
pldB	0.6351823534470431	0.6509864476592948	FALSE
gshB	0.6216301179582754	0.704787759972302	FALSE
nagZ	0.7682042955768352	1.489218285656603	TRUE
accD	0.6150271860013077	0.6921416225972714	FALSE
yhaK	0.47486715753277436	0.8431714417197105	TRUE
yigB	0.5909435471907613	0.4650951473343634	FALSE
ybjX	0.6002615705835708	0.5309846688119513	FALSE
yggN	0.4836406370750911	0.47938904498802604	FALSE
mdoB	1.3730987993108328	0.9935220245313962	FALSE
pqiB	0.5063371070059924	0.3742598761738411	FALSE
dsdC	0.5750689496021479	0.9314920686394174	TRUE
murF	0.7169607767568623	0.9297446958312671	FALSE
yrfG	0.6772788482296923	1.1136366728218852	TRUE
fdhE	0.5234297690537358	0.43108183300636566	FALSE
zwf	0.8781180703603183	1.0704818225273278	FALSE
rhlB	0.962866355508411	1.1646321378332303	FALSE
gsk	0.6472405012248116	0.7995593441520662	FALSE
ghrB	0.7627331018122175	1.1008181294445105	TRUE
serB	0.828896359649788	0.7964431268709514	FALSE
hsdM	2.328375331780206	2.9703940976991277	FALSE
ade	1.5332983569606193	2.441495477819849	TRUE
mpl	1.1421491536276935	1.4692361926342186	FALSE
cysS	1.1920208316302412	1.7796585020030398	TRUE
fpr	0.87211406292478	1.3777990910579696	TRUE
ndh	0.5943052587944713	0.5764171345916174	FALSE
ychF	0.7564624242414855	1.0285146480730993	FALSE
sucA	1.84115506810681	2.4317407914274005	FALSE
glnS	1.4416601993293134	1.7691194959304837	FALSE
holB	0.6081846572263346	0.6535205592593415	FALSE
serS	0.8247352265995254	1.1461328660865573	FALSE
recA	0.8307102220205305	0.8313204559927655	FALSE
deoC	2.867772134884649	2.2986843807263306	FALSE
atpD	1.1556880986993072	0.9742220025316395	FALSE
gatY	0.6326900078059667	0.8960770303158752	TRUE
nuoB	0.7725048752017106	0.954278277136582	FALSE
lysA	0.677138419091995	1.126342429121957	TRUE
rfaZ	0.6472098086618687	0.6793495924217458	FALSE
asd	1.0857743329185154	1.769324704914199	TRUE
pgi	0.7097678921787683	0.8428538038311345	FALSE
tonB	1.0486449156421649	1.2801478461384825	FALSE
cpdA	0.6073281249333864	1.3614585935878627	TRUE
mnmA	0.7423491272426781	0.877529819609831	FALSE
pyrG	2.3959802470820173	2.460509350671894	FALSE
pgk	1.1575292391832068	0.9089923249228429	FALSE
metB	0.5765000802908073	1.0036247511928467	TRUE
ybaP	0.8200740403637513	1.1222483959086464	FALSE
mltA	0.5536611470042754	0.4107783790280986	FALSE
nagK	0.7144516290202103	0.7564424340248271	FALSE
rbn	0.8938729245836006	1.4002514232986742	TRUE
ubiD	1.328719619626683	1.764365690009451	FALSE
rimK	0.5395591226507427	0.8284294391824364	TRUE
envC	0.6724981708680368	0.5950609796243205	FALSE
aroH	1.113292093844368	2.3726928249630133	TRUE
gadW	0.76978827688811	2.131698602307288	TRUE
dapF	0.515693330513145	0.682428863368226	FALSE
rimJ	0.635724496289631	0.566396433042831	FALSE
ucpA	0.7079324013503578	0.6496484338066872	FALSE
tdk	0.41017646461366697	0.33434279796899136	FALSE
speD	0.7376021534220315	1.0340976120576721	FALSE
rdgC	0.5797641415344288	0.5839423280076239	FALSE
hisJ	0.7179883158820225	0.6294588973320588	FALSE
ftsI	0.7157545232674373	0.6322028955448606	FALSE
yijP	1.0509695983520115	0.7501527272465572	FALSE
trkA	1.0848180821051412	1.4579092312573554	FALSE
yceH	0.6656594524828536	0.7759379731502174	FALSE
mcrC	0.6656436227339151	0.810093010067876	FALSE
yfbQ	0.9029693355843416	1.488230470185654	TRUE
pyrC	0.9340616956433193	1.420862233077314	TRUE
ydcF	0.7191524172443912	1.3965751851969836	TRUE
ygcF	0.5233031925082156	0.7172492606973375	FALSE
yidA	1.2316010901291483	1.7857032427652666	TRUE
cho	0.652626268756858	0.8049734886719512	FALSE
ampH	1.2556261257569494	1.2793751963159248	FALSE
rbsA	0.7596600675287823	0.8750905869797861	FALSE
treR	0.6370069424360792	1.075807135396711	TRUE
yqjH	0.5164730198175146	0.5239923551669541	FALSE
yhhW	0.7516501607623638	0.8312575588478307	FALSE
kdsA	0.7471300245312306	1.222495127068779	TRUE
iscS	0.7739876670810828	0.9158960145897955	FALSE
ubiE	0.6312720520225328	0.5559326481485665	FALSE
rlmG	1.0490992518894455	1.2335656875490304	FALSE
ybdL	0.6275332421789362	1.6404605258909526	TRUE
tyrB	0.9271631466531174	1.2272480643610792	FALSE
ilvB	0.6459057744672813	0.9185117151159977	TRUE
yrbF	0.7043358160093668	1.115599203642987	TRUE
mak	1.4297235759578761	1.6686477638853923	FALSE
rrmJ	0.37288560813976424	0.3606463873859773	FALSE
ribD	0.5604438067872278	0.5864274362486421	FALSE
mepA	0.8164924751167163	1.1302653944304328	FALSE
truD	0.5639393362583731	0.5416020011307424	FALSE
yjiC	0.4357899292236925	0.7369311357818467	TRUE
nagB	0.48036219996251917	0.464867056325634	FALSE
yiaJ	0.5622386604720053	0.6071911211251061	FALSE
ybiB	0.8051609256417511	1.51702159971522	TRUE
fecE	0.6587134987233365	0.9096147387784347	FALSE
yqjI	0.5670763355248217	0.4186734645837448	FALSE
ugpQ	0.7071055139114616	1.1030853794284812	TRUE
rsxG	0.46521751624762575	0.5189175642646991	FALSE
gltI	1.2402078584730458	1.3637274429832753	FALSE
artI	0.5722122536697735	0.48987855563991684	FALSE
cysB	0.6596224801482685	0.9174096052233416	FALSE
dacA	0.6731249728296508	0.48911996837356936	FALSE
rpsB	0.4200058731806724	0.29291255711481706	FALSE
znuC	0.7395065618714722	0.9593586603095806	FALSE
lptB	0.6487137802920628	0.8296245006929583	FALSE
yfbR	0.42705253025988976	0.30521981456561686	FALSE
nudF	0.848851884127824	1.5526148821930024	TRUE
yjeK	0.684201586957168	0.782974352238289	FALSE
yjhU	0.5411303446371944	0.6617166942425922	FALSE
clpX	1.1085357753100975	1.2802702306499014	FALSE
epd	0.4230927368714568	0.66026821678927	TRUE
dppF	1.0957191455736928	1.6155334787146949	TRUE
alsE	0.7927831731103361	0.944465914508206	FALSE
yadE	0.8240040596952696	0.5679187072019783	FALSE
yidZ	0.7085220391699552	0.6683394614419451	FALSE
thiK	0.35137628818448186	0.7346116400837176	TRUE
nagC	0.9051965838638499	0.9919286067654276	FALSE
dapE	1.2380352245407278	1.797864958167229	TRUE
glgA	0.6765905493867613	1.4521688592237827	TRUE
ytfM	1.0381809179334824	1.1678525298148221	FALSE
pheT	1.3816198260956414	1.4203178235927498	FALSE
phoE	0.6235637281222505	1.154762251517495	TRUE
glpQ	0.489686459371433	0.37629266654780946	FALSE
yggW	0.9128370739508342	1.4021520912782024	TRUE
murB	0.7288824313902065	1.8725401126220815	TRUE
mltB	0.5626877014330822	0.5711152370872594	FALSE
xylR	0.7026726781979369	1.2589813912856664	TRUE
xseA	0.7212889158157346	0.8939171189870233	FALSE
rumA	0.8478560500433779	0.8323899123143963	FALSE
yiiG	0.6387910415617702	0.6059256027522005	FALSE
sgrR	1.6838237811359364	1.936658880895218	FALSE
chiA	0.7687846811839893	0.533917178225862	FALSE
ygiQ	1.3614524246723483	2.3059318701237443	TRUE
ybiT	0.699380924804133	0.7602626339243191	FALSE
gltX	1.303238042542623	2.0264812187699235	TRUE
gsiB	0.5981021051939347	0.6131640400269193	FALSE
purA	1.5680561206687245	2.1792044511576982	FALSE
mcrB	0.5078472088185025	0.8290088398432055	TRUE
bamA	1.2791937646615537	0.8490951863896786	FALSE
yheS	0.9455840314485002	1.1309000705257974	FALSE
gltB	2.597256378426824	3.2093488548701097	FALSE
clpA	0.5827993285635074	0.5759310938684475	FALSE
ycbX	0.784899500901611	0.8483527946644606	FALSE
nuoC	2.404323274989785	2.977750117724468	FALSE
plsB	6.008859564626407	3.816277351544351	FALSE
pepQ	0.8672700085257344	1.4942153824542435	TRUE
pflB	0.9259280325070655	0.9857419709521883	FALSE
nuoG	1.070640796393676	1.1048016639622151	FALSE
gyrA	1.8909562125402057	2.548332475577825	FALSE
fecA	1.5666851469235163	1.4998995976602603	FALSE
gpmM	1.350906539543076	2.1481072183930614	TRUE
yghJ	1.575914824416127	0.7764819974656278	FALSE
insK	0.5746968404644466	0.5834189543225063	FALSE
gpmA	0.8367722257924328	1.3053526207100783	TRUE
trxB	0.6780942044844817	0.8479031446724208	FALSE
rnt	1.4562878001830386	2.686584911457694	TRUE
ubiG	0.9852452935904484	2.5016892801841397	TRUE
ung	0.5958288101011842	0.9793624995443745	TRUE
pyrB	0.8047618218701206	0.994721506168448	FALSE
truC	0.7780840719686268	1.5381371173255896	TRUE
glnH	0.5348303349784156	0.6265890704333827	FALSE
pflA	0.6986520019677838	0.7904230946613086	FALSE
btuD	0.6553304537392834	1.1463520050518339	TRUE
yfiE	0.38335260712852354	0.6448516604693154	TRUE
rfaQ	0.5316188231305912	0.5046896922261304	FALSE
malE	0.6770018363170109	0.8919601992775037	FALSE
fruR	0.4379394090568159	0.48781800379829515	FALSE
tgt	0.9058041116675615	1.2228415662405119	FALSE
ybhC	0.598378975783746	0.4737848939959484	FALSE
rdoA	0.7031057388653947	0.9534360671377654	FALSE
ispG	1.1628956512526767	1.662668193568624	TRUE
alr	0.6353050876604933	1.046499836513604	TRUE
queF	0.5078884207398261	0.49359871874214756	FALSE
ilvE	0.6884570676546299	0.8895308254297394	FALSE
iap	0.9059742450655871	0.8342162981775658	FALSE
prkB	0.8482166408020478	1.023572503389672	FALSE
galM	0.659227420649318	0.985197101756756	TRUE
ygjD	1.2697202861706467	1.752244157151297	FALSE
yfdZ	0.8734545074377589	1.2407774778604557	TRUE
glyA	1.0296388841989885	1.2471676316144245	FALSE
nfo	0.683381178709192	1.1085239571570533	TRUE
hemF	1.220035361620998	1.6827220842606037	FALSE
rfaD	0.6830074664038046	0.678938098223815	FALSE
mtn	0.7937585324141346	1.230267429397704	TRUE
rffH	0.6017843620636446	0.7799900020164501	FALSE
galE	0.801148428743795	1.0131802608513523	FALSE
gntR	0.8516738163872473	1.1251571529863595	FALSE
mreB	1.130437283131779	1.4615041009404885	FALSE
ybjS	0.8640995770478087	1.0281913943352192	FALSE
potA	0.7239969118917784	1.2396035989447916	TRUE
hflX	1.1338728399866378	1.2053616762044685	FALSE
truB	1.1462259047976269	1.380858924104297	FALSE
ybiV	0.6730065871671477	0.5651837625131155	FALSE
yafJ	0.6044265486815276	0.6740185767592566	FALSE
nfsA	0.890522236191492	1.1930502726448078	FALSE
sbcC	0.9959868978563432	1.0180016001554786	FALSE
rsxC	0.7294067916967042	0.708701762079629	FALSE
hepA	2.848096230657883	2.3033471172568167	FALSE
potF	0.7368958598358117	0.4573164900357808	FALSE
moaA	0.7436476031188272	1.0206147159253876	FALSE
gltD	1.3183641440171794	1.6667471022888116	FALSE
ptrB	4.48655291144969	4.460947705363353	FALSE
ftsP	1.1397625522637822	1.2116071322216821	FALSE
frdA	1.8645139745242714	1.709863659961652	FALSE
bglA	0.9505949537067809	1.329967297585618	FALSE
fusA	0.7973515069287525	1.236095252115119	TRUE
nadB	1.391516225009099	2.0674739218512466	TRUE
solA	1.158720086077696	2.3921476250393	TRUE
pyrD	0.7302357743226106	0.8602102991966376	FALSE
crp	0.47587050465989494	0.3724259142637613	FALSE
rnc	0.43616532861016577	0.3982112932312125	FALSE
hscA	2.584349219451794	3.639508205362318	FALSE
purM	1.4238948010858234	2.120927720973083	TRUE
yigL	0.7758431471222674	1.3529172621947145	TRUE
bamB	0.5905034773883882	0.48916797642709803	FALSE
deoA	0.9157180510856988	1.6766143522353674	TRUE
yaaA	1.4721129132113024	2.8496143668689498	TRUE
asnA	1.3065731598052763	1.6307827359390898	FALSE
panB	0.6738897727195193	1.1091235674156985	TRUE
dadA	1.1622193165535084	2.4002525055247768	TRUE
dcyD	1.335721903490593	1.966766258009861	TRUE
tas	1.2860745930738622	1.6469283593244475	FALSE
hemE	0.8893154019444464	1.6702508423573883	TRUE
pepA	0.9165025511819702	1.3210816478380023	TRUE
btuB	0.8116052521870846	0.8698642298592282	FALSE
murI	0.8775867525839807	1.3995882563481379	TRUE
dld	0.6231927597684495	0.5313237762454488	FALSE
mutS	0.7074987543690212	0.6625685293810311	FALSE
yncD	1.3648448254472096	0.85848159311784	FALSE
tnaA	1.5760757961918919	1.2273557475846766	FALSE
prc	0.5208031793588448	0.3687358209916152	FALSE
speC	4.76814802960158	4.245698015754043	FALSE
valS	4.388662999893151	3.4446305152934755	FALSE
yeaD	0.7964989949526954	0.9905893484057293	FALSE
metN	0.8489775446554544	1.2702145409238017	TRUE
prfC	1.1679618046906046	1.9581551680005145	TRUE
potD	0.6042687330720522	0.38107162308000025	FALSE
yfgC	0.8921001103208286	1.1377681071214607	FALSE
dnaX	1.058690811593429	0.8748260607058649	FALSE
bisC	1.848446601224676	2.4421993144102707	FALSE
accC	0.7329751509944713	1.2981428322503505	TRUE
tktA	1.0053662908318794	1.5121374405080648	TRUE
ldcA	1.3503665324513996	1.9595990757514328	TRUE
lepA	2.5569002101789513	2.592167365148901	FALSE
tldD	2.472762483610475	2.6442035992910133	FALSE
tbpA	1.059701400511666	1.7201817435236433	TRUE
lplA	1.0300070690940037	1.6944708017695078	TRUE
queA	0.8576175545534136	1.1358680860763133	FALSE
yajO	0.6909306399600852	1.3618818127101937	TRUE
ispH	1.4684900146687607	1.919904927366296	FALSE
rep	0.5936693781193532	0.7698255501368833	FALSE
katE	3.7476141699659116	2.8610937955640483	FALSE
hipA	0.8740929442748825	1.2637562288562874	TRUE
fepC	0.8659726639379356	1.215757817157706	FALSE
nemA	0.8051341768635637	1.2352773654213247	TRUE
rlpA	0.7257611514972739	0.6169902371388606	FALSE
aspC	1.7580180167504227	1.653476144618316	FALSE
tdh	0.6888065018751758	1.0127718208163592	TRUE
efeO	0.6568026571173385	0.6433789484522959	FALSE
icd	1.4546708196566402	2.6113235654929396	TRUE
mnmG	2.214143292733524	3.540362451624286	TRUE
ushA	1.1377290978670982	0.9798295545831923	FALSE
ynjE	0.6324473703505356	0.48147969344711095	FALSE
topB	0.8514755792876882	1.3150932514647706	TRUE
ansB	0.7651699892079376	1.254282663888672	TRUE
hsdS	1.1395732309588629	1.7213430813549182	TRUE
lysU	0.7844343818916293	0.9677419479912645	FALSE
pssA	0.6650906520722257	0.9820243101632943	TRUE
purF	0.6863582833889098	1.1908587283578147	TRUE
ydiU	1.017946167209103	1.2752975738788854	FALSE
metG	2.21399231140208	3.136111884738567	TRUE
argG	1.1709880097671708	1.8000291650455307	TRUE
ycaO	1.6734867036338776	2.6832850966406414	TRUE
sdiA	0.5247537823445002	0.7021333581226274	FALSE
fumA	1.6337080592729774	2.5703076581492987	TRUE
aspS	1.225144274430064	1.3506181422253074	FALSE
queC	0.9172630660931437	1.145355311098408	FALSE
asnS	1.2946955264374382	1.9327255101260965	TRUE
maeA	2.3887413630860173	3.786148479485768	TRUE
lon	1.0777319857193823	1.149587380426977	FALSE
speA	2.196552091025489	3.3314345810546886	TRUE
bglX	0.9592292155474842	0.7994015813837148	FALSE
gor	0.6465705434479629	1.0661341830844935	TRUE
hemN	0.767522408804406	1.1869571624439115	TRUE
aphA	0.4649104397494747	0.6311116786180437	FALSE
nanA	0.7408508051371845	1.4847717033373447	TRUE
cpdB	1.013227602001404	0.7795708203861843	FALSE
livK	0.7450720521092973	0.9048783415809506	FALSE
rho	0.8560203231993023	1.6605071495003332	TRUE
yhiR	0.9428320106418611	1.6572053774259798	TRUE
tpiA	0.6107465705203499	1.0718970192630422	TRUE
yncE	0.5645294579077511	0.42192962924892413	FALSE
pldA	0.9842290263298621	1.0941854990670072	FALSE
entC	0.8829516948821191	1.1418622875710056	FALSE
galT	0.6125645344421128	0.8531276017330578	FALSE
pdxY	0.8406597855230383	1.1447281913994387	FALSE
rpoB	1.8154670772453385	1.7136130149112492	FALSE
rpoC	1.6257526269750868	1.3470978709098445	FALSE
purL	2.9888774416943895	2.7981706382030755	FALSE
mukB	1.0405822239369047	1.277688360417872	FALSE
hrpA	1.002792675711348	0.8962938486054156	FALSE
ileS	2.083602016513808	2.3312302338230295	FALSE
aceE	2.3859554335078856	5.865317569461875	TRUE
dppA	0.5599524331982086	0.6722975686697409	FALSE
fhuA	0.9026781124839187	0.6700127482647812	FALSE
mdoG	0.63260932586662	0.4846045958916976	FALSE
imp	1.0524313355129444	1.0953226340940108	FALSE
fepA	1.086805277904887	1.858986204872586	TRUE
ompA	0.64367813694368	0.47465230058129676	FALSE
parC	2.5588706426969403	4.449013013741527	TRUE
fadL	0.7601616731567967	0.687763501458832	FALSE
znuA	0.6475522637536352	0.5515547822492595	FALSE
tsx	0.6646998537121658	0.5434349280593895	FALSE
lpd	1.251497572302157	2.551455894936806	TRUE
ompT	0.8492151166910117	0.7979360521766228	FALSE
nrdB	1.0905437825528017	3.059999656745908	TRUE
speB	1.0838157563626505	1.537013826003322	TRUE
pcnB	0.9129544586417323	1.353671072695589	TRUE
glmM	1.0673055333775574	1.4849801426068292	FALSE
pfkA	1.106993962588863	0.8919817771762201	FALSE
vacJ	0.5935523383303759	0.7165181633989959	FALSE
ydgA	1.238463660516828	0.9043673480513258	FALSE
proS	2.723288921223903	1.9691084873216478	FALSE
glyS	0.7042849240471	0.8229834533155814	FALSE
degP	0.5854618727601653	0.5263071419302441	FALSE
sthA	0.583436458969669	1.1616792260587272	TRUE
fhuE	0.9334308431465178	1.7214812383733624	TRUE
cirA	0.8394755107510492	0.7974805048230481	FALSE
yibQ	0.5481391600388945	0.8509484782787036	TRUE
yccW	0.6282044148436596	0.8679970132504092	FALSE
cutC	1.9102908375345944	2.0749536405054347	FALSE
yceM	0.6887896763219353	1.0427729462000068	TRUE
thyA	0.8993576687424928	1.27875711410171	TRUE
rfaP	0.41495021573651214	0.3204795194537128	FALSE
ydgH	0.4356754854666906	0.30087254469064706	FALSE
ttcA	0.6490781956207894	0.9117713512771006	FALSE
fabB	0.7785656749587166	0.8599722106597709	FALSE
yadG	0.5906593726932131	1.0133565940220575	TRUE
rffA	0.6548447842106286	0.9386584644417757	TRUE
yjjU	0.8095459509154889	1.3294656187362097	TRUE
livJ	0.7314399410612259	0.7641433280674798	FALSE
rfaF	0.5095101181409459	0.7423606072695709	TRUE
pbpG	0.592143841753667	0.5464719350223682	FALSE
yieE	0.7338799289247642	1.0886717648049202	TRUE
ydjF	0.7372323305364146	1.9150954581314283	TRUE
hisP	0.4890519923685297	0.6921723979546534	TRUE
glpD	1.8592078219033343	2.9630811508221053	TRUE
yhbJ	1.0639483652662347	1.6570477132899146	TRUE
rseB	0.6616400031472957	0.9687422464070309	TRUE
ddlB	0.6089546572517031	0.8587049897297228	FALSE
cysM	0.8944496441622852	1.0105970050767843	FALSE
hemB	0.9427178800466345	1.3040328537969466	FALSE
yceI	0.6303621846784772	0.5604798855618182	FALSE
pth	0.4435429624893047	0.506094664876675	FALSE
lipA	0.9973571804580004	1.3255811879812085	FALSE
sucB	0.9729555747766896	0.7544667924898406	FALSE
lipB	0.8145320483378439	1.488703210298947	TRUE
lolD	0.9896950440082813	1.3132726241636852	FALSE
purC	1.5443238098623508	1.7356878581461017	FALSE
rluB	0.645486102748453	0.7891783877760674	FALSE
lrhA	0.41865908453378553	0.647217129636652	TRUE
ytfQ	0.7367003436986717	0.839322031545858	FALSE
ynfC	0.6893152930245496	0.9130884006516286	FALSE
yfiP	0.6933915703141839	0.880380317958087	FALSE
ftsE	0.7400770849815499	0.5660476193349249	FALSE
fabI	0.5210802798241964	0.5954757579412975	FALSE
lpxC	0.4422870327705215	0.4697450719155209	FALSE
pyrE	0.4930433405229719	0.6828330303590986	FALSE
atpG	0.5275073590225574	0.6486552538536596	FALSE
frmB	0.6179893859272889	0.9442747220424653	TRUE
udk	0.7262814975270785	1.5124071179990757	TRUE
fhuD	0.7838069892620892	1.1561684150585818	TRUE
poxA	0.78520495240252	1.3481429232817383	TRUE
nadE	0.5602637387759508	1.0782833582559759	TRUE
ybhA	1.1012913176624732	2.4183448734250232	TRUE
rffG	0.6583346313721161	0.8368930038047792	FALSE
nanM	0.44691295449942403	0.4614498567853245	FALSE
yjhP	0.6614522937115244	1.0115522899433387	TRUE
clpP	0.8746762641520095	1.9648657259446414	TRUE
rimN	0.7305083461042774	1.8554574356140963	TRUE
ycbW	0.6843806681737274	0.5192261744027136	FALSE
agaR	0.47366280789615234	0.5181652308575575	FALSE
ampD	0.799961131059729	1.019491939527181	FALSE
acpT	0.5219067650243182	0.7092555547842786	FALSE
yiaD	0.8026201548603525	0.9546665861486198	FALSE
trmH	0.5012640311021722	0.5906561598349639	FALSE
rrmA	0.5828690498161614	0.8785251826180892	TRUE
yafD	0.5340416399264625	0.9824820133082361	TRUE
ydfH	0.6239715954650633	0.53446029313227	FALSE
yhbT	0.4401484184703832	0.5026807040651334	FALSE
ycfP	0.7975662707432442	1.3082115817767421	TRUE
glpR	0.5651686573535731	0.46232774930116893	FALSE
yfiB	0.4806406692639134	0.4810103761484715	FALSE
deoR	0.7029958985407043	0.6895105762340829	FALSE
crl	0.4636297877422466	0.38160497434099805	FALSE
tpx	0.6836313419851212	0.8677933743697338	FALSE
yebY	0.5604238760444024	0.4231300866427778	FALSE
gcd	0.7195597236383307	0.47978060049028803	FALSE
aceF	1.1996513526815236	0.9905294584989885	FALSE
ybfF	0.611812905041196	0.9819766081913464	TRUE
intS	0.46270466463833415	0.38388560167553865	FALSE
yihL	0.4849249135891194	0.38591207801649563	FALSE
nadD	0.6223556844654067	0.984502974910582	TRUE
dam	0.44897439796367256	0.41996670711298806	FALSE
pcm	0.39174706340942755	0.49117884882891183	FALSE
lolA	0.6503914450554921	0.4743290512068427	FALSE
yedD	0.9275461346660374	1.1290089323413153	FALSE
recR	0.4264438195749796	0.4144784019842297	FALSE
msrB	0.41446534079076036	0.38241502543485956	FALSE
yqgE	0.8815526629655398	1.8735704389398051	TRUE
folA	0.47517454535490666	0.41845215759433685	FALSE
yfaZ	0.5786395818524713	0.6031232550619455	FALSE
insJ	0.6968149810445228	0.3821860648873673	FALSE
bax	0.5095893721192873	0.3815052946568301	FALSE
aroL	0.649079686192855	1.3063500550777758	TRUE
yciT	0.5270035629760796	0.5536039393924972	FALSE
smpB	0.47132060416969596	0.37924347287300064	FALSE
pheS	0.6633992442717791	0.7220810268637619	FALSE
yraP	0.5071272924045505	0.44439433364003406	FALSE
nudE	0.4802272925448907	0.6828029617869497	TRUE
fhuC	0.6582429103542646	0.8424991573996086	FALSE
yibK	1.1035792211271815	1.3745463499918116	FALSE
ibpA	0.4488301080651855	0.5310430307233754	FALSE
rna	1.4797824489314797	1.1651491113091346	FALSE
grxB	0.6530656928381402	0.9213026975351254	FALSE
ulaR	0.5237583273488229	0.6028278208087529	FALSE
ybjP	0.7064865606054196	0.7660135330456859	FALSE
rfaH	0.4862763020365677	0.41330447954020055	FALSE
yccU	0.5310986014773901	0.5211905237928415	FALSE
rppH	0.36040476748273326	0.37606328341279627	FALSE
kdsC	0.6768386397760074	0.8381690411732402	FALSE
maa	0.522074883161808	0.5340915413314966	FALSE
ibpB	0.5171588905550446	0.42594781107137075	FALSE
pdxH	0.6077202615661947	0.899554673027699	TRUE
fabZ	0.5651634964721309	0.6261929871931904	FALSE
yciO	0.5676435745738375	0.6972838349217005	FALSE
wbbK	0.8921255158389004	0.8290411495562476	FALSE
yeiG	0.8487410462034151	1.3913188489323454	TRUE
fliY	0.5206321257684039	0.37873426980761543	FALSE
yhhX	0.5775718502160441	0.5954432620669332	FALSE
aaeR	0.714895842027569	1.1294607709609006	TRUE
hemH	0.66932468692597	0.9373100425402825	FALSE
ycjZ	0.5423023328830913	0.47451786698028536	FALSE
lysS	0.8674855016114025	1.2180629070769442	FALSE
atpA	0.7767158852718837	1.0285872807360794	FALSE
cueO	0.8166138993883079	1.8489712017662605	TRUE
mdoD	0.8356312905599469	1.5697847550657633	TRUE
ksgA	0.5518976177504268	0.8815752320243553	TRUE
ompF	0.6180642337134961	1.0657001646056439	TRUE
ompC	0.6793504957224286	1.0976565613167504	TRUE
mipA	0.565361462374708	0.8838039678591167	TRUE
fkpA	0.44741279244801196	0.514734576885923	FALSE
yaiW	0.5105812325866209	0.5857942208710303	FALSE
uvrC	0.8155704366483041	1.1358328531904793	FALSE
ybbB	1.5701275746341459	1.7359600026589883	FALSE
rfbA	0.4661499399822284	0.5408623210469083	FALSE
artP	0.5718846186380947	1.0022134087950647	TRUE
sapF	0.848618983955629	0.8836785798976882	FALSE
mppA	1.6176909893024713	1.8448142217162244	FALSE
ruvB	1.1292386184362952	1.9271373092361526	TRUE
yhiN	0.5929804379276926	1.1590103070889939	TRUE
purK	1.0477945095658536	1.7471362630609761	TRUE
gfcE	0.6820753920318701	0.7954922718502225	FALSE
argT	0.599467754091273	0.8002081046691949	FALSE
ybgK	0.7473418559452253	1.2364109886406824	TRUE
sspA	0.9826892725697167	1.059334129648287	FALSE
exuR	0.5453416068608299	0.7322571638430957	FALSE
ycbK	0.5383812066604284	0.7082073931127686	FALSE
suhB	0.8683548135884857	0.6164554200315111	FALSE
ldhA	0.5983342946424649	0.5604514671550799	FALSE
ycdY	0.4598422594847178	0.5228712635085059	FALSE
frlR	0.4732565664126012	0.5014285983762828	FALSE
allR	0.648259389554502	1.0566796899530106	TRUE
gst	0.6128917726350472	0.6900192718818723	FALSE
leuD	0.5828458648929044	0.8062796776936788	FALSE
ybgI	0.5461008228095763	0.6661998094028704	FALSE
ompW	0.4290477452186081	0.6235122072191034	TRUE
yegQ	0.8028235952750381	1.0273185009614632	FALSE
gltF	0.44111522221583727	0.5303387371850269	FALSE
ygiB	0.409029830343642	0.4704232098362082	FALSE
rluC	0.48127708190645196	0.44516326489162406	FALSE
ygfA	0.4309177077001777	0.8062450209077278	TRUE
artJ	0.417592082171987	0.42400943750802433	FALSE
rlmF	0.5845514593199084	0.5968794728184521	FALSE
xthA	0.8422820737367093	1.3288223315878245	TRUE
yggG	0.4568920306273677	0.6854369684117937	TRUE
amiC	0.6467738814715455	0.9047950725516782	FALSE
ydcL	0.35922943084197423	0.3332512623942818	FALSE
ispD	0.582521803987695	1.0258136510590379	TRUE
rob	0.5628341504328527	0.5107783109552133	FALSE
inaA	0.5116208362528395	0.3331908929685767	FALSE
yggS	0.49554798163760927	0.9548973637825834	TRUE
rfbC	0.3909586988754069	0.36842901240804615	FALSE
ydiY	0.6201838308356397	0.8881777313561251	TRUE
ybbL	0.9728401564360054	1.6755735594454149	TRUE
amiA	0.48493597519997883	0.4560431068842042	FALSE
glf	0.4995612451023955	1.0481807426191554	TRUE
pstS	0.6021585052972057	1.0388553890060253	TRUE
oppA	0.4278377155081528	0.34810202122400713	FALSE
tolC	0.5833646498605375	1.2272837571895479	TRUE
pal	0.5850645811853169	0.9902608961328523	TRUE
ompX	0.539098755903824	0.5788498938246592	FALSE
gapA	0.5946009668619932	0.5529001074971919	FALSE
dapD	0.5550824678486135	0.4979165425442329	FALSE
deoD	0.5497319353899379	0.6150794757520824	FALSE
