# Supplementary material for: Proteome-wide determinants of co-translational chaperone binding in bacteria
Source: Nat Commun. 2025 May 10;16:4361. doi: 10.1038/s41467-025-59067-9 (PMC12065913; doi:10.1038/s41467-025-59067-9)
Supplement: Supplementary file 8 — Source Data [file 41467_2025_59067_MOESM8_ESM.zip › S5e_GroEL_ddnaK.csv]

gene	TE wt	TE mutant	disenriched
caiA	0.5760800394568023	0.6989436620118569	FALSE
rpoH	0.4792343288122888	0.35998938636660577	FALSE
barA	1.3439888162868316	1.029352505733965	FALSE
recC	1.946740539992874	1.1628740732714289	TRUE
plsB	1.9149817662523139	1.7720549137327977	FALSE
uvrA	1.348690638837904	1.1187347917387083	FALSE
leuS	0.9372856278480738	0.7582672615908644	FALSE
valS	1.1862561368507762	1.0519586925240694	FALSE
yhjK	1.2921283449340746	0.8941638074200247	TRUE
uvrB	2.852893871957555	1.4979382239052954	TRUE
speC	7.9733481758180496	4.970082189273634	TRUE
yecD	0.7396285274693278	0.6273051254367424	FALSE
frdA	39.892096993942666	8.807354381842249	TRUE
selA	1.1039213135690873	0.9000632032934314	FALSE
basS	0.9055830541525891	0.870834581898151	FALSE
yoaA	1.0466065362216235	0.6831675489816512	TRUE
nrdE	6.355488485966931	3.458043520681543	TRUE
ydfI	1.3203752376529185	1.1587780754383368	FALSE
yjeP	1.0002815311874689	0.7733445831758524	FALSE
adiA	1.5485242589597281	2.6052733103337498	FALSE
ybjD	0.89492607965862	0.7430538374482099	FALSE
fbaB	0.7236111589952093	0.667061390189259	FALSE
gadA	1.6231032501472218	1.234791340009458	FALSE
yegI	1.0523896079576252	0.6535777100421344	TRUE
rtn	1.1750103284647606	0.8825079225762567	FALSE
treF	0.8939723754523222	0.9486265823470169	FALSE
yicI	0.873223804468175	0.7085454778218261	FALSE
dos	1.1035605264404527	1.1258663744704442	FALSE
torZ	1.6880310394897802	1.6433851432580162	FALSE
xdhD	0.7357360100164154	0.683147566085561	FALSE
amyA	1.379365274749305	1.4658635372014122	FALSE
csrD	1.285404070741432	0.7326508631859544	TRUE
nfrB	1.1350210063369004	0.7623932287627695	TRUE
recB	1.1082779085575978	0.7568419139477379	TRUE
ycgV	0.92208635620139	1.1587241245802344	FALSE
katE	4.136752735248418	3.6084026904540925	FALSE
nfrA	0.8573395800522717	0.466301556748757	TRUE
aroG	0.6955414423738999	0.7429662528616443	FALSE
sgbH	0.6494349077937879	0.5362419690820892	FALSE
dxs	2.012007920340782	1.0848562951340466	TRUE
metL	0.9573495519331241	0.6745302115313033	TRUE
dipZ	1.5770972509427457	1.1051461945345453	TRUE
thiL	1.0033046433984956	0.5837211263108721	TRUE
yidR	1.0498336819302827	0.9844876005544886	FALSE
asd	1.4610508637993906	1.0180708920583836	TRUE
ydhF	1.326870516168731	0.9633970595349386	FALSE
ribB	0.7045913567557447	0.6197860622050367	FALSE
ygdH	2.8543875442498554	2.78868873368605	FALSE
ycaO	1.0378743195448068	0.7739690090663696	FALSE
purM	0.7773632509548587	0.5588042813386206	FALSE
ydgJ	1.0372294295778395	0.755019033022147	FALSE
pmbA	1.2515658183935745	0.9516746246035571	FALSE
guaB	0.7578421381195445	0.6336822968963902	FALSE
ygiC	0.6995061682194045	0.5265330200875437	FALSE
deoB	0.9652827011867811	0.6373711058475039	TRUE
corA	1.1119736429422213	0.777161986072359	TRUE
lepA	1.221071866552117	0.843850806257869	TRUE
metK	4.6470240534310925	3.944417154453446	FALSE
yiiM	0.6485717884473489	0.5220666454894393	FALSE
ypdA	1.0620493617825784	0.8298883629422156	FALSE
yehU	1.0726337014130942	0.750331506726204	TRUE
gshA	3.38425397881866	2.3361370654900067	TRUE
hsdS	0.5454803582286188	0.6555089108316001	FALSE
thrA	1.4039114111648605	0.9335587206546342	TRUE
cysI	0.9439147565425035	0.8118463268247149	FALSE
ycjX	1.3755565903229134	0.9646112470326054	TRUE
mutL	0.9519233606978456	0.6222933505903061	TRUE
wbbK	0.3939187929689294	0.5454934044792739	FALSE
pyrD	0.7801145077753032	0.8456968499660324	FALSE
ygjR	0.99480766797515	0.7960759755206819	FALSE
ydeE	2.521066953596403	1.4867093498051642	TRUE
phoQ	0.9722007823793648	0.7109673598370327	FALSE
cysJ	0.6834922319226702	0.458054801063042	TRUE
murG	0.9542826421837685	0.7348512957447745	FALSE
trkA	0.7553676772181944	0.7861393524665307	FALSE
thiI	0.961965257686054	0.7621556623867377	FALSE
ftsA	0.6500961171392583	0.4383857345508587	TRUE
rna	0.667861115258539	0.7690796295138973	FALSE
dhaK	0.7394256383694509	0.5921342600549756	FALSE
ydgA	0.5222674573623781	0.6044014827784935	FALSE
ftsZ	0.9168256543218388	0.7125801551898092	FALSE
grpE	0.38480564844050674	0.4685151020669395	FALSE
ltaE	0.6667362752488256	0.5535454422610874	FALSE
minC	0.5453309642601593	0.525084508257838	FALSE
hflX	0.7330451397072707	0.6410418974116938	FALSE
lpxL	1.4059174948170423	0.9469885620854047	TRUE
mak	0.6087485281772304	0.7100598599609699	FALSE
pck	0.9375523552826224	0.8506863836111064	FALSE
gyrB	0.6960058273078643	0.5283265881450395	FALSE
atpD	1.0950222598679302	0.6653940169246401	TRUE
sdhA	39.52253693168309	8.17770264897212	TRUE
yojI	1.4463998524790194	1.0279240861127772	FALSE
bioF	1.3455451227192567	0.9708069806105749	FALSE
gltX	0.9434802806167066	0.830909751251228	FALSE
mreB	0.9630400864070314	1.0975647722538706	FALSE
purH	1.343257660024766	1.097741152217156	FALSE
htpG	0.5716940197462966	0.47698849960489476	FALSE
pdxJ	0.5459699107754321	0.5803981209401992	FALSE
ddlA	0.8291088718516252	0.8255142910604009	FALSE
ispG	1.0879251221680772	1.1003612015863202	FALSE
ydiU	3.520906647665251	2.3325150289464816	TRUE
dcyD	0.7582357579164278	0.8052231693227262	FALSE
dapE	0.9958547262226757	0.6645476120376275	TRUE
asnA	0.6873050103025536	0.5051203371157914	FALSE
argS	0.8982326750592753	0.6315361810535949	TRUE
trpS	0.8206848216905588	0.6372838621715334	FALSE
metN	0.5438519361686973	0.5178090203084887	FALSE
psd	1.1591296176859769	0.8947573668588878	FALSE
galU	0.5325331876917403	0.6382440429056844	FALSE
pgk	0.7292825439920666	0.6305963998080641	FALSE
pcnB	0.8822968977196539	0.6460421782146056	FALSE
glnA	1.3020615472682093	1.1916705755929036	FALSE
yejH	1.322057594053217	1.132933492756733	FALSE
arnA	1.3377436314915538	1.3023449088003602	FALSE
priA	0.7361992057043855	0.6297931702849416	FALSE
icd	0.5462326708243804	0.5281051050023744	FALSE
sbcB	12.603964948260172	6.873631373971487	TRUE
recG	0.9532848306553323	0.6461767609891427	TRUE
glnE	0.8562013818116262	0.6797843561239506	FALSE
glpX	0.6628606392745153	0.4994461414514956	FALSE
hisA	0.7449222468220816	0.4904932212260584	TRUE
leuB	1.403643400768786	1.2987550369191352	FALSE
tyrR	0.6410703143092575	0.5484380957836521	FALSE
cpdB	0.612960656192346	0.5969343144562034	FALSE
pabB	1.3892230143383313	0.8289199845833124	TRUE
guaA	0.9087627475148449	0.6824990611958969	FALSE
pepN	0.9787037217330907	0.8198676082436005	FALSE
gyrA	0.6723989617810584	0.5346742073133888	FALSE
mdoH	1.2796884932651258	0.7962774803471331	TRUE
ade	4.323958775709354	2.6552462943089865	TRUE
gsp	1.113416082499431	0.8835933104550712	FALSE
hsdR	0.6636222130370216	0.5918633295885652	FALSE
rpoC	1.160794366809042	0.9207036066605151	FALSE
uup	0.7185852489198048	0.5553334669900015	FALSE
yraM	0.6246255920944899	0.5751872634865144	FALSE
yrfF	1.4672627551749646	0.8300072025514231	TRUE
malT	1.7209848658248714	1.4509864106159631	FALSE
kdpD	0.9030121585423075	0.5976785221130944	TRUE
bisC	4.801722083722987	2.1693420609978897	TRUE
pyrC	1.1016217392090248	1.4924153482994307	FALSE
speB	1.2356790383423388	1.0642793689405072	FALSE
prs	0.9558703498166713	0.8159381088104317	FALSE
folE	0.5616462805335811	0.5909434828733351	FALSE
prmB	4.43742751305237	4.034999581100143	FALSE
yfjD	1.085872617294702	0.8847405472604299	FALSE
bcsE	0.8310923341840468	0.7552216530230307	FALSE
def	0.6370284764780313	0.6885920132119447	FALSE
ybeX	0.7684319255582388	0.47512385363033166	TRUE
yeaZ	0.8229848087234438	0.46531947698925397	TRUE
ycfH	0.5794811314964305	0.5483964635993475	FALSE
htrG	0.7547142519415927	0.4843998649438718	TRUE
rho	0.5098979486325447	0.49723383372272945	FALSE
yeeZ	0.9653790259724706	0.6856624051814533	FALSE
rlpB	0.7698951180892232	0.4607924786806681	TRUE
mepA	0.5928309285327517	0.5394398889351514	FALSE
tgt	11.997839003275844	4.912270293553135	TRUE
yegQ	0.5292678115322015	0.5107049578196219	FALSE
nuoH	1.140152952622711	0.6836515458881632	TRUE
cmoB	0.8879993159930419	0.6881164232298947	FALSE
hdeA	0.38963404860857287	0.410827090909371	FALSE
ybhA	0.6823274501025791	0.5728663061912457	FALSE
pdxK	0.6622107912822539	0.5209590471875875	FALSE
atpA	0.5079158321961953	0.4061211219197228	FALSE
serS	0.6734035378465784	0.5784880273192341	FALSE
ycfD	1.0018120755746087	0.8592522601598701	FALSE
pldA	1.4616981312915198	1.4938587559605252	FALSE
can	0.7829434062628097	0.7105393168369959	FALSE
pgi	0.5198454807697123	0.4575211274681608	FALSE
djlA	0.9034956858113131	0.6974235161375253	FALSE
oxyR	0.6755504025627428	0.6187282897015496	FALSE
gltD	1.4043876339938317	1.2796114258462363	FALSE
yajL	0.5513315881957936	0.40902265087309625	FALSE
purT	0.7439239728903924	0.7872309256345257	FALSE
sodA	0.7669087583810139	0.697536984376763	FALSE
aspS	0.7731190787659945	0.5355512602525123	TRUE
parE	0.5869073626869976	0.5167893849003328	FALSE
dppF	0.5249927372490067	0.45931855329608967	FALSE
pfkA	0.8857148933608568	0.6036517253285215	TRUE
yjgP	1.4585586764968415	0.9341542169002176	TRUE
ldcA	0.9752485245144613	0.8486972415007628	FALSE
gdhA	5.776906637268993	3.873738697532823	TRUE
gltA	1.7025604354472652	1.775712600531053	FALSE
rpe	0.5344184383132953	0.5319979712894667	FALSE
glmU	0.5998472602201852	0.49705753386293433	FALSE
pntB	1.2370105197312828	0.7474973889515066	TRUE
clpX	0.4430056376214573	0.35278292250626997	FALSE
ispH	0.586729942591484	0.4355640021740895	FALSE
tktA	0.931367864909884	0.8140072129593032	FALSE
mdlB	0.9794543738513594	0.6321292964677696	TRUE
yjcE	1.6382938648044931	0.9461277234751236	TRUE
yccS	1.270721852764784	0.8156026973981217	TRUE
metE	0.7191514949853935	0.6147638821425536	FALSE
cydD	1.3425662613727942	0.8753801249148097	TRUE
rpoS	0.4292265673990885	0.4145648408960023	FALSE
zwf	0.6524642424655677	0.5598660426986899	FALSE
pepP	0.737379583421542	0.49369849129391413	TRUE
yheS	0.8463299658899813	0.6066822168863083	FALSE
ruvB	0.6656223462835781	0.42156394071979725	TRUE
ilvA	0.5736533990229199	0.49256538525823135	FALSE
dinF	1.4714888983547878	0.7210939497349275	TRUE
nagE	1.4951271900464898	0.80987787727886	TRUE
proB	0.9873704193513863	0.7370578439713078	FALSE
avtA	0.8788547890744121	0.7242127548798574	FALSE
mukF	0.6385989033910721	0.4412691329145562	TRUE
lysP	1.9811407715441545	1.1256557940384004	TRUE
tppB	2.023657138042349	1.2293840606054547	TRUE
tyrS	0.8388095354758065	0.7158099013771836	FALSE
dadA	1.5410082180104587	0.9714485646658757	TRUE
uspF	0.5494707110302002	0.5476456593866059	FALSE
yibK	0.8806482369189257	0.7221347039607616	FALSE
acrA	0.5439864166010566	0.43129365642038087	FALSE
rnt	0.6800561472357227	0.4952573687387064	FALSE
selD	0.7485877806730578	0.7581117595100356	FALSE
rfbD	0.7502006893203322	0.5939141753400277	FALSE
fabH	0.5937176809096764	0.4420053967535154	FALSE
hemE	0.5460775616510041	0.4224918099669577	FALSE
galF	0.6441676805878511	0.5849843101851206	FALSE
folP	0.8891377930705567	0.6162237125687715	TRUE
appY	0.588103254735643	0.9156807374457878	FALSE
modF	0.6378342934899012	0.5264426041498665	FALSE
emrB	1.3198979296542492	0.7504151211943776	TRUE
gpp	0.6799436870139599	0.4546563859151252	TRUE
cpxA	1.0296861092045284	0.7200803792557097	TRUE
cycA	1.5434058763409653	1.0095941008969054	TRUE
fadL	1.2472670177385794	0.8743230682173883	TRUE
yjtD	0.6517561075987794	0.7698873972269512	FALSE
hemB	0.5618874416569559	0.48182060752633216	FALSE
ompT	0.6802553078225282	0.5696179398726897	FALSE
ybjI	0.6393686538397614	0.5685984780629862	FALSE
rfbX	1.1477405319152718	1.014316413357726	FALSE
rdoA	0.7195030256354402	0.5228257874289026	FALSE
radA	0.7958106548228818	0.5052455688456441	TRUE
dacC	1.202554266669909	0.7802012804121222	TRUE
manA	0.5663593395982397	0.5717386949492627	FALSE
dnaB	0.585662915237863	0.43124533959622013	FALSE
bglA	0.9724948386853519	0.9324866569067615	FALSE
dusC	0.8381225968698498	0.5616581424912985	TRUE
lpxP	1.3355249805444993	0.9128315594921129	TRUE
pitA	1.3528257665750614	0.8019064269709794	TRUE
hemY	1.1609241032623283	0.6338788685016986	TRUE
iaaA	1.0085696021181512	0.697830769280314	TRUE
pepT	0.7766097247514687	0.5263803600739323	TRUE
ftsY	0.5986732554982037	0.5189120460603949	FALSE
yijP	1.1997208059025817	0.8973010507676508	FALSE
amn	0.8210971699893229	0.666738643621968	FALSE
frsA	1.835986141872994	1.6830552850664473	FALSE
fdhD	0.6776806664713597	0.5644609424527511	FALSE
deoA	0.7047361423086839	0.5910468638469499	FALSE
aroH	0.7395841411800009	0.9143135223836134	FALSE
glyA	0.8317385410323832	0.7532902266967244	FALSE
lpd	0.5040697391671594	0.4640096515877366	FALSE
pykF	0.5305808994423222	0.5383327803564056	FALSE
glmM	0.9988333208744368	0.8250934560870536	FALSE
mltC	0.6338719589364255	0.6130893784494147	FALSE
bcsG	1.2607003518955533	0.7234233085258913	TRUE
btuB	2.1094505851834255	2.1536773376593086	FALSE
yjiY	1.4744201272318838	0.8373869579332083	TRUE
msbA	1.7694398820615702	1.1051739355729826	TRUE
yqeG	1.1420090479334812	0.9441577145299381	FALSE
yeeF	2.2416161367114715	1.3749619933194306	TRUE
norR	0.9184153345740864	0.4929649693226636	TRUE
csiE	0.5723827224508038	0.7504782358651108	FALSE
yjdA	0.653318664818651	0.7833958867306288	FALSE
fdoG	0.6731697162586652	0.49764815305494564	FALSE
yjhG	0.9122669413830325	1.0211715949326903	FALSE
aslB	0.5716349227797525	0.39782608692595695	TRUE
ylaB	0.8848023676081609	0.6467917311892287	FALSE
yhiP	1.4266813200487105	1.3304962693257438	FALSE
tnaA	0.7216758539357637	0.863271632549404	FALSE
aceF	0.6159048279306568	0.4144037700097831	TRUE
nadB	1.5173109891712069	1.170770929305208	FALSE
katG	2.9951111922436624	2.4721546971382407	FALSE
dsdA	1.05240918555676	0.8101401880428352	FALSE
cobT	0.8168996377651503	0.627861976456314	FALSE
ygjD	0.5709910131617134	0.5481807368971839	FALSE
cysS	1.0206057581054824	0.8670209043230112	FALSE
tesB	0.43250396088033344	0.5653736272736654	FALSE
glnS	1.271022183590936	1.0101894832295748	FALSE
cutC	0.3958565697072697	0.4402059771451976	FALSE
murA	0.5747288432584431	0.45909700359090083	FALSE
gpmM	0.5787856345545999	0.5438862611624038	FALSE
dapA	0.5262358303310554	0.3920707241850561	FALSE
feoB	1.0814026602779159	0.669784354429704	TRUE
ygiQ	3.305676854829297	2.0921781696120685	TRUE
purA	0.8368280165990009	0.7309336947897626	FALSE
purC	0.5148432359774552	0.4731403390257688	FALSE
dnaG	0.9239385792996243	0.574474501852909	TRUE
ubiD	0.944337616949126	0.7006630461376532	FALSE
ftsP	3.3309801445586045	1.5527991447299916	TRUE
glpK	1.4158752693122667	1.719105644993193	FALSE
ynjI	0.60990528126991	0.5854600565714934	FALSE
phoR	0.8482910817615454	0.6907347862789549	FALSE
narP	0.6737240994719851	0.5556308837909087	FALSE
rluF	0.4598819546066001	0.4457126777921802	FALSE
lon	0.5442593004724622	0.4460115482219322	FALSE
lysC	1.2367146994409792	0.750331506726204	TRUE
ilvI	1.6353136762551008	0.7846588877149411	TRUE
trmA	1.2213194127453468	0.8557151290124402	TRUE
yjjK	0.7542316550214169	0.5409086494931552	FALSE
adhE	1.1078122478468464	1.0233973518890391	FALSE
anmK	1.7460141675617427	0.8789272722456538	TRUE
insG	1.3585558510877938	1.373384336661463	FALSE
dgt	0.9960747770586844	0.8200945437711455	FALSE
lldD	2.2821058353270844	2.6616632893410173	FALSE
tus	1.4548177169439216	0.9057921450474973	TRUE
rnd	1.6176087618258554	1.318290469787182	FALSE
nudK	0.8036815369212893	0.7653341398874393	FALSE
yihG	1.0070857451988693	0.7720353052436063	FALSE
nadA	0.9441322622375756	1.0864943947471188	FALSE
yejK	0.637678479872952	0.48070025048478887	FALSE
rstB	0.8901493704435232	0.6724782615114637	FALSE
qmcA	0.9589291783998274	0.7438145075896493	FALSE
hflB	0.9870922153983509	0.6350877260834754	TRUE
miaB	0.7111280931215683	0.5988322270948572	FALSE
asnB	1.2361713198987043	0.9936839024319856	FALSE
serC	0.6305894547377685	0.5617993249976637	FALSE
imp	8.429734983553523	7.3789698466008655	FALSE
yfaY	0.6376040027635995	0.4552999643272855	FALSE
mpl	0.9318908257080424	0.798518958688844	FALSE
tas	1.132223431148707	0.7774813619339549	TRUE
glyQ	1.0543666196386474	0.5720479547021726	TRUE
proP	1.5196922071517036	0.9438247731187177	TRUE
bioA	1.9131430459839296	1.5301419048969855	FALSE
ybbB	0.8198781574185794	0.7715827494458425	FALSE
pheA	1.1516174121263263	1.10537565763286	FALSE
truB	0.3285107506341077	0.39052459299024517	FALSE
mreC	1.0970419883277986	0.6995009459482013	TRUE
hisD	0.7721309126690512	0.6096071239332942	FALSE
cysG	0.5811844662597038	0.5555020534147029	FALSE
nrdB	1.0328605531684463	0.734868306413296	FALSE
ybiC	1.6122553321670556	1.0630174028912207	TRUE
yaaA	0.5934067164062626	0.6417084052709744	FALSE
argG	2.503828930293798	2.8342146347568606	FALSE
dppD	0.7005756245034095	0.5052931974327083	FALSE
fumA	0.6519472369962118	0.7476015437240016	FALSE
dnaJ	0.4824885754910125	0.5100845975968111	FALSE
srmB	0.832849647755129	0.6393084295986656	FALSE
yjfP	1.3115990620044626	0.7274449308834323	TRUE
ampH	1.5546298954388593	1.1187027615391765	FALSE
trpC	1.2616753609118994	0.9056042260208272	FALSE
ligA	0.6269134644052448	0.5099883742036622	FALSE
ybjL	1.6298365370613144	1.0718061430388264	TRUE
yicE	1.6269101524750318	1.0556978452611028	TRUE
cysN	0.6816475977336807	0.7641138822986395	FALSE
envZ	0.8304465265000666	0.5255957934013444	TRUE
cydC	1.207537778329446	0.7363528640059143	TRUE
gltI	0.4759501439540736	0.4453251782384439	FALSE
thrS	0.6902763985174749	0.6513683626758888	FALSE
oxc	1.031758390919382	1.0535411945215614	FALSE
bcsB	0.7423745482320923	0.5684168132266004	FALSE
yhfK	1.0442050210507545	0.6634354888644559	TRUE
recD	0.584630639782889	0.4785655430003505	FALSE
sulA	0.5613330170286521	0.5507602604060383	FALSE
malZ	2.471932478066673	1.6535352531968641	TRUE
ilvD	1.2727187630514498	0.8632325802152524	TRUE
uvrC	0.7098862869242791	0.5745745113507865	FALSE
eutB	0.6785277390690044	0.49621868747151554	FALSE
yqhC	0.9107801390422565	0.5842820847030596	TRUE
creC	0.9123788535477004	0.525798374157977	TRUE
cusS	1.064614276235526	1.0220072129405724	FALSE
prfC	0.8162355751554216	0.7046777564079421	FALSE
nlpD	0.5116440391069388	0.4082347344419729	FALSE
rnb	0.6370598902248394	0.7359794361526832	FALSE
rfaE	1.2537313174487215	0.9054708185004415	FALSE
yjgR	0.7378284124998745	0.9578096182912361	FALSE
ubiF	0.7394494729380146	0.45757237341210494	TRUE
glpD	1.5506637465367668	1.4130571392068494	FALSE
argA	0.8254178558050415	0.6456991741545364	FALSE
sufD	0.7954745780308671	0.6356050635518735	FALSE
hemA	0.737388871405029	0.6301469354761178	FALSE
mdoB	1.4488846454483817	0.8710504111556012	TRUE
ydeP	0.7902677318622051	0.9236302586612015	FALSE
fadB	0.9565048188672336	1.1522817122713906	FALSE
yqiK	0.9325858093706247	0.8842039690856007	FALSE
yhdP	1.0495144287938696	0.5951918321354657	TRUE
ybhF	1.9150966885303886	1.0596887505359596	TRUE
narX	0.7430390076251833	0.6692803288504623	FALSE
hypF	0.8517186353061752	1.069656995703086	FALSE
thiC	0.8140520630243203	0.7555956427474531	FALSE
nrdD	1.1506321730653402	0.6485344505707179	TRUE
carB	0.749014745697617	0.6925006698556194	FALSE
fumB	0.634036685125207	0.712059895626957	FALSE
phoA	0.7349389447650426	0.8286150662170196	FALSE
edd	0.6548785439959536	0.21745588821348788	TRUE
macB	1.0100069060064154	0.4025394974463348	TRUE
ydbH	1.2809287199266002	0.7899495199394274	TRUE
puuA	0.9439701389468539	0.62877593225444	TRUE
efeB	0.7451639896973302	0.5847868996130311	FALSE
recQ	0.7185012327690946	0.516440409871914	FALSE
ytfM	1.1357939336428309	0.9596929681992986	FALSE
trkG	1.3705756258441453	0.8033267674648409	TRUE
yidE	1.6591792569930393	0.6637602936159316	TRUE
rfaJ	0.5668120202045875	0.7164722593695636	FALSE
yegH	1.2873235044093452	0.9868578585115535	FALSE
cysQ	0.5467860661310538	0.4243401934685987	FALSE
hda	0.6710779905714769	0.43692903040634745	TRUE
helD	1.3167202565205451	1.201230593577434	FALSE
entS	2.1402596922591703	1.259835090933941	TRUE
yncD	2.5839698608573625	2.1533730198057524	FALSE
ytfN	0.6826811626045851	0.49792236631530834	FALSE
mukB	0.87251292046239	0.7936914076244607	FALSE
gcvP	0.8912005278372851	0.5937484151779532	TRUE
hrpA	0.6549778737967956	0.5564312035441933	FALSE
malP	2.4284689838801894	2.173274985203874	FALSE
yhjE	2.082785102035211	1.4079010249360246	TRUE
hybC	1.1365549503112649	0.7477484800845986	TRUE
sbcC	0.6968706224584144	0.6591570825659547	FALSE
acs	0.9920625780773876	0.9181347641391497	FALSE
yejM	1.140294032250338	0.5818959922317841	TRUE
nuoG	1.1919267314013262	1.0645794859464937	FALSE
alaS	0.7654521786000956	0.6535435297557813	FALSE
deaD	0.5217752934554993	0.4430725193100714	FALSE
pnp	0.8163739261492273	0.583091754472817	FALSE
pntA	0.4837479476324456	0.4288694445779497	FALSE
mppA	0.9707445221257405	0.8574743886253223	FALSE
ptsI	0.49897042360391625	0.4820897374704884	FALSE
acnB	0.550092814984274	0.4604264672452972	FALSE
csdA	0.9036879109350335	0.6185457108765599	TRUE
aidB	2.629884118939331	2.2484445939052864	FALSE
malS	1.2385158700853267	0.7587198851063408	TRUE
poxB	2.1243455120403967	1.1669988538194842	TRUE
copA	0.6444210416356443	0.5456832296497469	FALSE
dinG	0.8988194730283375	0.5322964179773233	TRUE
acnA	1.8665653466499805	1.1267613704391777	TRUE
yghJ	0.6254998452382016	0.5376727606634544	FALSE
ynfF	0.9219947586531904	1.0490324408610872	FALSE
glnD	1.1407306030203235	0.8506556799142596	FALSE
nrdA	2.0070667287332986	1.316171161481963	TRUE
eptB	1.3153486920204946	0.7986886490836151	TRUE
relA	0.9887250799416235	0.7818098452332648	FALSE
yjcC	1.3833865519766932	0.8257222427943512	TRUE
trpE	0.9495523488315387	0.832919833030166	FALSE
dnaX	0.8620993887479803	0.6545330823206326	FALSE
cbpA	0.5917080974752336	0.5701386144711447	FALSE
yfeA	1.709884088851031	0.7844394996048658	TRUE
mdlA	1.303081041560081	0.843614226114599	TRUE
rnr	0.6556244137350689	0.5091146016128559	FALSE
ydiJ	3.1801321139743393	1.9716379030831839	TRUE
bamA	0.9991513039324444	0.5882504898992899	TRUE
pheT	0.6633395266869261	0.5762179303139766	FALSE
dnaE	0.7574215121654005	0.4936530047826639	TRUE
polA	0.9587010014248789	0.8311816954416075	FALSE
eptA	0.8266422010396949	0.8627165240840399	FALSE
fumC	0.693874788174695	0.6282053997006204	FALSE
ppc	1.2897281524167037	0.9443543748250214	FALSE
ubiB	1.0320947209464693	1.1371879495455093	FALSE
polB	1.616881434380074	1.3453001014933692	FALSE
dcuS	1.0489749701802373	0.9769308877989084	FALSE
aspC	0.4204720996699438	0.4422899101287096	FALSE
narL	0.8213182147703008	0.5499002306385192	TRUE
yejF	8.195157368787832	4.399507358964391	TRUE
gltB	5.625635725298475	1.7536549349574448	TRUE
rcsC	0.9968224694665827	0.7197809950289017	FALSE
topA	0.8220650175322508	0.6599119385551306	FALSE
yegE	1.5569044559674803	0.946602899516206	TRUE
rbsK	0.6840115135261167	0.634107150673957	FALSE
aceE	1.12353193093744	0.9338228430121217	FALSE
hsdM	1.047274449542199	0.8244417367293909	FALSE
gsiA	1.9219377546738907	1.023272822460171	TRUE
waaA	1.1175121758611297	0.8922489777950433	FALSE
aas	2.1117364026871033	2.1217426019572847	FALSE
metH	1.5537128235448974	1.0453323897422864	TRUE
ptrB	6.111022442846854	2.924438050245132	TRUE
rne	0.8117711068865148	0.6964728104276439	FALSE
ispB	1.045606550608241	0.6909151199044442	TRUE
pyrG	0.9477386672346332	0.7131106796209479	FALSE
ileS	0.9091855688040659	0.7811245846403393	FALSE
speA	1.4898219776460175	1.0948432738557043	FALSE
ppk	2.7022932278684064	3.2102879932104846	FALSE
nuoC	1.6256337835490018	1.2237392478068074	FALSE
yfiQ	1.172844006659619	0.7667789573988222	TRUE
pncA	0.5948444931113255	0.5079012955344577	FALSE
ftsK	1.256456639757878	0.7907276785079053	TRUE
spoT	1.038043308972479	0.6741154455075743	TRUE
typA	0.9243338305314076	0.6510533240224557	TRUE
maeB	0.8448499398314415	0.7211325847260726	FALSE
yliE	0.8519452513287401	0.7005749159022809	FALSE
cyaA	2.0888196826401675	1.2161411761188008	TRUE
yfjK	1.1769191903415974	0.8561075793234957	FALSE
rpoN	0.704347302599881	0.582006922162134	FALSE
cls	1.4737121723181121	0.933587198895856	TRUE
proS	4.4272332475473934	4.0008790830118155	FALSE
tldD	2.5338302945023523	1.8764547100652689	FALSE
lpxK	0.7775082459323593	0.5851646435184137	FALSE
glgB	1.7042607555758909	1.2205939607002272	FALSE
fadD	1.3954321004470338	0.8080178289698905	TRUE
gutQ	0.741012213914725	0.5296869844770586	FALSE
ydhQ	0.6896237590860329	0.5324808213236879	FALSE
ycbZ	1.676528415204764	1.1840650881952925	TRUE
maeA	3.669318729667062	2.2692427555267627	TRUE
yegD	1.3378410037702755	1.1833754953142082	FALSE
sgrR	1.625801892266937	2.1196312383527953	FALSE
pta	0.687991502023571	0.5054804042584691	FALSE
asnS	1.0575707943085175	0.7904074216335991	FALSE
glmS	0.9765440576334232	0.6497444801452702	TRUE
narQ	0.9737946444093387	0.8570783779787347	FALSE
mnmC	2.3259947413075457	1.7003859455978692	FALSE
gmr	1.037376423830231	0.999315718941032	FALSE
ydcP	26.16913537547318	2.92472428222317	TRUE
hepA	1.2997950789677322	1.0273840907823035	FALSE
purL	2.2932687109459633	1.9248754650420394	FALSE
yhdH	0.8984002017725751	0.5993021575907924	TRUE
deoC	0.5507184515929368	0.4692011761763513	FALSE
sucA	2.8763038273261525	2.039719073538437	FALSE
mnmG	5.3958094784430495	2.5235949498906223	TRUE
dhaR	0.988260956390551	0.88045350550513	FALSE
glgP	1.8393633004882337	1.3529050773147038	FALSE
putA	1.2372401357988971	0.9056264093357476	FALSE
fhlA	0.7942164000605223	0.8319492421634196	FALSE
rbbA	3.958442722847827	1.715941609644343	TRUE
hrpB	2.168532430939026	1.3249191351532574	TRUE
mfd	1.1314778144555957	0.979323838358527	FALSE
ldcC	6.408378054554834	3.074004234216673	TRUE
ptsP	0.857526838991006	0.6323827192637657	FALSE
metG	2.1206821363621398	2.355986268475687	FALSE
leuA	6.887383700805263	2.162143176032955	TRUE
ytfL	1.2606899757502443	0.8898924543711499	TRUE
lhr	1.2798838420291736	1.036390706540597	FALSE
narZ	4.566416740582777	4.439014310399172	FALSE
ybhJ	17.228449993906022	5.207768229257834	TRUE
flu	1.0567360597349165	1.83966428223336	FALSE
mgtA	1.2781864649302543	0.8945552316638526	TRUE
arcB	1.1515986356324248	0.8404972539187064	FALSE
evgS	1.147464184394775	0.9800825509700225	FALSE
fadJ	1.185689123878336	0.8387647793512402	FALSE
yjbB	1.4468331614163665	0.9660961605741901	TRUE
uvrD	1.4921023929905406	1.2158060105615722	FALSE
rmuC	0.7505199842578613	0.6575618485567536	FALSE
rpoB	0.8670668481259888	0.6441428687854043	FALSE
parC	1.9499387850879992	1.5173703058436883	FALSE
rcsD	1.035400276808112	0.7515459373725851	FALSE
fiu	2.3479569539332914	1.5306494016453756	TRUE
hscA	0.6718817330369029	0.5466167466194916	FALSE
rpoD	0.5754076839208059	0.5260403537675288	FALSE
hisI	0.37696681682810423	0.4172897520008253	FALSE
rihA	0.7150859398727968	0.5124778309425029	FALSE
entF	1.8453109871894817	1.9238319949751723	FALSE
