# Supplementary material for: Proteome-wide determinants of co-translational chaperone binding in bacteria
Source: Nat Commun. 2025 May 10;16:4361. doi: 10.1038/s41467-025-59067-9 (PMC12065913; doi:10.1038/s41467-025-59067-9)
Supplement: Supplementary file 8 — Source Data [file 41467_2025_59067_MOESM8_ESM.zip › S5e_GroEL_dtig.csv]

gene	TE wt	TE mutant	disenriched
fhlA	0.7942164000605223	1.0854636321068947	FALSE
bcsB	0.7423745482320923	0.8412691065190219	FALSE
ydiJ	3.1801321139743393	4.373672092881065	FALSE
uvrD	1.4921023929905406	2.3386182685800225	TRUE
mqo	1.5464666884906348	1.2455699676610474	FALSE
bcsC	0.7196022525053603	0.7048090972909229	FALSE
yfhM	0.590207034080171	0.5621598044018445	FALSE
gcvP	0.8912005278372851	0.8044455003104971	FALSE
yfeW	0.6054602897080147	0.7426912532534495	FALSE
priA	0.7361992057043855	0.5504614072859281	FALSE
rlmL	1.5760902417640033	1.4613443257668657	FALSE
ppk	2.7022932278684064	3.663871899316311	FALSE
menD	1.2786098977019245	3.3409085028873506	TRUE
clpB	0.4578968990515048	0.5029866545092696	FALSE
yejH	1.322057594053217	1.4688298250950202	FALSE
katG	2.9951111922436624	7.81668482494847	TRUE
yjjJ	0.8833497215989724	1.5164255065232175	TRUE
yddW	0.5570580238948754	0.7922110956020533	TRUE
dacB	0.9199436526217114	0.9568434270415044	FALSE
mrcA	0.990025913604531	1.1248759757398055	FALSE
pepP	0.737379583421542	0.6967601010890017	FALSE
yhjJ	0.9461648771638331	0.7903092286557097	FALSE
htpG	0.5716940197462966	0.7207307679712716	FALSE
nuoF	0.8528523074141414	0.7601070857375527	FALSE
sapA	0.662583391986751	1.1063547443329318	TRUE
sbcB	12.603964948260172	24.802676178238368	TRUE
asnB	1.2361713198987043	2.235573668570125	TRUE
thiI	0.961965257686054	1.1696988719375465	FALSE
pta	0.687991502023571	0.6378244790598876	FALSE
rhlE	0.6532036593760504	0.8193615849001323	FALSE
pykF	0.5305808994423222	0.6588399976172555	FALSE
carB	0.749014745697617	0.6435530131480475	FALSE
mfd	1.1314778144555957	1.9473367622530826	TRUE
fucI	0.9867956486949212	1.2518951379757726	FALSE
murC	0.7333559149398383	0.8273960202234172	FALSE
ampC	1.3075952891418883	2.407696938688758	TRUE
gudD	2.0653220785849085	16.36858381506516	TRUE
oppD	0.5785374508686163	0.5782702000358435	FALSE
yhbW	1.576098721471413	5.048398617679308	TRUE
fbaB	0.7236111589952093	1.6512930103032326	TRUE
macB	1.0100069060064154	0.5830769102253792	FALSE
cca	0.6055667062776183	0.6192214395761234	FALSE
dppD	0.7005756245034095	0.5710764905034758	FALSE
yghZ	1.8442954759798664	10.480971660723222	TRUE
yjeS	0.728991158516574	0.8746851931762656	FALSE
agp	0.833868837814315	0.7057657349292771	FALSE
nrdF	1.5237522289955696	4.6803012543094225	TRUE
visC	0.5922495891878031	1.1879419412647063	TRUE
uxaC	0.8539069383662489	3.304005350414811	TRUE
rffT	0.39705650576732154	0.4479519100159687	FALSE
ilvC	0.5394320825571701	0.4993529593321094	FALSE
yidR	1.0498336819302827	1.8423287639877237	TRUE
fdoG	0.6731697162586652	0.5827253946758939	FALSE
ynhG	0.8595401556568742	1.7740300650458758	TRUE
rarA	0.4601234331102261	0.42616086563797895	FALSE
ilvA	0.5736533990229199	0.9010877197917067	TRUE
secA	0.5184246744903938	0.483178175278263	FALSE
hemL	0.8894923966760353	2.1957055763502358	TRUE
fumB	0.634036685125207	1.2649551604824534	TRUE
yqjG	0.5993939304693153	0.9393620494077783	TRUE
dkgB	0.6598446086400767	0.7670115946433599	FALSE
ygiF	0.6627376564697091	0.6336450316127615	FALSE
cof	0.8773441259559241	0.9451694426164621	FALSE
ydcR	0.41144776071302624	0.7343229161807299	TRUE
ycjX	1.3755565903229134	4.29118312079124	TRUE
lamB	1.0175850108027833	1.8260658299398695	TRUE
malZ	2.471932478066673	3.776726478574986	TRUE
lldD	2.2821058353270844	11.768285849445533	TRUE
thrC	0.6465017978730706	0.7073828351384241	FALSE
ycbL	0.547770292386879	0.5408583150160499	FALSE
fabF	0.7421867198205111	1.547015472465966	TRUE
hemC	0.5568636067165137	0.5347061701962833	FALSE
hslU	0.4147061031464673	0.38567272298408206	FALSE
yfiC	0.8969741959263455	0.8846419916579534	FALSE
ubiB	1.0320947209464693	1.0650841980561376	FALSE
ycfD	1.0018120755746087	2.044078478909757	TRUE
era	0.5483797231195844	0.4697113686175653	FALSE
trpS	0.8206848216905588	1.5327729433161679	TRUE
dnaJ	0.4824885754910125	0.46390131956202846	FALSE
murA	0.5747288432584431	0.5751987853998095	FALSE
nadA	0.9441322622375756	2.4572965795550985	TRUE
rfaC	0.6970783623331817	0.8067862332255552	FALSE
ycbZ	1.676528415204764	1.7010729846499484	FALSE
alaS	0.7654521786000956	0.6869311697974821	FALSE
ansA	0.5290568852132924	0.7025783004021355	FALSE
guaC	0.6278163242648832	0.9666966464152115	TRUE
pheA	1.1516174121263263	1.5851928618535025	FALSE
metC	0.7957790200458625	1.3922924346725363	TRUE
rfaG	0.5674191471555152	0.7368389202056098	FALSE
leuS	0.9372856278480738	0.8919386615822219	FALSE
glgC	0.8775398255071712	1.4881421237840005	TRUE
dbpA	0.6717547513546506	0.8204134917567555	FALSE
leuA	6.887383700805263	6.386129063634068	FALSE
fadD	1.3954321004470338	0.9997924174508468	FALSE
rffM	0.40105578950891496	0.4445164184921926	FALSE
pnp	0.8163739261492273	0.8966886591023354	FALSE
dxs	2.012007920340782	3.1395181492512374	TRUE
degQ	0.46182482416953446	0.5905497881721665	FALSE
glmS	0.9765440576334232	0.7925692412901073	FALSE
yfaY	0.6376040027635995	0.6610906442967572	FALSE
srmB	0.832849647755129	0.8443613212224949	FALSE
pncB	1.061938421232702	1.119382549258378	FALSE
ligA	0.6269134644052448	0.5714418151688103	FALSE
selB	0.8290828541556348	1.0897221595668498	FALSE
thrS	0.6902763985174749	1.0082871354156082	TRUE
rfbB	0.6288704539969651	1.133632128975346	TRUE
sdhA	39.52253693168309	35.83283091257359	FALSE
topA	0.8220650175322508	0.8047807520720379	FALSE
gdhA	5.776906637268993	21.06337267963899	TRUE
yraM	0.6246255920944899	0.47548737011093895	FALSE
ispA	0.5698497465842538	0.7376408337155388	FALSE
yebA	0.6791263163149913	0.6116311635083059	FALSE
lpxB	0.6279245349619527	0.5721809320459598	FALSE
rne	0.8117711068865148	0.6901876971448795	FALSE
manA	0.5663593395982397	0.6847894309305836	FALSE
yicC	0.6304751985267498	0.45398015420501403	FALSE
nlpE	0.545786683029603	0.5596810976990002	FALSE
sucC	0.7857180585987121	0.6268055479937779	FALSE
tyrS	0.8388095354758065	0.8765442718809975	FALSE
ompR	0.5773806720666924	0.5758558443984696	FALSE
uidR	0.6065240524312063	0.6933003893901174	FALSE
moeB	0.36206665713444486	0.3950407855536496	FALSE
manZ	0.794505289150734	0.5796435498093583	FALSE
yliJ	0.48333330856667556	0.5495777076419153	FALSE
miaA	0.25986168774644663	0.3004395396519043	FALSE
deoB	0.9652827011867811	0.8316900313595337	FALSE
glyQ	1.0543666196386474	0.8249653608452484	FALSE
serC	0.6305894547377685	0.8637606084339937	FALSE
dusA	0.8395134031450996	1.1810669579261808	FALSE
osmY	0.5731938166147034	0.5798396675553285	FALSE
fldB	0.9048667282039486	0.5793295154186888	FALSE
pdxK	0.6622107912822539	0.7955686823924681	FALSE
ycfH	0.5794811314964305	1.125378088502506	TRUE
mraW	0.5034075675054547	0.8341143843986548	TRUE
minD	0.36593999826534646	0.36083079702070797	FALSE
gabT	1.172033526774077	1.4096581572046156	FALSE
ygdH	2.8543875442498554	7.447382382621267	TRUE
sseA	0.48629344035060323	0.5352441450951352	FALSE
purD	0.5282069691252371	0.44022665186446247	FALSE
ymdC	0.660146834187692	1.5309440368393978	TRUE
metE	0.7191514949853935	0.8219972381632893	FALSE
yqeF	0.6565361464845241	0.7460124165535692	FALSE
yecE	0.74469680230561	1.5689367161348637	TRUE
tdcB	0.4379836557324346	0.8854365785962421	TRUE
mglB	0.45183911154999995	0.6548245947093623	TRUE
waaU	0.3450099692912532	0.7874641018458348	TRUE
glpK	1.4158752693122667	2.851708409786356	TRUE
ycjG	0.651468322039872	0.7109742016583503	FALSE
ybiU	2.933036659014589	9.525136466706746	TRUE
dcm	0.6270237857766597	0.7681542729967236	FALSE
usg	0.6895246312337697	0.5331847994872453	FALSE
iadA	0.8273772811000922	2.214498641691857	TRUE
ascG	0.6958273161876358	1.0191237530458759	TRUE
hdfR	0.6398239149245355	0.6381495456105725	FALSE
dxr	0.6395643218317703	0.5941117374712878	FALSE
ygfZ	0.4560865267791059	0.4233316764405829	FALSE
pldB	0.6956704876537786	0.6173439515902962	FALSE
gshB	0.44421575446323075	0.5783856912761767	FALSE
nagZ	0.7177861050161171	1.2107566527501434	TRUE
accD	0.45729234599285584	0.4775085289830153	FALSE
yhaK	0.42735059901587896	0.5791323704415371	FALSE
yigB	0.5319251309116071	0.49982635131606734	FALSE
ybjX	0.5175344127594683	0.6561593960254445	FALSE
yggN	0.4435433035243985	0.44759394271903663	FALSE
mdoB	1.4488846454483817	0.9503282119792444	FALSE
pqiB	0.6150664269269835	0.4558341888995314	FALSE
dsdC	0.8479222562052604	1.9333154430433581	TRUE
murF	0.4960668456167453	0.587713692729572	FALSE
yrfG	0.6593003225975764	0.6109836110588198	FALSE
fdhE	0.47390768185143606	0.48647623708597115	FALSE
zwf	0.6524642424655677	0.6004342268593833	FALSE
rhlB	0.5621331217899764	0.6733652252080556	FALSE
gsk	0.6076898301177781	0.6442380697382238	FALSE
ghrB	0.9142536805789256	0.9806042767232647	FALSE
serB	0.7298061944395432	0.5786010347400845	FALSE
hsdM	1.047274449542199	1.4048942461946297	FALSE
ade	4.323958775709354	13.21356433330466	TRUE
mpl	0.9318908257080424	1.5145737113367004	TRUE
cysS	1.0206057581054824	1.5522368937024427	TRUE
fpr	0.9068896748651067	0.9817294979803085	FALSE
ndh	0.5566574480559444	0.5129198116890087	FALSE
ychF	0.43497531268132333	0.6493955950453932	TRUE
sucA	2.8763038273261525	8.534398285016579	TRUE
glnS	1.271022183590936	1.4002912933186213	FALSE
holB	0.5994111800849408	0.6273416694972159	FALSE
serS	0.6734035378465784	0.6780515630703128	FALSE
recA	0.7814542924405365	0.6361407201599764	FALSE
deoC	0.5507184515929368	0.4942877836665034	FALSE
atpD	1.0950222598679302	0.7774005159750476	FALSE
gatY	0.6392881328340839	0.974350295765148	TRUE
nuoB	0.4340869085677462	0.4994335598356265	FALSE
lysA	1.1446947409460193	1.3959108575418153	FALSE
rfaZ	0.269868932459654	0.571888073842118	TRUE
asd	1.4610508637993906	1.6076653315301603	FALSE
pgi	0.5198454807697123	0.47311977989455917	FALSE
tonB	1.2665558165762274	0.8394108499808132	FALSE
cpdA	0.6111198836634397	0.8289479308498213	FALSE
mnmA	1.6840513026007409	2.74004616725615	TRUE
pyrG	0.9477386672346332	1.0236222475158367	FALSE
pgk	0.7292825439920666	0.6788735637949822	FALSE
metB	0.6803449452902107	1.0746129658967174	TRUE
ybaP	0.6088423335676998	0.7253569305943809	FALSE
mltA	0.6364207772174034	0.5613882401683741	FALSE
nagK	0.9908212866933935	0.775518301767575	FALSE
rbn	1.344531339375635	3.5135494374247545	TRUE
ubiD	0.944337616949126	2.780050220187766	TRUE
rimK	0.4146940008436682	0.8969394680261895	TRUE
envC	0.5972639948032684	0.6076465899117961	FALSE
aroH	0.7395841411800009	3.7512059802353335	TRUE
gadW	0.6132411240336344	0.9625038534899859	TRUE
dapF	0.6742682601731094	1.0071218684373666	TRUE
rimJ	0.5948196606521561	0.4903557943442865	FALSE
ucpA	0.5351099905564638	0.5973934675505984	FALSE
tdk	0.4032992153276177	0.7390201250477666	TRUE
speD	0.677139303454495	1.0508372897778884	TRUE
rdgC	0.6098177004801932	0.4948049568294028	FALSE
hisJ	0.7486834377566565	0.9502891377716776	FALSE
ftsI	1.1072613055603984	0.6082264367621858	FALSE
yijP	1.1997208059025817	0.8785583594653384	FALSE
trkA	0.7553676772181944	1.1632178079997624	TRUE
yceH	0.35462657878307446	0.35884947890341956	FALSE
mcrC	0.5561413051110712	1.1375621804148173	TRUE
yfbQ	0.5383608875868442	0.9941405986101179	TRUE
pyrC	1.1016217392090248	1.9545026998028219	TRUE
ydcF	0.6016816901174505	0.7738324202131651	FALSE
ygcF	0.31692913527491995	0.5456121583762695	TRUE
yidA	0.6345299542958563	1.0704136762563596	TRUE
cho	0.5366275388062073	0.7930371367928468	TRUE
ampH	1.5546298954388593	1.8547172738313726	FALSE
rbsA	0.5596891318161094	0.6673833933612929	FALSE
treR	0.571764114596693	0.7291539074141018	FALSE
yqjH	0.5514699928762814	0.6059180148396153	FALSE
yhhW	0.9551668439132075	1.1718961985396448	FALSE
kdsA	0.7046416306698255	0.9167867836681581	FALSE
iscS	0.5567274395228216	0.9388768665250842	TRUE
ubiE	0.7656794058172083	0.7431658404112166	FALSE
rlmG	1.0624412921159403	1.4963459915634365	FALSE
ybdL	0.6968459237593171	1.5962777667798245	TRUE
tyrB	0.9890487129741555	3.827078329707553	TRUE
ilvB	0.7992329312445804	1.073219508079048	FALSE
yrbF	0.5237139132585418	0.6753965552568987	FALSE
mak	0.6087485281772304	0.7829053847908098	FALSE
rrmJ	0.3592526438941012	0.34491114410868706	FALSE
ribD	0.5696487070854075	0.6227195290348595	FALSE
mepA	0.5928309285327517	1.1036217567004503	TRUE
truD	0.5232259012089315	0.5809830525169078	FALSE
yjiC	0.8214003070736156	0.7851176425603844	FALSE
nagB	0.4554834126988873	0.7281784595703703	TRUE
yiaJ	0.7442993396652957	0.6910578736761475	FALSE
ybiB	0.9161167461288412	1.0534608806448387	FALSE
fecE	0.4042622389875214	0.7244033608398217	TRUE
yqjI	0.5867518134518654	0.5372904418679307	FALSE
ugpQ	0.5812008907625739	1.0934904594298376	TRUE
rsxG	0.6552102055100486	0.6476887802873994	FALSE
gltI	0.4759501439540736	0.46142830247277766	FALSE
artI	0.6718335217043455	1.0622750060436352	TRUE
cysB	0.4621073068194037	1.847946067422532	TRUE
dacA	1.1171808704086745	1.8210184505350375	TRUE
rpsB	0.32395352667948923	0.4149313646575526	FALSE
znuC	0.6918764582273528	0.8388617950711336	FALSE
lptB	0.7073335669792522	0.6989424474994878	FALSE
yfbR	0.4312565729663159	0.43479129972397634	FALSE
nudF	0.8092805945475277	0.9779969829809725	FALSE
yjeK	0.653942600922067	0.9467984771621455	TRUE
yjhU	0.6578184023182078	1.076038445438295	TRUE
clpX	0.4430056376214573	0.5824646494791907	FALSE
epd	0.6960769748263601	0.5672983964651824	FALSE
dppF	0.5249927372490067	0.6229074377859812	FALSE
alsE	0.4232741185172972	0.8378847825755554	TRUE
yadE	0.7830609633780484	0.6948799274213551	FALSE
yidZ	0.5666647156753983	2.064009381567065	TRUE
thiK	0.3940005055212702	0.44070433663297665	FALSE
nagC	0.8805295685678014	1.0015586546457387	FALSE
dapE	0.9958547262226757	0.8793556111668251	FALSE
glgA	1.7403945794525677	4.631132837429983	TRUE
ytfM	1.1357939336428309	1.2177303227362888	FALSE
pheT	0.6633395266869261	0.6474197536464456	FALSE
phoE	0.7562204009476092	0.8499428394647341	FALSE
glpQ	0.33363352937339324	0.49577353349975073	TRUE
yggW	0.6471139361275798	1.0852138066074741	TRUE
murB	0.7153544119635572	1.723726471828663	TRUE
mltB	0.7361839687433884	0.7822797086069316	FALSE
xylR	1.3652696360591376	4.055854522307857	TRUE
xseA	0.8173549698375391	0.8652684229346437	FALSE
rumA	0.6093853121503909	1.4537380346032267	TRUE
yiiG	0.4226651706358304	0.7482117797895262	TRUE
sgrR	1.625801892266937	3.8364160490632937	TRUE
chiA	2.003088603282015	2.5231135016326105	FALSE
ygiQ	3.305676854829297	6.406024126496804	TRUE
ybiT	0.6226280155499272	0.6231833100150332	FALSE
gltX	0.9434802806167066	1.5183453615843587	TRUE
gsiB	0.5223997761022222	0.9904266867071669	TRUE
purA	0.8368280165990009	1.4207878300923222	TRUE
mcrB	0.6654676947390852	1.522447081645544	TRUE
bamA	0.9991513039324444	0.7035291425117185	FALSE
yheS	0.8463299658899813	0.8163821490826626	FALSE
gltB	5.625635725298475	3.24624715188774	FALSE
clpA	0.5322961706477213	0.4786837772652696	FALSE
ycbX	1.1267717763997145	2.8968318461955405	TRUE
nuoC	1.6256337835490018	1.6160393797867612	FALSE
plsB	1.9149817662523139	2.0122856631579444	FALSE
pepQ	1.0151640414130927	2.5737149864629867	TRUE
pflB	0.6659757173696943	0.6664667362771528	FALSE
nuoG	1.1919267314013262	1.055831967494192	FALSE
gyrA	0.6723989617810584	0.6415279488516645	FALSE
fecA	2.498628174579868	2.3682528362709516	FALSE
gpmM	0.5787856345545999	0.9281059422156913	TRUE
yghJ	0.6254998452382016	0.49204874415758904	FALSE
insK	0.5426613072305312	0.8608810311555315	TRUE
gpmA	1.6188717662435028	1.9054174855980632	FALSE
trxB	0.4661434679542512	0.5395000579302733	FALSE
rnt	0.6800561472357227	0.9332209888782613	FALSE
ubiG	0.5903807060765326	0.6598576061911935	FALSE
ung	0.7163458052395391	0.5813366531791344	FALSE
pyrB	0.6337042865527446	0.9721444095260805	TRUE
truC	1.1813058338572087	1.608089409406451	FALSE
glnH	0.8767535966107493	0.9509044685801872	FALSE
pflA	0.7085256059630811	1.1257982667700275	TRUE
btuD	0.4757470391891189	0.4861253830453916	FALSE
yfiE	0.42249166692287893	0.6448481242603517	TRUE
rfaQ	0.485016869659607	0.5850759044111912	FALSE
malE	0.6903803199137599	1.249094066723749	TRUE
fruR	0.5361268152948935	0.5281738801181818	FALSE
tgt	11.997839003275844	26.66508555982747	TRUE
ybhC	0.5206721231008764	0.5321401004880021	FALSE
rdoA	0.7195030256354402	1.1337217656544027	TRUE
ispG	1.0879251221680772	1.2743552004484837	FALSE
alr	0.41020394518758035	0.6896623891704984	TRUE
queF	0.6711472594580364	0.8315843087104405	FALSE
ilvE	1.1436574283958143	4.697325400379767	TRUE
iap	0.9460320469004454	0.9948876989399075	FALSE
prkB	0.8008252178269083	1.0232586947515336	FALSE
galM	0.459988435649656	0.49038285070506166	FALSE
ygjD	0.5709910131617134	0.6086295680169576	FALSE
yfdZ	0.803229369061296	2.360020969353083	TRUE
glyA	0.8317385410323832	1.0259159237076223	FALSE
nfo	0.6903283273721975	1.0207829796895473	TRUE
hemF	0.8556780688429212	0.6890736801980543	FALSE
rfaD	0.818706911160688	1.0084042923224732	FALSE
mtn	0.5172655332382121	0.6000359447196365	FALSE
rffH	0.675171352772484	0.796703579781275	FALSE
galE	0.6027587535593865	0.9235717259428221	TRUE
gntR	0.8011405339460906	1.6736899827992446	TRUE
mreB	0.9630400864070314	2.5726759249403632	TRUE
ybjS	1.0060504963754535	2.125260845435865	TRUE
potA	0.9381144791747598	1.6728220074129905	TRUE
hflX	0.7330451397072707	0.6314610526779892	FALSE
truB	0.3285107506341077	0.3763477585168263	FALSE
ybiV	0.3867765943816648	0.8470765076810143	TRUE
yafJ	0.5397640769281189	0.5948393242856675	FALSE
nfsA	0.700735269629371	0.8301588804540645	FALSE
sbcC	0.6968706224584144	0.71804770692597	FALSE
rsxC	1.656219612853817	1.9282919228202287	FALSE
hepA	1.2997950789677322	1.2819480154760647	FALSE
potF	0.6815560629450803	1.0223597395562725	TRUE
moaA	0.7756993958882148	0.8172853071571081	FALSE
gltD	1.4043876339938317	3.349610045664436	TRUE
ptrB	6.111022442846854	13.484130557028045	TRUE
ftsP	3.3309801445586045	7.761904317664584	TRUE
frdA	39.892096993942666	31.673210047171654	FALSE
bglA	0.9724948386853519	1.422969725344396	TRUE
fusA	0.6956728810781034	0.7159261213033498	FALSE
nadB	1.5173109891712069	2.810528124590345	TRUE
solA	0.7801323817570863	1.8692095056410722	TRUE
pyrD	0.7801145077753032	1.1677254868389917	TRUE
crp	0.5165315535426656	0.4969156233111506	FALSE
rnc	0.3759652148247875	0.4625532359012508	FALSE
hscA	0.6718817330369029	0.6934425181386166	FALSE
purM	0.7773632509548587	0.8396519259070695	FALSE
yigL	0.7120367706660125	1.267596066033646	TRUE
bamB	0.6996565335436976	0.5753835022118909	FALSE
deoA	0.7047361423086839	0.7272000031757637	FALSE
yaaA	0.5934067164062626	1.0001874441457967	TRUE
asnA	0.6873050103025536	0.6861140338883125	FALSE
panB	0.6949707782006982	1.0018238396564567	TRUE
dadA	1.5410082180104587	4.001584313276643	TRUE
dcyD	0.7582357579164278	1.696906031385106	TRUE
tas	1.132223431148707	2.628152206037229	TRUE
hemE	0.5460775616510041	0.9271651549360426	TRUE
pepA	0.5298408936110622	0.636061498525067	FALSE
btuB	2.1094505851834255	3.057431325015421	TRUE
murI	1.28828147294372	1.1352358925415635	FALSE
dld	0.5701992609001032	0.6755054397148974	FALSE
mutS	0.8748387160455189	0.7884273722912922	FALSE
yncD	2.5839698608573625	2.4780649085732285	FALSE
tnaA	0.7216758539357637	1.3783234867299285	TRUE
prc	0.6624135786541165	0.5748372915151543	FALSE
speC	7.9733481758180496	13.245380198430132	TRUE
valS	1.1862561368507762	3.5836156740433704	TRUE
yeaD	0.4292441465681385	0.6051793394682141	FALSE
metN	0.5438519361686973	0.6060517113164964	FALSE
prfC	0.8162355751554216	1.2613134085024267	TRUE
potD	0.8234816103287192	0.9724801160544865	FALSE
yfgC	2.005243444053226	2.0865777557370415	FALSE
dnaX	0.8620993887479803	0.587688983864193	FALSE
bisC	4.801722083722987	7.7675511003036934	TRUE
accC	0.5352383256230058	0.8033419225198011	TRUE
tktA	0.931367864909884	1.1021571121341351	FALSE
ldcA	0.9752485245144613	1.4034374702801504	TRUE
lepA	1.221071866552117	0.969756133672106	FALSE
tldD	2.5338302945023523	4.244178956310984	TRUE
tbpA	0.6809275018612949	1.0312165002204272	TRUE
lplA	1.253641992314011	1.6442034830197743	FALSE
queA	0.6452720818421737	1.000956292614058	TRUE
yajO	2.156184554085364	6.589702616556128	TRUE
ispH	0.586729942591484	0.5913985270435796	FALSE
rep	0.7607186675137215	1.061395739504288	FALSE
katE	4.136752735248418	7.727040607973131	TRUE
hipA	2.001722778269166	4.083950976046624	TRUE
fepC	0.5334818967580085	0.6666238014974034	FALSE
nemA	0.8677146784092927	1.8457336126468291	TRUE
rlpA	0.6268979468820832	0.5952128977632551	FALSE
aspC	0.4204720996699438	0.44193883506034204	FALSE
tdh	0.5007515075939661	0.617337697084296	FALSE
efeO	0.6100767466582994	0.784745792761016	FALSE
icd	0.5462326708243804	1.211563664108816	TRUE
mnmG	5.3958094784430495	14.817282785159428	TRUE
ushA	1.7151118816830095	2.8718501925631448	TRUE
ynjE	0.42281660019990897	0.5960707932060942	FALSE
topB	1.4062117133685494	2.5370157954845234	TRUE
ansB	0.311968368276681	0.46903495470420975	TRUE
hsdS	0.5454803582286188	1.263439178818487	TRUE
lysU	0.6750265569417447	0.8066389203836646	FALSE
pssA	0.8156727046630984	1.2440075864018902	TRUE
purF	0.7837165132279759	3.194274019663995	TRUE
ydiU	3.520906647665251	17.690824263430876	TRUE
metG	2.1206821363621398	3.8211462284484603	TRUE
argG	2.503828930293798	14.884933563345548	TRUE
ycaO	1.0378743195448068	1.1423959285665113	FALSE
sdiA	0.6030631403917136	0.7744018143018475	FALSE
fumA	0.6519472369962118	1.2885634655567846	TRUE
aspS	0.7731190787659945	0.7584774619489532	FALSE
queC	0.5415264491471304	0.6038940069289169	FALSE
asnS	1.0575707943085175	0.8805864264399305	FALSE
maeA	3.669318729667062	14.364039781428428	TRUE
lon	0.5442593004724622	0.553891419021449	FALSE
speA	1.4898219776460175	2.6490671542567017	TRUE
bglX	2.026012464325188	3.4272335705871857	TRUE
gor	0.8179617401758847	4.694795866139604	TRUE
hemN	0.7057320009379673	1.4346040070289825	TRUE
aphA	0.4588964585181965	0.6820830602762054	TRUE
nanA	0.6928337568303191	1.5408086600214779	TRUE
cpdB	0.612960656192346	0.8657575099136287	FALSE
livK	0.48773321167557554	0.7057145952472322	TRUE
rho	0.5098979486325447	0.6839946250416192	FALSE
yhiR	0.726537136753194	1.8592339901284753	TRUE
tpiA	0.5249927439217833	1.0505187064302464	TRUE
yncE	0.7356676770054479	0.8989452869164809	FALSE
pldA	1.4616981312915198	2.147584908096962	TRUE
entC	3.3503022122195643	11.641310733877164	TRUE
galT	0.6795812024763991	0.8190202171174182	FALSE
pdxY	0.6435299790782303	0.9824415479280891	TRUE
rpoB	0.8670668481259888	0.7277328938160286	FALSE
rpoC	1.160794366809042	1.144610287015656	FALSE
purL	2.2932687109459633	1.9076048627404851	FALSE
mukB	0.87251292046239	0.9214127572801961	FALSE
hrpA	0.6549778737967956	0.5546816649437697	FALSE
ileS	0.9091855688040659	1.9100144353946662	TRUE
aceE	1.12353193093744	2.740876886758745	TRUE
dppA	0.4564916576980934	0.5804257424590481	FALSE
fhuA	2.5315935740507007	4.610855244736167	TRUE
mdoG	0.8020933175678193	1.1175020102413242	FALSE
imp	8.429734983553523	6.871587998518342	FALSE
fepA	1.5920042200495443	2.3681051472336927	TRUE
ompA	0.6846834428783752	0.756389515623591	FALSE
parC	1.9499387850879992	4.798769068166432	TRUE
fadL	1.2472670177385794	1.075712323197192	FALSE
znuA	0.4483848856538	0.51967715690232	FALSE
tsx	0.7944044205532903	0.8106963220247566	FALSE
lpd	0.5040697391671594	0.8169648719816114	TRUE
ompT	0.6802553078225282	0.9736998487046566	TRUE
nrdB	1.0328605531684463	0.9015844197813467	FALSE
speB	1.2356790383423388	5.2234342690137545	TRUE
pcnB	0.8822968977196539	0.9782481990506592	FALSE
glmM	0.9988333208744368	1.6256823959709565	TRUE
pfkA	0.8857148933608568	0.8170150708476961	FALSE
vacJ	0.8273219068166079	0.6617164227669491	FALSE
ydgA	0.5222674573623781	0.6931667548156711	FALSE
proS	4.4272332475473934	4.894510957127122	FALSE
glyS	0.4743079764853239	0.4734439722642538	FALSE
degP	0.43513894262091535	0.4883128069646581	FALSE
sthA	2.468877817171495	13.177682693017005	TRUE
fhuE	1.2425104476519304	2.527029299503664	TRUE
cirA	1.0505312851913386	1.098657121732274	FALSE
yibQ	0.7890402561570424	1.3305406578361323	TRUE
yccW	0.6642903022556486	1.2081849633806536	TRUE
cutC	0.3958565697072697	0.50522468407652	FALSE
yceM	0.7535804816617293	0.8718953621113392	FALSE
thyA	0.6625102958604433	0.7872172251126441	FALSE
rfaP	0.32761489372414027	0.5374875666986005	TRUE
ydgH	0.35663534428080507	0.47832113698303497	FALSE
ttcA	0.4490451544507251	0.5894578410996797	FALSE
fabB	1.566954854557317	5.7947155586137935	TRUE
yadG	0.5490942044514676	1.0217523758115978	TRUE
rffA	0.5753558453447136	1.062108727103602	TRUE
yjjU	2.3828735834576915	12.215191892044762	TRUE
livJ	0.5080984771832242	0.5329631417829522	FALSE
rfaF	0.7624698592194626	1.2972041015356466	TRUE
pbpG	0.68498284456478	0.8787992288698139	FALSE
yieE	0.6992164702287083	1.1999619784938063	TRUE
ydjF	0.3753430294067838	0.6969100956722952	TRUE
hisP	0.6480814102756806	0.583953633906176	FALSE
glpD	1.5506637465367668	5.416222685726096	TRUE
yhbJ	0.7310065806594572	0.7724891995782666	FALSE
rseB	0.857292141476726	0.9884337402426856	FALSE
ddlB	0.5085823339462496	0.5323177226683895	FALSE
cysM	0.39215466335251076	0.5265506142402607	FALSE
hemB	0.5618874416569559	1.008598572131312	TRUE
yceI	1.3415394625536414	1.3916250485061143	FALSE
pth	0.38219742749339236	0.40451578227545193	FALSE
lipA	0.6100216985583709	0.7637313392291725	FALSE
sucB	0.7731510611900236	0.8723104249219074	FALSE
lipB	0.6854688846472728	0.7618916360291912	FALSE
lolD	0.6245509304006125	0.5049449244672563	FALSE
purC	0.5148432359774552	0.46997900902241996	FALSE
rluB	0.41978626378292483	0.48941611188656936	FALSE
lrhA	0.5076980163202873	0.781113403380613	TRUE
ytfQ	0.6398694943976763	0.7451601210336877	FALSE
ynfC	0.454435538547292	0.7792339647507575	TRUE
yfiP	0.5356600172293091	0.8281107494858807	TRUE
ftsE	0.5423676487680936	0.4541997601449577	FALSE
fabI	0.36070822958118676	0.5116942923074924	TRUE
lpxC	0.4337112130198446	0.41886561608779976	FALSE
pyrE	0.38372901888798233	0.7327196303055296	TRUE
atpG	0.39106520644718756	0.3795755356345872	FALSE
frmB	0.46028276945287133	1.026120571350442	TRUE
udk	0.4117071514565614	0.8579794948578283	TRUE
fhuD	0.449003907943096	1.4364737775354837	TRUE
poxA	0.7141318115480193	2.819187130037054	TRUE
nadE	0.5648296874887987	0.697212000210724	FALSE
ybhA	0.6823274501025791	2.746614465046314	TRUE
rffG	0.993118030150905	1.1267890975750643	FALSE
nanM	0.3658224109586125	0.5737263267282011	TRUE
yjhP	0.41448391796355993	0.8347592407826694	TRUE
clpP	0.6202125887890634	0.7189916770403675	FALSE
rimN	0.39885024827925497	0.36599885292153544	FALSE
ycbW	0.490531957387642	0.6432415260573335	FALSE
agaR	0.3358628036366766	0.3762798729881479	FALSE
ampD	0.5263368846414768	0.6107252297782082	FALSE
acpT	0.45341528833611633	0.42256730841886064	FALSE
yiaD	0.8114687193418555	0.6152799128077784	FALSE
trmH	0.677251925599197	0.6405522723067415	FALSE
rrmA	0.42913295037703625	0.9622014930462013	TRUE
yafD	1.6454539878730543	9.219294292843978	TRUE
ydfH	0.5410041403623264	0.5381925638895974	FALSE
yhbT	0.42552128944459483	0.4267056295446523	FALSE
ycfP	0.6714704317951457	1.0849348723347492	TRUE
glpR	0.7107713085879307	0.7791507377340182	FALSE
yfiB	0.6901510343888494	0.9039276917529881	FALSE
deoR	0.5091309370952705	0.559343230648204	FALSE
crl	0.49542878063784435	0.5870606706844997	FALSE
tpx	0.7231180811382788	0.6837659249746681	FALSE
yebY	0.5216133998757435	0.5860802847327847	FALSE
gcd	1.131497613293899	0.8815014067705822	FALSE
aceF	0.6159048279306568	0.4931169154250499	FALSE
ybfF	0.5295938771436247	1.1111067257484983	TRUE
intS	0.3849897399190396	0.5318017199154924	FALSE
yihL	0.3307511112528745	0.3637524962316115	FALSE
nadD	0.5708118322679171	0.7626937168313476	FALSE
dam	0.3639782778691277	0.4615012582838225	FALSE
pcm	0.46189330190963207	0.4207486124583671	FALSE
lolA	0.4887692916374184	0.5896819989203304	FALSE
yedD	0.43472673521817407	0.3648402336200128	FALSE
recR	0.4339139142998345	0.41222161361361914	FALSE
msrB	0.5351112797076736	0.49348650446230186	FALSE
yqgE	0.739659203097021	0.9294279200175533	FALSE
folA	0.35267826086415444	0.39102315010638755	FALSE
yfaZ	0.636778135073192	0.6697116542392099	FALSE
insJ	0.497131087386571	0.5602890834589979	FALSE
bax	0.779185890906037	0.701125238466217	FALSE
aroL	0.4227727526429822	0.42999372500116967	FALSE
yciT	0.6105347968326769	1.3183624621763896	TRUE
smpB	0.5576863449079423	0.4878428428398028	FALSE
pheS	0.6222794453527654	0.6076383112506513	FALSE
yraP	0.4820834355192063	0.4426026301604228	FALSE
nudE	0.46341060016249286	0.49988602131037074	FALSE
fhuC	0.6814430950630297	1.0349602482926648	TRUE
yibK	0.8806482369189257	0.8020342342502056	FALSE
ibpA	0.4488242788382922	0.605031087282607	FALSE
rna	0.667861115258539	0.7316887187014969	FALSE
grxB	0.5530798006323389	0.8618682463663037	TRUE
ulaR	0.5221758664347589	0.6639781293298842	FALSE
ybjP	0.5816789881766814	0.7053655648230388	FALSE
rfaH	0.4218380593052801	0.38838407714392553	FALSE
yccU	0.4262459484516614	0.3598729563182573	FALSE
rppH	0.49429592254523286	0.4802039399632293	FALSE
kdsC	0.5781673870651306	0.47738015092844416	FALSE
maa	0.5468039965898306	0.5339019458331993	FALSE
ibpB	0.5520415756023668	0.541521808520045	FALSE
pdxH	0.6027458828089161	0.9438852711231522	TRUE
fabZ	0.5834134259574425	0.7216563512435028	FALSE
yciO	0.43834783120861703	1.2792385914348745	TRUE
wbbK	0.3939187929689294	0.7093577067091753	TRUE
yeiG	0.5025403565779026	0.6719753863715565	FALSE
fliY	0.5149237920173866	0.6616874442762396	FALSE
yhhX	0.6661580563649371	0.6950481830092612	FALSE
aaeR	0.5921382977714402	1.4430861415613505	TRUE
hemH	0.5813066273699735	1.7805947359886374	TRUE
ycjZ	0.47094198887310695	0.7931397723634817	TRUE
lysS	0.8365956978087318	1.181042426611267	FALSE
atpA	0.5079158321961953	0.5542111612679395	FALSE
cueO	1.345563590394103	9.675914286350157	TRUE
mdoD	0.8853022505897403	4.90852375648266	TRUE
ksgA	0.6216311473936442	3.61895583424376	TRUE
ompF	0.6075890882575896	1.1586861239805852	TRUE
ompC	0.6442141297212642	0.9354773040496245	TRUE
mipA	0.5287477140704859	0.9460170924944172	TRUE
fkpA	0.37906968700627813	0.42787980173431056	FALSE
yaiW	0.4107614138723129	0.5185010465650236	FALSE
uvrC	0.7098862869242791	0.6175495847740241	FALSE
ybbB	0.8198781574185794	2.6709775790526904	TRUE
rfbA	0.4280165238168034	0.8317831218502764	TRUE
artP	0.42694065842975926	0.6406354304454999	TRUE
sapF	0.5724597735739344	0.9873857782866392	TRUE
mppA	0.9707445221257405	1.1756482011536118	FALSE
ruvB	0.6656223462835781	1.3444118192522214	TRUE
yhiN	0.6460168868181722	3.2673575919735365	TRUE
purK	0.7595847251556836	1.848480954963361	TRUE
gfcE	0.36128170870533705	0.848680672134397	TRUE
argT	0.36703060786421854	0.7942180634865719	TRUE
ybgK	0.718190474057832	0.8117192405114504	FALSE
sspA	0.6159950406116927	0.7474222088627294	FALSE
exuR	0.49894359494539237	0.8144920257532008	TRUE
ycbK	0.44012012119021876	0.4762825133654703	FALSE
suhB	0.469588880466282	0.42235835716665393	FALSE
ldhA	0.6554182596904218	0.7137045062903594	FALSE
ycdY	0.4830789707049177	0.5645376190223594	FALSE
frlR	0.6367853086628475	0.5941256738854909	FALSE
allR	0.6443014844577223	0.7884887935709362	FALSE
gst	0.5174744900828895	0.6223714406239408	FALSE
leuD	0.646169347012923	0.554922722167562	FALSE
ybgI	0.4214086476201247	0.7918185457281407	TRUE
ompW	0.5320549265087223	1.2656134570010673	TRUE
yegQ	0.5292678115322015	0.8823962171104959	TRUE
gltF	0.37686181673252267	0.7039635378009133	TRUE
ygiB	0.413636314975547	0.43754084808112426	FALSE
rluC	0.4159877442937925	0.5376131648257104	FALSE
ygfA	0.6810338763660962	0.9890267328572792	TRUE
artJ	0.5080680967702506	0.8758165753198637	TRUE
rlmF	0.5844716806776021	1.516434970224897	TRUE
xthA	0.5869957716632782	0.7168955702762881	FALSE
yggG	0.37908431709974766	0.9045541252824575	TRUE
amiC	0.6065931058802899	0.6513887036576479	FALSE
ydcL	0.30116583561845495	0.6377814025649939	TRUE
ispD	0.45231280412261843	0.41205504291800205	FALSE
rob	0.6949586861977406	1.1717085366342013	TRUE
inaA	0.4202018722587837	0.6467447290376303	TRUE
yggS	0.48532704368024354	0.6535361721077503	FALSE
rfbC	0.33842318304824964	0.8146621455145283	TRUE
ydiY	0.6048493727595268	0.8005361172277394	FALSE
ybbL	0.489436507374163	1.120861771878132	TRUE
amiA	0.3626187389786616	0.541358411446977	TRUE
glf	0.501019944613925	7.370258824997912	TRUE
pstS	0.4653713405067103	0.7223733396126721	TRUE
oppA	0.3801375556557826	0.5590362165358495	TRUE
tolC	0.46287995778477053	0.6990871757587296	TRUE
pal	0.347464953133556	0.40455215022882846	FALSE
ompX	0.5544423096009622	0.7058172788901025	FALSE
gapA	0.6179396764777765	0.7520508110460847	FALSE
dapD	0.43365146030852836	1.3467759675434927	TRUE
deoD	0.6562974164141192	0.6251750257345047	FALSE
