# Supplementary material for: Proteome-wide determinants of co-translational chaperone binding in bacteria
Source: Nat Commun. 2025 May 10;16:4361. doi: 10.1038/s41467-025-59067-9 (PMC12065913; doi:10.1038/s41467-025-59067-9)
Supplement: Supplementary file 8 — Source Data [file 41467_2025_59067_MOESM8_ESM.zip › S5f_DnaK.csv]

gene	onset WT	onset dtig	dtig-WT onset	max(low CI) TF
rpoH	151	151	0	0.652656242232308
barA	286	373	87	0.577450520625469
recC	360	308	-52	0.5717282895453003
plsB	388	387	-1	3.5578864667634575
uvrA	190	166	-24	0.68648204509559
leuS	109	129	20	3.541289793550402
valS	274	119	-155	4.400029115942101
yhjK	228	264	36	0.7368885848186495
uvrB	255	206	-49	2.2927737455295945
speC	358	288	-70	4.621162530482851
yecD	63	70	7	0.6887300081937286
frdA	384	200	-184	4.708540325568135
selA	298	254	-44	0.7180037859625485
basS	251	273	22	0.5405491396352793
yoaA	242	213	-29	1.9316987788219273
nrdE	487	273	-214	1.315884246514928
ydfI	202	184	-18	0.7308822567494274
yjeP	855	1043	188	0.6689953081162628
adiA	591	371	-220	1.3928847031321436
ybjD	350	419	69	0.9347538347510971
fbaB	184	103	-81	3.1277445774439725
yegI	398	315	-83	0.12872972111605507
rtn	432	351	-81	0.549044544046048
treF	395	213	-182	0.47919394312048336
yicI	4	155	151	1.3553852699754052
dos	433	447	14	0.39630287105865686
torZ	469	320	-149	2.0335275638770174
xdhD	664	613	-51	0.43799280497476245
amyA	203	190	-13	1.3442939530966669
csrD	320	302	-18	0.5585149390892348
nfrB	331	282	-49	0.461352559121248
recB	322	195	-127	1.6003913099559868
ycgV	285	259	-26	0.6649171435993568
katE	174	188	14	4.692666518008157
nfrA	190	197	7	0.6385024145195577
aroG	76	77	1	0.9368559409220086
sgbH	67	80	13	0.4558341889739978
dxs	69	76	7	2.341473449858577
metL	391	311	-80	0.7569518798703275
dipZ	196	542	346	1.4148155037072518
thiL	300	207	-93	1.916605812995886
yidR	290	265	-25	3.9338263041005135
asd	298	243	-55	1.936096856221455
ydhF	232	159	-73	1.0306715351579465
ribB	116	114	-2	0.5898731416209694
ygdH	265	222	-43	2.2314411040145523
ycaO	283	197	-86	6.059263156692389
purM	226	157	-69	5.227632533028331
ydgJ	96	94	-2	1.6560153476702482
pmbA	259	220	-39	1.1300779765920128
guaB	197	110	-87	0.7509400435971136
ygiC	262	220	-42	1.73682430786838
deoB	223	139	-84	2.5336914588054826
corA	183	178	-5	0.7120495779556422
engA	363	381	18	0.9523772684374228
lepA	189	133	-56	4.0351156784314
metK	203	153	-50	0.7896662557231924
yiiM	85	80	-5	1.0463441046869641
ypdA	394	483	89	0.5569244314166828
yehU	364	444	80	0.49297941009859636
gshA	382	279	-103	1.1166361496053294
hsdS	320	293	-27	7.624538602333648
thrA	526	454	-72	0.7293698722520445
cysI	226	192	-34	1.7983124733426652
ycjX	384	193	-191	3.1921648071172926
mutL	575	528	-47	1.4879700824364401
wbbK	266	275	9	3.500109828000232
pyrD	273	264	-9	5.023477225374412
ygjR	287	274	-13	1.0806159129102273
phoQ	446	446	0	0.713045467903475
trmE	346	366	20	0.7577798965792543
cysJ	343	194	-149	0.4746616685404478
murG	235	235	0	0.8177699641977623
trkA	361	294	-67	1.861922096800389
thiI	433	332	-101	3.035598400158638
ftsA	230	202	-28	0.5774004287352653
rna	164	178	14	3.7257666324444996
dhaK	219	183	-36	0.8584271043609637
ftsZ	320	322	2	0.5499882191176753
ltaE	215	151	-64	2.18395506671151
minC	119	98	-21	0.5331301712001835
hflX	339	338	-1	3.5853332302473104
lpxL	203	234	31	0.6071562773939674
mak	212	112	-100	2.9943175260768817
pck	377	350	-27	0.9958897962812775
gyrB	636	587	-49	1.5187347162738072
atpD	327	330	3	1.999718291283991
sdhA	407	198	-209	2.639736229082222
yojI	422	529	107	0.510953715043587
bioF	288	218	-70	0.48477829226581093
gltX	292	178	-114	4.863617529944424
mreB	273	215	-58	3.8244388846553905
purH	332	329	-3	0.9899596793109429
htpG	583	451	-132	2.4779436604686573
pdxJ	161	113	-48	0.642002303006595
ddlA	298	132	-166	1.2617900559560193
ispG	249	189	-60	3.89239399433015
ydiU	394	245	-149	7.26322278074446
dcyD	198	117	-81	5.6857528244281825
dapE	309	212	-97	2.4357422765081975
asnA	208	116	-92	4.913726910874489
argS	435	363	-72	0.6335267787904513
trpS	214	157	-57	3.045364423025915
metN	307	162	-145	4.101204188418911
psd	271	262	-9	0.828514183747572
galU	194	150	-44	1.0129437429292103
pgk	321	154	-167	1.851058775073803
pcnB	407	333	-74	7.309945685116676
glnA	378	315	-63	1.2447642102539145
yejH	372	339	-33	2.441787240902516
arnA	329	310	-19	1.0187796604321064
priA	609	610	1	3.2088385028112723
icd	107	175	68	5.742797594138289
sbcB	233	222	-11	3.2085739516524154
recG	479	184	-295	1.7796723631785605
glpX	185	118	-67	0.6430016048928656
hisA	101	99	-2	0.5345650978888086
leuB	242	161	-81	1.5089051866703764
tyrR	293	302	9	1.461941826765164
pabB	330	127	-203	1.4801877543981714
guaA	367	335	-32	1.00796451532017
pepN	449	447	-2	1.1793050243045116
gyrA	322	198	-124	3.4078018337743923
mdoH	379	789	410	0.6259661605779708
ade	359	224	-135	1.8032214766495978
gsp	205	161	-44	1.1320482486476782
hsdR	797	929	132	0.8989342064777616
rpoC	437	113	-324	6.8422111784142485
uup	252	156	-96	1.3210028970013483
yraM	316	340	24	2.8517761738586653
yrfF	366	450	84	0.5789764199405386
malT	478	227	-251	2.0364170819994283
kdpD	547	676	129	0.5818896728277565
bisC	330	247	-83	4.191228474932658
pyrC	286	195	-91	2.048626048803365
speB	242	120	-122	7.239157030323397
prs	269	191	-78	1.2962790578777341
folE	191	125	-66	1.1575440576063152
prmB	231	146	-85	1.6159916666526863
bcsE	340	373	33	0.5752691485553914
def	135	135	0	0.48874400723392925
ybeX	263	165	-98	1.2211561613921609
yeaZ	191	131	-60	2.0223835475039857
ycfH	221	128	-93	2.1056262523680633
htrG	190	144	-46	1.5308747647425671
rho	358	253	-105	6.712919670688821
yeeZ	246	262	16	1.0194758491308107
mepA	241	176	-65	2.5974625630154438
tgt	320	220	-100	4.150624987438864
yegQ	430	324	-106	5.884224774118819
cmoB	305	230	-75	0.8352779792951626
ybhA	230	135	-95	5.210461696103757
pdxK	231	96	-135	2.610040464764735
atpA	461	373	-88	6.780667283709514
serS	372	296	-76	2.244733581030015
ycfD	338	193	-145	3.2980163563805602
pldA	230	151	-79	6.670722571312859
can	189	137	-52	0.7414107142615556
pgi	516	462	-54	1.8827282779497592
oxyR	266	224	-42	1.279847213193384
gltD	334	225	-109	5.399754109793004
yajL	105	97	-8	0.9890823794958515
purT	295	106	-189	1.0677625282437397
sodA	119	104	-15	0.7760130605727587
aspS	401	331	-70	5.597905038507491
parE	564	585	21	1.557996448220882
dppF	267	151	-116	2.6782137255083676
pfkA	232	255	23	6.926404019033263
yjgP	272	283	11	0.5477531727317246
ldcA	240	186	-54	3.9842413296874986
gdhA	329	172	-157	2.6832412528210225
gltA	339	215	-124	0.8767041021296818
rpe	197	97	-100	2.119201556790139
glmU	418	178	-240	1.313949734019477
clpX	331	259	-72	3.1256339891246205
ispH	249	162	-87	4.712844254059253
tktA	597	228	-369	3.9317492480251865
mdlB	446	494	48	0.6387415991713985
metE	720	279	-441	2.248656311698177
cydD	538	537	-1	0.6195116474953277
rpoS	297	298	1	0.6171978031927872
zwf	451	102	-349	1.6650656244753508
pepP	381	157	-224	2.9569225092970663
yheS	604	154	-450	4.9768949268552545
ruvB	253	141	-112	5.835752220433211
ilvA	301	221	-80	3.1653036840251527
proB	190	165	-25	0.9361958617697417
avtA	263	202	-61	1.3372458891725358
mukF	385	368	-17	1.1296108599694228
tyrS	291	135	-156	2.4229428655720975
dadA	259	171	-88	5.133469777900678
uspF	103	92	-11	0.5747376278893226
yibK	71	78	7	3.9091374429893753
rnt	132	80	-52	3.413537117288523
selD	223	156	-67	1.278924453010851
rfbD	238	184	-54	1.419694918113031
fabH	245	225	-20	1.1456493467805835
hemE	267	192	-75	5.988784526479775
galF	208	108	-100	1.4016248262134607
folP	219	163	-56	1.4794473024594317
modF	429	143	-286	1.9069162831651434
gpp	406	397	-9	0.9211935007949767
cpxA	341	394	53	0.6018267053701276
yjtD	186	156	-30	1.4296240151170534
hemB	238	166	-72	3.5459134948657844
ompT	255	127	-128	7.241403359381289
ybjI	191	192	1	0.5626859068200412
rdoA	285	255	-30	4.0924696690532665
radA	404	444	40	1.0086890202138967
dacC	352	234	-118	1.0203497001336943
manA	371	248	-123	2.9563161512127563
dnaB	447	443	-4	1.1532046139785954
bglA	323	269	-54	4.389413607878299
dusC	281	145	-136	1.1508607263672626
iaaA	283	174	-109	0.5988698886920218
pepT	382	158	-224	0.5253865311733275
yijP	379	497	118	2.124901564647896
amn	444	382	-62	1.9680166804420578
frsA	356	261	-95	1.1981622891706947
fdhD	204	132	-72	1.2884281462307252
deoA	382	237	-145	4.814573927349269
aroH	282	153	-129	1.7056460407326628
glyA	250	184	-66	4.064247222515862
pykF	300	261	-39	3.5121232476771667
glmM	269	204	-65	7.512126301938641
bcsG	373	463	90	0.7035803527512102
msbA	296	513	217	1.2364628152806225
norR	382	174	-208	1.2841269788331449
yieM	396	314	-82	0.6731823932307813
csiE	372	184	-188	1.0205202825636268
yjdA	393	532	139	0.9036054400827938
fdoG	866	639	-227	3.958699553124468
yjhG	365	118	-247	1.1341611255296917
aslB	199	382	183	0.6140395728757906
ylaB	302	432	130	1.3197759323660252
tnaA	264	242	-22	4.942048456504271
aceF	329	507	178	2.8818813231202727
nadB	124	111	-13	5.089886970542393
katG	400	657	257	2.175179882388582
dsdA	263	112	-151	0.6798611046385012
cobT	190	224	34	0.5144250015943429
ygjD	100	113	13	3.552220770519574
cysS	178	159	-19	2.2119658414762062
tesB	192	121	-71	2.0590002880693143
glnS	179	146	-33	1.8709027506644134
cutC	81	74	-7	4.087505531595883
murA	210	123	-87	3.1034160936278847
gpmM	267	125	-142	3.991421213886861
dapA	120	101	-19	1.486674815136168
feoB	360	203	-157	0.847756566561769
ygiQ	336	127	-209	5.385799648649492
purA	213	92	-121	3.391353583447547
purC	84	93	9	4.069826873276366
dnaG	423	387	-36	0.999237012007564
ubiD	304	135	-169	1.9265443972074285
ftsP	314	307	-7	4.645720134404683
rimO	133	141	8	1.1452964991785772
glpK	207	149	-58	2.8168319693781343
phoR	299	355	56	0.4267078420048014
narP	78	78	0	1.066805824425496
rluF	120	141	21	0.7780782854057203
lon	603	434	-169	6.550535072946512
lysC	381	216	-165	0.4867006514026484
ilvI	411	134	-277	0.6350625737428341
trmA	330	158	-172	1.1136110773013659
yjjK	439	429	-10	0.8187477218257619
adhE	635	371	-264	0.9656442831934826
anmK	299	170	-129	0.9227617144024367
insG	251	202	-49	1.8119688016506537
dgt	426	366	-60	1.831662310841468
lldD	364	237	-127	2.744634086754166
tus	279	138	-141	0.6222617075365503
rnd	310	246	-64	1.1658135139985493
nudK	144	135	-9	1.082556180968056
yihG	232	294	62	0.4991384684528649
nadA	306	249	-57	2.7916401006723075
yejK	209	183	-26	0.9859870629957603
rstB	340	401	61	0.5601717590197253
qmcA	245	274	29	0.5925494961368449
hflB	315	311	-4	1.0521491383956465
miaB	258	242	-16	1.7284265934498502
asnB	462	206	-256	3.273401317376212
serC	235	174	-61	2.598974830694716
yfaY	319	210	-109	2.6033680374281514
mpl	337	230	-107	1.658852023980792
tas	267	227	-40	5.700501464206039
glyQ	231	218	-13	2.4767818938483637
bioA	297	151	-146	0.39630287105865686
ybbB	245	131	-114	5.958502191479731
pheA	289	245	-44	2.891021693120878
truB	213	121	-92	3.812715675898477
mreC	249	233	-16	0.7604100347399814
hisD	215	122	-93	0.6149577136733562
mogA	72	69	-3	0.7995304803194522
nrdB	301	154	-147	6.962349297060806
ybiC	271	165	-106	0.8906783351152388
yaaA	171	75	-96	4.595166537430938
argG	281	201	-80	6.355650385317741
dppD	262	185	-77	2.814558669534951
fumA	211	99	-112	5.842116611078691
dnaJ	226	198	-28	3.036611098249641
srmB	223	157	-66	2.742712238379334
yjfP	132	170	38	0.6395286103917288
ampH	260	116	-144	2.469263532922765
trpC	282	200	-82	0.7093794766258285
ligA	340	215	-125	2.4666690322668825
yicE	385	454	69	0.6270104838254651
cysN	225	129	-96	1.591649276817571
envZ	302	447	145	0.8817920182077826
cydC	415	469	54	1.357819419305553
gltI	207	112	-95	2.781606898204312
thrS	497	448	-49	2.3510186941853624
oxc	273	144	-129	0.8451488152510942
bcsB	386	197	-189	2.7664984425167374
yhfK	289	348	59	0.9167665848946027
recD	186	146	-40	0.7459793498158858
sulA	73	84	11	1.1140399943619161
malZ	456	308	-148	2.5212656634259463
ilvD	360	205	-155	1.3756583178992348
uvrC	432	404	-28	6.922232079729365
eutB	416	325	-91	0.6318736912312373
yqhC	244	181	-63	0.9738077290631504
creC	386	333	-53	0.8982041677349435
cusS	372	381	9	0.39205863622744885
prfC	245	127	-118	4.311466062555828
nlpD	284	293	9	0.6209568981649666
rnb	362	331	-31	1.3615993728790936
rfaE	226	134	-92	0.9034686219637782
yjgR	113	81	-32	0.6450510865296467
ubiF	89	89	0	1.6116835553539297
glpD	77	76	-1	3.353670371169944
argA	196	255	59	0.5268563896162192
sufD	221	216	-5	2.04489999261489
hemA	237	324	87	1.0440721261158479
mdoB	383	516	133	1.575328161458852
ydeP	398	280	-118	1.89816289380828
fadB	458	218	-240	0.28965412893288633
yqiK	222	191	-31	0.26169034500237565
yhdP	589	416	-173	0.9828769548255063
ybhF	447	280	-167	0.9517390466518105
hypF	583	373	-210	0.7803618078065542
thiC	524	363	-161	1.36456303572956
nrdD	505	267	-238	1.1866965166450056
carB	730	840	110	3.837090440501729
fumB	205	128	-77	3.1511896039106295
phoA	232	97	-135	1.0986082284448397
edd	287	160	-127	1.9515477002828927
macB	84	79	-5	3.26424161747031
ydbH	262	323	61	0.4942011371960659
puuA	264	268	4	0.4135398961826285
efeB	361	212	-149	1.2021672478317118
yebU	467	243	-224	1.7762484564359244
recQ	470	347	-123	0.9352987380302789
ytfM	429	263	-166	3.79113976243268
rfaJ	204	181	-23	0.999383310121762
yegH	442	449	7	0.5034394742628003
hda	185	110	-75	1.0790225750457778
helD	361	331	-30	2.3955592204332845
mukB	487	182	-305	7.273753307574251
gcvP	446	258	-188	3.469895674030656
hrpA	861	226	-635	6.4713804535156925
malP	712	416	-296	0.9383149182028163
hybC	285	259	-26	0.6273703636522812
sbcC	596	545	-51	4.857164904482811
acs	224	223	-1	0.6627564543564156
nuoG	504	434	-70	3.2619377640023175
alaS	385	202	-183	3.053143390921085
deaD	199	103	-96	1.4284104302571676
pnp	319	141	-178	3.9122064092350284
pntA	96	95	-1	0.44754027527069995
mppA	101	79	-22	6.365780147991482
ptsI	138	130	-8	0.8099479108116163
acnB	253	292	39	1.297623217973845
csdA	220	101	-119	1.383752799754642
aidB	317	198	-119	1.0014626842050756
malS	437	395	-42	0.34140842390338927
poxB	235	189	-46	1.647917884103025
copA	421	417	-4	0.4411223213997016
dinG	268	282	14	0.8722751387949221
acnA	401	265	-136	0.8560534218809843
yghJ	336	288	-48	5.06083736239974
ynfF	365	221	-144	0.6023836457159495
glnD	340	340	0	0.9072019403400171
nrdA	213	172	-41	1.2918787360690827
eptB	364	495	131	0.8314038267031731
relA	397	429	32	0.5143704566711591
yjcC	349	286	-63	0.6008600564225397
trpE	159	82	-77	0.8291320862076321
dnaX	366	367	1	4.337765756235896
cbpA	166	179	13	0.5047352366332111
yfeA	480	508	28	0.7801757404644707
mdlA	415	443	28	0.9871360441182815
rnr	374	385	11	1.8036464826470588
ydiJ	397	367	-30	2.6121522409506723
pheT	244	324	80	3.230318585771537
dnaE	471	754	283	1.3414079366596314
polA	343	150	-193	0.8583389699228043
eptA	296	350	54	0.6175881358123677
fumC	221	144	-77	0.7629098507027705
ppc	476	340	-136	1.5949738422458455
ubiB	212	360	148	3.216170925607808
polB	464	286	-178	1.6218712805586912
dcuS	310	335	25	0.5373386532824526
aspC	175	99	-76	4.86583734808835
narL	77	82	5	0.2984127254588036
yejF	62	82	20	1.9202078286845323
gltB	528	207	-321	5.5327075118326725
rcsC	487	550	63	0.7176554958024259
topA	65	79	14	2.5614344726385507
yegE	446	515	69	0.461352559121248
rbsK	97	87	-10	0.9279574717438617
aceE	536	241	-295	8.8477790487183
hsdM	292	226	-66	1.6705324550594352
gsiA	271	256	-15	1.0156554052460445
waaA	250	294	44	0.6693313999524783
aas	242	284	42	1.2034464335860557
metH	254	118	-136	2.875975179231742
ptrB	292	244	-48	4.776010988060785
rne	509	515	6	2.246213733800063
ispB	217	178	-39	0.6526337043482815
pyrG	251	235	-16	1.7060883195993561
ileS	430	236	-194	8.162321440395013
speA	310	222	-88	5.984686762392103
ppk	441	411	-30	1.8006893378382913
nuoC	351	311	-40	4.520427699791009
yfiQ	310	112	-198	0.9631355306671319
pncA	56	61	5	1.3707235581019859
ftsK	891	909	18	1.0130599083228513
spoT	398	485	87	0.8396531874758832
typA	176	119	-57	1.0190237026477167
maeB	170	137	-33	1.011763441007325
yliE	388	435	47	0.5118995793702685
cyaA	392	383	-9	0.8647549897458342
yfjK	530	457	-73	1.7848099973837561
rpoN	107	101	-6	0.5198753508236555
cls	242	251	9	0.5225655220491034
proS	255	224	-31	6.737956051698897
tldD	226	149	-77	3.8396284033427435
lpxK	174	187	13	0.5994786835986485
glgB	550	474	-76	1.7760969932904431
fadD	340	311	-29	3.2953743167513045
gutQ	63	72	9	1.2954629167556622
ydhQ	213	190	-23	0.6295026468537053
ycbZ	242	140	-102	3.060396536471125
maeA	265	87	-178	6.686844651029675
yegD	201	140	-61	1.990646492975475
sgrR	493	390	-103	3.4758191303620265
pta	422	385	-37	2.8908481684802103
asnS	360	117	-243	5.472326191182559
glmS	450	119	-331	2.4666382757478127
narQ	339	385	46	0.46393375399160974
mnmC	263	168	-95	1.2844926675940769
gmr	358	408	50	0.7684780885735123
ydcP	99	91	-8	0.9455365465918337
hepA	375	294	-81	6.187800899449403
purL	486	550	64	6.894851783092166
yhdH	61	75	14	1.004065973800685
deoC	57	73	16	2.0420197924203674
sucA	372	342	-30	1.9901409638664105
mnmG	100	76	-24	6.0925868796083105
dhaR	318	234	-84	0.6372457205086709
glgP	342	247	-95	2.240349104456571
putA	328	197	-131	0.9747228443832266
fhlA	327	281	-46	0.8701738338869818
rbbA	305	191	-114	1.3321473572028535
hrpB	79	104	25	1.2052873780117488
mfd	259	89	-170	3.9982780872376127
ldcC	285	290	5	1.0820063275776324
ptsP	240	227	-13	1.5905563558531113
metG	352	184	-168	5.753604838924927
leuA	274	159	-115	3.26358772146269
ytfL	265	312	47	0.5375351984840318
lhr	420	333	-87	0.6803935521008074
narZ	510	429	-81	0.37287713791409394
ybhJ	349	259	-90	2.205352394933878
flu	304	388	84	0.7806977457131268
mgtA	228	268	40	0.9574164407380599
arcB	191	311	120	0.727391982957202
evgS	639	645	6	1.3407088325367074
fadJ	285	190	-95	0.23753453652698023
yjbB	197	470	273	0.586951593323082
uvrD	323	135	-188	2.435959279256095
rmuC	305	333	28	0.522133494585214
rpoB	764	327	-437	6.066147600666619
parC	255	98	-157	8.215859819900016
rcsD	228	537	309	0.6403657226451251
fiu	148	100	-48	1.5443661428198006
hscA	179	117	-62	4.964200360541351
rpoD	201	191	-10	0.5655320794162144
hisI	69	65	-4	0.827583031344757
rihA	58	67	9	0.6551074950077982
entF	270	129	-141	1.0518692439060955
