# Supplementary material for: Proteome-wide determinants of co-translational chaperone binding in bacteria
Source: Nat Commun. 2025 May 10;16:4361. doi: 10.1038/s41467-025-59067-9 (PMC12065913; doi:10.1038/s41467-025-59067-9)
Supplement: Supplementary file 8 — Source Data [file 41467_2025_59067_MOESM8_ESM.zip › S5f_GroEL.csv]

gene	onset WT	onset dtig	dtig-WT onset	max(low CI) TF
recC	435	341	-94	0.5717282895453003
ptrB	274	130	-144	4.776010988060785
ade	291	95	-196	1.8032214766495978
ygdH	201	103	-98	2.2314411040145523
ftsP	255	153	-102	4.645720134404683
bisC	281	194	-87	4.191228474932658
gdhA	110	70	-40	2.6832412528210225
ydiU	241	61	-180	7.26322278074446
speC	252	210	-42	4.621162530482851
nrdE	273	230	-43	1.315884246514928
leuA	179	177	-2	3.26358772146269
yejF	296	100	-196	1.9202078286845323
imp	351	301	-50	8.271155537529564
lldD	274	0	-274	2.744634086754166
dxs	234	229	-5	2.341473449858577
maeA	277	157	-120	6.686844651029675
dgoD	298	126	-172	0.5736418769072675
yajO	267	0	-267	4.094129773182688
sthA	312	50	-262	7.0506456671628595
fhuA	412	333	-79	8.070274367179906
btuB	378	247	-131	5.434513543177575
entC	266	71	-195	5.715024253809799
metK	53	52	-1	0.7896662557231924
malZ	367	301	-66	2.5212656634259463
asd	206	258	52	1.936096856221455
tldD	188	119	-69	3.8396284033427435
bioA	290	134	-156	0.39630287105865686
livG	194	72	-122	2.3297232157903576
recF	243	204	-39	1.866252482189941
gltA	290	132	-158	0.8767041021296818
argG	274	129	-145	6.355650385317741
ybiU	248	179	-69	2.564447601059752
ppk	345	271	-74	1.8006893378382913
prmB	155	89	-66	1.6159916666526863
gshA	213	130	-83	1.1166361496053294
ldcC	307	72	-235	1.0820063275776324
proS	192	192	0	6.737956051698897
gltB	477	342	-135	5.5327075118326725
katE	138	139	1	4.692666518008157
ydiJ	320	218	-102	2.6121522409506723
rbbA	245	159	-86	1.3321473572028535
sucA	334	250	-84	1.9901409638664105
katG	294	162	-132	2.175179882388582
ygiQ	255	107	-148	5.385799648649492
tgt	190	87	-103	4.150624987438864
sbcB	158	1	-157	3.2085739516524154
mnmG	291	155	-136	6.0925868796083105
ybhJ	245	54	-191	2.205352394933878
ydcP	137	130	-7	0.9455365465918337
sdhA	166	152	-14	2.639736229082222
