# Supplementary material for: Proteome-wide determinants of co-translational chaperone binding in bacteria
Source: Nat Commun. 2025 May 10;16:4361. doi: 10.1038/s41467-025-59067-9 (PMC12065913; doi:10.1038/s41467-025-59067-9)
Supplement: Supplementary file 8 — Source Data [file 41467_2025_59067_MOESM8_ESM.zip › S5h_leuA.csv]

codon position	GroEL WT enrichment mean	GroEL WT enrichment low CI	GroEL WT enrichment high CI	GroEL dtig enrichment mean	GroEL dtig enrichment low CI	GroEL dtig enrichment high CI	GroEL ddnaK enrichment mean	GroEL ddnaK enrichment low CI	GroEL ddnaK enrichment high CI0	1.1728835975019751	0.7744942159442815	1.5712729790596687	1.3245301794095345	0.5160473487379997	2.1330130100810694	0.8733287054944237	0.24538085748624672	1.5012765535026005
1	1.1728835975019751	0.7744942159442815	1.5712729790596687	1.295960560929728	0.5059087662891926	2.086012355570263	0.8733287054944237	0.24538085748624672	1.5012765535026005
2	1.1527235196194323	0.7658537908745957	1.5395932483642687	1.295960560929728	0.5059087662891926	2.086012355570263	0.8593425629593407	0.24071944722272987	1.4779656786959516
3	1.1387927536564122	0.7581036784197419	1.5194818288930825	1.295960560929728	0.5059087662891926	2.086012355570263	0.8105597591914169	0.23129975358523114	1.3898197647976027
4	1.1387927536564122	0.7581036784197419	1.5194818288930825	1.295960560929728	0.5059087662891926	2.086012355570263	0.8105597591914169	0.23129975358523114	1.3898197647976027
5	1.1573675705899018	0.772255771830628	1.5424793693491758	1.295960560929728	0.5059087662891926	2.086012355570263	0.8105597591914169	0.23129975358523114	1.3898197647976027
6	1.1573675705899018	0.772255771830628	1.5424793693491758	1.295960560929728	0.5059087662891926	2.086012355570263	0.7974847290401356	0.2269115333502172	1.368057924730054
7	1.185151086196822	0.7949122916524383	1.5753898807412055	1.295960560929728	0.5059087662891926	2.086012355570263	0.7974847290401356	0.2269115333502172	1.368057924730054
8	1.1838767524939864	0.7949839320310785	1.5727695729568945	1.185269039978003	0.4831291674253777	1.8874089125306281	0.7974847290401356	0.2269115333502172	1.368057924730054
9	1.216855171436472	0.8324797127494128	1.6012306301235313	1.1765875675787867	0.5038779695512348	1.8492971656063384	0.842286174096627	0.2917460374889166	1.3928263107043373
10	1.221804177178516	0.8386301542533121	1.6049782001037198	1.2315940200718187	0.5349844952223906	1.928203544921247	0.8284752611825257	0.28648505509648736	1.370465467268564
11	1.1802203446505555	0.8147340561959919	1.545706633105119	1.1497519281098012	0.5145027745582362	1.7850010816613664	0.8982166706831992	0.3317015976998619	1.4647317436665366
12	1.190391160595562	0.8277042928785383	1.5530780283125856	1.1729727998491821	0.5313883422673348	1.8145572574310296	0.9075381361261683	0.35755705829649853	1.457519213955838
13	1.203752333073193	0.8378240502241362	1.5696806159222498	1.1729727998491821	0.5313883422673348	1.8145572574310296	0.9075381361261683	0.35755705829649853	1.457519213955838
14	1.2115554310839718	0.8436381639485092	1.5794726982194343	1.2640195882826695	0.5750170841734672	1.9530220923918717	0.9663490986321789	0.3980291306103365	1.5346690666540213
15	1.2046164585246188	0.8391847885103625	1.570048128538875	1.2640195882826695	0.5750170841734672	1.9530220923918717	0.9960222338988699	0.41708791208209406	1.5749565557156457
16	1.19660381117622	0.8347442258074289	1.558463396545011	1.2826883839773466	0.5835293645579085	1.9818474033967846	0.99480180774122	0.42465080024063184	1.564952815241808
17	1.1932824755381959	0.8338720011849484	1.5526929498914432	1.2991296059741817	0.5931450415767452	2.0051141703716184	0.99480180774122	0.42465080024063184	1.564952815241808
18	1.1648403049507676	0.818863640663814	1.5108169692377214	1.2955676819828683	0.6189048878185829	1.9722304761471539	1.0252567248107214	0.4451162113018111	1.6053972383196318
19	1.1364103950769877	0.8014743132226058	1.4713464769313696	1.2955676819828683	0.6189048878185829	1.9722304761471539	1.0081773566124408	0.4391400268178131	1.5772146864070686
20	1.1246823233260623	0.7945596642148682	1.4548049824372564	1.2955676819828683	0.6189048878185829	1.9722304761471539	1.0081773566124408	0.4391400268178131	1.5772146864070686
21	1.097385381774839	0.779639078356775	1.4151316851929026	1.2799570369626725	0.6208522352196655	1.9390618387056793	1.0644459941000168	0.47602636052264213	1.6528656276773916
22	1.1136426536673287	0.7933458731321589	1.4339394342024987	1.2799570369626725	0.6208522352196655	1.9390618387056793	1.0192346224666164	0.4587727339454811	1.5796965109877519
23	1.0302176189019665	0.7303096300641854	1.3301256077397474	1.208865433213776	0.5854106634009959	1.8323202030265562	0.9654652437568623	0.43718993563984754	1.493740551873877
24	1.0196872260959018	0.7217911324959663	1.317583319695837	1.208865433213776	0.5854106634009959	1.8323202030265562	1.0205120054892505	0.4659070326499968	1.5751169783285042
25	1.0317805021054514	0.7338909548047576	1.329670049406145	1.1332037346241668	0.5635863787439442	1.7028210905043892	1.0693229731750433	0.5012973204334721	1.6373486259166148
26	1.0425595415014244	0.7439035123643366	1.341215570638512	1.1447471074024493	0.5920150659659845	1.697479148838914	1.0790512844298938	0.5183399495042353	1.6397626193555523
27	1.0235849764786042	0.7309181671849094	1.316251785772299	1.1871417904651975	0.6048662108910948	1.7694173700393	1.0790512844298938	0.5183399495042353	1.6397626193555523
28	0.9855270876440182	0.7044877098384001	1.2665664654496362	1.1341932382280515	0.595236974792214	1.673149501663889	1.0521410805170286	0.5068514258886229	1.5974307351454342
29	1.1210387535293385	0.8234898990761326	1.4185876079825441	1.0439574213061134	0.5625792541890412	1.5253355884231854	0.9765062609603163	0.4907325799151474	1.4622799420054853
30	1.149042022601909	0.8541327323474444	1.4439513128563737	1.0066802712147735	0.5492969946498274	1.4640635477797195	0.900291797265663	0.4590607057266708	1.3415228888046553
31	1.1206093482707273	0.8359721460208238	1.405246550520631	0.9275796891472188	0.5134437363809302	1.3417156419135075	0.9189401888069486	0.47381345852027035	1.3640669190936268
32	1.1379877490925905	0.8422037468637075	1.4337717513214736	0.9264975470840997	0.507222811811835	1.3457722823563643	0.9960533081001157	0.5109784944990468	1.4811281217011847
33	1.1697858794955833	0.8441017847362492	1.4954699742549176	1.0748809372589203	0.5544941750999494	1.5952676994178914	0.9406352003369177	0.4475677966339273	1.4337026040399081
34	1.161481331078103	0.8372960100736766	1.4856666520825295	1.0517735921139844	0.5404515066781755	1.5630956775497933	0.9475971718880599	0.4503238467150772	1.4448704970610426
35	1.129302842467936	0.8062392551551162	1.452366429780756	1.03311327990746	0.5161030944977858	1.5501234653171343	0.9757614243369006	0.44183445042144953	1.5096883982523517
36	1.1106761666687133	0.793185731666713	1.4281666016707133	0.9599321888148925	0.4818981752614131	1.437966202368372	1.0112722379494976	0.45753286103729557	1.5650116148616995
37	1.2125771065850586	0.8755987066688644	1.5495555065012527	0.8382278022587839	0.4491822809348799	1.2272733235826878	1.194574904271567	0.5976435720372933	1.7915062365058407
38	1.1714496172572317	0.8434726645529701	1.4994265699614933	0.7982310730362044	0.42337230130386855	1.1730898447685403	1.2020979787283894	0.6059568784244005	1.7982390790323783
39	1.1732116160277726	0.844725102560449	1.5016981294950964	0.8076845697945714	0.42555386531681094	1.1898152742723318	1.2020979787283894	0.6059568784244005	1.7982390790323783
40	1.1915054764321904	0.8553706572251099	1.5276402956392712	0.7715131475265081	0.40257773241683315	1.140448562636183	1.2339102648881002	0.6201518549127207	1.8476686748634799
41	1.2127170521349928	0.8652671887051651	1.5601669155648208	0.759457849013769	0.39492638462576823	1.1239893134017698	1.2996171640709233	0.642925552375413	1.9563087757664337
42	1.3312362738290067	0.9411246782009457	1.7213478694570674	0.813629101212967	0.41638129024272375	1.2108769121832104	1.329365241991532	0.6623801415286598	1.9963503424544045
43	1.32734439195442	0.9369418580330608	1.7177469258757796	0.813629101212967	0.41638129024272375	1.2108769121832104	1.329365241991532	0.6623801415286598	1.9963503424544045
44	1.3468786672490096	0.949162672243643	1.744594662254376	0.8175998468875214	0.41522376751243323	1.2199759262626095	1.2949071249333992	0.6401628915020302	1.9496513583647683
45	1.3402105606481953	0.9441106051620811	1.7363105161343095	0.8295958273086327	0.421568592914002	1.2376230617032633	1.2949071249333992	0.6401628915020302	1.9496513583647683
46	1.3402105606481953	0.9441106051620811	1.7363105161343095	0.8556195949486978	0.432648612652501	1.2785905772448944	1.269565687139639	0.629006611943486	1.910124762335792
47	1.34559092191003	0.9457247235705779	1.745457120249482	0.8556195949486978	0.432648612652501	1.2785905772448944	1.2740859824309148	0.6313250043559064	1.9168469605059233
48	1.336191141007097	0.9398329069049669	1.7325493751092274	0.8295958273086327	0.421568592914002	1.2376230617032633	1.2842627921674705	0.6356535179290939	1.9328720664058472
49	1.3125712020172404	0.9293655681807826	1.6957768358536984	0.8318143309181837	0.42748521819488045	1.2361434436414869	1.2740859824309148	0.6313250043559064	1.9168469605059233
50	1.2010443520825769	0.8674792192762393	1.5346094848889145	0.755355947930342	0.4026710131398229	1.1080408827208612	0.9844254606131422	0.5127236283928019	1.4561272928334823
51	1.1713462862648507	0.8481873633993262	1.4945052091303752	0.755355947930342	0.4026710131398229	1.1080408827208612	0.9699034180105967	0.5056918072890566	1.4341150287321367
52	1.1075940324854425	0.8050300998024591	1.410157965168426	0.7915299999597837	0.4256574392377668	1.1574025606818006	1.0003635058646285	0.5292786258142106	1.4714483859150462
53	1.1059619702363594	0.8052471179801713	1.4066768224925474	0.8031763128116746	0.42979320939607474	1.1765594162272743	0.9945179452059841	0.5265485810307502	1.462487309381218
54	1.082803534013598	0.7813453204925832	1.3842617475346126	0.780055221634835	0.41132959472515807	1.148780848544512	0.9569137466361546	0.48844444029375433	1.425383052978555
55	1.0721762880353622	0.7730781862276613	1.3712743898430633	0.7559436805310589	0.3960230867096436	1.1158642743524743	0.9710004073025742	0.49501592769500113	1.4469848869101472
56	1.098816530872722	0.7897006656161663	1.4079323961292778	0.7401660004832065	0.38617565404466425	1.0941563469217486	0.9289286397890428	0.46514692705166205	1.3927103525264235
57	1.087223014439815	0.7771227572716688	1.397323271607961	0.724139800240944	0.3735849323487567	1.0746946681331313	0.9458176065316783	0.46247525507193965	1.4291599579914172
58	1.081672638465091	0.7727936654634662	1.3905516114667158	0.724139800240944	0.3735849323487567	1.0746946681331313	0.9458176065316783	0.46247525507193965	1.4291599579914172
59	1.0640209838926764	0.7606364161112495	1.367405551674103	0.649353531988934	0.33381356595349904	0.9648934980243689	0.8996872178264527	0.4305002909445854	1.36887414470832
60	1.0451133202176843	0.7520027604836756	1.338223879951693	0.6339331642992068	0.332727417842844	0.9351389107555697	0.8256161564768256	0.39858695457916293	1.2526453583744883
61	1.0149764507286045	0.7336432671990005	1.2963096342582083	0.6332156737478575	0.33361586647858504	0.9328154810171299	0.7756146389998759	0.3703934038615667	1.180835874138185
62	1.0099682835940507	0.7296898119917528	1.2902467551963486	0.6227594590676961	0.32677059386763974	0.9187483242677525	0.7644671688715214	0.3653264344574225	1.1636079032856204
63	1.028410143575681	0.7404651364705396	1.3163551506808222	0.5847681651232086	0.29545407806192214	0.8740822521844951	0.7496105826571211	0.35443161478021973	1.1447895505340224
64	1.0398497269251452	0.7479725865486222	1.331726867301668	0.5952255079396153	0.30174246656832965	0.8887085493109009	0.7538946388513662	0.3561024167835367	1.1516868609191957
65	1.0470370768952693	0.7519130108351921	1.3421611429553462	0.5826251796709123	0.29584163428958854	0.8694087250522362	0.7538946388513662	0.3561024167835367	1.1516868609191957
66	1.0969825869719603	0.7857868803989972	1.4081782935449234	0.5762601267631835	0.28700821291291245	0.8655120406134547	0.6941003340133443	0.3184837633686617	1.0697169046580268
67	1.1530463131440893	0.8409314468469543	1.4651611794412245	0.6416180257220058	0.32749973204455785	0.9557363193994537	0.6720760278731576	0.3093826437637986	1.0347694119825166
68	1.180738582433316	0.8668129117900374	1.4946642530765946	0.6444446130824333	0.3386562907535662	0.9502329354113004	0.6856715139038452	0.31519361375779065	1.0561494140498997
69	1.1982563077715878	0.8815088372205455	1.51500377832263	0.6548993825364973	0.3454932809244629	0.9643054841485317	0.6459065646132826	0.29319263102540377	0.9986204982011614
70	1.1924388077763328	0.8763282283248275	1.5085493872278382	0.7047414043300034	0.37213924985051405	1.0373435588094928	0.6283459901665589	0.28092318285483364	0.9757687974782843
71	1.2058987217928667	0.8883175284724194	1.523479915113314	0.6733672897559249	0.343807063315903	1.0029275161959468	0.5935179894879351	0.25465848942753544	0.9323774895483348
72	1.2183984338322658	0.8978075100324752	1.5389893576320566	0.6849758191699538	0.35122634337571185	1.0187252949641956	0.5853738213549813	0.25118127949669955	0.9195663632132631
73	1.2509463066756805	0.920837407185295	1.5810552061660659	0.7051110059583784	0.3532440597752307	1.0569779521415261	0.5831671478032785	0.2510372718820735	0.9152970237244836
74	1.1551212569408094	0.831751094583577	1.4784914192980416	0.7450481893202132	0.3652343414038458	1.1248620372365807	0.5988824751983227	0.24323447312878904	0.9545304772678564
75	1.1384073058739212	0.808999335703664	1.4678152760441785	0.7722258076110721	0.3730418643581405	1.1714097508640036	0.6676609853141969	0.2703998890516674	1.0649220815767264
76	1.2235305941388037	0.8764551378640112	1.5706060504135961	0.9296523840127447	0.4671517397074656	1.392153028318024	0.7019148923202481	0.29566726122259535	1.1081625234179007
77	1.2311163331879964	0.8882583747760134	1.5739742915999793	0.9732622128590559	0.4919113682599801	1.4546130574581317	0.6920176873024868	0.2917685638830641	1.0922668107219096
78	1.1528523888422697	0.8504043807934849	1.4553003968910545	1.038124749083077	0.5351162136740504	1.5411332844921035	0.6606716259508668	0.2917183463312069	1.0296249055705267
79	1.1583818688874976	0.8553569152786199	1.4614068224963752	1.0186586496655317	0.5276559354217288	1.5096613639093346	0.6606716259508668	0.2917183463312069	1.0296249055705267
80	1.086566808783087	0.8074788789493372	1.3656547386168372	1.0131644852355315	0.5378901053562581	1.488438865114805	0.6784368062748696	0.3048894687294043	1.0519841438203348
81	1.1196665120600648	0.8337439499780133	1.4055890741421164	1.1965962240211026	0.632190334704148	1.761002113338057	0.7319507381016119	0.33874953811945663	1.1251519380837673
82	1.0847557929422837	0.7948184277520689	1.3746931581324984	1.4237573040471556	0.6931102812362527	2.1544043268580584	0.5867543148492445	0.2315121970302735	0.9419964326682153
83	1.0800727164364878	0.7892726789047955	1.3708727539681802	1.4903018592415873	0.7091604339596456	2.2714432845235293	0.5701861477696082	0.21890801033932336	0.9214642851998931
84	1.0703642720412683	0.7821973671607645	1.358531176921772	1.5042966278651615	0.7162426613684808	2.2923505943618423	0.5701861477696082	0.21890801033932336	0.9214642851998931
85	1.0429984129859269	0.7639938878465	1.3220029381253537	1.5406042074485697	0.7352921072456904	2.345916307651449	0.5715706302981394	0.22650584582827682	0.9166354147680018
86	1.0495285480890821	0.767736585592465	1.3313205105856991	1.5406042074485697	0.7352921072456904	2.345916307651449	0.563650099969109	0.2234434876239343	0.9038567123142838
87	1.0444224799311819	0.7631261435296244	1.3257188163327394	1.5406042074485697	0.7352921072456904	2.345916307651449	0.5494712874234986	0.21859723265714825	0.8803453421898491
88	0.9880396081216652	0.728869051862379	1.2472101643809514	1.4834331522826407	0.7247410483478545	2.242125256217427	0.5619963681519498	0.22988600490827837	0.8941067313956212
89	1.0445554225619587	0.7730692442397734	1.316041600884144	1.4801667466068866	0.7352080646253472	2.2251254285884263	0.6192931905902016	0.2700551751758204	0.9685312060045828
90	1.0676656887562845	0.7946571899477958	1.3406741875647732	1.408483716695469	0.7130653823718703	2.1039020510190674	0.5817962997135004	0.25393706764440405	0.9096555317825968
91	1.0412934298355574	0.7772067474556938	1.305380112215421	1.4452980202750445	0.7340467380450323	2.1565493025050566	0.5846316749874929	0.25541719769059074	0.913846152284395
92	1.0534065319731227	0.7893720402592639	1.3174410236869816	1.3973433919026934	0.7231863329895254	2.0715004508158614	0.6063501924403983	0.26952429184088383	0.9431760930399128
93	1.0610022686089586	0.7946303354474418	1.3273742017704755	1.3973433919026934	0.7231863329895254	2.0715004508158614	0.625304345775458	0.28262350157849087	0.9679851899724252
94	1.0542982719373986	0.7880269253695027	1.3205696185052944	1.3427512737050729	0.7013521582384435	1.984150389171702	0.6208738657445084	0.2808987617815108	0.960848969707506
95	1.1246116477850123	0.8295685308073101	1.4196547647627147	1.5450297368573076	0.7672905406485906	2.322768933066025	0.7544093219642092	0.32257041237305595	1.1862482315553624
96	1.1526673093234752	0.8487693331594262	1.4565652854875242	1.4851399982365536	0.7439780932972779	2.2263019031758295	0.7940874529972697	0.345430657972524	1.2427442480220154
97	1.1993460850291566	0.8785545945745996	1.5201375754837136	1.4329641101004635	0.7137403904570887	2.152187829743838	0.7508839382447723	0.3138528037394739	1.1879150727500707
98	1.1948369643831422	0.8737726761922022	1.515901252574082	1.4329641101004635	0.7137403904570887	2.152187829743838	0.7588846285104798	0.31669792486217785	1.2010713321587816
99	1.1765973553835263	0.8610917271043583	1.4921029836626944	1.4176909286358343	0.7062290431226099	2.1291528141490588	0.7482728554944748	0.3124043378204568	1.1841413731684927
100	1.1772959338964137	0.8615652973586617	1.4930265704341656	1.4003015063832551	0.6961536857738749	2.1044493269926354	0.7482728554944748	0.3124043378204568	1.1841413731684927
101	1.1772959338964137	0.8615652973586617	1.4930265704341656	1.5188003455308738	0.7414479155022914	2.2961527755594564	0.7482728554944748	0.3124043378204568	1.1841413731684927
102	1.1769844763648312	0.8619384404892092	1.492030512240453	1.5578951946089983	0.763323809850342	2.3524665793676545	0.8068478431199967	0.349615542774244	1.2640801434657494
103	1.1456610383762427	0.8405495516655312	1.450772525086954	1.5578951946089983	0.763323809850342	2.3524665793676545	0.8068478431199967	0.349615542774244	1.2640801434657494
104	1.1110039024637304	0.8172254243686905	1.4047823805587702	1.4580762956146658	0.72835723584332	2.1877953553860117	0.8068478431199967	0.349615542774244	1.2640801434657494
105	1.1287511047306997	0.8261323560239554	1.431369853437444	1.4347016060733173	0.7107704592436075	2.1586327529030274	0.8639501916903475	0.36371189131952364	1.3641884920611713
106	1.1843399442655067	0.8663271522875278	1.5023527362434859	1.4410786892715328	0.7133403306038428	2.168817047939223	0.9827070098931945	0.4359613973475823	1.5294526224388065
107	1.1753632765408817	0.860483006303961	1.4902435467778021	1.4136629593004626	0.7043411465887257	2.1229847720121997	0.9958770652686866	0.441174322065272	1.5505798084721012
108	1.140818117430749	0.8372519999177569	1.4443842349437412	1.437771819563883	0.7172152584322339	2.158328380695532	1.0472492485957219	0.4702965659575583	1.6242019312338856
109	1.1348925013907332	0.8362519589860091	1.4335330437954572	1.566374576305579	0.7743733428912906	2.3583758097198673	1.0837390513603742	0.49363458095083224	1.6738435217699164
110	1.1554865236874154	0.8516612498790688	1.459311797495762	1.6441862849062454	0.801780479062529	2.4865920907499617	1.0837390513603742	0.49363458095083224	1.6738435217699164
111	1.093053903145281	0.8082446053995205	1.3778632008910416	1.5992838802340448	0.792258261176555	2.4063094992915346	1.0668417040789477	0.48661578947942474	1.647067618678471
112	1.0121449984626563	0.7352305386181361	1.2890594583071762	1.5531290789611834	0.7529893563729048	2.353268801549462	1.1907986136461257	0.5368796318343921	1.8447175954578592
113	0.861956386259299	0.6438857714532402	1.0800270010653579	1.5326707953103968	0.7419950170843053	2.3233465735364884	1.164434625758334	0.5417123414998424	1.7871569100168259
114	0.860721542389892	0.6438711471453683	1.0775719376344155	1.5447447506641008	0.7484557522297794	2.3410337490984223	1.2013269807431683	0.5556828276651626	1.846971133821174
115	0.840947427421309	0.6266701698508612	1.0552246849917568	1.5297976787884107	0.7256265150994179	2.3339688424774034	1.1815295590760868	0.5402249538197659	1.8228341643324077
116	0.7872872501117107	0.5820946981664769	0.9924798020569447	1.4339130846399188	0.6755177757019326	2.192308393577905	1.1626956565575286	0.5252740685100321	1.8001172446050249
117	0.7507926221587744	0.5629396352560436	0.9386456090615052	1.2836037575671744	0.6455653977960768	1.9216421173382718	1.164580882831121	0.533017504839471	1.796144260822771
118	0.7389332465549867	0.5537685934850425	0.9240978996249309	1.2836037575671744	0.6455653977960768	1.9216421173382718	1.1647465977478855	0.5344865442634232	1.795006651232348
119	0.7339832014481386	0.5514618716697287	0.9165045312265484	1.303801484444834	0.6621783621654502	1.945424606724218	1.1647465977478855	0.5344865442634232	1.795006651232348
120	0.7027456706482543	0.5291191826216881	0.8763721586748205	1.2990147656264701	0.6643479787172163	1.9336815525357238	1.1824984012803237	0.5426279826088959	1.8223688199517516
121	0.6635537142190804	0.49295538221423496	0.8341520462239258	1.170526448926081	0.5800970653608087	1.760955832491353	1.1432423290960547	0.4999918136742377	1.7864928445178718
122	0.6459238555607164	0.4778420449334305	0.8140056661880023	1.0429494704446785	0.5256253517350681	1.560273589154289	1.1263864602284226	0.5016522234475235	1.7511206970093216
123	0.6375084743045909	0.4618937332054306	0.8131232154037511	0.9783727828272184	0.48351434584911523	1.4732312198053217	1.244217193463941	0.5280059492358969	1.9604284376919852
124	0.6320069798090377	0.4568959063416034	0.8071180532764721	0.9993122190209338	0.48936456887470736	1.5092598691671604	1.244217193463941	0.5280059492358969	1.9604284376919852
125	0.6635290757318648	0.4766016514759789	0.8504564999877509	1.0489153394995765	0.4978693952245081	1.5999612837746446	1.2216462857756396	0.5086950631380862	1.934597508413193
126	0.6215954946163597	0.4413034838141293	0.80188750541859	0.9339227104967098	0.42916559116900677	1.4386798298244128	1.2197361678989833	0.48876125207860777	1.950711083719359
127	0.6229832808040894	0.44292754758644326	0.8030390140217356	0.9689348345728985	0.44027140668352077	1.4975982624622763	1.1501630421022033	0.4545732513136074	1.8457528328907993
128	0.6358744062546494	0.4546069342050905	0.8171418783042083	0.9544103239295605	0.43726429223040564	1.4715563556287155	1.1409853543998945	0.45067739064367063	1.8312933181561184
129	0.6296085859705497	0.449433366246079	0.8097838056950204	0.9403652160930919	0.43013282423471355	1.4505976079514702	1.1409853543998945	0.45067739064367063	1.8312933181561184
130	0.6433848534798225	0.4682784867115538	0.8184912202480912	0.8565580181987408	0.41374152635448413	1.2993745100429974	0.9378210923559239	0.37535476464852136	1.5002874200633265
131	0.6423949484258431	0.46922281153369816	0.8155670853179879	0.846957573605343	0.41161547964798206	1.2822996675627039	1.0535771952819275	0.44472982736087524	1.66242456320298
132	0.6437828150805027	0.4698155393982635	0.8177500907627421	0.846957573605343	0.41161547964798206	1.2822996675627039	1.0502318785371605	0.4325309506379921	1.6679328064363288
133	0.6636193290294246	0.47998117800827156	0.8472574800505777	0.8572229763653385	0.40741242216234086	1.307033530568336	1.0392920916663133	0.41859217631775114	1.6599920070148757
134	0.6233178621769426	0.44738022152693624	0.7992555028269491	0.8000868497844696	0.37550712949698895	1.2246665700719503	0.9643708665863376	0.36374806095888895	1.5649936722137863
135	0.5922548660199589	0.4208469536231833	0.7636627784167346	0.8218599097357078	0.37674175439354396	1.2669780650778715	1.0849560415602812	0.3967155319765737	1.7731965511439887
136	0.6091473119598908	0.43187852714785213	0.7864160967719295	0.7890557818593348	0.3577275982990298	1.2203839654196398	1.0849560415602812	0.3967155319765737	1.7731965511439887
137	0.5919115906800347	0.41755296116511964	0.7662702201949498	0.8104091096796315	0.35621803812929864	1.2646001812299645	1.0486789444338376	0.3765606835640225	1.7207972053036527
138	0.578661346774721	0.40869521807211706	0.748627475477325	0.8777173179028878	0.3863913626669213	1.3690432731388542	0.9998328527881315	0.34625591193062155	1.6534097936456416
139	0.5866853545089902	0.4139933681058192	0.7593773409121611	0.8160862760898032	0.35952220293723364	1.2726503492423729	1.0759503474006775	0.38455953230923967	1.7673411624921154
140	0.5677729356462651	0.4003085813404496	0.7352372899520806	0.8367519764324582	0.3706769563636636	1.3028269965012529	1.1049121877732753	0.39164325843534953	1.8181811171112008
141	0.5532310566872409	0.3901035140685173	0.7163585993059647	0.8661855933025937	0.3802394100878045	1.3521317765173828	1.0950375641605374	0.3734965489423656	1.8165785793787095
142	0.6211551409647286	0.4445581804334511	0.7977521014960061	1.1067953023303232	0.5068243252196779	1.7067662794409686	1.0762940078910814	0.4021868457314861	1.7504011700506765
143	0.6246382470055903	0.44679139637444076	0.8024850976367399	1.132802461647171	0.5204155897400471	1.7451893335542947	1.0762940078910814	0.4021868457314861	1.7504011700506765
144	0.6397937907179887	0.4583736714156236	0.8212139100203539	1.16400299480989	0.5449237069123309	1.7830822827074488	1.108993457351846	0.41076753482978634	1.807219379873906
145	0.6306213748486102	0.45195781637221993	0.8092849333250005	1.0767903224067417	0.5189393604914703	1.6346412843220133	1.0914759167041226	0.4199889319031619	1.7629629015050834
146	0.6329397927927025	0.45518375695777774	0.8106958286276273	1.1597480033216425	0.5641226053884829	1.7553734012548023	1.0914759167041226	0.4199889319031619	1.7629629015050834
147	0.6434527761974014	0.46504670681319393	0.8218588455816087	1.0775534343877649	0.5386518679944052	1.6164550007811245	0.9984399202708829	0.36677274091289647	1.6301070996288693
148	0.658157667247119	0.4759417638534571	0.840373570640781	1.0881528963518026	0.5445800389727135	1.6317257537308918	1.0011819927657677	0.3819410309160288	1.6204229546155067
149	0.7280204070281886	0.5293684801321091	0.926672333924268	1.3041775122783552	0.645057816878489	1.9632972076782216	1.0990775569331457	0.4479763377078661	1.750178776158425
150	0.7406358420553331	0.5379157818050417	0.9433559023056244	1.4646986306099328	0.705752972364416	2.2236442888554495	1.1033023273309532	0.447197582058804	1.7594070726031026
151	0.7100470730086136	0.5132236440099589	0.9068705020072683	1.412862072672318	0.6875086143700508	2.138215530974585	1.0272051355096354	0.3933737618613249	1.6610365091579458
152	0.7241346354034938	0.5236644811827709	0.9246047896242167	1.465101274737251	0.7052480758972413	2.2249544735772604	1.0272051355096354	0.3933737618613249	1.6610365091579458
153	0.7416623613289566	0.5350548047015273	0.9482699179563858	1.4390442997383135	0.6916157232373634	2.1864728762392636	0.9646198311406803	0.36326406947956863	1.565975592801792
154	0.7571852350887041	0.5459925850460949	0.9683778851313132	1.3496326049754375	0.6528539714020571	2.046411238548818	0.8803865163859227	0.32619954624659675	1.4345734865252486
155	0.7376460667283371	0.5337337282028053	0.941558405253869	1.3227592491547533	0.6450238309403987	2.0004946673691077	0.8581410172939652	0.31881979537822236	1.397462239209708
156	0.7677519697203059	0.5536989699041833	0.9818049695364284	1.330141452703145	0.6419946598924464	2.0182882455138436	0.8892560585325089	0.32913969625366263	1.4493724208113552
157	0.7890914115760643	0.5681893277902295	1.0099934953618992	1.330141452703145	0.6419946598924464	2.0182882455138436	0.8892560585325089	0.32913969625366263	1.4493724208113552
158	0.9841094412974639	0.6663631015324285	1.3018557810624993	1.3957501191265973	0.6525031145913629	2.1389971236618317	0.8670552440648978	0.29977962615177817	1.4343308619780173
159	0.9084785053895617	0.613513799013803	1.2034432117653204	1.42234342102042	0.6643658800064927	2.1803209620343473	0.8913867198952665	0.3196515478541854	1.4631218919363476
160	0.9214956282122302	0.6223979231869474	1.220593333237513	1.4379174642264854	0.6794451895864244	2.196389738866546	0.8691412208033089	0.312271796985811	1.426010644620807
161	0.9284719761758368	0.6276632432116258	1.2292807091400477	1.4379174642264854	0.6794451895864244	2.196389738866546	0.913380130227584	0.33809582889242074	1.4886644315627473
162	0.9786626296358917	0.6408748330435516	1.3164504262282317	1.7052730349002485	0.7239886854059217	2.6865573843945754	0.9131614725644124	0.32623643888002063	1.5000865062488042
163	1.0288407819838725	0.675197535740158	1.3824840282275872	1.791765990907687	0.7659333678966767	2.8175986139186975	0.9620691339041265	0.34157004845640915	1.582568219351844
164	1.0569500091609503	0.6929197921035992	1.4209802262183011	1.7270168246546556	0.7396451860665341	2.714388463242777	1.0003627997666233	0.37704722588421447	1.6236783736490321
165	1.1139298496312455	0.722661426222878	1.505198273039613	1.6303533062514601	0.7235871962112455	2.537119416291675	0.9761319187036921	0.3692126301314208	1.5830512072759633
166	1.1224198862080959	0.7288124028503554	1.5160273695658364	1.6678244712379224	0.7406633747521105	2.594985567723734	0.9519960654413115	0.3609465342526624	1.5430455966299608
167	1.1500263226317486	0.748799948693492	1.5512526965700053	2.178265542283799	0.9082278827364614	3.448303201831136	0.9923819376075373	0.3628094289295589	1.6219544462855158
168	1.1863143625003743	0.7747178708816772	1.5979108541190714	2.1357644063114174	0.8931606172916902	3.3783681953311446	0.9923819376075373	0.3628094289295589	1.6219544462855158
169	1.2692877083135357	0.8536562553065623	1.684919161320509	2.0651759294568155	0.9416474561811703	3.188704402732461	0.9226872385573963	0.3501746686498911	1.4951998084649016
170	1.3084059626259243	0.8939021932876823	1.7229097319641664	2.1187769713799405	0.9989890124039709	3.23856493035591	1.0111841448899601	0.4020349575332005	1.62033333224672
171	1.2861266280201833	0.8771761350706704	1.6950771209696964	2.1552196502339025	1.0179336353129045	3.2925056651549003	1.0111841448899601	0.4020349575332005	1.62033333224672
172	1.312444875130148	0.8916885138439448	1.7332012364163514	2.1721422963998673	1.0259745086053917	3.3183100841943425	1.0487192558010505	0.415165703331315	1.682272808270786
173	1.6182390701994087	1.1154098474671623	2.121068292931655	2.353156280560028	1.1410366886433976	3.5652758724766582	1.155567525037168	0.4851199588549823	1.8260150912193538
174	1.5959929462466085	1.1266270084645016	2.0653588840287154	2.34551410315121	1.1679313993025082	3.5230968069999116	1.1010979586825722	0.47372040506083035	1.728475512304314
175	1.7245275280980308	1.185900794474334	2.2631542617217275	2.749011345591046	1.279010060032061	4.21901263115003	1.283234656521261	0.5285925493604321	2.03787676368209
176	1.8475492066834076	1.2685327483768387	2.4265656649899765	2.8262296103033204	1.31610720872755	4.336352011879091	1.1600626476445366	0.4510560297143943	1.8690692655746788
177	1.872341002195207	1.2970334320127646	2.4476485723776493	3.0767440052148904	1.4359816857913037	4.717506324638477	1.1105024626353042	0.4329139502955336	1.7880909749750746
178	1.8945341012422394	1.3255399103999723	2.4635282920845065	3.085781420532542	1.4840917489734622	4.687471092091622	1.0870531360867666	0.43446219702672545	1.7396440751468076
179	1.9308337401616502	1.357746316469353	2.5039211638539474	3.0817150662549464	1.5444278378332341	4.619002294676659	1.098701092866614	0.45053221082328504	1.746869974909943
180	1.9388589097115834	1.363679457555425	2.5140383618677418	3.0958597807794046	1.5516260809488878	4.640093480609922	1.098701092866614	0.45053221082328504	1.746869974909943
181	1.9752272146604442	1.3911268408925004	2.559327588428388	3.1100047604960337	1.5588244499146724	4.661185071077395	1.098701092866614	0.45053221082328504	1.746869974909943
182	2.024514626192948	1.4213263517959391	2.6277029005899566	2.830250266451609	1.4619521828600306	4.198548350043188	1.1206398414113221	0.4589438043278224	1.782335878494822
183	2.0614651306729925	1.4611414817870982	2.661788779558887	2.6618479457731654	1.3989728040442682	3.9247230875020627	1.2390065532981394	0.5317308459337299	1.946282260662549
184	2.049278990108025	1.468055905163201	2.6305020750528496	3.002230699250076	1.5693396950865095	4.4351217034136425	1.090981383519433	0.46601552371182564	1.7159472433270406
185	2.040149916297573	1.4627806150085074	2.617519217586638	2.8848114135839054	1.5160584097294378	4.253564417438373	0.9998237216163401	0.42917818903140603	1.5704692542012744
186	2.1276162553981504	1.5203080168834142	2.734924493912887	2.8848114135839054	1.5160584097294378	4.253564417438373	0.9830972075564248	0.4220463539780813	1.5441480611347682
187	2.066074694410588	1.4695599857820554	2.6625894030391213	2.571570911757256	1.3760931231315279	3.7670487003829836	0.9622362128876262	0.38186214177445604	1.5426102840007963
188	2.074153853947185	1.4755842293314978	2.6727234785628715	2.545439873065088	1.3624120383054055	3.72846770782477	0.9622362128876262	0.38186214177445604	1.5426102840007963
189	2.0441401851201597	1.473691993419197	2.614588376821122	2.5705492889749095	1.3783085663590637	3.7627900115907558	0.9479598901839562	0.38714424387295227	1.5087755364949602
190	2.811264061387744	2.0669878854444512	3.555540237331037	3.6200753872937694	1.9042759867200694	5.3358747878674695	1.15018624579945	0.5079111896524688	1.7924613019464313
191	2.8692651803934175	2.103562234961456	3.634968125825379	3.5831630770603953	1.879010992708631	5.28731516141216	1.15018624579945	0.5079111896524688	1.7924613019464313
192	2.9149157871440172	2.12763207139613	3.7021995028919044	3.719677037455651	1.9334066071914369	5.505947467719865	1.15018624579945	0.5079111896524688	1.7924613019464313
193	2.945744082658246	2.1482465808188724	3.743241584497619	3.719677037455651	1.9334066071914369	5.505947467719865	1.1559382989137716	0.5036574415764711	1.8082191562510723
194	2.8645261795253916	2.0861529529411262	3.642899406109657	3.613142754127088	1.8758120716437856	5.3504734366103905	1.0794513170391697	0.4475339044654395	1.7113687296128999
195	2.7966642281222844	2.0418625166418654	3.5514659396027035	3.5822931795939095	1.8606107210464742	5.3039756381413445	1.1186815790226967	0.45963100362790876	1.7777321544174847
196	2.94257352030752	2.137093770834979	3.748053269780061	3.567349514694632	1.8515479548161173	5.283151074573147	1.117245277138337	0.4611570190621474	1.7733335352145265
197	2.9181219716285964	2.1249872278443145	3.711256715412878	3.542369327550503	1.8495536901269323	5.235184964974073	1.0794513170391697	0.4475339044654395	1.7113687296128999
198	2.9146579573968285	2.129852670834498	3.699463243959159	3.3924502894598625	1.8126079911105664	4.972292587809158	1.0126849088644327	0.4247675980689183	1.600602219659947
199	2.8601409935331166	2.0929004285691364	3.6273815584970968	3.351066664192042	1.7899922574022669	4.912141070981817	1.0352425929853775	0.435401846215562	1.6350833397551927
200	2.242540551119186	1.7023439418925301	2.7827371603458415	2.9157525613589637	1.6825644460482154	4.148940676669712	0.9122874190943036	0.4274098099769541	1.397165028211653
201	2.242834184511988	1.705104289656047	2.780564079367929	2.9901749462811233	1.724295497133242	4.256054395429005	0.9870542731808022	0.47873349531293635	1.495375051048668
202	2.242834184511988	1.705104289656047	2.780564079367929	3.000807090748197	1.7302573799070953	4.271356801589299	0.9870542731808022	0.47873349531293635	1.495375051048668
203	2.242834184511988	1.705104289656047	2.780564079367929	3.000807090748197	1.7302573799070953	4.271356801589299	0.9870542731808022	0.47873349531293635	1.495375051048668
204	2.3133872237930952	1.7524429798078833	2.8743314677783074	2.958279062550052	1.7064102931277478	4.210147831972356	0.9863362196614811	0.4712937033069585	1.5013787360160036
205	2.323216618844687	1.7582683097968403	2.888164927892533	2.9770646301448025	1.7105828899060762	4.2435463703835286	1.001241848861836	0.4779839849106763	1.5244997128129958
206	2.2942194371344975	1.738743854881738	2.8496950193872572	3.011863014386698	1.7320249671678174	4.291701061605579	0.9637997914380967	0.45568232129916086	1.4719172615770326
207	2.2992827463973606	1.741721223047184	2.8568442697475374	3.0360301282791307	1.7475066319217378	4.324553624636524	0.9637997914380967	0.45568232129916086	1.4719172615770326
208	2.295444878024116	1.7375358185211018	2.85335393752713	2.9799679893928497	1.7141404602905363	4.245795518495163	0.9787455971790375	0.46226772795106497	1.49522346640701
209	2.1707517311135187	1.652582390312288	2.6889210719147494	2.5431345986919833	1.5209850543202506	3.5652841430637165	0.7763323901273762	0.36645020577017895	1.1862145744845733
210	2.1820080050982207	1.6638748820349019	2.7001411281615395	2.6130744338771144	1.5461806672139566	3.679968200540272	0.7864435566565786	0.37011302066374874	1.2027740926494084
211	2.182219754909866	1.6697456335213237	2.694693876298409	2.2640744594054696	1.3869755413581668	3.1411733774527724	0.8724918056923541	0.4255946964709679	1.3193889149137403
212	2.1848922314843264	1.6696089471252624	2.700175515843391	2.1988002190794043	1.344520543017764	3.0530798951410443	0.8724918056923541	0.4255946964709679	1.3193889149137403
213	2.1893641105684525	1.6731969322906677	2.7055312888462373	2.2372778975781378	1.365526631368092	3.1090291637881835	0.8804718021039706	0.42933573781110906	1.331607866396832
214	2.1426170808812826	1.6325390138265563	2.6526951479360084	2.1356308617125617	1.2984751683106186	2.9727865551145047	0.8996824475218541	0.4310773662661641	1.368287528777544
215	2.2158635701772167	1.679723751248046	2.7520033891063873	2.121332797915067	1.275146894309493	2.9675187015206412	0.8996824475218541	0.4310773662661641	1.368287528777544
216	2.210502601540182	1.6773760343041135	2.743629168776251	2.08490548929155	1.2530365219789685	2.9167744566041316	0.8996824475218541	0.4310773662661641	1.368287528777544
217	2.199872602735775	1.670823800998638	2.7289214044729118	2.0943595692364716	1.2585295736525237	2.9301895648204193	0.8887378960456818	0.4265874472813755	1.350888344809988
218	2.031261957390067	1.5340972146661227	2.5284267001140113	1.9581166816890563	1.1761503892924086	2.7400829740857042	0.8417468510604253	0.3900838878036839	1.2934098143171668
219	2.0879898045028087	1.568547688485253	2.607431920520365	1.913774943504162	1.1482919133792029	2.679257973629121	0.8750917880213472	0.40208303563424397	1.3481005404084505
220	1.935757902044931	1.4750245500915993	2.3964912539982626	1.835750687513842	1.1273380021813177	2.5441633728463664	0.8500773097822103	0.39262815591687716	1.3075264636475434
221	1.9196076893990353	1.4621598213283598	2.3770555574697108	1.8464942508948552	1.1323843335077943	2.560604168281916	0.8500773097822103	0.39262815591687716	1.3075264636475434
222	1.891350645551167	1.436882704056194	2.34581858704614	1.7576156979055253	1.0759354907173668	2.439295905093684	0.8688318782117512	0.40094374830488766	1.3367200081186148
223	1.9348411538072012	1.4670457210196952	2.4026365865947072	1.7368775225951307	1.0644373590220195	2.409317686168242	0.9065492770317117	0.4179639690082036	1.39513458505522
224	1.9035395314617527	1.440159678220465	2.3669193847030403	1.7073386435285007	1.0287905212119979	2.3858867658450036	0.9008194995358255	0.41407174062242347	1.3875672584492276
225	1.9257279954053554	1.4679367191816652	2.3835192716290456	1.7606032821018485	1.0629009438309596	2.4583056203727374	0.9663615201083413	0.4562363218172318	1.4764867183994508
226	1.8814315589066894	1.4373394622902946	2.3255236555230843	1.7606032821018485	1.0629009438309596	2.4583056203727374	0.9698829597656534	0.4574281582790747	1.4823377612522322
227	1.87018659490666	1.4296338986403536	2.3107392911729665	1.8526349912879174	1.1053661267853507	2.599903855790484	1.0035164123249416	0.479201229964524	1.5278315946853591
228	1.889573873887056	1.4342202661076833	2.3449274816664287	1.9254654479705322	1.138543752655794	2.7123871432852704	0.9305650555890714	0.4310484279933703	1.4300816831847725
229	1.8733063052436858	1.4140968791446547	2.332515731342717	1.7864182261175097	1.043052297943142	2.5297841542918773	0.9879535567708545	0.4549087555478392	1.5209983579938697
230	1.9221838985431787	1.4451953035199039	2.3991724935664536	1.9184475365658014	1.1046281263809505	2.732266946750652	1.0351545278036345	0.4742452004916896	1.5960638551155795
231	1.9319851916649162	1.449003593774084	2.4149667895557485	1.9184475365658014	1.1046281263809505	2.732266946750652	1.0463311305911092	0.4787444229950705	1.613917838187148
232	2.026884330249268	1.523088822985827	2.530679837512709	2.0124423287881634	1.1534601761780057	2.8714244813983214	1.0252239380268189	0.4697606937984308	1.580687182255207
233	2.0779900419294672	1.5685459881886519	2.587434095670283	2.07268158645521	1.199046809257442	2.9463163636529774	1.0548921064367152	0.4887004981370342	1.6210837147363961
234	2.0545439604393088	1.5398628113496564	2.5692251095289613	2.0574984081418215	1.1808487029356638	2.9341481133479794	1.070568995984882	0.4884216562331425	1.6527163357366217
235	1.4297939995085955	1.0509785302063062	1.8086094688108851	1.4523638772512708	0.8089660094208828	2.0957617450816586	0.9059599567103642	0.3750310529405372	1.4368888604801913
236	1.4724844172436269	1.0935780531792907	1.851390781307963	1.5825826664537244	0.8943888765725023	2.2707764563349464	0.8531072621900112	0.3548574088966603	1.3513571154833621
237	1.5123926562996701	1.1459422168971405	1.8788430957021998	1.8553711211662796	1.0824892373423136	2.6282530049902455	0.8489299293885237	0.3602474909132679	1.3376123678637797
238	1.579422472208423	1.201827002030209	1.9570179423866367	1.9699070610687581	1.1603538808599467	2.7794602412775697	0.7975738941200943	0.3400051065296568	1.2551426817105318
239	1.571072286640467	1.1960570494773077	1.9460875238036264	1.9291251208329945	1.1426319827388984	2.7156182589270905	0.7766016758686185	0.33209574899818184	1.221107602739055
240	1.5905617826708487	1.2119952485447234	1.969128316796974	1.8538538603214196	1.10838327305123	2.5993244475916093	0.7950415696299236	0.34622938571325	1.2438537535465972
241	1.5748577725972108	1.1991087512741707	1.950606793920251	1.8845243851856703	1.1280012823630854	2.641047488008255	0.8043439691495946	0.3499721691039036	1.2587157691952857
242	1.5683980702232057	1.193577432252841	1.9432187081935703	1.9194689661255622	1.136791423582951	2.7021465086681733	0.8445304149993925	0.3735806176876688	1.3154802123111162
243	1.5856438793531817	1.2202163006483526	1.9510714580580109	2.170037666845832	1.295193532636901	3.044881801054763	0.987470855842904	0.46600182161367865	1.5089398900721291
244	1.6069009956217504	1.2373609683891154	1.9764410228543854	2.3816403313426493	1.427986482518751	3.335294180166547	0.999152170868819	0.47090857573700884	1.5273957660006292
245	1.9145757982949314	1.4392823750888155	2.3898692215010473	2.514947354885513	1.4513882396308486	3.578506470140177	1.2132254844280703	0.5125062435830844	1.9139447252730561
246	1.9119668972686643	1.4331840978258954	2.390749696711433	2.4581816089049413	1.416942520861526	3.499420696948356	1.113543564748719	0.4460474358626292	1.781039693634809
247	1.7640811052069247	1.3457669293057637	2.182395281108086	2.076490556398387	1.263658932541245	2.889322180255529	1.3019756902620565	0.581580118061021	2.022371262463092
248	1.6141036503793948	1.2526983712644288	1.9755089294943606	2.0968451316282097	1.3006360050313555	2.893054258225064	1.225421651675887	0.5618290268724778	1.8890142764792959
249	1.7398330218945794	1.3593381017917083	2.120327941997451	2.399842152358514	1.5162618385311504	3.283422466185877	1.1882003716499145	0.546875000540896	1.829525742758933
250	1.7973271302190577	1.4079191219335416	2.1867351385045737	2.453192773906369	1.5522007572814562	3.3541847905312814	1.1927518728869417	0.555951565743994	1.8295521800298893
251	1.8226506509216711	1.4253842805935835	2.219917021249759	2.427592324366982	1.5351478389653406	3.3200368097686237	1.215617050375728	0.5648767165997982	1.8663573841516579
252	1.8133205230900247	1.4193358749557596	2.2073051712242897	2.4254423467586497	1.5333138314395263	3.3175708620777735	1.215617050375728	0.5648767165997982	1.8663573841516579
253	1.7972186101869754	1.4083897792568352	2.1860474411171156	2.4325425266319156	1.5377754215010113	3.32730963176282	1.2028088335971754	0.5592495060280059	1.8463681611663447
254	1.8689418570115097	1.4574978167084103	2.280385897314609	2.98915466831703	1.8036825849222495	4.17462675171181	1.5914237897766013	0.7065580809740057	2.4762894985791966
255	1.8974610405831103	1.4783704134973954	2.316551667668825	3.0272133670804497	1.8179325749633897	4.23649415919751	1.622340400853659	0.7175736390136223	2.527107162693696
256	1.8534813519815723	1.4453903893144249	2.2615723146487197	3.5269418117250115	2.046187806211917	5.007695817238106	1.4979807214276266	0.6498580691471955	2.3461033737080577
257	1.8435492546263492	1.4389292789722656	2.248169230280433	3.5458539442458568	2.0571781155711313	5.034529772920582	1.4605536430201367	0.6353261432339677	2.2857811428063055
258	1.8023909792888206	1.4102486058923434	2.1945333526852977	3.525470961968529	2.05924073437302	4.991701189564038	1.4642681139071012	0.6483056140852625	2.2802306137289396
259	1.770782435781424	1.3864551631236637	2.155109708439184	3.9974434638424885	2.269511083856058	5.725375843828918	1.4582231474112741	0.6648465724094592	2.251599722413089
260	1.6597954028275361	1.305313674994829	2.0142771306602434	3.995051741295564	2.268273838118847	5.721829644472281	1.4686517880645118	0.685532349807596	2.2517712263214276
261	1.6819014842712405	1.3240608587081937	2.0397421098342874	4.030483737718986	2.2890166543851054	5.771950821052866	1.4686517880645118	0.685532349807596	2.2517712263214276
262	1.6786131940149949	1.3210279938357865	2.0361983941942032	4.011571930833076	2.2780266824448283	5.745117179221324	1.4869222048957775	0.6918780822725841	2.2819663275189708
263	1.6783552767731378	1.3196654854671013	2.0370450680791743	4.089932590040403	2.309214102043942	5.8706510780368655	1.4869222048957775	0.6918780822725841	2.2819663275189708
264	1.6787873762722694	1.3168859569087843	2.0406887956357544	4.208731088335817	2.3594675720861216	6.057994604585512	1.4488046827388963	0.6677742479273818	2.2298351175504108
265	1.7518646803193123	1.3627346018164097	2.140994758822215	4.45622852418018	2.427474981149932	6.484982067210426	1.536683376312483	0.6976294776168733	2.3757372750080927
266	1.703111382963129	1.3279601278319988	2.0782626380942593	4.061877864080262	2.266204444785883	5.857551283374642	1.6129247952688481	0.7458879384525601	2.4799616520851364
267	1.7173214711577638	1.3429494507907358	2.091693491524792	4.037596124116683	2.253165447890348	5.822026800343018	1.7917658707837725	0.8646015651386938	2.718930176428851
268	1.6731707103880293	1.3080208955500718	2.038320525225987	4.00207874861656	2.2110225442288747	5.793134953004245	1.7409445322335082	0.8347110364437289	2.6471780280232875
269	1.7040018128444578	1.3339485756003255	2.07405505008859	4.055561123679441	2.2403227945130793	5.870799452845803	1.80698306535943	0.8611739684115358	2.7527921623073244
270	1.8723822578928537	1.4702701010519215	2.2744944147337858	4.036089285612838	2.2577413579588232	5.814437213266853	1.707453510441905	0.8561217063161014	2.5587853145677086
271	1.8871610271396184	1.478550662355716	2.2957713919235205	4.04915878625423	2.264584051696734	5.833733520811725	1.7875131222974328	0.8995980373344732	2.6754282072603925
272	1.8883533406492776	1.4785768172062925	2.2981298640922625	4.062228414298304	2.271426812541267	5.8530300160553415	1.7435812481791446	0.8726701953051994	2.61449230105309
273	1.942226392193232	1.5226944628412469	2.361758321545217	4.0752774088165555	2.2768843525134694	5.873670465119641	1.764945717160726	0.880570673131482	2.64932076118997
274	2.041092351350699	1.6060326742872302	2.476152028414168	4.206102971193612	2.3536275021007	6.0585784402865235	1.764945717160726	0.880570673131482	2.64932076118997
275	2.057218103076634	1.617681771047581	2.4967544351056876	4.179962390142165	2.3399412861455646	6.019983494138767	1.8104266647099778	0.9082804991957644	2.7125728302241914
276	2.079266635853287	1.6387065415987276	2.5198267301078467	4.2191734322051735	2.360470698931591	6.077876165478756	1.8104266647099778	0.9082804991957644	2.7125728302241914
277	2.0739581428544316	1.6393417170193785	2.508574568689485	4.349943019396413	2.4330617490019915	6.266824289790835	2.0311868221449716	1.048801830277717	3.013571814012226
278	2.0307863793940575	1.6016905976436704	2.459882161144445	4.4303288550987325	2.4376680150702295	6.422989695127236	1.9966852572572862	1.0262045840870457	2.9671659304275266
279	2.0335655262592063	1.603527811956485	2.4636032405619277	4.402024248806118	2.423264582827864	6.380783914784371	1.9966852572572862	1.0262045840870457	2.9671659304275266
280	2.083151150165253	1.6379251442977347	2.5283771560327715	4.106935909152192	2.306648162795819	5.907223655508564	1.9966852572572862	1.0262045840870457	2.9671659304275266
281	1.751343329475088	1.4000054695590292	2.102681189391147	3.0958679695149973	1.859365738856995	4.332370200172999	1.739443481224384	0.9539529676509393	2.524933994797829
282	1.7502474998907354	1.3859183690455443	2.114576630735926	3.056263489554923	1.761618206406611	4.350908772703235	1.8028839402856909	0.9753734834955882	2.6303943970757935
283	1.7055582619432175	1.3464794716533741	2.064637052233061	3.041503330368663	1.7191242579359443	4.363882402801382	2.0667773640746776	1.1080308623161483	3.0255238658332066
284	1.736088125804115	1.3690992256589358	2.103077025949294	3.114840098879042	1.7556824830550166	4.473997714703067	2.086369135186469	1.11803188001464	3.054706390358298
285	1.7446675007126233	1.3745767056523817	2.114758295772865	3.2020537897869303	1.8011437496104814	4.602963829963379	2.0813803756006766	1.1108390882420043	3.051921662959349
286	1.7428144953042524	1.3726040396709767	2.113024950937528	3.2154271377123766	1.804928137780077	4.625926137644676	2.0813803756006766	1.1108390882420043	3.051921662959349
287	1.7549696247340028	1.381601394182944	2.1283378552850616	3.2052848081638676	1.798160365768804	4.612409250558931	2.053211985902354	1.0907780947202925	3.015645877084416
288	1.832969770220454	1.4351364645623121	2.2308030758785957	3.065980007025326	1.6712876328975876	4.460672381153064	2.0308400694415463	1.0453121524377387	3.016367986445354
289	1.8752047377678245	1.4696152265993443	2.2807942489363047	2.9739772412629533	1.624940577575509	4.323013904950398	1.9629791316845582	1.0161741180962696	2.909784145272847
290	1.9317394353323811	1.5271258468027318	2.3363530238620305	3.014995488807065	1.6868719237215637	4.343119053892567	2.0068197371340153	1.06269657504857	2.950942899219461
291	1.9324527917952457	1.537692246475817	2.3272133371146744	3.0395601539013577	1.7384103379335187	4.340709969869197	2.061454489662443	1.100768019299914	3.022140960024972
292	2.1331122657838724	1.6847338295976122	2.5814907019701328	3.7762617296191596	2.010624118836477	5.541899340401843	1.8577637330643735	0.9699175771875197	2.7456098889412273
293	2.398754398794875	1.8792178185752348	2.9182909790145155	3.761282594005463	2.090511855591741	5.432053332419185	2.0836318202916626	1.080437110572615	3.0868265300107103
294	2.196200116306133	1.719373223038207	2.673027009574059	3.364638485488806	1.8241478525122279	4.905129118465384	2.0629519521129795	1.0742697733443072	3.051634130881652
295	2.100370596185012	1.6549757450551912	2.5457654473148326	3.368562096765623	1.8355918410023864	4.90153235252886	2.1720470115177655	1.1522206460598883	3.191873376975643
296	2.113552070040897	1.669346833180128	2.5577573069016655	3.2480271140943016	1.804055589261088	4.691998638927515	2.130446700809368	1.1414589577156016	3.119434443903134
297	2.1510857151411917	1.7001875260485604	2.6019839042338235	3.308739624482618	1.8366580921773572	4.780821156787879	2.1795217920754535	1.1721352090007913	3.186908375150116
298	2.130385865407387	1.6893524325222606	2.5714192982925135	3.4071453223104466	1.8931718667064992	4.921118777914394	2.067011208671688	1.1222837835057242	3.011738633837652
299	2.1422890097593212	1.6985046728891458	2.586073346629497	3.259480661645794	1.8467163483957212	4.672244974895867	2.050448221316889	1.122637326497497	2.9782591161362815
300	2.187599550813777	1.732073349240029	2.6431257523875247	3.2302099283334176	1.8355077450691488	4.624912111597686	2.0260985932043614	1.1057274846649525	2.94646970174377
301	2.2561958032063845	1.782917583087935	2.7294740233248342	3.1848580818280223	1.8105934924639848	4.55912267119206	2.0448907535256557	1.1078113832631682	2.981970123788143
302	2.272729790000544	1.7950172177453827	2.750442362255705	3.1621826637715347	1.7981367173975478	4.526228610145521	2.108403854953252	1.1458607870105333	3.0709469228959714
303	2.30908185154437	1.821198175431753	2.7969655276569876	3.3132612678502555	1.8544561752044115	4.772066360496099	2.2873774195965675	1.2588277535184114	3.3159270856747236
304	2.381871947347615	1.8732439830564598	2.8904999116387695	3.3046484096215476	1.8405031378999317	4.768793681343164	2.2952052416099846	1.2536630429923377	3.3367474402276316
305	2.53968971701859	1.9825860643862612	3.0967933696509187	3.316730680758347	1.8482409377961857	4.785220423720508	2.229677758122019	1.2013931873652748	3.257962328878764
306	2.566932201697612	2.002685695843993	3.131178707551231	3.40161145438384	1.896322068780007	4.906900839987673	2.25644245305152	1.2195950265040318	3.2932898795990084
307	2.579351775269198	2.012764996586787	3.145938553951609	3.413754873700748	1.9028431216996915	4.924666625701805	2.2832091492239996	1.2378282602646566	3.328590038183343
308	2.5730467001822124	2.0173519200324446	3.1287414803319806	3.443195282894603	1.9366182847243887	4.949772281064817	2.077908511947701	1.1589605537222751	2.996856470173127
309	4.10532313290089	3.3658402444487545	4.844806021353024	4.499125480364514	2.8643022815178774	6.13394867921115	1.7143907164955798	1.0804317967168147	2.348349636274345
310	4.281100636928563	3.5184178927872027	5.043783381069923	5.042897667239109	3.2214206611345424	6.864374673343676	1.8318912042331559	1.17407913887655	2.4897032695897616
311	4.396669578871661	3.6097218274134963	5.183617330329826	5.448084010387656	3.440128989253843	7.456039031521469	1.8547998825563856	1.190713797157344	2.518885967955427
312	4.42257299097707	3.6288412186374734	5.216304763316666	5.412957674126784	3.427167195365886	7.398748152887682	1.816552835614266	1.1625041958265026	2.470601475402029
313	4.47164693467645	3.6679217279594827	5.275372141393418	5.5390600398678895	3.4960202763509853	7.582099803384793	1.8102845865029025	1.1623824603062818	2.4581867126995234
314	4.451154479558756	3.6498661190826693	5.252442840034844	5.5031709937951225	3.472939094439333	7.533402893150912	1.7951619908082592	1.1509579014736793	2.439366080142839
315	4.325427784088147	3.5390290259054984	5.111826542270796	5.342925020549602	3.367264901469162	7.318585139630041	1.8123259463745682	1.1441741343264962	2.4804777584226403
316	4.332014421219029	3.5445341664404877	5.11949467599757	5.336525580382599	3.3640216039880535	7.309029556777145	1.8041500864360547	1.1387913856904717	2.4695087871816375
317	4.368204370847964	3.5746932303453027	5.161715511350627	5.144401861938661	3.2790976225526083	7.0097061013247135	1.7618926512678732	1.1145940911190588	2.4091912114166876
318	4.3046972776151575	3.5271814320265147	5.0822131232038	5.1475820440177085	3.292088433924346	7.00307565411107	1.7955708078961998	1.1447718229138695	2.44636979287853
319	4.091699475141643	3.359576499939088	4.823822450344197	4.894257128683774	3.1562617971365303	6.632252460231019	1.6790575747625744	1.0822145474677058	2.275900602057443
320	4.046134558522111	3.339002218486427	4.7532668985577935	4.64451799239997	3.0536515503945587	6.235384434405381	1.7047324275353692	1.1076115543384528	2.3018533007322857
321	4.039891471452532	3.339906102273962	4.739876840631102	4.833754780616228	3.1830340188382396	6.484475542394218	1.7212408035278224	1.1220472467056206	2.320434360350024
322	4.0566449910293825	3.346407955354799	4.766882026703966	4.771619414950358	3.1562230098353874	6.387015820065329	1.6470341183700992	1.0623210954537337	2.2317471412864647
323	4.087669683211725	3.3726513024625326	4.802688063960918	4.855565019280444	3.212039745175355	6.499090293385533	1.676057924202518	1.084432199298654	2.267683649106382
324	4.104883981568581	3.3882049656527298	4.821562997484433	4.905405952249559	3.2454866629601544	6.5653252415389645	1.6925663001949711	1.0988678916658219	2.2862647087241204
325	4.132061174866205	3.4110631585147972	4.853059191217613	5.166821715045812	3.3986538263322075	6.934989603759416	1.6925663001949711	1.0988678916658219	2.2862647087241204
326	4.930694850676929	4.000471560509666	5.860918140844192	6.603140340671609	4.127907818642365	9.078372862700853	1.8530644407322447	1.1700579491833225	2.536070932281167
327	4.940299098014497	4.008192346295864	5.87240584973313	6.67897734507145	4.176173092021692	9.181781598121209	1.8938511306113088	1.202353027130847	2.5853492340917708
328	4.896328887506866	3.9822897355215767	5.810368039492155	6.741313494939218	4.216791457946164	9.265835531932272	1.8454694196712405	1.1679985446222156	2.5229402947202653
329	4.935025219895127	4.014279549650289	5.855770890139965	6.950011648842709	4.3529252654154496	9.54709803226997	1.9194594246521004	1.223557536334526	2.615361312969675
330	4.900122546368963	3.9891949879119206	5.8110501048260055	6.9754981612757	4.391769841913803	9.559226480637598	1.9367755398976576	1.236503076787563	2.6370480030077523
331	4.834896678041728	3.9446625541180413	5.725130801965415	7.105642540749155	4.475089840320581	9.736195241177729	1.9367755398976576	1.236503076787563	2.6370480030077523
332	4.711558855975938	3.8580896017235546	5.565028110228322	7.2032541582468905	4.536995412592861	9.86951290390092	1.9951525494712794	1.2792919039456305	2.7110131949969283
333	4.729237058893927	3.8935603464934605	5.564913771294394	7.75289918292637	4.96239299195751	10.54340537389523	2.0595090569961854	1.3378575279506548	2.781160586041716
334	4.730347087557641	3.897887996216895	5.562806178898388	7.931900508069606	5.1010759491971225	10.762725066942089	2.076286578005308	1.3504826760536377	2.802090479956979
335	4.891433222634996	4.007270179075605	5.775596266194387	8.239652854293158	5.220137419233289	11.25916828935303	2.0571620627916047	1.3278695079830394	2.78645461760017
336	5.012230403319169	4.090588143692474	5.933872662945864	8.282885299400384	5.213379087982739	11.35239151081803	2.037702448994314	1.3109509796635834	2.7644539183250445
337	5.06348644576352	4.159484858328189	5.967488033198849	8.002965420469902	5.217342304427598	10.788588536512204	2.226081287172469	1.4775631542094698	2.974599420135468
338	5.2751884538175675	4.314643372239409	6.235733535395726	8.485596125780274	5.454963082807045	11.516229168753505	2.2292766759380527	1.4769362195096276	2.9816171323664777
339	5.418809721851015	4.422893780504409	6.414725663197621	8.634803069922286	5.5491814492224005	11.720424690622172	2.3123818627805237	1.5338828967964457	3.090880828764602
340	5.75216334935269	4.662692221458851	6.841634477246529	8.866885733435787	5.671002560499691	12.06276890637188	2.3016823279878826	1.5136279990490165	3.0897366569267493
341	5.841907443123619	4.73010093966692	6.953713946580317	9.156881156531345	5.839636667100644	12.474125645962047	2.3653347233489708	1.5509619581467984	3.179707488551143
342	6.033970875541551	4.886825162239717	7.181116588843386	9.669286817961606	6.203538867821029	13.13503476810218	2.5986437376751335	1.7265171504831636	3.470770324867104
343	6.200967065818744	5.0062875492759265	7.395646582361561	9.640079613643922	6.186170783866636	13.093988443421207	2.7282876950207635	1.808317569913343	3.648257820128184
344	6.195796901994654	5.002132047429843	7.389461756559465	10.030529682305183	6.3744929070413985	13.686566457568967	2.754574325237728	1.8203482160745081	3.6888004344009477
345	6.158299415694724	4.971568237397478	7.34503059399197	10.246813178029251	6.491482592386211	14.002143763672292	2.754574325237728	1.8203482160745081	3.6888004344009477
346	6.178606331666083	4.985013215210939	7.372199448121227	10.46956189920839	6.610775498405971	14.328348300010807	2.7770823471114627	1.8367303358560658	3.7174343583668596
347	6.145010199102053	4.960538966700541	7.329481431503565	10.48004634169402	6.617730880832159	14.342361802555882	2.754574325237728	1.8203482160745081	3.6888004344009477
348	6.209862375227074	5.006356480129297	7.413368270324851	10.439467651163527	6.593085089900253	14.285850212426801	2.7125940570105866	1.7771621890417264	3.6480259249794473
349	6.219017759687875	5.0117178188546365	7.426317700521114	10.418498768097045	6.579174329177082	14.257823207017008	2.7125940570105866	1.7771621890417264	3.6480259249794473
350	6.215402007062533	5.008739928977878	7.422064085147188	10.45569912281099	6.602943401224883	14.308454844397097	2.685972111954693	1.7652188399669986	3.606725383942388
351	6.133273710096139	4.952886987457536	7.313660432734742	10.500005626886237	6.632791218029155	14.367220035743319	2.5587575391858306	1.6875885314258345	3.4299265469458264
352	6.152663136985232	4.977596961303533	7.32772931266693	10.636303666002656	6.723211810423774	14.549395521581538	2.4763277677583004	1.638156542030637	3.314498993485964
353	6.2892907865281735	5.0712921711008505	7.507289401955497	10.973004301728976	6.888359238592429	15.057649364865522	2.6091952972292427	1.7070974059587865	3.5112931884996987
354	5.342353044408442	4.20227974429064	6.482426344526245	10.024668934484994	6.180425156701185	13.868912712268804	4.134898314879742	2.523885544354571	5.745911085404913
355	5.041874368118169	3.9584607599524473	6.12528797628389	9.411864901068487	5.792575037880234	13.031154764256739	4.056195718094208	2.4413829412909087	5.671008494897507
356	5.022235838370634	3.9585017365728805	6.085969940168386	9.326778812577466	5.758995895890886	12.894561729264048	3.8268113746155	2.344861984928021	5.3087607643029795
357	5.461165541296992	4.302726078980439	6.619605003613547	10.024525972991526	6.187968120071904	13.86108382591115	3.9226950202076707	2.4102351585314823	5.435154881883859
358	5.4294181958923105	4.279854243785015	6.578982147999606	9.876684353756517	6.115261983478053	13.63810672403498	3.983763460370709	2.4408885980849178	5.5266383226565
359	5.469426260447058	4.308682747074107	6.630169773820009	9.858751503711334	6.1046709390727045	13.612832068349963	3.983763460370709	2.4408885980849178	5.5266383226565
360	5.503743509718275	4.330324199122116	6.677162820314432	10.1947543027342	6.272465129767726	14.117043475700672	3.9947429251449442	2.4403406356708537	5.549145214619035
361	5.32907967102195	4.210942545272527	6.447216796771373	10.033492398970681	6.19326364315048	13.873721154790882	3.8572137618603226	2.3755110928499015	5.338916430870744
362	5.2881972078027255	4.186299016305261	6.39009539930019	10.306861434481199	6.337356687044386	14.27636618191801	3.955231536883577	2.4522720444918344	5.45819102927532
363	5.3699567423186725	4.241333762200324	6.498579722437022	10.427990158091099	6.379633396395473	14.476346919786726	4.049919546573344	2.4859100517730974	5.6139290413735905
364	5.653844142120027	4.438909006276837	6.868779277963217	11.291530896832981	6.770341850392873	15.812719943273088	4.601791513008701	2.761680788369556	6.441902237647846
365	6.03223898492557	4.6920498748311825	7.372428095019957	12.72261071893601	7.360155437235521	18.085066000636502	4.575246989526	2.7297435571176414	6.420750421934358
366	5.9073810275025735	4.597203690728313	7.217558364276833	12.443953901206228	7.276758442988213	17.611149359424243	4.7478255207218725	2.8303606184548364	6.6652904229889085
367	5.830579163111346	4.547096864872373	7.114061461350319	12.847404609200487	7.428718667883459	18.266090550517514	4.782388172233775	2.8533109632109657	6.711465381256584
368	5.805026054010707	4.526808334914695	7.0832437731067195	12.781403925793654	7.388479291973556	18.174328559613752	4.713263888750948	2.8074148202507887	6.619112957251108
369	5.819216979686289	4.534465462800059	7.10396849657252	12.819826570928925	7.406605822290237	18.23304731956761	4.719209450787902	2.798390711376868	6.640028190198937
370	5.760548882510443	4.491262697090504	7.029835067930383	13.01939767737013	7.514263695344235	18.524531659396025	4.644143799776241	2.7615375561000333	6.526750043452449
371	5.8302315760244365	4.542884531440823	7.11757862060805	12.682718655513105	7.4031312491079895	17.96230606191822	5.082251348907852	3.0368391675319284	7.127663530283776
372	6.1734039898014945	4.833871341468225	7.512936638134764	12.596496405943634	7.435549782206774	17.757443029680495	5.096872329231223	3.030989767779431	7.162754890683016
373	6.544489539300743	5.109728821639324	7.979250256962162	12.929764354518829	7.624621553802893	18.234907155234765	5.045314656890395	3.012661760666237	7.0779675531145525
374	6.692085940169437	5.245673530424943	8.138498349913931	12.788010232288478	7.763325348796721	17.812695115780233	4.892496537644513	2.940466622941068	6.844526452347958
375	6.840358559826284	5.3564558899480605	8.324261229704508	13.127482185580726	7.922910449950596	18.332053921210857	4.813105362173982	2.9142710657749786	6.711939658572984
376	7.8110363206574895	6.169705099470325	9.452367541844655	13.577650354682355	8.476910063216428	18.67839064614828	4.369784704712543	2.757792831050406	5.98177657837468
377	8.500766490991747	6.647428071684397	10.354104910299096	13.587751090105131	8.484529963843382	18.69097221636688	4.281856051052161	2.6967272652641987	5.866984836840124
378	9.381238098155148	7.160395996550063	11.602080199760232	14.311269791305286	8.599928201005653	20.022611381604918	4.378240176380326	2.710883306757458	6.045597046003195
379	9.691764052469011	7.339577747231052	12.043950357706969	13.961786651148	8.368941100744678	19.55463220155132	4.476684657090499	2.7562291597646547	6.197140154416344
380	10.077089885072969	7.58168851284862	12.572491257297319	13.92986784022878	8.351038955714737	19.508696724742826	4.52371109092523	2.7957681065640494	6.251654075286409
381	10.109282644859535	7.606353595315825	12.612211694403245	14.135221869340793	8.456512144524146	19.813931594157438	4.551205721530988	2.8148676646031476	6.287543778458829
382	10.946453541028031	8.13101728238663	13.761889799669435	16.788985662382416	9.503093901058742	24.07487742370609	5.219702598302504	3.0363312170213	7.403073979583709
383	10.83944258505541	8.03115324767943	13.64773192243139	16.872402625789938	9.471744051864231	24.27306119971564	5.3253797732051416	3.0927269477675403	7.558032598642743
384	10.845075399856402	8.035557413159339	13.654593386553463	16.673866260076643	9.362410675083877	23.98532184506941	5.180908760870164	3.002087746471884	7.359729775268445
385	10.388819810102309	7.759201912048982	13.018437708155634	16.741018902849873	9.401612215337433	24.080425590362317	4.906762237936061	2.8918886152788064	6.921635860593316
386	11.392331032695406	8.499859200430578	14.284802864960236	18.168716022723675	10.014556794416908	26.322875251030442	5.209470666852332	3.1231597258533554	7.295781607851309
387	11.009323316788958	8.21162995241427	13.807016681163645	17.879235181492895	9.654840324090397	26.10363003889539	4.7112497524598975	2.7948203224195654	6.627679182500229
388	13.617568391047445	10.332677923135755	16.902458858959136	16.806352656378657	9.845795166372707	23.76691014638461	5.140227361174634	3.167390721467269	7.113064000881998
389	14.256521306422863	10.882921985464588	17.63012062738114	15.320565247480772	9.33723891378569	21.303891581175854	5.288269329856876	3.2971015898305307	7.279437069883222
390	14.586621268861734	11.143690478443569	18.029552059279897	15.595708680731018	9.504129721617693	21.687287639844342	5.34520315840016	3.3520136956686333	7.338392621131687
391	14.377770498164857	11.021916951346439	17.733624044983276	15.338855906057695	9.378644764023093	21.299067048092297	5.246114090296016	3.2930261872539788	7.199201993338055
392	14.594301432765732	11.218879255386561	17.969723610144904	15.151454113647265	9.349245432296126	20.953662794998404	5.257974947035196	3.308273853128881	7.207676040941511
393	14.431362734214465	11.120709779312048	17.742015689116883	15.277172275249841	9.429106095418415	21.125238455081266	5.35040160949473	3.371826394811305	7.328976824178154
394	14.503002797235682	11.1717851854394	17.834220409031964	15.26594086733306	9.421771404957298	21.11011032970882	5.4497771643980855	3.420896193198192	7.478658135597979
395	14.413184882515852	11.119026594856791	17.707343170174912	15.283782397523431	9.429503283443204	21.13806151160366	5.511769992508794	3.4437857645986893	7.5797542204189
396	14.622673154550675	11.248916486583376	17.996429822517975	15.158064266699071	9.349642693475142	20.966485839923003	5.691120646645492	3.5418357071414883	7.8404055861494975
397	14.948340334701912	11.48286887165229	18.413811797751535	14.970269476351735	9.26172056958611	20.67881838311736	5.870387403905247	3.6330609569670824	8.107713850843412
398	15.060824199280734	11.551759656806972	18.569888741754497	15.372823985058348	9.422952860783884	21.322695109332813	5.9824983276726424	3.6870713259408454	8.27792532940444
399	16.24789894937893	12.207511365657144	20.28828653310071	19.026201556953886	10.70989650947476	27.342506604433012	5.541383343742741	3.3169498450820125	7.765816842403469
400	16.115460444669196	12.127060943664713	20.103859945673683	19.001210326712986	10.6995098879691	27.302910765456875	5.3994984347865405	3.2452282563687627	7.553768613204317
401	16.96145600513914	12.634378546126452	21.288533464151826	18.881152230663012	10.631261719358928	27.131042741967093	5.787168191180846	3.396194543475199	8.178141838886493
402	13.248151610541907	10.213018467759378	16.283284753324438	17.694422700878373	10.041886360931255	25.346959040825492	5.493146579841782	3.2623066945405874	7.723986465142977
403	13.362774856656035	10.288651499228065	16.436898214084007	17.945936498612514	10.159845629442565	25.732027367782464	5.631945061286251	3.322515620122666	7.941374502449836
404	11.479882248854386	9.035043434332241	13.92472106337653	15.582365248286205	9.293932560069129	21.87079793650328	4.831815399445288	2.980665618236973	6.682965180653603
405	10.954264806319301	8.683646447912922	13.224883164725679	15.785830390105367	9.43343041342271	22.138230366788022	5.079632514774387	3.1707181924176346	6.988546837131139
406	11.433944861374664	9.02827274339024	13.83961697935909	16.150723701340368	9.62783660660396	22.67361079607678	5.192983731514089	3.2409401985120807	7.145027264516098
407	12.581887404861023	9.928958919913033	15.234815889809013	16.672495396964685	9.974214144351112	23.37077664957826	5.280266288828721	3.297658100285977	7.262874477371465
408	12.64852833084492	9.99939379491796	15.29766286677188	17.158974196414583	10.2605232941882	24.057425098640962	5.308494402155648	3.3172426601630267	7.299746144148269
409	12.91285570091293	10.183610693398027	15.642100708427833	17.13710307113227	10.247221146551317	24.02698499571322	5.2671697338651935	3.2898328813607804	7.2445065863696065
410	12.954585452082082	10.207632581695169	15.701538322468995	17.018291149703977	10.177477466354695	23.859104833053262	5.3667156461066465	3.330207437026547	7.403223855186745
411	13.296049603460709	10.441432287677657	16.15066691924376	17.42180270645229	10.278868077388278	24.564737335516305	5.267624175996442	3.2658856350281757	7.269362716964707
412	13.109471276180033	10.368793082517108	15.850149469842957	17.546299606720495	10.346125984224681	24.746473229216306	5.4826719838987374	3.4102515519816254	7.5550924158158494
413	14.083867032803187	11.249479553314487	16.918254512291888	17.86616397534989	10.793789564566449	24.938538386133338	5.773049122320667	3.6476246250559474	7.898473619585387
414	14.10818208167631	11.300067404150681	16.916296759201938	17.786192871840452	10.785390012293142	24.786995731387762	5.754456878899796	3.6759745361473595	7.832939221652232
415	14.173998583151988	11.355490087080268	16.99250707922371	17.742481650503287	10.75766106790263	24.72730223310394	5.90673408223475	3.768742257170958	8.044725907298542
416	14.331990816012233	11.477159662237757	17.18682196978671	18.316382398743805	10.98008307350797	25.652681723979644	5.743112029578075	3.6432748451320123	7.842949214024138
417	13.93819054581129	11.23270340926124	16.64367768236134	18.533209969829635	11.22421178871839	25.842208150940877	5.472704675557303	3.5200424181089085	7.425366933005696
418	14.451555517852208	11.685426640672286	17.21768439503213	18.52646886790648	11.338919282606705	25.714018453206258	5.265591602016142	3.4193403672354314	7.1118428367968525
419	15.020323564302004	12.171778484586369	17.86886864401764	18.117801148433173	11.100524840249825	25.135077456616525	5.317936178032571	3.4562228387589684	7.179649517306173
420	14.77119487476344	12.004026053631474	17.538363695895406	18.35952417556907	11.20796737257084	25.5110809785673	5.294425873873957	3.429284867625852	7.15956688012206
421	14.631040069575244	11.810940471809769	17.45113966734072	18.17397516554233	10.729880462966218	25.618069868118447	6.101993227595646	3.797355475007998	8.406630980183294
422	14.530051352062028	11.728842719808599	17.33125998431546	18.12909230579057	10.702620322413956	25.55556428916719	6.101993227595646	3.797355475007998	8.406630980183294
423	14.75070090751735	11.961799200186274	17.539602614848427	18.473455106000465	10.907100940514166	26.039809271486764	6.103865807762439	3.8106724430406196	8.397059172484258
424	14.761927938937452	11.970995293658142	17.552860584216763	18.516804340520547	10.932691899531562	26.100916781509532	6.140490621248224	3.8355990588218285	8.445382183674619
425	14.912131262122571	12.171407369088927	17.652855155156214	18.45173183231452	11.119775840929366	25.783687823699672	6.309701494109683	3.968801666784058	8.650601321435309
426	14.953574154672445	12.205464231548348	17.701684077796543	18.56204671102374	11.185271794962688	25.938821627084792	6.309701494109683	3.968801666784058	8.650601321435309
427	14.90145632287301	12.128719486811763	17.674193158934255	18.562131319336544	11.018456218607469	26.10580642006562	6.701218826273628	4.11906166040815	9.283375992139106
428	15.00329974753937	12.206483859273957	17.80011563580478	18.661579677901788	11.076753419075752	26.246405936727825	6.557486167615814	4.032706208297069	9.082266126934558
429	15.23655117794572	12.465975974827266	18.007126381064175	17.9741541737384	10.965782189378	24.982526158098793	5.929933301791573	3.7802507719575162	8.07961583162563
430	15.813033954336698	12.916810284568442	18.709257624104954	17.237626333614415	10.653556852713187	23.821695814515643	6.403913214917644	4.083728512246638	8.724097917588649
431	15.50363067664706	12.664059610526131	18.343201742767988	16.878451657471025	10.429900847525177	23.327002467416875	6.000204799075707	3.801950140402975	8.19845945774844
432	15.603680617521615	12.736946218763096	18.470415016280132	16.865354542580846	10.421662139814385	23.309046945347305	5.966695893380779	3.779471075913599	8.15392071084796
433	14.41454767199211	11.678042116054357	17.151053227929864	17.022743931457356	10.08891115981611	23.956576703098598	5.245764607181547	3.266062562551537	7.225466651811557
434	13.989703510607617	11.31498762864901	16.664419392566224	18.90878687664472	10.733640410097546	27.083933343191894	5.1231211626538276	3.1723818993037396	7.073860426003915
435	13.524680078312436	10.96064054388549	16.088719612739382	18.204062028203587	10.385810979015385	26.022313077391786	5.0852281254596585	3.1348336936869217	7.035622557232395
436	13.654780522826538	11.051759392698719	16.25780165295436	18.19994755565165	10.38528412994114	26.01461098136216	5.168602938130633	3.177177763535362	7.160028112725904
437	13.923905915974313	11.258516665027253	16.58929516692137	17.506108811688463	10.112645905926858	24.899571717450073	5.156542241544306	3.1828095255081577	7.130274957580454
438	14.179051337194586	11.449559948841356	16.908542725547818	17.517454119794863	10.118879159384926	24.9160290802048	5.215174905908795	3.222429820193378	7.2079199916242125
439	13.961671221694807	11.30981581892741	16.613526624462207	17.680707179927385	10.217957412931725	25.143456946923045	5.292832817145699	3.2745984439847122	7.311067190306686
440	13.786661214106148	11.291911273469566	16.28141115474273	18.949280954418597	11.001485600544402	26.897076308292796	5.529556244874005	3.480630367287355	7.578482122460656
441	13.95936719601559	11.43082423408288	16.4879101579483	19.061899268909624	11.069617151915098	27.05418138590415	5.661687555576393	3.5702537730116686	7.753121338141117
442	13.90855489132912	11.382373239751207	16.434736542907032	19.434798209249497	11.235914939393014	27.633681479105977	5.600433806046713	3.543711194382756	7.657156417710669
443	13.907516181546786	11.38158593235796	16.43344643073561	19.42345288152767	11.229681674954975	27.617224088100365	5.600433806046713	3.543711194382756	7.657156417710669
444	13.850233419109822	11.334275100409489	16.366191737810155	18.718444452957776	10.954323546183488	26.482565359732064	5.730303838572499	3.6061426534912937	7.854465023653704
445	14.081897773862778	11.499751775178837	16.66404377254672	18.680475673207276	10.931351378153487	26.429599968261066	5.8028122118920855	3.643743831778316	7.961880592005855
446	13.628150739142107	11.183659823742502	16.072641654541712	18.28319823733968	10.745473648938262	25.820922825741096	5.600433806046713	3.543711194382756	7.657156417710669
447	15.487617746785284	12.553141992019391	18.422093501551178	18.6062838747049	10.890827745786629	26.32174000362317	5.932612808338468	3.6562027825420738	8.209022834134862
448	15.835060387306804	12.83685528726273	18.833265487350875	18.88598341856582	11.057113331276835	26.714853505854805	5.932612808338468	3.6562027825420738	8.209022834134862
449	17.70835984469734	14.159628201933995	21.257091487460684	21.975425188862562	12.202653363385451	31.748197014339674	6.68823564539393	3.996293700900727	9.380177589887133
450	18.568284828997783	14.752500732173097	22.38406892582247	22.05647250949455	12.15572660202017	31.95721841696893	6.500168969418678	3.831970909569352	9.168367029268005
451	18.46476839916358	14.669207853997358	22.260328944329807	20.684549587720937	11.566482864414503	29.80261631102737	6.619403318874359	3.8645443994444904	9.374262238304228
452	17.66087855668204	14.02048590208434	21.30127121127974	20.308530991167135	11.180803222058984	29.436258760275287	6.0098230088640285	3.5375267654100364	8.48211925231802
453	16.08449756698218	12.92894337014657	19.240051763817785	16.920377890300287	9.849755123299456	23.99100065730112	4.793295703045002	3.005311827037813	6.581279579052191
454	16.199525436685672	13.026415805578315	19.372635067793027	16.43090284643867	9.666527953173123	23.195277739704213	4.905371312937076	3.09420459520771	6.716538030666441
455	20.661314663642628	16.72797916958629	24.59465015769896	17.820920701239984	10.732538053297045	24.909303349182927	4.66423347477026	3.029820345874212	6.298646603666309
456	20.973628996861322	16.993350369934895	24.953907623787753	17.99069330750081	10.916816161867066	25.06457045313455	4.610593036207959	2.992248311797708	6.2289377606182095
457	21.82595389702516	17.63892987827317	26.012977915777142	16.728313975768636	10.332921493165344	23.12370645837193	4.481521358907106	2.90836957939256	6.05467313842165
458	25.028929458620844	20.106385384454565	29.95147353278712	16.56151753566955	10.233142424952474	22.889892646386627	4.382027243983001	2.830550699957742	5.9335037880082595
459	25.728685975862046	20.60772872985148	30.84964322187261	17.062465544052323	10.482452289224561	23.642478798880084	4.3896845484415685	2.8117789820635792	5.967590114819558
460	25.740587455875435	20.601977262299194	30.87919764945168	16.83325741618618	10.340893781506942	23.32562105086542	4.328616702050329	2.768865858443212	5.888367545657446
461	26.12253846010913	20.85819055794282	31.38688636227544	16.633210898475287	10.21736878772971	23.049053009220863	4.273609033053509	2.730541163446313	5.8166769026607055
462	27.83507058631753	21.940336626158434	33.72980454647663	16.284556799254787	9.874007022277082	22.69510657623249	4.397221342486112	2.7733318085752123	6.021110876397012
463	27.229849119437148	21.438541267698174	33.021156971176126	15.973712012829296	9.614349477335459	22.333074548323133	4.52065357574587	2.840947591879879	6.2003595596118615
464	26.127110014614786	20.60694359302255	31.647276436207022	15.56775844480931	9.260319665463843	21.87519722415478	4.642451827852186	2.893066737086592	6.391836918617781
465	26.8495233020047	21.128375330720722	32.57067127328868	15.52999602343978	9.241753904016832	21.81823814286273	4.637631203113666	2.901195871343564	6.374066534883768
466	27.282179051550873	21.41460889346684	33.149749209634905	15.605497503432899	9.288670742845138	21.92232426402066	4.507770063891282	2.822146025407996	6.193394102374569
467	26.44174958590822	20.901512397777683	31.981986774038752	15.321091958406729	9.273606738738005	21.36857717807545	4.6602909836159165	2.947508500521169	6.3730734667106645
468	26.730528688462876	21.055883395841256	32.405173981084495	15.395761716774835	9.327221285979244	21.46430214757043	4.446452966236998	2.8277396590529866	6.065166273421009
469	27.171947527763454	21.47916561428532	32.864729441241586	15.210955221953416	9.297372813872148	21.124537630034684	4.68122324878224	2.991152107336447	6.371294390228035
470	28.402730135451087	22.236368016939178	34.569092253963	15.438413668111814	9.245168891901715	21.631658444321914	4.429504233984066	2.817019972378481	6.04198849558965
471	28.323677345288292	22.197973163292282	34.4493815272843	15.397230298978982	9.220497335152785	21.57396326280518	4.4556718201136185	2.8354306813015713	6.075912958925666
472	28.377047705280546	22.240931075553185	34.51316433500791	15.384613503732227	9.213394298458216	21.55583270900624	4.4556718201136185	2.8354306813015713	6.075912958925666
473	28.420799539261463	22.27486787498919	34.566731203533735	15.199963207311097	9.103990651221821	21.295935763400372	4.510861273416651	2.8638661618866665	6.157856384946637
474	28.673562459539603	22.33037167719182	35.016753241887386	15.598616994858308	9.064733811559412	22.132500178157205	4.799901263685895	2.957650873439024	6.642151653932766
475	28.05252130499354	21.87261131505842	34.23243129492866	15.851591312726153	9.133128729700427	22.57005389575188	4.377046833766154	2.665517448520396	6.088576219011912
476	27.967372110751594	21.910703391721228	34.02404082978196	15.530938962731044	9.090937026703603	21.970940898758485	4.206172352341935	2.6145646547698913	5.797780049913978
477	28.067392544815167	22.09591709841785	34.038867991212484	15.882081071848583	9.303345154904658	22.46081698879251	4.030217034069372	2.544076003594621	5.516358064544123
478	26.929125558990414	21.466977495134913	32.391273622845915	16.842234308517778	9.906956608140932	23.777512008894625	4.191868167728969	2.6884253403052583	5.6953109951526795
479	27.079042342145534	21.653290705174342	32.50479397911673	16.17387234449837	9.664022193906765	22.683722495089974	4.081626516667551	2.627643915236689	5.535609118098415
480	29.25491037483728	23.430385913008852	35.079434836665705	16.797300498660398	10.052017529218974	23.542583468101824	3.9665565720805906	2.5853676993610777	5.347745444800104
481	29.541472830146553	23.67847844341089	35.40446721688222	17.17367777676067	10.240221288870394	24.10713426465094	3.9193308190433296	2.55993418363839	5.278727454448269
482	29.734016418583675	23.803912047830345	35.664120789337005	18.795266378289597	10.936284599370433	26.654248157208762	3.8953050850838946	2.531808777435299	5.25880139273249
483	29.92495561626387	23.956520532162266	35.89339070036547	18.847353890820123	10.962912202497058	26.73179557914319	3.7599974406304986	2.4447987528543815	5.075196128406615
484	30.56859771634848	24.39808578453499	36.73910964816197	18.715346599883915	10.882426122718325	26.548267077049506	3.6989311027657807	2.401899684060131	4.99596252147143
485	32.633553370915266	25.681529239525766	39.58557750230476	17.308905559367588	10.027133531867577	24.590677586867603	3.5191241943772247	2.2368757920415385	4.801372596712911
486	33.06566612077786	26.044316199361432	40.08701604219429	17.320250786405776	10.03336673976061	24.607134833050942	3.445581888215148	2.1848162307441656	4.70634754568613
487	31.85796484719514	25.216548180348905	38.499381514041374	16.580500334385967	9.720012828430004	23.440987840341933	3.364583838408502	2.1348532484838385	4.594314428333165
488	31.52108032607694	25.00445924582476	38.03770140632912	16.7461446870292	9.814593680211896	23.67769569384651	3.342101866014964	2.1315598513527156	4.552643880677213
489	29.934968308345244	23.966036008548834	35.903900608141655	17.7655359936578	10.288955243996075	25.242116743319528	3.3513873349645373	2.1575539740558396	4.545220695873235
490	29.992490942139828	24.026314964568883	35.95866691971077	17.478567703987466	10.162170044396278	24.794965363578655	3.371265690432878	2.1721688414145297	4.570362539451226
491	31.67177012934992	25.204709971464965	38.138830287234875	18.400649844959354	10.604811373600873	26.196488316317833	3.289729900546537	2.1209023685197375	4.458557432573336
492	32.0058340311598	25.430466209371616	38.581201852947984	19.102820591317048	10.852037573554318	27.353603609079777	3.3294863856981634	2.1501290677784697	4.508843703617857
493	30.76386755880127	24.57252574075624	36.9552093768463	18.05769237588064	10.438526284294266	25.676858467467017	3.23430784548323	2.106654185099571	4.361961505866889
494	30.87761151266571	24.668479090882006	37.08674393444941	18.094047382175315	10.459495013162867	25.728599751187765	3.23430784548323	2.106654185099571	4.361961505866889
495	27.15548422570982	22.105906616359963	32.205061835059674	16.717541865703073	10.061867217520735	23.37321651388541	3.117941528296203	2.046638904189807	4.1892441524025985
496	25.1459015277958	20.729829429722354	29.561973625869243	16.17249765083895	9.902690810628032	22.442304491049867	2.88696252709177	1.9384067877114495	3.8355182664720897
497	23.206394905930253	19.31095662101623	27.101833190844278	16.61416269969581	10.12856046371843	23.09976493567319	2.906243128539284	1.9514260596898527	3.8610601973887153
498	23.91098645709913	19.83449092893362	27.987481985264644	18.16505225278535	10.78952583895623	25.540578666614472	2.876971247342139	1.8965579512043678	3.8573845434799097
499	21.786767247871943	18.361520588061996	25.21201390768189	17.9168471787382	10.885521790328184	24.948172567148216	2.763527383729855	1.8339102702701093	3.6931444971896004
500	19.019299657995308	16.12601866035589	21.912580655634727	17.264908339883668	10.45020856882293	24.079608110944406	2.8289040419657234	1.839841533258415	3.817966550673032
501	18.778392698023247	15.924438373104529	21.632347022941964	17.272385267927177	10.362912893850176	24.181857642004175	2.8289040419657234	1.839841533258415	3.817966550673032
502	18.78394499363671	15.88033801728832	21.6875519699851	18.849759750305303	10.941592746118726	26.757926754491884	2.766843971731205	1.789202726258776	3.744485217203634
503	16.609578606373965	14.02362301676106	19.195534195986866	18.310772858329607	10.42501982256773	26.196525894091483	2.594357950611918	1.6560215612498508	3.5326943399739856
504	16.370676197664757	13.82086440373109	18.92048799159842	17.62426061199826	10.051696795487508	25.196824428509007	2.559157738762331	1.6297365072101522	3.4885789703145105
505	16.401334459563365	13.841840148883705	18.960828770243026	17.598445207641912	10.036669366631948	25.160221048651877	2.559157738762331	1.6297365072101522	3.4885789703145105
506	16.339317917392354	13.789440633797396	18.88919520098731	17.52402571334062	9.995540895730892	25.05251053095035	2.559157738762331	1.6297365072101522	3.4885789703145105
507	16.44292984579529	13.867011511841579	19.018848179749007	17.473908281673246	9.967462957655862	24.980353605690627	2.559157738762331	1.6297365072101522	3.4885789703145105
508	16.467865936972856	13.866106563628545	19.06962531031717	17.186912555071373	9.798207891174485	24.57561721896826	2.551189935204567	1.6141387800210563	3.4882410903880774
509	16.557735565095072	13.917062294096638	19.198408836093503	18.421769174209054	10.28934309114063	26.554195257277474	2.465157448847159	1.5518375559167141	3.378477341777604
510	16.39284156901047	13.766813115619318	19.01887002240163	18.118440970946274	10.116710056551558	26.120171885340987	2.4789540890441364	1.5520687771162878	3.4058394009719852
511	16.348719858876997	13.723937038123955	18.973502679630037	18.583009330607357	10.223124229442938	26.942894431771776	2.5003321683193667	1.5644930579661822	3.4361712786725507
512	16.38077958667477	13.725780842528359	19.03577833082118	19.153913709887178	10.245658089472578	28.062169330301778	2.340990159618455	1.441608478965198	3.2403718402717123
513	16.240821192084386	13.587276802689637	18.894365581479136	18.43863882577006	9.849321913767216	27.027955737772903	2.4129200160400757	1.4745979839805823	3.351242048099569
514	15.797192693092654	13.191104475935317	18.403280910249993	18.845427498295393	9.877127120867383	27.8137278757234	2.1769171259699753	1.3094264786262029	3.044407773313748
515	15.496998105925776	12.937023789873402	18.056972421978152	18.25965051108193	9.566725253185442	26.95257576897842	2.1555575728085388	1.2872938140047685	3.023821331612309
516	15.436569110692538	12.883404515356172	17.989733706028904	18.080732148869647	9.474219935566254	26.68724436217304	2.113493339300197	1.256993749543681	2.969992929056713
517	15.39109261966775	12.84551184619258	17.93667339314292	18.062268256266798	9.463668269802767	26.66086824273083	2.113493339300197	1.256993749543681	2.969992929056713
518	15.329776891162584	12.794038308083058	17.86551547424211	18.062268256266798	9.463668269802767	26.66086824273083	2.113493339300197	1.256993749543681	2.969992929056713
519	15.355604249653393	12.810214424590342	17.900994074716444	18.01292274055124	9.43790404740599	26.587941433696486	2.113493339300197	1.256993749543681	2.969992929056713
520	15.435861660223079	12.859606002465597	18.01211731798056	18.616768445160908	9.595337189721693	27.638199700600122	2.1543422067732294	1.27943808356591	3.0292463299805483
521	15.072118093021125	12.530496138903171	17.61374004713908	18.958878402621366	9.412584126239903	28.505172679002833	2.1270993067393023	1.2266747288657858	3.0275238846128185
522	14.655242948626071	12.164279880629422	17.14620601662272	18.19451157439451	9.027165593859078	27.36185755492994	2.149063150256222	1.2144092866531349	3.0837170138593093
523	14.554009087826241	11.985170634738283	17.1228475409142	16.628441586723934	8.109887427160672	25.146995746287196	1.9008482581360229	1.0245410626565454	2.7771554536155003
