# Supplementary material for: Proteome-wide determinants of co-translational chaperone binding in bacteria
Source: Nat Commun. 2025 May 10;16:4361. doi: 10.1038/s41467-025-59067-9 (PMC12065913; doi:10.1038/s41467-025-59067-9)
Supplement: Supplementary file 8 — Source Data [file 41467_2025_59067_MOESM8_ESM.zip › S5h_maeA.csv]

codon position	GroEL WT enrichment mean	GroEL WT enrichment low CI	GroEL WT enrichment high CI	GroEL dtig enrichment mean	GroEL dtig enrichment low CI	GroEL dtig enrichment high CI	GroEL ddnaK enrichment mean	GroEL ddnaK enrichment low CI	GroEL ddnaK enrichment high CI0	1.5948663147430082	1.1749583545401001	2.0147742749459163	1.6815427457848067	1.3161417667108704	2.046943724858743	0.9069522383568541	0.5420746907150156	1.2718297859986927
1	1.5948663147430082	1.1749583545401001	2.0147742749459163	1.6815427457848067	1.3161417667108704	2.046943724858743	0.9069522383568541	0.5420746907150156	1.2718297859986927
2	1.5875063368502615	1.1699906225870484	2.0050220511134746	1.6672933691484733	1.3062304768644073	2.028356261432539	0.9030260349787362	0.540045936465112	1.2660061334923605
3	1.5447787705819183	1.1420588620214358	1.9474986791424007	1.6765878950357374	1.3137461994088682	2.0394295906626065	0.8914894879047182	0.5336308563955654	1.249348119413871
4	1.531943027150979	1.1375632398175295	1.9263228144844287	1.6158716616694033	1.271228210347287	1.9605151129915197	0.8695809150333507	0.5209736074715876	1.2181882225951137
5	1.5310722752297077	1.1424805035869907	1.9196640468724246	1.5848190344536948	1.2551313696298727	1.9145066992775168	0.8658334134111498	0.5190320906773239	1.2126347361449756
6	1.4362691619449888	1.0806517424002153	1.7918865814897622	1.5817132378847312	1.260239713974038	1.9031867617954243	0.8552408394931386	0.5131120908315728	1.1973695881547044
7	1.3149094479002492	1.0008033799286276	1.6290155158718709	1.2736241850834054	1.0370185397799767	1.5102298303868342	0.7181028027860203	0.4344663283271244	1.0017392772449163
8	1.2749397537828617	0.973638346722661	1.5762411608430624	1.2581701405530041	1.029097672606236	1.4872426084997725	0.7023156274990456	0.4252151805088189	0.9794160744892725
9	1.2481712383610795	0.9548925268488601	1.5414499498732988	1.247719352539007	1.0236280133471236	1.4718106917308902	0.7032088829397913	0.4279746684421487	0.978443097437434
10	1.2008736853177941	0.9236951194679295	1.4780522511676586	1.2084397296128244	0.997475340942691	1.4194041182829578	0.707512264604272	0.4446110034371598	0.9704135257713842
11	1.2008736853177941	0.9236951194679295	1.4780522511676586	1.2130082354407445	1.0013717681068868	1.4246447027746023	0.707512264604272	0.4446110034371598	0.9704135257713842
12	1.1999327083082594	0.9262984513709459	1.4735669652455727	1.2157764309236212	1.0053459036399783	1.4262069582072638	0.7002172620056226	0.4401172273784838	0.9603172966327616
13	1.1843186714367309	0.9174040857699648	1.451233257103497	1.2209805254225221	1.0104932697486226	1.4314677810964216	0.6830683097543906	0.42951647131843995	0.9366201481903413
14	1.1912727862071337	0.9231173414567975	1.4594282309574702	1.210375128485389	1.0023964195033348	1.4183538374674431	0.6715689088099306	0.42266196351214014	0.920475854107721
15	1.1912727862071337	0.9231173414567975	1.4594282309574702	1.213084420641829	1.0047069426072146	1.4214618986764433	0.6715689088099306	0.42266196351214014	0.920475854107721
16	1.1831596458158202	0.9178873028700905	1.4484319887615498	1.2195022254813277	1.0101690728405905	1.4288353781220646	0.6684209356449159	0.420706751284049	0.9161351200057828
17	1.1768796428270019	0.9137769981365573	1.4399822875174464	1.2161816992423595	1.0079219312368037	1.4244414672479153	0.6653248785790894	0.4187820593273102	0.9118676978308686
18	1.1799651825089903	0.9171477844712443	1.4427825805467362	1.2181905515005824	1.0100749124468937	1.4263061905542709	0.6788202717696579	0.430427170770863	0.9272133727684528
19	1.1944330685605458	0.929576268195762	1.4592898689253295	1.2075215593549842	1.0026802433649173	1.412362875345051	0.6885368862870398	0.4395257351505286	0.937548037423551
20	1.077018660523998	0.8589559254005585	1.2950813956474376	1.1824515002227387	0.9975939823293888	1.3673090181160887	0.6503772298475091	0.4356939467862379	0.8650605129087803
21	1.0836288334732842	0.8743191610013217	1.292938505945247	1.117178892901032	0.9524876021550329	1.281870183647031	0.6065034511821155	0.40786471602738006	0.8051421863368509
22	0.9600054542115566	0.7829412884141167	1.1370696200089965	1.0390341408609165	0.8925860630360495	1.1854822186857836	0.5919148508452153	0.404300244850267	0.7795294568401636
23	0.9942423258920113	0.8137942254470045	1.1746904263370181	1.0812782299375485	0.9328518089536537	1.2297046509214433	0.5701076640135001	0.3913131137105908	0.7489022143164095
24	0.9908578523763442	0.8100768780294549	1.1716388267232334	1.0831303910585925	0.9343001086062046	1.2319606735109805	0.573071310519623	0.3932694524562942	0.752873168582952
25	0.9954947723842169	0.8138262078543458	1.177163336914088	1.0729724393446645	0.9255008191429814	1.2204440595463475	0.5746591076577767	0.3943483184775664	0.754969896837987
26	0.9682280040077647	0.7902270200846766	1.1462289879308527	1.0435025372004447	0.8991920972912766	1.187812977109613	0.564486138057509	0.3866629550661016	0.7423093210489164
27	0.9700401899005986	0.7922215193551645	1.1478588604460327	1.040547730096169	0.8966571709470081	1.18443828924533	0.5685519897427221	0.3902552391797195	0.7468487403057248
28	0.9604686439659548	0.7827685686166432	1.1381687193152663	1.0323847661008911	0.8887826142632134	1.1759869179385691	0.5416342306338666	0.3661061326651076	0.7171623286026257
29	0.9609757052859882	0.782791015728685	1.1391603948432913	1.036754838585952	0.8917831373352894	1.1817265398366144	0.5360322598124071	0.3613982086897086	0.7106663109351056
30	0.9702358414252787	0.7901007404393998	1.1503709424111577	1.0313885396859845	0.8874241231545381	1.1753529562174307	0.5318169880985641	0.35863630671815383	0.7049976694789744
31	0.9683775265971061	0.7852434007036437	1.1515116524905684	1.050955651203324	0.9037123260795306	1.1981989763271175	0.53747156316864	0.36230403301245123	0.7126390933248288
32	0.9987299226727011	0.8107071511869495	1.1867526941584527	1.0798068621802044	0.9283758502267574	1.2312378741336514	0.5488231354578018	0.3706545161714778	0.7269917547441258
33	0.9975195877740481	0.8100176380061153	1.185021537541981	1.0963962840693382	0.942870438666546	1.2499221294721305	0.5544230009834208	0.3752261962969758	0.7336198056698657
34	0.9895511260656664	0.8045360698615396	1.1745661822697933	1.0981162851858604	0.944414010001202	1.2518185603705188	0.5615655487514323	0.38091910750359204	0.7422119899992725
35	0.9719906099122624	0.7925831707977151	1.1513980490268096	1.0748642682860892	0.9270160984171791	1.2227124381549992	0.5611403313520089	0.3815592131382792	0.7407214495657386
36	0.9788229655114361	0.7987826773795568	1.1588632536433154	1.0805409397271435	0.9322808390679537	1.2288010403863332	0.5542790464587181	0.3760739344390056	0.7324841584784305
37	0.9670372606227029	0.788813111563318	1.1452614096820877	1.0832060768645286	0.9339507201171148	1.2324614336119424	0.5601175947831479	0.37993076055726993	0.7403044290090259
38	0.964749244207713	0.7835001953836374	1.1459982930317887	1.087593752718088	0.9351431428719172	1.2400443625642583	0.547262894165901	0.3639299847821179	0.730595803549684
39	0.7588487513624276	0.5970835191026881	0.9206139836221672	0.9267367095861869	0.7842209208989125	1.0692524982734612	0.5138402245536294	0.31260579940869826	0.7150746496985606
40	0.7390670199931736	0.5806351188789316	0.8974989211074156	0.9221074143230069	0.7798627033844221	1.0643521252615917	0.5142691566843391	0.3127775392489782	0.7157607741197002
41	0.7100841972732536	0.5556228138527513	0.8645455806937559	0.8967539904440377	0.7568012218006184	1.036706759087457	0.4782756312403799	0.28412178218008666	0.6724294803006732
42	0.6621269339528548	0.5190662702667646	0.8051875976389451	0.8611199950258208	0.7273527751511373	0.9948872149005045	0.48134424532464226	0.28632810914321016	0.6763603815060744
43	0.6753724657116218	0.5298494519445086	0.8208954794787351	0.8422921773112249	0.7119064425743189	0.9726779120481309	0.48134424532464226	0.28632810914321016	0.6763603815060744
44	0.6752961205429071	0.5304958280342316	0.8200964130515827	0.8193318595483606	0.6924348782376507	0.9462288408590706	0.4440204138817374	0.258239390286511	0.6298014374769638
45	0.6832725167195138	0.5367037174325064	0.8298413160065212	0.820163426170728	0.693578524514107	0.9467483278273492	0.4500681417785466	0.26312977344417776	0.6370065101129154
46	0.6847644257097828	0.5385243725599853	0.8310044788595803	0.8297756681679047	0.7022960883566254	0.9572552479791842	0.48118915219846853	0.28720124518428014	0.6751770592126569
47	0.6914192537620113	0.5439728398218266	0.838865667702196	0.8343890567728518	0.7065342395377879	0.9622438740079156	0.49932200060621545	0.3014094534430367	0.6972345477693942
48	0.7007118032916415	0.5518204050272634	0.8496032015560198	0.8394801226731302	0.7112615556157726	0.9676986897304878	0.5016602247870241	0.30273539074350786	0.7005850588305405
49	0.6973485982620009	0.5493373165025	0.8453598800215018	0.8611916452055428	0.7293413171894687	0.9930419732216169	0.5060880999576144	0.3053548986726992	0.7068213012425295
50	0.7801107845012096	0.6208772788342403	0.9393442901681791	0.9377111506112608	0.7981788988307307	1.0772434023917907	0.48949415426090265	0.29853818725413606	0.6804501212676692
51	0.7951467001723551	0.6324072357454927	0.9578861645992174	0.9370413958870193	0.7965261442715346	1.077556647502504	0.4825919263938198	0.29450882046303184	0.6706750323246078
52	0.8179313863639346	0.6482258682985372	0.9876369044293318	1.0530827133033442	0.8886503052736063	1.2175151213330824	0.5320725901919452	0.3236053064196305	0.7405398739642599
53	0.8472675433366876	0.6728492636793676	1.0216858229940078	1.049624887938536	0.885487370505771	1.2137624053713008	0.5326254585385982	0.32386465337967574	0.7413862636975207
54	0.8247522835965795	0.6604155427218439	0.9890890244713151	1.0300217162010676	0.8750321232158507	1.1850113091862846	0.49250873994701777	0.3008184332891689	0.6841990466048666
55	0.8248098553999186	0.6609634038631809	0.9886563069366563	1.0164039578947932	0.8657908655928401	1.167017050196746	0.5009948920178189	0.30308226519249504	0.6989075188431428
56	0.8179376588454734	0.6561028659137517	0.9797724517771953	1.0133188173361876	0.8635666426078359	1.1630709920645392	0.4993710453959171	0.30210038091339864	0.6966417098784355
57	0.7962354600192589	0.641853423832955	0.9506174962055629	0.9976600585414693	0.8520694425556357	1.143250674527303	0.5317252463913801	0.3302643385986188	0.7331861541841413
58	0.8046317084338307	0.6476635874311836	0.9615998294364778	0.9957334276114767	0.8500865604977852	1.141380294725168	0.5404748580278802	0.3356917848618767	0.7452579311938838
59	0.8072022101259015	0.6500138619068507	0.9643905583449524	1.0122117524602408	0.8657274335604476	1.158696071360034	0.542632315630296	0.3369195559577698	0.7483450753028222
60	0.8109619334350393	0.6538638512677049	0.9680600156023736	1.0229137502823922	0.8760157289906016	1.1698117715741827	0.5365542134749751	0.3333689904061297	0.7397394365438205
61	0.8154416867950335	0.6584808427079154	0.9724025308821516	1.0289075623547383	0.8815105968512195	1.1763045278582573	0.5465937750986475	0.3410286715696471	0.7521588786276479
62	0.8238226012523056	0.6652740452209112	0.9823711572837	1.038475825178242	0.889930718303026	1.187020932053458	0.5483905937733558	0.34214201650817044	0.7546391710385412
63	0.8178337307543853	0.6601074481258881	0.9755600133828826	1.0387616034966412	0.8905540494067392	1.186969157586543	0.532433728032631	0.3291717484921881	0.7356957075730739
64	0.8025837443118576	0.6496291075951404	0.9555383810285749	1.0419752184866815	0.8973060672879782	1.1866443696853848	0.5402915729563839	0.3382762985384935	0.7423068473742742
65	0.8359325695632931	0.6666636605197109	1.0052014786068753	1.042496675168439	0.8919243195088664	1.1930690308280116	0.5766833650747998	0.3418006734401777	0.8115660567094218
66	0.8290444477903134	0.652767061130988	1.0053218344496386	1.0835886233191365	0.9195026080658878	1.2476746385723851	0.653627976294363	0.3854022455371658	0.9218537070515602
67	0.9415629973430512	0.7299394999060649	1.1531864947800374	1.1926927202480448	1.0042517469858696	1.3811336935102199	0.709445104034152	0.4069047826122958	1.0119854254560081
68	0.8553078180297167	0.6589351421931028	1.0516804938663307	1.1546340458745918	0.9658149826515656	1.343453109097618	0.8173037138737231	0.46266964482314554	1.1719377829243007
69	0.7953261298275004	0.6162353121860074	0.9744169474689934	1.1459646131638406	0.9601456096336451	1.331783616694036	0.8030675567006847	0.45467056225274205	1.1514645511486274
70	0.786722662475614	0.6107557298435256	0.9626895951077024	1.135466664813193	0.9522504056518493	1.318682923974537	0.7992963192491783	0.4565732428454845	1.1420193956528721
71	0.7873288742316078	0.6114240296481106	0.963233718815105	1.1497412309541017	0.9644232255499674	1.335059236358236	0.8261348128646384	0.4740552343482581	1.1782143913810188
72	0.7889974616146549	0.6104136675540532	0.9675812556752565	1.1478850693293556	0.962379650361078	1.333390488297633	0.8402161167458903	0.4807974703880875	1.199634763103693
73	0.7800796548205586	0.6040744073848381	0.9560849022562792	1.1289379828520256	0.9473415956142355	1.3105343700898158	0.8401584548385284	0.4839426763197324	1.1963742333573242
74	0.7200732184063502	0.5627676077696455	0.8773788290430549	1.1298463742821836	0.9514673104114794	1.3082254381528877	0.8073877670455832	0.47226709677195694	1.1425084373192096
75	0.5945810945275218	0.47109173598659027	0.7180704530684534	1.0772243602990594	0.911656104638596	1.2427926159595228	0.7580473948723996	0.44946159280657516	1.066633196938224
76	0.5277724791230824	0.42236523426538597	0.6331797239807788	1.0504496676326571	0.892551835198329	1.2083475000669852	0.7159211122405591	0.42366455970303873	1.0081776647780794
77	0.5183183256944398	0.4129343133761826	0.623702338012697	1.0323781422545806	0.876143002212437	1.188613282296724	0.7292781997004543	0.4316214133596987	1.0269349860412098
78	0.5240183909872	0.418550311688444	0.6294864702859562	1.0457891514286672	0.8876504369878778	1.2039278658694565	0.7397141742131969	0.4379256840289551	1.0415026643974385
79	0.5241273070214136	0.41812896086294515	0.630125653179882	1.048632234422259	0.8899245033711422	1.2073399654733759	0.7133387845356791	0.41833784401947505	1.0083397250518833
80	0.525992534669838	0.41779933895476984	0.6341857303849061	1.0799101350596336	0.9129821892511902	1.2468380808680768	0.7241442547543879	0.4218933475180004	1.0263951619907754
81	0.5032930114439391	0.3981143210717453	0.6084717018161329	1.0695764601501685	0.9030832479683195	1.2360696723320175	0.7297036077875971	0.42231464184775763	1.0370925737274366
82	0.5140888221579765	0.40750610421911104	0.6206715400968418	1.0829475969593203	0.9143250609557776	1.251570132962863	0.7075796424705315	0.40610905613299497	1.009050228808068
83	0.5183503221988934	0.4128871288231589	0.623813515574628	1.0979844131882546	0.9355173851031612	1.260451441273348	0.6766494678564352	0.40025781107990593	0.9530411246329644
84	0.5734583774935588	0.4689335370179557	0.6779832179691618	1.336350868498069	1.1602652098103696	1.5124365271857685	0.6466780102306423	0.41055065499156745	0.8828053654697172
85	0.5885424698915788	0.48554057461755334	0.6915443651656041	1.469830550559714	1.286796081066754	1.652865020052674	0.6721614535179445	0.44187181685380417	0.9024510901820848
86	0.6493433744516595	0.5398747639693301	0.7588119849339887	1.6677942345209178	1.4667187208678583	1.8688697481739773	0.7381944259546809	0.4999180848843995	0.9764707670249623
87	0.6774551810232643	0.5628756702121762	0.7920346918343524	1.7202140544764224	1.5123311656199487	1.9280969433328958	0.7110368906441829	0.48106520687044685	0.9410085744179189
88	0.6806003543226304	0.5656234031999384	0.7955773054453226	1.7411798753332954	1.5300887993235843	1.9522709513430065	0.7139926412351874	0.48293364194103905	0.9450516405293358
89	0.680661201609034	0.5653406393179605	0.7959817639001074	1.7682250392446146	1.5520969442116752	1.984353134277554	0.7242408007872249	0.4896230294564163	0.9588585721180334
90	0.6829195511335516	0.5671347957097099	0.7987043065573933	1.783166574152336	1.5641590786913744	2.0021740696132975	0.7197452698178197	0.48571005548960916	0.9537804841460303
91	0.6815246196579674	0.5656804815627101	0.7973687577532247	1.7829489637190306	1.563538590914531	2.00235933652353	0.6928776511833433	0.46391488064716246	0.9218404217195242
92	0.6785613106548709	0.5630793988126019	0.7940432224971399	1.7859415674927637	1.565686776932445	2.0061963580530824	0.6802037921579438	0.4529608101489336	0.9074467741669541
93	0.6642772958512108	0.5518820624854281	0.7766725292169934	1.7628979411793861	1.5472932190508406	1.978502663307932	0.6820313340578306	0.4552231404481726	0.9088395276674885
94	0.6686102834362455	0.55545461582135	0.7817659510511409	1.7515179392221387	1.538705823382335	1.9643300550619425	0.673973267330885	0.45107950438814837	0.8968670302736217
95	0.6119807054228574	0.5046461505448087	0.7193152603009061	1.7177017326911028	1.5046160993511266	1.9307873660310793	0.7035847133635068	0.46765155993333835	0.9395178667936752
96	0.6128908381384117	0.5045893184645136	0.72119235781231	1.7069177840947436	1.4947394305038952	1.919096137685592	0.718856515084247	0.4772809405860997	0.9604320895823943
97	0.6133212441670192	0.5054812857519191	0.7211612025821192	1.712396859643572	1.5002621751475478	1.924531544139596	0.7092441845221458	0.4709307346221446	0.947557634422147
98	0.6062590514575696	0.4995143586525441	0.7130037442625953	1.7487887520698013	1.531196033806944	1.9663814703326585	0.6919635557919266	0.4602768118627307	0.9236502997211226
99	0.6113631448798863	0.5009077878703443	0.7218185018894283	1.8187084496597674	1.584872640391651	2.0525442589278837	0.7484778617709446	0.4942725451533352	1.002683178388554
100	0.6122951906878089	0.5006375592041733	0.7239528221714444	1.8831930623458732	1.6350851522729684	2.131300972418778	0.7279003852864766	0.472825176705707	0.9829755938672462
101	0.6148453573397774	0.5027939588299768	0.726896755849578	1.8761751199096168	1.630386136142938	2.1219641036762957	0.7061523936403664	0.4609179602880822	0.9513868269926506
102	0.6163599299540296	0.5033770061550429	0.7293428537530162	1.8958881759006874	1.6498915360899504	2.1418848157114243	0.6404442995096599	0.4139441308020573	0.8669444682172625
103	0.6187684923352922	0.5055359198263033	0.7320010648442811	1.898638814123595	1.6525806685508089	2.144696959696381	0.6376967568024626	0.41227164584811926	0.863121867756806
104	0.6139092745518089	0.5013014329014267	0.7265171162021911	1.9099035758764882	1.659750870333758	2.1600562814192186	0.6523266551290061	0.42292093028395794	0.8817323799740543
105	0.6111677233763562	0.49872425979671287	0.7236111869559994	1.9052847522278296	1.655304470763165	2.155265033692494	0.6581079256151976	0.42645504876602436	0.8897608024643707
106	0.6016442371039197	0.4904010022832598	0.7128874719245795	1.8761961541321106	1.6308800522284947	2.1215122560357265	0.641340492241411	0.41445573819767983	0.8682252462851421
107	0.5871135102025012	0.4786267409400418	0.6956002794649607	1.85665622510267	1.6142655210001353	2.0990469292052047	0.633016838515105	0.40929082176422416	0.8567428552659859
108	0.5872857152497146	0.4799087032012793	0.69466272729815	1.8547191221503945	1.6125900162437268	2.096848228057062	0.6051101519056808	0.39213742440056604	0.8180828794107957
109	0.6205750141942992	0.5101554520620394	0.7309945763265588	2.06408176368524	1.792666609627462	2.335496917743018	0.5562112561590201	0.35764083221133736	0.7547816801067029
110	0.6225854989743325	0.5116358426364271	0.7335351553122378	2.1068902103104485	1.8255979510190516	2.3881824696018454	0.5312646170490157	0.33688392455833227	0.7256453095396992
111	0.6142408328558677	0.5042706395847207	0.7242110261270147	2.129808469696211	1.8447795743645898	2.414837365027832	0.5205099110389266	0.3292016689801691	0.7118181530976841
112	0.6403136147759816	0.5260001473929297	0.7546270821590335	2.1395565355514234	1.852850945921586	2.426262125181261	0.5054050948239204	0.31769781132206665	0.6931123783257742
113	0.6402376390605664	0.5252421614552247	0.7552331166659081	2.138511319041273	1.8505571494946702	2.4264654885878754	0.49628966134768526	0.31062262605018764	0.6819566966451829
114	0.6628724423418302	0.5429710757953267	0.7827738088883336	2.1563805276490706	1.8641430148230427	2.448618040475098	0.49693618498366404	0.31104747778171227	0.6828248921856158
115	0.6645091147722674	0.544836104537451	0.7841821250070837	2.186531635248697	1.8900293546088012	2.4830339158885932	0.5095610308241579	0.3198133237534412	0.6993087378948747
116	0.6606172310898492	0.5416309053034617	0.7796035568762366	2.180148775660811	1.8850948524809588	2.475202698840663	0.5196436981301386	0.32711306587732286	0.7121743303829542
117	0.6634527918011754	0.5446993821702677	0.7822062014320832	2.194511509533543	1.8988169285107799	2.4902060905563057	0.5099607199679188	0.3212331545101873	0.6986882854256502
118	0.6195923975842013	0.5104238388261098	0.7287609563422929	2.192621253812878	1.898194767111725	2.487047740514032	0.5191522478994673	0.3279239327580441	0.7103805630408906
119	0.5868040553640896	0.48628154619911623	0.6873265645290632	2.2028376458588834	1.912460176633406	2.4932151150843604	0.4929089326435753	0.3093729583313962	0.6764449069557544
120	0.6477385854469904	0.5349865488592491	0.7604906220347315	2.317665774270988	2.0081159284452643	2.627215620096712	0.5025305808291294	0.3140670185454103	0.6909941431128486
121	0.6986781386908889	0.5741846974331843	0.8231715799485934	2.408755910240679	2.0831425170420657	2.7343693034392924	0.5088517158888275	0.31789049462799374	0.6998129371496613
122	0.6977152375513634	0.5735749690379024	0.8218555060648245	2.4132573026717083	2.0877087695245797	2.738805835818837	0.49478149950735956	0.30785954808658833	0.6817034509281308
123	0.6999695568650447	0.5746000990003504	0.825339014729739	2.422728484650917	2.0949264708970055	2.750530498404828	0.4837864562191946	0.2997452642770346	0.6678276481613546
124	0.7059504597401792	0.5800053861537262	0.8318955333266322	2.4511703317820084	2.119610989638776	2.782729673925241	0.4905470396033671	0.3050658812638567	0.6760281979428775
125	0.7092909352920908	0.5829153190435572	0.8356665515406243	2.450442572623955	2.1189762637755836	2.781908881472327	0.49884249111735224	0.31134894467715796	0.6863360375575465
126	0.6854951982255922	0.5644709743289165	0.806519422122268	2.395866958692415	2.075266617476373	2.7164672999084574	0.49730764847357023	0.3103980956924418	0.6842172012546986
127	0.6800702148720339	0.5649507906290977	0.79518963911497	2.3628887494373174	2.057068666905146	2.6687088319694885	0.475804534897714	0.30070662499155054	0.6509024448038775
128	0.6742711044199756	0.5674112149599463	0.7811309938800051	2.5005352417607716	2.186503280639736	2.8145672028818067	0.4383354762793891	0.2795115809440366	0.5971593716147416
129	0.6450498765617418	0.5374090475778625	0.7526907055456213	2.5098013663819865	2.1758534028983756	2.8437493298655974	0.45349476303206515	0.27982909642666404	0.6271604296374663
130	0.663095498055551	0.549789101657633	0.7764018944534692	2.515714293448611	2.1676587915303447	2.8637697953668777	0.42824978607356495	0.25320713715188714	0.6032924349952428
131	0.6038162595955583	0.49683296443240665	0.71079955475871	2.2959135953707612	1.966980415474438	2.624846775267085	0.35374881243332945	0.19344858313586413	0.5140490417307948
132	0.5940916405861754	0.4884956937143998	0.6996875874579508	2.264449589747894	1.940026528293395	2.5888726512023927	0.36675179912157985	0.20205560265641204	0.5314479955867477
133	0.5914132457109107	0.4866814554371346	0.6961450359846869	2.259636969287129	1.9423003901073232	2.5769735484669347	0.3758005547855301	0.21054532273718857	0.5410557868338717
134	0.6136019400687107	0.5062849963907576	0.7209188837466639	2.2644837970463074	1.9490460535660201	2.5799215405265947	0.3714758721542049	0.20818983051738252	0.5347619137910273
135	0.6101729477708773	0.5037160177349193	0.7166298778068354	2.260397417688612	1.9473016123381415	2.573493223039083	0.37034724946881253	0.2075955983254784	0.5330989006121467
136	0.6120380624193971	0.5054614010833288	0.7186147237554654	2.216235471689501	1.9121662993914947	2.5203046439875076	0.3771236972698262	0.2130284314142104	0.5412189631254419
137	0.6136995433369566	0.507272273047076	0.7201268136268373	2.20824866018673	1.907250041737922	2.509247278635538	0.39046411539999354	0.2253503480798026	0.5555778827201845
138	0.6308410151603497	0.5208345452749528	0.7408474850457467	2.2283056079465196	1.9216869146116122	2.5349243012814267	0.3953017510522799	0.22963426115585694	0.5609692409487028
139	0.6257990005230913	0.5160002501248943	0.7355977509212883	2.244004186854114	1.9323606968878333	2.555647676820395	0.4060922067599674	0.23574809902116622	0.5764363144987685
140	0.6455307347430177	0.5338514850325139	0.7572099844535214	2.395606010275818	2.0656721165675744	2.7255399039840613	0.42393413753900333	0.2507098177974835	0.5971584572805231
141	0.6482398307227089	0.536612684485771	0.7598669769596467	2.4124695792377184	2.081985642302522	2.742953516172915	0.41644349240647816	0.2464295996153576	0.5864573851975987
142	0.6688188054340868	0.5545272600778832	0.7831103507902903	2.469324265425591	2.131154173537511	2.8074943573136713	0.43931900865588547	0.2671032566864457	0.6115347606253252
143	0.6640338705915458	0.5503702636110221	0.7776974775720695	2.4127844586692495	2.086934085276437	2.7386348320620617	0.4438127138013287	0.27095093434594936	0.616674493256708
144	0.6687362473133052	0.554856258735683	0.7826162358909274	2.441660444732027	2.1124719210222254	2.770848968441828	0.44771600871908285	0.274739802214106	0.6206922152240597
145	0.6736211687023116	0.5590023729568196	0.7882399644478035	2.4989978103243287	2.159161109703064	2.8388345109455937	0.4475965207916342	0.2746364273679125	0.6205566142153559
146	0.6924202968174229	0.5777377947460802	0.8071027988887657	2.509714835546319	2.1716629871406616	2.847766683951976	0.5383321296248451	0.34357485154916495	0.7330894077005252
147	0.6902879855264359	0.5742438314132148	0.806332139639657	2.5532926931389492	2.201531561271399	2.9050538250064997	0.5840221790874105	0.37275543204995354	0.7952889261248675
148	0.6832923102007158	0.5680561624401481	0.7985284579612835	2.548321973390849	2.197258066476138	2.8993858803055597	0.5863920097139876	0.3741977510182155	0.7985862684097599
149	0.6879761725354288	0.5721573328256865	0.8037950122451711	2.5472082762133414	2.1970304507092333	2.8973861017174496	0.5788053095731964	0.367974229080004	0.7896363900663887
150	0.6908284697265445	0.5758806008870041	0.8057763385660851	2.5112159417761624	2.1703039463650997	2.852127937187225	0.5786716139631679	0.37077062359887125	0.7865726043274646
151	0.7079203779174164	0.5906839145060211	0.8251568413288117	2.5680439758406566	2.2185553515746035	2.91753260010671	0.5845265418737583	0.3743617751879409	0.7946913085595757
152	0.7181016067065358	0.5988110086688778	0.8373922047441938	2.59579581216319	2.2408085226567414	2.950783101669638	0.5924125306603875	0.37919654172502276	0.8056285195957521
153	0.7223746636477316	0.6012476889033505	0.8435016383921128	2.611301895008736	2.253196130760471	2.9694076592570013	0.6217129613794384	0.39705908190647626	0.8463668408524005
154	0.6967568666502778	0.5759124400467506	0.817601293253805	2.479224821571373	2.131739977180926	2.8267096659618196	0.6610790084019378	0.41799647238141535	0.9041615444224602
155	0.694452195406634	0.5730350210840832	0.815869369729185	2.4731561575407404	2.1254956939624865	2.8208166211189942	0.6714560976628497	0.4242140917542293	0.9186981035714702
156	0.7077566273498582	0.5844946340953051	0.8310186206044113	2.4458780161134097	2.1053284004452104	2.786427631781609	0.6928296656896171	0.44015848527535906	0.9455008461038753
157	0.7316795665428895	0.6056391468892898	0.857719986196489	2.6711292951017644	2.301470491627329	3.0407880985761997	0.7124187044752288	0.4553613128814391	0.9694760960690186
158	0.7333994054380544	0.6069964141232312	0.8598023967528774	2.668936684307649	2.299558231038825	3.0383151375764728	0.7124187044752288	0.4553613128814391	0.9694760960690186
159	0.7337650533752584	0.6071576345038686	0.8603724722466481	2.6626672815756294	2.2940907586045496	3.031243804546709	0.7183707462620907	0.45896598170546277	0.9777755108187186
160	0.7426670391484359	0.6147509400822426	0.8705831382146292	2.7173936729533623	2.3517682307211056	3.083019115185619	0.7478367747556011	0.489465484751849	1.0062080647593532
161	0.7207845883202371	0.5985876315395471	0.8429815451009269	2.631027284885385	2.2892388229594283	2.9728157468113414	0.7219079682957352	0.48113538113575105	0.9626805554557193
162	0.7243597544831493	0.6011540735019227	0.8475654354643759	2.6162730189515404	2.275218142486465	2.9573278954166162	0.7316468637115013	0.4861817166354594	0.9771120107875433
163	0.7881661994136469	0.651980682293682	0.9243517165336118	2.680685700528737	2.32834328853597	3.033028112521504	0.7265704218515177	0.4817932710162057	0.9713475726868297
164	0.9270840030470359	0.7556868407287192	1.0984811653653526	2.7579205319121503	2.382335839203719	3.1335052246205812	0.781379414416381	0.5161665586998042	1.046592270132958
165	0.9734950568466954	0.790322023168712	1.1566680905246787	2.7871471729319612	2.4017424162560146	3.1725519296079083	0.8002936919314738	0.5265839935089305	1.0740033903540172
166	1.0051457469016394	0.8141479772642126	1.196143516539066	2.7454259628381346	2.3637563572752525	3.127095568401017	0.838390562203269	0.553846105555059	1.122935018851479
167	1.007582670716602	0.8160061205882176	1.1991592208449866	2.767874662053323	2.382518506012916	3.1532308180937303	0.8794688811947262	0.5844937168455887	1.1744440455438636
168	1.0483012877628801	0.852654494311945	1.2439480812138153	2.767507762125457	2.392616042269366	3.1423994819815477	0.8761835860702647	0.587759390477508	1.1646077816630214
169	1.0405531816674753	0.8462557778723064	1.2348505854626444	2.673387900704463	2.3180254190307803	3.028750382378145	0.8467609098243221	0.568934060791258	1.1245877588573863
170	0.9453548023911942	0.7794226597484557	1.1112869450339327	2.5726567518500727	2.2557257753551383	2.889587728345007	0.7574287373311265	0.521888385951397	0.992969088710856
171	0.8737867660068466	0.7316214065662396	1.0159521254474535	2.3510456957517354	2.0964583631097318	2.6056330283937394	0.6868691760493182	0.4859491498738181	0.8877892022248182
172	0.8940913863796611	0.7425298924775717	1.0456528802817506	2.43197509811974	2.1619840833207276	2.701966112918752	0.7243212137786927	0.5110804077224715	0.9375620198349139
173	0.947670825769282	0.7697890990722318	1.1255525524663321	2.447620598652134	2.156407946921159	2.7388332503831094	0.8300585529523332	0.5753906766318747	1.0847264292727918
174	0.9414226063415571	0.7614492747184083	1.1213959379647058	2.5351534135149016	2.2244590744171076	2.8458477526126953	0.847405593742701	0.5790103426354588	1.115800844849943
175	0.925673725887243	0.7461359539473998	1.105211497827086	2.4935473601763727	2.183374147815005	2.8037205725377405	0.8264035339204316	0.5626243711041462	1.0901826967367172
176	0.9030124807418816	0.7285954804350596	1.0774294810487035	2.471234772017511	2.164287463957737	2.778182080077285	0.8209857143428745	0.5578959789638759	1.084075449721873
177	0.8725949743217195	0.7058057114357996	1.0393842372076394	2.4632251986000595	2.157913635756145	2.7685367614439746	0.8016856278217084	0.5464098479747653	1.0569614076686515
178	0.861995920689367	0.6961513445273181	1.0278404968514159	2.458481973209979	2.1505459231057675	2.7664180233141904	0.8021849720632889	0.5441138888956769	1.0602560552309008
179	0.8508171454404181	0.685301519808865	1.0163327710719712	2.461934731547045	2.152111219367638	2.771758243726452	0.80806401045907	0.5478647873921564	1.0682632335259834
180	0.8577901346226765	0.6904390169065844	1.0251412523387686	2.4736924971933685	2.1613393672089884	2.7860456271777485	0.8104527508841859	0.5500860842184362	1.0708194175499357
181	0.8479817431626169	0.6852802368023765	1.0106832495228573	2.544077626243284	2.223548451392248	2.86460680109432	0.7958071512118963	0.5444069792665864	1.047207323157206
182	0.8813171031482827	0.7151443850840242	1.0474898212125412	2.7022902267795397	2.363052540723864	3.041527912835215	0.7755571028196582	0.5278632817947156	1.0232509238446006
183	0.8322962217034104	0.6768768539881322	0.9877155894186885	2.7452736978325865	2.3993989550443913	3.091148440620782	0.7641447392803166	0.5186184523837143	1.0096710261769188
184	0.8271233827935154	0.6730244922765246	0.981222273310506	2.744692855604069	2.399181966716787	3.090203744491351	0.7538637738646967	0.5105690438910058	0.9971585038383877
185	0.7999887772235126	0.6486449286290692	0.951332625817956	2.6200742089828273	2.288483120669877	2.9516652972957775	0.746176829645249	0.5017365138071235	0.9906171454833745
186	0.7943520967594976	0.6466898810412782	0.9420143124777169	2.7502959409216716	2.408610370437776	3.0919815114055673	0.7484275118421491	0.5056366416438534	0.9912183820404448
187	0.7716654929622703	0.6257617542614597	0.9175692316630808	2.6917458466372057	2.3562887998291995	3.0272028934452115	0.7456950921967886	0.4980462248005778	0.9933439595929996
188	0.7679551909419995	0.6218259225945372	0.9140844592894619	2.726182565914771	2.382695283274292	3.0696698485552503	0.7620089542923087	0.5077337192116939	1.0162841893729235
189	0.7975701225313907	0.6470760361905791	0.9480642088722022	2.9908069115328293	2.6142904317741387	3.36732339129152	0.7422404973234626	0.49339814189239806	0.9910828527545273
190	0.7898228963298217	0.641660385378748	0.9379854072808953	3.125129436487522	2.731516099096608	3.5187427738784365	0.758868327719135	0.5075658841947192	1.010170771243551
191	0.7608011476529154	0.6133177681094688	0.908284527196362	3.135910670737184	2.740357702249219	3.531463639225149	0.6726509434553363	0.4401418801914423	0.9051600067192302
192	0.7781506243940072	0.6294428584223619	0.9268583903656524	3.1603057170878754	2.7652517075076775	3.5553597266680734	0.6609163479682806	0.4327961836200543	0.8890365123165069
193	0.8104029896434956	0.6572990182437949	0.9635069610431962	3.3726091700155423	2.955034648705664	3.7901836913254208	0.6558505383506925	0.4298733179830305	0.8818277587183544
194	0.8076658453546677	0.654870118462933	0.9604615722464025	3.5617382259192505	3.1217405176779125	4.001735934160588	0.6435385814866683	0.42165145152311867	0.865425711450218
195	0.7983674907615542	0.6454031411245975	0.9513318403985109	3.6548785086614757	3.1983565169193624	4.1114005004035885	0.6472174731263606	0.42097199599192886	0.8734629502607922
196	0.7631206074220307	0.618076876848748	0.9081643379953134	3.6323629244511575	3.186764692948694	4.077961155953621	0.6610497503266846	0.433816817882265	0.8882826827711041
197	0.7905195861725143	0.6419065395210195	0.939132632824009	3.7715445401211882	3.3116862830700073	4.231402797172369	0.6459034350300998	0.4274642438960076	0.864342626164192
198	0.805527835432419	0.6550511824375131	0.9560044884273249	3.8145315934455564	3.349356399615072	4.279706787276041	0.6558654301061042	0.43511444813021255	0.8766164120819959
199	0.7697772064701875	0.6311590000132122	0.908395412927163	3.907847978898669	3.4373047239634675	4.37839123383387	0.6730061930983573	0.45073512074013844	0.895277265456576
200	0.7543365091483782	0.6221382065526342	0.8865348117441223	3.9953367607603463	3.5217572146104037	4.468916306910288	0.6767468936431016	0.45432813789657345	0.8991656493896298
201	0.7375100643030766	0.6085856050217088	0.8664345235844445	4.142286210288023	3.6491871105098688	4.6353853100661775	0.6579029703606742	0.4402208957189878	0.8755850450023606
202	0.6995790184793996	0.575796135806109	0.8233619011526903	4.02933155850943	3.5471461808589106	4.51151693615995	0.6398468738439753	0.42658252267992597	0.8531112250080246
203	0.6895454782989839	0.567933241989881	0.8111577146080868	4.040592237677628	3.5586032252441644	4.522581250111092	0.6398468738439753	0.42658252267992597	0.8531112250080246
204	0.6919973345987123	0.5708706722475074	0.8131239969499171	4.031462368924915	3.5525233923491557	4.510401345500673	0.6377178027332563	0.4253212733594858	0.8501143321070268
205	0.6735132084553741	0.5564577766448111	0.790568640265937	4.145928564168043	3.645097470926751	4.6467596574093335	0.5879877323367452	0.3824582886426862	0.7935171760308042
206	0.7449531150703212	0.6206091226033108	0.8692971075373318	4.854940049983454	4.263478347151075	5.446401752815833	0.5811955318767492	0.37559060800923294	0.7868004557442656
207	0.7385460627415562	0.6166384239290941	0.8604537015540183	5.0365372661771115	4.4301647667963895	5.6429097655578335	0.5676927105544569	0.3687429590469016	0.7666424620620123
208	0.7356486669248223	0.6145641660169838	0.8567331678326608	5.152446692138097	4.533851599044314	5.771041785231882	0.5589095893307618	0.3619794667559121	0.7558397119056117
209	0.7317514932154928	0.6115819135708207	0.8519210728601649	5.166290814070244	4.546087558551836	5.7864940695886515	0.583323049465672	0.38103905537299587	0.7856070435583481
210	0.7270491425350636	0.6077080659316354	0.8463902191384917	5.174608787472997	4.5533771209493334	5.795840453996661	0.583323049465672	0.38103905537299587	0.7856070435583481
211	0.7238600875997317	0.6053796128362638	0.8423405623631997	5.2056686147038835	4.58152204685384	5.829815182553928	0.6039969162016594	0.3980375689380532	0.8099562634652655
212	0.7293113999890253	0.6118060067639912	0.8468167932140594	5.113844733896201	4.511862791463408	5.715826676328993	0.5822108350812512	0.3829697590807388	0.7814519110817636
213	0.7265713303352213	0.6089779335579273	0.8441647271125153	5.602239763356401	4.935031290901912	6.269448235810891	0.5952810922209881	0.3913216995423666	0.7992404848996097
214	0.749602041282034	0.629538811867743	0.869665270696325	5.8145473511774615	5.122940367052645	6.506154335302279	0.597138770873131	0.3924379139485168	0.8018396277977453
215	0.7956290911432685	0.6635977710172409	0.9276604112692961	6.355778579625979	5.55734699491307	7.154210164338888	0.617189582519398	0.3931771178283765	0.8412020472104195
216	0.8899890081338302	0.7466199828881748	1.0333580333794856	8.053907856219364	6.986604185829817	9.121211526608912	0.7773803166376909	0.516609718384127	1.0381509148912549
217	0.898752894078644	0.7567686240584998	1.0407371640987884	8.253047015774817	7.172782144123578	9.333311887426055	0.8592070505811513	0.5859378790083132	1.1324762221539895
218	0.913207969975118	0.770732146631355	1.055683793318881	8.499534924690117	7.401849435722323	9.59722041365791	0.9250460285313491	0.6482039188781505	1.2018881381845476
219	0.9248973158183548	0.7800637564911383	1.0697308751455712	8.439600007862245	7.354986367990599	9.524213647733891	0.9049154588555335	0.6314409283262942	1.178389989384773
220	0.9249043287906522	0.7799772435223614	1.0698314140589429	8.519390938564618	7.43334461463731	9.605437262491925	0.9088489610054211	0.6351678040120717	1.1825301179987706
221	0.9416883596829858	0.7947363678968993	1.0886403514690723	8.634701236105531	7.530665759230958	9.738736712980106	0.9088489610054211	0.6351678040120717	1.1825301179987706
222	0.9843184738946411	0.8320832662280289	1.1365536815612534	8.800974949720462	7.6801106374878945	9.921839261953028	0.9285133722991828	0.649245584269508	1.2077811603288577
223	0.977553708871467	0.8271039633672029	1.1280034543757311	8.814123657646617	7.702474407930028	9.925772907363205	0.940845463574426	0.6596969671836528	1.2219939599651992
224	0.9837424427178674	0.8325334130047011	1.1349514724310337	8.84834114181156	7.73260893782988	9.964073345793238	0.9487490494050148	0.6661036511169267	1.231394447693103
225	0.9883922520647144	0.8362428709706923	1.1405416331587366	8.892855749346237	7.771436333199158	10.014275165493316	0.9657072196387282	0.6775601412571675	1.253854298020289
226	0.9893673293943414	0.8356784533943886	1.143056205394294	8.978712134027262	7.837350035244009	10.120074232810516	0.9630473878682992	0.670719128491201	1.2553756472453976
227	0.9683334315363517	0.8170550231771899	1.1196118398955133	8.877147535161425	7.750818619853829	10.003476450469021	0.9698976794508702	0.6763565654775126	1.263438793424228
228	1.0143818643712357	0.8558616083250838	1.1729021204173873	8.939654648435635	7.811886450718509	10.067422846152759	0.9806444143431763	0.6845460266536648	1.2767428020326876
229	1.0217329140839215	0.8641859482719163	1.179279879895927	9.117384736433676	7.979308494841197	10.255460978026155	0.9686434296850164	0.6779063186927858	1.259380540677247
230	1.0191629131444442	0.8621306476690405	1.1761951786198477	9.119325134010651	7.982122642702139	10.256527625319164	0.9686434296850164	0.6779063186927858	1.259380540677247
231	1.0079563696513492	0.8527442886607861	1.163168450641912	9.211263462105792	8.058843912654183	10.363683011557402	0.9585825157451161	0.6712416273030366	1.2459234041871956
232	0.9434296057893743	0.8038246630291064	1.0830345485496422	9.119317377659392	8.01235134540939	10.226283409909392	0.946883918225136	0.6732517553010966	1.2205160811491753
233	0.8788795659564473	0.7567618521619857	1.000997279750909	9.09392752930399	8.030270995668253	10.157584062939726	0.9126116833186158	0.6552473402012553	1.1699760264359762
234	0.8471571247141229	0.7299192916492027	0.964394957779043	8.912904060582798	7.874430534425109	9.951377586740488	0.9071079661594921	0.6514857947332731	1.162730137585711
235	0.8480252097832106	0.7309484306382796	0.9651019889281416	8.77554659431025	7.760644993440236	9.790448195180263	0.8679697097966783	0.6220828828703732	1.1138565367229833
236	0.8489139080033786	0.7318505405669744	0.9659772754397828	8.933047133692323	7.895535434809496	9.97055883257515	0.882965635011017	0.6332911272656656	1.1326401427563684
237	0.8358923284424675	0.7207657484989867	0.9510189083859484	9.129541024568226	8.062786176442868	10.196295872693586	0.8813483046587306	0.6321145095784257	1.1305820997390355
238	0.8167450632615538	0.7061517250817073	0.9273384014414002	9.039269393124332	7.9934745355801	10.085064250668566	0.8807357923364383	0.6326616490688969	1.1288099356039798
239	0.8140424103756289	0.7048178443862456	0.9232669763650121	9.340555265254634	8.255165634303903	10.425944896205365	0.9266950021107844	0.6708981699588819	1.182491834262687
240	0.8176781289321648	0.7079079929944566	0.9274482648698732	9.408403175672408	8.315606093497598	10.501200257847216	0.9334564712194393	0.6764700277666048	1.190442914672274
241	0.8149456968161934	0.7053421764156798	0.924549217216707	9.661125140054697	8.529837712744836	10.792412567364558	0.9103634575041739	0.6577266914086469	1.1630002235997008
242	0.7998551269239049	0.6921352517573994	0.9075750020904103	9.57752210990771	8.456107631938615	10.698936587876805	0.9285639717099909	0.6691813872511836	1.1879465561687983
243	0.7987648997787987	0.6910941976727583	0.9064356018848392	9.479610723713858	8.375199362033523	10.584022085394192	0.9103058840451947	0.655727963192068	1.1648838048983214
244	0.8118483432460923	0.7004120897240692	0.9232845967681154	9.498639541839024	8.382335440856899	10.61494364282115	0.9105450222433848	0.6531732345300874	1.1679168099566823
245	0.8218544587265526	0.7084370918480483	0.935271825605057	9.654873779183323	8.51405617919093	10.795691379175716	0.9029204153973199	0.647999008202419	1.157841822592221
246	0.8368745502124781	0.7211779094919569	0.9525711909329994	9.661458501847642	8.522373219620683	10.800543784074602	0.909795709803534	0.6527587257827276	1.1668326938243403
247	0.8323371456578202	0.7169619460511749	0.9477123452644656	9.710268516839248	8.564159716850682	10.856377316827814	0.9196501613151205	0.6594190099050818	1.179881312725159
248	0.8535889924222767	0.7358151564168152	0.9713628284277382	9.673573976621494	8.540989060629029	10.806158892613961	0.9208406149728736	0.662954192341283	1.178727037604464
249	1.0481507154233993	0.9223144746254504	1.1739869562213485	10.369194702060557	9.322351570231726	11.41603783388939	1.0100831334392422	0.7640282106378591	1.256138056240625
250	1.0734781295255635	0.9441673528954797	1.2027889061556474	10.489406831528907	9.431138187725141	11.547675475332673	1.0279380728885998	0.7789781009623582	1.2768980448148413
251	1.0668563412462206	0.9351052866519687	1.1986073958404728	10.21733454351899	9.179103575973743	11.255565511064239	1.0611737984315037	0.8001861642779398	1.322161432585068
252	1.0594770258968926	0.9299599601114106	1.1889940916823747	10.058345226033193	9.042154432770975	11.074536019295413	1.0848885612899835	0.8193541988082801	1.3504229237716867
253	1.0737797278902472	0.9430922219612368	1.2044672338192575	10.092738244466302	9.075284303080773	11.110192185851831	1.079048354805837	0.818082383783411	1.340014325828263
254	1.0851576291440417	0.9536382567168165	1.216677001571267	10.206418276668373	9.18085676269218	11.231979790644566	1.0574146323270397	0.8030951851475221	1.311734079506557
255	1.086203257044735	0.9544093709491938	1.2179971431402763	10.235285628580776	9.206676956232144	11.263894300929408	1.0632864457514897	0.8079993245612436	1.318573566941736
256	1.1066148211918054	0.972125114533859	1.241104527849752	10.324836732117127	9.284017664663411	11.365655799570844	1.0628471109927018	0.8062636101010239	1.3194306118843797
257	1.110171192613954	0.9750124654555122	1.2453299197723957	9.663501444168924	8.72212435828272	10.604878530055128	1.0316804924806506	0.787742276992498	1.2756187079688033
258	1.0943728667802388	0.9603233884478035	1.2284223451126741	9.40823886805776	8.488527536830002	10.327950199285517	1.0265877864243977	0.7820574340712618	1.2711181387775339
259	1.0796901960605094	0.9466136142772243	1.2127667778437945	9.452162287882436	8.518652701517247	10.385671874247624	1.0421545791149414	0.7931613662565886	1.2911477919732943
260	1.0827571875637243	0.9483166167908413	1.2171977583366074	9.555438714639713	8.602418800931265	10.508458628348162	1.079910858470196	0.8207456607883806	1.3390760561520114
261	1.1481738460656592	0.9941853712098923	1.302162320921426	10.428387714392748	9.298974803361174	11.557800625424322	1.109987193835753	0.8230076117474026	1.3969667759241036
262	1.1601824412676702	1.002685686161543	1.3176791963737977	10.400687040415022	9.26361436121028	11.537759719619764	1.0544044570235953	0.7725247390348697	1.336284175012321
263	1.1430934640320758	0.9881090062386539	1.2980779218254974	10.027436410973822	8.939293234806843	11.1155795871408	1.0187173887779475	0.7392429798496537	1.2981917977062412
264	1.1859823596490222	1.0282806917048652	1.3436840275931794	10.238860199330476	9.139752461997833	11.33796793666312	1.089805483207458	0.8025559113545034	1.3770550550604126
265	1.2301419887661464	1.0685380263143593	1.3917459512179335	10.142314842610041	9.067368623510113	11.21726106170997	1.0599959337521754	0.7841215498682087	1.335870317636142
266	1.234637052095967	1.072139106119249	1.3971349980726853	10.063488980005005	9.002155243943127	11.124822716066884	1.0757309058484297	0.7972928981224581	1.3541689135744013
267	1.4121242551072786	1.2363892605991889	1.5878592496153683	10.444063230534347	9.428792204334174	11.45933425673452	1.070306087736553	0.8165317648888762	1.3240804105842294
268	1.4482081984355069	1.2681212078360795	1.628295189034934	10.644765160192438	9.60717357739822	11.682356742986656	1.0730037772959466	0.8199148713547284	1.3260926832371647
269	1.4555387340256147	1.274290936433005	1.6367865316182244	10.657761326929952	9.61724349180567	11.698279162054234	1.0708082469900657	0.8177624397249376	1.3238540542551938
270	1.4639025156614904	1.2813085575841794	1.6464964737388015	10.643987347453521	9.604352541625092	11.683622153281952	1.0659423678763167	0.813618876494637	1.318265859257996
271	1.4680594601763652	1.2850161745970745	1.6511027457556557	10.650857686804008	9.610032303343921	11.691683070264094	1.0659423678763167	0.813618876494637	1.318265859257996
272	1.4707989904608365	1.2866758957636382	1.6549220851580349	10.646341953577988	9.602536670293194	11.69014723686278	1.071106476580847	0.816778533493688	1.3254344196680057
273	1.4678471001132338	1.283209026731471	1.6524851734949966	10.628258178229563	9.581926944822907	11.67458941163622	1.0792105410969128	0.8228030171030645	1.3356180650907614
274	1.484905498046885	1.2959097155058432	1.673901280587927	10.524156248862713	9.481752876935293	11.566559620790134	1.0842625799741554	0.8257768512371051	1.3427483087112058
275	1.4883515708250799	1.298853511419979	1.6778496302301809	10.521154054845303	9.479110940482935	11.56319716920767	1.0956934859492005	0.8353921866333747	1.3559947852650263
276	1.5202420953022644	1.3253300624438007	1.7151541281607279	10.527828095321468	9.477654110462211	11.578002080180724	1.1257719721805117	0.8579099752482269	1.3936339691127966
277	1.6451803190929497	1.430313241981934	1.8600473962039654	10.572005093767455	9.51272484213544	11.631285345399473	1.198085151305274	0.9146300309084647	1.481540271702083
278	1.9915110506374076	1.7067022105990224	2.2763198906757927	10.62045105425045	9.526547196981454	11.714354911519447	1.2595066161662527	0.9572713233575609	1.5617419089749442
279	2.3356613128499433	2.0119289304037014	2.6593936952961856	10.840833918215875	9.746784947058227	11.934882889373522	1.3266804360930833	1.023086214102387	1.6302746580837795
280	2.3907580365405248	2.060061945019065	2.7214541280619846	11.001339625992841	9.881227858804102	12.121451393181582	1.3623993233450018	1.0496024819334449	1.6751961647565587
281	2.4487540507791636	2.112701108459408	2.784806993098919	11.034210517993419	9.92329385196225	12.145127184024588	1.3623007165828405	1.0538076445638391	1.670793788601842
282	2.5340242114389526	2.181030116677978	2.887018306199927	11.052220883889216	9.936069724237854	12.168372043540579	1.3624716160311086	1.0551974129920068	1.6697458190702101
283	2.747974651656582	2.3469201829260697	3.1490291203870946	11.08621157348562	9.950236452394751	12.222186694576491	1.3793941567081491	1.0674622965165665	1.6913260168997315
284	2.91869679135012	2.483500593853865	3.3538929888463747	10.933937894821732	9.81554759645328	12.052328193190181	1.3707611524801941	1.0596256767666434	1.6818966281937446
285	2.927921640243108	2.4910499666189043	3.3647933138673114	10.897068647121301	9.78344452778834	12.010692766454262	1.3658388404761488	1.056224258939288	1.6754534220130097
286	2.97130299525499	2.526768884243488	3.4158371062664923	10.79572027228356	9.69082740153562	11.900613143031503	1.3825707492009298	1.0694060935999952	1.6957354048018645
287	3.0187238163247723	2.5645524109896405	3.472895221659904	10.806702385282367	9.697697920113292	11.915706850451443	1.3838801880250153	1.0696306220677694	1.6981297539822613
288	3.040294094810741	2.5802107378359844	3.500377451785497	10.837827474202268	9.723029886095317	11.95262506230922	1.3982100188222653	1.0801304190184455	1.7162896186260848
289	3.0475169262687842	2.586510475919324	3.5085233766182444	10.776253153345081	9.670707791261794	11.881798515428368	1.4001666105622772	1.0822519311764234	1.718081289948131
290	3.0865588402166253	2.6151792514139642	3.557938429019287	10.729294054610893	9.619887297073282	11.838700812148506	1.4089549891886382	1.087936211012079	1.7299737673651974
291	3.1216909068610166	2.641082249406942	3.6022995643150915	10.70514808210507	9.590617564981965	11.819678599228176	1.4175096290642089	1.0946430141354813	1.7403762439929364
292	3.1568374897782574	2.668974728596008	3.644700250960507	10.673922242564483	9.561304890023468	11.786539595105499	1.4139644510104787	1.0921126951184585	1.7358162069024987
293	3.124769962573594	2.6459867534433084	3.6035531717038793	10.844493013444454	9.714754164381826	11.974231862507082	1.4322733979987912	1.1093808950595776	1.755165900938005
294	2.5386526957069306	2.19387194113584	2.8834334502780212	10.75790776801843	9.663095034516104	11.852720501520759	1.514345689939594	1.1927118694589995	1.8359795104201884
295	2.639707537669888	2.3150515740904245	2.964363501249352	11.107911033933712	10.072528534571966	12.14329353329546	1.5898975563388613	1.2817195037618714	1.898075608915851
296	2.6349232671055756	2.3115137639278918	2.9583327702832594	11.178284001335735	10.132146338820444	12.224421663851025	1.5801447372113797	1.2743891538488283	1.8859003205739313
297	2.719349458960373	2.383612062868066	3.0550868550526804	11.49864698762613	10.414155630658914	12.583138344593344	1.5994855573102673	1.2891324009184602	1.9098387137020745
298	2.704839114949773	2.3711278777788776	3.038550352120668	11.364796221095304	10.293810173440116	12.435782268750494	1.6017701136481033	1.2888955803913638	1.9146446469048428
299	2.706512232038838	2.3710669539473224	3.041957510130353	11.250225210437215	10.187529225548943	12.312921195325488	1.6204041648173708	1.3013911559102018	1.9394171737245398
300	2.7031942339122867	2.3681395780123276	3.0382488898122455	11.193995249985539	10.138124681374379	12.2498658185967	1.6144228554763642	1.296297737461307	1.9325479734914215
301	2.666121546809462	2.340570424174855	2.991672669444069	10.946410350774109	9.928950294031875	11.96387040751634	1.6131688243141433	1.2974385667434685	1.9288990818848182
302	2.9111496095291947	2.5694989087745155	3.252800310283874	11.677876901803398	10.616866655830382	12.738887147776413	1.6761223978287088	1.3627486369403874	1.9894961587170301
303	2.920926310082777	2.5791115843413293	3.2627410358242246	11.551243863067146	10.509232888501916	12.593254837632378	1.6581732116217232	1.3482738572585236	1.9680725659849228
304	3.0242104678150077	2.6764944954067307	3.3719264402232847	11.83515500126924	10.777581134628539	12.892728867909941	1.7044407538523563	1.389375850756735	2.0195056569479775
305	3.120983651294573	2.7645621035364325	3.4774051990527135	12.22225047829646	11.13245094526223	13.31205001133069	1.7386160635418977	1.4202955381713722	2.056936588912423
306	3.1350480990728617	2.7762760251515584	3.493820172994165	12.221487530392444	11.131225235678215	13.311749825106673	1.7452272890309857	1.4254352523579001	2.065019325704071
307	3.1405339173949653	2.780076912892797	3.5009909218971336	12.268952882020354	11.168893218714121	13.369012545326585	1.7587800018267918	1.4359894423528583	2.0815705613007256
308	3.1911107468341573	2.8221255797969116	3.560095913871403	12.57430207221407	11.430537430173704	13.718066714254435	1.7720098715573525	1.4433023984282545	2.1007173446864504
309	3.1779658241670834	2.806613142017559	3.549318506316608	12.441738086822092	11.298969008729019	13.584507164915166	1.7437707201834907	1.4147580282283068	2.0727834121386746
310	3.1456750928440407	2.776150985855952	3.51519919983213	12.663521268130825	11.482128655023045	13.844913881238604	1.788017714981071	1.448017749740826	2.128017680221316
311	3.1246918283093974	2.7590858759841215	3.4902977806346733	12.644141352359991	11.464321410474557	13.823961294245425	1.7800531394604833	1.4412984380873695	2.1188078408335973
312	3.0217279063257263	2.657841629130121	3.385614183521332	12.663923610188082	11.387023885875342	13.94082333450082	1.9341175147719798	1.5439594310057247	2.324275598538235
313	3.169858189453892	2.797689593648974	3.5420267852588108	12.541336431714251	11.314038276814	13.768634586614503	1.9428625553078298	1.5618563841439288	2.323868726471731
314	3.1753002501873713	2.805400416143463	3.54520008423128	12.075358368679062	10.92092568699775	13.229791050360374	1.898957028091895	1.5328194195184133	2.265094636665377
315	3.213789541285998	2.8498565399345477	3.5777225426374484	11.96541497932088	10.861411160272835	13.069418798368922	1.869346928409821	1.52421091004588	2.214482946773762
316	3.2470728058455434	2.882129945857149	3.6120156658339377	12.163833297248324	11.049596411590327	13.278070182906323	1.8642296285292184	1.5243920728484865	2.20406718420995
317	3.267145486071774	2.9005856195131554	3.6337053526303933	12.190519630593386	11.074183461040656	13.306855800146115	1.8788628170945099	1.5372498712788425	2.2204757629101772
318	3.2529893451055054	2.8904431614206683	3.615535528790342	12.23177051442045	11.116927589728046	13.346613439112854	1.8956797399790675	1.5531257301827375	2.2382337497753975
319	3.2150283138683373	2.859123182687778	3.5709334450488965	12.18480013290625	11.079321538435597	13.290278727376903	1.9151248480727232	1.571281640151594	2.2589680559938525
320	3.227396967548881	2.87090088415383	3.5838930509439324	12.277434495360044	11.163167898565696	13.39170109215439	1.9074426018620965	1.564995928175716	2.249889275548477
321	3.245767257041479	2.8861626808265237	3.6053718332564344	12.345724644002033	11.22111610917805	13.470333178826014	1.918570333854789	1.5733094105481795	2.2638312571613985
322	3.3580906629916893	2.981748897091821	3.734432428891558	12.641101902714041	11.474859942583352	13.80734386284473	1.9219713638292117	1.5727105657682883	2.2712321618901354
323	3.390757770741589	3.0105222317251714	3.7709933097580066	12.603741011664164	11.442847672200271	13.764634351128057	1.9194120193918822	1.5707737497962047	2.26805028898756
324	3.289792314418888	2.9162570744989154	3.663327554338861	12.09322986472326	11.006938611565548	13.179521117880968	1.8834034347362942	1.5403125931076471	2.2264942763649413
325	3.4158960961910614	3.0330978633302697	3.7986943290518527	12.906130840776132	11.778258697555902	14.034002983996363	1.930025152591632	1.5921799983706904	2.267870306812574
326	3.430705761065204	3.04592469700017	3.815486825130238	13.062668392738686	11.9117233517628	14.21361343371457	1.941287337613178	1.6014841217031166	2.2810905535232395
327	3.4525297524445984	3.0651130985211847	3.8399464063680115	13.083902119495308	11.929741112671017	14.238063126319599	1.9589089499588659	1.614404664917768	2.303413234999964
328	3.4548722250863015	3.0687881073686993	3.840956342803904	13.25962450951942	12.088682279942443	14.430566739096395	1.9834722402832219	1.6362890553936622	2.3306554251727816
329	3.536401535774618	3.136187572437537	3.9366154991116993	13.453104159776053	12.255589370068753	14.650618949483356	2.0168461861883076	1.6636075759007074	2.3700847964759078
330	3.5432978754592916	3.142133733371242	3.944462017547341	13.428431313733588	12.232918360959886	14.62394426650729	2.0197681648604586	1.6653527120934988	2.374183617627419
331	3.542486191941003	3.140992294978826	3.9439800889031797	13.423429327365632	12.228485090092493	14.61837356463877	2.0330539144707904	1.6764823890415586	2.3896254399000227
332	3.515664448580372	3.119950656238775	3.9113782409219686	13.357119374838723	12.17527576013466	14.538962989542785	2.040717620409841	1.683573640932863	2.397861599886819
333	3.4932013346308577	3.1017831537467018	3.8846195155150136	13.370110218285017	12.18720119180537	14.553019244764666	2.0296441536655734	1.6748274845647408	2.384460822766406
334	3.4880378057259622	3.1000916179747118	3.8759839934772127	13.481628192732195	12.289257850412632	14.673998535051759	2.0524658175929744	1.6953795842492183	2.40955205093673
335	3.5449203015257966	3.1520562068263684	3.937784396225225	13.619488700542558	12.415516920545691	14.823460480539426	2.0637406769777487	1.7059114385875875	2.42156991536791
336	3.5587078576467803	3.1648990703732798	3.952516644920281	13.70126760416678	12.490768693894282	14.911766514439279	2.058496845148647	1.7019729570758642	2.4150207332214295
337	3.544629528349249	3.152899518547719	3.9363595381507785	13.727727245415931	12.514067046595981	14.941387444235879	2.062011738112239	1.705071991731877	2.4189514844926006
338	3.589415377924568	3.1917248562738614	3.987105899575274	13.806306672146253	12.582279178710314	15.030334165582193	2.071371368689619	1.710219579681044	2.432523157698194
339	4.630412257891431	4.014300840696605	5.246523675086257	14.357085527186328	12.922743367921832	15.791427686450824	2.2095096598829675	1.7791952087671667	2.6398241109987683
340	5.123313073504397	4.349687456290245	5.8969386907185495	14.47295852452265	12.864259199259239	16.081657849786062	2.2443022068330776	1.7642238085109685	2.7243806051551864
341	5.049641684287175	4.29088112163061	5.808402246943739	14.36667576097967	12.774373207943409	15.95897831401593	2.264637517726168	1.7780816429024138	2.7511933925499226
342	4.941718980861838	4.276659936736797	5.606778024986879	15.013424014730399	13.442391227180238	16.58445680228056	2.2626988622806024	1.8081229301971316	2.717274794364073
343	5.030665604747392	4.351243251292779	5.7100879582020045	15.387568819554255	13.775775783400864	16.999361855707647	2.3132833420380896	1.8486612366776656	2.7779054473985134
344	5.056206689773921	4.372875025123919	5.7395383544239245	15.404381610463451	13.792792451377572	17.01597076954933	2.3132833420380896	1.8486612366776656	2.7779054473985134
345	5.061034324188685	4.379124632776968	5.742944015600402	15.518674929939756	13.89181640843152	17.145533451447992	2.3090138448070383	1.84590337560594	2.7721243140081366
346	5.166359783778436	4.458213955017506	5.874505612539366	16.17407537306486	14.428670840998457	17.919479905131265	2.2975835096118455	1.8343664128064545	2.760800606417237
347	5.060349348876534	4.326995622353877	5.793703075399192	17.7182307599345	15.597664119118516	19.838797400750483	2.4362518923481127	1.9057965610496432	2.966707223646582
348	4.789231057776703	4.11774439655492	5.460717718998486	16.370767542549988	14.499517873905482	18.242017211194494	2.3675756625690765	1.876822732910238	2.858328592227915
349	4.508940157540158	3.8922301852139274	5.125650129866388	15.877996421967215	14.075384320736624	17.680608523197805	2.4486770025605753	1.9567143725426077	2.940639632578543
350	4.360018574386472	3.7632965182567624	4.956740630516181	15.561378881574889	13.783894237267603	17.338863525882175	2.3976671981108697	1.9122018318054617	2.883132564416278
351	4.43381071807821	3.843168223864005	5.024453212292414	15.56268424771747	13.842425376599646	17.282943118835295	2.3670276564443062	1.9051215243095787	2.828933788579034
352	4.449791684783981	3.862893436625962	5.036689932941999	15.720619114007784	13.998939350632305	17.442298877383262	2.335681826799173	1.8849206465527626	2.786443007045583
353	4.472079284126763	3.8830394276168674	5.0611191406366585	15.808482471646972	14.080014011159504	17.536950932134438	2.3411129967645206	1.8895725600596918	2.7926534334693494
354	4.479100784345378	3.8892081271914556	5.0689934414993	15.799120338705201	14.073626544546249	17.524614132864155	2.3411129967645206	1.8895725600596918	2.7926534334693494
355	4.4978532740179915	3.9056532643494704	5.0900532836865136	15.703057596160036	13.992901134108973	17.4132140582111	2.346511536219874	1.8931050887643142	2.7999179836754333
356	4.599639963704702	3.98993726416544	5.209342663243962	16.016935270305158	14.259171909317994	17.774698631292324	2.3750546188994592	1.917550497353296	2.8325587404456227
357	4.6710881251369685	4.044221177962491	5.297955072311447	16.160792355656934	14.370457900168729	17.95112681114514	2.3670593008703555	1.9091776389979613	2.82494096274275
358	4.5607095287631685	3.9264876255689463	5.194931431957391	16.539319138086157	14.612796048270077	18.465842227902233	2.4255633094228903	1.9377487873968913	2.913377831448889
359	4.615530748550231	3.964442315687729	5.266619181412734	17.4206494785411	15.336922691994934	19.50437626508727	2.5158478964964877	2.0016546113881435	3.0300411816048314
360	4.623448243561782	3.9460794797207157	5.3008170074028484	18.1486328029441	15.853050260899415	20.444215344988784	2.6340269454949823	2.0666419231184685	3.201411967871496
361	4.633754588742218	3.9517383948779696	5.315770782606466	18.070005071846452	15.766104064694627	20.37390607899828	2.6870862055524665	2.1019067851670594	3.272265625937874
362	4.902819712995004	4.193357341364496	5.612282084625512	18.456720251625907	16.13309403658737	20.780346466664444	2.700667595689967	2.1239037633256177	3.277431428054316
363	5.223586395482492	4.465024730314663	5.982148060650323	19.167598474624597	16.720383070703598	21.614813878545597	2.7057685583612816	2.1274008709171395	3.284136245805424
364	5.227464989504993	4.4767732832247935	5.978156695785193	18.656826638051307	16.342723837671983	20.970929438430634	2.627644371406074	2.0696730379287995	3.185615704883349
365	5.213459002085714	4.464816418844659	5.962101585326769	18.43065076474699	16.155185139652424	20.706116389841554	2.6259423702454736	2.0699595693038373	3.1819251711871095
366	5.3622060625523975	4.59434661323277	6.130065511872026	18.376071635607378	16.136997252978922	20.615146018235833	2.5954098374559926	2.0511346847595506	3.1396849901524346
367	5.116534665104166	4.505109666822623	5.727959663385709	16.677073023465617	15.04982720221031	18.304318844720928	2.5133358108427446	2.0762723057261945	2.950399315959295
368	5.115611981950229	4.513654271694717	5.717569692205741	17.37692679590347	15.682124561464757	19.07172903034218	2.587106655522979	2.1436184796980955	3.0305948313478623
369	5.173126646675566	4.553523109325453	5.79273018402568	18.414562317648247	16.532967257516773	20.29615737777972	2.7207095956463427	2.2410836234512006	3.200335567841485
370	5.1392232129725235	4.514335979233342	5.764110446711705	17.575022705545358	15.742481521505983	19.40756388958473	2.6746960617768547	2.191528235618094	3.1578638879356156
371	5.1029022336544845	4.48101567171583	5.724788795593138	17.425421363557177	15.615059610952146	19.235783116162207	2.701565109747061	2.212004807514816	3.191125411979306
372	5.075754384280785	4.458515676441771	5.6929930921197975	17.440190656848436	15.628322107827344	19.25205920586953	2.704159526999962	2.2141174572133258	3.1942015967865984
373	5.100109406164587	4.477059866878182	5.723158945450992	17.144885301899727	15.36684118149335	18.9229294223061	2.676014450919437	2.1890300611287024	3.1629988407101712
374	5.073214508982378	4.454257802126659	5.692171215838098	17.097303593797797	15.328207112784874	18.86640007481072	2.6350375979037093	2.154626273460498	3.1154489223469204
375	5.089870813501432	4.469029069789096	5.710712557213768	17.347673092014016	15.550751292765145	19.144594891262887	2.6453243522308862	2.1638660826174183	3.126782621844354
376	5.091711419770971	4.471177126179732	5.7122457133622095	17.39071444264581	15.58739546078515	19.19403342450647	2.666429923947015	2.1811040057880797	3.15175584210595
377	4.942253806991582	4.349896639569668	5.534610974413496	17.521740437519863	15.699953212837507	19.34352766220222	2.7334295792057492	2.245666435517289	3.2211927228942097
378	4.934464480509858	4.34359320300495	5.525335758014766	17.543534371427643	15.721316933528556	19.36575180932673	2.7500947149102304	2.260881103773804	3.239308326046657
379	4.993833694232577	4.390186713334934	5.597480675130219	17.654498801258512	15.808327289606755	19.500670312910273	2.735319114149062	2.246709702454295	3.223928525843829
380	4.925928164564356	4.329449478002196	5.522406851126514	17.443932810093862	15.621988194520831	19.265877425666897	2.734271561012777	2.2453732972706826	3.223169824754871
381	4.913401659368031	4.317326820883336	5.5094764978527255	17.428724650068176	15.603390901996868	19.25405839813948	2.737891810821807	2.2480615367957286	3.227722084847885
382	5.001619618610292	4.394158091497242	5.609081145723341	17.555756682225585	15.718754009438701	19.392759355012473	2.7516295148723313	2.259101622741878	3.2441574070027848
383	5.0153509058691865	4.40538636385344	5.625315447884933	17.994789892487205	16.09993587752562	19.889643907448793	2.7675085866723803	2.272545455029533	3.262471718315227
384	5.016469045940483	4.406382131405124	5.626555960475843	18.05011208471887	16.148874969107705	19.95134920033003	2.785293370085635	2.287785871304231	3.2828008688670387
385	5.041119068964144	4.432695026466936	5.649543111461352	18.30822227845335	16.3895968231368	20.2268477337699	2.793270583753256	2.295865511776671	3.2906756557298413
386	5.065662265785954	4.45354355149477	5.677780980077138	18.45480977311718	16.514248989133684	20.395370557100676	2.804944898352705	2.3061568052689427	3.303732991436467
387	5.408625212475792	4.7028459887474865	6.114404436204099	18.171405616121362	16.167871733671458	20.17493949857127	2.85520906285214	2.326108638344359	3.384309487359921
388	5.648754377908031	4.957264641262018	6.340244114554045	19.70056500802601	17.636206977108664	21.764923038943355	3.004145494555275	2.4769807643612483	3.5313102247493013
389	5.7819947885937495	5.0811541462072745	6.482835430980224	20.322149555720667	18.204191098013077	22.440108013428258	3.015415167319246	2.494114285833751	3.536716048804741
390	5.769274237645951	5.0694161545366505	6.469132320755252	20.33225047625649	18.21129539449158	22.453205558021402	3.0149129325906836	2.4933151200163297	3.536510745165038
391	5.825788500085322	5.116493005267369	6.535083994903275	20.407587345091187	18.277447273797627	22.537727416384747	3.007806512096408	2.4865051797833804	3.5291078444094355
392	5.79227215844978	5.09033456386379	6.49420975303577	20.444094241292568	18.314809295305885	22.57337918727925	3.0227695209917567	2.498965606466017	3.5465734355174967
393	6.050014854025493	5.296991084515955	6.803038623535031	22.164491695269444	19.757056773385525	24.571926617153363	3.1500522404771365	2.5874861625231262	3.712618318431147
394	6.354580811910036	5.531967719979318	7.177193903840756	22.416290200206834	19.944616879938238	24.88796352047543	3.1263994836214613	2.547289466960229	3.7055095002826937
395	6.513764242181215	5.667624012448995	7.359904471913435	22.553570244794408	20.06630645067553	25.04083403891328	3.1575816830688295	2.5736794557975142	3.7414839103401443
396	6.649902132401384	5.765931773668111	7.533872491134657	23.659727878707862	20.962918467124034	26.35653729029169	3.2935302192577316	2.660797008029513	3.9262634304859496
397	6.692905790850705	5.8024753010083305	7.583336280693079	22.47874530549247	19.95190263072854	25.0055879802564	3.331505774892457	2.6966012761216063	3.9664102736633073
398	6.425314957407811	5.590852458002568	7.259777456813054	21.49676013989205	19.14407035484676	23.84944992493734	3.475043501073287	2.8271888613400247	4.12289814080655
399	6.516466270284543	5.6752599665288	7.357672574040285	21.83253442096178	19.44651859718875	24.218550244734814	3.5201855273046174	2.867954478568672	4.172416576040563
400	6.652658971431929	5.79537215896768	7.509945783896178	22.284332297485335	19.84811090401016	24.720553690960514	3.5011711494935716	2.8589845978998305	4.143357701087313
401	6.9820130546980295	6.095476894376739	7.8685492150193195	22.02133392582149	19.68016457445711	24.362503277185873	3.5113850083417217	2.8876647134653783	4.135105303218065
402	7.143467165650321	6.245244380762218	8.041689950538425	22.800907653387235	20.395628724686553	25.206186582087916	3.593057941205287	2.9621658612306137	4.22395002117996
403	7.1219076914687545	6.2262541227480375	8.01756126018947	22.798578836866792	20.392480295013655	25.20467737871993	3.5885008360854194	2.9582016250741843	4.2188000470966545
404	7.116676455657607	6.221657668233201	8.011695243082013	22.85520586376456	20.44246970158641	25.26794202594271	3.5762256243060135	2.948556466976025	4.203894781636002
405	7.129923051408865	6.23298594655615	8.02686015626158	22.92477104073111	20.506350163309374	25.34319191815284	3.580483119689517	2.9527005039656014	4.208265735413432
406	7.147233952861383	6.242986852695345	8.05148105302742	22.817195234463817	20.407862456288196	25.22652801263944	3.5980882081205436	2.966684337278119	4.229492078962968
407	6.975276418087708	6.085995718356537	7.864557117818878	22.717771090307522	20.30212457655682	25.133417604058224	3.6379574785654327	2.9928953435522683	4.283019613578597
408	6.8665120066358	5.983038194899541	7.74998581837206	22.427313070802555	20.04045794558395	24.814168196021157	3.6308193962076385	2.9840503514128836	4.277588441002393
409	7.022814756106056	6.102710957476781	7.942918554735332	23.19759319404995	20.657851639988134	25.737334748111763	3.722072908997699	3.050872381937	4.393273436058399
410	7.030844920696952	6.108003101307702	7.9536867400862015	23.282098660426293	20.722788409414115	25.84140891143847	3.7246027975937244	3.0506800638752622	4.3985255313121865
411	6.940856644600451	6.026015397702521	7.855697891498382	23.40562061042773	20.810830125334974	26.000411095520484	3.78097466680449	3.093197293149693	4.468752040459287
412	8.44149265997892	7.037875916744554	9.845109403213286	31.035163350537108	26.414639421963777	35.65568727911044	4.878958588685116	3.7651312575903466	5.992785919779884
413	8.787719116854042	7.274725343608209	10.300712890099875	30.61501447408656	25.999341882621216	35.230687065551905	4.821161470901782	3.695118767604943	5.947204174198619
414	8.75884819081617	7.250613431251955	10.267082950380384	30.399589834983217	25.82214391582879	34.977035754137646	4.8437709973040715	3.7079158541285517	5.979626140479592
415	8.52578710398982	7.06539641181703	9.986177796162611	30.763341875376724	26.050026283622156	35.47665746713129	5.182484971715514	3.942206963704493	6.422762979726535
416	8.524089796372294	7.060629699714277	9.987549893030312	30.807920467704	26.029468071469605	35.586372863938394	5.076427119244798	3.8572619542134268	6.295592284276168
417	5.91355764509665	5.080661822517602	6.746453467675698	19.55331853023884	17.215684109277397	21.890952951200283	3.224335934487512	2.5856778071702946	3.86299406180473
418	5.51548859452129	4.79962501459166	6.231352174450921	17.25853759732027	15.399814202279405	19.11726099236114	2.9747681141828335	2.4385932358007416	3.5109429925649254
419	5.515360711988036	4.800625470598878	6.2300959533771945	17.13946181981032	15.29427065576988	18.984652983850765	3.0073600041409185	2.464154169373277	3.55056583890856
420	5.617302281329243	4.890138206894122	6.3444663557643635	17.1456873957125	15.299173817592127	18.992200973832873	3.029820286455058	2.4837543889294738	3.575886183980642
421	5.635433691799584	4.905711823564598	6.365155560034569	17.260192352907225	15.40383459000125	19.116550115813197	2.9890797942392546	2.4502744611777922	3.527885127300717
422	6.154478266042412	5.327193023294163	6.981763508790662	17.275254629500143	15.417931729281987	19.1325775297183	2.9260770893924817	2.392851578149828	3.4593026006351355
423	6.220113480368689	5.3802032541083555	7.060023706629023	17.308253345541722	15.443754189058705	19.172752502024736	2.941270231282491	2.403081231205842	3.4794592313591406
424	6.199385673584917	5.362241610230319	7.0365297369395154	17.232764369497858	15.376603596893604	19.088925142102113	2.9326640738573104	2.3948100125468175	3.4705181351678034
425	6.231254104127924	5.389037253153214	7.073470955102634	17.265715625385095	15.401815573137306	19.129615677632884	2.908031903148928	2.3745566397122175	3.4415071665856383
426	6.236815336810641	5.39359055462945	7.080040118991832	17.22917717131943	15.36914968666892	19.089204655969944	2.915189413715658	2.37944062632773	3.450938201103586
427	6.101989681472318	5.28315861771835	6.920820745226288	17.024447107736215	15.188943120786119	18.859951094686313	2.9045685529400824	2.3713406576449523	3.437796448235213
428	6.0204720646894945	5.215577148207715	6.825366981171275	16.363042938434372	14.608693693830652	18.117392183038092	2.9018762964889944	2.3691667554483398	3.434585837529649
429	6.351195308071602	5.513748200934776	7.188642415208427	16.74339367803597	14.962400082043935	18.524387274028005	2.911928598523578	2.3810391019137356	3.44281809513342
430	6.3466616898772585	5.50134849197121	7.1919748877833065	16.585747049386967	14.806860881829728	18.364633216944206	2.9073061584380335	2.375840032507721	3.438772284368346
431	6.436982087243624	5.573224720287387	7.300739454199861	16.520494458731264	14.74895791467791	18.29203100278462	2.904875910055459	2.373140316382952	3.436611503727966
432	6.333615710585532	5.470219234565445	7.19701218660562	16.575689329151146	14.766765305614502	18.384613352687786	2.963109064500384	2.4136022701154753	3.512615858885293
433	6.191293178605555	5.282850492909127	7.099735864301983	14.616945729144124	12.917349908312104	16.316541549976144	2.809064965354615	2.2554147851403106	3.3627151455689193
434	6.103463591494027	5.203728818601527	7.003198364386527	13.81319086829481	12.202163652099628	15.424218084489993	2.757265087355651	2.2060261332373226	3.3085040414739795
435	6.119551630953836	5.229873536437544	7.009229725470128	13.599391842870503	12.03722568682911	15.161557998911896	2.7932808823342774	2.2380990165587393	3.3484627481098155
436	7.249144083777163	6.221239900861638	8.277048266692688	14.751583030447843	13.101684300979658	16.40148175991603	2.8910527456663297	2.3285813010001695	3.45352419033249
437	7.874711678027794	6.77150085280107	8.977922503254518	15.964709245634252	14.193272340541213	17.73614615072729	2.9377224921379446	2.3714723550508188	3.5039726292250704
438	7.990545136046384	6.86996024050488	9.111130031587889	16.226179499976993	14.422902966974739	18.029456032979247	2.9393351523557456	2.369555603841457	3.5091147008700343
439	7.980410290269952	6.861283774705003	9.099536805834902	16.351324568551895	14.525510367293169	18.177138769810618	2.949913293352533	2.3778546884314062	3.521971898273659
440	7.901072269455804	6.785240492824972	9.016904046086637	16.088809460322693	14.289248649518438	17.88837027112695	2.92127002873466	2.352074328878632	3.4904657285906873
441	7.811828566346492	6.70494638710894	8.918710745584043	15.4958218247003	13.761422457601084	17.230221191799515	2.9086745604250352	2.3404063318020505	3.47694278904802
442	7.838429812422964	6.718627700416604	8.958231924429324	16.30951687343781	14.439119960287146	18.17991378658848	2.917297984219747	2.3370912547207423	3.497504713718752
443	8.221626418818786	7.011050139065794	9.432202698571778	16.90881703579504	14.908893065367785	18.908741006222293	2.745938066682041	2.1835101045675276	3.308366028796554
444	8.127332458795705	6.926518599748747	9.328146317842663	16.553750922463575	14.59368758776279	18.51381425716436	2.7177088186947502	2.157457116437583	3.277960520951918
445	8.007654593182508	6.824320919882332	9.190988266482686	16.53955126871619	14.57261519870822	18.506487338724156	2.719291778695241	2.1531544729877945	3.2854290844026877
446	7.550907064717265	6.429802535301306	8.672011594133224	16.77627643500253	14.725005267062212	18.82754760294285	2.7008199381592073	2.1164275685642924	3.2852123077541218
447	6.860664682794557	5.86624297273546	7.855086392853654	15.353493201799656	13.492146129581794	17.21484027401752	2.577670743180448	2.013319807464371	3.142021678896526
448	6.768260352293453	5.812626511437548	7.723894193149357	15.072429796922888	13.277463627355768	16.867395966490008	2.608480457076592	2.0535877450210105	3.1633731691321736
449	6.935872702087454	5.959236156406644	7.912509247768264	15.161756780834395	13.359368284461944	16.964145277206846	2.684409371841042	2.11955667516385	3.2492620685182336
450	6.992309536248119	6.0073070197935134	7.977312052702725	15.250112342336655	13.433886519362854	17.066338165310455	2.6845381575470393	2.118543805356369	3.2505325097377096
451	6.98426964249265	6.0043920698301	7.964147215155199	15.690815630650498	13.817627049737728	17.56400421156327	2.64301227939693	2.0850915619103976	3.2009329968834628
452	7.07571101384789	6.075152588407919	8.076269439287861	15.729428255206829	13.842135187969486	17.61672132244417	2.6329118296526213	2.0737512985442947	3.1920723607609482
453	7.164900647302432	6.154918496701304	8.17488279790356	15.836390004215165	13.94292844679047	17.72985156163986	2.643860418733813	2.0868274305134813	3.200893406954145
454	7.16199238714753	6.155663798621056	8.168320975674003	15.720146252854377	13.851148390093488	17.589144115615266	2.682703812904808	2.119720714180139	3.245686911629477
455	7.119896096129261	6.143355247494306	8.096436944764216	15.621662355919277	13.794122891846957	17.449201819991597	2.7633939224330044	2.190272135251683	3.3365157096143263
456	8.575795330076888	7.519448124406844	9.632142535746933	17.347455248471352	15.47590422593212	19.219006271010585	3.2236889928531554	2.6176359600465604	3.82974202565975
457	8.92437466348276	7.834292703811963	10.014456623153558	18.20201655317978	16.235421089644827	20.168612016714732	3.267098490165268	2.6583264702166973	3.875870510113839
458	8.889225053368312	7.803250421485526	9.975199685251098	17.961149646417496	16.019943863262636	19.90235542957236	3.294933392318014	2.6791884579542793	3.910678326681748
459	8.867232991653752	7.7858028281532725	9.948663155154232	18.10025258149437	16.143387180042573	20.057117982946167	3.296753586286443	2.6814057937079148	3.9121013788649712
460	8.996722327726378	7.890282168549857	10.1031624869029	18.277320754492024	16.28612356359689	20.268517945387153	3.303649780895689	2.6798690089645545	3.9274305528268236
461	9.038320752478368	7.924344564033109	10.152296940923629	18.255589390745428	16.2665810051268	20.24459777636406	3.309289026644044	2.683339262194536	3.9352387910935525
462	8.918021555205712	7.933363238311328	9.902679872100098	22.345267239090262	19.73115166313501	24.959382815045515	4.526611304879684	3.65634144138763	5.396881168371738
463	9.993063009621215	8.82579054140119	11.16033547784124	27.48032724038221	23.840424891979488	31.12022958878493	5.6992217841873645	4.474300447710287	6.924143120664442
464	10.121819566752283	8.937792169676307	11.305846963828257	27.691756634572613	24.022377936028697	31.361135333116525	5.671433993019233	4.45656821275508	6.886299773283385
465	9.989251352095854	8.821267499341555	11.157235204850153	27.327278104380714	23.706424491146286	30.94813171761514	5.630819317849327	4.420911471446862	6.840727164251792
466	9.99534896074666	8.825877656609583	11.16482026488374	27.18185319101251	23.572992196990384	30.790714185034638	5.671850165458954	4.449140757703277	6.894559573214632
467	9.888976794955031	8.73142075267991	11.046532837230155	27.21752975929521	23.580081812739145	30.854977705851276	5.723322410262768	4.474985137590504	6.971659682935033
468	9.16646253546097	8.172138087058002	10.16078698386394	25.94571611624464	22.73064904584864	29.16078318664064	5.4819461082951815	4.359597676948123	6.60429453964224
469	9.207405269403237	8.226023609801082	10.188786929005392	26.170181405563007	22.97460019244825	29.365762618677763	5.688270924871954	4.539136499192423	6.837405350551485
470	9.257999861058014	8.270115349897884	10.245884372218143	25.675366429445724	22.574075577861816	28.776657281029628	5.726507888438378	4.574726560631321	6.8782892162454345
471	7.279880317264725	6.610824742951559	7.948935891577891	20.830203759016293	18.65054138867665	23.009866129355935	5.360576137596725	4.379377880411775	6.341774394781674
472	7.210166866267512	6.553694543724911	7.8666391888101135	20.616425095753605	18.481743260623933	22.75110693088328	5.306222280796794	4.350888281311329	6.261556280282258
473	7.206327363425465	6.555560842938233	7.857093883912697	20.612322048244888	18.495871568118403	22.728772528371373	5.214510520894915	4.289029932504673	6.139991109285159
474	8.029963629835127	7.313841403632297	8.746085856037956	23.328727235446422	20.975633773425773	25.68182069746707	5.274722020275452	4.386909367120785	6.16253467343012
475	8.060242637547177	7.341542123326068	8.778943151768287	23.42479643848296	21.06255316411992	25.787039712846003	5.2660327136287295	4.380477881854926	6.151587545402533
476	8.056092201506582	7.337740635342865	8.774443767670299	23.450298361184284	21.08377860180429	25.816818120564278	5.260655582714389	4.375846863156003	6.1454643022727735
477	8.004065285120939	7.291357817794381	8.716772752447497	23.129470899418855	20.808375910690767	25.45056588814694	5.209487390439955	4.335412176149908	6.083562604730003
478	8.108601874339765	7.396463909095678	8.820739839583851	22.95681757808703	20.692936573796487	25.220698582377572	5.223311914033017	4.357152790785528	6.089471037280507
479	8.038287111414995	7.334775673103321	8.741798549726667	23.13277550822317	20.838641750741722	25.426909265704616	5.321027705924697	4.4357802302814155	6.20627518156798
480	8.239095873084896	7.516932147370003	8.961259598799789	23.849664401702526	21.47099409338919	26.228334710015858	5.32986780172332	4.447909496478079	6.2118261069685605
481	7.823365720862742	7.13154396817904	8.515187473546444	22.964310318416217	20.640213468988033	25.288407167844397	5.315530865230259	4.425612974804393	6.205448755656125
482	7.60363878597828	6.9265991788986225	8.280678393057936	21.87961970990764	19.651836367612187	24.107403052203093	5.305955503983043	4.410524564695243	6.201386443270843
483	7.42203293086711	6.768498765124239	8.075567096609982	20.44866626226947	18.427275102647123	22.47005742189182	5.003438501919183	4.175604313252882	5.831272690585482
484	7.360162188155559	6.716549230529745	8.003775145781372	20.325557688910777	18.327593408366194	22.32352196945536	4.957400843271852	4.142876390124724	5.77192529641898
485	7.351535155770696	6.709446814152698	7.993623497388693	20.325723220719	18.329062139283447	22.322384302154553	4.964169267074823	4.1486650902013835	5.779673443948262
486	7.458158699338269	6.807270004881348	8.10904739379519	20.444811582237207	18.44250616462186	22.447116999852554	5.011516800038694	4.192320341219204	5.830713258858185
487	7.457844489017049	6.807220090027663	8.108468888006435	20.403961972105613	18.409107318935632	22.398816625275597	5.038332286165784	4.214416421400115	5.862248150931453
488	7.476477280142292	6.824981992980771	8.127972567303813	20.428563905036924	18.43752583133351	22.41960197874034	5.10473094809991	4.2716778696854805	5.937784026514338
489	7.492798351205859	6.840306186434514	8.145290515977203	20.49299472893965	18.4922805560652	22.493708901814102	5.10473094809991	4.2716778696854805	5.937784026514338
490	7.501977284106725	6.8489636622556045	8.154990905957845	20.210200771873417	18.241376973118445	22.17902457062839	5.1181969968192185	4.283202897875519	5.953191095762917
491	7.482681435273131	6.828802626229869	8.136560244316392	20.041283631455407	18.073794569937654	22.008772692973157	5.0566338205533	4.228033018392856	5.885234622713743
492	7.644159435914112	6.968618857747273	8.31970001408095	20.281877646082926	18.26888814722902	22.29486714493683	5.0732153509307425	4.237190228286481	5.909240473575004
493	7.691424707085621	7.007636026411468	8.375213387759773	20.425432809364548	18.383839316649873	22.467026302079223	5.130426387785491	4.274729707441612	5.986123068129371
494	7.64362914306113	6.963729499029409	8.323528787092851	20.288818706240473	18.261182931907737	22.31645448057321	5.1233978278777546	4.264413462801975	5.982382192953535
495	7.777977459440461	7.090361313385856	8.465593605495066	20.3873301893385	18.35713768776808	22.417522690908914	5.132045313053071	4.279426228293831	5.9846643978123115
496	7.958570703282888	7.2593793941919245	8.657762012373851	20.255927632360855	18.275279869303304	22.236575395418406	5.027132218775085	4.214623596983388	5.839640840566782
497	7.922947052066561	7.227372820540561	8.61852128359256	20.100678646583432	18.138099258812286	22.063258034354575	4.9886428412937605	4.183398490106238	5.793887192481284
498	7.953327956434624	7.258171100824165	8.648484812045083	20.222838585003828	18.25648688871008	22.189190281297574	4.957313327065787	4.159884422055764	5.754742232075811
499	8.035645021786554	7.335815319410873	8.735474724162232	20.606993525060474	18.59623412817284	22.61775292194811	4.9401783140924795	4.149681975290867	5.730674652894091
500	8.075793746284116	7.367054960780429	8.784532531787804	20.821633443838394	18.76989258613472	22.87337430154207	4.921114884629665	4.132098172723938	5.7101315965353905
501	7.388230998231785	6.703372323105995	8.073089673357575	19.62709023239497	17.569879211353566	21.684301253436374	4.725407255548009	3.9180873161734633	5.532727194922555
502	7.103350330051244	6.443240821586646	7.763459838515841	18.809970713129463	16.833304107297835	20.78663731896109	4.671025570088458	3.867248517255481	5.474802622921435
503	7.072206250500567	6.417231060465705	7.727181440535431	18.783731025159177	16.81162963934228	20.75583241097608	4.638002092111199	3.847596050667624	5.428408133554773
504	7.122626602769368	6.464359368700677	7.780893836838059	18.764807577825334	16.796082375648723	20.733532780001944	4.62499904222657	3.837512363598693	5.412485720854447
505	7.147989664022228	6.490283747735637	7.80569558030882	18.86403288619222	16.889572097714886	20.838493674669557	4.61892586362681	3.8342669157330205	5.403584811520599
506	7.157556253054998	6.499030300679859	7.816082205430137	18.88160340396548	16.905017149394077	20.858189658536887	4.633086321477345	3.8453271634788493	5.420845479475839
507	8.343520902481082	7.434675311291727	9.252366493670436	20.902921260250665	18.471364248673986	23.334478271827347	4.89302446339103	3.9659989394552255	5.8200499873268345
508	8.10280107085175	7.213434973963466	8.992167167740035	20.429426772074176	18.046042078356344	22.81281146579201	4.7871743730264775	3.8695070985121216	5.7048416475408334
509	7.739816164415956	7.005445889514559	8.474186439317354	14.986927696869285	13.588485686062775	16.385369707675796	4.377074087102799	3.664721733595755	5.089426440609843
510	7.7930744737323	7.055038510776076	8.531110436688524	14.956408538785755	13.565823058349979	16.346994019221533	4.387509738956227	3.675371835897481	5.099647642014974
511	7.801741340652179	7.063758949244454	8.539723732059905	14.910363146390946	13.52773057530015	16.29299571748174	4.373298782776936	3.6649051678255535	5.081692397728318
512	7.824689280354589	7.083870798164539	8.565507762544637	15.04565178765048	13.647347064181012	16.443956511119946	4.378565882060442	3.6689248857171632	5.08820687840372
513	8.190237441507959	7.369906754494583	9.010568128521335	14.711668519869512	13.287102421907495	16.13623461783153	4.416642327210785	3.672482110152438	5.160802544269132
514	7.993019723210943	7.186499620562158	8.799539825859728	14.009512439531383	12.655617045014065	15.3634078340487	4.146836542555215	3.448166841893662	4.84550624321677
515	7.939337455048093	7.138803036717382	8.739871873378803	14.148529336147483	12.771246371520098	15.525812300774867	4.143567512860913	3.441384765422874	4.845750260298951
516	10.985782323772545	9.63851305181327	12.33305159573182	16.36329560792523	14.553179708770212	18.173411507080246	4.22031703566741	3.445382943262281	4.995251128072539
517	11.454018126552594	10.018441479207373	12.889594773897816	16.764693875764948	14.885359389113436	18.644028362416464	4.259523225937832	3.4641993125784825	5.054847139297181
518	11.634763252916725	10.15095113901761	13.11857536681584	16.706385892514	14.810360331596627	18.602411453431372	4.2854010901475545	3.4739951509636495	5.096807029331459
519	10.019572382843629	8.774991919849978	11.26415284583728	13.221266291965172	11.726913552888725	14.71561903104162	4.223225705562328	3.4128185567241864	5.0336328544004685
520	10.168919143460604	8.907409736726716	11.430428550194492	13.200537106259866	11.712436514599023	14.688637697920708	4.2592131336689025	3.4472368263039366	5.0711894410338685
521	10.219805849334929	8.956789301885317	11.482822396784542	13.379853640678565	11.87344773970008	14.88625954165705	4.275840241108886	3.4632470506419404	5.088433431575831
522	10.503531565054463	9.202643110887845	11.80442001922108	13.945328263358268	12.364863622892301	15.525792903824236	4.28170545163097	3.4700776870980476	5.093333216163892
523	10.251873412476666	8.952510739412578	11.551236085540754	13.524436374549737	11.95191698349742	15.096955765602054	4.221963009163687	3.405806573116352	5.038119445211024
524	10.415515644629444	9.08612667037818	11.74490461888071	13.414225192024793	11.860218051419157	14.968232332630429	4.221282461550576	3.402146820068273	5.04041810303288
525	10.06850279120194	8.777345839962512	11.35965974244137	12.811652472586037	11.319581154827997	14.303723790344076	4.173953296137145	3.3534754160817895	4.9944311761925
526	10.081024827719439	8.791398160330854	11.370651495108024	12.910519834500565	11.409751420981015	14.411288248020114	4.14823453441557	3.3334794101519867	4.962989658679152
527	10.071295229714545	8.78289829483111	11.35969216459798	12.946853772750783	11.438648853276721	14.455058692224846	4.173953296137145	3.3534754160817895	4.9944311761925
528	10.540408757303567	9.166712896613069	11.914104617994063	13.696330079538797	12.060254558959173	15.33240560011842	4.509147017118675	3.6039582995075996	5.41433573472975
529	10.818202796427979	9.38759988145953	12.24880571139643	13.715910489231334	12.070282169743528	15.36153880871914	4.550247944692441	3.627660235573085	5.4728356538117975
530	10.884365636182944	9.441800535797416	12.326930736568471	13.641853801775273	12.007909558607187	15.275798044943357	4.558393144239296	3.634420116548805	5.482366171929787
531	10.566184605510516	9.192739098089568	11.939630112931464	12.819088512254417	11.341836780539474	14.296340243969361	4.395190958683394	3.5184359152579647	5.271946002108824
532	10.802416352497605	9.408601415581991	12.19623128941322	12.955304894182648	11.469534824833454	14.441074963531841	4.412545930038585	3.5428788247719925	5.282213035305178
533	10.7291564502363	9.346553524608579	12.11175937586402	12.834742714688657	11.361508922582441	14.307976506794873	4.340496978561659	3.48267201789577	5.198321939227548
534	10.945579367992188	9.5378720313693	12.353286704615076	13.293067038224006	11.768738302899493	14.817395773548519	4.420724447109166	3.5541845841788655	5.2872643100394665
535	10.867583594846185	9.467921677182492	12.267245512509875	13.187215323459167	11.676047761147068	14.698382885771265	4.399148548719587	3.536527464693078	5.261769632746096
536	10.834339656814262	9.454676153381358	12.214003160247167	12.678707100565482	11.2625644633898	14.094849737741164	4.183031452110427	3.385234121605894	4.98082878261496
537	10.807056359819427	9.447055857824072	12.167056861814782	12.629647069597574	11.243325014351186	14.015969124843961	4.194119534149728	3.4042727430665876	4.983966325232868
538	11.122422635548588	9.74139832713999	12.503446943957186	12.98605372851252	11.570411003279446	14.401696453745593	4.227115609517669	3.4417511963531595	5.012480022682178
539	11.198019757486826	9.806418628174642	12.589620886799008	13.04915152238518	11.625776249050334	14.472526795720025	4.257273228882541	3.4685693664738877	5.045977091291194
540	11.018515012330152	9.630412516250061	12.406617508410243	12.832540030712236	11.425749371238926	14.239330690185547	4.212425946162317	3.4237303146071394	5.001121577717495
541	10.752328077781916	9.372791008096467	12.131865147467366	12.503571771135285	11.083339259914872	13.923804282355697	4.280924539454089	3.448007972513997	5.113841106394181
542	10.772585833983076	9.387828170728051	12.157343497238102	12.47528463723444	11.058102983632853	13.892466290836026	4.269832421603203	3.4372764601006556	5.102388383105751
543	10.698855678995999	9.310942497820257	12.086768860171741	12.053742385869105	10.675698281744332	13.431786489993879	4.335898434257923	3.479774086795707	5.192022781720139
544	10.520279492729827	9.146040460227969	11.894518525231685	11.695740743487757	10.357816438450033	13.03366504852548	4.321021465656667	3.458359694384245	5.183683236929088
545	10.56495009575626	9.175423073724648	11.954477117787873	11.622356329875592	10.28990611821446	12.954806541536723	4.278844140278721	3.4201877978611117	5.137500482696331
546	10.558485146620162	9.169817116506245	11.94715317673408	11.659908464182179	10.319025339827487	13.00079158853687	4.271995248802185	3.414413864331043	5.129576633273326
547	10.69714199877761	9.27989088622592	12.1143931113293	11.67096393960937	10.326712205621586	13.015215673597154	4.265146358810579	3.4086400113697684	5.121652706251389
548	10.817325171538513	9.370035269272265	12.264615073804762	11.616880108735192	10.278377980765669	12.955382236704716	4.293691384724547	3.4174713495938733	5.169911419855222
549	10.790391424632901	9.335074249220352	12.245708600045448	11.461400914675952	10.139995996426935	12.782805832924968	4.307563475808683	3.426542861456187	5.18858409016118
550	10.816922655000573	9.340406324510365	12.29343898549078	11.246903080294565	9.94754239565998	12.546263764929153	4.292712886066175	3.411298567557324	5.174127204575026
551	10.777128365287222	9.305926338450126	12.248330392124318	11.254893897657729	9.952677357296498	12.55711043801896	4.292712886066175	3.411298567557324	5.174127204575026
552	10.637229655442894	9.184900106644637	12.089559204241151	11.139665306274754	9.849835161390333	12.429495451159177	4.290368786975165	3.4075093383222823	5.173228235628047
553	10.712892308719915	9.242774091836132	12.1830105256037	11.194645680088447	9.89176066652885	12.497530693648045	4.247924602121674	3.3718353982486065	5.124013805994741
554	14.95079586389484	11.989072093438926	17.912519634350755	16.659677538387594	13.835342061053375	19.484013015721814	5.119283098880036	3.6658393560453426	6.572726841714729
555	14.890161134427002	11.909946442797139	17.870375826056865	16.76272652348076	13.882466890005993	19.64298615695553	5.09772110358214	3.636431512520085	6.559010694644195
556	14.841337113306437	11.861041261675252	17.821632964937624	16.860568499781763	13.937263866660883	19.783873132902645	5.120636755123123	3.648609403352072	6.5926641068941745
557	14.793113543236961	11.81145023153152	17.774776854942402	16.543898590171004	13.672798187390983	19.414998992951023	5.200417382024083	3.68932079236058	6.711513971687587
558	14.738511892595145	11.767858426475076	17.709165358715214	16.575958301117524	13.697475904002172	19.454440698232876	5.187150654786805	3.6789164017088396	6.69538490786477
559	15.882800071790792	12.561466131258516	19.204134012323067	17.80593342908277	14.614094829014475	20.997772029151065	5.68938839728564	3.978354812383542	7.400421982187739
560	16.093912668741197	12.702776356947307	19.485048980535083	17.794027044758437	14.604338935060408	20.983715154456466	5.6748682833124064	3.9670988114909376	7.382637755133874
561	16.275068533358315	12.81814464998267	19.731992416733963	17.72856486057946	14.54817526675997	20.908954454398952	5.720622122934639	3.9932835289999904	7.447960716869288
562	16.183123335302213	12.708677768998424	19.657568901606	17.21987315016845	14.108144890946589	20.331601409390313	5.7795415892209965	4.007167942330172	7.551915236111821
563	16.33811037148461	12.815185429188569	19.861035313780654	17.338516524302044	14.183702587019372	20.493330461584716	5.796682647020388	4.012548691900749	7.580816602140026
564	18.329682286732943	13.51705487854695	23.142309694918936	17.573829894407968	13.868804740043338	21.2788550487726	5.555177961741926	3.5240166070223484	7.586339316461503
565	17.301755732631513	12.737585949324991	21.865925515938038	17.154892399290713	13.497039800717655	20.81274499786377	5.616352081100997	3.4807437931434446	7.75196036905855
