# Supplementary material for: Proteome-wide determinants of co-translational chaperone binding in bacteria
Source: Nat Commun. 2025 May 10;16:4361. doi: 10.1038/s41467-025-59067-9 (PMC12065913; doi:10.1038/s41467-025-59067-9)
Supplement: Supplementary file 8 — Source Data [file 41467_2025_59067_MOESM8_ESM.zip › S6a.csv]

chaperone	count CP	count IMP	count OMP/PP	count uk
all	2221	1006	374	378
TF	471	51	107	36
DnaK	364	123	28	22
GroEL	38	5	4	3
