# Supplementary material for: Proteome-wide determinants of co-translational chaperone binding in bacteria
Source: Nat Commun. 2025 May 10;16:4361. doi: 10.1038/s41467-025-59067-9 (PMC12065913; doi:10.1038/s41467-025-59067-9)
Supplement: Supplementary file 8 — Source Data [file 41467_2025_59067_MOESM8_ESM.zip › S6b.csv]

gene	cytoplasmic segment of IMP start	cytoplasmic segment of IMP stop	domains in segment	DnaK SeRP score within that emerged segment
yfjD	151	428	3	1.9593923951144037
ypdA	194	565	2	4.147340456868621
yqeG	215	235	1	1.2216515849846485
yqeG	298	329	1	1.3256965359987682
yqeG	375	388	1	1.3164756987634592
yqiK	31	553	1	2.837185945924463
yhjE	214	248	1	1.2500199123151865
yhjE	367	384	1	1.106153177482724
mgtA	138	287	5	3.2192985321738377
mgtA	336	695	3	3.975769979320974
mgtA	745	766	1	1.916778806119432
mgtA	819	831	1	3.060090423474153
copA	305	437	4	2.5270989158753707
copA	485	778	3	2.995239966383656
cpxA	185	457	2	1.7508830618728741
corA	1	254	2	4.625987548786828
cycA	232	255	1	1.0568788978805457
cycA	304	349	1	1.4407228399701197
cycA	392	412	1	1.4848676173401207
basS	89	363	2	3.557073805313422
arcB	79	778	5	3.714915867866427
emrB	388	407	1	1.1626625347446755
entS	131	156	1	2.5122986408864696
entS	200	218	1	1.5359918263693149
entS	337	356	1	1.1394128293341077
feoB	1	281	4	1.0305761118955339
feoB	330	343	2	1.551372760490906
feoB	404	426	2	1.3173074150508797
feoB	474	517	2	1.0968252981252087
feoB	743	773	1	1.709047946695728
dcuS	203	543	3	4.47225584660387
barA	197	918	5	21.264924333637506
creC	205	474	2	2.227781043326161
cusS	208	480	2	1.962357449235213
envZ	180	450	2	2.345907923441181
kdpD	499	894	3	2.7077882234629285
ftsK	180	1329	3	8.844521516774556
mdlB	300	593	1	1.7332545748092907
phoQ	216	486	2	3.2447515187375124
phoR	52	431	3	1.9468876243716315
narX	175	598	4	2.096663805441188
djlA	32	271	2	1.908095819055971
evgS	559	1197	4	4.126801002915149
mdoH	215	512	1	1.827831418394279
mdoH	591	602	1	1.7722547468781795
mdoH	701	847	1	3.394978729960244
macB	1	272	1	2.9697245515467654
macB	544	575	1	1.2426494892008235
narQ	168	566	4	5.978400533465911
pntA	1	401	4	2.6951256425804426
pntB	330	462	1	2.0527486957327055
qmcA	24	305	2	2.345991357050492
hemY	63	398	2	1.4983671026299996
lysP	219	244	1	1.767329228054254
lysP	305	347	1	1.398652981963764
lysP	393	415	1	1.1768870741097164
rcsD	330	890	4	6.034535791602822
rcsC	336	949	4	8.966918030601256
rstB	157	433	2	2.2406745164204493
proP	216	260	1	1.1542418385116675
proP	372	390	1	2.0206493012539464
proP	438	500	1	1.7554356965156606
