# Supplementary material for: Proteome-wide determinants of co-translational chaperone binding in bacteria
Source: Nat Commun. 2025 May 10;16:4361. doi: 10.1038/s41467-025-59067-9 (PMC12065913; doi:10.1038/s41467-025-59067-9)
Supplement: Supplementary file 8 — Source Data [file 41467_2025_59067_MOESM8_ESM.zip › S6c.csv]

gene	segment topology	segment start	segment stop	DnaK SeRP score within that emerged segment	GroEL SeRP score within that emerged segment
yfjD	CP	151	428	1.9593923951144037	1.3686394021237456
zntA	CP	405	685	0.8245562637743094	0.4345093953795186
yibH	CP	76	232	0.7042653715321303	0.3086546478280037
srlE	CP	1	176	0.24074025847196065	0.11550923795611817
ypdA	CP	194	565	4.147340456868621	0.8960057519574577
yebT	PP	41	877	0.6215378105670908	1.1182355179788788
qseC	CP	178	449	1.7760113659170105	0.933320415797925
yiaV	PP	78	378	1.397135030635469	0.18233200503956612
mrcB	PP	88	844	1.1349947221836296	2.235609346560727
rseP	CP	125	375	1.1055377225386436	1.5588987087067165
secD	PP	30	455	0.6754270241973424	1.3655315706146611
wzzE	PP	52	322	0.681852716875789	0.8369091424636672
motB	PP	50	308	0.24074025847196073	0.19381861758859023
pqiB	PP	37	546	0.6754212658633705	0.9640284709420834
ybdG	CP	195	415	1.1566790411450065	1.2849452890287063
ynaI	CP	169	343	0.8128568873400408	1.0793716461514475
uhpB	CP	274	500	0.7357003588043315	0.7483464591003626
yhbX	PP	286	541	1.298589795208056	0.4797095968481438
ycfZ	PP	28	182	0.4902838866381395	0.871628845159996
torS	PP	30	332	0.5321156651705173	0.38983554030337636
torS	CP	354	914	2.5213201592084977	0.6375396619156408
torY	PP	28	366	0.26045275370809673	0.8430848310465785
wzc	PP	53	424	0.11845647896849469	0.5464003547185209
wzc	CP	446	720	1.1950464465241277	0.440202467760544
ybaL	CP	389	558	1.1581546946627759	2.202448070401008
yeeR	CP	186	510	0.5519013473814244	0.629305452310576
yccS	PP	164	398	1.3289683427622556	2.1979764659382424
yccS	CP	534	717	1.95428493157499	1.700083055485686
wcaJ	CP	126	278	0.07719103728309047	0.4017089169340952
wcaJ	PP	300	464	1.3173302260275936	0.734048725285966
yeeA	CP	169	352	1.295474845711356	2.0455480506791486
yddA	CP	312	561	1.868533226733715	1.2881362486567907
yihG	CP	54	310	2.227434037032891	1.756190206190663
zipA	CP	28	328	0.8468334695356983	1.7252301469230344
yfgM	PP	44	206	0.4853136144846	0.6565419418084943
yidC	PP	24	342	0.6846084902511173	1.0080328099802687
zntB	CP	1	271	1.8911135680788884	0.9616013036569744
yqiK	CP	31	553	2.837185945924463	1.1626882267816872
yejM	PP	192	586	1.7411629436783023	1.93688247549897
bcsB	PP	26	742	2.1170121112011797	1.0459861094253369
mgtA	CP	336	695	3.975769979320974	1.8971586320263385
baeS	CP	187	467	0.7951007608622725	0.727147251082181
degS	PP	28	355	0.9773318322337359	0.8529622935308072
fdoH	CP	1	260	0.5280626829016425	0.7643505600380749
mrcA	PP	27	850	1.0821603364128718	1.6279961128613927
atoS	PP	37	189	0.8019489824075894	0.29784784280675186
atoS	CP	211	608	1.8323216812822614	0.981853525153796
ftsN	PP	55	319	0.8013662452397934	0.7296456575334755
copA	CP	2	186	0.902849536926291	0.6887082961390668
copA	CP	485	778	2.995239966383656	1.0217625911985304
creD	PP	28	297	0.7269877536578763	0.2964899728903471
emrA	PP	46	390	0.859367940192719	1.123327698687918
etk	PP	54	424	0.7096409200386987	1.0637819031509883
etk	CP	446	726	0.8768826833300591	0.5671999324501312
cpxA	CP	185	457	1.7508830618728741	1.701725860494833
corA	CP	1	254	4.625987548786828	2.4263738167847295
cydA	PP	236	390	1.0198097352189617	2.416026799139148
eptB	PP	181	563	3.3127706713312364	1.7783203586544076
basS	CP	89	363	3.557073805313422	1.4577566458596563
bamA	PP	21	424	1.936400583537187	1.1384649860673512
yfdH	CP	1	227	0.49765451709165653	0.6616084378519216
aaeB	PP	173	369	1.9351646144520487	1.2362690431598473
aaeB	CP	503	655	1.152748613560064	0.8076539778310924
arcB	CP	79	778	3.714915867866427	1.5779985834724664
arnC	CP	1	235	0.8750428505083541	0.8189757119061034
cyoA	PP	112	315	1.4567360824605808	2.8275809619324273
feoB	CP	1	281	1.0305761118955339	0.8858400759476079
dpiB	CP	204	552	1.1762156674612039	0.5332699988397512
fdnH	PP	1	256	0.04568131577223457	0.16242931648368586
fepE	PP	63	338	0.2845862438550373	0.4844846320375688
acrD	PP	29	339	0.7744157693375516	0.9000266651840119
acrD	PP	557	870	1.5211418257685496	1.4836477776448098
flk	CP	1	309	0.48884112734084495	0.3853187036951443
dcuS	CP	203	543	4.47225584660387	1.1398006817802158
barA	CP	197	918	21.26492433363751	2.3967809710053105
creC	CP	205	474	2.227781043326161	1.031277411458681
acrF	PP	29	339	0.6477771526320898	0.3400787332986604
acrF	PP	557	871	0.3707033169902806	0.37005842186128385
cusS	CP	208	480	1.962357449235213	1.0773074941477256
appC	PP	240	392	0.967728012129837	0.6883274210900042
emrK	PP	38	387	0.6165698267953186	0.4255612624466679
envZ	CP	180	450	2.345907923441181	1.194851086341341
flhB	CP	211	382	1.0454095305073408e-16	4.9711451876884486e-17
kdpB	CP	275	587	0.3789092326765914	0.36180168452447947
kdpD	CP	1	400	0.7023711020998982	0.3728243622026201
kdpD	CP	499	894	2.7077882234629285	4.468411033889845
tap	PP	34	188	0.26045275370809673	0.17753848564949626
tap	CP	210	533	0.26045275370809673	0.45361805856080273
gspC	PP	39	271	0.6620687520196195	0.4246359480595607
malF	PP	93	275	0.24074025847196065	0.4955070721632726
macA	PP	32	371	0.6553747712173814	1.0071810500502631
trg	PP	45	201	0.07719103728309047	0.18864190445607
trg	CP	223	546	1.0544042492149877	0.502749292186799
ftsK	CP	180	1329	8.844521516774556	2.355933000738546
mdlB	CP	300	593	1.7332545748092907	1.30788800190029
hyaA	PP	46	325	0.11845647896849469	0.092821433064881
eptA	PP	176	547	3.9424784735229004	0.5660385199861198
damX	PP	125	428	0.6209215164558455	1.0234813666347202
phoQ	PP	38	194	0.9465474959414997	0.8899790346462473
phoQ	CP	216	486	3.2447515187375124	1.5980111806528594
phoR	CP	52	431	1.9468876243716315	0.9624886585906811
gspF	CP	1	164	1.0454095305073408e-16	0.10182732797814323
narX	CP	175	598	2.096663805441188	1.434026097625339
djlA	CP	32	271	1.908095819055971	1.240980250101646
kch	CP	221	417	1.1917628025897709	0.9461020799277124
lepB	PP	78	324	1.3125058088851285	1.5070625223367116
mdtC	PP	30	335	1.0510935807198298	1.3397504978820411
mdtC	CP	491	852	1.2702336207515885	1.033567194353737
tsr	PP	31	190	0.5693186942714936	0.24469817730643617
tsr	CP	211	551	0.18111961355465972	0.40359765718204627
nlpE	PP	21	236	0.677906305337773	0.5552991612945066
gcd	PP	142	796	0.8605127868194206	1.5822647430317616
ftsQ	PP	49	276	0.6480931155420704	1.0290693270829467
ftsI	PP	40	577	1.4784607249820108	2.1145809497226007
evgS	CP	22	325	0.6835003701781251	1.5045852694920547
evgS	PP	347	537	0.6543723398389689	1.752635951827266
evgS	CP	559	1197	4.126801002915149	1.9050563503014342
gspK	PP	28	327	0.11845647896849476	0.22570231535880697
gspL	CP	1	241	0.32857843579953305	0.18764837056744513
aer	CP	1	166	0.328578435799533	0.5911042819535419
aer	CP	210	506	1.681377203537374	1.8123694592782056
acrB	PP	29	336	0.8417442653600435	1.8250077633608792
acrB	PP	556	871	1.3124319655881755	1.793740818762387
ccmH	PP	170	350	1.0525721849088667	0.6387517089636631
fhuA	PP	34	192	0.4495386270652243	0.8282494369610954
mreC	PP	36	367	2.134557139022359	1.5131610325261553
mdoH	CP	215	512	1.827831418394279	2.0092013076104687
hflK	PP	101	419	1.5071727150515577	2.2085624804562194
macB	CP	1	272	2.9697245515467654	0.6219691786799092
macB	PP	294	522	1.5075283051345973	1.1226656893752707
tar	PP	34	190	1.0454095305073408e-16	0.08735798501224679
tar	CP	212	553	1.0454095305073408e-16	0.17753848564949629
narQ	CP	168	566	5.978400533465912	1.2075235067915333
pntA	CP	1	401	2.6951256425804426	0.7178682475521526
mdtN	PP	34	343	1.0454095305073408e-16	4.9711451876884486e-17
bglF	CP	453	625	0.11845647896849476	0.28580252169428844
htpX	CP	55	293	1.1975538959341643	1.2078638425689991
mngA	PP	1	313	0.11845647896849476	0.36109708540638297
qmcA	CP	24	305	2.345991357050492	1.3716850424389064
hemY	CP	63	398	1.4983671026299996	2.0446451401115473
kdpC	CP	31	190	0.2610292192347937	0.4034178547611411
pbpC	PP	30	770	1.8527819294877959	6.420655548815153
mscS	CP	112	286	1.0514290411706522	1.97945283776869
lnt	PP	211	487	1.2413003397345648	1.2242412099513222
mdtF	PP	29	339	0.4470349147680277	0.4223717757806202
mdtF	PP	556	870	0.7700609321355558	0.3770736716799844
kefC	CP	380	620	1.4209462176423933	2.464897728357772
pgaC	PP	54	330	0.3647342998524696	0.8495507027484841
tolC	PP	97	268	0.4847926018330735	0.6130051324416887
tolC	PP	312	493	0.8724829785040547	0.6765797663739236
torC	PP	38	390	0.11845647896849476	0.28580252169428844
tonB	PP	33	239	0.9422326225136926	1.5849616496558538
hflC	PP	24	334	0.8838694473070248	0.8816132959263325
ompA	PP	192	346	1.304885318316435	1.7774226519506322
ppiD	PP	37	623	0.6942167392611869	1.1690416091362383
tolA	PP	35	421	0.46312076822250514	1.269560011255321
sppA	PP	46	618	1.0872485968799106	3.5974632678881737
mtlA	CP	335	637	1.1172120378563712	1.260343582981029
sohB	CP	30	349	1.3374093035310415	1.244109209986084
rcsD	PP	43	308	1.412206748860389	2.7733198660705467
rcsD	CP	330	890	6.0345357916028215	1.7164591340668565
yrfF	CP	23	204	0.972846850422199	0.8898856998763855
yrfF	PP	361	655	3.514483257672042	1.7972015694545833
rcsC	PP	42	313	0.7781774315758215	1.1875785576825124
rcsC	CP	336	949	8.966918030601256	1.7191985489388384
rstB	CP	157	433	2.2406745164204493	1.3357465087475893
sanA	PP	24	239	1.1895564896150637	2.4516543146307574
napC	PP	45	200	0.615101161114283	0.22495489323621648
