# Supplementary material for: Proteome-wide determinants of co-translational chaperone binding in bacteria
Source: Nat Commun. 2025 May 10;16:4361. doi: 10.1038/s41467-025-59067-9 (PMC12065913; doi:10.1038/s41467-025-59067-9)
Supplement: Supplementary file 8 — Source Data [file 41467_2025_59067_MOESM8_ESM.zip › S6d.csv]

codon position	DnaK enrichment mean	DnaK enrichment low CI	DnaK enrichment high CI
0	0.8269958177624978	0.38490319854180405	1.2690884369831914
1	0.8343543931461942	0.39235095658603747	1.276357829706351
2	0.8343543931461942	0.39235095658603747	1.276357829706351
3	0.8343543931461942	0.39235095658603747	1.276357829706351
4	0.8243358004231833	0.38724785583839283	1.2614237450079737
5	0.8243358004231833	0.38724785583839283	1.2614237450079737
6	0.8243358004231833	0.38724785583839283	1.2614237450079737
7	0.8243358004231833	0.38724785583839283	1.2614237450079737
8	0.7975727196243246	0.37733793623841877	1.2178075030102304
9	0.7502189507474825	0.35935527161129044	1.1410826298836745
10	0.6954090008898962	0.338295493928298	1.0525225078514944
11	0.6751667364106249	0.32785109946860735	1.0224823733526422
12	0.6067202499732213	0.3108274994173814	0.9026130005290611
13	0.634558427267085	0.35077389878813253	0.9183429557460374
14	0.6078538316273268	0.33764622700103863	0.878061436253615
15	0.6122478126770705	0.3510288079061704	0.8734668174479705
16	0.5927629757935156	0.34126171651501136	0.8442642350720198
17	0.6111319672253536	0.3549088223550961	0.867355112095611
18	0.6423222734299192	0.3820173836473978	0.9026271632124407
19	0.6667254589642235	0.40134161142843616	0.9321093065000108
20	0.6667254589642235	0.40134161142843616	0.9321093065000108
21	0.6667254589642235	0.40134161142843616	0.9321093065000108
22	0.6552463858695584	0.39514701462263613	0.9153457571164807
23	0.6441819900470267	0.38915123456421774	0.8992127455298355
24	0.6691302464446958	0.4064800240580047	0.9317804688313869
25	0.6424129821647265	0.4024449881391432	0.8823809761903099
26	0.6442961783856422	0.40367706429110894	0.8849152924801755
27	0.6780779849270503	0.4277668198507107	0.9283891500033898
28	0.6745072923422306	0.42234074456326354	0.9266738401211976
29	0.6617459093622592	0.4164630904105004	0.907028728314018
30	0.6567144283235087	0.41416017824516216	0.8992686784018552
31	0.639275078161748	0.4035020667365772	0.8750480895869188
32	0.6055048728803009	0.3791221385939172	0.8318876071666845
33	0.5768557020664189	0.35650260340575646	0.7972088007270813
34	0.5869177330453478	0.36673616245795165	0.807099303632744
35	0.5995641117924391	0.3786782053385541	0.8204500182463239
36	0.6147735670546107	0.39023031468727004	0.8393168194219515
37	0.6134146397894877	0.3893227343064044	0.837506545272571
38	0.6299392601937155	0.4017670849775071	0.8581114354099237
39	0.6020444575222049	0.3799581498708282	0.8241307651735816
40	0.6067622570841675	0.38402249262541466	0.8295020215429203
41	0.6281226302766978	0.4052286012765197	0.8510166592768758
42	0.5974094612704783	0.38884339325611517	0.8059755292848416
43	0.5748096140746566	0.3771246883272549	0.7724945398220584
44	0.5290672214127606	0.3642219667882996	0.6939124760372217
45	0.46351338373058815	0.3245351043037807	0.6024916631573956
46	0.46509160882366873	0.3254647497364452	0.6047184679108923
47	0.4597426163378434	0.32208227723216026	0.5974029554435266
48	0.4586356083422306	0.3222068406471581	0.5950643760373031
49	0.4684166993177404	0.3309115219235651	0.6059218767119157
50	0.4684166993177404	0.3309115219235651	0.6059218767119157
51	0.4684166993177404	0.3309115219235651	0.6059218767119157
52	0.4684166993177404	0.3309115219235651	0.6059218767119157
53	0.47788514925189896	0.33847341659687746	0.6172968819069204
54	0.48247250731521546	0.341326848889815	0.6236181657406159
55	0.47737052068375996	0.3417343846911504	0.6130066566763694
56	0.48569490989087494	0.34850085492179556	0.6228889648599543
57	0.4912760456391942	0.3500287403334251	0.6325233509449633
58	0.48124056611225796	0.3398243643441886	0.6226567678803273
59	0.49247254880967356	0.34769249525060786	0.6372526023687393
60	0.4516010361051668	0.31839436311696584	0.5848077090933677
61	0.449949031758188	0.3169171625439509	0.582980900972425
62	0.44249890541164627	0.31085537241342903	0.5741424384098635
63	0.4280828363757845	0.29796420075431	0.558201471997259
64	0.4179986553534674	0.28934709448701756	0.5466502162199173
65	0.42301795119252406	0.29414020279460035	0.5518956995904478
66	0.4236566095716364	0.2952798647828627	0.5520333543604101
67	0.4248078595805244	0.2958989586723263	0.5537167604887225
68	0.42599237599680784	0.2967625614463676	0.5552221905472481
69	0.4182731006597642	0.2904599178877795	0.5460862834317489
70	0.41836493521440743	0.2855600958937388	0.5511697745350761
71	0.4168636982494746	0.28661577207484357	0.5471116244241057
72	0.3927522527604427	0.2694335195661733	0.5160709859547121
73	0.38363986926167676	0.2623589691778483	0.5049207693455052
74	0.38019784596146755	0.2588117004645471	0.501583991458388
75	0.3747093147048015	0.2548506025685002	0.4945680268411028
76	0.3810464874262173	0.2596608755984614	0.5024320992539731
77	0.39908918414784733	0.27409024302097945	0.5240881252747152
78	0.3985561079090171	0.2737084702056391	0.523403745612395
79	0.38948825559610845	0.26589539873697304	0.5130811124552438
80	0.3817492031143021	0.25949775828310695	0.5040006479454973
81	0.37499531211624115	0.25461731208480964	0.49537331214767266
82	0.3791992813228748	0.2579434268075763	0.5004551358381732
83	0.36695723757897897	0.2488222470856894	0.48509222807226854
84	0.369586112304938	0.25305838848239887	0.48611383612747716
85	0.36680176790062696	0.250648005711282	0.48295553008997194
86	0.34839440430655677	0.23488341217861614	0.46190539643449746
87	0.35797184610659794	0.24374718712460391	0.4721965050885919
88	0.3674624459274301	0.2501977653639277	0.4847271264909325
89	0.3602565027829146	0.22935818925427573	0.49115481631155344
90	0.39206032196528184	0.23860373663457243	0.5455169072959912
91	0.4037628069198522	0.2529554546964029	0.5545701591433015
92	0.4252154109877695	0.26886949745691086	0.5815613245186282
93	0.4255025627848987	0.2677940720278641	0.5832110535419333
94	0.4122310878828534	0.2566505790784609	0.5678115966872459
95	0.4122310878828534	0.2566505790784609	0.5678115966872459
96	0.43057653466063334	0.271905332884557	0.5892477364367097
97	0.4320876484867796	0.2738663596576725	0.5903089373158867
98	0.4333102252563768	0.27469527408096783	0.5919251764317858
99	0.42177605439708055	0.2678929173268075	0.5756591914673537
100	0.47084188008505556	0.29432416046735493	0.6473595997027561
101	0.46694731301129	0.2909693088496397	0.6429253171729403
102	0.4705151208109513	0.29318079502065797	0.6478494466012447
103	0.49361419288546543	0.3104804177428663	0.6767479680280646
104	0.4928098994356659	0.3099755612650845	0.6756442376062473
105	0.5562683827422434	0.3443093852085845	0.7682273802759023
106	0.5763701119476639	0.3604661234133154	0.7922741004820122
107	0.6104888539848867	0.3908585700863136	0.8301191378834599
108	0.6322702246649792	0.40884031435829987	0.8557001349716584
109	0.6322702246649792	0.40884031435829987	0.8557001349716584
110	0.6398272166450623	0.4113657258567824	0.8682887074333422
111	0.6435831438075676	0.4134167853825662	0.8737495022325692
112	0.6435831438075676	0.4134167853825662	0.8737495022325692
113	0.6487892965026273	0.4161777746704006	0.881400818334854
114	0.6500005311973982	0.4169753094112981	0.8830257529834982
115	0.6581192278083177	0.4246176583567255	0.8916207972599097
116	0.6784114815096638	0.43248647295547316	0.9243364900638543
117	0.7045108124583193	0.4502317366732139	0.9587898882434245
118	0.7032223660823813	0.44938924180217665	0.9570554903625861
119	0.681816637158088	0.4342666265091303	0.9293666478070459
120	0.7353245961776268	0.4741013570209683	0.9965478353342854
121	0.7114143004374538	0.45847564476886216	0.9643529561060453
122	0.7371704436852762	0.49360138566717393	0.9807395017033784
123	0.7597624329890298	0.5101281317539998	1.0093967342240597
124	0.7671034304127673	0.5151291507215736	1.019077710103961
125	0.7716906685838485	0.516679850031989	1.0267014871357079
126	0.7868596370013707	0.5263840247235355	1.047335249279206
127	0.7782577375702889	0.5200199027352441	1.0364955724053337
128	0.7955625640543954	0.529963520410567	1.0611616076982238
129	0.8253902977054117	0.5423022572265582	1.108478338184265
130	0.813639793944793	0.5371081900880407	1.0901713978015453
131	0.8371946296945294	0.5561011360033651	1.1182881233856936
132	0.9733322099313795	0.633923165791997	1.312741254070762
133	1.048998591094348	0.6697704048210492	1.428226777367647
134	1.066288403647011	0.6784749180096399	1.4541018892843822
135	1.0548806462527236	0.7257170041673335	1.3840442883381139
136	1.0926330058947538	0.7463392977218339	1.4389267140676738
137	1.07965483171803	0.7342464103364301	1.4250632530996297
138	1.0840284234646793	0.7373755259187018	1.4306813210106566
139	1.0982242297028906	0.7475510002650971	1.4488974591406838
140	1.1287841715571605	0.7759244153673117	1.4816439277470095
141	1.1176984313382503	0.7651075197234163	1.4702893429530843
142	1.1024825344648883	0.7555223948604608	1.4494426740693158
143	1.0892880033566255	0.7452844436208605	1.4332915630923906
144	1.1368884284345873	0.7730927196927796	1.5006841371763948
145	1.0946958703647374	0.7414324338818397	1.4479593068476353
146	1.1722303586558032	0.7984038383055612	1.546056879006045
147	1.1283147638418012	0.7829102511526558	1.4737192765309466
148	1.1128704654616064	0.7736263768122078	1.452114554111005
149	1.087022427364713	0.7607359528140083	1.4133089019154181
150	1.1361015532348433	0.7973963381529994	1.4748067683166872
151	1.1521904310224989	0.8047874828722817	1.4995933791727158
152	1.1187876349965724	0.7797943776585567	1.457780892334588
153	1.0974888702263021	0.7617467948600166	1.4332309455925876
154	1.124291966999346	0.7819559709803943	1.466627963018298
155	1.1384238663257298	0.7935106420108229	1.483337090640637
156	1.147687638577479	0.797666397454802	1.497708879700156
157	1.095132654942565	0.7684531648533526	1.4218121450317778
158	1.0698379914119478	0.7542751381760098	1.3854008446478856
159	1.0636624604331897	0.7496961688800508	1.3776287519863288
160	1.0212687269030338	0.7208868519424838	1.321650601863584
161	1.0183821261435564	0.7187448897351647	1.318019362551948
162	1.0472435771396496	0.7342909306126246	1.3601962236666745
163	1.0537200540326828	0.7390641156012072	1.3683759924641583
164	1.041728342081716	0.7312656742706302	1.352191009892802
165	0.9760685365912903	0.6836467137556328	1.2684903594269479
166	1.020553296947382	0.713444822527456	1.3276617713673082
167	1.0236836496991224	0.6920426261308346	1.3553246732674102
168	0.996789775631419	0.6727128753646401	1.320866675898198
169	0.9946749466789903	0.670510010651076	1.3188398827069046
170	0.9896447885043871	0.6669261860504618	1.3123633909583123
171	0.9874781917983408	0.6646880563870227	1.310268327209659
172	0.9891456543588542	0.665873698576763	1.3124176101409453
173	0.9891456543588542	0.665873698576763	1.3124176101409453
174	0.9874781917983408	0.6646880563870227	1.310268327209659
175	1.0050290337583023	0.6731540818746047	1.3369039856420002
176	0.9797258626469373	0.6556689412457761	1.3037827840480984
177	0.9476476110390315	0.6265653065033066	1.2687299155747565
178	0.9606709028721099	0.6359092994500448	1.285432506294175
179	0.9557738757810985	0.632465433093709	1.279082318468488
180	0.8666589563065045	0.5297297626679265	1.2035881499450825
181	0.9135111784609	0.5615376428291845	1.2654847140926155
182	0.9151812459472333	0.5626353120578199	1.2677271798366465
183	0.9135111784609	0.5615376428291845	1.2654847140926155
184	0.9112759097883766	0.5628594189939049	1.2596924005828483
185	0.8139178335942906	0.4975810610469155	1.1302546061416656
186	0.8094814599870441	0.5075593706837911	1.1114035492902972
187	0.8142763577813152	0.5065157974978058	1.1220369180648246
188	0.7973065383284208	0.4993625531430879	1.0952505235137537
189	0.7949142177145676	0.5034323008511709	1.0863961345779642
190	0.8169168695167472	0.5190978232178926	1.114735915815602
191	0.7466216595557961	0.4742342853609969	1.0190090337505953
192	0.7469232291927056	0.4693133805771758	1.0245330778082353
193	0.7121693972155185	0.4397951833852417	0.9845436110457954
194	0.7135176209561068	0.4372190626744834	0.9898161792377302
195	0.6812339431586608	0.4181266264007426	0.944341259916579
196	0.6714414912555767	0.41344412345774817	0.9294388590534053
197	0.6786421955816944	0.41239242851466484	0.9448919626487239
198	0.670255655031255	0.4141130709990633	0.9263982390634465
199	0.6508562691815118	0.4005200055297921	0.9011925328332315
200	0.6255681940128528	0.381549032228753	0.8695873557969525
201	0.6785719954510682	0.41910967669414	0.9380343142079963
202	0.7107001601069953	0.4312204890368041	0.9901798311771867
203	0.7181182224255427	0.4295180637406442	1.0067183811104412
204	0.7536007052041878	0.45513403204594216	1.0520673783624335
205	0.7995054148976449	0.48381971465932283	1.115191115135967
206	0.7725314442778599	0.4752177818626034	1.0698451066931165
207	0.7725314442778599	0.4752177818626034	1.0698451066931165
208	0.7909887879679067	0.4936620622416532	1.0883155136941602
209	0.814738136032829	0.5060147344951068	1.123461537570551
210	0.8990589388730535	0.5582418110222831	1.239876066723824
211	0.8855549531145371	0.5467587422860842	1.22435116394299
212	0.888890434384885	0.5515513832505909	1.226229485519179
213	0.8990589388730535	0.5582418110222831	1.239876066723824
214	0.9032935959040175	0.5610234584749385	1.2455637333330964
215	0.8920949321646499	0.5557539447670253	1.2284359195622743
216	0.9072146632393214	0.5731850412237769	1.241244285254866
217	0.9072146632393214	0.5731850412237769	1.241244285254866
218	0.9051673840471779	0.5718273468488857	1.23850742124547
219	0.9222882416104476	0.5846851523768493	1.259891330844046
220	0.9224511137855147	0.5952336380269725	1.249668589544057
221	0.9160466269252378	0.5899643838551616	1.242128869995314
222	0.9572817673387986	0.617392085154062	1.2971714495235351
223	0.9038440954182786	0.5880444829629736	1.2196437078735836
224	0.8782427287489567	0.583133546721308	1.1733519107766053
225	0.9153650544301062	0.6019878808021604	1.228742228058052
226	0.8765748759906441	0.5700304334095478	1.1831193185717404
227	0.8765748759906441	0.5700304334095478	1.1831193185717404
228	0.8765748759906441	0.5700304334095478	1.1831193185717404
229	0.8719585792675947	0.5660289467278412	1.1778882118073482
230	0.8998654836733939	0.5786715930097788	1.221059374337009
231	0.9125442034860138	0.5743739225631317	1.250714484408896
232	0.924619598730294	0.5823008674654864	1.2669383299951016
233	0.9402883673455043	0.5942188497100727	1.2863578849809358
234	0.9056996932981	0.5688322082035293	1.2425671783926706
235	0.8346001674508897	0.5351272535441549	1.1340730813576245
236	0.7206557142934988	0.4696867556408354	0.9716246729461624
237	0.6638607035078627	0.44078060227327576	0.8869408047424499
238	0.7407710513881013	0.5099604257516395	0.9715816770245631
239	0.7620620958224447	0.5282394760793705	0.9958847155655188
240	0.7487934033041489	0.5148096099418491	0.9827771966664487
241	0.7662385103895113	0.526153157703172	1.0063238630758506
242	0.784738879628317	0.5400370719425771	1.029440687314057
243	0.7898043379256408	0.5416966047291767	1.0379120711221048
244	0.7715383000556775	0.5328791018039676	1.0101974983073874
245	0.7981958157290484	0.5573334402190284	1.0390581912390684
246	0.7714312195554301	0.5392712254818195	1.0035912136290408
247	0.7592462447448877	0.5327653294720212	0.9857271600177542
248	0.7681306186642053	0.5415122324515198	0.9947490048768908
249	0.7345023917808249	0.517390244978661	0.9516145385829888
250	0.7291141513531652	0.5123039978598652	0.9459243048464652
251	0.7505644117920198	0.5268352046126187	0.9742936189714209
252	0.7619216250881637	0.5374893371647412	0.9863539130115861
253	0.7505517795183778	0.5263477992890985	0.9747557597476573
254	0.7518172532536027	0.5272476078240858	0.9763868986831196
255	0.7346175930423984	0.5126780783694259	0.9565571077153707
256	0.7555105424927924	0.5283240158252485	0.9826970691603364
257	0.7451721141290599	0.5225885816525218	0.9677556466055982
258	0.750226456409385	0.5268264258615826	0.9736264869571873
259	0.7463696533203565	0.5240921618563089	0.9686471447844043
260	0.7434006507305508	0.5234912991155196	0.9633100023455821
261	0.7222463255273022	0.5057185388937223	0.938774112160882
262	0.7108015139957846	0.5096633525235751	0.9119396754679943
263	0.7258691265742354	0.5281552957064829	0.9235829574419879
264	0.7703278419140891	0.5681722037298449	0.9724834800983333
265	0.8015360430029466	0.5920297114270894	1.0110423745788037
266	0.8186372838446317	0.6054719840590943	1.0318025836301692
267	0.8068466322665403	0.5956385669633049	1.0180546975697757
268	0.8252354280910724	0.607727695776868	1.0427431604052768
269	0.8423763598569993	0.6158090628820134	1.0689436568319852
270	0.8493542040641805	0.6194750215133282	1.0792333866150328
271	0.8540425362949162	0.6234709208901058	1.0846141516997267
272	0.8540425362949162	0.6234709208901058	1.0846141516997267
273	0.8555405914032356	0.6245744690885437	1.0865067137179274
274	0.869807412478023	0.6369739779583874	1.1026408469976585
275	0.866991541545941	0.6390792931857961	1.0949037899060858
276	0.8760605432766407	0.6465985316553524	1.105522554897929
277	0.877437650705356	0.6483251453557213	1.1065501560549906
278	0.8983569621372072	0.664724669202125	1.1319892550722894
279	0.9194897840550136	0.6812442688468199	1.1577352992632073
280	0.9464801751506027	0.6976391370074527	1.1953212132937525
281	1.024730275529126	0.7464040765671024	1.3030564744911497
282	1.113797855132195	0.7983939998234192	1.4292017104409709
283	1.0768561604740001	0.7555148435734058	1.3981974773745947
284	1.0698668602532717	0.7430640314761815	1.396669689030362
285	1.0555179535787182	0.7340919087422602	1.3769439984151761
286	1.0224890070358268	0.7121929745906088	1.3327850394810448
287	0.9201997603760761	0.655404345627471	1.1849951751246812
288	0.9045966658884788	0.6434590032870662	1.1657343284898913
289	0.920171724092731	0.6497332370043969	1.190610211181065
290	0.8712650636995636	0.6118202125357742	1.1307099148633528
291	0.8590462447389748	0.6001983042258836	1.117894185252066
292	0.8764794423658913	0.6104618173421673	1.142497067389615
293	0.8714827260726554	0.6048196225050445	1.1381458296402662
294	0.8978191830797673	0.6218512694555597	1.1737870967039747
295	0.9088930079769552	0.6288735401002514	1.188912475853659
296	0.9091271446310554	0.6265906550422721	1.1916636342198386
297	0.8959926235942001	0.6139906182147554	1.1779946289736447
298	0.8728685382884553	0.6002966614251168	1.1454404151517938
299	0.8578805033843592	0.5942650970007259	1.1214959097679924
300	0.891797306251824	0.622709278050978	1.16088533445267
301	0.8952176351128609	0.6265610295424459	1.163874240683276
302	0.8745846200413483	0.6183949982176973	1.1307742418649993
303	0.8541701043191472	0.6036923328786932	1.1046478757596012
304	0.850338319095497	0.6015141360844554	1.0991625021065385
305	0.8726061410187415	0.6158745000132637	1.1293377820242192
306	0.8852784509658111	0.6244727318876956	1.1460841700439268
307	0.9278988480453377	0.6362418124995821	1.2195558835910933
308	0.9418181598471219	0.632730059762693	1.2509062599315508
309	0.8498706426411123	0.552267543901624	1.1474737413806007
310	0.786093370484548	0.4983098104327306	1.0738769305363653
311	0.7635272344802744	0.4822478348022521	1.0448066341582967
312	0.7883373113667798	0.5036816804594888	1.0729929422740707
313	0.7833782310356303	0.5004460985409108	1.0663103635303497
314	0.7841530648273625	0.5021708033365967	1.0661353263181284
315	0.7841530648273625	0.5021708033365967	1.0661353263181284
316	0.7785421767149397	0.49728729334500676	1.0597970600848727
317	0.7865759209274021	0.5037598215116816	1.0693920203431226
318	0.7720141480713538	0.49512129726050297	1.0489069988822046
319	0.7262493674422855	0.4610949105704714	0.9914038243140996
320	0.7634351196366365	0.4807754373922272	1.0460948018810456
321	0.7697792858505653	0.4963263011208236	1.043232270580307
322	0.7461445246922447	0.4834685796407935	1.008820469743696
323	0.7046068392516764	0.4503208867640969	0.958892791739256
324	0.7040581614764128	0.447644773996396	0.9604715489564294
325	0.69744436387664	0.4399102728599982	0.9549784548932818
326	0.7200071127815153	0.4545968522393153	0.9854173733237153
327	0.7229841598866881	0.4589927705881113	0.9869755491852649
328	0.7127958501529742	0.4653266778005305	0.9602650225054179
329	0.7048255867866591	0.46465729748766543	0.9449938760856527
330	0.7048446624289479	0.4657279698396944	0.9439613550182016
331	0.7141776888752798	0.471431443449817	0.9569239343007425
332	0.7766114926686634	0.4956890593251282	1.0575339260121985
333	0.8100613557375701	0.5162114141970162	1.103911297278124
334	0.7960462268916821	0.5072236504346973	1.0848688033486669
335	0.860040697308285	0.5548314328076943	1.1652499618088756
336	0.878493603734291	0.5658226283915215	1.1911645790770604
337	0.9193761045920643	0.6052766127910257	1.233475596393103
338	0.9457347824968405	0.6316000354056152	1.259869529588066
339	0.9703404033437499	0.6541491836886274	1.2865316229988726
340	0.9703404033437499	0.6541491836886274	1.2865316229988726
341	0.9851174964065703	0.6644239076350247	1.305811085178116
342	0.9663872697443081	0.6552028785256323	1.277571660962984
343	1.0077702305699434	0.6803171840275876	1.3352232771122992
344	0.9876241587811538	0.6617002126569437	1.3135481049053641
345	0.9611504326290585	0.6394093329196475	1.2828915323384695
346	0.9299945418847961	0.6164653576235598	1.2435237261460323
347	0.9949963401978118	0.640817735825286	1.3491749445703376
348	1.0398395791776882	0.6689066144098113	1.4107725439455652
349	1.0602418583049213	0.6802072441431488	1.440276472466694
350	0.9885893895707121	0.6417296080854722	1.335449171055952
351	0.9712627850023434	0.6298329052954278	1.312692664709259
352	0.9712627850023434	0.6298329052954278	1.312692664709259
353	0.9416446362226542	0.6115310767008346	1.2717581957444737
354	0.9367283059330039	0.6227609819341346	1.2506956299318732
355	0.8964771530517539	0.6022616595911724	1.1906926465123355
356	0.9093054896377032	0.6122874070292716	1.2063235722461347
357	0.8948059803692923	0.6102412253590873	1.1793707353794973
358	0.8760657879139616	0.5992955716183259	1.1528360042095973
359	0.8739233453759018	0.597752517271311	1.1500941734804926
360	0.8739233453759018	0.597752517271311	1.1500941734804926
361	0.8711928795298585	0.5958444503850188	1.1465413086746983
362	0.8500790244397506	0.5817746107635167	1.1183834381159845
363	0.8583809235064616	0.586798153563507	1.1299636934494162
364	0.8702091257937794	0.5934073856899995	1.1470108658975593
365	0.846164257234201	0.5773706229864054	1.1149578914819966
366	0.8146481130346306	0.5489979924005429	1.0802982336687181
367	0.8223646525218048	0.5513510836403717	1.093378221403238
368	0.8053083593808743	0.5424908650184376	1.068125853743311
369	0.7912821429489807	0.5330203109897454	1.049543974908216
370	0.7887836100084292	0.5313153090614482	1.0462519109554103
371	0.7709876594486199	0.5181934879537125	1.0237818309435274
372	0.7750545078133881	0.5165332484175481	1.033575767209228
373	0.7714398377415824	0.5005294370775022	1.0423502384056627
374	0.8004079910292108	0.5142497260684448	1.0865662559899767
375	0.8077800376004813	0.516885072932856	1.0986750022681067
376	0.8231940017081448	0.5265176817464405	1.1198703216698491
377	0.8208108354366436	0.5249472643989763	1.1166744064743108
378	0.7904106147612804	0.5096613327318971	1.0711598967906637
379	0.79319639309557	0.5126051361290722	1.0737876500620678
380	0.8069109445251046	0.5168926316890063	1.0969292573612028
381	0.8162098630452923	0.5236603252411153	1.1087594008494692
382	0.7802706860512236	0.48789922256005525	1.072642149542392
383	0.7014054198590709	0.4266963071853247	0.9761145325328171
384	0.6561067774434802	0.389775059497618	0.9224384953893425
385	0.6375397985164266	0.3854676125812604	0.889611984451593
386	0.6105677003256773	0.36539330481634524	0.8557420958350093
387	0.6220110935772585	0.36967005275423237	0.8743521344002847
388	0.6353252667659677	0.38250194859054426	0.888148584941391
389	0.6568397095301378	0.3961861242022878	0.9174932948579878
390	0.644460305865715	0.3873584398841061	0.9015621718473238
391	0.6085323180363298	0.3792304548526405	0.8378341812200191
392	0.6021087467226192	0.378307384555832	0.8259101088894064
393	0.5937169274919636	0.3720378547049986	0.8153960002789287
394	0.5937169274919636	0.3720378547049986	0.8153960002789287
395	0.6152084552330758	0.3829626623181739	0.8474542481479777
396	0.6226021426202705	0.38720089930557045	0.8580033859349705
397	0.6154419006734353	0.3845571309559027	0.8463266703909678
398	0.6146229888053534	0.38247093379945296	0.8467750438112537
399	0.6149352952516418	0.37447965993891885	0.8553909305643648
400	0.6327929253985933	0.37901043646998345	0.8865754143272033
401	0.6111051841219621	0.36325842135207376	0.8589519468918505
402	0.6068851358008793	0.34906234220752236	0.8647079293942364
403	0.5960347016836304	0.3552274520919066	0.8368419512753541
404	0.6095683892449175	0.3644659815497706	0.8546707969400645
405	0.6169640662946345	0.3703146133844266	0.8636135192048423
406	0.624815682313903	0.37646119409761286	0.8731701705301932
407	0.6476515894268419	0.3908813982081323	0.9044217806455515
408	0.677789351787025	0.4129701368112769	0.942608566762773
409	0.6506273506193534	0.40121836317687476	0.9000363380618319
410	0.6392417915681494	0.3880309642858176	0.8904526188504813
411	0.6451278917242567	0.38576970615427925	0.904486077294234
412	0.6559507943945265	0.3936269876708076	0.9182746011182454
413	0.6775970624399289	0.4072842014202857	0.947909923459572
414	0.7209432307604581	0.4500650761108349	0.9918213854100812
415	0.7096004273597024	0.4435832241486681	0.9756176305707367
416	0.7198999842863059	0.4510795992728404	0.9887203692997713
417	0.7301998169655606	0.4585831458344533	1.0018164880966678
418	0.7224458287897475	0.45423910179846777	0.9906525557810273
419	0.7050015328855357	0.4427443613864612	0.9672587043846101
420	0.7079484291048324	0.4460043967647669	0.9698924614448978
421	0.696208310185173	0.43763507514814315	0.954781545222203
422	0.6869580668118311	0.4337214935984153	0.9401946400252469
423	0.7162346011596838	0.45334183982572673	0.979127362493641
424	0.6904914477362714	0.4409730356352537	0.940009859837289
425	0.6720372532833	0.4332696906438103	0.9108048159227897
426	0.6667614973905209	0.4298756020967674	0.9036473926842744
427	0.66327464229745	0.4279458376402711	0.8986034469546289
428	0.6837381817558671	0.4397314994105364	0.9277448641011977
429	0.6855386112892157	0.4408947086956242	0.930182513882807
430	0.7025860730939986	0.4461397908106366	0.9590323553773606
431	0.7128841279552598	0.45359414777889184	0.9721741081316276
432	0.7090917412145017	0.4511615295074155	0.967021952921588
433	0.702842644238354	0.44329623467729706	0.9623890537994109
434	0.7135497298418545	0.4485928366713249	0.9785066230123842
435	0.7446349421992562	0.4842631897493944	1.005006694649118
436	0.8375892412845549	0.5379776288687156	1.1372008537003944
437	0.8658573717896763	0.5543455768140655	1.177369166765287
438	0.8955860665320491	0.5812870391319616	1.2098850939321366
439	0.9038245518168786	0.5879848741741406	1.2196642294596167
440	0.9101857546728785	0.5922656664110526	1.2281058429347045
441	0.913575193464978	0.5966306699921449	1.230519716937811
442	0.9368765798864428	0.6103134661206442	1.2634396936522414
443	0.9501507361004173	0.619254076918423	1.2810473952824117
444	0.9100143285638076	0.5914802078294078	1.2285484492982075
445	0.9100143285638076	0.5914802078294078	1.2285484492982075
446	0.9171119164738487	0.594337552626921	1.2398862803207764
447	0.9118149347294802	0.5970174939642462	1.2266123754947142
448	1.0051370086201297	0.6683323291180254	1.341941688122234
449	0.9739037636551993	0.6498304236828516	1.297977103627547
450	0.9615499539269445	0.6416663249317437	1.2814335829221455
451	0.958559150713962	0.6405522449786039	1.2765660564493202
452	0.9417342686012768	0.6337442389635966	1.2497242982389571
453	0.8838178236498317	0.5944707155005068	1.1731649317991566
454	0.8591473821603481	0.5769909466773956	1.1413038176433008
455	0.8348904997781846	0.5679057236301608	1.1018752759262085
456	0.824014590454937	0.5638553276963096	1.0841738532135643
457	0.8209853274313432	0.5607102554524103	1.081260399410276
458	0.8672601516630942	0.5956171386509538	1.1389031646752346
459	0.8535327515970572	0.5724327686549873	1.1346327345391272
460	0.8720768461941044	0.5841364467665555	1.1600172456216533
461	0.8598632092903911	0.5756783547567181	1.144048063824064
462	0.8537270172922973	0.5713678434056672	1.1360861911789275
463	0.8703822617602854	0.5826095581086533	1.1581549654119174
464	0.8703822617602854	0.5826095581086533	1.1581549654119174
465	0.8964075738778686	0.6016669642659029	1.1911481834898343
466	0.9029183506265228	0.606245923619805	1.1995907776332406
467	0.903094192767399	0.6041321800828306	1.2020562054519672
468	0.8893804727256033	0.5895438259924961	1.1892171194587104
469	0.9732891862705791	0.6529432102535373	1.293635162287621
470	0.9908565681177852	0.6560572685940474	1.3256558676415229
471	1.00420801039216	0.6695130802218734	1.3389029405624466
472	1.000142729136364	0.6656925669511535	1.3345928913215745
473	1.000142729136364	0.6656925669511535	1.3345928913215745
474	0.9985773013813188	0.6664820561613426	1.3306725466012952
475	0.9802391770700338	0.6534494374420577	1.3070289166980098
476	0.9481133941076909	0.632904978876124	1.2633218093392578
477	0.9564359482013942	0.6478968297827495	1.264975066620039
478	0.8949286075632739	0.613996658091647	1.1758605570349006
479	0.8978726592224637	0.6160296523838976	1.17971566606103
480	0.9005141565581533	0.606614941418399	1.1944133716979075
481	0.8402771405889018	0.558238473427123	1.1223158077506805
482	0.8363513558326918	0.5538513894507732	1.1188513222146106
483	0.8212434188750495	0.5394961684393282	1.1029906693107707
484	0.8090939240971858	0.5324400595029506	1.085747788691421
485	0.8289232766720384	0.5494353945655199	1.1084111587785568
486	0.8508562057515919	0.5633781084122587	1.1383343030909252
487	0.857665025431275	0.5690176012353474	1.1463124496272026
488	0.8308350298960034	0.554185036798848	1.107485022993159
489	0.893875873048668	0.5969953416635243	1.1907564044338117
490	0.9225748757600022	0.6198797428372684	1.225270008682736
491	0.932591241844435	0.6369287174658556	1.2282537662230144
492	0.9032512729876115	0.6121055009624894	1.1943970450127337
493	0.8985018458529394	0.5878630242401337	1.209140667465745
494	0.9355313033850011	0.6077977690369305	1.2632648377330717
495	0.9403477549821855	0.6089802610486036	1.2717152489157675
496	0.9311933746830569	0.602658029265724	1.2597287201003897
497	0.9241595639915725	0.5968610817766069	1.251458046206538
498	0.9408581389009422	0.6052255065576675	1.2764907712442168
499	0.983472487837697	0.6311209764576188	1.3358239992177752
500	1.0348150427816065	0.6510493158005239	1.418580769762689
501	1.075361138095122	0.6695701063316772	1.481152169858567
502	1.0584282045684397	0.6602698336106849	1.4565865755261942
503	1.0511636944392746	0.6581030259940072	1.4442243628845421
504	1.061308674771769	0.665125704711137	1.4574916448324013
505	1.058517427093049	0.6632922275517574	1.453742626634341
506	1.0530421257418103	0.65969246947213	1.4463917820114904
507	1.0426792140790617	0.6525332789890463	1.4328251491690773
508	1.0520064167820686	0.6619888882947942	1.442023945269343
509	1.065494452297703	0.6805670997594642	1.4504218048359419
510	1.0550304935620418	0.671280397510667	1.4387805896134167
511	1.052642045143866	0.6755277978100638	1.4297562924776686
512	1.0610399571101696	0.6811786671632466	1.4409012470570928
513	1.0756970977301599	0.6912867016463713	1.4601074938139484
514	0.9457664128013079	0.6085637268920809	1.2829690987105349
515	0.9187948122681996	0.5910774871720184	1.2465121373643808
516	0.900447694221139	0.5742897977227461	1.226605590719532
517	0.8925252525073015	0.570595655287462	1.214454849727141
518	0.8925252525073015	0.570595655287462	1.214454849727141
519	0.9297230919699118	0.5946191165296244	1.2648270674101991
520	0.9377569533233133	0.6011265836807038	1.2743873229659228
521	0.9576179607039015	0.6126028180445602	1.3026331033632428
522	0.9615403597646833	0.6036737744021916	1.319406945127175
523	1.0555001547210514	0.6470869634663696	1.4639133459757332
524	0.86505200412031	0.569291627023029	1.160812381217591
525	0.8366008383501928	0.5495115560865649	1.1236901206138208
526	0.8741134783357476	0.571247332256537	1.1769796244149582
527	0.8656673835571629	0.5725544969594878	1.158780270154838
528	0.8610119155283762	0.5684475738300622	1.1535762572266903
529	0.8741103755499613	0.5761668529285511	1.1720538981713715
530	0.8741103755499613	0.5761668529285511	1.1720538981713715
531	0.8608037828309947	0.5666759115751899	1.1549316540867993
532	0.8435573075727425	0.553058428641222	1.1340561865042629
533	0.8833428182932127	0.57558143341889	1.1911042031675354
534	0.8325277142829642	0.5385537059462899	1.1265017226196385
535	0.7956037727808689	0.5098560429078824	1.0813515026538554
536	0.780216911539962	0.4873287867739656	1.0731050363059582
537	0.8089011244076071	0.5052633352013298	1.1125389136138844
538	0.7579100659777103	0.49354844543992427	1.0222716865154964
539	0.7569361012616181	0.4933467996763588	1.0205254028468775
540	0.7688789811312133	0.5095891192111986	1.028168843051228
541	0.7879765407388912	0.5231669382029559	1.0527861432748264
542	0.8120264752937685	0.5375846878914706	1.0864682626960662
543	0.8283265881635002	0.5511512009228078	1.1055019754041926
544	0.8427687433522573	0.5699791156949571	1.1155583710095576
545	0.8408780943656273	0.5686501739179484	1.1131060148133063
546	0.8510008794318699	0.5760416166298798	1.1259601422338599
547	0.84730725697082	0.5744993704325263	1.1201151435091137
548	0.810111582637389	0.5492457301408098	1.0709774351339683
549	0.8144515384392146	0.5537500857392949	1.0751529911391342
550	0.8161570195691181	0.5549644482570025	1.0773495908812338
551	0.8012441341151924	0.5492039973762329	1.0532842708541517
552	0.8012441341151924	0.5492039973762329	1.0532842708541517
553	0.7787867056071758	0.5320529154892266	1.025520495725125
554	0.7771333190686394	0.5273811435844621	1.0268854945528165
555	0.7820665025621456	0.5332061981192894	1.030926807005002
556	0.8028931061871959	0.5516717219296616	1.0541144904447302
557	0.8134685183197314	0.5631667417026118	1.063770294936851
558	0.8005554694961523	0.5525613259139093	1.0485496130783953
559	0.8494624620384414	0.5756199921772706	1.1233049318996124
560	0.8333241823495348	0.5730687065819104	1.093579658117159
561	0.845916049872132	0.587966652893771	1.103865446850493
562	0.8589071261322193	0.5967711349787621	1.1210431172856765
563	0.8470465719349016	0.5891022202260525	1.1049909236437507
564	0.8490763908220549	0.5912601563651715	1.1068926252789382
565	0.845916049872132	0.587966652893771	1.103865446850493
566	0.8608201558526465	0.6017751726023061	1.119865139102987
567	0.8536590103660102	0.6001120914099495	1.1072059293220708
568	0.9012563212138387	0.6479400916597275	1.1545725507679498
569	1.0087953886487786	0.7059792033957693	1.3116115739017877
570	1.0307743883550862	0.7196894245371463	1.341859352173026
571	1.0502039741095044	0.7345814930290733	1.3658264551899357
572	1.058384704301822	0.7339072609148433	1.3828621476888006
573	1.078320896481828	0.7528986856376219	1.4037431073260342
574	1.0772767585573397	0.7550229566784611	1.3995305604362183
575	1.0661164055168308	0.7441525937672917	1.3880802172663698
576	1.0591249013231765	0.740550765293336	1.377699037353017
577	1.049945397291227	0.7365302764443141	1.3633605181381396
578	1.0960850203069614	0.7753072002863646	1.416862840327558
579	1.1224569239013662	0.7948070293379156	1.4501068184648167
580	1.1802131163279925	0.8541021071494178	1.5063241255065671
581	1.1492147132021264	0.8440967302435012	1.4543326961607517
582	1.1420732276929506	0.8378028891785911	1.4463435662073103
583	1.2091592144535988	0.8733807452349326	1.544937683672265
584	1.2212133442505488	0.8834422636543926	1.558984424846705
585	1.230041374788602	0.8823673638136001	1.5777153857636042
586	1.2177404341660951	0.8724212589713447	1.5630596093608458
587	1.2087027375312447	0.8656628051450854	1.5517426699174042
588	1.188633426260912	0.8501388035374187	1.5271280489844052
589	1.196355278308973	0.8413548010753948	1.5513557555425512
590	1.2047121414644768	0.8472343067975742	1.5621899761313793
591	1.1950837740638312	0.8401048688016454	1.5500626793260168
592	1.2133202438635964	0.8522267378613776	1.574413749865815
593	1.247550253848066	0.879577760267228	1.615522747428904
594	1.2342046445116925	0.8692003593266996	1.5992089296966854
595	1.2427144175283769	0.8762016795921013	1.6092271554646524
596	1.2906804721557774	0.9063496301977971	1.6750113141137577
597	1.267544044709223	0.8920348132004917	1.6430532762179542
598	1.3099407337092193	0.9247632233274254	1.695118244091013
599	1.3121559818125255	0.9227306443785102	1.7015813192465408
600	1.3094093362252817	0.9171174535605692	1.701701218889994
601	1.2884774989307157	0.8936097950352211	1.6833452028262106
602	1.2874744014714226	0.8893966557192119	1.6855521472236332
603	1.2713284781276142	0.8778671163925781	1.6647898398626504
604	1.2405568239977756	0.857216423184455	1.6238972248110959
605	1.2476844842317145	0.8501751278555613	1.6451938406078677
606	1.290423938987444	0.8747208336049168	1.7061270443699708
607	1.2936752762879504	0.8790098602310413	1.7083406923448594
608	1.3256077750855222	0.8989754344704133	1.7522401157006309
609	1.3249079615906763	0.8995118942971455	1.7503040288842069
610	1.347626654685631	0.9164328092080892	1.7788205001631727
611	1.3116206004855766	0.885242323952455	1.7379988770186983
612	1.3293730209032628	0.887160638126499	1.7715854036800267
613	1.2092734670724565	0.7858175000033114	1.6327294341416017
614	1.1079585473533158	0.7260478954045175	1.489869199302114
615	1.0853154398959282	0.7093656837694715	1.4612651960223846
616	1.0335414902261806	0.6811973516373051	1.385885628815056
617	1.0348232639824917	0.6831343017331043	1.386512226231879
618	1.002472003430293	0.6535778715684006	1.3513661352921855
619	0.9723720235100054	0.6298476721075745	1.3148963749124363
620	0.945072111616915	0.6129212247019951	1.2772229985318349
621	0.9184219168823846	0.5944014546491808	1.2424423791155883
622	0.9251517554108175	0.595226718306499	1.255076792515136
623	0.8552618958640746	0.541090679766344	1.1694331119618053
624	0.7124366753138627	0.4629574106736183	0.9619159399541072
625	0.5709188566257922	0.3562367147433569	0.7856009985082276
626	0.5415988099789564	0.3225488111151475	0.7606488088427652
627	0.5398386724136746	0.32141064127403324	0.7582667035533158
628	0.5589889591103354	0.3371092821799356	0.7808686360407353
629	0.6605107209171803	0.43595411964138997	0.8850673221929708
630	0.6780052354285808	0.4507497824832736	0.9052606883738881
631	0.6882971352241046	0.4579615579300926	0.9186327125181166
632	0.6897718988169927	0.45818103862345627	0.9213627590105293
633	0.737468425219637	0.4955050650720747	0.9794317853671992
634	0.7485572714940499	0.5059447446564649	0.991169798331635
635	0.7599639751866804	0.5167718097413962	1.0031561406319645
636	0.7599639751866804	0.5167718097413962	1.0031561406319645
637	0.7436644271664135	0.5058642704999587	0.9814645838328683
638	0.7327035468301057	0.4929971105885288	0.9724099830716827
639	0.7346520191970543	0.49677314882943835	0.9725308895646703
640	0.7310079556704107	0.4960731328038501	0.9659427785369712
641	0.7529549399801041	0.511642924098777	0.9942669558614312
642	0.7540039675867989	0.5128482348117404	0.9951597003618573
643	0.7263076861376572	0.4901295040535707	0.9624858682217436
644	0.7326807435054897	0.4954170398295975	0.969944447181382
645	0.718037588345565	0.48667072727939176	0.9494044494117382
646	0.7227554690911278	0.489463650645391	0.9560472875368646
647	0.6993880264435788	0.4726618221574219	0.9261142307297356
648	0.7112197220382952	0.4839532871566795	0.938486156919911
649	0.7399338295956595	0.508358657380418	0.971509001810901
650	0.7243428778876861	0.5050313946620225	0.9436543611133497
651	0.6994862512842759	0.48629085052017385	0.912681652048378
652	0.6917631214984988	0.4801951443561019	0.9033310986408958
653	0.6881054121609885	0.4783673648291532	0.8978434594928238
654	0.6600295074473024	0.45710931855426995	0.8629496963403347
655	0.6515122597073751	0.4503863550445241	0.8526381643702261
656	0.6508365317825175	0.4506560670302831	0.851016996534752
657	0.6512233737473074	0.45167974706532477	0.8507670004292902
658	0.6656646341865584	0.45883849515841557	0.8724907732147014
659	0.7062810329517207	0.4942292870245981	0.9183327788788433
660	0.6870964439144898	0.4834763873312901	0.8907165004976894
661	0.6828639097724698	0.48079340802295023	0.8849344115219895
662	0.6773581328699032	0.4761758580412613	0.8785404076985452
663	0.6740653885407348	0.47383350883797803	0.8742972682434915
664	0.6790775504945284	0.4785216239063576	0.8796334770826993
665	0.6870340465020495	0.48386095422741676	0.8902071387766821
666	0.6989632320932548	0.4927005321367569	0.9052259320497527
667	0.700570952908599	0.49384768310484484	0.9072942227123532
668	0.7021921169830342	0.4950040886931385	0.9093801452729299
669	0.7604786224822273	0.5284049040558825	0.9925523409085721
670	0.7887038371161108	0.5434518226398493	1.0339558515923724
671	0.7979574628850161	0.549333436762975	1.0465814890070573
672	0.8041027504800043	0.5536292430863727	1.054576257873636
673	0.8193095817169119	0.5638366645312372	1.0747824989025867
674	0.7658023919181796	0.4990585646446103	1.0325462191917487
675	0.7423614635279421	0.48041059552758636	1.0043123315282978
676	0.7306681356232464	0.47200262811829324	0.9893336431281996
677	0.7242200739860958	0.4670114519812184	0.9814286959909733
678	0.7228975059002922	0.4640269106404412	0.9817681011601432
679	0.7628287336303793	0.495973714270902	1.0296837529898566
680	0.7826537395080417	0.5107642403449564	1.054543238671127
681	0.797572039325596	0.5237802573879933	1.0713638212631986
682	0.8153176146873679	0.5337826460556798	1.0968525833190559
683	0.8160868944761128	0.5306418344222092	1.1015319545300164
684	0.8098917627188945	0.5271000853736152	1.0926834400641738
685	0.8288117593175419	0.5380386789826739	1.11958483965241
686	0.7858719868528692	0.5062330558889037	1.0655109178168347
687	0.7885788879127458	0.5052412790826297	1.0719164967428618
688	0.786542274008386	0.5038800161901075	1.0692045318266645
689	0.779434646324318	0.4980938963557905	1.0607753962928457
690	0.7906381030481521	0.5066170358679603	1.074659170228344
691	0.7706086589813297	0.4939446742928918	1.0472726436697677
692	0.7955286871452164	0.5081824816291458	1.082874892661287
693	0.7927245369369942	0.501277113623409	1.0841719602505795
694	0.767695199451389	0.4771674777880093	1.0582229211147687
695	0.8267322765827172	0.4933282778248479	1.1601362753405864
696	0.8184820797502905	0.4920415921369833	1.1449225673635977
697	0.7885188512345118	0.47977866645548806	1.0972590360135357
698	0.7831595646732367	0.48151101144179687	1.0848081179046765
699	0.8456257574361723	0.5274067852080562	1.1638447296642884
700	0.8998938236187644	0.5733696506454461	1.2264179965920827
701	0.952836462277886	0.6202369042024402	1.285436020353332
702	0.9585657821946629	0.6300121899683613	1.2871193744209646
703	1.000109323329905	0.6754071371669182	1.3248115094928916
704	1.0752674595253704	0.7035788159325955	1.4469561031181455
705	1.1378537334160765	0.7385183910136079	1.5371890758185451
706	1.1283722482444276	0.7318892270639665	1.5248552694248887
707	1.1479252602668306	0.7540076526731372	1.5418428678605238
708	1.1665176999881144	0.7679362998762456	1.5650991000999834
709	1.1771816745382224	0.7749191295144588	1.579444219561986
710	1.1771816745382224	0.7749191295144588	1.579444219561986
711	1.1630090261120083	0.7641639131720177	1.5618541390519987
712	1.169246053214424	0.7684239323371139	1.5700681740917342
713	1.1613104506177014	0.7619331036839354	1.5606877975514675
714	1.194060305181235	0.7903682873720946	1.5977523229903756
715	1.256007944362837	0.850461737209515	1.6615541515161587
716	1.2527341845267737	0.848159942419024	1.6573084266345233
717	1.2316900367364887	0.8357156075587607	1.6276644659142168
718	1.2276944133520522	0.8278150814625084	1.6275737452415961
719	1.1692680884054438	0.7923301341880333	1.5462060426228543
720	1.162902259089845	0.7897704229197917	1.5360340952598983
721	1.192929000202148	0.8128760310424448	1.5729819693618512
722	1.1696302468922941	0.8005711325429685	1.5386893612416197
723	1.0949774311513885	0.7563561655381483	1.4335986967646286
724	1.0787993701776577	0.7395624541664584	1.418036286188857
725	1.0328303771203684	0.7047868203426273	1.3608739338981093
726	1.001492143321893	0.6825659322664763	1.3204183543773098
727	0.9900885717205469	0.6757435122762596	1.3044336311648341
728	0.9631277733467846	0.6599968567286145	1.2662586899649546
729	0.976585228698194	0.6646113746130076	1.2885590827833804
730	0.9601672191348112	0.6508739045410418	1.2694605337285807
731	0.9601672191348112	0.6508739045410418	1.2694605337285807
732	0.9731866598862626	0.6602746777284296	1.2860986420440956
733	0.9862403639450809	0.6697036431178736	1.3027770847722882
734	0.9959990884311487	0.6812962751212424	1.310701901741055
735	1.0162570675898839	0.6967378448399897	1.335776290339778
736	1.1090414875643237	0.771098817166013	1.4469841579626346
737	1.1983395588136905	0.8427703991617158	1.553908718465665
738	1.2020132297349222	0.8491980805107188	1.5548283789591257
739	1.1875219713366119	0.8411425647396098	1.533901377933614
740	1.270646195615016	0.9134523318719965	1.6278400593580356
741	1.2899948541963333	0.9251979136061881	1.6547917947864783
742	1.3693835078307928	0.9755857126075812	1.7631813030540044
743	1.3928879862453158	0.9862763926401439	1.7994995798504878
744	1.396785303355038	0.983590012077894	1.809980594632182
745	1.3447261049560675	0.9379013620528045	1.7515508478593307
746	1.3787777501038985	0.9467837125131647	1.8107717876946323
747	1.409831520634155	0.9641620903696337	1.855500950898676
748	1.3446117482114315	0.9160370968725806	1.7731863995502826
749	1.3154861747259985	0.9052989601764813	1.7256733892755156
750	1.3304051391721021	0.9156432120785519	1.7451670662656524
751	1.4034147265041002	0.9604470065757571	1.846382446432443
752	1.4041991566031644	0.9522858978792852	1.8561124153270434
753	1.3802933844538239	0.9360142601009496	1.8245725088066982
754	1.3809575659674858	0.9343089266466889	1.8276062052882827
755	1.3809575659674858	0.9343089266466889	1.8276062052882827
756	1.405788138298261	0.9510012287400087	1.8605750478565135
757	1.405788138298261	0.9510012287400087	1.8605750478565135
758	1.405788138298261	0.9510012287400087	1.8605750478565135
759	1.387359034619911	0.9315816235983632	1.843136445641459
760	1.3739269256417777	0.9011668125513529	1.8466870387322025
761	1.3543940226473414	0.8935322851818984	1.8152557601127843
762	1.3231230398888971	0.8890758582804278	1.7571702214973666
763	1.3597171888897215	0.9301342216602266	1.7893001561192166
764	1.398501130006986	0.9544897148035802	1.8425125452103919
765	1.4328199067841343	0.9768069324295439	1.8888328811387245
766	1.4295698084699775	0.9754137506292269	1.883725866310728
767	1.4515768488190874	0.9876938506829105	1.9154598469552644
768	1.554712137131697	1.0382183570829633	2.0712059171804307
769	1.5009524053320196	1.0013874764687736	2.0005173341952656
770	1.5515567071262457	1.030520635684656	2.0725927785678353
771	1.592018423918284	1.0516060815474384	2.1324307662891293
772	1.6205057836814842	1.067280450073701	2.1737311172892677
773	1.7220165938569674	1.1248768520687826	2.319156335645152
774	1.7005556405838298	1.1106615932608737	2.290449687906786
775	1.6591415903670383	1.1177539816999982	2.2005291990340785
776	1.594712479180363	1.0868931876743884	2.102531770686338
777	1.5880560735730742	1.0842934123279047	2.0918187348182435
778	1.545673316538465	1.064677394650707	2.026669238426223
779	1.5990816169120743	1.0950083571249216	2.103154876699227
780	1.6327859432090823	1.1162087047558682	2.1493631816622965
781	1.5436366352659348	1.0422613512329193	2.0450119192989504
782	1.44443916184147	0.9635661404337201	1.9253121832492197
783	1.4553815489807715	0.9628591148429195	1.9479039831186233
784	1.4690221855829102	0.9688374055958455	1.969206965569975
785	1.4053983506134082	0.9097917639742293	1.901004937252587
786	1.4913500337309484	0.9799909901149301	2.002709077346967
787	1.5033390380307368	0.9880468117167176	2.018631264344756
788	1.5107647156630502	0.9929650889654307	2.02856434236067
789	1.5080577104969337	1.002324888624991	2.0137905323688767
790	1.4091021130314942	0.9506174852950264	1.8675867407679618
791	1.39453935752728	0.9680275982638382	1.8210511167907217
792	1.386446799784998	0.9884500923176731	1.7844435072523233
793	1.4295670365896218	1.0083991517271214	1.8507349214521223
794	1.4786972817878237	1.0325414408878923	1.9248531226877552
795	1.4434540631380335	1.0050976739084	1.881810452367667
796	1.4364309403889441	0.9979161193260573	1.874945761451831
797	1.4318642459419546	0.9946969352807975	1.8690315566031117
798	1.4314988237081492	0.997836629419597	1.8651610179967013
799	1.430661022970813	0.9981902238124245	1.8631318221292013
800	1.430661022970813	0.9981902238124245	1.8631318221292013
801	1.4263765642877257	0.9951504692797186	1.857602659295733
802	1.4221430531297095	0.9921450216639136	1.8521410845955053
803	1.4221430531297095	0.9921450216639136	1.8521410845955053
804	1.4507956808034355	1.0207234207102867	1.8808679408965843
805	1.389138589486246	0.9777844392590056	1.8004927397134867
806	1.3940271460841984	0.9809682371053536	1.807086055063043
807	1.4422869146942976	1.000766395232671	1.883807434155924
808	1.420580832027666	0.9726547273493289	1.868506936706003
809	1.4026856823509042	0.9666329625071548	1.8387384021946538
810	1.3510859013945242	0.9338007074276118	1.7683710953614369
811	1.3621648029656437	0.941870113036293	1.7824594928949944
812	1.3796694025151262	0.9524021041018833	1.806936700928369
813	1.4392093793210508	1.0006118008659666	1.877806957776135
814	1.5408884179483242	1.0780517309432378	2.0037251049534106
815	1.5249617017714212	1.0697503113805062	1.9801730921623362
816	1.5888504412118718	1.146950076889909	2.0307508055338346
817	1.6922322697941223	1.2384081580686424	2.1460563815196023
818	1.662574060161887	1.2269060625709902	2.098242057752784
819	1.6858883288316966	1.245954630872979	2.125822026790414
820	1.7277608922722845	1.2579683090103158	2.197553475534253
821	1.771711301560252	1.2822963974898784	2.2611262056306254
822	1.76037799729394	1.2722178137894284	2.2485381807984517
823	1.7940012048081306	1.289283808720801	2.2987186008954605
824	1.6333082491697786	1.1907820734531773	2.07583442488638
825	1.603922378640853	1.1659370709460215	2.0419076863356844
826	1.6321061878354306	1.1874777328432449	2.0767346428276166
827	1.594898173622842	1.1662973503720944	2.0234989968735895
828	1.5191370950471914	1.1199525442195286	1.9183216458748542
829	1.5256374612385362	1.1285362175220979	1.9227387049549745
830	1.5116104688957128	1.1139779666772136	1.909242971114212
831	1.4850799612633812	1.0825622589375703	1.887597663589192
832	1.465577120920063	1.069917618962156	1.86123662287797
833	1.4391041032927472	1.0503427162092087	1.8278654903762854
834	1.4222248753069937	1.0332694178841073	1.81118033272988
835	1.486223992588506	1.0756582459062607	1.896789739270751
836	1.5049510216243474	1.0682620711238948	1.9416399721248
837	1.5383824529327947	1.0569091644512127	2.0198557414143767
838	1.5331740745186453	1.0492264977929915	2.017121651244299
839	1.5475478745618092	1.0611491227347996	2.033946626388819
840	1.588911613951268	1.0980033041655899	2.079819923736946
841	1.5564998212663586	1.0805972375592123	2.0324024049735048
842	1.5564998212663586	1.0805972375592123	2.0324024049735048
843	1.5439360747842759	1.0677906092154683	2.0200815403530834
844	1.5819595099901047	1.0944642588217548	2.0694547611584544
845	1.4242378762633585	0.995892349691836	1.8525834028348809
846	1.1665907228651093	0.8650022355808138	1.4681792101494051
847	1.1583284807944658	0.859662187200095	1.4569947743888365
848	1.164917187023534	0.8653005407550999	1.4645338332919682
849	1.1633804312153682	0.861793220011625	1.4649676424191114
850	1.1856758601891468	0.8766667960598209	1.4946849243184728
851	1.1843034651165953	0.874129426206687	1.494477504026504
852	1.182507781402613	0.8727806555563424	1.4922349072488834
853	1.196033511224163	0.8824273285305064	1.5096396939178192
854	1.2028583201001777	0.8833355091674729	1.5223811310328825
855	1.207580910715615	0.8873894862307412	1.5277723352004888
856	1.194915294973756	0.8772330917305454	1.5125974982169668
857	1.1874110398991935	0.8744337634548793	1.5003883163435077
858	1.1485879754621082	0.8419659176893086	1.4552100332349078
859	1.0825375919468634	0.7895432074569815	1.3755319764367453
860	1.1053018736972007	0.8053346109051065	1.4052691364892946
861	1.0175901824847757	0.7295815685899067	1.3055987963796447
862	0.9134413550092098	0.643935857659273	1.1829468523591467
863	0.9158680222111373	0.6413820591289126	1.190353985293362
864	1.051309341814957	0.7615146564778204	1.3411040271520935
865	1.1478873597896526	0.8462440382655265	1.4495306813137785
866	1.1491877882298402	0.8505994115584737	1.4477761649012066
867	1.1519251068053173	0.8531218323054629	1.4507283813051717
868	1.1476255010812997	0.8497238490994352	1.4455271530631644
869	1.1638074604063342	0.850966565272812	1.4766483555398562
870	1.164514200367178	0.8526720871240685	1.4763563136102877
871	1.1377733166974484	0.8319111736909134	1.4436354597039833
872	1.1748864972237323	0.8570798729182882	1.4926931215291765
873	1.235039519467846	0.8983580163847413	1.5717210225509508
874	1.23144645861445	0.8925178849119544	1.5703750323169459
875	1.2529522521377858	0.9095571790104822	1.5963473252650893
876	1.239397903037236	0.8997504172401602	1.579045388834312
877	1.3211594028474969	0.9753777960427874	1.6669410096522066
878	1.3324720173797535	0.9856115052323035	1.6793325295272035
879	1.360142336428159	1.0069108638938333	1.7133738089624848
880	1.358562823977807	1.0033853459260909	1.713740302029523
881	1.3489880403233776	0.9973890869014562	1.700586993745299
882	1.3437815327933416	0.9933413585240239	1.6942217070626593
883	1.3495460916698319	0.9976444772253615	1.701447706114302
884	1.3554695808962967	1.004266807757934	1.7066723540346596
885	1.3280096308461173	0.9815701980633572	1.6744490636288774
886	1.347562017748359	0.9938603632133906	1.7012636722833272
887	1.3488720806608478	0.9978984790381525	1.6998456822835433
888	1.4013174501429693	1.0405349772450552	1.7620999230408831
889	1.3951604893264529	1.045726154039604	1.744594824613302
890	1.523750428528775	1.1361826662838022	1.911318190773748
891	2.0764064499547294	1.4523398889546475	2.7004730109548114
892	2.1043592791276224	1.4720499038042185	2.736668654451026
893	2.1165907139293068	1.4796285354229695	2.753552892435644
894	2.063159648636397	1.4426863173133238	2.6836329799594703
895	2.0525058102112723	1.4534381096514193	2.651573510771126
896	2.2921179785823904	1.6408584126912777	2.9433775444735026
897	2.242388270679313	1.61763383107102	2.8671427102876055
898	2.1164515798442456	1.5437413037347323	2.689161855953759
899	2.078505339746043	1.526476478829862	2.6305342006622245
900	2.12739521422369	1.5562798598789227	2.698510568568457
901	2.1416331790533043	1.565998636501369	2.71726772160524
902	2.176136522395467	1.5844956726566983	2.767777372134235
903	2.176136522395467	1.5844956726566983	2.767777372134235
904	2.186467790873169	1.5887913840247694	2.7841441977215693
905	2.1623231855474305	1.573551518625433	2.7510948524694285
906	2.258734416271076	1.6307359431254862	2.886732889416665
907	2.2708112893186323	1.6347959373867722	2.906826641250492
908	2.2849274443936025	1.6349453480672804	2.9349095407199246
909	2.3449899375112206	1.6303308121369677	3.059649062885473
910	2.190930721804972	1.5094279757571645	2.8724334678527796
911	2.158823145494745	1.489688938353404	2.827957352636086
912	2.15798404481983	1.4878049788289305	2.8281631108107295
913	2.1140756373117906	1.4629994531649453	2.7651518214586357
914	2.1140756373117906	1.4629994531649453	2.7651518214586357
915	2.1167031613607428	1.4713730743006184	2.7620332484208676
916	2.133472518800628	1.4854840234024609	2.781461014198795
917	2.087389227174551	1.4497278449697668	2.725050609379336
918	2.0945770375859665	1.4443022383106565	2.744851836861277
919	2.084638794367397	1.4374303179508845	2.7318472707839097
920	2.063084182491573	1.4199235665164296	2.7062447984667157
921	2.05230691515582	1.4111727638584273	2.6934410664532136
922	1.9062725414837574	1.3048701081269967	2.507674974840518
923	1.8944279238414548	1.3123113348869038	2.4765445127960057
924	1.8973388689768498	1.3133072076645562	2.4813705302891433
925	1.7879232629337465	1.2522952621625532	2.32355126370494
926	1.7929232540972584	1.2533075355236116	2.332538972670905
927	1.8022957898000806	1.2609911526559565	2.343600426944205
928	1.7574284882168913	1.2390630827747442	2.2757938936590385
929	1.742784718587131	1.2224884751661935	2.2630809620080683
930	1.7878083289348377	1.2513035872709262	2.324313070598749
931	1.7688649687707745	1.2407516526016702	2.296978284939879
932	1.7798231829575522	1.2422241986660882	2.317422167249016
933	1.7353713139745301	1.2016619307510954	2.269080697197965
934	1.7421201279514968	1.1831027025395544	2.3011375533634393
935	1.6262099004487396	1.1205123584409153	2.131907442456564
936	1.574394761211122	1.0988468095319257	2.0499427128903185
937	1.5720417639032638	1.0947637287245875	2.04931979908194
938	1.5103580598251747	1.0562294805972199	1.9644866390531295
939	1.5019471698263533	1.0539393065880063	1.9499550330647006
940	1.4657757793137318	1.0166479393909889	1.9149036192364748
941	1.2208862053447216	0.8352928694607362	1.606479541228707
942	1.2306944152265902	0.8355824984463822	1.6258063320067984
943	1.2709283396652884	0.848476640950196	1.6933800383803805
944	1.284871976272524	0.8453874915522406	1.7243564609928073
945	1.284506399388745	0.8460150150931096	1.7229977836843802
946	1.2656834295961135	0.8339160476998446	1.697450811492382
947	1.2535530371757715	0.8260888893843521	1.6810171849671907
948	1.2535530371757715	0.8260888893843521	1.6810171849671907
949	1.2656834295961135	0.8339160476998446	1.697450811492382
950	1.224460821995467	0.8033640783266599	1.6455575656642738
951	1.1570400534905443	0.7484342345296573	1.5656458724514315
952	1.1570686375937465	0.7475769206731393	1.5665603545143534
953	1.1625330357342372	0.7499857925200663	1.575080278948408
954	1.2105140723054388	0.7895234916730728	1.6315046529378048
955	1.2780308529200504	0.8376358007230515	1.7184259051170494
956	1.3246762389813773	0.8623218684711617	1.7870306094915929
957	1.3179641341022594	0.8580192665089728	1.7779090016955459
958	1.3584080916765808	0.8840726211104919	1.83274356224267
959	1.3493014309299518	0.8817316918891739	1.8168711699707298
960	1.333281083600161	0.8635805566050807	1.8029816105952414
961	1.2925380050600048	0.8346564420342024	1.750419568085807
962	1.2925380050600048	0.8346564420342024	1.750419568085807
963	1.2890259501041	0.8359620391319535	1.7420898610762463
964	1.286709912946143	0.8354475271269481	1.7379722987653379
965	1.2983578424113718	0.84466979391541	1.7520458909073335
966	1.3630563543904894	0.9071174242592064	1.8189952845217725
967	1.3938928321284445	0.9077873175607438	1.8799983466961452
968	1.4339388922056355	0.9721325338386775	1.8957452505725934
969	1.4189893153778197	0.987245909953987	1.8507327208016524
970	1.5020651702014525	1.0374492140952374	1.9666811263076673
971	1.502173385323633	1.0406605623238188	1.963686208323447
972	1.4930003174326738	1.0331530351914002	1.9528475996739476
973	1.5187827662006352	1.0418071446173525	1.9957583877839178
974	1.5069994035319243	1.0337307738601635	1.9802680332036848
975	1.473284424370476	1.0137552835691401	1.9328135651718117
976	1.4855856563442305	1.0291469884214661	1.9420243242669946
977	1.4926238218692838	1.0362663947626714	1.9489812489758962
978	1.53444906419154	1.0700967576175155	1.9988013707655647
979	1.4371906059213044	1.0125655589858016	1.8618156528568073
980	1.519592173342081	1.0610900624451303	1.9780942842390317
981	1.5676447823287003	1.0878269494630226	2.047462615194378
982	1.5692396996281324	1.090929017169286	2.0475503820869787
983	1.6190826667338067	1.1174165665994544	2.120748766868159
984	1.7278945038995952	1.1855248521320276	2.2702641556671628
985	1.811486904240133	1.2431042589047423	2.3798695495755235
986	1.9006150085661535	1.2886517920031824	2.5125782251291247
987	1.9420010519928588	1.3181814065153168	2.565820697470401
988	1.931252685961725	1.3050280551277453	2.557477316795705
989	1.9234790138198832	1.3010320124884096	2.5459260151513567
990	1.9189730334687989	1.3019376751310303	2.5360083918065675
991	1.8786036630020653	1.2767284374417631	2.4804788885623674
992	1.8730757763878854	1.2728311339664669	2.473320418809304
993	1.7764691707566085	1.2150746893086906	2.3378636522045264
994	1.7845038080743887	1.2217406943057032	2.347266921843074
995	1.841255997360512	1.2567487742338823	2.4257632204871418
996	1.8527193875873198	1.270200088664037	2.4352386865106026
997	1.8259116844197711	1.262908144864081	2.388915223975461
998	1.8363012247383366	1.2703188258433316	2.4022836236333416
999	1.8086549702087082	1.2437471367456403	2.3735628036717764
1000	1.8119652196207716	1.233654117740066	2.390276321501477
1001	2.047997985509756	1.4387204288321636	2.6572755421873486
1002	2.0542086881866246	1.447378219719452	2.661039156653797
1003	1.924036629929633	1.3824497082773115	2.4656235515819542
1004	1.9387953044370982	1.3891312701156937	2.488459338758503
1005	1.905659197806263	1.3721012745319454	2.4392171210805804
1006	1.8809446020695368	1.3569999609149892	2.4048892432240847
1007	1.869357884371487	1.3570538504580174	2.3816619182849568
1008	1.95301484292787	1.4195063598579227	2.4865233259978172
1009	2.0352514098281778	1.4829412397487163	2.5875615799076392
1010	2.028547846372639	1.4772639800401586	2.5798317127051202
1011	2.043479083236919	1.472465964421921	2.6144922020519177
1012	2.020285279835575	1.4517697606818607	2.5888007989892894
1013	2.0202497093766456	1.4172447418356082	2.623254676917683
1014	2.1602294125270367	1.472312480815439	2.8481463442386343
1015	2.2258587774561702	1.520354732225924	2.931362822686417
1016	2.2622870716365036	1.5393459333938222	2.9852282098791854
1017	2.3049399027348194	1.5920253962940336	3.0178544091756048
1018	2.2644636570131285	1.5691384168218119	2.9597888972044446
1019	2.2959367755154174	1.5935386873177086	2.9983348637131257
1020	2.331763592528138	1.6112063255768856	3.0523208594793907
1021	2.378615238996972	1.627689655098735	3.129540822895209
1022	2.374571497888563	1.622514854662017	3.1266281411151082
1023	2.3263565728327578	1.5843280734382184	3.0683850722272967
1024	2.5585709651457735	1.7107050649153002	3.406436865376247
1025	2.567512722955893	1.709013222115551	3.426012223796235
1026	2.676840363843186	1.7625680758750266	3.591112651811345
1027	2.656705120223843	1.7744761640033397	3.538934076444346
1028	2.6800313398662547	1.8485602578848113	3.5115024218476982
1029	2.523607721724799	1.8254324362292822	3.221783007220316
1030	2.5153255507573564	1.8228300241836737	3.207821077331039
1031	2.4686534313981485	1.797245794289514	3.140061068506783
1032	2.468786485106668	1.8044479775240672	3.1331249926892686
1033	2.5610820172856053	1.879830321536078	3.242333713035132
1034	2.5147056087216466	1.8488128032657405	3.180598414177553
1035	2.5283334959547354	1.8593802962609993	3.197286695648472
1036	2.5651491853106068	1.8880068966443235	3.24229147397689
1037	2.602830730798634	1.9166736396698871	3.288987821927381
1038	2.665458103297908	1.9646747586026225	3.366241447993194
1039	2.678722098858778	1.989243557889855	3.3682006398277013
1040	2.7537179319101113	2.049968102547032	3.4574677612731906
1041	2.7428358416383958	2.0419223570070355	3.4437493262697565
1042	2.7787716050651534	2.0588971088286723	3.498646101301635
1043	2.786002824237636	2.069831393652167	3.5021742548231045
1044	2.7927995883983883	2.074936502245853	3.510662674550923
1045	2.5242490063271164	1.8925640079343105	3.1559340047199225
1046	2.4269161295251394	1.8159562084590761	3.0378760505912026
1047	2.4652354466627333	1.8466327561050062	3.0838381372204604
1048	2.6373285215153275	1.9456210646504144	3.3290359783802406
1049	3.0014237918537727	2.245990239662561	3.756857344044985
1050	3.074171728343299	2.3079465627041973	3.840396893982401
1051	3.148293163683574	2.3596017199381816	3.9369846074289665
1052	3.160050673751385	2.367685783803131	3.9524155636996388
1053	3.1120789548374526	2.3293248328577922	3.894833076817113
1054	3.057586422380763	2.2859863439410395	3.829186500820487
1055	3.0583768761345222	2.2910650660499057	3.8256886862191384
1056	3.0731428019592757	2.303813522102809	3.8424720818157425
1057	3.096978231131725	2.3229100084373413	3.8710464538261085
1058	3.2100980985831864	2.392911462074407	4.027284735091966
1059	3.236609783098802	2.4183750763374103	4.054844489860193
1060	3.1698707778892077	2.37024039306617	3.9695011627122456
1061	3.194973644186237	2.3896537468377694	4.000293541534704
1062	3.180316994493487	2.374194862492493	3.9864391264944805
1063	3.2886014652189437	2.503814796683269	4.0733881337546185
1064	3.3170375394930307	2.5367359871265567	4.097339091859505
1065	3.329271571017276	2.546180647240951	4.112362494793601
1066	3.3155789342294764	2.5355367545952485	4.095621113863705
1067	3.3543199356315565	2.566079291015149	4.142560580247964
1068	3.401064728851834	2.6035562981973444	4.198573159506323
1069	3.3323825723881892	2.5791844239214825	4.085580720854896
1070	3.356379898644892	2.598020220152021	4.114739577137763
1071	3.4124294902831385	2.642859297856309	4.181999682709968
1072	3.5177962981761444	2.766446374915632	4.269146221436657
1073	3.753335535626531	2.9489862809072056	4.557684790345856
1074	4.022745346201633	3.1110204510610995	4.934470241342166
1075	3.9484435473268134	3.056569300457646	4.840317794195981
1076	3.955113067999548	3.0622818721939584	4.847944263805138
1077	3.9254676351239546	3.037870099499205	4.813065170748704
1078	3.8822306431520635	3.003569004570795	4.760892281733332
1079	3.989889697871291	3.0835057631331844	4.8962736326093985
1080	4.013265921818281	3.0965729374402295	4.929958906196333
1081	4.064747590463808	3.1313941760165926	4.998101004911025
1082	4.056920977117636	3.1367597733779444	4.977082180857329
1083	4.151575916086113	3.200020591712776	5.10313124045945
1084	4.2082549035596735	3.2317672210123636	5.184742586106983
1085	4.0837062851748955	3.145856055662285	5.021556514687506
1086	4.060045443552895	3.1284098400482936	4.991681047057497
1087	4.0976609427369795	3.1646720436964486	5.03064984177751
1088	4.096333088201978	3.158275621340941	5.034390555063014
1089	4.065248782104259	3.1390567646038	4.991440799604719
1090	4.6594339132566915	3.569593685188126	5.749274141325257
1091	4.696062013786435	3.5633316480873676	5.8287923794855026
1092	4.599032776563998	3.4816321759049917	5.716433377223005
1093	4.624527924846335	3.5005940252181302	5.748461824474539
1094	4.326543596024383	3.2437358043949045	5.40935138765386
1095	4.330881620202092	3.2298658667638795	5.431897373640306
1096	4.354866445278841	3.2473518360009592	5.462381054556722
1097	4.302466618759083	3.207930053700738	5.397003183817429
1098	4.282015317566648	3.2221092678469274	5.341921367286369
1099	4.349891391355641	3.273971526977932	5.42581125573335
1100	4.399281171271054	3.3087984183010892	5.489763924241018
1101	4.367885819031531	3.2838526802175068	5.451918957845555
1102	4.364926501655901	3.2873454059789027	5.4425075973329005
1103	4.39673277238166	3.3264473060229127	5.467018238740407
1104	4.378339852780121	3.3461406361446357	5.410539069415606
1105	4.475543315540104	3.4133267788718493	5.53775985220836
1106	4.424460271691977	3.3734563848202734	5.475464158563682
1107	4.416530915053004	3.3523131664020847	5.480748663703924
1108	4.501616129226659	3.3414102469383598	5.661822011514959
1109	4.441327637570622	3.3024144068145307	5.5802408683267135
1110	4.395415634516056	3.275355859005045	5.515475410027068
1111	4.37353012260443	3.266445245637983	5.480614999570879
1112	4.344402586916794	3.2433431983161722	5.445461975517416
1113	4.296012491518825	3.2054152656799566	5.386609717357694
1114	4.452247684389082	3.2894033909664904	5.615091977811673
1115	4.390492045049209	3.267995925330922	5.512988164767495
1116	4.303228275041829	3.199033198638204	5.407423351445454
1117	4.397468889752495	3.1440000704235818	5.650937709081408
1118	4.269885686999954	2.993891370633551	5.5458800033663564
1119	4.350514649505732	3.012133153103196	5.688896145908268
1120	4.415589991634575	3.0376861454135344	5.793493837855616
1121	4.382169978663212	3.0145144832795885	5.749825474046835
1122	4.477947914713981	3.0624328229304747	5.893463006497488
1123	4.4268887694650285	3.021640659268532	5.832136879661524
1124	4.32574176457007	2.9471016365077976	5.704381892632344
1125	4.5210343736803225	3.0859491872945584	5.956119560066086
1126	4.569774268683373	3.1229835120178717	6.016565025348875
1127	4.57790670905422	3.1647382467542604	5.991075171354179
1128	4.587559901943918	3.172717990484798	6.002401813403038
1129	4.621025572984487	3.183078962100732	6.058972183868242
1130	4.843772063242898	3.29320783298758	6.394336293498217
1131	5.044232655142268	3.414993700038894	6.673471610245642
1132	5.053016996095984	3.3943565075426716	6.711677484649297
1133	4.958081426813629	3.4068581909737925	6.509304662653466
1134	5.089227890727372	3.4952266812036212	6.683229100251122
1135	4.833625409786928	3.3938045658725455	6.2734462537013105
1136	4.654203578221795	3.3018693031951054	6.006537853248483
1137	4.803600841638821	3.425738228506533	6.181463454771109
1138	4.832589256837716	3.4462528721222867	6.218925641553146
1139	5.022971922108876	3.5888696836702785	6.4570741605474735
1140	4.940929710204042	3.5319812051249393	6.3498782152831446
1141	4.890599821657882	3.497515610808754	6.28368403250701
1142	5.1015391944218225	3.6191501142230287	6.583928274620616
1143	5.208567438635649	3.6301800952982743	6.786954781973023
1144	5.151390871841088	3.5905756090068652	6.712206134675311
1145	5.0229547970533455	3.515460186314754	6.530449407791937
1146	5.110941197939642	3.5811064157407806	6.640775980138503
1147	5.219919789983596	3.648695294256661	6.791144285710532
1148	5.346558482197498	3.69000960438522	7.003107360009776
1149	5.640247452002809	3.77749427264103	7.503000631364587
1150	5.713552181641832	3.823561411258295	7.60354295202537
1151	5.750713477415786	3.849949505013398	7.651477449818174
1152	5.8547022570675455	3.928428847620477	7.780975666514615
1153	5.5993097219801395	3.8186845024653486	7.37993494149493
1154	5.7523076596794755	3.892222986453201	7.612392332905749
1155	5.688322587845381	3.903734554586534	7.472910621104228
1156	5.840897760425744	3.980717229793001	7.701078291058487
1157	5.405597779708801	3.778670578835588	7.032524980582014
1158	5.388959855980635	3.765572509438256	7.012347202523014
1159	5.567679777126258	3.8418896037537884	7.293469950498727
1160	5.815886109560108	3.9620132125738756	7.669759006546341
1161	5.927600627990762	4.047810321047635	7.807390934933888
1162	5.9733295672238444	4.083310292617896	7.863348841829794
1163	6.0356966142626955	4.195013631688866	7.876379596836524
1164	5.951865857683156	4.140322052006747	7.763409663359567
1165	5.864647230580818	4.1073367766965205	7.621957684465116
1166	6.274868054942429	4.35488295612069	8.194853153764168
1167	6.304563201688229	4.375613966246435	8.233512437130022
1168	6.117645015589204	4.312901128719292	7.922388902459115
1169	6.2466187162881575	4.405673916359095	8.08756351621722
1170	6.166288842981247	4.344036158420445	7.98854152754205
1171	6.052239258303256	4.260816760329288	7.843661756277225
1172	5.913656105072982	4.205693954190637	7.621618255955327
1173	5.961139506323013	4.234779602822112	7.687499409823915
1174	5.646244420272847	4.045505783738884	7.24698305680681
1175	5.132967520216755	3.7528572909448172	6.5130777494886924
1176	5.056691969697132	3.698437128955841	6.414946810438424
1177	4.736779388869667	3.494028105578992	5.979530672160344
1178	4.74558492865796	3.4770949305534677	6.0140749267624525
1179	4.771222778781445	3.5077703956910655	6.034675161871825
1180	4.944320268307674	3.5717580596386567	6.3168824769766925
1181	5.124040511450897	3.6897365565311806	6.558344466370613
1182	5.03955973264649	3.618727590194565	6.460391875098415
1183	5.04126688884817	3.6240771275899553	6.458456650106385
1184	4.899728609844879	3.5163540391768584	6.283103180512899
1185	5.002502789066438	3.5783999565401663	6.426605621592709
1186	5.217907925394027	3.739662532222881	6.696153318565171
1187	6.020145240935715	4.380143062646037	7.660147419225392
1188	6.165801155866818	4.490753471900947	7.84084883983269
1189	6.128389229966157	4.485715375841547	7.771063084090766
1190	6.398408880852443	4.732654488694651	8.064163273010235
1191	6.2543416438680035	4.643065102117543	7.865618185618464
1192	5.94420383149331	4.497512192345813	7.390895470640807
1193	6.046794410193902	4.600155970253847	7.493432850133957
1194	5.941026139735589	4.532185657791403	7.349866621679775
1195	5.898514212869016	4.501551887587098	7.295476538150934
1196	5.956535619965116	4.56663186404511	7.346439375885122
1197	5.9363966665453045	4.548372687711137	7.324420645379473
1198	6.373309913016549	4.862279940305738	7.8843398857273606
1199	6.44657593638018	4.914955753653608	7.978196119106752
1200	6.649251719330585	5.03117215252435	8.26733128613682
1201	6.5255017644195235	4.950516418899607	8.10048710993944
1202	6.782587062452389	5.085903639732828	8.479270485171952
1203	6.758924651608267	5.10668728115054	8.411162022065994
1204	6.653629608083017	5.042983812738968	8.264275403427067
1205	6.575401054392586	5.001655668421507	8.149146440363666
1206	6.5152866939932625	4.968080043076683	8.062493344909843
1207	6.409776931862069	4.911830593965781	7.907723269758359
1208	6.428230163959464	4.89404739155562	7.962412936363307
1209	6.082164774619195	4.7041182560887265	7.460211293149664
1210	6.095930918606137	4.713617527852869	7.478244309359405
1211	6.097984632252679	4.71713349376662	7.478835770738739
1212	6.095830064729485	4.747833149379476	7.4438269800794945
1213	6.204668761165988	4.818420901241883	7.590916621090093
1214	6.0766834522909	4.748601375146629	7.404765529435171
1215	6.022247179433865	4.707512158063075	7.3369822008046555
1216	6.04734418022577	4.736782867044894	7.357905493406646
1217	6.193297688089926	4.798949697232368	7.587645678947483
1218	6.137674052609491	4.762796903865892	7.512551201353089
1219	6.378441377775264	4.930240086887954	7.826642668662574
1220	6.840678783332316	5.225871060355544	8.455486506309088
1221	6.94811187130375	5.30740446753614	8.58881927507136
1222	7.339498966211775	5.563349935964938	9.115647996458613
1223	7.790666031434642	5.908699758691807	9.672632304177478
1224	7.7710407051558015	5.877358966294246	9.664722444017357
1225	7.793769987916735	5.965468183027353	9.622071792806118
1226	7.855688601205716	5.997223441804936	9.714153760606496
1227	7.83843852719763	5.982725577252086	9.694151477143173
1228	7.841401009671062	5.987084114071521	9.695717905270602
1229	7.764871681842447	5.934061089445447	9.595682274239447
1230	7.631708201407863	5.9048926328775035	9.358523769938223
1231	7.384692740049347	5.744932893338522	9.024452586760173
1232	6.961182904547619	5.394715772295102	8.527650036800136
1233	6.834466445230336	5.292753795107442	8.37617909535323
1234	6.800496595997372	5.274767100590276	8.326226091404468
1235	6.643545738273451	5.121662186464457	8.165429290082445
1236	6.708874442382628	5.157905970865462	8.259842913899794
1237	7.107243318703859	5.3687174343994055	8.845769203008313
1238	6.959519634202198	5.223579384798045	8.69545988360635
1239	6.936010289568161	5.186731031287476	8.685289547848846
1240	6.4345072866906055	4.860103269624834	8.008911303756376
1241	6.352552089129474	4.7748338098009775	7.93027036845797
1242	6.387493689389467	4.80151707781099	7.973470300967945
1243	6.039912306246966	4.532421826626573	7.547402785867359
1244	5.956355333019545	4.454222856575613	7.4584878094634774
1245	5.633892636929315	4.22547005302651	7.04231522083212
1246	5.527200940580538	4.159619585811935	6.89478229534914
1247	5.563936549187657	4.1963784809991065	6.931494617376208
1248	5.556144930754108	4.159866719188638	6.95242314231958
1249	5.60779291387601	4.193356110142885	7.022229717609136
1250	5.418264430443192	4.082638261219168	6.753890599667216
1251	5.335090891485521	4.017027899008789	6.653153883962254
1252	5.3239711862414	4.0012825385439434	6.646659833938857
1253	5.284148827041744	3.9711338243018526	6.5971638297816355
1254	5.5933973822699405	4.121795834720702	7.064998929819179
1255	5.618762800943774	4.127025674280232	7.110499927607314
1256	5.697013307792795	4.186108184310395	7.2079184312751945
1257	5.718363212175667	4.152745916653182	7.283980507698152
1258	5.670999411394247	4.094817402106229	7.247181420682265
1259	5.5904844437507135	4.011051757241093	7.169917130260334
1260	5.569279584995822	3.9936303734152365	7.144928796576408
1261	5.648924923704514	4.050113157614252	7.247736689794776
1262	5.465620356969395	3.933795770664796	6.997444943273994
1263	5.567333706116426	4.021816166571538	7.112851245661314
1264	5.592525334032411	4.044679421682625	7.140371246382197
1265	5.441615390700982	3.963380137943973	6.919850643457992
1266	5.296274451372261	3.8586273010310914	6.73392160171343
1267	5.180362761491326	3.8178187007814492	6.542906822201203
1268	4.761710295029335	3.4866737244065447	6.036746865652125
1269	4.837681656691906	3.5349359609698765	6.140427352413935
1270	4.664531424590335	3.3439649836806695	5.985097865499999
1271	4.7032786289734085	3.3692608697430444	6.037296388203773
1272	4.83482457367953	3.471879507593445	6.197769639765614
1273	4.9129632835234425	3.533613649680179	6.292312917366706
1274	4.91271917905217	3.5261105510086352	6.299327807095705
1275	4.930211707043291	3.4465515992076474	6.413871814878936
1276	4.979056345515565	3.4800389084538725	6.478073782577258
1277	4.783413944865487	3.3940485372873903	6.172779352443582
1278	5.054938185250943	3.643561932075019	6.466314438426867
1279	5.122001008566256	3.6565018961818554	6.587500120950657
1280	5.158195928043296	3.6671567547084183	6.6492351013781725
1281	4.6659437744023275	3.3819383319028367	5.949949216901819
1282	4.651179333391164	3.375528602636901	5.9268300641454275
1283	4.500875685480692	3.289070960900077	5.712680410061307
1284	4.470623517725777	3.2773348725142046	5.663912162937349
1285	4.552093580073136	3.364756918472348	5.739430241673925
1286	4.6352764264436255	3.430892925241226	5.839659927646025
1287	4.629309091311469	3.424478452017526	5.834139730605411
1288	4.651086204177883	3.4963513418943544	5.8058210664614105
1289	4.618194538601065	3.4732333449365127	5.763155732265616
1290	4.801665076033553	3.6037587456004916	5.999571406466614
1291	5.073137662943291	3.789478533551699	6.356796792334883
1292	5.201920429084393	3.8876139549830087	6.516226903185778
1293	5.327866749017885	4.004533417846451	6.651200080189319
1294	5.416044545139732	4.062619520167459	6.769469570112006
1295	5.653830700294854	4.187289217069016	7.120372183520693
1296	5.7809035946559835	4.2666611056836325	7.295146083628335
1297	5.970508872822317	4.391251949865712	7.549765795778923
1298	6.035469976682104	4.44564697676077	7.625292976603438
1299	5.946571795683485	4.420503008166476	7.472640583200494
1300	6.229517803370829	4.654581804102209	7.804453802639448
1301	6.883283040244421	5.240962187250711	8.52560389323813
1302	7.781466953361875	6.034232260570298	9.52870164615345
1303	8.454079140590055	6.622982552591134	10.285175728588976
1304	8.757183647655811	6.837455383113969	10.676911912197653
1305	8.998263135739812	7.045386876134858	10.951139395344768
1306	9.13787147494361	7.221243992967128	11.054498956920092
1307	9.299730798177542	7.334975090795658	11.264486505559425
1308	9.284643346145382	7.304408999518591	11.264877692772172
1309	9.23747714362159	7.264169903190453	11.210784384052724
1310	9.392990566908558	7.359775438129754	11.426205695687363
1311	9.484925705419275	7.417571320992616	11.552280089845935
1312	9.776760814525579	7.596016052382711	11.957505576668446
1313	9.769059321423866	7.5894739887899405	11.94864465405779
1314	9.727162178074092	7.5550997257614805	11.899224630386705
1315	9.681875364041165	7.519061522868066	11.844689205214262
1316	9.618718063643698	7.471488817059069	11.765947310228327
1317	9.549860973962605	7.413437536401982	11.686284411523228
1318	9.419983621820975	7.307001100187355	11.532966143454596
1319	9.412094398507145	7.300314114298227	11.523874682716063
1320	9.404328306938577	7.293786783745984	11.514869830131168
1321	9.578330844196415	7.381478416417153	11.775183271975678
1322	9.951214908086072	7.573610429742299	12.328819386429844
1323	10.027074113838111	7.560145847308194	12.49400238036803
1324	10.004342386169139	7.542864843174025	12.465819929164251
1325	9.98685917157262	7.52818196978784	12.445536373357399
1326	11.080040616150562	8.209185460803582	13.950895771497542
1327	11.223663413606346	8.313267170920263	14.134059656292429
1328	11.897424409869398	8.741703880572608	15.053144939166188
1329	12.088018675288357	8.844521516774556	15.33151583380216
