# Supplementary material for: Proteome-wide determinants of co-translational chaperone binding in bacteria
Source: Nat Commun. 2025 May 10;16:4361. doi: 10.1038/s41467-025-59067-9 (PMC12065913; doi:10.1038/s41467-025-59067-9)
Supplement: Supplementary file 8 — Source Data [file 41467_2025_59067_MOESM8_ESM.zip › S6e_barA.csv]

codon position	GroEL enrichment mean	GroEL enrichment low CI	GroEL enrichment high CI
0	0.7085686479886214	0.32507330976018234	1.0920639862170605
1	0.7131639187660694	0.3310803732493126	1.0952474642828263
2	0.7131639187660694	0.3310803732493126	1.0952474642828263
3	0.8239550316925994	0.39840030603039256	1.2495097573548062
4	0.418598604868668	0.24871149363448355	0.5884857161028525
5	0.5278171009158459	0.333313831147797	0.7223203706838948
6	0.5660587412118456	0.3633298857103206	0.7687875967133707
7	0.5660587412118456	0.3633298857103206	0.7687875967133707
8	0.5591117556212133	0.3603607707053915	0.7578627405370351
9	0.5435625796669041	0.3514394754776088	0.7356856838561995
10	0.5435625796669041	0.3514394754776088	0.7356856838561995
11	0.5435625796669041	0.3514394754776088	0.7356856838561995
12	0.5435625796669041	0.3514394754776088	0.7356856838561995
13	0.5397508872055697	0.34928610624619744	0.7302156681649421
14	0.5560599852076932	0.3620477617476774	0.750072208667709
15	0.5456088071211869	0.35576135435032485	0.7354562598920489
16	0.5456088071211869	0.35576135435032485	0.7354562598920489
17	0.5456088071211869	0.35576135435032485	0.7354562598920489
18	0.5544391716066157	0.36485781155650066	0.7440205316567308
19	0.5692628465749463	0.3771047773455366	0.7614209158043559
20	0.5692628465749463	0.3771047773455366	0.7614209158043559
21	0.5740268585356627	0.38080858477828383	0.7672451322930416
22	0.5740268585356627	0.38080858477828383	0.7672451322930416
23	0.5787909093547822	0.38451471251214475	0.7730671061974196
24	0.5804091766121996	0.38623511283171064	0.7745832403926886
25	0.5804091766121996	0.38623511283171064	0.7745832403926886
26	0.5939515879830395	0.39600195223310747	0.7919012237329714
27	0.5809845087746984	0.3862842807624083	0.7756847367869886
28	0.6047859257825148	0.40017591327738355	0.809395938287646
29	0.6174189833779169	0.41104906317956375	0.82378890357627
30	0.6128013262584857	0.40463324488227587	0.8209694076346955
31	0.6233659332859982	0.41208878810057764	0.8346430784714187
32	0.6170734897619301	0.40669584797738856	0.8274511315464717
33	0.6170734897619301	0.40669584797738856	0.8274511315464717
34	0.700105369092459	0.4542640768214735	0.9459466613634444
35	0.683220073892755	0.4413731988736861	0.9250669489118237
36	0.6667907950137868	0.429427240554911	0.9041543494726626
37	0.6400578009670578	0.40478152913966825	0.8753340727944473
38	0.6127963877727235	0.38673071504679646	0.8388620604986505
39	0.5849114261616819	0.3686426394539424	0.8011802128694214
40	0.5845380133939138	0.36719586365077916	0.8018801631370485
41	0.6388734029639299	0.40997160814852784	0.867775197779332
42	0.6388734029639299	0.40997160814852784	0.867775197779332
43	0.6429254381745093	0.41243118460212225	0.8734196917468964
44	0.6372656512869315	0.4092906737355726	0.8652406288382903
45	0.6332136160763521	0.4068310972819782	0.859596134870726
46	0.6388734029639299	0.40997160814852784	0.867775197779332
47	0.6460375395393321	0.4160578401746424	0.8760172389040218
48	0.6236623791510867	0.4006896634958924	0.846635094806281
49	1.3441410850286957	0.7307813787908761	1.957500791266515
50	1.1481095337475398	0.5735957087017647	1.7226233587933146
51	1.003571980123225	0.4848674877997853	1.5222764724466646
52	0.9745690089371766	0.47389212069323805	1.475245897181115
53	1.085256111579739	0.560317652964811	1.610194570194667
54	1.232608766853962	0.6398865199924588	1.8253310137154655
55	1.2806870353191029	0.6679640664986788	1.893410004139527
56	1.2806870353191029	0.6679640664986788	1.893410004139527
57	1.2110680947479644	0.6485602837810738	1.773575905714855
58	1.2918510493388526	0.694299226789127	1.8894028718885783
59	1.2349450049210766	0.6615377409468838	1.8083522688952696
60	0.9414659212542029	0.5498821270279524	1.3330497154804535
61	0.9663688410840382	0.5693248746491626	1.3634128075189138
62	0.9750276818558451	0.5822889677505927	1.3677663959610975
63	1.0128989990406507	0.6188137412318656	1.406984256849436
64	0.9279055162085806	0.5669853953863673	1.288825637030794
65	0.918025651801657	0.5617713067123211	1.2742799968909928
66	0.9081925868813512	0.5548496720795327	1.2615355016831695
67	0.8180282812559726	0.5063769611897191	1.1296796013222261
68	0.8090122093304941	0.4999471313034726	1.1180772873575155
69	0.8348274046767025	0.5155420796963732	1.1541127296570317
70	0.8462947719796801	0.5264010101994439	1.1661885337599163
71	0.84593261320416	0.5262343795785439	1.165630846829776
72	0.8301932498526414	0.520614492605959	1.1397720070993238
73	0.8182124207678609	0.5319863329971742	1.1044385085385477
74	0.8172050735227043	0.5287826773796435	1.105627469665765
75	0.8709310625536875	0.5630354647512655	1.1788266603561095
76	0.8678336010108482	0.5636898519165034	1.1719773501051929
77	0.8678336010108482	0.5636898519165034	1.1719773501051929
78	0.8817839049516776	0.5741609752377368	1.1894068346656184
79	0.8748087049361026	0.5689241069938797	1.1806933028783255
80	0.8685978263593753	0.565213764077362	1.1719818886413886
81	0.8750489636063293	0.5715162166546468	1.1785817105580119
82	0.8650866999655208	0.5671785399584877	1.162994859972554
83	0.9030791622729711	0.5928247382201508	1.2133335863257915
84	0.9731112956677251	0.6440251038616456	1.3021974874738047
85	0.9983594678015291	0.6609672118483868	1.3357517237546712
86	0.9446089121993293	0.6177736134782204	1.2714442109204382
87	0.9311529878553813	0.6096969108070329	1.2526090649037296
88	0.917294584566175	0.6061284796288262	1.2284606895035237
89	0.9233779180939727	0.6098370930381849	1.2369187431497606
90	0.9458702962173989	0.6240951121284986	1.2676454803062993
91	0.9391972502695022	0.6190440165442894	1.259350483994715
92	0.9560347061966178	0.6308070469006191	1.2812623654926165
93	0.950109219691839	0.6290583936844912	1.2711600456991867
94	0.9408641316110838	0.626109488339506	1.2556187748826617
95	0.944420448310169	0.6305253215454241	1.258315575074914
96	0.9847452280189375	0.657398743867764	1.312091712170111
97	0.9911059670383187	0.6612921337239398	1.3209198003526974
98	0.9858617048309977	0.640949212443172	1.3307741972188234
99	0.9719438160172432	0.6348555474540081	1.3090320845804784
100	0.952253635204523	0.6209227755685517	1.2835844948404944
101	0.9412168610746168	0.6148159643743312	1.2676177577749024
102	0.9621624793376841	0.6225445427935774	1.3017804158817907
103	0.9813168190667059	0.6306644261068763	1.3319692120265354
104	0.9913281719922984	0.6416806928392275	1.3409756511453694
105	1.145743039820839	0.7179358055544488	1.5735502740872294
106	1.1297561957265037	0.704717000159278	1.5547953912937293
107	1.1402559293332957	0.7053632100305127	1.5751486486360786
108	1.1041223836333538	0.6622697363885612	1.5459750308781461
109	1.1587038574218391	0.6940116600573507	1.6233960547863275
110	1.198385505149421	0.7416210868728278	1.655149923426014
111	1.2870808508859286	0.8072143008104744	1.7669474009613828
112	1.4249613818540903	0.8795658718867018	1.9703568918214787
113	1.4249613818540903	0.8795658718867018	1.9703568918214787
114	1.3899648003991119	0.8553935777175024	1.9245360230807216
115	1.4262772657501384	0.8747871836357534	1.9777673478645235
116	1.4402111534633812	0.889427401270975	1.9909949056557874
117	1.4524761498036032	0.8923482419813409	2.0126040576258655
118	1.6978724727874073	0.9901735810939264	2.4055713644808883
119	1.6247834087553175	0.9471010733906324	2.3024657441200027
120	1.5340103113831502	0.8951427843138562	2.172877838452444
121	1.579168422352733	0.9172485427252874	2.2410883019801786
122	1.6236013908844837	0.9466325252961358	2.300570256472832
123	1.60997241140595	0.9373063529414898	2.28263846987041
124	1.6247834087553175	0.9471010733906324	2.3024657441200027
125	1.6505792045061598	0.9595745460237004	2.341583862988619
126	1.6056980256808662	0.9593081437594267	2.2520879076023057
127	1.661008231415006	0.9958075300613585	2.3262089327686537
128	1.6474927862604307	0.9866707920485196	2.308314780472342
129	1.5965204894549563	0.9400856712047125	2.2529553077052
130	1.5668129883762734	0.9205730363918592	2.2130529403606873
131	1.5168457920361682	0.8964028059927036	2.137288778079633
132	1.5403090201590601	0.9075316774144572	2.173086362903663
133	1.644876948424046	0.9467487077367027	2.343005189111389
134	1.677664500655001	0.967993318456162	2.3873356828538403
135	1.6191161149024373	0.9403304381420199	2.297901791662855
136	1.717427414555397	1.0089926248923122	2.4258622042184816
137	1.7811560752250009	1.0699999501941293	2.4923122002558724
138	1.8970308122199342	1.1264938348616726	2.6675677895781957
139	1.9666175498831628	1.1539270243699338	2.7793080753963917
140	2.005292412466027	1.1714631382787764	2.839121686653278
141	2.008174098028369	1.192959286049868	2.8233889100068703
142	1.9892579650294937	1.186786861610496	2.7917290684484914
143	1.9892579650294937	1.186786861610496	2.7917290684484914
144	2.000358911605782	1.1758931980303542	2.8248246251812095
145	2.0392734712456253	1.1942958465683406	2.8842510959229095
146	2.013442348378941	1.1903004937292478	2.836584203028635
147	1.8804079330052985	1.1262845565207278	2.6345313094898692
148	1.765851529277714	1.0881119962908365	2.4435910622645913
149	1.775841429423507	1.090394546069215	2.461288312777799
150	1.7373949957836679	1.0772051070673254	2.3975848845000103
151	1.7373949957836679	1.0772051070673254	2.3975848845000103
152	1.7015806315709963	1.0567062185590286	2.3464550445829637
153	1.7015806315709963	1.0567062185590286	2.3464550445829637
154	1.7041685483890536	1.062127941010186	2.346209155767921
155	1.566578493158486	0.9916119553593838	2.1415450309575883
156	1.4399869218663195	0.9093464842619896	1.9706273594706492
157	1.4053809495755265	0.8907622077049515	1.9199996914461015
158	1.416200183389249	0.8983125227684126	1.9340878440100853
159	1.3590099503268607	0.8766690083759625	1.8413508922777586
160	1.3393148641943695	0.8626394016018814	1.8159903267868578
161	1.4121301421378736	0.9124325187544235	1.9118277655213236
162	1.461780454674932	0.9410784492411073	1.9824824601087567
163	1.3945640604975402	0.8981137048141511	1.8910144161809295
164	1.306847260704132	0.8505788030124457	1.7631157183958184
165	1.3307445950851837	0.8642113971327547	1.7972777930376127
166	1.3462186362119148	0.8727457033339262	1.8196915690899034
167	1.3278141850575367	0.8594185814634859	1.7962097886515873
168	1.2866844391095946	0.8351958578436307	1.7381730203755583
169	1.3091790946271091	0.8538490142270924	1.764509175027126
170	1.3239277010402042	0.87077700125135	1.7770784008290583
171	1.3437253895699837	0.8669126678244932	1.8205381113154742
172	1.3250163267313186	0.8485538995185746	1.8014787539440624
173	1.2920681374780991	0.827187320164364	1.756948954791834
174	1.317902641126656	0.8537362986161534	1.7820689836371586
175	1.317902641126656	0.8537362986161534	1.7820689836371586
176	1.3488136595453062	0.8741185036249649	1.8235088154656474
177	1.3935787272241775	0.9022892489570256	1.8848682054913293
178	1.4031632623333126	0.9091842694838135	1.8971422551828114
179	1.3799412523744687	0.8991580698692658	1.8607244348796717
180	1.5181361895227474	0.9930444400667312	2.0432279389787635
181	1.4968854990557092	0.974978441435813	2.0187925566756055
182	1.4451284014279444	0.9268567320322393	1.9634000708236496
183	1.4269601330601485	0.9215695529239529	1.932350713196344
184	1.4016505002087076	0.9070687385494052	1.89623226186801
185	1.4016505002087076	0.9070687385494052	1.89623226186801
186	1.354428883198145	0.8647239902537844	1.8441337761425056
187	1.3724730753059342	0.8778262539524448	1.8671198966594234
188	1.3724730753059342	0.8778262539524448	1.8671198966594234
189	1.372143792890105	0.8789953932863499	1.8652921924938601
190	1.372143792890105	0.8789953932863499	1.8652921924938601
191	1.3906890723502916	0.8848352683280186	1.8965428763725647
192	1.4114269729125744	0.898088834301731	1.9247651115234177
193	1.449238598167268	0.8994644739032487	1.999012722431287
194	1.35821016470934	0.8511626616929886	1.8652576677256913
195	1.3919462916238845	0.8646147750110096	1.9192778082367594
196	1.3956860276454943	0.8709060405336031	1.9204660147573853
197	1.3744966763564106	0.860159380488456	1.8888339722243654
198	1.412605187342035	0.8920027600208057	1.9332076146632646
199	1.440421137942974	0.8991744282339038	1.9816678476520444
200	1.6145821688413227	0.9562226780191454	2.2729416596635
201	1.6881011445323653	0.984475197778336	2.3917270912863944
202	1.7895903793667296	1.0332664444831103	2.545914314250349
203	1.7699824927924308	1.0212783935443874	2.518686592040474
204	1.9072499724306469	1.0680735167537185	2.746426428107575
205	1.8857010823694447	1.0552336871985217	2.716168477540368
206	1.67871742144967	0.9330769780872363	2.424357864812104
207	1.6199472805005612	0.9047580207331996	2.335136540267923
208	1.6952405453920791	0.9380796086471945	2.4524014821369637
209	1.8411466620981498	0.9936808839800702	2.6886124402162297
210	1.7753343412949747	0.9630828246570075	2.587585857932942
211	1.7937125846150264	0.9891701683672391	2.5982550008628134
212	1.8495195871093026	1.0239906669749081	2.675048507243697
213	1.913247788840884	1.0542061022236786	2.7722894754580896
214	1.765125461693802	0.9759212782576	2.5543296451300037
215	1.763397581125465	0.9540949076442088	2.5727002546067212
216	1.824816485265447	0.9912766189792407	2.658356351551653
217	1.8614919671623054	1.0143593398857482	2.7086245944388625
218	1.915815326144335	1.0418822038474074	2.7897484484412627
219	1.9180907112502097	1.0120276908424788	2.8241537316579404
220	1.892421419134905	1.0061197240146798	2.77872311425513
221	1.7881809563451208	0.9815149511822948	2.5948469615079466
222	1.749509260115637	0.9576558621746734	2.5413626580566007
223	1.7295862485933764	0.9453619188229201	2.5138105783638327
224	1.8320174264414408	0.9852475314289342	2.6787873214539477
225	1.5597591339201848	0.8408210068712035	2.278697260969166
226	1.4620039289899878	0.7983402080373023	2.1256676499426734
227	1.4407095745981104	0.7790753271432302	2.1023438220529904
228	1.447189508866424	0.759474393360789	2.134904624372059
229	1.5283450498375357	0.7928570538230781	2.2638330458519933
230	1.4445185668811993	0.7505958932508863	2.1384412405115123
231	1.418828500159122	0.7400192044191561	2.097637795899088
232	1.34665864190413	0.7098388511446404	1.9834784326636195
233	1.366567904860492	0.7220890061362808	2.011046803584703
234	1.4080725357451445	0.7358008835127493	2.0803441879775395
235	1.4080725357451445	0.7358008835127493	2.0803441879775395
236	1.470788870080471	0.7662956985261064	2.1752820416348357
237	1.547596809216589	0.7928383541295211	2.302355264303657
238	1.5315648538289517	0.867463256214505	2.1956664514433983
239	1.838582924424752	1.083188319686057	2.593977529163447
240	1.785125113440853	1.0552689223359246	2.5149813045457816
241	1.7940774702119102	1.0570744241604193	2.531080516263401
242	1.8580480174003378	1.0874169403638472	2.628679094436828
243	1.8711376996416917	1.0750165464292856	2.667258852854098
244	1.8711376996416917	1.0750165464292856	2.667258852854098
245	1.7197547498743413	1.017650831644786	2.4218586681038965
246	1.6802354771047092	0.9989459347921839	2.3615250194172344
247	1.6557669785660294	0.9896487690863167	2.321885188045742
248	1.6557669785660294	0.9896487690863167	2.321885188045742
249	1.6044344823395957	0.9644088937325512	2.2444600709466402
250	1.5722462718636852	0.9486062316259125	2.195886312101458
251	1.5602369301283945	0.9404380907613576	2.180035769495431
252	1.546646971878367	0.9338149852480448	2.1594789585086893
253	1.5644901327486609	0.9404487593184534	2.1885315061788684
254	1.5011388170503785	0.9197726055299644	2.0825050285707927
255	1.4449930342340662	0.8909379341566215	1.999048134311511
256	1.3858340135499319	0.8439553705180043	1.9277126565818596
257	1.3989650599738097	0.8528849038324776	1.9450452161151417
258	1.4005784023233616	0.8513954536541064	1.9497613509926168
259	1.4533293162018643	0.8802123803047792	2.0264462520989492
260	1.4614259424912346	0.8885491981715801	2.0343026868108893
261	1.4238934487866328	0.8630891745077316	1.9846977230655338
262	1.4186815103022066	0.8622991305602252	1.9750638900441881
263	1.3902729958224256	0.845545936769882	1.9350000548749693
264	1.3902729958224256	0.845545936769882	1.9350000548749693
265	1.3916527382723485	0.8440378944354764	1.9392675821092205
266	1.3450849820670383	0.8046294528858198	1.885540511248257
267	1.2555597754799286	0.7758758440867362	1.7352437068731208
268	1.2992689136854354	0.8064574040571161	1.7920804233137546
269	1.2500922360550026	0.7752985529730758	1.7248859191369295
270	1.2533817484364613	0.7695978501663867	1.7371656467065362
271	1.25805652727699	0.7640821065990089	1.752030947954971
272	1.2453464435512478	0.7555471460800425	1.7351457410224533
273	1.3282354680349984	0.8126436253491653	1.8438273107208314
274	1.3418794868684556	0.827662119778077	1.8560968539588343
275	1.4076270232623873	0.8700855411373276	1.9451685053874468
276	1.4262831919713337	0.8794519647618378	1.9731144191808296
277	1.3725254619753795	0.8451916723045053	1.8998592516462538
278	1.3613103990012183	0.8373403518980362	1.8852804461044006
279	1.3553680766794356	0.8365352833174371	1.8742008700414339
280	1.4136694023003031	0.8969520393404666	1.9303867652601396
281	1.4225065054673203	0.9091068488845162	1.9359061620501246
282	1.405752738417891	0.9049483157169214	1.9065571611188603
283	1.5460419570803177	0.9572468284686035	2.134837085692032
284	1.3377887920872031	0.7915832751588966	1.8839943090155096
285	1.3545906612533394	0.8002287281960476	1.9089525943106311
286	1.3396989919705558	0.7905355273123555	1.888862456628756
287	1.283980727690102	0.7627484849840542	1.8052129703961497
288	1.3305184235622929	0.7899132193537577	1.871123627770828
289	1.3591771520046314	0.8068549682334785	1.9114993357757843
290	1.4466661216368804	0.8311139697564989	2.062218273517262
291	1.4653973401469724	0.8405992011151353	2.0901954791788095
292	1.480760697766001	0.8484618550502363	2.113059540481766
293	1.43598417001587	0.8317421582291255	2.0402261818026144
294	1.5562809209951967	0.9041371672211462	2.208424674769247
295	1.607170347453883	0.9465404912190689	2.267800203688697
296	1.6355632326352871	0.9594931501305672	2.311633315140007
297	1.6954099692263838	0.9939019042653464	2.396918034187421
298	1.6954099692263838	0.9939019042653464	2.396918034187421
299	1.8022242869187086	1.0302878640724906	2.574160709764927
300	1.994160186171964	1.1268810900604684	2.8614392822834596
301	1.8072188488791627	1.0552929193025302	2.5591447784557952
302	1.7176586915423866	1.0076426806311582	2.427674702453615
303	1.7763018267901927	1.086461221307037	2.4661424322733483
304	1.8010417275898298	1.1126945471916556	2.489388907988004
305	1.8530034393449604	1.1529182601451287	2.553088618544792
306	1.8101768783148877	1.1357758047982378	2.4845779518315374
307	1.796847252961923	1.1222705341305375	2.4714239717933086
308	1.8127741524738077	1.1313736252880293	2.494174679659586
309	1.8127741524738077	1.1313736252880293	2.494174679659586
310	1.6390962229660677	1.039278872120339	2.2389135738117965
311	1.7030874448257942	1.0769796450088278	2.3291952446427606
312	1.8473130506345532	1.1368476029108145	2.557778498358292
313	1.7723091006785126	1.0893977372624575	2.455220464094568
314	1.7232381843061497	1.0682839206668142	2.3781924479454855
315	1.6537210672103013	1.0610536673246376	2.246388467095965
316	1.663945166549689	1.0683535466344316	2.2595367864649463
317	1.6843937957155346	1.0829571703104626	2.2858304211206066
318	1.5879689356800735	1.0150301569734521	2.160907714386695
319	1.5604191988761438	0.9934900856271853	2.1273483121251022
320	1.3860129776559016	0.8913057021240212	1.880720253187782
321	1.3375043754863145	0.8690047975962516	1.8060039533763776
322	1.359444789763327	0.8834563066641941	1.8354332728624603
323	1.359444789763327	0.8834563066641941	1.8354332728624603
324	1.3645796579296061	0.8845909732070736	1.8445683426521386
325	1.280224360389401	0.8122156130916458	1.748233107687156
326	1.2072825433060683	0.7623307142303438	1.652234372381793
327	1.1864315507197798	0.7462951312725694	1.6265679701669904
328	1.0857984145940924	0.671597585465668	1.4999992437225167
329	1.1141782757315561	0.69271651314972	1.5356400383133924
330	1.1008839832357082	0.6853476571121876	1.516420309359229
331	1.0881404610336074	0.67824623601287	1.498034686054345
332	1.14686062645193	0.7134558160031121	1.5802654369007483
333	1.1154851763521063	0.6913942558450554	1.539576096859157
334	1.0561302763914098	0.6603786024357706	1.451881950347049
335	1.0694245688872577	0.6677474584733031	1.4711016793012124
336	1.0694245688872577	0.6677474584733031	1.4711016793012124
337	1.059425509190654	0.6606142293510412	1.4582367890302665
338	1.0713153535225126	0.6647987949895685	1.4778319120554566
339	1.042106167047349	0.642564242533709	1.441648091560989
340	0.9784009708421654	0.5969632045433246	1.3598387371410061
341	1.00115011975946	0.6124955773585018	1.3898046621604183
342	0.9897752254449845	0.6047259995037253	1.3748244513862438
343	0.9897752254449845	0.6047259995037253	1.3748244513862438
344	1.041882330257808	0.6412391332505818	1.4425255272650341
345	1.0911026266010295	0.6869135594057711	1.4952916937962877
346	1.2148534396569914	0.7615413557089799	1.668165523605003
347	1.2313716838256719	0.770747890417496	1.6919954772338477
348	1.342612378519267	0.8273604893023556	1.8578642677361783
349	1.345224481078054	0.8178862535063934	1.8725627086497147
350	1.3088096099962532	0.7833986520035512	1.8342205679889552
351	1.328724155856763	0.789897726043853	1.867550585669673
352	1.2987594402424791	0.7778856659283845	1.819633214556574
353	1.320891418794048	0.79388111490284	1.8479017226852557
354	1.3299594602433151	0.8025934149292195	1.8573255055574105
355	1.4999816597411382	0.8823479512286732	2.1176153682536034
356	1.5392757340340668	0.9086637509685977	2.169887717099536
357	1.6439996499687457	0.9870192411524598	2.3009800587850315
358	1.753032830884342	1.0571691143063005	2.4488965474623834
359	1.8276494055746797	1.0936732685070696	2.5616255426422896
360	1.957089462634631	1.1117323477476315	2.8024465775216303
361	1.9205136934423317	1.0943671732110785	2.746660213673585
362	1.7875502507151804	1.0372486854906744	2.5378518159396863
363	1.8200176289301304	1.0643561590819566	2.5756790987783043
364	1.8975199728725303	1.1261929600844764	2.668846985660584
365	2.0939427357994105	1.221048530580381	2.96683694101844
366	2.2345162479604284	1.2893239209474356	3.1797085749734215
367	2.3617365100915384	1.3427949614964352	3.380678058686642
368	2.308110541845842	1.3193617990084072	3.2968592846832765
369	2.308110541845842	1.3193617990084072	3.2968592846832765
370	2.360994962699162	1.3533501321120216	3.3686397932863024
371	2.544823494334096	1.4594102588938531	3.6302367297743388
372	2.5574699789794977	1.46237012562603	3.652569832332965
373	2.512338107458731	1.4412335650095707	3.5834426499078913
374	2.174530162926365	1.289609004976851	3.0594513208758793
375	2.218650793956099	1.32328871274572	3.1140128751664777
376	2.2662274654332797	1.349633705784079	3.1828212250824803
377	2.2484878303118316	1.356533203460509	3.1404424571631546
378	2.2484878303118316	1.356533203460509	3.1404424571631546
379	2.450935089151434	1.453297517814479	3.4485726604883897
380	2.445660007538378	1.4771429229806108	3.414177092096145
381	2.442609780204241	1.488682745863866	3.396536814544616
382	2.3038623777028637	1.4186803013239426	3.1890444540817846
383	2.1655153028291454	1.3567186339975423	2.9743119716607485
384	2.1095693016942247	1.324486305134089	2.8946522982543605
385	2.156345826588288	1.3498181959473423	2.9628734572292337
386	2.1157215667805764	1.32256707051513	2.908876063046023
387	2.1013061491313567	1.3130478574556088	2.8895644408071046
388	2.1013061491313567	1.3130478574556088	2.8895644408071046
389	2.0863591160163457	1.2955945131129363	2.877123718919755
390	2.02149035553092	1.2398907220129889	2.8030899890488508
391	1.9389172073889	1.1790778123693277	2.6987566024084724
392	1.6867348186606663	1.0500397949603917	2.323429842360941
393	1.4396413971266917	0.8923174014357065	1.986965392817677
394	1.30843845359638	0.8211716442008381	1.795705262991922
395	1.2964249478199958	0.8129728032298857	1.7798770924101057
396	1.2844118507271456	0.8047768077878628	1.7640468936664286
397	1.336932035581186	0.8335778840064845	1.8402861871558875
398	1.3232258710565372	0.8202018997351976	1.8262498423778768
399	1.2764835630770917	0.7923874761445577	1.7605796500096256
400	1.2764835630770917	0.7923874761445577	1.7605796500096256
401	1.2256270961124227	0.7581349877665782	1.6931192044582675
402	1.0952998079924665	0.6694345372014261	1.5211650787835072
403	1.037015009053512	0.6414448065678727	1.4325852115391513
404	1.0142003725730444	0.6296192623557997	1.3987814827902891
405	0.9940028174349045	0.6237568612229994	1.3642487736468094
406	0.990562125440748	0.6218412022233178	1.359283048658178
407	1.0028467155051586	0.6243002078642643	1.3813932231460528
408	0.9801998614146756	0.6096330766374327	1.3507666461919186
409	0.9318264736508115	0.5712863482838083	1.2923665990178148
410	1.0325333315585872	0.6368284219393898	1.4282382411777848
411	0.9977587014415608	0.623412308139484	1.3721050947436375
412	1.0301949861712978	0.6458707139703274	1.414519258372268
413	1.0676425163558356	0.6705475476375513	1.46473748507412
414	1.053378679831991	0.6631000951955897	1.4436572644683927
415	1.0395114018170024	0.650455324965669	1.4285674786683358
416	0.9829241037436507	0.6121434510841897	1.3537047564031117
417	1.0103174278923541	0.6289381095779447	1.3916967462067638
418	1.0190919467352713	0.633824523450115	1.4043593700204275
419	1.0749614545947257	0.6527964718953282	1.497126437294123
420	0.9067496966399246	0.570122202423359	1.2433771908564901
421	0.8979155486804009	0.563780403085983	1.2320506942748188
422	0.8532531508599003	0.5286107392231718	1.1778955624966287
423	0.8624612446038022	0.5351681966641574	1.189754292543447
424	0.881774834828469	0.5472477481897537	1.2163019214671842
425	0.8529423388152866	0.5314676928408284	1.1744169847897448
426	0.8426565551676153	0.521215287018482	1.1640978233167485
427	0.8952887926461941	0.5561659883395151	1.234411596952873
428	0.937959941068999	0.577511894276659	1.298407987861339
429	0.945174707439073	0.5813461861454485	1.3090032287326974
430	0.9321324917214164	0.5777133353894288	1.286551648053404
431	0.9049058733832905	0.5629812323840682	1.246830514382513
432	0.8753754628997958	0.5468659901058728	1.203884935693719
433	0.912386917365368	0.5790609553276904	1.2457128794030456
434	0.9207516246062042	0.5851535447150469	1.2563497044973615
435	0.8945698315303614	0.5647501621780728	1.22438950088265
436	0.9968357441350522	0.6379328339314383	1.355738654338666
437	1.0814797832355376	0.6823330502508541	1.480626516220221
438	1.0752580106918135	0.6713414292318645	1.4791745921517627
439	1.1274068211625854	0.6958837787801655	1.5589298635450053
440	1.1274068211625854	0.6958837787801655	1.5589298635450053
441	1.1372730254135424	0.7062491780614866	1.5682968727655981
442	1.0961715975276156	0.6828066562387316	1.5095365388164996
443	1.0961715975276156	0.6828066562387316	1.5095365388164996
444	1.1219372542465493	0.6965775806334842	1.5472969278596145
445	1.1282751155752564	0.703619404108216	1.5529308270422966
446	1.2567279185508804	0.7982407552213113	1.7152150818804497
447	1.2879601737040463	0.8138109142896357	1.7621094331184568
448	1.316097349859276	0.8123766510383477	1.8198180486802045
449	1.3094004647232276	0.8048565408945508	1.8139443885519042
450	1.3494463242204295	0.8232908975924187	1.8756017508484406
451	1.2991198454852806	0.796964039347261	1.8012756516233002
452	1.2991198454852806	0.796964039347261	1.8012756516233002
453	1.3150414761279525	0.805356617620069	1.824726334635836
454	1.3022794463512113	0.7966652681579429	1.8078936245444797
455	1.2385970936127622	0.7456557157102007	1.7315384715153237
456	1.2931434195307543	0.7611686726736726	1.8251181663878357
457	1.265892678933072	0.7479707058435279	1.7838146520226161
458	1.3294644334685333	0.7945748397003987	1.8643540272366677
459	1.2172317154140508	0.7514394741156812	1.6830239567124203
460	1.3020052136624363	0.8073783031631945	1.796632124161678
461	1.323527146276499	0.8161053371688739	1.830948955384124
462	1.3162704259194344	0.8119884462963612	1.8205524055425077
463	1.3306273150121277	0.8215760189896095	1.8396786110346461
464	1.3306273150121277	0.8215760189896095	1.8396786110346461
465	1.5931971289661235	0.9335836566376525	2.2528106012945948
466	1.5931971289661235	0.9335836566376525	2.2528106012945948
467	1.5931971289661235	0.9335836566376525	2.2528106012945948
468	1.583137348134514	0.9265420278996568	2.239732668369371
469	1.5280749531183049	0.8917542981402768	2.164395608096333
470	1.6586094462964793	0.9205830310746062	2.3966358615183525
471	1.4590994398974875	0.8853736722452956	2.032825207549679
472	1.4669193430669623	0.8830113189927228	2.050827367141202
473	1.4565599295339973	0.8761946042894184	2.036925254778576
474	1.478667900178211	0.8840536682236246	2.0732821321327974
475	1.4735296052784455	0.8831240863040911	2.0639351242528
476	1.489079172073863	0.8930286323758164	2.0851297117719096
477	1.5454170746015305	0.9207150601494085	2.1701190890536526
478	1.5639979307233154	0.9077284891513735	2.220267372295257
479	1.544882001980997	0.8957673515919264	2.1939966523700676
480	1.6030100254466144	0.9222903487141956	2.2837297021790333
481	1.5772318731747486	0.8967394157856644	2.257724330563833
482	1.6140551280884456	0.922829429366666	2.3052808268102254
483	1.5817065909568546	0.9218790473178783	2.241534134595831
484	1.5119864005993175	0.8933404114679726	2.1306323897306623
485	1.4973987625184229	0.8919434738061125	2.102854051230733
486	1.5816998427419553	0.9294573360640179	2.2339423494198924
487	1.5646101960153387	0.9301787937303521	2.199041598300325
488	1.558975240970711	0.9457233488775009	2.172227133063921
489	1.558975240970711	0.9457233488775009	2.172227133063921
490	1.5443861614863095	0.9345408977909344	2.1542314251816843
491	1.4410440415550743	0.8513746026478202	2.0307134804623286
492	1.514949905410919	0.9090356488503374	2.1208641619715007
493	1.514949905410919	0.9090356488503374	2.1208641619715007
494	1.524060681305641	0.9140736020758169	2.134047760535465
495	1.507529292572329	0.901909100289882	2.113149484854776
496	1.4844094992502601	0.890290771674628	2.0785282268258922
497	1.4080832993022412	0.8530144251469929	1.9631521734574893
498	1.3769474155247714	0.83890667970469	1.9149881513448528
499	1.541627596303078	0.9546067816392767	2.1286484109668797
500	1.541627596303078	0.9546067816392767	2.1286484109668797
501	1.5545387208657981	0.9617811162870769	2.147296325444519
502	1.5524011568846328	0.9555452802775348	2.1492570334917307
503	1.4887027558056813	0.9020604288214233	2.0753450827899393
504	1.768082074254202	1.0257103319063434	2.5104538166020607
505	1.7023259255504315	0.9777835271250193	2.4268683239758437
506	1.642178619545159	0.9497617503883664	2.3345954887019515
507	1.8691858632998286	1.0908251423757647	2.6475465842238926
508	1.7365941520703023	1.0519772375809184	2.421211066559686
509	1.7682576035269877	1.0726567737950041	2.463858433258971
510	1.7682576035269877	1.0726567737950041	2.463858433258971
511	1.713942874668939	1.0543134756825872	2.3735722736552907
512	1.7253307160375952	1.062192578403414	2.3884688536717764
513	1.7253307160375952	1.062192578403414	2.3884688536717764
514	1.6979045585884358	1.0486650905288988	2.347144026647973
515	1.6979045585884358	1.0486650905288988	2.347144026647973
516	1.8258452084153265	1.0521833284549955	2.5995070883756575
517	1.798683554872511	1.0393169428673676	2.5580501668776545
518	1.769165573525373	1.0311357742677687	2.507195372782977
519	1.769165573525373	1.0311357742677687	2.507195372782977
520	1.9284971211825348	1.0981056487088896	2.75888859365618
521	1.9256775727014208	1.0956269908473588	2.7557281545554826
522	1.8476855437670145	1.071963725556611	2.623407361977418
523	1.8327802674500662	1.0622103601911397	2.603350174708993
524	1.8327802674500662	1.0622103601911397	2.603350174708993
525	1.9054420921605675	1.1012772220331666	2.7096069622879684
526	1.445882027289564	0.8718058478631833	2.0199582067159447
527	1.4042478799885494	0.8441718328985097	1.9643239270785893
528	1.382892144017682	0.824410611124423	1.941373676910941
529	1.402302169808606	0.8315081874701826	1.9730961521470296
530	1.4178528027355224	0.8341711988425166	2.001534406628528
531	1.3772676965139996	0.8117300940387597	1.9428052989892393
532	1.4661116675777928	0.8470557841132167	2.085167551042369
533	1.4428681690754543	0.813485934797678	2.0722504033532307
534	1.4428681690754543	0.813485934797678	2.0722504033532307
535	1.4253873867114661	0.8083245102635266	2.0424502631594055
536	1.199771324660584	0.7100327449218745	1.6895099043992934
537	1.0578268672937015	0.6253788573194461	1.4902748772679568
538	1.0578268672937015	0.6253788573194461	1.4902748772679568
539	1.0805903460015944	0.6410459782217222	1.5201347137814665
540	1.0799230756014078	0.6453849166861263	1.5144612345166895
541	1.1474533169232715	0.686022481153437	1.608884152693106
542	1.194274543971609	0.7093760348412693	1.6791730531019484
543	1.1739575184740625	0.6924132203561945	1.6555018165919306
544	0.972348574481169	0.556548459340451	1.3881486896218869
545	0.9600473212798429	0.5526134401250824	1.3674812024346035
546	0.948076597360114	0.5471153999568741	1.3490377947633538
547	1.527525036573234	0.9498599595108048	2.105190113635663
548	1.5797454429590576	0.9959118837976181	2.163579002120497
549	1.6294874657754423	1.0238193157826336	2.2351556157682513
550	1.7236435791318425	1.0897233014674719	2.3575638567962134
551	1.7909928439838705	1.1312225740284385	2.4507631139393027
552	1.6295179015971482	1.0205413504259808	2.2384944527683155
553	1.7083890438592095	1.0362857620102481	2.380492325708171
554	1.6953025675014524	1.0272572112223315	2.363347923780573
555	1.6953025675014524	1.0272572112223315	2.363347923780573
556	1.7466897962936947	1.042983276566487	2.4503963160209024
557	1.7466897962936947	1.042983276566487	2.4503963160209024
558	1.6533584651998274	1.01917971367331	2.287537216726345
559	1.74107978921556	1.0747719460158924	2.4073876324152277
560	1.6921977282268503	1.0496756929668094	2.3347197634868913
561	1.6921977282268503	1.0496756929668094	2.3347197634868913
562	1.6670249981772975	1.036760285523655	2.29728971083094
563	1.6877776087924057	1.047361661911879	2.3281935556729323
564	1.713508512488466	1.068891957172323	2.358125067804609
565	1.61542145233894	1.028614184763734	2.202228719914146
566	1.6121474249177274	1.0281245475746614	2.1961703022607937
567	1.6100274490312585	1.023158545368341	2.196896352694176
568	1.6915322859105746	1.0832453814932066	2.2998191903279426
569	1.7241380395620685	1.106161399597417	2.34211467952672
570	1.7863475742009263	1.148387140040862	2.4243080083609905
571	2.1946594569598132	1.3513496324884273	3.037969281431199
572	2.1473374979464066	1.3253040298435543	2.969370966049259
573	2.1105886639259723	1.3113557084272767	2.909821619424668
574	2.053107051770527	1.2819325535395567	2.8242815500014977
575	2.014454221982207	1.2678327136448502	2.761075730319564
576	1.9446029036758832	1.2416072314673308	2.6475985758844356
577	1.9103063174968293	1.2210921647059645	2.599520470287694
578	1.9103063174968293	1.2210921647059645	2.599520470287694
579	1.920762178437502	1.2285289955610554	2.6129953613139487
580	1.9423721646939072	1.2375518684569153	2.647192460930899
581	2.1628946725399363	1.334581359539646	2.991207985540227
582	2.354668956545976	1.4192205547212309	3.2901173583707206
583	2.354668956545976	1.4192205547212309	3.2901173583707206
584	2.2595643029261185	1.4135234830074965	3.1056051228447403
585	2.114874594485161	1.3455979504299513	2.8841512385403707
586	2.104582407876384	1.3475589840692552	2.8616058316835122
587	2.164727737156504	1.3888458229660599	2.940609651346948
588	2.2113529999657886	1.4210748693740882	3.001631130557489
589	2.248188487308961	1.4462619154580123	3.0501150591599098
590	2.288811958334535	1.4679575770238034	3.1096663396452673
591	2.201657683789885	1.4235161024540486	2.979799265125722
592	1.6932701555217458	1.0640425525469939	2.322497758496498
593	1.6530870009402456	1.0240418229030093	2.282132178977482
594	1.6628739235679428	1.0310479731576103	2.2946998739782756
595	1.5729409286004836	0.967139053457444	2.178742803743523
596	1.5672947647888176	0.9554178107498581	2.179171718827777
597	1.5672947647888176	0.9554178107498581	2.179171718827777
598	1.5672947647888176	0.9554178107498581	2.179171718827777
599	1.5412150758118366	0.9395624192467686	2.1428677323769043
600	1.5500408675908126	0.9475359898904986	2.1525457452911265
601	1.5500408675908126	0.9475359898904986	2.1525457452911265
602	1.5351341756671029	0.9377771605027806	2.1324911908314252
603	1.6974030587636753	1.0257643546264064	2.3690417629009444
604	1.7564640981394704	1.064252076604531	2.44867611967441
605	1.8306502824066944	1.1069950626567395	2.554305502156649
606	1.8320614157232986	1.112581286894517	2.55154154455208
607	1.840178741799303	1.1181967719362342	2.5621607116623717
608	1.8126294010988833	1.1028826775271674	2.522376124670599
609	1.7359049283873336	1.0657950136099292	2.406014843164738
610	1.7910375953616775	1.0847036438532947	2.49737154687006
611	1.8314105231110496	1.1091404289650226	2.5536806172570765
612	1.8360222902497478	1.1088220857312123	2.5632224947682833
613	1.6977828715999472	1.0213726895032122	2.374193053696682
614	1.6770291207767598	1.0082295208112002	2.345828720742319
615	1.5388358293216278	0.9209144999848671	2.1567571586583885
616	1.5561070535986004	0.9318199234825806	2.18039418371462
617	1.4675451012224774	0.8906570125448608	2.044433189900094
618	1.5004900761245699	0.9610715399000183	2.0399086123491212
619	1.575727385570485	1.015184910183092	2.136269860957878
620	1.6725768328604504	1.110726832741563	2.234426832979338
621	1.7375439301018898	1.1387460596099368	2.3363418005938428
622	1.7750882948708537	1.162999186932102	2.3871774028096056
623	1.7531355603923047	1.1509361900306287	2.3553349307539806
624	1.7660987980124168	1.1626147025908211	2.3695828934340124
625	1.7867172908452598	1.1771817728894474	2.396252808801072
626	1.9301156570214868	1.2568163860335	2.6034149280094736
627	1.954739524302053	1.2702964707701327	2.6391825778339735
628	1.977178334164507	1.2860676672268714	2.6682890011021425
629	1.8894909274056066	1.2043966659744179	2.5745851888367954
630	1.9106321172637484	1.2086411573548723	2.6126230771726244
631	1.8565615276540757	1.1724399837647486	2.540683071543403
632	1.755935814159478	1.1258319307161353	2.3860396976028206
633	1.7000454895385682	1.088279584293027	2.311811394784109
634	1.7321983525822024	1.1072258087547329	2.3571708964096723
635	1.7493190266982483	1.128897814739332	2.3697402386571644
636	1.8771250186069532	1.204298195231332	2.5499518419825744
637	1.9349337969004028	1.2346299362070088	2.635237657593797
638	1.9268574704271952	1.2286420551824668	2.6250728856719237
639	1.9967105745565876	1.2775304501482796	2.7158906989648957
640	1.9967105745565876	1.2775304501482796	2.7158906989648957
641	1.9882339284663746	1.2733138613769015	2.703153995555848
642	1.9812292655230128	1.269886593450875	2.6925719375951505
643	1.9812292655230128	1.269886593450875	2.6925719375951505
644	2.006185065585264	1.2858041873782415	2.726565943792287
645	1.96908514967659	1.2815455385703716	2.656624760782808
646	2.060879787890927	1.3435036874596262	2.778255888322228
647	2.1211409423846717	1.3847436448012997	2.8575382399680436
648	2.0759570627128863	1.3376194207258587	2.814294704699914
649	1.9591030904411602	1.2587311863257624	2.659474994556558
650	1.9608272746285902	1.2593589552927202	2.66229559396446
651	2.0476165485522424	1.3039718176051287	2.791261279499356
652	2.130237930784225	1.3507787677517191	2.9096970938167313
653	2.218329820936786	1.3983330006273795	3.0383266412461927
654	2.3240886036022386	1.4570403359078687	3.1911368712966084
655	2.379510323661313	1.4837422762938892	3.2752783710287368
656	2.293417669990772	1.4351531937156103	3.1516821462659337
657	2.1765945076853717	1.3766062019185077	2.976582813452236
658	2.2497229897453455	1.4173986241724696	3.0820473553182213
659	2.241789635601388	1.409944111074636	3.0736351601281404
660	2.292068401990622	1.4441154883647345	3.1400213156165098
661	2.162982791920323	1.3732630152575356	2.9527025685831108
662	2.3138648032439653	1.44974318052626	3.177986425961671
663	2.577772950407885	1.506125370217144	3.6494205305986256
664	2.5977485147021624	1.5033708925097342	3.692126136894591
665	3.1592294880034926	1.6102832283276434	4.708175747679341
666	3.1343427282966996	1.5997326403747936	4.668952816218606
667	3.1592294880034926	1.6102832283276434	4.708175747679341
668	3.38253118384882	1.6795791099726833	5.085483257724957
669	3.269746960121661	1.6223385755786761	4.917155344664645
670	3.1872568350387045	1.583329441918476	4.791184228158933
671	3.10916942089861	1.544840464858075	4.673498376939145
672	2.9084443152152133	1.4826703543548994	4.334218276075528
673	2.76007590581876	1.4367588147105756	4.0833929969269445
674	2.6264324468369127	1.3941907843130346	3.8586741093607904
675	2.7267481838629575	1.4472049753330567	4.006291392392858
676	2.7157935119452894	1.440904957994418	3.990682065896161
677	2.9587959488485533	1.5305247114193874	4.3870671862777195
678	2.921895805621392	1.538997439629107	4.304794171613676
679	3.8371761329594873	2.2039891193021135	5.470363146616862
680	4.268481843417485	2.3967809710053105	6.140182715829658
681	4.1982082448844915	2.3512687100361376	6.0451477797328454
682	4.134559810875665	2.3127748660245917	5.956344755726737
683	4.0727004283768125	2.2844743249197657	5.86092653183386
684	3.9057316130030797	2.177824059354036	5.633639166652124
685	3.872303857070499	2.1654668124608767	5.5791409016801214
686	3.969602301704735	2.206496107304753	5.732708496104717
687	4.115377440144082	2.270112458443865	5.960642421844298
688	4.137224519984279	2.283348214130952	5.9911008258376075
689	4.137224519984279	2.283348214130952	5.9911008258376075
690	4.1658060780972965	2.326260714647206	6.005351441547387
691	3.912515978129531	2.2019640735419115	5.623067882717151
692	3.748589399844793	2.115661010027516	5.38151778966207
693	3.3779712284425294	1.9641298626405361	4.791812594244523
694	3.2575012419790137	1.9085644696132347	4.606438014344793
695	3.4070282305830544	1.9709644509023443	4.8430920102637645
696	3.18426206866128	1.8712100230616997	4.497314114260861
697	3.1065056056808595	1.8497885414599282	4.363222669901791
698	2.9892431979759055	1.7868693930937731	4.191617002858038
699	2.956474598239516	1.7566517721619057	4.156297424317127
700	2.915721240016692	1.7407047805231681	4.090737699510216
701	2.6216499837610785	1.6223816904506774	3.620918277071479
702	2.782711395490738	1.7292680215738243	3.836154769407652
703	2.960409059366526	1.891420574376511	4.0293975443565415
704	2.958782901141263	1.8966521664264602	4.020913635856067
705	2.906269692586799	1.8609702035711897	3.9515691816024083
706	2.985780572011886	1.9209515571221272	4.050609586901644
707	2.813252091293181	1.8352078953429602	3.7912962872434015
708	2.7726715176034067	1.8076292950692006	3.737713740137613
709	2.7899039038707913	1.8122276458452875	3.767580161896295
710	2.8225704306024686	1.8267452572492795	3.8183956039556577
711	2.808201447795807	1.8171049437764388	3.7992979518151753
712	2.650971184247437	1.7283396662371142	3.5736027022577597
713	2.631367267623723	1.7218924803224382	3.5408420549250077
714	2.631367267623723	1.7218924803224382	3.5408420549250077
715	2.658069558246799	1.7337563151453232	3.5823828013482744
716	2.393764120113329	1.6208760751740738	3.166652165052584
717	2.4323383545586372	1.6462186887354489	3.218458020381826
718	2.4354290825915808	1.6456612878274313	3.2251968773557307
719	2.536262642859217	1.7035099342796753	3.369015351438759
720	2.527596476908131	1.6971797797464447	3.358013174069818
721	2.5876158013033583	1.7307224130263779	3.4445091895803386
722	2.423045117732519	1.6308637132763926	3.2152265221886456
723	2.3757611229570377	1.6004558423258994	3.151066403588176
724	1.789390462488245	1.1555289897924608	2.4232519351840294
725	1.703877681256606	1.092569246417795	2.315186116095417
726	1.6620914176379844	1.0670888531001927	2.257093982175776
727	1.7226325613719045	1.1100299089804533	2.3352352137633554
728	1.7455162230888965	1.1219440562371445	2.3690883899406483
729	1.7220781348068641	1.114216717880145	2.3299395517335832
730	1.726269132779945	1.122076753837388	2.3304615117225023
731	1.7386946197909474	1.130627636857077	2.346761602724818
732	1.6581822745956867	1.087263814876097	2.2291007343152764
733	1.6421422207641754	1.0779341162544935	2.206350325273857
734	1.6336481812349217	1.07173218378457	2.1955641786852733
735	1.5144365628559404	0.9835973473708133	2.0452757783410673
736	1.515004221522011	0.9805586333374778	2.049449809706544
737	1.5498443894433653	1.0023428776632406	2.0973459012234903
738	1.3622148341325961	0.9023353534926513	1.8220943147725408
739	1.4148065915722077	0.9378211084731918	1.8917920746712233
740	1.3948051163966835	0.9235180140872989	1.866092218706068
741	1.525860025520726	1.0066673780154192	2.0450526730260328
742	1.5032439691385353	0.9838144654075642	2.0226734728695064
743	1.5430655109482128	1.0130808374104028	2.0730501844860227
744	1.5345720739597908	1.006885574012463	2.0622585739071186
745	1.546968342683099	1.0139699647317588	2.079966720634439
746	1.6360238016770772	1.0481281307795096	2.2239194725746447
747	1.600824433102793	1.0118558094496284	2.1897930567559576
748	1.3192816611798501	0.8173338526524472	1.8212294697072533
749	1.302681771732607	0.8027760879768581	1.8025874554883559
750	1.3676592511518382	0.8506549605512725	1.8846635417524036
751	1.3491908378442397	0.8230487018315392	1.8753329738569402
752	1.4268189537589362	0.8532045483568704	2.000433359161002
753	1.464064858663008	0.8738062493437977	2.0543234679822184
754	1.4299491770399682	0.8543205184997615	2.0055778355801746
755	1.4031283029737196	0.8363572713598663	1.969899334587573
756	1.417645325160225	0.8558053236457541	1.979485326674696
757	1.4763586803049504	0.885447652479123	2.067269708130778
758	1.4634369713147293	0.8747945755425623	2.052079367086896
759	1.4752210055981099	0.88675914777623	2.0636828634199897
760	1.4867126226126315	0.8947457730362067	2.078679472189056
761	1.9099433218008506	1.102965807520684	2.716920836081017
762	1.861819674701575	1.092588227048958	2.631051122354192
763	1.936889295475166	1.1390580798032104	2.7347205111471213
764	2.071783498398236	1.2228976757891798	2.920669321007292
765	2.039012358609841	1.2115482429262374	2.866476474293444
766	2.0593222853239186	1.2264822957577888	2.8921622748900484
767	2.2662274654332797	1.349633705784079	3.1828212250824803
768	2.3592024525599173	1.3874490209609953	3.33095588415884
769	2.3788271094495768	1.3994755580805314	3.358178660818622
770	2.251174545317814	1.3489612315828983	3.1533878590527293
771	2.2914559343213012	1.395275981406979	3.187635887235623
772	2.222320825507887	1.3585851847272874	3.0860564662884866
773	2.276293061278011	1.4225673888044121	3.1300187337516103
774	2.3652584082723993	1.4593740916309283	3.2711427249138705
775	2.40711314812713	1.4749446245360789	3.3392816717181812
776	2.371955138171934	1.4542841714401893	3.2896261049036792
777	2.4912532689714055	1.5116682762694955	3.470838261673315
778	2.478483184961882	1.5029230219808536	3.4540433479429105
779	2.419403218290819	1.4753620738860591	3.3634443626955797
780	2.539426860827888	1.5385228847998333	3.540330836855942
781	2.5262934356154014	1.5295795078605516	3.523007363370251
782	2.263235869200003	1.397453862157767	3.129017876242239
783	2.5716593625275372	1.5714784299168116	3.5718402951382626
784	2.6566977956669664	1.6241044680370345	3.689291123296899
785	2.734734379813037	1.6886142871336192	3.7808544724924547
786	2.5810400900566863	1.588400666471018	3.573679513642355
787	2.572505290244983	1.592593791512956	3.5524167889770104
788	2.6401596310699524	1.6357399087857254	3.64457935335418
789	2.643748734750951	1.637517405156724	3.6499800643451787
790	2.627731429096607	1.6271723622644867	3.628290495928727
791	2.570599603072614	1.599617872525605	3.5415813336196234
792	2.504951040280082	1.5650371284620543	3.4448649520981096
793	2.5824287131148065	1.5840715134056655	3.5807859128239476
794	2.5505813550856953	1.5679925718613057	3.533170138310085
795	2.4278011760440323	1.4952377757658992	3.3603645763221657
796	2.4274855118582734	1.5379444338159103	3.3170265899006366
797	2.3951511746032037	1.5322124099169823	3.258089939289425
798	2.372155168448951	1.5161357610318513	3.228174575866051
799	2.3606574685479718	1.5080996105287188	3.2132153265672247
800	2.3429017911697074	1.5029493855087361	3.1828541968306787
801	2.363844621960636	1.5025109779696701	3.225178265951602
802	2.3765752929489894	1.5111627588384633	3.241987827059515
803	2.249714571432918	1.4516300729363203	3.0477990699295154
804	2.220771945313502	1.4319775706351099	3.0095663199918947
805	2.2335431104529575	1.4407291369442863	3.0263570839616287
806	2.0683880003950588	1.2988197397606247	2.8379562610294933
807	2.1746311686316444	1.3651492657651585	2.9841130714981308
808	2.123719802098659	1.3305915118295228	2.916848092367795
809	1.9624057824410284	1.2345928590496462	2.6902187058324105
810	1.9516027849665374	1.2310329758238554	2.6721725941092194
811	1.9391781786197833	1.222487819753319	2.6558685374862474
812	1.782763674504377	1.1264982730368882	2.439029075971866
813	1.8504520407875222	1.1887274497088574	2.512176631866187
814	1.8402172081969597	1.2036443873558342	2.476790029038085
815	1.8867802564388698	1.2274802969566605	2.546080215921079
816	1.855674374080408	1.1973347074690674	2.5140140406917486
817	1.8422581080330986	1.1792225263032257	2.5052936897629716
818	1.7485048921189525	1.1040619095649344	2.3929478746729704
819	1.6538823043699031	1.0555442795409378	2.2522203291988685
820	1.5562793615793162	0.9974062607528402	2.1151524624057925
821	1.5493952004948515	0.9953525587602053	2.1034378422294977
822	1.5742996996796146	1.0189432629133557	2.1296561364458735
823	1.223681893104771	0.8399330473227735	1.6074307388867684
824	1.2332188450435444	0.8456640465763603	1.6207736435107285
825	1.2260850842288065	0.8403888263525958	1.6117813421050173
826	1.2347675105848337	0.8468217903485002	1.6227132308211671
827	1.3019169933957024	0.8838574402446925	1.7199765465467123
828	1.3478354855560593	0.8945253221789538	1.8011456489331648
829	1.2772422034848434	0.8431476772899887	1.7113367296796982
830	1.2002656650597694	0.7854202388342946	1.615111091285244
831	1.2002656650597694	0.7854202388342946	1.615111091285244
832	1.1853344265963979	0.7728474917839211	1.5978213614088745
833	1.126091338675589	0.7281969625485691	1.5239857148026092
834	1.1172563369524486	0.7218427667573385	1.512669907147559
835	1.0937120435997647	0.7084272138794441	1.4789968733200856
836	1.1311736248989246	0.7336095008277886	1.5287377489700607
837	1.1425930356264145	0.7399469459648259	1.5452391252880031
838	1.133744077192169	0.733503556459974	1.533984597924364
839	1.1227381332328674	0.7275406514454221	1.5179356150203127
840	1.1246722543082202	0.7271041862301584	1.522240322386282
841	1.0826988521446839	0.6796124922449667	1.4857852120444013
842	1.0426787814501985	0.6495719695250606	1.4357855933753365
843	1.109415549229712	0.7007976314582257	1.5180334670011983
844	1.1399821343990213	0.724242938558861	1.5557213302391815
845	1.1793362297534238	0.7505072404219102	1.6081652190849374
846	1.2624283999724446	0.8121288533542912	1.712727946590598
847	1.261707104374643	0.8135211568108682	1.7098930519384177
848	1.3259426826536869	0.8483990690834475	1.8034862962239262
849	1.3322400628495468	0.8503534528121071	1.8141266728869865
850	1.2800668471758807	0.8246542108224826	1.7354794835292786
851	1.3200704911312167	0.8532675547004243	1.786873427562009
852	1.3006590138348169	0.8394006020262826	1.7619174256433512
853	1.297757179300412	0.8392960374004184	1.7562183212004054
854	1.3231272276844641	0.8502692053154117	1.7959852500535165
855	1.3203811108905907	0.8455474000224348	1.795214821758747
856	1.3126730918880387	0.8428478890758344	1.7824982947002428
857	1.308468238462749	0.8389710584275749	1.777965418497923
858	1.250236033440605	0.7975209078740846	1.7029511590071258
859	1.3210911758237298	0.834129548012978	1.8080528036344816
860	1.3282090434544687	0.8361026972599412	1.820315389648996
861	1.2963260287926968	0.8317156232249214	1.760936434360472
862	1.295870348520005	0.8314094576308463	1.7603312394091635
863	1.3001953193494045	0.8321846774566779	1.768205961242131
864	1.3616381848060284	0.8655517994597338	1.8577245701523228
865	1.3870775236402426	0.8810938646706505	1.8930611826098347
866	1.425531305335038	0.9053152327695648	1.9457473779005114
867	1.3641491950722742	0.8611691000102077	1.8671292901343406
868	2.255302921363278	1.2485928840561717	3.2620129586703843
869	2.2782052670968436	1.262247665255444	3.294162868938243
870	2.255302921363278	1.2485928840561717	3.2620129586703843
871	2.2784990434306547	1.2553748348863643	3.301623251974945
872	2.1285108915858606	1.1914280565024886	3.065593726669233
873	2.1008935007141543	1.188267258532279	3.0135197428960296
874	2.1008935007141543	1.188267258532279	3.0135197428960296
875	2.0098926341113836	1.1544683756935465	2.865316892529221
876	1.989839809498314	1.147731627923314	2.831947991073314
877	2.0809207118738025	1.2207843232233517	2.9410571005242527
878	2.130721798019259	1.2584142185627607	3.003029377475757
879	2.0750322033440582	1.2868224131864656	2.863241993501651
880	2.1459961955287783	1.322101919250287	2.9698904718072696
881	2.080477245880492	1.282138949548918	2.8788155422120667
882	2.069954551034076	1.2788051439995396	2.8611039580686133
883	2.069954551034076	1.2788051439995396	2.8611039580686133
884	2.11147741406488	1.3052236076312256	2.917731220498535
885	2.1135765171691188	1.306454984309029	2.9206980500292086
886	2.171679642619748	1.338170276413603	3.0051890088258935
887	2.2418196683265905	1.3805357216549254	3.103103614998256
888	2.1497204006053594	1.3125128167436024	2.9869279844671164
889	2.129848399788797	1.2951928327964732	2.964503966781121
890	2.123459243633314	1.2973563346781607	2.9495621525884674
891	2.09162725371283	1.2694074180659611	2.913847089359699
892	2.0905364879782384	1.2639145184124012	2.917158457544075
893	2.0905364879782384	1.2639145184124012	2.917158457544075
894	2.123145585319514	1.2799918423795094	2.9662993282595185
895	2.268319784561702	1.3417324998067075	3.1949070693166957
896	2.1619650251965075	1.2797515258071832	3.0441785245858313
897	2.072137171709042	1.2144740048188423	2.929800338599242
898	2.092189996322112	1.2212107525890747	2.963169240055149
899	2.092189996322112	1.2212107525890747	2.963169240055149
900	2.130376108652054	1.2389917211160393	3.021760496188069
901	2.1035205479996795	1.2143572894460304	2.9926838065533286
902	2.2316791119346147	1.272424785628644	3.1909334382405854
903	2.267722220195912	1.2599334630424242	3.2755109773493998
904	2.027516523740231	1.1130647265410207	2.9419683209394414
905	2.027516523740231	1.1130647265410207	2.9419683209394414
906	2.2709681650847937	1.1654660676167095	3.3764702625528784
907	2.3476293716108874	1.1941178217262052	3.50114092149557
908	2.3476293716108874	1.1941178217262052	3.50114092149557
909	2.410374511635994	1.211699931439921	3.609049091832067
910	2.603862712882662	1.2770071975781905	3.930718228187134
911	2.5849062171764015	1.253697262372171	3.916115171980632
912	2.749801005472605	1.3096894738630986	4.189912537082112
913	2.650911653567573	1.2580572631704359	4.043766043964711
914	2.618312751181418	1.240591833670352	3.9960336686924833
915	2.618312751181418	1.240591833670352	3.9960336686924833
916	2.618312751181418	1.240591833670352	3.9960336686924833
917	2.9472692233815243	1.3477145174230585	4.54682392933999
918	3.0668183399899083	1.3594723813093674	4.774164298670449
