# Supplementary material for: Proteome-wide determinants of co-translational chaperone binding in bacteria
Source: Nat Commun. 2025 May 10;16:4361. doi: 10.1038/s41467-025-59067-9 (PMC12065913; doi:10.1038/s41467-025-59067-9)
Supplement: Supplementary file 8 — Source Data [file 41467_2025_59067_MOESM8_ESM.zip › S6e_hflK.csv]

codon position	GroEL enrichment mean	GroEL enrichment low CI	GroEL enrichment high CI
0	0.32905868096496527	0.2730563836293256	0.38506097830060493
1	0.2829416360697653	0.23932995835200832	0.3265533137875222
2	0.29195143081619035	0.24882215590569623	0.33508070572668447
3	0.29180071741979974	0.24869483894821315	0.33490659589138627
4	0.29180071741979974	0.24869483894821315	0.33490659589138627
5	0.29735681686611026	0.25377071631823445	0.340942917413986
6	0.3023773292818699	0.25887816619954557	0.34587649236419415
7	0.3165517173035888	0.2722156247858064	0.36088780982137114
8	0.3193488358406189	0.274950237209638	0.36374743447159974
9	0.32114479925742	0.2766269682335811	0.3656626302812589
10	0.32188228855637463	0.277357052539694	0.36640752457305525
11	0.32208812894515937	0.2776948917295754	0.36648136616074334
12	0.31756315703893007	0.2739617422957089	0.3611645717821512
13	0.3184586869921785	0.27503994458375347	0.36187742940060347
14	0.3165688659478968	0.2735371035351448	0.3596006283606487
15	0.3435208445180996	0.2983728634874915	0.3886688255487078
16	0.34249319274324524	0.29754636648269905	0.38744001900379144
17	0.34313346322760224	0.29815894454432623	0.38810798191087825
18	0.3502909223936019	0.3047925474939269	0.39578929729327683
19	0.3507426854622758	0.3052094217107708	0.39627594921378084
20	0.35552896796606703	0.3096898355558978	0.40136810037623627
21	0.3591429504893099	0.31382246717883044	0.4044634337997894
22	0.3479766428919507	0.3055091766607171	0.3904441091231843
23	0.3484999885542462	0.3060259135065936	0.3909740636018988
24	0.3647754526341593	0.317393114061301	0.41215779120701757
25	0.3682143822089372	0.3206786230686521	0.4157501413492223
26	0.3802874195513791	0.33179919739580754	0.4287756417069507
27	0.37911127510318043	0.33075934283957686	0.427463207366784
28	0.34447875962219254	0.29899175294402985	0.3899657663003552
29	0.3429207940991815	0.29808462009551834	0.38775696810284466
30	0.4621261431507778	0.4108641474776169	0.5133881388239387
31	0.4641243973386744	0.4127723412950539	0.5154764533822949
32	0.46552306719030945	0.4140997729411978	0.5169463614394211
33	0.46880210562026753	0.41697716682544284	0.5206270444150922
34	0.51284926171675	0.4541861902933442	0.5715123331401558
35	0.5090824359158339	0.4502576279252938	0.567907243906374
36	0.5468706883614802	0.48103848778039215	0.6127028889425684
37	0.5662659046959009	0.49770327721497953	0.6348285321768221
38	0.5747584922876448	0.5051237651876261	0.6443932193876634
39	0.5704270869632754	0.5012142512694826	0.6396399226570681
40	0.588846848715693	0.5180695579758985	0.6596241394554877
41	0.5935661307264888	0.5229330502202344	0.6641992112327432
42	0.6489596366635804	0.5761763495581471	0.7217429237690137
43	0.6616332192217496	0.5870394695398651	0.736226968903634
44	0.6596845412387811	0.5844474776143282	0.7349216048632339
45	0.6692220812889149	0.5922253869970194	0.7462187755808103
46	0.8060709077213847	0.7069456000804449	0.9051962153623244
47	0.750254344260599	0.6601345487277581	0.8403741397934399
48	0.755446606864794	0.6662711525015562	0.8446220612280317
49	0.7553044916275566	0.6662756696952365	0.8443333135598766
50	0.7481472168835839	0.6598779709409817	0.836416462826186
51	0.753858573528338	0.6640001994936833	0.8437169475629926
52	0.7452433885297609	0.6551915401546496	0.8352952369048723
53	0.7499846044937981	0.6593911250271334	0.8405780839604629
54	0.7493607328068688	0.6587189707096736	0.8400024949040639
55	0.7506187891682714	0.659722353539626	0.8415152247969169
56	0.7482924376163971	0.6576313204751246	0.8389535547576696
57	0.7615198701299158	0.668792647132262	0.8542470931275696
58	0.7682348634773044	0.6745561945453844	0.8619135324092244
59	0.6604242423273827	0.5855180146034993	0.7353304700512662
60	0.6324795137018996	0.5598576164928224	0.7051014109109768
61	0.6296632567933804	0.5575212065127545	0.7018053070740062
62	0.6097436308164378	0.5406455446681164	0.6788417169647591
63	0.5959687380416215	0.5283248223217691	0.6636126537614739
64	0.5944767939352746	0.5270395962440829	0.6619139916264662
65	0.5911533090644994	0.5238616852682271	0.6584449328607715
66	0.5981451807087379	0.5290364191119847	0.6672539423054911
67	0.6413039000088621	0.5646064432109583	0.7180013568067658
68	0.6366843264334936	0.56099511020995	0.7123735426570371
69	0.637324859077359	0.5621740874839247	0.7124756306707934
70	0.6387641053441618	0.563375717995183	0.7141524926931406
71	0.6251645596225202	0.551720367698212	0.6986087515468284
72	0.6038571848711627	0.5346231824363563	0.6730911873059691
73	0.6029005470670603	0.5336511553918464	0.6721499387422741
74	0.6090442494714763	0.5383568520630753	0.6797316468798773
75	0.47266325154003874	0.40814490067276477	0.5371816024073127
76	0.46833506562890287	0.404041583392574	0.5326285478652317
77	0.4673809109341259	0.4030256710930491	0.5317361507752028
78	0.46445768072985033	0.4004230407363941	0.5284923207233065
79	0.46931740764323737	0.404178078402742	0.5344567368837327
80	0.47078199945628024	0.40556369284637717	0.5360003060661833
81	0.4660048025864252	0.401497802873823	0.5305118022990274
82	0.47740110660312607	0.41281764976261304	0.5419845634436391
83	0.4740453484231696	0.4113134748091247	0.5367772220372145
84	0.48434980729465676	0.42171235624717995	0.5469872583421336
85	0.4697588136859987	0.40828065623114745	0.53123697114085
86	0.46519986467353824	0.40349792524188133	0.5269018041051952
87	0.38814353861901335	0.33119957039728587	0.44508750684074083
88	0.3964064709130095	0.3386240631929105	0.4541888786331085
89	0.3981256426999308	0.3400569361718869	0.4561943492279746
90	0.3974702703125315	0.33964086382578196	0.4552996767992811
91	0.41335807035627603	0.352079177823565	0.474636962888987
92	0.44010170680305016	0.37017186346017905	0.5100315501459213
93	0.4015703663771161	0.3363219004299029	0.4668188323243293
94	0.3461570522024966	0.2984244340665694	0.3938896703384238
95	0.3352201221179131	0.2901689067501544	0.38027133748567177
96	0.3520555662987953	0.3066296217932337	0.3974815108043569
97	0.3505471677822333	0.30565808268481465	0.395436252879652
98	0.347485536287792	0.30273748503635145	0.39223358753923254
99	0.3327916688725426	0.29073546030042585	0.3748478774446593
100	0.33272229288574695	0.29086778808426406	0.37457679768722985
101	0.3345239842981952	0.2923835994181825	0.37666436917820784
102	0.33472138701666654	0.29261343155212627	0.37682934248120686
103	0.33887332240235657	0.29682151648177846	0.3809251283229347
104	0.3694284352162127	0.32107113893841105	0.4177857314940144
105	0.3696803995096329	0.3212784910798606	0.41808230793940515
106	0.37153735216190276	0.32270790017147666	0.42036680415232885
107	0.37860271538473234	0.32835457083609343	0.42885085993337124
108	0.3805590972317303	0.33005620043232464	0.431061994031136
109	0.38273094835116106	0.33254842567795373	0.4329134710243684
110	0.3887086516955349	0.3404307144377021	0.4369865889533677
111	0.38696300783298376	0.3388075738605938	0.43511844180537373
112	0.390980102698698	0.3427149106057273	0.43924529479166874
113	0.38519205732718004	0.3382217247924848	0.4321623898618753
114	0.3813949399036447	0.3347797476580171	0.42801013214927225
115	0.3790691625329551	0.3324901474941969	0.4256481775717133
116	0.37598615526169377	0.329122394376515	0.4228499161468725
117	0.38155035115981584	0.3329266834776108	0.4301740188420209
118	0.38067533745899906	0.3322192469767208	0.4291314279412773
119	0.3855331115877002	0.3378929964373184	0.433173226738082
120	0.39055957230345917	0.3441584981999039	0.4369606464070144
121	0.3999485309835793	0.35287639652809455	0.44702066543906405
122	0.4090719976990027	0.3615880284607224	0.45655596693728306
123	0.41577322361787195	0.3679626404641221	0.4635838067716218
124	0.41976256290935765	0.3716450974502544	0.4678800283684609
125	0.42396761402290406	0.37553698229162014	0.47239824575418793
126	0.42392730851561455	0.3767269732056485	0.47112764382558064
127	0.41613955197869246	0.3691269229427346	0.4631521810146504
128	0.42678920612385113	0.378261363748874	0.4753170484988283
129	0.4180825086651598	0.3697868128428543	0.46637820448746525
130	0.42316007597082617	0.3743911820481192	0.47192896989353306
131	0.4265794205395143	0.3789714966683637	0.4741873444106649
132	0.4257600341621982	0.37898778091349417	0.47253228741090225
133	0.42292946765115313	0.3763652803005322	0.46949365500177404
134	0.4231053868403055	0.37657091085499644	0.46963986282561454
135	0.42339349239709145	0.37676955469437384	0.4700174300998091
136	0.4228520813988188	0.37634551318219794	0.4693586496154397
137	0.4254868061338135	0.37889798441976336	0.4720756278478637
138	0.43661926899409914	0.38860298364991996	0.4846355543382783
139	0.5090910204336121	0.447671418267116	0.5705106226001083
140	0.5382963784528109	0.4725215677373072	0.6040711891683146
141	0.5175627934955032	0.4525999416010591	0.5825256453899472
142	0.5241267812290809	0.4580702111271172	0.5901833513310446
143	0.5751035796892829	0.5066039950959497	0.6436031642826163
144	0.6260386814112655	0.5500535611386744	0.7020238016838565
145	0.6345868770310004	0.5573379990761917	0.7118357549858089
146	0.6384783501463929	0.5610535459882541	0.7159031543045318
147	0.6599931428817263	0.580493498700423	0.7394927870630297
148	0.6590655832547117	0.5783770243176505	0.7397541421917728
149	0.6549647262612189	0.5747607082560044	0.7351687442664334
150	0.6657469448043081	0.5843098304538014	0.7471840591548148
151	0.6670299961343635	0.5854540321491004	0.7486059601196267
152	0.680492527858473	0.5974149254587136	0.7635701302582326
153	0.7086335371237453	0.6263389945850595	0.7909280796624311
154	0.7499248134086293	0.6696705397782696	0.8301790870389889
155	0.7891939224279995	0.7013120375178756	0.8770758073381233
156	0.7974496932911581	0.7091648874617482	0.8857344991205679
157	0.9118156896306819	0.8143661251343031	1.0092652541270608
158	0.9674370459993474	0.8624891071129783	1.0723849848857165
159	0.9861542496997382	0.8784225930895007	1.0938859063099757
160	0.9857231228778452	0.8779669244398121	1.0934793213158784
161	0.9873974140787602	0.8794958101055704	1.09529901805195
162	0.9891065144842648	0.8807014941451058	1.0975115348234237
163	0.9903545924598387	0.8817248171293376	1.0989843677903397
164	1.0343575763288508	0.9185959946362672	1.1501191580214345
165	1.170970459368081	1.0370089965658955	1.3049319221702667
166	1.162018974028753	1.0293006844089339	1.2947372636485723
167	1.1485758559671149	1.0179606943289445	1.2791910176052852
168	1.1499634776732832	1.018134827531115	1.2817921278154516
169	1.1517316331677776	1.0215328713199017	1.2819303950156538
170	1.1391332918619412	1.0102144034695	1.2680521802543825
171	1.2281863832785405	1.0842497067683283	1.3721230597887528
172	1.2322717452779064	1.0876697918261546	1.3768736987296581
173	1.2105797759266093	1.067730236807705	1.3534293150455132
174	1.2244524244456358	1.079346177834376	1.3695586710568959
175	1.2178592221243494	1.0733059827527642	1.3624124614959348
176	1.3128378017179712	1.1496567986083628	1.4760188048275795
177	1.3842622790697543	1.2079218595539367	1.5606026985855719
178	1.3847254135433964	1.208353443445758	1.5610973836410347
179	1.3547784902068938	1.1860327560541175	1.5235242243596703
180	1.3544095887715115	1.191378895125317	1.5174402824177062
181	1.3507561334260478	1.1937986195441659	1.5077136473079298
182	1.354662441892058	1.1971737354275596	1.5121511483565566
183	1.3801068625323003	1.2228456774490086	1.5373680476155918
184	1.3821287333721808	1.223707411331611	1.5405500554127505
185	1.406254271562772	1.2460761343985762	1.5664324087269677
186	1.4646744137400105	1.2956441645419394	1.6337046629380816
187	1.4952987113617142	1.3245088146596844	1.666088608063744
188	1.492898218127324	1.3157014915000502	1.6700949447545976
189	1.4821460262024737	1.3058942173401056	1.658397835064842
190	1.4760967073799178	1.3006213932625648	1.6515720214972711
191	1.4864606415726833	1.311244056543051	1.6616772266023156
192	1.4491274720549872	1.2794554555540256	1.6187994885559487
193	1.3326873616831743	1.1815582008665735	1.483816522499775
194	1.3008520038605655	1.1544776473335783	1.4472263603875528
195	1.2951375697884853	1.1529858795179189	1.4372892600590514
196	1.305148120877604	1.1635752466427496	1.4467209951124584
197	1.3133419269685866	1.171316240324754	1.4553676136124196
198	1.39930290233286	1.2407692748936032	1.5578365297721168
199	1.5440281248836314	1.351082341702745	1.7369739080645177
200	1.5098668726166564	1.3226296722430255	1.6971040729902875
201	1.5179267855137049	1.328687805271109	1.7071657657563004
202	1.2950649117437283	1.1325092054549222	1.4576206180325344
203	1.2754549658945562	1.11567594001236	1.4352339917767525
204	1.2741191722012968	1.114289062471172	1.4339492819314215
205	1.2920237281114746	1.1305143684429777	1.4535330877799717
206	1.3143541072914156	1.1509236868846884	1.477784527698143
207	1.3042926957065126	1.1471245323484163	1.461460859064609
208	1.3557278997036222	1.2047654160048196	1.5066903834024248
209	1.37777949241182	1.223474536007418	1.532084448816222
210	1.3147875539331189	1.165320472801145	1.4642546350650925
211	1.326496220815723	1.1748949344952218	1.4780975071362241
212	1.3494307720583543	1.195930053982372	1.5029314901343365
213	1.3747318311326029	1.2197065123674726	1.5297571498977331
214	1.3759459029253773	1.2187043147223033	1.5331874911284515
215	1.378451194461224	1.2208575392252943	1.5360448496971542
216	1.373702649336086	1.216705901380632	1.5306993972915401
217	1.383187749061677	1.2294974771967626	1.5368780209265913
218	1.379716087198143	1.2269082676720298	1.5325239067242562
219	1.415040973746907	1.260168519515343	1.569913427978471
220	1.420944074297882	1.2659818429818679	1.5759063056138962
221	1.4366210967414204	1.280129428973035	1.593112764509806
222	1.4584688951367106	1.299751712890497	1.6171860773829243
223	1.4557712143040686	1.2973926003375325	1.614149828270605
224	1.486654623513897	1.3219578992082237	1.6513513478195705
225	1.496350263250343	1.3259409284175039	1.666759598083182
226	1.511606459038202	1.333648399916644	1.6895645181597598
227	1.5117047439075875	1.3334441100721999	1.6899653777429748
228	1.4860296453675628	1.3070856191045808	1.664973671630545
229	1.485726910210208	1.30697614710156	1.664477673318856
230	1.4911350747815058	1.3129817715953487	1.6692883779676626
231	1.6613194948624042	1.4714610181157677	1.8511779716090406
232	1.6568637089476617	1.4660173215129655	1.8477100963823578
233	1.6706352372877409	1.4789842051948696	1.8622862693806121
234	1.6523337543244792	1.463982212133169	1.8406852965157894
235	1.5334643601156264	1.3673936200354047	1.699535100195848
236	1.5343830581208224	1.3680902748411765	1.7006758414004683
237	1.5614434848680605	1.390952395395456	1.731934574340665
238	1.7200519302811461	1.5254769111238504	1.9146269494384418
239	1.7605366133615268	1.5586778987340066	1.962395327989047
240	1.7384083891580278	1.5362089542286101	1.9406078240874454
241	1.696924857633579	1.5046202519475957	1.889229463319562
242	1.6923210237519695	1.5030461900331984	1.8815958574707403
243	1.7186701211762112	1.5285969073616417	1.908743334990781
244	1.660646944444266	1.4787941126060105	1.8424997762825215
245	1.6466072005434786	1.4673814749865668	1.8258329261003907
246	1.66248586890773	1.484402992650693	1.8405687451647668
247	1.7194102562087397	1.5320201243547764	1.906800388062703
248	1.7016786276365496	1.5166650709941818	1.8866921842789175
249	1.7089884231961334	1.5234147881544033	1.8945620582378635
250	1.698226452368143	1.5137971599895979	1.882655744746688
251	1.6527057333112158	1.488071162070265	1.8173403045521668
252	1.6871418662373763	1.5158831328268896	1.858400599647863
253	1.6705747167352276	1.4905965413886628	1.8505528920817924
254	1.6524171006115356	1.4753585250200443	1.8294756762030269
255	1.6481984231806859	1.474031611247307	1.8223652351140647
256	1.5999365744605303	1.433046983216302	1.7668261657047588
257	1.6993954538913143	1.5236366436778601	1.8751542641047685
258	1.6906641261935502	1.5149752496632094	1.8663530027238913
259	1.6982197268090582	1.5215618788985732	1.8748775747195432
260	1.6894820187820487	1.5145572640230056	1.864406773541092
261	1.6923750952331158	1.5169110975221434	1.867839092944088
262	1.708263818953632	1.5257052969953282	1.890822340911936
263	1.714522933974966	1.5305238014325675	1.8985220665173643
264	1.5798468068589568	1.4141221096791359	1.7455715040387778
265	1.5500080083424232	1.3883990989823443	1.7116169177025025
266	1.533113131311998	1.3733185871977653	1.6929076754262304
267	1.516797389817453	1.3583732088394465	1.6752215707954596
268	1.5621851158450855	1.40057538065341	1.723794851036761
269	1.5769930791203444	1.4141388237862824	1.7398473344544063
270	1.573350505768424	1.4108523218115403	1.7358486897253078
271	1.5828178442116678	1.4188014789067438	1.7468342095165919
272	1.5830742067140473	1.4188248021598628	1.7473236112682318
273	1.588188520923398	1.423160209297246	1.75321683254955
274	1.5955903374406852	1.4291223324359956	1.7620583424453748
275	1.613845794096944	1.4418559849500197	1.7858356032438683
276	1.474221673278188	1.3119361287691964	1.6365072177871798
277	1.4685479194120774	1.3056728748297144	1.6314229639944404
278	1.4665100067023105	1.302805270545671	1.63021474285895
279	1.498969061744698	1.332055130308546	1.6658829931808503
280	1.6358162528367646	1.4455408384719464	1.826091667201583
281	1.572540268261304	1.3934805207719703	1.751600015750638
282	1.566116649902443	1.387515334366721	1.744717965438165
283	1.5592526919511647	1.3813431891178547	1.7371621947844744
284	1.5674300070929177	1.3884363252550034	1.7464236889308318
285	1.545459364701459	1.370093568205537	1.720825161197381
286	1.4410436320596398	1.2838469227158074	1.598240341403472
287	1.4461746126221597	1.2860017042847822	1.606347520959537
288	1.3917513085242104	1.2350420544790424	1.5484605625693781
289	1.4134323395920507	1.2522883812935264	1.574576297890575
290	1.44270720126026	1.2758660020868824	1.6095484004336378
291	1.4144106159696306	1.2476532172008636	1.5811680147383977
292	1.4400110068463188	1.2716068104498692	1.6084152032427683
293	1.4545847812588204	1.2830561461034162	1.6261134164142246
294	1.4426906297018869	1.2722285752281692	1.6131526841756043
295	1.4253256020207896	1.2569667494306604	1.5936844546109186
296	1.3805511012044946	1.1964466346378368	1.5646555677711522
297	1.3455270116935718	1.1671138717561362	1.5239401516310074
298	1.4115669088782332	1.2235066763650904	1.5996271413913759
299	1.4317916080497057	1.2391733874260518	1.6244098286733597
300	1.4178316291346564	1.222382766118969	1.613280492150344
301	1.3347168389671853	1.1530332643817591	1.5164004135526117
302	1.108394783643348	0.9568418148456759	1.2599477524410203
303	1.091987096330841	0.9434222041971294	1.2405519884645524
304	1.0345370740099598	0.8975924325913655	1.171481715428554
305	1.0388988193678121	0.9000407737434687	1.1777568649921555
306	1.0419324344705647	0.9029394949579117	1.1809253739832177
307	1.0513729343372265	0.9112355775851599	1.1915102910892927
308	1.0281391954808838	0.8959093620263808	1.1603690289353867
309	1.087738500717153	0.9430071847300145	1.2324698167042913
310	1.10378936690657	0.9548758343019318	1.252702899511208
311	1.0931833282113463	0.9466310647380287	1.2397355916846637
312	1.0989506380956149	0.9518060451504402	1.2460952310407893
313	1.0254222144845833	0.8849709044711177	1.165873524498049
314	1.0013383873519526	0.8646961306691425	1.1379806440347626
315	1.0258778154928871	0.8884743511843552	1.163281279801419
316	1.0313925477129504	0.8937138515343563	1.1690712438915445
317	1.0686551180512758	0.9272867316820254	1.210023504420526
318	1.066953140652503	0.9260872064319765	1.2078190748730295
319	1.0731771230069114	0.9319566057277326	1.21439764028609
320	1.0779489312763497	0.9361398834143665	1.219757979138333
321	1.0535022112465915	0.9141799961252187	1.1928244263679642
322	1.0749609860174052	0.9338521182530332	1.2160698537817773
323	1.0719559070192943	0.9309887526833329	1.2129230613552555
324	1.0455512288855218	0.9063885780586405	1.1847138797124033
325	1.0163769455389335	0.8787619752727999	1.1539919158050673
326	0.9755852288391776	0.8406078998195725	1.1105625578587828
327	0.9722375084369361	0.8384068818770066	1.1060681349968657
328	0.9733623251971917	0.8393556316807933	1.10736901871359
329	0.9906421974809161	0.8553432381100193	1.125941156851813
330	1.0227255058285647	0.8806906319221899	1.1647603797349393
331	1.0329089488430565	0.8774111104742734	1.1884067872118398
332	1.0001542597767488	0.8488436549579765	1.1514648645955208
333	0.992390184486617	0.8425480482329588	1.1422323207402751
334	1.0014660713417514	0.8506613824934097	1.1522707601900928
335	0.9946042079144288	0.8451235181869889	1.1440848976418687
336	0.994213475154887	0.8445268144306715	1.1439001358791026
337	0.9637684939264501	0.8148092686512477	1.1127277192016525
338	0.963979887856724	0.814856509786096	1.1131032659273519
339	0.9597549703932734	0.8116412035977969	1.10786873718875
340	0.9617574477955091	0.8131201448676908	1.1103947507233274
341	0.9685845668435443	0.816860909746006	1.1203082239410826
342	0.9976156229223659	0.8415633311245483	1.1536679147201836
343	0.9483144123020347	0.7977568107197539	1.0988720138843155
344	0.9417484371717139	0.7920514748366005	1.0914453995068272
345	0.9524991593408865	0.8021756177376899	1.1028227009440832
346	1.1330444550306291	0.9500724253468327	1.3160164847144258
347	1.2626921120127401	1.0461732189916408	1.4792110050338394
348	1.270896002896409	1.04960232309501	1.4921896826978078
349	1.414066277020949	1.153584023378863	1.674548530663035
350	1.3843259010094955	1.1323957925181607	1.6362560095008303
351	1.365536196778273	1.1162769967203183	1.6147953968362279
352	1.3486465097544817	1.1031487540643619	1.5941442654446019
353	1.5632223338589792	1.2566921484473688	1.8697525192705897
354	1.5847918100423164	1.271918195143745	1.8976654249408875
355	1.59855778803495	1.287538753956858	1.909576822113042
356	1.6893262045150284	1.3606468411500965	2.0180055678799604
357	2.0848672387922207	1.70725719568104	2.462477281903401
358	2.539170849773445	2.130543376978989	2.9477983225679
359	2.596321984105166	2.1733673871207824	3.0192765810895494
360	2.6441397941233404	2.2016792090172324	3.086600379229449
361	2.655278728096495	2.2085624804562194	3.101994975736771
362	1.6842649947563613	1.4381643922850507	1.9303655972276719
363	1.6868261279765275	1.4403736659252941	1.933278590027761
364	1.684119265205764	1.4372954183203186	1.930943112091209
365	1.60643239367655	1.3731449534361548	1.8397198339169454
366	1.5976973627826108	1.3668944319958447	1.8285002935693766
367	1.563213399298742	1.3373774829704415	1.7890493156270426
368	1.4449143105195934	1.2460411931174806	1.6437874279217062
369	1.444527037392024	1.245871948560823	1.6431821262232251
370	1.4433772638285576	1.2447636486786338	1.6419908789784814
371	1.5334605518349662	1.3178610580990555	1.749060045570877
372	1.4891958393773117	1.2814301179312526	1.6969615608233708
373	1.4130490215143594	1.2198448970982931	1.6062531459304257
374	1.3837155882447956	1.1935896746760173	1.573841501813574
375	1.3656706941760395	1.1776246388289953	1.5537167495230835
376	1.4030766557971959	1.2066222964669877	1.599531015127404
377	1.4014711472351962	1.204679366946125	1.5982629275242672
378	1.4010798215720728	1.2041847981976028	1.5979748449465427
379	1.3638179995036994	1.1745184350877045	1.5531175639196941
380	1.3774992432002695	1.1861271016903838	1.5688713847101554
381	1.3705704464806736	1.1799968501853386	1.5611440427760088
382	1.3390898707316325	1.1526172819975216	1.5255624594657433
383	1.243532283576546	1.0798532031004	1.4072113640526922
384	1.2477279369889058	1.083714630139222	1.4117412438385895
385	1.2539164389611357	1.0892987242702477	1.4185341536520237
386	1.2507812063062556	1.0869205969583318	1.4146418156541793
387	1.2011189903537867	1.0440370358864994	1.358200944821074
388	1.2531368955416862	1.0916037300051715	1.4146700610782006
389	1.2396963860774188	1.0798674005966644	1.3995253715581732
390	1.2482841829447333	1.0866488320029473	1.4099195338865194
391	1.2046179996072919	1.048730568726542	1.360505430488042
392	1.0973378099918818	0.9581642709942133	1.2365113489895503
393	0.9115036500251973	0.8043197340513448	1.0186875659990497
394	0.9106531341736974	0.8058159755629135	1.0154902927844813
395	0.9296931964977213	0.8263899216295068	1.0329964713659359
396	0.9453631999342234	0.8408746439208861	1.0498517559475606
397	0.944452735492467	0.8401778498829182	1.0487276211020158
398	0.9278121965562287	0.8248797913235525	1.0307446017889048
399	0.9264365946057919	0.8234957561940213	1.0293774330175625
400	0.9183544378617398	0.8156908065178152	1.0210180692056643
401	0.9042484227047269	0.8021635538158259	1.006333291593628
402	0.7739054840820072	0.6817143277054858	0.8660966404585286
403	0.5296839085505705	0.45715460107651484	0.6022132160246261
404	0.5249791354286861	0.4527828095903481	0.5971754612670241
405	0.5229427510595295	0.4508999588429654	0.5949855432760937
406	0.5220740874343207	0.4501129543913137	0.5940352204773277
407	0.6253837825881132	0.5356572869107394	0.715110278265487
408	0.6211934401357224	0.5316963661195888	0.7106905141518561
409	0.6200536747180017	0.5306203811531257	0.7094869682828777
410	0.6342768895317334	0.542250120419333	0.7263036586441338
411	0.6365369039789899	0.543422272765447	0.7296515351925328
412	0.6290207673223027	0.5361926346534094	0.7218488999911961
413	0.629741677239581	0.532337072920784	0.7271462815583778
414	0.6223908423962514	0.5257415711902239	0.719040113602279
415	0.6211093575300493	0.5245328233858333	0.7176858916742652
416	0.6217824775980739	0.5250778036876919	0.718487151508456
417	0.6273250961579688	0.528354872210923	0.7262953201050146
418	0.647593539227685	0.5435167721430675	0.7516703063123027
419	0.6522339463702274	0.5470856937856995	0.7573821989547552
